# Supplementary material for: Development of a synthetic library of humanized nanobodies for targeted IL-6 inhibition
Source: Front Bioeng Biotechnol. 2024 Jul 23;12:1440150. doi: 10.3389/fbioe.2024.1440150 (PMC11300276; doi:10.3389/fbioe.2024.1440150)
Supplement: Supplementary file 2 [file DataSheet1.ZIP › Nanobody-antigen complexes/7ngh.pdb]

HEADER    TRANSPORT PROTEIN                       09-FEB-21   7NGH              
TITLE     STRUCTURE OF GLUTAMATE TRANSPORTER HOMOLOGUE IN COMPLEX WITH SYBODY   
COMPND    MOL_ID: 1;                                                            
COMPND   2 MOLECULE: PROTON/GLUTAMATE SYMPORTER, SDF FAMILY;                    
COMPND   3 CHAIN: A, B, C;                                                      
COMPND   4 ENGINEERED: YES;                                                     
COMPND   5 MOL_ID: 2;                                                           
COMPND   6 MOLECULE: SYBODY 1;                                                  
COMPND   7 CHAIN: D;                                                            
COMPND   8 ENGINEERED: YES;                                                     
COMPND   9 OTHER_DETAILS: HEXA HIS TAG AT C-TERMINUS                            
SOURCE    MOL_ID: 1;                                                            
SOURCE   2 ORGANISM_SCIENTIFIC: THERMOCOCCUS KODAKARENSIS KOD1;                 
SOURCE   3 ORGANISM_TAXID: 69014;                                               
SOURCE   4 GENE: TK0986;                                                        
SOURCE   5 EXPRESSION_SYSTEM: ESCHERICHIA COLI;                                 
SOURCE   6 EXPRESSION_SYSTEM_TAXID: 562;                                        
SOURCE   7 MOL_ID: 2;                                                           
SOURCE   8 ORGANISM_SCIENTIFIC: SYNTHETIC CONSTRUCT;                            
SOURCE   9 ORGANISM_TAXID: 32630;                                               
SOURCE  10 EXPRESSION_SYSTEM: ESCHERICHIA COLI;                                 
SOURCE  11 EXPRESSION_SYSTEM_TAXID: 562                                         
KEYWDS    GLUTAMATE TRANSPORTER HOMOLOGUE, GLTTK, AMINO ACID TRANSPORT,         
KEYWDS   2 MEMBRANE PROTEIN, TRANSPORT PROTEIN                                  
EXPDTA    ELECTRON MICROSCOPY                                                   
AUTHOR    V.ARKHIPOVA,D.J.SLOTBOOM,A.GUSKOV                                     
REVDAT   1   15-SEP-21 7NGH    0                                                
JRNL        AUTH   G.TRINCO,V.ARKHIPOVA,A.A.GARAEVA,C.A.J.HUTTER,M.A.SEEGER,    
JRNL        AUTH 2 A.GUSKOV,D.J.SLOTBOOM                                        
JRNL        TITL   KINETIC MECHANISM OF NA + -COUPLED ASPARTATE TRANSPORT       
JRNL        TITL 2 CATALYZED BY GLT TK .                                        
JRNL        REF    COMMUN BIOL                   V.   4   751 2021              
JRNL        REFN                   ESSN 2399-3642                               
JRNL        PMID   34140623                                                     
JRNL        DOI    10.1038/S42003-021-02267-Y                                   
REMARK   2                                                                      
REMARK   2 RESOLUTION.    3.50 ANGSTROMS.                                       
REMARK   3                                                                      
REMARK   3 REFINEMENT.                                                          
REMARK   3   SOFTWARE PACKAGES      : NULL                                      
REMARK   3   RECONSTRUCTION SCHEMA  : NULL                                      
REMARK   3                                                                      
REMARK   3 EM MAP-MODEL FITTING AND REFINEMENT                                  
REMARK   3   PDB ENTRY                    : NULL                                
REMARK   3   REFINEMENT SPACE             : NULL                                
REMARK   3   REFINEMENT PROTOCOL          : NULL                                
REMARK   3   REFINEMENT TARGET            : NULL                                
REMARK   3   OVERALL ANISOTROPIC B VALUE  : NULL                                
REMARK   3                                                                      
REMARK   3 FITTING PROCEDURE : NULL                                             
REMARK   3                                                                      
REMARK   3 EM IMAGE RECONSTRUCTION STATISTICS                                   
REMARK   3   NOMINAL PIXEL SIZE (ANGSTROMS)    : NULL                           
REMARK   3   ACTUAL PIXEL SIZE  (ANGSTROMS)    : NULL                           
REMARK   3   EFFECTIVE RESOLUTION (ANGSTROMS)  : 3.500                          
REMARK   3   NUMBER OF PARTICLES               : 53983                          
REMARK   3   CTF CORRECTION METHOD             : NONE                           
REMARK   3                                                                      
REMARK   3 EM RECONSTRUCTION MAGNIFICATION CALIBRATION: NULL                    
REMARK   3                                                                      
REMARK   3 OTHER DETAILS: NULL                                                  
REMARK   4                                                                      
REMARK   4 7NGH COMPLIES WITH FORMAT V. 3.30, 13-JUL-11                         
REMARK 100                                                                      
REMARK 100 THIS ENTRY HAS BEEN PROCESSED BY PDBE ON 10-FEB-21.                  
REMARK 100 THE DEPOSITION ID IS D_1292113926.                                   
REMARK 245                                                                      
REMARK 245 EXPERIMENTAL DETAILS                                                 
REMARK 245   RECONSTRUCTION METHOD          : SINGLE PARTICLE                   
REMARK 245   SPECIMEN TYPE                  : NULL                              
REMARK 245                                                                      
REMARK 245 ELECTRON MICROSCOPE SAMPLE                                           
REMARK 245   SAMPLE TYPE                    : PARTICLE                          
REMARK 245   PARTICLE TYPE                  : POINT                             
REMARK 245   NAME OF SAMPLE                 : GLTTK COMPLEX WITH SYBODY;        
REMARK 245                                    THERMOCOCCUS KODAKARENSIS KOD1;   
REMARK 245                                    SYNTHETIC CONSTRUCT               
REMARK 245   SAMPLE CONCENTRATION (MG ML-1) : 1.00                              
REMARK 245   SAMPLE SUPPORT DETAILS         : NULL                              
REMARK 245   SAMPLE VITRIFICATION DETAILS   : NULL                              
REMARK 245   SAMPLE BUFFER                  : NULL                              
REMARK 245   PH                             : 8.00                              
REMARK 245   SAMPLE DETAILS                 : NULL                              
REMARK 245                                                                      
REMARK 245 DATA ACQUISITION                                                     
REMARK 245   DATE OF EXPERIMENT                : NULL                           
REMARK 245   NUMBER OF MICROGRAPHS-IMAGES      : NULL                           
REMARK 245   TEMPERATURE (KELVIN)              : NULL                           
REMARK 245   MICROSCOPE MODEL                  : FEI TALOS ARCTICA              
REMARK 245   DETECTOR TYPE                     : GATAN K2 QUANTUM (4K X 4K)     
REMARK 245   MINIMUM DEFOCUS (NM)              : NULL                           
REMARK 245   MAXIMUM DEFOCUS (NM)              : NULL                           
REMARK 245   MINIMUM TILT ANGLE (DEGREES)      : NULL                           
REMARK 245   MAXIMUM TILT ANGLE (DEGREES)      : NULL                           
REMARK 245   NOMINAL CS                        : NULL                           
REMARK 245   IMAGING MODE                      : BRIGHT FIELD                   
REMARK 245   ELECTRON DOSE (ELECTRONS NM**-2)  : 5300.00                        
REMARK 245   ILLUMINATION MODE                 : FLOOD BEAM                     
REMARK 245   NOMINAL MAGNIFICATION             : NULL                           
REMARK 245   CALIBRATED MAGNIFICATION          : NULL                           
REMARK 245   SOURCE                            : FIELD EMISSION GUN             
REMARK 245   ACCELERATION VOLTAGE (KV)         : 200                            
REMARK 245   IMAGING DETAILS                   : NULL                           
REMARK 247                                                                      
REMARK 247 ELECTRON MICROSCOPY                                                  
REMARK 247  THE COORDINATES IN THIS ENTRY WERE GENERATED FROM ELECTRON          
REMARK 247  MICROSCOPY DATA. PROTEIN DATA BANK CONVENTIONS REQUIRE              
REMARK 247  THAT CRYST1 AND SCALE RECORDS BE INCLUDED, BUT THE VALUES           
REMARK 247  ON THESE RECORDS ARE MEANINGLESS EXCEPT FOR THE CALCULATION         
REMARK 247  OF THE STRUCTURE FACTORS.                                           
REMARK 300                                                                      
REMARK 300 BIOMOLECULE: 1                                                       
REMARK 300 SEE REMARK 350 FOR THE AUTHOR PROVIDED AND/OR PROGRAM                
REMARK 300 GENERATED ASSEMBLY INFORMATION FOR THE STRUCTURE IN                  
REMARK 300 THIS ENTRY. THE REMARK MAY ALSO PROVIDE INFORMATION ON               
REMARK 300 BURIED SURFACE AREA.                                                 
REMARK 350                                                                      
REMARK 350 COORDINATES FOR A COMPLETE MULTIMER REPRESENTING THE KNOWN           
REMARK 350 BIOLOGICALLY SIGNIFICANT OLIGOMERIZATION STATE OF THE                
REMARK 350 MOLECULE CAN BE GENERATED BY APPLYING BIOMT TRANSFORMATIONS          
REMARK 350 GIVEN BELOW.  BOTH NON-CRYSTALLOGRAPHIC AND                          
REMARK 350 CRYSTALLOGRAPHIC OPERATIONS ARE GIVEN.                               
REMARK 350                                                                      
REMARK 350 BIOMOLECULE: 1                                                       
REMARK 350 AUTHOR DETERMINED BIOLOGICAL UNIT: TETRAMERIC                        
REMARK 350 APPLY THE FOLLOWING TO CHAINS: A, B, C, D                            
REMARK 350   BIOMT1   1  1.000000  0.000000  0.000000        0.00000            
REMARK 350   BIOMT2   1  0.000000  1.000000  0.000000        0.00000            
REMARK 350   BIOMT3   1  0.000000  0.000000  1.000000        0.00000            
REMARK 465                                                                      
REMARK 465 MISSING RESIDUES                                                     
REMARK 465 THE FOLLOWING RESIDUES WERE NOT LOCATED IN THE                       
REMARK 465 EXPERIMENT. (M=MODEL NUMBER; RES=RESIDUE NAME; C=CHAIN               
REMARK 465 IDENTIFIER; SSSEQ=SEQUENCE NUMBER; I=INSERTION CODE.)                
REMARK 465                                                                      
REMARK 465   M RES C SSSEQI                                                     
REMARK 465     MET A     1                                                      
REMARK 465     GLY A     2                                                      
REMARK 465     LYS A     3                                                      
REMARK 465     SER A     4                                                      
REMARK 465     GLY A   118                                                      
REMARK 465     SER A   119                                                      
REMARK 465     GLY A   120                                                      
REMARK 465     THR A   121                                                      
REMARK 465     GLY A   122                                                      
REMARK 465     LYS A   123                                                      
REMARK 465     ALA A   124                                                      
REMARK 465     ILE A   125                                                      
REMARK 465     GLU A   126                                                      
REMARK 465     ALA A   127                                                      
REMARK 465     GLN A   128                                                      
REMARK 465     HIS A   431                                                      
REMARK 465     HIS A   432                                                      
REMARK 465     HIS A   433                                                      
REMARK 465     HIS A   434                                                      
REMARK 465     HIS A   435                                                      
REMARK 465     HIS A   436                                                      
REMARK 465     MET B     1                                                      
REMARK 465     GLY B     2                                                      
REMARK 465     LYS B     3                                                      
REMARK 465     SER B     4                                                      
REMARK 465     HIS B   431                                                      
REMARK 465     HIS B   432                                                      
REMARK 465     HIS B   433                                                      
REMARK 465     HIS B   434                                                      
REMARK 465     HIS B   435                                                      
REMARK 465     HIS B   436                                                      
REMARK 465     MET C     1                                                      
REMARK 465     GLY C     2                                                      
REMARK 465     LYS C     3                                                      
REMARK 465     SER C     4                                                      
REMARK 465     GLY C   118                                                      
REMARK 465     SER C   119                                                      
REMARK 465     GLY C   120                                                      
REMARK 465     THR C   121                                                      
REMARK 465     GLY C   122                                                      
REMARK 465     LYS C   123                                                      
REMARK 465     ALA C   124                                                      
REMARK 465     ILE C   125                                                      
REMARK 465     GLU C   126                                                      
REMARK 465     ALA C   127                                                      
REMARK 465     GLN C   128                                                      
REMARK 465     HIS C   431                                                      
REMARK 465     HIS C   432                                                      
REMARK 465     HIS C   433                                                      
REMARK 465     HIS C   434                                                      
REMARK 465     HIS C   435                                                      
REMARK 465     HIS C   436                                                      
REMARK 465     GLY D     1                                                      
REMARK 465     SER D     2                                                      
REMARK 465     SER D     3                                                      
REMARK 465     SER D     4                                                      
REMARK 465     GLY D   120                                                      
REMARK 465     ARG D   121                                                      
REMARK 465     ALA D   122                                                      
REMARK 465     GLY D   123                                                      
REMARK 465     GLU D   124                                                      
REMARK 465     GLN D   125                                                      
REMARK 465     LYS D   126                                                      
REMARK 465     LEU D   127                                                      
REMARK 465     ILE D   128                                                      
REMARK 465     SER D   129                                                      
REMARK 465     GLU D   130                                                      
REMARK 465     GLU D   131                                                      
REMARK 465     ASP D   132                                                      
REMARK 465     LEU D   133                                                      
REMARK 465     ASN D   134                                                      
REMARK 465     SER D   135                                                      
REMARK 465     ALA D   136                                                      
REMARK 465     VAL D   137                                                      
REMARK 465     ASP D   138                                                      
REMARK 465     HIS D   139                                                      
REMARK 465     HIS D   140                                                      
REMARK 465     HIS D   141                                                      
REMARK 465     HIS D   142                                                      
REMARK 465     HIS D   143                                                      
REMARK 465     HIS D   144                                                      
REMARK 500                                                                      
REMARK 500 GEOMETRY AND STEREOCHEMISTRY                                         
REMARK 500 SUBTOPIC: CLOSE CONTACTS IN SAME ASYMMETRIC UNIT                     
REMARK 500                                                                      
REMARK 500 THE FOLLOWING ATOMS ARE IN CLOSE CONTACT.                            
REMARK 500                                                                      
REMARK 500  ATM1  RES C  SSEQI   ATM2  RES C  SSEQI           DISTANCE          
REMARK 500   O    ILE C    63     OG   SER C    67              2.17            
REMARK 500   O    ALA C   363     OH   TYR C   387              2.18            
REMARK 500   O    ALA A   363     OH   TYR A   387              2.18            
REMARK 500   O    ILE B    63     OG   SER B    67              2.18            
REMARK 500   NH2  ARG D    71     O    SER D    89              2.19            
REMARK 500   O    ILE A    63     OG   SER A    67              2.19            
REMARK 500                                                                      
REMARK 500 REMARK: NULL                                                         
REMARK 500                                                                      
REMARK 500 GEOMETRY AND STEREOCHEMISTRY                                         
REMARK 500 SUBTOPIC: TORSION ANGLES                                             
REMARK 500                                                                      
REMARK 500 TORSION ANGLES OUTSIDE THE EXPECTED RAMACHANDRAN REGIONS:            
REMARK 500 (M=MODEL NUMBER; RES=RESIDUE NAME; C=CHAIN IDENTIFIER;               
REMARK 500 SSEQ=SEQUENCE NUMBER; I=INSERTION CODE).                             
REMARK 500                                                                      
REMARK 500 STANDARD TABLE:                                                      
REMARK 500 FORMAT:(10X,I3,1X,A3,1X,A1,I4,A1,4X,F7.2,3X,F7.2)                    
REMARK 500                                                                      
REMARK 500 EXPECTED VALUES: GJ KLEYWEGT AND TA JONES (1996). PHI/PSI-           
REMARK 500 CHOLOGY: RAMACHANDRAN REVISITED. STRUCTURE 4, 1395 - 1400            
REMARK 500                                                                      
REMARK 500  M RES CSSEQI        PSI       PHI                                   
REMARK 500    ARG A   7       -9.11     70.64                                   
REMARK 500    LEU A  10       47.57    -86.15                                   
REMARK 500    ARG A 278       41.84     39.87                                   
REMARK 500    ILE A 301      -57.98   -123.07                                   
REMARK 500    ARG B   7      -10.38     71.29                                   
REMARK 500    MET B  58       45.60    -82.60                                   
REMARK 500    ALA B  72        3.85    -68.98                                   
REMARK 500    LYS B 150        4.63    -69.38                                   
REMARK 500    THR B 248      -67.99    -91.58                                   
REMARK 500    ARG B 278       53.78     37.26                                   
REMARK 500    LYS B 421       19.67     54.69                                   
REMARK 500    TRP B 428       41.03   -105.76                                   
REMARK 500    ARG C   7       -4.41     67.63                                   
REMARK 500    VAL C  60      -59.81   -121.19                                   
REMARK 500    ASN C 116       60.81     62.06                                   
REMARK 500    LYS C 150        2.50    -69.94                                   
REMARK 500    VAL C 153      -52.61   -125.49                                   
REMARK 500    ILE C 247      -62.99   -101.99                                   
REMARK 500    ARG C 278       42.86     39.12                                   
REMARK 500    VAL D  33      -61.80   -122.53                                   
REMARK 500    ASN D  81       56.27     35.61                                   
REMARK 500                                                                      
REMARK 500 REMARK: NULL                                                         
REMARK 900                                                                      
REMARK 900 RELATED ENTRIES                                                      
REMARK 900 RELATED ID: 6XWQ   RELATED DB: PDB                                   
REMARK 900 STRUCTURE OF GLTTK WITHOUT SYBODY                                    
REMARK 900 RELATED ID: EMD-12314   RELATED DB: EMDB                             
REMARK 900 STRUCTURE OF GLUTAMATE TRANSPORTER HOMOLOGUE IN COMPLEX WITH SYBODY  
DBREF  7NGH A    1   430  UNP    Q5JID0   Q5JID0_THEKO     1    430             
DBREF  7NGH B    1   430  UNP    Q5JID0   Q5JID0_THEKO     1    430             
DBREF  7NGH C    1   430  UNP    Q5JID0   Q5JID0_THEKO     1    430             
DBREF  7NGH D    1   144  PDB    7NGH     7NGH             1    144             
SEQADV 7NGH HIS A  431  UNP  Q5JID0              EXPRESSION TAG                 
SEQADV 7NGH HIS A  432  UNP  Q5JID0              EXPRESSION TAG                 
SEQADV 7NGH HIS A  433  UNP  Q5JID0              EXPRESSION TAG                 
SEQADV 7NGH HIS A  434  UNP  Q5JID0              EXPRESSION TAG                 
SEQADV 7NGH HIS A  435  UNP  Q5JID0              EXPRESSION TAG                 
SEQADV 7NGH HIS A  436  UNP  Q5JID0              EXPRESSION TAG                 
SEQADV 7NGH HIS B  431  UNP  Q5JID0              EXPRESSION TAG                 
SEQADV 7NGH HIS B  432  UNP  Q5JID0              EXPRESSION TAG                 
SEQADV 7NGH HIS B  433  UNP  Q5JID0              EXPRESSION TAG                 
SEQADV 7NGH HIS B  434  UNP  Q5JID0              EXPRESSION TAG                 
SEQADV 7NGH HIS B  435  UNP  Q5JID0              EXPRESSION TAG                 
SEQADV 7NGH HIS B  436  UNP  Q5JID0              EXPRESSION TAG                 
SEQADV 7NGH HIS C  431  UNP  Q5JID0              EXPRESSION TAG                 
SEQADV 7NGH HIS C  432  UNP  Q5JID0              EXPRESSION TAG                 
SEQADV 7NGH HIS C  433  UNP  Q5JID0              EXPRESSION TAG                 
SEQADV 7NGH HIS C  434  UNP  Q5JID0              EXPRESSION TAG                 
SEQADV 7NGH HIS C  435  UNP  Q5JID0              EXPRESSION TAG                 
SEQADV 7NGH HIS C  436  UNP  Q5JID0              EXPRESSION TAG                 
SEQRES   1 A  436  MET GLY LYS SER LEU LEU ARG ARG TYR LEU ASP TYR PRO          
SEQRES   2 A  436  VAL LEU TRP LYS ILE LEU TRP GLY LEU VAL LEU GLY ALA          
SEQRES   3 A  436  VAL PHE GLY LEU ILE ALA GLY HIS PHE GLY TYR ALA GLY          
SEQRES   4 A  436  ALA VAL LYS THR TYR ILE LYS PRO PHE GLY ASP LEU PHE          
SEQRES   5 A  436  VAL ARG LEU LEU LYS MET LEU VAL MET PRO ILE VAL LEU          
SEQRES   6 A  436  ALA SER LEU VAL VAL GLY ALA ALA SER ILE SER PRO ALA          
SEQRES   7 A  436  ARG LEU GLY ARG VAL GLY VAL LYS ILE VAL VAL TYR TYR          
SEQRES   8 A  436  LEU ALA THR SER ALA MET ALA VAL PHE PHE GLY LEU ILE          
SEQRES   9 A  436  VAL GLY ARG LEU PHE ASN VAL GLY ALA ASN VAL ASN LEU          
SEQRES  10 A  436  GLY SER GLY THR GLY LYS ALA ILE GLU ALA GLN PRO PRO          
SEQRES  11 A  436  SER LEU VAL GLN THR LEU LEU ASN ILE VAL PRO THR ASN          
SEQRES  12 A  436  PRO PHE ALA SER LEU ALA LYS GLY GLU VAL LEU PRO VAL          
SEQRES  13 A  436  ILE PHE PHE ALA ILE ILE LEU GLY ILE ALA ILE THR TYR          
SEQRES  14 A  436  LEU MET ASN ARG ASN GLU GLU ARG VAL ARG LYS SER ALA          
SEQRES  15 A  436  GLU THR LEU LEU ARG VAL PHE ASP GLY LEU ALA GLU ALA          
SEQRES  16 A  436  MET TYR LEU ILE VAL GLY GLY VAL MET GLN TYR ALA PRO          
SEQRES  17 A  436  ILE GLY VAL PHE ALA LEU ILE ALA TYR VAL MET ALA GLU          
SEQRES  18 A  436  GLN GLY VAL ARG VAL VAL GLY PRO LEU ALA LYS VAL VAL          
SEQRES  19 A  436  GLY ALA VAL TYR THR GLY LEU PHE LEU GLN ILE VAL ILE          
SEQRES  20 A  436  THR TYR PHE ILE LEU LEU LYS VAL PHE GLY ILE ASP PRO          
SEQRES  21 A  436  ILE LYS PHE ILE ARG LYS ALA LYS ASP ALA MET ILE THR          
SEQRES  22 A  436  ALA PHE VAL THR ARG SER SER SER GLY THR LEU PRO VAL          
SEQRES  23 A  436  THR MET ARG VAL ALA GLU GLU GLU MET GLY VAL ASP LYS          
SEQRES  24 A  436  GLY ILE PHE SER PHE THR LEU PRO LEU GLY ALA THR ILE          
SEQRES  25 A  436  ASN MET ASP GLY THR ALA LEU TYR GLN GLY VAL THR VAL          
SEQRES  26 A  436  LEU PHE VAL ALA ASN ALA ILE GLY HIS PRO LEU THR LEU          
SEQRES  27 A  436  GLY GLN GLN LEU VAL VAL VAL LEU THR ALA VAL LEU ALA          
SEQRES  28 A  436  SER ILE GLY THR ALA GLY VAL PRO GLY ALA GLY ALA ILE          
SEQRES  29 A  436  MET LEU ALA MET VAL LEU GLN SER VAL GLY LEU ASP LEU          
SEQRES  30 A  436  THR PRO GLY SER PRO VAL ALA LEU ALA TYR ALA MET ILE          
SEQRES  31 A  436  LEU GLY ILE ASP ALA ILE LEU ASP MET GLY ARG THR MET          
SEQRES  32 A  436  VAL ASN VAL THR GLY ASP LEU ALA GLY THR VAL ILE VAL          
SEQRES  33 A  436  ALA LYS THR GLU LYS GLU LEU ASP GLU SER LYS TRP ILE          
SEQRES  34 A  436  SER HIS HIS HIS HIS HIS HIS                                  
SEQRES   1 B  436  MET GLY LYS SER LEU LEU ARG ARG TYR LEU ASP TYR PRO          
SEQRES   2 B  436  VAL LEU TRP LYS ILE LEU TRP GLY LEU VAL LEU GLY ALA          
SEQRES   3 B  436  VAL PHE GLY LEU ILE ALA GLY HIS PHE GLY TYR ALA GLY          
SEQRES   4 B  436  ALA VAL LYS THR TYR ILE LYS PRO PHE GLY ASP LEU PHE          
SEQRES   5 B  436  VAL ARG LEU LEU LYS MET LEU VAL MET PRO ILE VAL LEU          
SEQRES   6 B  436  ALA SER LEU VAL VAL GLY ALA ALA SER ILE SER PRO ALA          
SEQRES   7 B  436  ARG LEU GLY ARG VAL GLY VAL LYS ILE VAL VAL TYR TYR          
SEQRES   8 B  436  LEU ALA THR SER ALA MET ALA VAL PHE PHE GLY LEU ILE          
SEQRES   9 B  436  VAL GLY ARG LEU PHE ASN VAL GLY ALA ASN VAL ASN LEU          
SEQRES  10 B  436  GLY SER GLY THR GLY LYS ALA ILE GLU ALA GLN PRO PRO          
SEQRES  11 B  436  SER LEU VAL GLN THR LEU LEU ASN ILE VAL PRO THR ASN          
SEQRES  12 B  436  PRO PHE ALA SER LEU ALA LYS GLY GLU VAL LEU PRO VAL          
SEQRES  13 B  436  ILE PHE PHE ALA ILE ILE LEU GLY ILE ALA ILE THR TYR          
SEQRES  14 B  436  LEU MET ASN ARG ASN GLU GLU ARG VAL ARG LYS SER ALA          
SEQRES  15 B  436  GLU THR LEU LEU ARG VAL PHE ASP GLY LEU ALA GLU ALA          
SEQRES  16 B  436  MET TYR LEU ILE VAL GLY GLY VAL MET GLN TYR ALA PRO          
SEQRES  17 B  436  ILE GLY VAL PHE ALA LEU ILE ALA TYR VAL MET ALA GLU          
SEQRES  18 B  436  GLN GLY VAL ARG VAL VAL GLY PRO LEU ALA LYS VAL VAL          
SEQRES  19 B  436  GLY ALA VAL TYR THR GLY LEU PHE LEU GLN ILE VAL ILE          
SEQRES  20 B  436  THR TYR PHE ILE LEU LEU LYS VAL PHE GLY ILE ASP PRO          
SEQRES  21 B  436  ILE LYS PHE ILE ARG LYS ALA LYS ASP ALA MET ILE THR          
SEQRES  22 B  436  ALA PHE VAL THR ARG SER SER SER GLY THR LEU PRO VAL          
SEQRES  23 B  436  THR MET ARG VAL ALA GLU GLU GLU MET GLY VAL ASP LYS          
SEQRES  24 B  436  GLY ILE PHE SER PHE THR LEU PRO LEU GLY ALA THR ILE          
SEQRES  25 B  436  ASN MET ASP GLY THR ALA LEU TYR GLN GLY VAL THR VAL          
SEQRES  26 B  436  LEU PHE VAL ALA ASN ALA ILE GLY HIS PRO LEU THR LEU          
SEQRES  27 B  436  GLY GLN GLN LEU VAL VAL VAL LEU THR ALA VAL LEU ALA          
SEQRES  28 B  436  SER ILE GLY THR ALA GLY VAL PRO GLY ALA GLY ALA ILE          
SEQRES  29 B  436  MET LEU ALA MET VAL LEU GLN SER VAL GLY LEU ASP LEU          
SEQRES  30 B  436  THR PRO GLY SER PRO VAL ALA LEU ALA TYR ALA MET ILE          
SEQRES  31 B  436  LEU GLY ILE ASP ALA ILE LEU ASP MET GLY ARG THR MET          
SEQRES  32 B  436  VAL ASN VAL THR GLY ASP LEU ALA GLY THR VAL ILE VAL          
SEQRES  33 B  436  ALA LYS THR GLU LYS GLU LEU ASP GLU SER LYS TRP ILE          
SEQRES  34 B  436  SER HIS HIS HIS HIS HIS HIS                                  
SEQRES   1 C  436  MET GLY LYS SER LEU LEU ARG ARG TYR LEU ASP TYR PRO          
SEQRES   2 C  436  VAL LEU TRP LYS ILE LEU TRP GLY LEU VAL LEU GLY ALA          
SEQRES   3 C  436  VAL PHE GLY LEU ILE ALA GLY HIS PHE GLY TYR ALA GLY          
SEQRES   4 C  436  ALA VAL LYS THR TYR ILE LYS PRO PHE GLY ASP LEU PHE          
SEQRES   5 C  436  VAL ARG LEU LEU LYS MET LEU VAL MET PRO ILE VAL LEU          
SEQRES   6 C  436  ALA SER LEU VAL VAL GLY ALA ALA SER ILE SER PRO ALA          
SEQRES   7 C  436  ARG LEU GLY ARG VAL GLY VAL LYS ILE VAL VAL TYR TYR          
SEQRES   8 C  436  LEU ALA THR SER ALA MET ALA VAL PHE PHE GLY LEU ILE          
SEQRES   9 C  436  VAL GLY ARG LEU PHE ASN VAL GLY ALA ASN VAL ASN LEU          
SEQRES  10 C  436  GLY SER GLY THR GLY LYS ALA ILE GLU ALA GLN PRO PRO          
SEQRES  11 C  436  SER LEU VAL GLN THR LEU LEU ASN ILE VAL PRO THR ASN          
SEQRES  12 C  436  PRO PHE ALA SER LEU ALA LYS GLY GLU VAL LEU PRO VAL          
SEQRES  13 C  436  ILE PHE PHE ALA ILE ILE LEU GLY ILE ALA ILE THR TYR          
SEQRES  14 C  436  LEU MET ASN ARG ASN GLU GLU ARG VAL ARG LYS SER ALA          
SEQRES  15 C  436  GLU THR LEU LEU ARG VAL PHE ASP GLY LEU ALA GLU ALA          
SEQRES  16 C  436  MET TYR LEU ILE VAL GLY GLY VAL MET GLN TYR ALA PRO          
SEQRES  17 C  436  ILE GLY VAL PHE ALA LEU ILE ALA TYR VAL MET ALA GLU          
SEQRES  18 C  436  GLN GLY VAL ARG VAL VAL GLY PRO LEU ALA LYS VAL VAL          
SEQRES  19 C  436  GLY ALA VAL TYR THR GLY LEU PHE LEU GLN ILE VAL ILE          
SEQRES  20 C  436  THR TYR PHE ILE LEU LEU LYS VAL PHE GLY ILE ASP PRO          
SEQRES  21 C  436  ILE LYS PHE ILE ARG LYS ALA LYS ASP ALA MET ILE THR          
SEQRES  22 C  436  ALA PHE VAL THR ARG SER SER SER GLY THR LEU PRO VAL          
SEQRES  23 C  436  THR MET ARG VAL ALA GLU GLU GLU MET GLY VAL ASP LYS          
SEQRES  24 C  436  GLY ILE PHE SER PHE THR LEU PRO LEU GLY ALA THR ILE          
SEQRES  25 C  436  ASN MET ASP GLY THR ALA LEU TYR GLN GLY VAL THR VAL          
SEQRES  26 C  436  LEU PHE VAL ALA ASN ALA ILE GLY HIS PRO LEU THR LEU          
SEQRES  27 C  436  GLY GLN GLN LEU VAL VAL VAL LEU THR ALA VAL LEU ALA          
SEQRES  28 C  436  SER ILE GLY THR ALA GLY VAL PRO GLY ALA GLY ALA ILE          
SEQRES  29 C  436  MET LEU ALA MET VAL LEU GLN SER VAL GLY LEU ASP LEU          
SEQRES  30 C  436  THR PRO GLY SER PRO VAL ALA LEU ALA TYR ALA MET ILE          
SEQRES  31 C  436  LEU GLY ILE ASP ALA ILE LEU ASP MET GLY ARG THR MET          
SEQRES  32 C  436  VAL ASN VAL THR GLY ASP LEU ALA GLY THR VAL ILE VAL          
SEQRES  33 C  436  ALA LYS THR GLU LYS GLU LEU ASP GLU SER LYS TRP ILE          
SEQRES  34 C  436  SER HIS HIS HIS HIS HIS HIS                                  
SEQRES   1 D  144  GLY SER SER SER GLN VAL GLN LEU VAL GLU SER GLY GLY          
SEQRES   2 D  144  GLY LEU VAL GLN ALA GLY GLY SER LEU ARG LEU SER CYS          
SEQRES   3 D  144  ALA ALA SER GLY PHE PRO VAL ASP SER GLN PHE MET HIS          
SEQRES   4 D  144  TRP TYR ARG GLN ALA PRO GLY LYS GLU ARG GLU TRP VAL          
SEQRES   5 D  144  ALA ALA ILE GLU SER TYR GLY ASP GLU THR TYR TYR ALA          
SEQRES   6 D  144  ASP SER VAL LYS GLY ARG PHE THR ILE SER ARG ASP ASN          
SEQRES   7 D  144  ALA LYS ASN THR VAL TYR LEU GLN MET ASN SER LEU LYS          
SEQRES   8 D  144  PRO GLU ASP THR ALA VAL TYR TYR CYS ARG VAL LEU VAL          
SEQRES   9 D  144  GLY TRP GLY TYR TYR GLY GLN GLY THR GLN VAL THR VAL          
SEQRES  10 D  144  SER ALA GLY ARG ALA GLY GLU GLN LYS LEU ILE SER GLU          
SEQRES  11 D  144  GLU ASP LEU ASN SER ALA VAL ASP HIS HIS HIS HIS HIS          
SEQRES  12 D  144  HIS                                                          
HET    ASP  A 501       9                                                       
HET    ASP  B 501       9                                                       
HET    ASP  C 501       9                                                       
HETNAM     ASP ASPARTIC ACID                                                    
FORMUL   5  ASP    3(C4 H7 N O4)                                                
HELIX    1 AA1 ARG A    8  TYR A   12  5                                   5    
HELIX    2 AA2 PRO A   13  PHE A   35  1                                  23    
HELIX    3 AA3 TYR A   37  ILE A   45  1                                   9    
HELIX    4 AA4 ILE A   45  ALA A   73  1                                  29    
HELIX    5 AA5 SER A   76  ASN A  110  1                                  35    
HELIX    6 AA6 SER A  131  ASN A  138  1                                   8    
HELIX    7 AA7 ASN A  143  GLY A  151  1                                   9    
HELIX    8 AA8 GLU A  152  ASN A  172  1                                  21    
HELIX    9 AA9 GLU A  175  GLN A  222  1                                  48    
HELIX   10 AB1 GLY A  228  PHE A  256  1                                  29    
HELIX   11 AB2 ASP A  259  ARG A  278  1                                  20    
HELIX   12 AB3 SER A  280  GLY A  282  5                                   3    
HELIX   13 AB4 THR A  283  GLU A  294  1                                  12    
HELIX   14 AB5 ASP A  298  ASN A  313  1                                  16    
HELIX   15 AB6 MET A  314  ILE A  332  1                                  19    
HELIX   16 AB7 THR A  337  THR A  355  1                                  19    
HELIX   17 AB8 GLY A  360  VAL A  373  1                                  14    
HELIX   18 AB9 SER A  381  GLU A  420  1                                  40    
HELIX   19 AC1 ASP A  424  ILE A  429  1                                   6    
HELIX   20 AC2 ARG B    7  TYR B   12  1                                   6    
HELIX   21 AC3 PRO B   13  GLY B   36  1                                  24    
HELIX   22 AC4 TYR B   37  ILE B   45  1                                   9    
HELIX   23 AC5 ILE B   45  MET B   58  1                                  14    
HELIX   24 AC6 LEU B   59  ALA B   72  1                                  14    
HELIX   25 AC7 SER B   76  ASN B  110  1                                  35    
HELIX   26 AC8 SER B  131  ASN B  138  1                                   8    
HELIX   27 AC9 ASN B  143  LYS B  150  1                                   8    
HELIX   28 AD1 GLU B  152  ASN B  172  1                                  21    
HELIX   29 AD2 GLU B  175  GLN B  222  1                                  48    
HELIX   30 AD3 GLY B  228  GLY B  257  1                                  30    
HELIX   31 AD4 ASP B  259  ARG B  278  1                                  20    
HELIX   32 AD5 SER B  280  GLY B  282  5                                   3    
HELIX   33 AD6 THR B  283  GLU B  294  1                                  12    
HELIX   34 AD7 ASP B  298  ASN B  313  1                                  16    
HELIX   35 AD8 MET B  314  GLY B  333  1                                  20    
HELIX   36 AD9 THR B  337  THR B  355  1                                  19    
HELIX   37 AE1 GLY B  360  VAL B  373  1                                  14    
HELIX   38 AE2 SER B  381  GLY B  392  1                                  12    
HELIX   39 AE3 ILE B  393  GLU B  420  1                                  28    
HELIX   40 AE4 ASP B  424  ILE B  429  5                                   6    
HELIX   41 AE5 PRO C   13  GLY C   36  1                                  24    
HELIX   42 AE6 TYR C   37  ILE C   45  1                                   9    
HELIX   43 AE7 ILE C   45  MET C   58  1                                  14    
HELIX   44 AE8 VAL C   60  ILE C   75  1                                  16    
HELIX   45 AE9 SER C   76  ASN C  110  1                                  35    
HELIX   46 AF1 SER C  131  ASN C  138  1                                   8    
HELIX   47 AF2 ASN C  143  GLY C  151  1                                   9    
HELIX   48 AF3 VAL C  153  MET C  171  1                                  19    
HELIX   49 AF4 GLU C  175  GLN C  222  1                                  48    
HELIX   50 AF5 GLY C  228  PHE C  256  1                                  29    
HELIX   51 AF6 ASP C  259  ARG C  278  1                                  20    
HELIX   52 AF7 SER C  280  GLY C  282  5                                   3    
HELIX   53 AF8 THR C  283  MET C  295  1                                  13    
HELIX   54 AF9 ASP C  298  ASN C  313  1                                  16    
HELIX   55 AG1 MET C  314  GLY C  333  1                                  20    
HELIX   56 AG2 THR C  337  GLY C  354  1                                  18    
HELIX   57 AG3 GLY C  360  MET C  365  1                                   6    
HELIX   58 AG4 MET C  365  VAL C  373  1                                   9    
HELIX   59 AG5 SER C  381  GLU C  420  1                                  40    
HELIX   60 AG6 ASP C  424  TRP C  428  5                                   5    
HELIX   61 AG7 ASP D   66  LYS D   69  5                                   4    
HELIX   62 AG8 LYS D   91  THR D   95  5                                   5    
SHEET    1 AA1 4 LEU D   8  SER D  11  0                                        
SHEET    2 AA1 4 LEU D  24  ALA D  28 -1  O  ALA D  27   N  VAL D   9           
SHEET    3 AA1 4 THR D  82  LEU D  85 -1  O  LEU D  85   N  LEU D  24           
SHEET    4 AA1 4 ILE D  74  ASP D  77 -1  N  SER D  75   O  TYR D  84           
SHEET    1 AA2 6 GLY D  14  VAL D  16  0                                        
SHEET    2 AA2 6 THR D 113  VAL D 117  1  O  THR D 116   N  GLY D  14           
SHEET    3 AA2 6 ALA D  96  VAL D 102 -1  N  TYR D  98   O  THR D 113           
SHEET    4 AA2 6 MET D  38  GLN D  43 -1  N  TYR D  41   O  TYR D  99           
SHEET    5 AA2 6 GLU D  50  ILE D  55 -1  O  ALA D  53   N  TRP D  40           
SHEET    6 AA2 6 THR D  62  TYR D  64 -1  O  TYR D  63   N  ALA D  54           
SHEET    1 AA3 4 GLY D  14  VAL D  16  0                                        
SHEET    2 AA3 4 THR D 113  VAL D 117  1  O  THR D 116   N  GLY D  14           
SHEET    3 AA3 4 ALA D  96  VAL D 102 -1  N  TYR D  98   O  THR D 113           
SHEET    4 AA3 4 TYR D 108  TYR D 109 -1  O  TYR D 108   N  VAL D 102           
SSBOND   1 CYS D   26    CYS D  100                          1555   1555  2.03  
CRYST1    1.000    1.000    1.000  90.00  90.00  90.00 P 1                      
ORIGX1      1.000000  0.000000  0.000000        0.00000                         
ORIGX2      0.000000  1.000000  0.000000        0.00000                         
ORIGX3      0.000000  0.000000  1.000000        0.00000                         
SCALE1      1.000000  0.000000  0.000000        0.00000                         
SCALE2      0.000000  1.000000  0.000000        0.00000                         
SCALE3      0.000000  0.000000  1.000000        0.00000                         
ATOM      1  N   LEU A   5     124.313 139.765 168.170  1.00172.48           N  
ATOM      2  CA  LEU A   5     122.888 139.482 168.279  1.00172.48           C  
ATOM      3  C   LEU A   5     122.463 138.461 167.233  1.00172.48           C  
ATOM      4  O   LEU A   5     122.164 138.816 166.091  1.00172.48           O  
ATOM      5  CB  LEU A   5     122.072 140.766 168.134  1.00172.48           C  
ATOM      6  CG  LEU A   5     121.783 141.537 169.424  1.00172.48           C  
ATOM      7  CD1 LEU A   5     123.012 142.303 169.887  1.00172.48           C  
ATOM      8  CD2 LEU A   5     120.601 142.477 169.239  1.00172.48           C  
ATOM      9  N   LEU A   6     122.441 137.191 167.638  1.00168.27           N  
ATOM     10  CA  LEU A   6     122.143 136.090 166.731  1.00168.27           C  
ATOM     11  C   LEU A   6     120.806 136.307 166.035  1.00168.27           C  
ATOM     12  O   LEU A   6     119.758 136.377 166.685  1.00168.27           O  
ATOM     13  CB  LEU A   6     122.166 134.753 167.484  1.00168.27           C  
ATOM     14  CG  LEU A   6     121.055 134.357 168.464  1.00168.27           C  
ATOM     15  CD1 LEU A   6     121.120 132.870 168.764  1.00168.27           C  
ATOM     16  CD2 LEU A   6     121.121 135.168 169.750  1.00168.27           C  
ATOM     17  N   ARG A   7     120.856 136.499 164.716  1.00175.84           N  
ATOM     18  CA  ARG A   7     119.681 136.638 163.862  1.00175.84           C  
ATOM     19  C   ARG A   7     118.987 137.970 164.122  1.00175.84           C  
ATOM     20  O   ARG A   7     118.107 138.382 163.362  1.00175.84           O  
ATOM     21  CB  ARG A   7     118.718 135.461 164.067  1.00175.84           C  
ATOM     22  CG  ARG A   7     117.544 135.421 163.105  1.00175.84           C  
ATOM     23  CD  ARG A   7     116.260 135.859 163.783  1.00175.84           C  
ATOM     24  NE  ARG A   7     115.268 136.317 162.816  1.00175.84           N  
ATOM     25  CZ  ARG A   7     115.166 137.571 162.391  1.00175.84           C  
ATOM     26  NH1 ARG A   7     114.235 137.901 161.507  1.00175.84           N  
ATOM     27  NH2 ARG A   7     115.989 138.499 162.858  1.00175.84           N  
ATOM     28  N   ARG A   8     119.412 138.679 165.161  1.00173.13           N  
ATOM     29  CA  ARG A   8     118.909 140.022 165.388  1.00173.13           C  
ATOM     30  C   ARG A   8     119.763 141.058 164.687  1.00173.13           C  
ATOM     31  O   ARG A   8     119.317 142.195 164.503  1.00173.13           O  
ATOM     32  CB  ARG A   8     118.835 140.318 166.886  1.00173.13           C  
ATOM     33  CG  ARG A   8     117.567 139.810 167.559  1.00173.13           C  
ATOM     34  CD  ARG A   8     117.528 138.290 167.593  1.00173.13           C  
ATOM     35  NE  ARG A   8     116.202 137.764 167.894  1.00173.13           N  
ATOM     36  CZ  ARG A   8     115.856 137.253 169.068  1.00173.13           C  
ATOM     37  NH1 ARG A   8     116.741 137.196 170.053  1.00173.13           N  
ATOM     38  NH2 ARG A   8     114.628 136.795 169.257  1.00173.13           N  
ATOM     39  N   TYR A   9     120.977 140.680 164.290  1.00165.35           N  
ATOM     40  CA  TYR A   9     121.796 141.547 163.458  1.00165.35           C  
ATOM     41  C   TYR A   9     121.165 141.749 162.090  1.00165.35           C  
ATOM     42  O   TYR A   9     121.387 142.783 161.453  1.00165.35           O  
ATOM     43  CB  TYR A   9     123.196 140.952 163.339  1.00165.35           C  
ATOM     44  CG  TYR A   9     123.920 141.276 162.062  1.00165.35           C  
ATOM     45  CD1 TYR A   9     124.459 142.531 161.849  1.00165.35           C  
ATOM     46  CD2 TYR A   9     124.083 140.319 161.077  1.00165.35           C  
ATOM     47  CE1 TYR A   9     125.131 142.825 160.689  1.00165.35           C  
ATOM     48  CE2 TYR A   9     124.753 140.606 159.913  1.00165.35           C  
ATOM     49  CZ  TYR A   9     125.274 141.861 159.724  1.00165.35           C  
ATOM     50  OH  TYR A   9     125.945 142.157 158.563  1.00165.35           O  
ATOM     51  N   LEU A  10     120.370 140.789 161.630  1.00171.56           N  
ATOM     52  CA  LEU A  10     119.611 140.964 160.396  1.00171.56           C  
ATOM     53  C   LEU A  10     118.281 141.657 160.661  1.00171.56           C  
ATOM     54  O   LEU A  10     117.231 141.231 160.188  1.00171.56           O  
ATOM     55  CB  LEU A  10     119.388 139.612 159.734  1.00171.56           C  
ATOM     56  CG  LEU A  10     120.629 138.815 159.350  1.00171.56           C  
ATOM     57  CD1 LEU A  10     120.296 137.341 159.271  1.00171.56           C  
ATOM     58  CD2 LEU A  10     121.170 139.309 158.024  1.00171.56           C  
ATOM     59  N   ASP A  11     118.321 142.746 161.422  1.00180.99           N  
ATOM     60  CA  ASP A  11     117.128 143.548 161.648  1.00180.99           C  
ATOM     61  C   ASP A  11     117.460 145.022 161.497  1.00180.99           C  
ATOM     62  O   ASP A  11     116.596 145.835 161.155  1.00180.99           O  
ATOM     63  CB  ASP A  11     116.544 143.264 163.030  1.00180.99           C  
ATOM     64  CG  ASP A  11     115.994 141.860 163.148  1.00180.99           C  
ATOM     65  OD1 ASP A  11     115.328 141.402 162.197  1.00180.99           O  
ATOM     66  OD2 ASP A  11     116.226 141.213 164.189  1.00180.99           O  
ATOM     67  N   TYR A  12     118.709 145.364 161.755  1.00179.19           N  
ATOM     68  CA  TYR A  12     119.152 146.740 161.625  1.00179.19           C  
ATOM     69  C   TYR A  12     119.023 147.172 160.170  1.00179.19           C  
ATOM     70  O   TYR A  12     119.291 146.370 159.268  1.00179.19           O  
ATOM     71  CB  TYR A  12     120.594 146.860 162.106  1.00179.19           C  
ATOM     72  CG  TYR A  12     121.019 148.247 162.522  1.00179.19           C  
ATOM     73  CD1 TYR A  12     120.438 148.876 163.611  1.00179.19           C  
ATOM     74  CD2 TYR A  12     122.022 148.917 161.838  1.00179.19           C  
ATOM     75  CE1 TYR A  12     120.835 150.142 163.996  1.00179.19           C  
ATOM     76  CE2 TYR A  12     122.426 150.181 162.216  1.00179.19           C  
ATOM     77  CZ  TYR A  12     121.830 150.789 163.294  1.00179.19           C  
ATOM     78  OH  TYR A  12     122.233 152.049 163.670  1.00179.19           O  
ATOM     79  N   PRO A  13     118.589 148.400 159.899  1.00177.49           N  
ATOM     80  CA  PRO A  13     118.467 148.845 158.508  1.00177.49           C  
ATOM     81  C   PRO A  13     119.799 148.742 157.786  1.00177.49           C  
ATOM     82  O   PRO A  13     120.854 149.067 158.333  1.00177.49           O  
ATOM     83  CB  PRO A  13     118.006 150.301 158.639  1.00177.49           C  
ATOM     84  CG  PRO A  13     118.402 150.700 160.021  1.00177.49           C  
ATOM     85  CD  PRO A  13     118.251 149.468 160.850  1.00177.49           C  
ATOM     86  N   VAL A  14     119.734 148.281 156.537  1.00169.86           N  
ATOM     87  CA  VAL A  14     120.938 147.826 155.848  1.00169.86           C  
ATOM     88  C   VAL A  14     121.926 148.974 155.658  1.00169.86           C  
ATOM     89  O   VAL A  14     123.101 148.860 156.015  1.00169.86           O  
ATOM     90  CB  VAL A  14     120.575 147.145 154.516  1.00169.86           C  
ATOM     91  CG1 VAL A  14     119.800 148.081 153.601  1.00169.86           C  
ATOM     92  CG2 VAL A  14     121.829 146.642 153.832  1.00169.86           C  
ATOM     93  N   LEU A  15     121.465 150.098 155.110  1.00169.73           N  
ATOM     94  CA  LEU A  15     122.376 151.196 154.801  1.00169.73           C  
ATOM     95  C   LEU A  15     123.080 151.704 156.052  1.00169.73           C  
ATOM     96  O   LEU A  15     124.286 151.990 156.030  1.00169.73           O  
ATOM     97  CB  LEU A  15     121.614 152.326 154.105  1.00169.73           C  
ATOM     98  CG  LEU A  15     120.623 153.173 154.911  1.00169.73           C  
ATOM     99  CD1 LEU A  15     120.296 154.453 154.170  1.00169.73           C  
ATOM    100  CD2 LEU A  15     119.345 152.405 155.218  1.00169.73           C  
ATOM    101  N   TRP A  16     122.343 151.825 157.154  1.00173.70           N  
ATOM    102  CA  TRP A  16     122.969 152.169 158.416  1.00173.70           C  
ATOM    103  C   TRP A  16     123.891 151.065 158.892  1.00173.70           C  
ATOM    104  O   TRP A  16     124.934 151.354 159.486  1.00173.70           O  
ATOM    105  CB  TRP A  16     121.898 152.460 159.461  1.00173.70           C  
ATOM    106  CG  TRP A  16     120.982 153.547 159.033  1.00173.70           C  
ATOM    107  CD1 TRP A  16     119.747 153.406 158.475  1.00173.70           C  
ATOM    108  CD2 TRP A  16     121.230 154.953 159.108  1.00173.70           C  
ATOM    109  NE1 TRP A  16     119.205 154.637 158.205  1.00173.70           N  
ATOM    110  CE2 TRP A  16     120.097 155.605 158.585  1.00173.70           C  
ATOM    111  CE3 TRP A  16     122.298 155.725 159.574  1.00173.70           C  
ATOM    112  CZ2 TRP A  16     120.002 156.992 158.512  1.00173.70           C  
ATOM    113  CZ3 TRP A  16     122.202 157.101 159.501  1.00173.70           C  
ATOM    114  CH2 TRP A  16     121.062 157.721 158.975  1.00173.70           C  
ATOM    115  N   LYS A  17     123.541 149.814 158.621  1.00170.11           N  
ATOM    116  CA  LYS A  17     124.393 148.685 158.943  1.00170.11           C  
ATOM    117  C   LYS A  17     125.685 148.682 158.144  1.00170.11           C  
ATOM    118  O   LYS A  17     126.645 148.024 158.552  1.00170.11           O  
ATOM    119  CB  LYS A  17     123.635 147.376 158.699  1.00170.11           C  
ATOM    120  CG  LYS A  17     124.095 146.212 159.542  1.00170.11           C  
ATOM    121  CD  LYS A  17     122.924 145.315 159.898  1.00170.11           C  
ATOM    122  CE  LYS A  17     122.082 144.984 158.683  1.00170.11           C  
ATOM    123  NZ  LYS A  17     120.838 144.262 159.069  1.00170.11           N  
ATOM    124  N   ILE A  18     125.738 149.406 157.033  1.00159.54           N  
ATOM    125  CA  ILE A  18     126.935 149.478 156.210  1.00159.54           C  
ATOM    126  C   ILE A  18     127.789 150.674 156.581  1.00159.54           C  
ATOM    127  O   ILE A  18     128.999 150.548 156.754  1.00159.54           O  
ATOM    128  CB  ILE A  18     126.578 149.516 154.709  1.00159.54           C  
ATOM    129  CG1 ILE A  18     125.541 148.459 154.359  1.00159.54           C  
ATOM    130  CG2 ILE A  18     127.823 149.268 153.899  1.00159.54           C  
ATOM    131  CD1 ILE A  18     126.100 147.083 154.261  1.00159.54           C  
ATOM    132  N   LEU A  19     127.182 151.857 156.661  1.00158.98           N  
ATOM    133  CA  LEU A  19     127.960 153.051 156.977  1.00158.98           C  
ATOM    134  C   LEU A  19     128.614 152.930 158.348  1.00158.98           C  
ATOM    135  O   LEU A  19     129.725 153.432 158.569  1.00158.98           O  
ATOM    136  CB  LEU A  19     127.070 154.289 156.887  1.00158.98           C  
ATOM    137  CG  LEU A  19     125.806 154.352 157.747  1.00158.98           C  
ATOM    138  CD1 LEU A  19     126.071 154.941 159.129  1.00158.98           C  
ATOM    139  CD2 LEU A  19     124.718 155.132 157.026  1.00158.98           C  
ATOM    140  N   TRP A  20     127.939 152.256 159.279  1.00163.46           N  
ATOM    141  CA  TRP A  20     128.531 152.020 160.588  1.00163.46           C  
ATOM    142  C   TRP A  20     129.764 151.139 160.469  1.00163.46           C  
ATOM    143  O   TRP A  20     130.805 151.423 161.075  1.00163.46           O  
ATOM    144  CB  TRP A  20     127.500 151.385 161.514  1.00163.46           C  
ATOM    145  CG  TRP A  20     127.546 151.915 162.897  1.00163.46           C  
ATOM    146  CD1 TRP A  20     127.914 151.242 164.020  1.00163.46           C  
ATOM    147  CD2 TRP A  20     127.220 153.243 163.312  1.00163.46           C  
ATOM    148  NE1 TRP A  20     127.832 152.066 165.114  1.00163.46           N  
ATOM    149  CE2 TRP A  20     127.408 153.302 164.704  1.00163.46           C  
ATOM    150  CE3 TRP A  20     126.784 154.387 162.641  1.00163.46           C  
ATOM    151  CZ2 TRP A  20     127.176 154.459 165.439  1.00163.46           C  
ATOM    152  CZ3 TRP A  20     126.553 155.534 163.370  1.00163.46           C  
ATOM    153  CH2 TRP A  20     126.750 155.563 164.755  1.00163.46           C  
ATOM    154  N   GLY A  21     129.664 150.061 159.693  1.00160.66           N  
ATOM    155  CA  GLY A  21     130.837 149.249 159.433  1.00160.66           C  
ATOM    156  C   GLY A  21     131.940 150.044 158.769  1.00160.66           C  
ATOM    157  O   GLY A  21     133.120 149.830 159.037  1.00160.66           O  
ATOM    158  N   LEU A  22     131.565 150.994 157.915  1.00155.02           N  
ATOM    159  CA  LEU A  22     132.551 151.822 157.231  1.00155.02           C  
ATOM    160  C   LEU A  22     133.349 152.656 158.219  1.00155.02           C  
ATOM    161  O   LEU A  22     134.586 152.646 158.208  1.00155.02           O  
ATOM    162  CB  LEU A  22     131.850 152.729 156.223  1.00155.02           C  
ATOM    163  CG  LEU A  22     132.745 153.752 155.527  1.00155.02           C  
ATOM    164  CD1 LEU A  22     133.793 153.055 154.719  1.00155.02           C  
ATOM    165  CD2 LEU A  22     131.932 154.677 154.645  1.00155.02           C  
ATOM    166  N   VAL A  23     132.651 153.399 159.075  1.00160.49           N  
ATOM    167  CA  VAL A  23     133.357 154.255 160.021  1.00160.49           C  
ATOM    168  C   VAL A  23     134.157 153.412 161.006  1.00160.49           C  
ATOM    169  O   VAL A  23     135.300 153.751 161.355  1.00160.49           O  
ATOM    170  CB  VAL A  23     132.375 155.205 160.730  1.00160.49           C  
ATOM    171  CG1 VAL A  23     131.262 154.438 161.408  1.00160.49           C  
ATOM    172  CG2 VAL A  23     133.111 156.064 161.737  1.00160.49           C  
ATOM    173  N   LEU A  24     133.588 152.289 161.453  1.00164.32           N  
ATOM    174  CA  LEU A  24     134.317 151.422 162.368  1.00164.32           C  
ATOM    175  C   LEU A  24     135.577 150.876 161.716  1.00164.32           C  
ATOM    176  O   LEU A  24     136.632 150.804 162.352  1.00164.32           O  
ATOM    177  CB  LEU A  24     133.417 150.284 162.840  1.00164.32           C  
ATOM    178  CG  LEU A  24     132.596 150.583 164.092  1.00164.32           C  
ATOM    179  CD1 LEU A  24     131.916 149.326 164.593  1.00164.32           C  
ATOM    180  CD2 LEU A  24     133.479 151.177 165.171  1.00164.32           C  
ATOM    181  N   GLY A  25     135.492 150.499 160.443  1.00168.61           N  
ATOM    182  CA  GLY A  25     136.668 150.004 159.755  1.00168.61           C  
ATOM    183  C   GLY A  25     137.727 151.070 159.597  1.00168.61           C  
ATOM    184  O   GLY A  25     138.914 150.807 159.782  1.00168.61           O  
ATOM    185  N   ALA A  26     137.313 152.288 159.255  1.00167.04           N  
ATOM    186  CA  ALA A  26     138.276 153.375 159.146  1.00167.04           C  
ATOM    187  C   ALA A  26     139.025 153.566 160.457  1.00167.04           C  
ATOM    188  O   ALA A  26     140.265 153.571 160.487  1.00167.04           O  
ATOM    189  CB  ALA A  26     137.568 154.663 158.732  1.00167.04           C  
ATOM    190  N   VAL A  27     138.288 153.697 161.562  1.00172.39           N  
ATOM    191  CA  VAL A  27     138.949 153.982 162.831  1.00172.39           C  
ATOM    192  C   VAL A  27     139.799 152.796 163.272  1.00172.39           C  
ATOM    193  O   VAL A  27     140.908 152.971 163.795  1.00172.39           O  
ATOM    194  CB  VAL A  27     137.922 154.389 163.903  1.00172.39           C  
ATOM    195  CG1 VAL A  27     137.197 155.649 163.475  1.00172.39           C  
ATOM    196  CG2 VAL A  27     136.935 153.278 164.167  1.00172.39           C  
ATOM    197  N   PHE A  28     139.316 151.574 163.046  1.00173.82           N  
ATOM    198  CA  PHE A  28     140.076 150.401 163.450  1.00173.82           C  
ATOM    199  C   PHE A  28     141.360 150.281 162.649  1.00173.82           C  
ATOM    200  O   PHE A  28     142.414 149.941 163.197  1.00173.82           O  
ATOM    201  CB  PHE A  28     139.223 149.147 163.287  1.00173.82           C  
ATOM    202  CG  PHE A  28     139.872 147.908 163.810  1.00173.82           C  
ATOM    203  CD1 PHE A  28     139.657 147.501 165.110  1.00173.82           C  
ATOM    204  CD2 PHE A  28     140.698 147.148 163.004  1.00173.82           C  
ATOM    205  CE1 PHE A  28     140.253 146.361 165.598  1.00173.82           C  
ATOM    206  CE2 PHE A  28     141.298 146.008 163.487  1.00173.82           C  
ATOM    207  CZ  PHE A  28     141.075 145.612 164.785  1.00173.82           C  
ATOM    208  N   GLY A  29     141.289 150.539 161.344  1.00175.45           N  
ATOM    209  CA  GLY A  29     142.489 150.504 160.534  1.00175.45           C  
ATOM    210  C   GLY A  29     143.490 151.555 160.958  1.00175.45           C  
ATOM    211  O   GLY A  29     144.695 151.298 160.994  1.00175.45           O  
ATOM    212  N   LEU A  30     143.006 152.751 161.299  1.00177.72           N  
ATOM    213  CA  LEU A  30     143.921 153.777 161.786  1.00177.72           C  
ATOM    214  C   LEU A  30     144.595 153.344 163.079  1.00177.72           C  
ATOM    215  O   LEU A  30     145.811 153.506 163.238  1.00177.72           O  
ATOM    216  CB  LEU A  30     143.190 155.102 161.977  1.00177.72           C  
ATOM    217  CG  LEU A  30     143.249 156.034 160.768  1.00177.72           C  
ATOM    218  CD1 LEU A  30     144.687 156.451 160.527  1.00177.72           C  
ATOM    219  CD2 LEU A  30     142.679 155.385 159.526  1.00177.72           C  
ATOM    220  N   ILE A  31     143.827 152.774 164.007  1.00179.25           N  
ATOM    221  CA  ILE A  31     144.407 152.321 165.269  1.00179.25           C  
ATOM    222  C   ILE A  31     145.458 151.248 165.015  1.00179.25           C  
ATOM    223  O   ILE A  31     146.577 151.306 165.542  1.00179.25           O  
ATOM    224  CB  ILE A  31     143.305 151.818 166.215  1.00179.25           C  
ATOM    225  CG1 ILE A  31     142.372 152.967 166.596  1.00179.25           C  
ATOM    226  CG2 ILE A  31     143.914 151.182 167.449  1.00179.25           C  
ATOM    227  CD1 ILE A  31     143.093 154.246 166.958  1.00179.25           C  
ATOM    228  N   ALA A  32     145.110 150.252 164.199  1.00176.48           N  
ATOM    229  CA  ALA A  32     146.041 149.169 163.911  1.00176.48           C  
ATOM    230  C   ALA A  32     147.317 149.696 163.276  1.00176.48           C  
ATOM    231  O   ALA A  32     148.423 149.331 163.693  1.00176.48           O  
ATOM    232  CB  ALA A  32     145.379 148.138 163.002  1.00176.48           C  
ATOM    233  N   GLY A  33     147.186 150.554 162.265  1.00176.47           N  
ATOM    234  CA  GLY A  33     148.364 151.128 161.644  1.00176.47           C  
ATOM    235  C   GLY A  33     149.215 151.899 162.630  1.00176.47           C  
ATOM    236  O   GLY A  33     150.445 151.825 162.593  1.00176.47           O  
ATOM    237  N   HIS A  34     148.573 152.640 163.534  1.00178.61           N  
ATOM    238  CA  HIS A  34     149.332 153.382 164.530  1.00178.61           C  
ATOM    239  C   HIS A  34     150.103 152.440 165.441  1.00178.61           C  
ATOM    240  O   HIS A  34     151.243 152.729 165.822  1.00178.61           O  
ATOM    241  CB  HIS A  34     148.406 154.274 165.349  1.00178.61           C  
ATOM    242  CG  HIS A  34     149.127 155.119 166.349  1.00178.61           C  
ATOM    243  ND1 HIS A  34     149.501 154.648 167.588  1.00178.61           N  
ATOM    244  CD2 HIS A  34     149.557 156.402 166.289  1.00178.61           C  
ATOM    245  CE1 HIS A  34     150.124 155.604 168.252  1.00178.61           C  
ATOM    246  NE2 HIS A  34     150.171 156.679 167.486  1.00178.61           N  
ATOM    247  N   PHE A  35     149.505 151.311 165.800  1.00170.32           N  
ATOM    248  CA  PHE A  35     150.191 150.337 166.636  1.00170.32           C  
ATOM    249  C   PHE A  35     150.951 149.298 165.826  1.00170.32           C  
ATOM    250  O   PHE A  35     151.327 148.258 166.375  1.00170.32           O  
ATOM    251  CB  PHE A  35     149.202 149.649 167.577  1.00170.32           C  
ATOM    252  CG  PHE A  35     148.848 150.471 168.781  1.00170.32           C  
ATOM    253  CD1 PHE A  35     149.232 151.796 168.867  1.00170.32           C  
ATOM    254  CD2 PHE A  35     148.150 149.913 169.835  1.00170.32           C  
ATOM    255  CE1 PHE A  35     148.913 152.554 169.970  1.00170.32           C  
ATOM    256  CE2 PHE A  35     147.829 150.668 170.944  1.00170.32           C  
ATOM    257  CZ  PHE A  35     148.213 151.990 171.011  1.00170.32           C  
ATOM    258  N   GLY A  36     151.187 149.558 164.545  1.00167.86           N  
ATOM    259  CA  GLY A  36     152.000 148.669 163.731  1.00167.86           C  
ATOM    260  C   GLY A  36     151.501 147.243 163.668  1.00167.86           C  
ATOM    261  O   GLY A  36     152.305 146.304 163.683  1.00167.86           O  
ATOM    262  N   TYR A  37     150.186 147.056 163.604  1.00159.75           N  
ATOM    263  CA  TYR A  37     149.593 145.733 163.492  1.00159.75           C  
ATOM    264  C   TYR A  37     149.115 145.434 162.078  1.00159.75           C  
ATOM    265  O   TYR A  37     148.318 144.511 161.882  1.00159.75           O  
ATOM    266  CB  TYR A  37     148.440 145.592 164.483  1.00159.75           C  
ATOM    267  CG  TYR A  37     148.841 144.959 165.793  1.00159.75           C  
ATOM    268  CD1 TYR A  37     149.457 145.706 166.784  1.00159.75           C  
ATOM    269  CD2 TYR A  37     148.604 143.614 166.037  1.00159.75           C  
ATOM    270  CE1 TYR A  37     149.825 145.132 167.982  1.00159.75           C  
ATOM    271  CE2 TYR A  37     148.968 143.031 167.231  1.00159.75           C  
ATOM    272  CZ  TYR A  37     149.578 143.794 168.201  1.00159.75           C  
ATOM    273  OH  TYR A  37     149.944 143.218 169.394  1.00159.75           O  
ATOM    274  N   ALA A  38     149.589 146.199 161.090  1.00151.16           N  
ATOM    275  CA  ALA A  38     149.084 146.060 159.728  1.00151.16           C  
ATOM    276  C   ALA A  38     149.266 144.642 159.205  1.00151.16           C  
ATOM    277  O   ALA A  38     148.419 144.133 158.462  1.00151.16           O  
ATOM    278  CB  ALA A  38     149.776 147.064 158.810  1.00151.16           C  
ATOM    279  N   GLY A  39     150.368 143.990 159.572  1.00151.58           N  
ATOM    280  CA  GLY A  39     150.540 142.601 159.188  1.00151.58           C  
ATOM    281  C   GLY A  39     149.410 141.728 159.694  1.00151.58           C  
ATOM    282  O   GLY A  39     148.893 140.879 158.965  1.00151.58           O  
ATOM    283  N   ALA A  40     148.988 141.952 160.937  1.00151.41           N  
ATOM    284  CA  ALA A  40     147.926 141.140 161.515  1.00151.41           C  
ATOM    285  C   ALA A  40     146.622 141.317 160.752  1.00151.41           C  
ATOM    286  O   ALA A  40     145.971 140.335 160.377  1.00151.41           O  
ATOM    287  CB  ALA A  40     147.742 141.494 162.989  1.00151.41           C  
ATOM    288  N   VAL A  41     146.220 142.567 160.515  1.00145.23           N  
ATOM    289  CA  VAL A  41     144.949 142.809 159.842  1.00145.23           C  
ATOM    290  C   VAL A  41     145.000 142.307 158.407  1.00145.23           C  
ATOM    291  O   VAL A  41     144.009 141.783 157.885  1.00145.23           O  
ATOM    292  CB  VAL A  41     144.571 144.299 159.917  1.00145.23           C  
ATOM    293  CG1 VAL A  41     145.613 145.154 159.244  1.00145.23           C  
ATOM    294  CG2 VAL A  41     143.228 144.528 159.264  1.00145.23           C  
ATOM    295  N   LYS A  42     146.151 142.441 157.750  1.00144.51           N  
ATOM    296  CA  LYS A  42     146.279 141.902 156.404  1.00144.51           C  
ATOM    297  C   LYS A  42     146.138 140.388 156.412  1.00144.51           C  
ATOM    298  O   LYS A  42     145.508 139.809 155.521  1.00144.51           O  
ATOM    299  CB  LYS A  42     147.618 142.317 155.797  1.00144.51           C  
ATOM    300  CG  LYS A  42     147.787 141.944 154.334  1.00144.51           C  
ATOM    301  CD  LYS A  42     148.519 140.626 154.176  1.00144.51           C  
ATOM    302  CE  LYS A  42     149.926 140.715 154.731  1.00144.51           C  
ATOM    303  NZ  LYS A  42     150.651 139.424 154.596  1.00144.51           N  
ATOM    304  N   THR A  43     146.713 139.728 157.416  1.00145.86           N  
ATOM    305  CA  THR A  43     146.682 138.272 157.446  1.00145.86           C  
ATOM    306  C   THR A  43     145.300 137.748 157.804  1.00145.86           C  
ATOM    307  O   THR A  43     144.868 136.718 157.276  1.00145.86           O  
ATOM    308  CB  THR A  43     147.710 137.748 158.441  1.00145.86           C  
ATOM    309  OG1 THR A  43     147.606 138.489 159.662  1.00145.86           O  
ATOM    310  CG2 THR A  43     149.112 137.893 157.880  1.00145.86           C  
ATOM    311  N   TYR A  44     144.590 138.436 158.693  1.00150.11           N  
ATOM    312  CA  TYR A  44     143.390 137.880 159.300  1.00150.11           C  
ATOM    313  C   TYR A  44     142.114 138.549 158.809  1.00150.11           C  
ATOM    314  O   TYR A  44     141.210 137.869 158.319  1.00150.11           O  
ATOM    315  CB  TYR A  44     143.489 137.988 160.825  1.00150.11           C  
ATOM    316  CG  TYR A  44     144.635 137.203 161.403  1.00150.11           C  
ATOM    317  CD1 TYR A  44     145.097 136.056 160.777  1.00150.11           C  
ATOM    318  CD2 TYR A  44     145.259 137.608 162.572  1.00150.11           C  
ATOM    319  CE1 TYR A  44     146.145 135.334 161.299  1.00150.11           C  
ATOM    320  CE2 TYR A  44     146.309 136.892 163.103  1.00150.11           C  
ATOM    321  CZ  TYR A  44     146.748 135.756 162.462  1.00150.11           C  
ATOM    322  OH  TYR A  44     147.796 135.036 162.984  1.00150.11           O  
ATOM    323  N   ILE A  45     142.008 139.868 158.931  1.00147.34           N  
ATOM    324  CA  ILE A  45     140.741 140.520 158.630  1.00147.34           C  
ATOM    325  C   ILE A  45     140.538 140.639 157.127  1.00147.34           C  
ATOM    326  O   ILE A  45     139.439 140.395 156.617  1.00147.34           O  
ATOM    327  CB  ILE A  45     140.672 141.886 159.326  1.00147.34           C  
ATOM    328  CG1 ILE A  45     141.136 141.748 160.773  1.00147.34           C  
ATOM    329  CG2 ILE A  45     139.264 142.425 159.278  1.00147.34           C  
ATOM    330  CD1 ILE A  45     140.936 142.993 161.598  1.00147.34           C  
ATOM    331  N   LYS A  46     141.585 141.021 156.399  1.00151.77           N  
ATOM    332  CA  LYS A  46     141.473 141.196 154.953  1.00151.77           C  
ATOM    333  C   LYS A  46     140.849 140.009 154.230  1.00151.77           C  
ATOM    334  O   LYS A  46     140.064 140.244 153.294  1.00151.77           O  
ATOM    335  CB  LYS A  46     142.853 141.506 154.361  1.00151.77           C  
ATOM    336  CG  LYS A  46     142.803 141.892 152.902  1.00151.77           C  
ATOM    337  CD  LYS A  46     144.151 141.712 152.240  1.00151.77           C  
ATOM    338  CE  LYS A  46     144.155 142.318 150.852  1.00151.77           C  
ATOM    339  NZ  LYS A  46     142.935 141.939 150.094  1.00151.77           N  
ATOM    340  N   PRO A  47     141.146 138.751 154.573  1.00150.61           N  
ATOM    341  CA  PRO A  47     140.425 137.637 153.942  1.00150.61           C  
ATOM    342  C   PRO A  47     138.924 137.824 153.898  1.00150.61           C  
ATOM    343  O   PRO A  47     138.294 137.435 152.910  1.00150.61           O  
ATOM    344  CB  PRO A  47     140.818 136.445 154.817  1.00150.61           C  
ATOM    345  CG  PRO A  47     142.196 136.761 155.232  1.00150.61           C  
ATOM    346  CD  PRO A  47     142.283 138.259 155.373  1.00150.61           C  
ATOM    347  N   PHE A  48     138.327 138.422 154.927  1.00145.29           N  
ATOM    348  CA  PHE A  48     136.894 138.678 154.878  1.00145.29           C  
ATOM    349  C   PHE A  48     136.555 139.661 153.770  1.00145.29           C  
ATOM    350  O   PHE A  48     135.556 139.493 153.060  1.00145.29           O  
ATOM    351  CB  PHE A  48     136.414 139.198 156.227  1.00145.29           C  
ATOM    352  CG  PHE A  48     136.443 138.168 157.307  1.00145.29           C  
ATOM    353  CD1 PHE A  48     136.483 136.824 156.991  1.00145.29           C  
ATOM    354  CD2 PHE A  48     136.433 138.539 158.636  1.00145.29           C  
ATOM    355  CE1 PHE A  48     136.511 135.869 157.979  1.00145.29           C  
ATOM    356  CE2 PHE A  48     136.459 137.588 159.630  1.00145.29           C  
ATOM    357  CZ  PHE A  48     136.499 136.250 159.301  1.00145.29           C  
ATOM    358  N   GLY A  49     137.378 140.693 153.603  1.00152.05           N  
ATOM    359  CA  GLY A  49     137.156 141.621 152.511  1.00152.05           C  
ATOM    360  C   GLY A  49     137.258 140.949 151.158  1.00152.05           C  
ATOM    361  O   GLY A  49     136.448 141.202 150.263  1.00152.05           O  
ATOM    362  N   ASP A  50     138.250 140.079 150.989  1.00155.23           N  
ATOM    363  CA  ASP A  50     138.378 139.387 149.713  1.00155.23           C  
ATOM    364  C   ASP A  50     137.212 138.438 149.486  1.00155.23           C  
ATOM    365  O   ASP A  50     136.770 138.249 148.347  1.00155.23           O  
ATOM    366  CB  ASP A  50     139.707 138.647 149.644  1.00155.23           C  
ATOM    367  CG  ASP A  50     140.892 139.580 149.731  1.00155.23           C  
ATOM    368  OD1 ASP A  50     141.231 140.016 150.849  1.00155.23           O  
ATOM    369  OD2 ASP A  50     141.483 139.887 148.676  1.00155.23           O  
ATOM    370  N   LEU A  51     136.694 137.836 150.555  1.00144.92           N  
ATOM    371  CA  LEU A  51     135.494 137.022 150.420  1.00144.92           C  
ATOM    372  C   LEU A  51     134.323 137.865 149.948  1.00144.92           C  
ATOM    373  O   LEU A  51     133.550 137.443 149.082  1.00144.92           O  
ATOM    374  CB  LEU A  51     135.162 136.349 151.746  1.00144.92           C  
ATOM    375  CG  LEU A  51     133.753 135.775 151.827  1.00144.92           C  
ATOM    376  CD1 LEU A  51     133.615 134.616 150.870  1.00144.92           C  
ATOM    377  CD2 LEU A  51     133.448 135.336 153.239  1.00144.92           C  
ATOM    378  N   PHE A  52     134.173 139.058 150.514  1.00139.51           N  
ATOM    379  CA  PHE A  52     133.131 139.964 150.050  1.00139.51           C  
ATOM    380  C   PHE A  52     133.314 140.295 148.577  1.00139.51           C  
ATOM    381  O   PHE A  52     132.345 140.324 147.810  1.00139.51           O  
ATOM    382  CB  PHE A  52     133.148 141.235 150.887  1.00139.51           C  
ATOM    383  CG  PHE A  52     132.068 142.198 150.537  1.00139.51           C  
ATOM    384  CD1 PHE A  52     130.745 141.826 150.617  1.00139.51           C  
ATOM    385  CD2 PHE A  52     132.375 143.480 150.133  1.00139.51           C  
ATOM    386  CE1 PHE A  52     129.748 142.715 150.302  1.00139.51           C  
ATOM    387  CE2 PHE A  52     131.381 144.374 149.814  1.00139.51           C  
ATOM    388  CZ  PHE A  52     130.066 143.991 149.901  1.00139.51           C  
ATOM    389  N   VAL A  53     134.555 140.540 148.166  1.00137.01           N  
ATOM    390  CA  VAL A  53     134.828 140.862 146.769  1.00137.01           C  
ATOM    391  C   VAL A  53     134.429 139.703 145.868  1.00137.01           C  
ATOM    392  O   VAL A  53     133.819 139.898 144.808  1.00137.01           O  
ATOM    393  CB  VAL A  53     136.309 141.232 146.590  1.00137.01           C  
ATOM    394  CG1 VAL A  53     136.671 141.258 145.123  1.00137.01           C  
ATOM    395  CG2 VAL A  53     136.593 142.571 147.226  1.00137.01           C  
ATOM    396  N   ARG A  54     134.780 138.482 146.266  1.00139.01           N  
ATOM    397  CA  ARG A  54     134.414 137.322 145.464  1.00139.01           C  
ATOM    398  C   ARG A  54     132.906 137.160 145.400  1.00139.01           C  
ATOM    399  O   ARG A  54     132.356 136.824 144.347  1.00139.01           O  
ATOM    400  CB  ARG A  54     135.068 136.062 146.023  1.00139.01           C  
ATOM    401  CG  ARG A  54     136.564 136.015 145.815  1.00139.01           C  
ATOM    402  CD  ARG A  54     137.164 134.770 146.429  1.00139.01           C  
ATOM    403  NE  ARG A  54     136.873 133.578 145.643  1.00139.01           N  
ATOM    404  CZ  ARG A  54     137.638 133.137 144.652  1.00139.01           C  
ATOM    405  NH1 ARG A  54     138.739 133.795 144.324  1.00139.01           N  
ATOM    406  NH2 ARG A  54     137.303 132.041 143.988  1.00139.01           N  
ATOM    407  N   LEU A  55     132.218 137.397 146.515  1.00133.88           N  
ATOM    408  CA  LEU A  55     130.763 137.353 146.496  1.00133.88           C  
ATOM    409  C   LEU A  55     130.201 138.355 145.504  1.00133.88           C  
ATOM    410  O   LEU A  55     129.235 138.063 144.794  1.00133.88           O  
ATOM    411  CB  LEU A  55     130.208 137.619 147.889  1.00133.88           C  
ATOM    412  CG  LEU A  55     130.471 136.520 148.907  1.00133.88           C  
ATOM    413  CD1 LEU A  55     129.996 136.956 150.272  1.00133.88           C  
ATOM    414  CD2 LEU A  55     129.771 135.251 148.480  1.00133.88           C  
ATOM    415  N   LEU A  56     130.789 139.546 145.447  1.00132.80           N  
ATOM    416  CA  LEU A  56     130.319 140.531 144.481  1.00132.80           C  
ATOM    417  C   LEU A  56     130.552 140.056 143.058  1.00132.80           C  
ATOM    418  O   LEU A  56     129.654 140.132 142.215  1.00132.80           O  
ATOM    419  CB  LEU A  56     131.000 141.875 144.710  1.00132.80           C  
ATOM    420  CG  LEU A  56     130.233 142.826 145.620  1.00132.80           C  
ATOM    421  CD1 LEU A  56     128.920 143.178 144.964  1.00132.80           C  
ATOM    422  CD2 LEU A  56     129.980 142.206 146.960  1.00132.80           C  
ATOM    423  N   LYS A  57     131.751 139.557 142.775  1.00125.39           N  
ATOM    424  CA  LYS A  57     132.050 139.108 141.424  1.00125.39           C  
ATOM    425  C   LYS A  57     131.185 137.928 141.009  1.00125.39           C  
ATOM    426  O   LYS A  57     130.921 137.761 139.817  1.00125.39           O  
ATOM    427  CB  LYS A  57     133.527 138.753 141.307  1.00125.39           C  
ATOM    428  CG  LYS A  57     134.435 139.946 141.510  1.00125.39           C  
ATOM    429  CD  LYS A  57     135.889 139.588 141.302  1.00125.39           C  
ATOM    430  CE  LYS A  57     136.767 140.804 141.503  1.00125.39           C  
ATOM    431  NZ  LYS A  57     138.208 140.467 141.421  1.00125.39           N  
ATOM    432  N   MET A  58     130.747 137.113 141.967  1.00131.62           N  
ATOM    433  CA  MET A  58     129.780 136.054 141.701  1.00131.62           C  
ATOM    434  C   MET A  58     128.611 136.534 140.857  1.00131.62           C  
ATOM    435  O   MET A  58     128.230 135.897 139.871  1.00131.62           O  
ATOM    436  CB  MET A  58     129.256 135.509 143.026  1.00131.62           C  
ATOM    437  CG  MET A  58     128.009 134.676 142.888  1.00131.62           C  
ATOM    438  SD  MET A  58     128.350 132.971 142.477  1.00131.62           S  
ATOM    439  CE  MET A  58     128.707 132.363 144.114  1.00131.62           C  
ATOM    440  N   LEU A  59     128.033 137.668 141.235  1.00123.75           N  
ATOM    441  CA  LEU A  59     126.720 138.044 140.735  1.00123.75           C  
ATOM    442  C   LEU A  59     126.775 138.628 139.334  1.00123.75           C  
ATOM    443  O   LEU A  59     125.826 138.464 138.563  1.00123.75           O  
ATOM    444  CB  LEU A  59     126.085 139.052 141.684  1.00123.75           C  
ATOM    445  CG  LEU A  59     126.199 138.648 143.145  1.00123.75           C  
ATOM    446  CD1 LEU A  59     125.506 139.657 144.027  1.00123.75           C  
ATOM    447  CD2 LEU A  59     125.587 137.279 143.326  1.00123.75           C  
ATOM    448  N   VAL A  60     127.875 139.299 138.991  1.00120.47           N  
ATOM    449  CA  VAL A  60     127.862 140.242 137.876  1.00120.47           C  
ATOM    450  C   VAL A  60     127.335 139.586 136.605  1.00120.47           C  
ATOM    451  O   VAL A  60     126.428 140.110 135.954  1.00120.47           O  
ATOM    452  CB  VAL A  60     129.258 140.854 137.668  1.00120.47           C  
ATOM    453  CG1 VAL A  60     130.313 139.778 137.533  1.00120.47           C  
ATOM    454  CG2 VAL A  60     129.256 141.748 136.451  1.00120.47           C  
ATOM    455  N   MET A  61     127.858 138.423 136.252  1.00123.98           N  
ATOM    456  CA  MET A  61     127.494 137.870 134.954  1.00123.98           C  
ATOM    457  C   MET A  61     126.052 137.370 134.937  1.00123.98           C  
ATOM    458  O   MET A  61     125.271 137.793 134.070  1.00123.98           O  
ATOM    459  CB  MET A  61     128.466 136.760 134.552  1.00123.98           C  
ATOM    460  CG  MET A  61     128.824 136.773 133.086  1.00123.98           C  
ATOM    461  SD  MET A  61     129.559 138.333 132.579  1.00123.98           S  
ATOM    462  CE  MET A  61     130.838 138.514 133.817  1.00123.98           C  
ATOM    463  N   PRO A  62     125.646 136.483 135.852  1.00118.44           N  
ATOM    464  CA  PRO A  62     124.252 136.023 135.809  1.00118.44           C  
ATOM    465  C   PRO A  62     123.257 137.152 135.937  1.00118.44           C  
ATOM    466  O   PRO A  62     122.217 137.137 135.266  1.00118.44           O  
ATOM    467  CB  PRO A  62     124.166 135.058 136.997  1.00118.44           C  
ATOM    468  CG  PRO A  62     125.549 134.639 137.239  1.00118.44           C  
ATOM    469  CD  PRO A  62     126.374 135.840 136.957  1.00118.44           C  
ATOM    470  N   ILE A  63     123.549 138.147 136.772  1.00116.22           N  
ATOM    471  CA  ILE A  63     122.562 139.191 136.999  1.00116.22           C  
ATOM    472  C   ILE A  63     122.391 140.043 135.753  1.00116.22           C  
ATOM    473  O   ILE A  63     121.265 140.353 135.360  1.00116.22           O  
ATOM    474  CB  ILE A  63     122.916 140.034 138.237  1.00116.22           C  
ATOM    475  CG1 ILE A  63     121.715 140.878 138.643  1.00116.22           C  
ATOM    476  CG2 ILE A  63     124.100 140.939 137.990  1.00116.22           C  
ATOM    477  CD1 ILE A  63     121.962 141.717 139.857  1.00116.22           C  
ATOM    478  N   VAL A  64     123.488 140.400 135.081  1.00118.08           N  
ATOM    479  CA  VAL A  64     123.337 141.200 133.872  1.00118.08           C  
ATOM    480  C   VAL A  64     122.651 140.387 132.789  1.00118.08           C  
ATOM    481  O   VAL A  64     121.754 140.889 132.104  1.00118.08           O  
ATOM    482  CB  VAL A  64     124.686 141.776 133.399  1.00118.08           C  
ATOM    483  CG1 VAL A  64     125.337 142.556 134.515  1.00118.08           C  
ATOM    484  CG2 VAL A  64     125.613 140.690 132.896  1.00118.08           C  
ATOM    485  N   LEU A  65     123.009 139.109 132.657  1.00120.67           N  
ATOM    486  CA  LEU A  65     122.357 138.269 131.662  1.00120.67           C  
ATOM    487  C   LEU A  65     120.849 138.244 131.876  1.00120.67           C  
ATOM    488  O   LEU A  65     120.070 138.664 131.007  1.00120.67           O  
ATOM    489  CB  LEU A  65     122.934 136.858 131.721  1.00120.67           C  
ATOM    490  CG  LEU A  65     122.201 135.820 130.881  1.00120.67           C  
ATOM    491  CD1 LEU A  65     122.263 136.197 129.418  1.00120.67           C  
ATOM    492  CD2 LEU A  65     122.795 134.446 131.106  1.00120.67           C  
ATOM    493  N   ALA A  66     120.421 137.772 133.045  1.00116.64           N  
ATOM    494  CA  ALA A  66     118.997 137.605 133.299  1.00116.64           C  
ATOM    495  C   ALA A  66     118.267 138.939 133.254  1.00116.64           C  
ATOM    496  O   ALA A  66     117.190 139.049 132.657  1.00116.64           O  
ATOM    497  CB  ALA A  66     118.787 136.922 134.647  1.00116.64           C  
ATOM    498  N   SER A  67     118.829 139.963 133.897  1.00122.88           N  
ATOM    499  CA  SER A  67     118.158 141.250 133.956  1.00122.88           C  
ATOM    500  C   SER A  67     117.980 141.837 132.569  1.00122.88           C  
ATOM    501  O   SER A  67     116.891 142.305 132.228  1.00122.88           O  
ATOM    502  CB  SER A  67     118.947 142.206 134.841  1.00122.88           C  
ATOM    503  OG  SER A  67     120.323 142.146 134.522  1.00122.88           O  
ATOM    504  N   LEU A  68     119.033 141.824 131.752  1.00122.03           N  
ATOM    505  CA  LEU A  68     118.914 142.383 130.415  1.00122.03           C  
ATOM    506  C   LEU A  68     117.909 141.607 129.584  1.00122.03           C  
ATOM    507  O   LEU A  68     117.115 142.203 128.847  1.00122.03           O  
ATOM    508  CB  LEU A  68     120.275 142.399 129.735  1.00122.03           C  
ATOM    509  CG  LEU A  68     121.038 143.686 130.009  1.00122.03           C  
ATOM    510  CD1 LEU A  68     122.438 143.593 129.462  1.00122.03           C  
ATOM    511  CD2 LEU A  68     120.297 144.847 129.390  1.00122.03           C  
ATOM    512  N   VAL A  69     117.919 140.278 129.688  1.00120.65           N  
ATOM    513  CA  VAL A  69     116.966 139.492 128.913  1.00120.65           C  
ATOM    514  C   VAL A  69     115.543 139.857 129.304  1.00120.65           C  
ATOM    515  O   VAL A  69     114.717 140.215 128.455  1.00120.65           O  
ATOM    516  CB  VAL A  69     117.228 137.990 129.096  1.00120.65           C  
ATOM    517  CG1 VAL A  69     116.059 137.199 128.567  1.00120.65           C  
ATOM    518  CG2 VAL A  69     118.492 137.597 128.378  1.00120.65           C  
ATOM    519  N   VAL A  70     115.239 139.791 130.600  1.00122.07           N  
ATOM    520  CA  VAL A  70     113.870 140.042 131.031  1.00122.07           C  
ATOM    521  C   VAL A  70     113.476 141.486 130.770  1.00122.07           C  
ATOM    522  O   VAL A  70     112.298 141.781 130.540  1.00122.07           O  
ATOM    523  CB  VAL A  70     113.693 139.667 132.511  1.00122.07           C  
ATOM    524  CG1 VAL A  70     114.414 140.655 133.401  1.00122.07           C  
ATOM    525  CG2 VAL A  70     112.223 139.610 132.862  1.00122.07           C  
ATOM    526  N   GLY A  71     114.437 142.408 130.782  1.00126.29           N  
ATOM    527  CA  GLY A  71     114.107 143.793 130.507  1.00126.29           C  
ATOM    528  C   GLY A  71     113.766 144.011 129.050  1.00126.29           C  
ATOM    529  O   GLY A  71     112.665 144.456 128.717  1.00126.29           O  
ATOM    530  N   ALA A  72     114.704 143.686 128.160  1.00124.33           N  
ATOM    531  CA  ALA A  72     114.462 143.865 126.736  1.00124.33           C  
ATOM    532  C   ALA A  72     113.216 143.118 126.290  1.00124.33           C  
ATOM    533  O   ALA A  72     112.487 143.583 125.409  1.00124.33           O  
ATOM    534  CB  ALA A  72     115.676 143.405 125.935  1.00124.33           C  
ATOM    535  N   ALA A  73     112.940 141.967 126.897  1.00125.42           N  
ATOM    536  CA  ALA A  73     111.753 141.226 126.507  1.00125.42           C  
ATOM    537  C   ALA A  73     110.462 141.896 126.950  1.00125.42           C  
ATOM    538  O   ALA A  73     109.389 141.483 126.504  1.00125.42           O  
ATOM    539  CB  ALA A  73     111.815 139.810 127.072  1.00125.42           C  
ATOM    540  N   SER A  74     110.533 142.915 127.800  1.00132.45           N  
ATOM    541  CA  SER A  74     109.345 143.509 128.392  1.00132.45           C  
ATOM    542  C   SER A  74     108.971 144.847 127.771  1.00132.45           C  
ATOM    543  O   SER A  74     108.186 145.591 128.364  1.00132.45           O  
ATOM    544  CB  SER A  74     109.545 143.677 129.895  1.00132.45           C  
ATOM    545  OG  SER A  74     110.833 144.197 130.167  1.00132.45           O  
ATOM    546  N   ILE A  75     109.508 145.174 126.602  1.00141.08           N  
ATOM    547  CA  ILE A  75     109.227 146.441 125.942  1.00141.08           C  
ATOM    548  C   ILE A  75     108.836 146.169 124.500  1.00141.08           C  
ATOM    549  O   ILE A  75     109.398 145.278 123.855  1.00141.08           O  
ATOM    550  CB  ILE A  75     110.437 147.393 125.989  1.00141.08           C  
ATOM    551  CG1 ILE A  75     111.046 147.425 127.386  1.00141.08           C  
ATOM    552  CG2 ILE A  75     110.031 148.788 125.563  1.00141.08           C  
ATOM    553  CD1 ILE A  75     112.342 148.188 127.452  1.00141.08           C  
ATOM    554  N   SER A  76     107.875 146.931 123.998  1.00148.99           N  
ATOM    555  CA  SER A  76     107.604 146.926 122.570  1.00148.99           C  
ATOM    556  C   SER A  76     108.878 147.302 121.825  1.00148.99           C  
ATOM    557  O   SER A  76     109.507 148.316 122.159  1.00148.99           O  
ATOM    558  CB  SER A  76     106.486 147.905 122.224  1.00148.99           C  
ATOM    559  OG  SER A  76     106.902 149.240 122.442  1.00148.99           O  
ATOM    560  N   PRO A  77     109.292 146.525 120.825  1.00141.25           N  
ATOM    561  CA  PRO A  77     110.596 146.775 120.194  1.00141.25           C  
ATOM    562  C   PRO A  77     110.746 148.177 119.648  1.00141.25           C  
ATOM    563  O   PRO A  77     111.862 148.707 119.633  1.00141.25           O  
ATOM    564  CB  PRO A  77     110.649 145.727 119.076  1.00141.25           C  
ATOM    565  CG  PRO A  77     109.669 144.685 119.485  1.00141.25           C  
ATOM    566  CD  PRO A  77     108.577 145.409 120.193  1.00141.25           C  
ATOM    567  N   ALA A  78     109.657 148.804 119.205  1.00157.69           N  
ATOM    568  CA  ALA A  78     109.742 150.188 118.758  1.00157.69           C  
ATOM    569  C   ALA A  78     110.137 151.105 119.907  1.00157.69           C  
ATOM    570  O   ALA A  78     111.164 151.797 119.845  1.00157.69           O  
ATOM    571  CB  ALA A  78     108.410 150.626 118.151  1.00157.69           C  
ATOM    572  N   ARG A  79     109.325 151.127 120.967  1.00153.45           N  
ATOM    573  CA  ARG A  79     109.679 151.920 122.136  1.00153.45           C  
ATOM    574  C   ARG A  79     111.004 151.470 122.720  1.00153.45           C  
ATOM    575  O   ARG A  79     111.746 152.286 123.276  1.00153.45           O  
ATOM    576  CB  ARG A  79     108.585 151.837 123.197  1.00153.45           C  
ATOM    577  CG  ARG A  79     108.783 152.834 124.322  1.00153.45           C  
ATOM    578  CD  ARG A  79     107.632 152.825 125.305  1.00153.45           C  
ATOM    579  NE  ARG A  79     107.659 151.652 126.169  1.00153.45           N  
ATOM    580  CZ  ARG A  79     107.021 151.573 127.330  1.00153.45           C  
ATOM    581  NH1 ARG A  79     106.311 152.603 127.766  1.00153.45           N  
ATOM    582  NH2 ARG A  79     107.096 150.468 128.057  1.00153.45           N  
ATOM    583  N   LEU A  80     111.322 150.181 122.595  1.00152.67           N  
ATOM    584  CA  LEU A  80     112.606 149.697 123.082  1.00152.67           C  
ATOM    585  C   LEU A  80     113.751 150.389 122.367  1.00152.67           C  
ATOM    586  O   LEU A  80     114.661 150.918 123.006  1.00152.67           O  
ATOM    587  CB  LEU A  80     112.709 148.185 122.911  1.00152.67           C  
ATOM    588  CG  LEU A  80     114.009 147.594 123.461  1.00152.67           C  
ATOM    589  CD1 LEU A  80     113.721 146.259 124.103  1.00152.67           C  
ATOM    590  CD2 LEU A  80     115.072 147.436 122.379  1.00152.67           C  
ATOM    591  N   GLY A  81     113.736 150.375 121.036  1.00155.00           N  
ATOM    592  CA  GLY A  81     114.785 151.053 120.297  1.00155.00           C  
ATOM    593  C   GLY A  81     114.822 152.538 120.592  1.00155.00           C  
ATOM    594  O   GLY A  81     115.897 153.136 120.701  1.00155.00           O  
ATOM    595  N   ARG A  82     113.646 153.149 120.739  1.00149.28           N  
ATOM    596  CA  ARG A  82     113.592 154.571 121.052  1.00149.28           C  
ATOM    597  C   ARG A  82     114.327 154.871 122.352  1.00149.28           C  
ATOM    598  O   ARG A  82     115.278 155.665 122.377  1.00149.28           O  
ATOM    599  CB  ARG A  82     112.138 155.027 121.136  1.00149.28           C  
ATOM    600  CG  ARG A  82     111.972 156.470 121.549  1.00149.28           C  
ATOM    601  CD  ARG A  82     110.616 157.008 121.136  1.00149.28           C  
ATOM    602  NE  ARG A  82     109.520 156.198 121.656  1.00149.28           N  
ATOM    603  CZ  ARG A  82     108.804 155.354 120.923  1.00149.28           C  
ATOM    604  NH1 ARG A  82     109.074 155.206 119.634  1.00149.28           N  
ATOM    605  NH2 ARG A  82     107.823 154.657 121.476  1.00149.28           N  
ATOM    606  N   VAL A  83     113.907 154.232 123.443  1.00157.02           N  
ATOM    607  CA  VAL A  83     114.540 154.492 124.731  1.00157.02           C  
ATOM    608  C   VAL A  83     115.997 154.057 124.699  1.00157.02           C  
ATOM    609  O   VAL A  83     116.854 154.664 125.350  1.00157.02           O  
ATOM    610  CB  VAL A  83     113.766 153.803 125.869  1.00157.02           C  
ATOM    611  CG1 VAL A  83     113.723 152.311 125.660  1.00157.02           C  
ATOM    612  CG2 VAL A  83     114.392 154.130 127.207  1.00157.02           C  
ATOM    613  N   GLY A  84     116.312 153.033 123.908  1.00156.44           N  
ATOM    614  CA  GLY A  84     117.676 152.544 123.867  1.00156.44           C  
ATOM    615  C   GLY A  84     118.630 153.557 123.278  1.00156.44           C  
ATOM    616  O   GLY A  84     119.687 153.836 123.846  1.00156.44           O  
ATOM    617  N   VAL A  85     118.276 154.121 122.124  1.00153.15           N  
ATOM    618  CA  VAL A  85     119.133 155.158 121.565  1.00153.15           C  
ATOM    619  C   VAL A  85     119.154 156.369 122.487  1.00153.15           C  
ATOM    620  O   VAL A  85     120.222 156.940 122.760  1.00153.15           O  
ATOM    621  CB  VAL A  85     118.704 155.522 120.132  1.00153.15           C  
ATOM    622  CG1 VAL A  85     119.009 154.374 119.192  1.00153.15           C  
ATOM    623  CG2 VAL A  85     117.238 155.889 120.067  1.00153.15           C  
ATOM    624  N   LYS A  86     117.987 156.757 123.014  1.00150.02           N  
ATOM    625  CA  LYS A  86     117.932 157.926 123.882  1.00150.02           C  
ATOM    626  C   LYS A  86     118.836 157.771 125.092  1.00150.02           C  
ATOM    627  O   LYS A  86     119.382 158.761 125.588  1.00150.02           O  
ATOM    628  CB  LYS A  86     116.497 158.182 124.327  1.00150.02           C  
ATOM    629  CG  LYS A  86     115.638 158.812 123.258  1.00150.02           C  
ATOM    630  CD  LYS A  86     114.220 159.017 123.741  1.00150.02           C  
ATOM    631  CE  LYS A  86     113.382 159.704 122.681  1.00150.02           C  
ATOM    632  NZ  LYS A  86     111.955 159.795 123.080  1.00150.02           N  
ATOM    633  N   ILE A  87     119.017 156.548 125.575  1.00148.84           N  
ATOM    634  CA  ILE A  87     119.843 156.358 126.755  1.00148.84           C  
ATOM    635  C   ILE A  87     121.304 156.122 126.400  1.00148.84           C  
ATOM    636  O   ILE A  87     122.192 156.523 127.156  1.00148.84           O  
ATOM    637  CB  ILE A  87     119.301 155.215 127.624  1.00148.84           C  
ATOM    638  CG1 ILE A  87     120.064 155.161 128.941  1.00148.84           C  
ATOM    639  CG2 ILE A  87     119.435 153.888 126.925  1.00148.84           C  
ATOM    640  CD1 ILE A  87     119.461 154.237 129.934  1.00148.84           C  
ATOM    641  N   VAL A  88     121.592 155.485 125.266  1.00148.90           N  
ATOM    642  CA  VAL A  88     122.988 155.217 124.953  1.00148.90           C  
ATOM    643  C   VAL A  88     123.689 156.504 124.548  1.00148.90           C  
ATOM    644  O   VAL A  88     124.852 156.731 124.906  1.00148.90           O  
ATOM    645  CB  VAL A  88     123.115 154.129 123.872  1.00148.90           C  
ATOM    646  CG1 VAL A  88     122.439 154.554 122.593  1.00148.90           C  
ATOM    647  CG2 VAL A  88     124.573 153.807 123.622  1.00148.90           C  
ATOM    648  N   VAL A  89     122.997 157.377 123.811  1.00150.86           N  
ATOM    649  CA  VAL A  89     123.591 158.674 123.514  1.00150.86           C  
ATOM    650  C   VAL A  89     123.874 159.424 124.807  1.00150.86           C  
ATOM    651  O   VAL A  89     124.918 160.074 124.952  1.00150.86           O  
ATOM    652  CB  VAL A  89     122.692 159.477 122.556  1.00150.86           C  
ATOM    653  CG1 VAL A  89     122.400 158.662 121.316  1.00150.86           C  
ATOM    654  CG2 VAL A  89     121.393 159.874 123.227  1.00150.86           C  
ATOM    655  N   TYR A  90     122.980 159.296 125.789  1.00151.35           N  
ATOM    656  CA  TYR A  90     123.199 159.952 127.069  1.00151.35           C  
ATOM    657  C   TYR A  90     124.415 159.377 127.772  1.00151.35           C  
ATOM    658  O   TYR A  90     125.227 160.120 128.328  1.00151.35           O  
ATOM    659  CB  TYR A  90     121.964 159.810 127.954  1.00151.35           C  
ATOM    660  CG  TYR A  90     122.247 160.077 129.413  1.00151.35           C  
ATOM    661  CD1 TYR A  90     122.084 161.342 129.946  1.00151.35           C  
ATOM    662  CD2 TYR A  90     122.681 159.066 130.255  1.00151.35           C  
ATOM    663  CE1 TYR A  90     122.343 161.592 131.276  1.00151.35           C  
ATOM    664  CE2 TYR A  90     122.962 159.309 131.576  1.00151.35           C  
ATOM    665  CZ  TYR A  90     122.779 160.571 132.086  1.00151.35           C  
ATOM    666  OH  TYR A  90     123.043 160.814 133.411  1.00151.35           O  
ATOM    667  N   TYR A  91     124.524 158.050 127.804  1.00145.10           N  
ATOM    668  CA  TYR A  91     125.647 157.416 128.481  1.00145.10           C  
ATOM    669  C   TYR A  91     126.964 157.851 127.867  1.00145.10           C  
ATOM    670  O   TYR A  91     127.919 158.179 128.582  1.00145.10           O  
ATOM    671  CB  TYR A  91     125.509 155.900 128.417  1.00145.10           C  
ATOM    672  CG  TYR A  91     124.504 155.354 129.387  1.00145.10           C  
ATOM    673  CD1 TYR A  91     124.078 156.109 130.461  1.00145.10           C  
ATOM    674  CD2 TYR A  91     123.981 154.087 129.230  1.00145.10           C  
ATOM    675  CE1 TYR A  91     123.161 155.620 131.353  1.00145.10           C  
ATOM    676  CE2 TYR A  91     123.061 153.589 130.114  1.00145.10           C  
ATOM    677  CZ  TYR A  91     122.657 154.358 131.177  1.00145.10           C  
ATOM    678  OH  TYR A  91     121.738 153.863 132.068  1.00145.10           O  
ATOM    679  N   LEU A  92     127.028 157.866 126.538  1.00148.24           N  
ATOM    680  CA  LEU A  92     128.251 158.290 125.874  1.00148.24           C  
ATOM    681  C   LEU A  92     128.562 159.748 126.179  1.00148.24           C  
ATOM    682  O   LEU A  92     129.714 160.095 126.470  1.00148.24           O  
ATOM    683  CB  LEU A  92     128.137 158.059 124.370  1.00148.24           C  
ATOM    684  CG  LEU A  92     128.563 156.680 123.864  1.00148.24           C  
ATOM    685  CD1 LEU A  92     130.038 156.472 124.138  1.00148.24           C  
ATOM    686  CD2 LEU A  92     127.750 155.561 124.483  1.00148.24           C  
ATOM    687  N   ALA A  93     127.550 160.616 126.120  1.00153.14           N  
ATOM    688  CA  ALA A  93     127.780 162.023 126.424  1.00153.14           C  
ATOM    689  C   ALA A  93     128.286 162.197 127.846  1.00153.14           C  
ATOM    690  O   ALA A  93     129.205 162.986 128.099  1.00153.14           O  
ATOM    691  CB  ALA A  93     126.496 162.820 126.209  1.00153.14           C  
ATOM    692  N   THR A  94     127.696 161.466 128.789  1.00153.53           N  
ATOM    693  CA  THR A  94     128.112 161.573 130.178  1.00153.53           C  
ATOM    694  C   THR A  94     129.545 161.110 130.353  1.00153.53           C  
ATOM    695  O   THR A  94     130.325 161.750 131.061  1.00153.53           O  
ATOM    696  CB  THR A  94     127.187 160.757 131.071  1.00153.53           C  
ATOM    697  OG1 THR A  94     126.997 159.461 130.494  1.00153.53           O  
ATOM    698  CG2 THR A  94     125.855 161.449 131.205  1.00153.53           C  
ATOM    699  N   SER A  95     129.909 159.994 129.723  1.00156.95           N  
ATOM    700  CA  SER A  95     131.277 159.507 129.847  1.00156.95           C  
ATOM    701  C   SER A  95     132.266 160.495 129.246  1.00156.95           C  
ATOM    702  O   SER A  95     133.351 160.721 129.799  1.00156.95           O  
ATOM    703  CB  SER A  95     131.398 158.140 129.182  1.00156.95           C  
ATOM    704  OG  SER A  95     130.565 157.199 129.833  1.00156.95           O  
ATOM    705  N   ALA A  96     131.902 161.106 128.119  1.00160.67           N  
ATOM    706  CA  ALA A  96     132.775 162.101 127.512  1.00160.67           C  
ATOM    707  C   ALA A  96     132.969 163.296 128.433  1.00160.67           C  
ATOM    708  O   ALA A  96     134.105 163.720 128.684  1.00160.67           O  
ATOM    709  CB  ALA A  96     132.203 162.548 126.169  1.00160.67           C  
ATOM    710  N   MET A  97     131.871 163.865 128.931  1.00164.81           N  
ATOM    711  CA  MET A  97     131.989 164.974 129.869  1.00164.81           C  
ATOM    712  C   MET A  97     132.802 164.567 131.087  1.00164.81           C  
ATOM    713  O   MET A  97     133.595 165.358 131.611  1.00164.81           O  
ATOM    714  CB  MET A  97     130.606 165.461 130.290  1.00164.81           C  
ATOM    715  CG  MET A  97     129.742 165.938 129.144  1.00164.81           C  
ATOM    716  SD  MET A  97     130.575 167.141 128.099  1.00164.81           S  
ATOM    717  CE  MET A  97     130.737 166.204 126.582  1.00164.81           C  
ATOM    718  N   ALA A  98     132.631 163.327 131.541  1.00165.88           N  
ATOM    719  CA  ALA A  98     133.333 162.869 132.729  1.00165.88           C  
ATOM    720  C   ALA A  98     134.832 162.852 132.505  1.00165.88           C  
ATOM    721  O   ALA A  98     135.593 163.360 133.333  1.00165.88           O  
ATOM    722  CB  ALA A  98     132.836 161.483 133.128  1.00165.88           C  
ATOM    723  N   VAL A  99     135.281 162.271 131.395  1.00162.78           N  
ATOM    724  CA  VAL A  99     136.719 162.201 131.165  1.00162.78           C  
ATOM    725  C   VAL A  99     137.283 163.591 130.899  1.00162.78           C  
ATOM    726  O   VAL A  99     138.415 163.905 131.295  1.00162.78           O  
ATOM    727  CB  VAL A  99     137.042 161.214 130.030  1.00162.78           C  
ATOM    728  CG1 VAL A  99     136.310 161.588 128.764  1.00162.78           C  
ATOM    729  CG2 VAL A  99     138.538 161.156 129.789  1.00162.78           C  
ATOM    730  N   PHE A 100     136.501 164.453 130.244  1.00167.08           N  
ATOM    731  CA  PHE A 100     136.911 165.845 130.099  1.00167.08           C  
ATOM    732  C   PHE A 100     137.186 166.468 131.456  1.00167.08           C  
ATOM    733  O   PHE A 100     138.266 167.015 131.698  1.00167.08           O  
ATOM    734  CB  PHE A 100     135.839 166.641 129.358  1.00167.08           C  
ATOM    735  CG  PHE A 100     135.944 166.557 127.866  1.00167.08           C  
ATOM    736  CD1 PHE A 100     137.085 166.059 127.266  1.00167.08           C  
ATOM    737  CD2 PHE A 100     134.905 166.988 127.062  1.00167.08           C  
ATOM    738  CE1 PHE A 100     137.186 165.985 125.892  1.00167.08           C  
ATOM    739  CE2 PHE A 100     134.999 166.915 125.688  1.00167.08           C  
ATOM    740  CZ  PHE A 100     136.141 166.413 125.102  1.00167.08           C  
ATOM    741  N   PHE A 101     136.210 166.390 132.358  1.00166.82           N  
ATOM    742  CA  PHE A 101     136.377 166.990 133.675  1.00166.82           C  
ATOM    743  C   PHE A 101     137.529 166.347 134.426  1.00166.82           C  
ATOM    744  O   PHE A 101     138.252 167.021 135.168  1.00166.82           O  
ATOM    745  CB  PHE A 101     135.084 166.867 134.472  1.00166.82           C  
ATOM    746  CG  PHE A 101     134.049 167.876 134.096  1.00166.82           C  
ATOM    747  CD1 PHE A 101     133.725 168.096 132.772  1.00166.82           C  
ATOM    748  CD2 PHE A 101     133.401 168.609 135.066  1.00166.82           C  
ATOM    749  CE1 PHE A 101     132.774 169.022 132.422  1.00166.82           C  
ATOM    750  CE2 PHE A 101     132.448 169.539 134.722  1.00166.82           C  
ATOM    751  CZ  PHE A 101     132.134 169.745 133.397  1.00166.82           C  
ATOM    752  N   GLY A 102     137.714 165.041 134.247  1.00170.97           N  
ATOM    753  CA  GLY A 102     138.800 164.362 134.928  1.00170.97           C  
ATOM    754  C   GLY A 102     140.151 164.905 134.522  1.00170.97           C  
ATOM    755  O   GLY A 102     140.960 165.291 135.368  1.00170.97           O  
ATOM    756  N   LEU A 103     140.411 164.952 133.217  1.00168.80           N  
ATOM    757  CA  LEU A 103     141.684 165.496 132.761  1.00168.80           C  
ATOM    758  C   LEU A 103     141.813 166.967 133.133  1.00168.80           C  
ATOM    759  O   LEU A 103     142.915 167.443 133.436  1.00168.80           O  
ATOM    760  CB  LEU A 103     141.833 165.291 131.255  1.00168.80           C  
ATOM    761  CG  LEU A 103     140.796 165.934 130.334  1.00168.80           C  
ATOM    762  CD1 LEU A 103     141.172 167.356 129.931  1.00168.80           C  
ATOM    763  CD2 LEU A 103     140.584 165.076 129.116  1.00168.80           C  
ATOM    764  N   ILE A 104     140.698 167.698 133.142  1.00168.74           N  
ATOM    765  CA  ILE A 104     140.747 169.112 133.492  1.00168.74           C  
ATOM    766  C   ILE A 104     141.229 169.286 134.923  1.00168.74           C  
ATOM    767  O   ILE A 104     142.177 170.031 135.192  1.00168.74           O  
ATOM    768  CB  ILE A 104     139.373 169.766 133.280  1.00168.74           C  
ATOM    769  CG1 ILE A 104     139.119 169.971 131.789  1.00168.74           C  
ATOM    770  CG2 ILE A 104     139.289 171.078 134.032  1.00168.74           C  
ATOM    771  CD1 ILE A 104     140.211 170.742 131.093  1.00168.74           C  
ATOM    772  N   VAL A 105     140.584 168.597 135.863  1.00171.09           N  
ATOM    773  CA  VAL A 105     140.965 168.758 137.260  1.00171.09           C  
ATOM    774  C   VAL A 105     142.336 168.153 137.517  1.00171.09           C  
ATOM    775  O   VAL A 105     143.055 168.601 138.416  1.00171.09           O  
ATOM    776  CB  VAL A 105     139.895 168.159 138.188  1.00171.09           C  
ATOM    777  CG1 VAL A 105     138.537 168.735 137.851  1.00171.09           C  
ATOM    778  CG2 VAL A 105     139.876 166.651 138.078  1.00171.09           C  
ATOM    779  N   GLY A 106     142.731 167.144 136.741  1.00174.15           N  
ATOM    780  CA  GLY A 106     144.088 166.645 136.853  1.00174.15           C  
ATOM    781  C   GLY A 106     145.108 167.705 136.495  1.00174.15           C  
ATOM    782  O   GLY A 106     146.073 167.929 137.231  1.00174.15           O  
ATOM    783  N   ARG A 107     144.906 168.374 135.358  1.00173.62           N  
ATOM    784  CA  ARG A 107     145.751 169.510 135.013  1.00173.62           C  
ATOM    785  C   ARG A 107     145.724 170.560 136.111  1.00173.62           C  
ATOM    786  O   ARG A 107     146.767 171.098 136.495  1.00173.62           O  
ATOM    787  CB  ARG A 107     145.295 170.126 133.692  1.00173.62           C  
ATOM    788  CG  ARG A 107     145.514 169.253 132.476  1.00173.62           C  
ATOM    789  CD  ARG A 107     145.688 170.096 131.221  1.00173.62           C  
ATOM    790  NE  ARG A 107     144.511 170.908 130.922  1.00173.62           N  
ATOM    791  CZ  ARG A 107     144.418 172.211 131.166  1.00173.62           C  
ATOM    792  NH1 ARG A 107     145.434 172.857 131.720  1.00173.62           N  
ATOM    793  NH2 ARG A 107     143.310 172.870 130.858  1.00173.62           N  
ATOM    794  N   LEU A 108     144.535 170.852 136.635  1.00168.85           N  
ATOM    795  CA  LEU A 108     144.391 171.964 137.563  1.00168.85           C  
ATOM    796  C   LEU A 108     145.120 171.690 138.870  1.00168.85           C  
ATOM    797  O   LEU A 108     145.780 172.580 139.415  1.00168.85           O  
ATOM    798  CB  LEU A 108     142.911 172.240 137.812  1.00168.85           C  
ATOM    799  CG  LEU A 108     142.550 173.627 138.341  1.00168.85           C  
ATOM    800  CD1 LEU A 108     141.180 174.035 137.827  1.00168.85           C  
ATOM    801  CD2 LEU A 108     142.580 173.670 139.859  1.00168.85           C  
ATOM    802  N   PHE A 109     145.022 170.469 139.383  1.00171.09           N  
ATOM    803  CA  PHE A 109     145.692 170.133 140.630  1.00171.09           C  
ATOM    804  C   PHE A 109     147.171 169.846 140.447  1.00171.09           C  
ATOM    805  O   PHE A 109     147.862 169.613 141.444  1.00171.09           O  
ATOM    806  CB  PHE A 109     145.026 168.925 141.284  1.00171.09           C  
ATOM    807  CG  PHE A 109     143.868 169.278 142.162  1.00171.09           C  
ATOM    808  CD1 PHE A 109     143.086 170.382 141.885  1.00171.09           C  
ATOM    809  CD2 PHE A 109     143.568 168.514 143.271  1.00171.09           C  
ATOM    810  CE1 PHE A 109     142.020 170.711 142.691  1.00171.09           C  
ATOM    811  CE2 PHE A 109     142.503 168.837 144.080  1.00171.09           C  
ATOM    812  CZ  PHE A 109     141.729 169.938 143.791  1.00171.09           C  
ATOM    813  N   ASN A 110     147.666 169.864 139.211  1.00179.10           N  
ATOM    814  CA  ASN A 110     149.054 169.526 138.916  1.00179.10           C  
ATOM    815  C   ASN A 110     149.406 168.167 139.513  1.00179.10           C  
ATOM    816  O   ASN A 110     150.380 168.009 140.251  1.00179.10           O  
ATOM    817  CB  ASN A 110     150.001 170.615 139.417  1.00179.10           C  
ATOM    818  CG  ASN A 110     151.368 170.528 138.783  1.00179.10           C  
ATOM    819  OD1 ASN A 110     151.549 169.863 137.764  1.00179.10           O  
ATOM    820  ND2 ASN A 110     152.342 171.202 139.380  1.00179.10           N  
ATOM    821  N   VAL A 111     148.579 167.177 139.187  1.00182.61           N  
ATOM    822  CA  VAL A 111     148.688 165.866 139.806  1.00182.61           C  
ATOM    823  C   VAL A 111     149.978 165.186 139.372  1.00182.61           C  
ATOM    824  O   VAL A 111     150.423 165.324 138.226  1.00182.61           O  
ATOM    825  CB  VAL A 111     147.457 165.018 139.447  1.00182.61           C  
ATOM    826  CG1 VAL A 111     147.309 164.914 137.941  1.00182.61           C  
ATOM    827  CG2 VAL A 111     147.552 163.647 140.075  1.00182.61           C  
ATOM    828  N   GLY A 112     150.595 164.458 140.300  1.00186.70           N  
ATOM    829  CA  GLY A 112     151.767 163.670 139.982  1.00186.70           C  
ATOM    830  C   GLY A 112     152.993 164.466 139.618  1.00186.70           C  
ATOM    831  O   GLY A 112     153.883 163.939 138.949  1.00186.70           O  
ATOM    832  N   ALA A 113     153.072 165.721 140.043  1.00181.65           N  
ATOM    833  CA  ALA A 113     154.196 166.573 139.693  1.00181.65           C  
ATOM    834  C   ALA A 113     155.364 166.462 140.663  1.00181.65           C  
ATOM    835  O   ALA A 113     156.400 167.092 140.433  1.00181.65           O  
ATOM    836  CB  ALA A 113     153.741 168.033 139.612  1.00181.65           C  
ATOM    837  N   ASN A 114     155.233 165.680 141.732  1.00181.78           N  
ATOM    838  CA  ASN A 114     156.239 165.661 142.780  1.00181.78           C  
ATOM    839  C   ASN A 114     156.902 164.309 142.983  1.00181.78           C  
ATOM    840  O   ASN A 114     157.941 164.247 143.648  1.00181.78           O  
ATOM    841  CB  ASN A 114     155.622 166.117 144.108  1.00181.78           C  
ATOM    842  CG  ASN A 114     155.294 167.591 144.115  1.00181.78           C  
ATOM    843  OD1 ASN A 114     156.006 168.397 143.517  1.00181.78           O  
ATOM    844  ND2 ASN A 114     154.209 167.953 144.788  1.00181.78           N  
ATOM    845  N   VAL A 115     156.338 163.228 142.443  1.00187.65           N  
ATOM    846  CA  VAL A 115     156.948 161.920 142.649  1.00187.65           C  
ATOM    847  C   VAL A 115     158.307 161.846 141.970  1.00187.65           C  
ATOM    848  O   VAL A 115     159.225 161.191 142.477  1.00187.65           O  
ATOM    849  CB  VAL A 115     156.006 160.808 142.160  1.00187.65           C  
ATOM    850  CG1 VAL A 115     154.821 160.689 143.092  1.00187.65           C  
ATOM    851  CG2 VAL A 115     155.533 161.108 140.760  1.00187.65           C  
ATOM    852  N   ASN A 116     158.460 162.508 140.823  1.00187.12           N  
ATOM    853  CA  ASN A 116     159.762 162.707 140.192  1.00187.12           C  
ATOM    854  C   ASN A 116     160.441 161.374 139.887  1.00187.12           C  
ATOM    855  O   ASN A 116     161.554 161.098 140.337  1.00187.12           O  
ATOM    856  CB  ASN A 116     160.650 163.585 141.072  1.00187.12           C  
ATOM    857  CG  ASN A 116     159.956 164.857 141.500  1.00187.12           C  
ATOM    858  OD1 ASN A 116     159.264 165.495 140.709  1.00187.12           O  
ATOM    859  ND2 ASN A 116     160.122 165.224 142.764  1.00187.12           N  
ATOM    860  N   LEU A 117     159.755 160.538 139.121  1.00186.59           N  
ATOM    861  CA  LEU A 117     160.284 159.224 138.789  1.00186.59           C  
ATOM    862  C   LEU A 117     161.390 159.312 137.746  1.00186.59           C  
ATOM    863  O   LEU A 117     162.080 158.329 137.481  1.00186.59           O  
ATOM    864  CB  LEU A 117     159.166 158.318 138.291  1.00186.59           C  
ATOM    865  CG  LEU A 117     158.079 158.073 139.330  1.00186.59           C  
ATOM    866  CD1 LEU A 117     157.040 157.116 138.786  1.00186.59           C  
ATOM    867  CD2 LEU A 117     158.701 157.537 140.606  1.00186.59           C  
ATOM    868  N   PRO A 129     147.650 154.149 120.351  1.00196.45           N  
ATOM    869  CA  PRO A 129     147.155 153.133 119.416  1.00196.45           C  
ATOM    870  C   PRO A 129     145.843 152.489 119.853  1.00196.45           C  
ATOM    871  O   PRO A 129     145.850 151.366 120.355  1.00196.45           O  
ATOM    872  CB  PRO A 129     148.286 152.092 119.396  1.00196.45           C  
ATOM    873  CG  PRO A 129     149.209 152.468 120.528  1.00196.45           C  
ATOM    874  CD  PRO A 129     149.070 153.942 120.668  1.00196.45           C  
ATOM    875  N   PRO A 130     144.730 153.197 119.667  1.00189.04           N  
ATOM    876  CA  PRO A 130     143.420 152.607 119.969  1.00189.04           C  
ATOM    877  C   PRO A 130     142.863 151.801 118.804  1.00189.04           C  
ATOM    878  O   PRO A 130     142.697 152.328 117.699  1.00189.04           O  
ATOM    879  CB  PRO A 130     142.555 153.833 120.271  1.00189.04           C  
ATOM    880  CG  PRO A 130     143.149 154.913 119.417  1.00189.04           C  
ATOM    881  CD  PRO A 130     144.623 154.610 119.263  1.00189.04           C  
ATOM    882  N   SER A 131     142.573 150.521 119.036  1.00166.12           N  
ATOM    883  CA  SER A 131     142.016 149.651 117.999  1.00166.12           C  
ATOM    884  C   SER A 131     140.502 149.857 117.936  1.00166.12           C  
ATOM    885  O   SER A 131     139.707 149.087 118.476  1.00166.12           O  
ATOM    886  CB  SER A 131     142.374 148.200 118.280  1.00166.12           C  
ATOM    887  OG  SER A 131     143.777 148.013 118.262  1.00166.12           O  
ATOM    888  N   LEU A 132     140.111 150.931 117.247  1.00145.55           N  
ATOM    889  CA  LEU A 132     138.722 151.377 117.287  1.00145.55           C  
ATOM    890  C   LEU A 132     137.777 150.319 116.733  1.00145.55           C  
ATOM    891  O   LEU A 132     136.949 149.761 117.463  1.00145.55           O  
ATOM    892  CB  LEU A 132     138.577 152.683 116.509  1.00145.55           C  
ATOM    893  CG  LEU A 132     137.146 153.080 116.146  1.00145.55           C  
ATOM    894  CD1 LEU A 132     136.320 153.323 117.396  1.00145.55           C  
ATOM    895  CD2 LEU A 132     137.147 154.303 115.246  1.00145.55           C  
ATOM    896  N   VAL A 133     137.893 150.014 115.442  1.00138.71           N  
ATOM    897  CA  VAL A 133     136.956 149.072 114.848  1.00138.71           C  
ATOM    898  C   VAL A 133     137.192 147.679 115.398  1.00138.71           C  
ATOM    899  O   VAL A 133     136.253 146.894 115.559  1.00138.71           O  
ATOM    900  CB  VAL A 133     137.051 149.099 113.314  1.00138.71           C  
ATOM    901  CG1 VAL A 133     136.522 150.415 112.782  1.00138.71           C  
ATOM    902  CG2 VAL A 133     138.484 148.879 112.871  1.00138.71           C  
ATOM    903  N   GLN A 134     138.440 147.355 115.726  1.00142.30           N  
ATOM    904  CA  GLN A 134     138.718 146.034 116.269  1.00142.30           C  
ATOM    905  C   GLN A 134     137.969 145.823 117.576  1.00142.30           C  
ATOM    906  O   GLN A 134     137.311 144.795 117.768  1.00142.30           O  
ATOM    907  CB  GLN A 134     140.219 145.845 116.466  1.00142.30           C  
ATOM    908  CG  GLN A 134     140.567 144.499 117.057  1.00142.30           C  
ATOM    909  CD  GLN A 134     139.786 143.371 116.414  1.00142.30           C  
ATOM    910  OE1 GLN A 134     139.783 143.220 115.193  1.00142.30           O  
ATOM    911  NE2 GLN A 134     139.108 142.580 117.234  1.00142.30           N  
ATOM    912  N   THR A 135     138.040 146.798 118.482  1.00132.15           N  
ATOM    913  CA  THR A 135     137.338 146.649 119.749  1.00132.15           C  
ATOM    914  C   THR A 135     135.837 146.806 119.576  1.00132.15           C  
ATOM    915  O   THR A 135     135.066 146.265 120.374  1.00132.15           O  
ATOM    916  CB  THR A 135     137.862 147.648 120.779  1.00132.15           C  
ATOM    917  OG1 THR A 135     137.508 147.199 122.091  1.00132.15           O  
ATOM    918  CG2 THR A 135     137.260 149.022 120.558  1.00132.15           C  
ATOM    919  N   LEU A 136     135.399 147.531 118.547  1.00131.45           N  
ATOM    920  CA  LEU A 136     133.966 147.649 118.320  1.00131.45           C  
ATOM    921  C   LEU A 136     133.382 146.331 117.835  1.00131.45           C  
ATOM    922  O   LEU A 136     132.242 145.991 118.166  1.00131.45           O  
ATOM    923  CB  LEU A 136     133.677 148.764 117.324  1.00131.45           C  
ATOM    924  CG  LEU A 136     132.204 149.161 117.246  1.00131.45           C  
ATOM    925  CD1 LEU A 136     132.071 150.666 117.140  1.00131.45           C  
ATOM    926  CD2 LEU A 136     131.521 148.480 116.074  1.00131.45           C  
ATOM    927  N   LEU A 137     134.139 145.579 117.039  1.00132.67           N  
ATOM    928  CA  LEU A 137     133.678 144.262 116.626  1.00132.67           C  
ATOM    929  C   LEU A 137     133.627 143.276 117.779  1.00132.67           C  
ATOM    930  O   LEU A 137     132.825 142.341 117.740  1.00132.67           O  
ATOM    931  CB  LEU A 137     134.564 143.710 115.516  1.00132.67           C  
ATOM    932  CG  LEU A 137     134.123 144.037 114.094  1.00132.67           C  
ATOM    933  CD1 LEU A 137     134.206 145.510 113.781  1.00132.67           C  
ATOM    934  CD2 LEU A 137     134.991 143.260 113.143  1.00132.67           C  
ATOM    935  N   ASN A 138     134.453 143.456 118.801  1.00130.48           N  
ATOM    936  CA  ASN A 138     134.365 142.548 119.932  1.00130.48           C  
ATOM    937  C   ASN A 138     133.067 142.693 120.703  1.00130.48           C  
ATOM    938  O   ASN A 138     132.875 141.974 121.686  1.00130.48           O  
ATOM    939  CB  ASN A 138     135.554 142.758 120.861  1.00130.48           C  
ATOM    940  CG  ASN A 138     136.866 142.437 120.192  1.00130.48           C  
ATOM    941  OD1 ASN A 138     137.365 141.319 120.285  1.00130.48           O  
ATOM    942  ND2 ASN A 138     137.430 143.414 119.503  1.00130.48           N  
ATOM    943  N   ILE A 139     132.180 143.602 120.295  1.00124.30           N  
ATOM    944  CA  ILE A 139     130.867 143.680 120.921  1.00124.30           C  
ATOM    945  C   ILE A 139     130.081 142.404 120.670  1.00124.30           C  
ATOM    946  O   ILE A 139     129.406 141.893 121.567  1.00124.30           O  
ATOM    947  CB  ILE A 139     130.101 144.919 120.429  1.00124.30           C  
ATOM    948  CG1 ILE A 139     130.805 146.188 120.892  1.00124.30           C  
ATOM    949  CG2 ILE A 139     128.679 144.899 120.939  1.00124.30           C  
ATOM    950  CD1 ILE A 139     130.880 146.314 122.387  1.00124.30           C  
ATOM    951  N   VAL A 140     130.147 141.871 119.458  1.00121.45           N  
ATOM    952  CA  VAL A 140     129.452 140.634 119.116  1.00121.45           C  
ATOM    953  C   VAL A 140     130.349 139.465 119.508  1.00121.45           C  
ATOM    954  O   VAL A 140     131.511 139.422 119.079  1.00121.45           O  
ATOM    955  CB  VAL A 140     129.076 140.577 117.633  1.00121.45           C  
ATOM    956  CG1 VAL A 140     128.006 141.598 117.340  1.00121.45           C  
ATOM    957  CG2 VAL A 140     130.275 140.843 116.764  1.00121.45           C  
ATOM    958  N   PRO A 141     129.878 138.537 120.335  1.00119.11           N  
ATOM    959  CA  PRO A 141     130.726 137.414 120.739  1.00119.11           C  
ATOM    960  C   PRO A 141     130.834 136.399 119.618  1.00119.11           C  
ATOM    961  O   PRO A 141     129.845 136.080 118.961  1.00119.11           O  
ATOM    962  CB  PRO A 141     129.988 136.834 121.947  1.00119.11           C  
ATOM    963  CG  PRO A 141     128.570 137.178 121.696  1.00119.11           C  
ATOM    964  CD  PRO A 141     128.561 138.499 120.987  1.00119.11           C  
ATOM    965  N   THR A 142     132.046 135.900 119.392  1.00117.72           N  
ATOM    966  CA  THR A 142     132.191 134.771 118.484  1.00117.72           C  
ATOM    967  C   THR A 142     131.387 133.584 118.982  1.00117.72           C  
ATOM    968  O   THR A 142     130.732 132.891 118.197  1.00117.72           O  
ATOM    969  CB  THR A 142     133.659 134.391 118.343  1.00117.72           C  
ATOM    970  OG1 THR A 142     134.085 133.723 119.535  1.00117.72           O  
ATOM    971  CG2 THR A 142     134.503 135.630 118.137  1.00117.72           C  
ATOM    972  N   ASN A 143     131.415 133.348 120.284  1.00122.36           N  
ATOM    973  CA  ASN A 143     130.655 132.285 120.920  1.00122.36           C  
ATOM    974  C   ASN A 143     130.124 132.796 122.251  1.00122.36           C  
ATOM    975  O   ASN A 143     130.910 133.056 123.169  1.00122.36           O  
ATOM    976  CB  ASN A 143     131.524 131.047 121.122  1.00122.36           C  
ATOM    977  CG  ASN A 143     130.873 130.022 122.014  1.00122.36           C  
ATOM    978  OD1 ASN A 143     129.652 129.974 122.138  1.00122.36           O  
ATOM    979  ND2 ASN A 143     131.688 129.190 122.644  1.00122.36           N  
ATOM    980  N   PRO A 144     128.807 132.950 122.394  1.00123.86           N  
ATOM    981  CA  PRO A 144     128.280 133.554 123.626  1.00123.86           C  
ATOM    982  C   PRO A 144     128.676 132.803 124.879  1.00123.86           C  
ATOM    983  O   PRO A 144     129.007 133.430 125.891  1.00123.86           O  
ATOM    984  CB  PRO A 144     126.764 133.531 123.401  1.00123.86           C  
ATOM    985  CG  PRO A 144     126.550 132.464 122.401  1.00123.86           C  
ATOM    986  CD  PRO A 144     127.734 132.510 121.496  1.00123.86           C  
ATOM    987  N   PHE A 145     128.659 131.472 124.840  1.00119.47           N  
ATOM    988  CA  PHE A 145     129.052 130.707 126.015  1.00119.47           C  
ATOM    989  C   PHE A 145     130.511 130.950 126.366  1.00119.47           C  
ATOM    990  O   PHE A 145     130.863 131.048 127.546  1.00119.47           O  
ATOM    991  CB  PHE A 145     128.795 129.224 125.780  1.00119.47           C  
ATOM    992  CG  PHE A 145     127.367 128.905 125.488  1.00119.47           C  
ATOM    993  CD1 PHE A 145     126.356 129.702 125.981  1.00119.47           C  
ATOM    994  CD2 PHE A 145     127.033 127.813 124.716  1.00119.47           C  
ATOM    995  CE1 PHE A 145     125.039 129.414 125.712  1.00119.47           C  
ATOM    996  CE2 PHE A 145     125.717 127.522 124.446  1.00119.47           C  
ATOM    997  CZ  PHE A 145     124.720 128.323 124.944  1.00119.47           C  
ATOM    998  N   ALA A 146     131.374 131.053 125.355  1.00124.43           N  
ATOM    999  CA  ALA A 146     132.776 131.348 125.617  1.00124.43           C  
ATOM   1000  C   ALA A 146     132.930 132.685 126.321  1.00124.43           C  
ATOM   1001  O   ALA A 146     133.734 132.818 127.250  1.00124.43           O  
ATOM   1002  CB  ALA A 146     133.568 131.337 124.313  1.00124.43           C  
ATOM   1003  N   SER A 147     132.165 133.689 125.895  1.00124.89           N  
ATOM   1004  CA  SER A 147     132.223 134.985 126.557  1.00124.89           C  
ATOM   1005  C   SER A 147     131.715 134.887 127.986  1.00124.89           C  
ATOM   1006  O   SER A 147     132.316 135.451 128.907  1.00124.89           O  
ATOM   1007  CB  SER A 147     131.410 136.006 125.773  1.00124.89           C  
ATOM   1008  OG  SER A 147     130.154 135.462 125.425  1.00124.89           O  
ATOM   1009  N   LEU A 148     130.603 134.179 128.188  1.00117.14           N  
ATOM   1010  CA  LEU A 148     130.087 133.977 129.536  1.00117.14           C  
ATOM   1011  C   LEU A 148     131.137 133.351 130.436  1.00117.14           C  
ATOM   1012  O   LEU A 148     131.283 133.743 131.598  1.00117.14           O  
ATOM   1013  CB  LEU A 148     128.841 133.102 129.492  1.00117.14           C  
ATOM   1014  CG  LEU A 148     127.534 133.863 129.327  1.00117.14           C  
ATOM   1015  CD1 LEU A 148     126.378 132.907 129.129  1.00117.14           C  
ATOM   1016  CD2 LEU A 148     127.305 134.727 130.536  1.00117.14           C  
ATOM   1017  N   ALA A 149     131.874 132.373 129.920  1.00126.76           N  
ATOM   1018  CA  ALA A 149     132.920 131.727 130.697  1.00126.76           C  
ATOM   1019  C   ALA A 149     133.958 132.747 131.132  1.00126.76           C  
ATOM   1020  O   ALA A 149     134.136 132.988 132.329  1.00126.76           O  
ATOM   1021  CB  ALA A 149     133.580 130.610 129.893  1.00126.76           C  
ATOM   1022  N   LYS A 150     134.637 133.365 130.168  1.00127.60           N  
ATOM   1023  CA  LYS A 150     135.658 134.343 130.508  1.00127.60           C  
ATOM   1024  C   LYS A 150     135.067 135.617 131.089  1.00127.60           C  
ATOM   1025  O   LYS A 150     135.789 136.381 131.736  1.00127.60           O  
ATOM   1026  CB  LYS A 150     136.502 134.662 129.280  1.00127.60           C  
ATOM   1027  CG  LYS A 150     137.305 133.481 128.781  1.00127.60           C  
ATOM   1028  CD  LYS A 150     138.117 133.848 127.558  1.00127.60           C  
ATOM   1029  CE  LYS A 150     137.206 134.126 126.383  1.00127.60           C  
ATOM   1030  NZ  LYS A 150     136.373 132.938 126.060  1.00127.60           N  
ATOM   1031  N   GLY A 151     133.781 135.865 130.877  1.00132.24           N  
ATOM   1032  CA  GLY A 151     133.121 136.963 131.546  1.00132.24           C  
ATOM   1033  C   GLY A 151     133.141 138.289 130.826  1.00132.24           C  
ATOM   1034  O   GLY A 151     132.957 139.329 131.468  1.00132.24           O  
ATOM   1035  N   GLU A 152     133.354 138.298 129.515  1.00138.64           N  
ATOM   1036  CA  GLU A 152     133.294 139.545 128.761  1.00138.64           C  
ATOM   1037  C   GLU A 152     131.867 140.066 128.799  1.00138.64           C  
ATOM   1038  O   GLU A 152     130.974 139.501 128.162  1.00138.64           O  
ATOM   1039  CB  GLU A 152     133.757 139.322 127.327  1.00138.64           C  
ATOM   1040  CG  GLU A 152     135.235 139.035 127.188  1.00138.64           C  
ATOM   1041  CD  GLU A 152     135.579 137.597 127.513  1.00138.64           C  
ATOM   1042  OE1 GLU A 152     134.666 136.841 127.907  1.00138.64           O  
ATOM   1043  OE2 GLU A 152     136.761 137.223 127.369  1.00138.64           O  
ATOM   1044  N   VAL A 153     131.645 141.145 129.546  1.00132.97           N  
ATOM   1045  CA  VAL A 153     130.280 141.572 129.820  1.00132.97           C  
ATOM   1046  C   VAL A 153     129.626 142.159 128.574  1.00132.97           C  
ATOM   1047  O   VAL A 153     128.451 141.894 128.297  1.00132.97           O  
ATOM   1048  CB  VAL A 153     130.259 142.552 131.006  1.00132.97           C  
ATOM   1049  CG1 VAL A 153     131.086 143.784 130.703  1.00132.97           C  
ATOM   1050  CG2 VAL A 153     128.834 142.933 131.340  1.00132.97           C  
ATOM   1051  N   LEU A 154     130.367 142.947 127.798  1.00128.50           N  
ATOM   1052  CA  LEU A 154     129.775 143.587 126.625  1.00128.50           C  
ATOM   1053  C   LEU A 154     129.202 142.579 125.642  1.00128.50           C  
ATOM   1054  O   LEU A 154     128.031 142.732 125.248  1.00128.50           O  
ATOM   1055  CB  LEU A 154     130.806 144.489 125.944  1.00128.50           C  
ATOM   1056  CG  LEU A 154     131.675 145.364 126.838  1.00128.50           C  
ATOM   1057  CD1 LEU A 154     132.984 144.657 127.134  1.00128.50           C  
ATOM   1058  CD2 LEU A 154     131.933 146.692 126.168  1.00128.50           C  
ATOM   1059  N   PRO A 155     129.937 141.555 125.202  1.00122.28           N  
ATOM   1060  CA  PRO A 155     129.318 140.570 124.308  1.00122.28           C  
ATOM   1061  C   PRO A 155     128.104 139.912 124.920  1.00122.28           C  
ATOM   1062  O   PRO A 155     127.097 139.698 124.232  1.00122.28           O  
ATOM   1063  CB  PRO A 155     130.450 139.567 124.065  1.00122.28           C  
ATOM   1064  CG  PRO A 155     131.683 140.324 124.331  1.00122.28           C  
ATOM   1065  CD  PRO A 155     131.345 141.221 125.462  1.00122.28           C  
ATOM   1066  N   VAL A 156     128.174 139.586 126.209  1.00120.29           N  
ATOM   1067  CA  VAL A 156     127.024 139.005 126.885  1.00120.29           C  
ATOM   1068  C   VAL A 156     125.863 139.982 126.878  1.00120.29           C  
ATOM   1069  O   VAL A 156     124.706 139.592 126.694  1.00120.29           O  
ATOM   1070  CB  VAL A 156     127.407 138.587 128.312  1.00120.29           C  
ATOM   1071  CG1 VAL A 156     126.171 138.270 129.113  1.00120.29           C  
ATOM   1072  CG2 VAL A 156     128.327 137.392 128.262  1.00120.29           C  
ATOM   1073  N   ILE A 157     126.152 141.268 127.067  1.00126.11           N  
ATOM   1074  CA  ILE A 157     125.100 142.276 127.022  1.00126.11           C  
ATOM   1075  C   ILE A 157     124.408 142.256 125.670  1.00126.11           C  
ATOM   1076  O   ILE A 157     123.175 142.214 125.580  1.00126.11           O  
ATOM   1077  CB  ILE A 157     125.678 143.665 127.328  1.00126.11           C  
ATOM   1078  CG1 ILE A 157     125.993 143.786 128.811  1.00126.11           C  
ATOM   1079  CG2 ILE A 157     124.712 144.742 126.897  1.00126.11           C  
ATOM   1080  CD1 ILE A 157     126.644 145.082 129.168  1.00126.11           C  
ATOM   1081  N   PHE A 158     125.196 142.296 124.598  1.00123.88           N  
ATOM   1082  CA  PHE A 158     124.609 142.306 123.264  1.00123.88           C  
ATOM   1083  C   PHE A 158     123.769 141.062 123.025  1.00123.88           C  
ATOM   1084  O   PHE A 158     122.642 141.147 122.513  1.00123.88           O  
ATOM   1085  CB  PHE A 158     125.706 142.414 122.213  1.00123.88           C  
ATOM   1086  CG  PHE A 158     125.229 142.155 120.824  1.00123.88           C  
ATOM   1087  CD1 PHE A 158     124.529 143.123 120.132  1.00123.88           C  
ATOM   1088  CD2 PHE A 158     125.473 140.946 120.209  1.00123.88           C  
ATOM   1089  CE1 PHE A 158     124.087 142.890 118.854  1.00123.88           C  
ATOM   1090  CE2 PHE A 158     125.030 140.708 118.931  1.00123.88           C  
ATOM   1091  CZ  PHE A 158     124.337 141.682 118.253  1.00123.88           C  
ATOM   1092  N   PHE A 159     124.304 139.896 123.382  1.00121.68           N  
ATOM   1093  CA  PHE A 159     123.573 138.661 123.145  1.00121.68           C  
ATOM   1094  C   PHE A 159     122.271 138.640 123.926  1.00121.68           C  
ATOM   1095  O   PHE A 159     121.223 138.271 123.388  1.00121.68           O  
ATOM   1096  CB  PHE A 159     124.430 137.457 123.512  1.00121.68           C  
ATOM   1097  CG  PHE A 159     123.743 136.152 123.292  1.00121.68           C  
ATOM   1098  CD1 PHE A 159     123.426 135.736 122.016  1.00121.68           C  
ATOM   1099  CD2 PHE A 159     123.404 135.344 124.356  1.00121.68           C  
ATOM   1100  CE1 PHE A 159     122.789 134.538 121.804  1.00121.68           C  
ATOM   1101  CE2 PHE A 159     122.767 134.142 124.150  1.00121.68           C  
ATOM   1102  CZ  PHE A 159     122.459 133.739 122.871  1.00121.68           C  
ATOM   1103  N   ALA A 160     122.315 139.041 125.195  1.00120.88           N  
ATOM   1104  CA  ALA A 160     121.104 139.063 126.000  1.00120.88           C  
ATOM   1105  C   ALA A 160     120.076 140.013 125.414  1.00120.88           C  
ATOM   1106  O   ALA A 160     118.878 139.710 125.398  1.00120.88           O  
ATOM   1107  CB  ALA A 160     121.440 139.457 127.435  1.00120.88           C  
ATOM   1108  N   ILE A 161     120.522 141.168 124.924  1.00117.64           N  
ATOM   1109  CA  ILE A 161     119.585 142.140 124.375  1.00117.64           C  
ATOM   1110  C   ILE A 161     118.882 141.566 123.155  1.00117.64           C  
ATOM   1111  O   ILE A 161     117.648 141.606 123.044  1.00117.64           O  
ATOM   1112  CB  ILE A 161     120.311 143.451 124.040  1.00117.64           C  
ATOM   1113  CG1 ILE A 161     120.618 144.224 125.317  1.00117.64           C  
ATOM   1114  CG2 ILE A 161     119.471 144.291 123.110  1.00117.64           C  
ATOM   1115  CD1 ILE A 161     121.365 145.507 125.078  1.00117.64           C  
ATOM   1116  N   ILE A 162     119.657 141.023 122.216  1.00119.18           N  
ATOM   1117  CA  ILE A 162     119.028 140.497 121.012  1.00119.18           C  
ATOM   1118  C   ILE A 162     118.152 139.301 121.352  1.00119.18           C  
ATOM   1119  O   ILE A 162     117.122 139.069 120.710  1.00119.18           O  
ATOM   1120  CB  ILE A 162     120.079 140.153 119.945  1.00119.18           C  
ATOM   1121  CG1 ILE A 162     120.827 138.881 120.313  1.00119.18           C  
ATOM   1122  CG2 ILE A 162     121.040 141.302 119.764  1.00119.18           C  
ATOM   1123  CD1 ILE A 162     121.674 138.354 119.198  1.00119.18           C  
ATOM   1124  N   LEU A 163     118.519 138.542 122.384  1.00117.14           N  
ATOM   1125  CA  LEU A 163     117.687 137.417 122.786  1.00117.14           C  
ATOM   1126  C   LEU A 163     116.353 137.897 123.329  1.00117.14           C  
ATOM   1127  O   LEU A 163     115.303 137.323 123.021  1.00117.14           O  
ATOM   1128  CB  LEU A 163     118.417 136.573 123.823  1.00117.14           C  
ATOM   1129  CG  LEU A 163     117.727 135.267 124.189  1.00117.14           C  
ATOM   1130  CD1 LEU A 163     117.299 134.557 122.935  1.00117.14           C  
ATOM   1131  CD2 LEU A 163     118.663 134.396 124.988  1.00117.14           C  
ATOM   1132  N   GLY A 164     116.375 138.948 124.142  1.00121.03           N  
ATOM   1133  CA  GLY A 164     115.128 139.512 124.624  1.00121.03           C  
ATOM   1134  C   GLY A 164     114.259 140.021 123.494  1.00121.03           C  
ATOM   1135  O   GLY A 164     113.038 139.849 123.508  1.00121.03           O  
ATOM   1136  N   ILE A 165     114.877 140.652 122.498  1.00121.69           N  
ATOM   1137  CA  ILE A 165     114.101 141.135 121.360  1.00121.69           C  
ATOM   1138  C   ILE A 165     113.470 139.967 120.615  1.00121.69           C  
ATOM   1139  O   ILE A 165     112.296 140.015 120.222  1.00121.69           O  
ATOM   1140  CB  ILE A 165     114.982 141.988 120.436  1.00121.69           C  
ATOM   1141  CG1 ILE A 165     115.523 143.189 121.200  1.00121.69           C  
ATOM   1142  CG2 ILE A 165     114.189 142.449 119.238  1.00121.69           C  
ATOM   1143  CD1 ILE A 165     116.252 144.177 120.334  1.00121.69           C  
ATOM   1144  N   ALA A 166     114.239 138.901 120.405  1.00119.09           N  
ATOM   1145  CA  ALA A 166     113.686 137.725 119.751  1.00119.09           C  
ATOM   1146  C   ALA A 166     112.522 137.162 120.547  1.00119.09           C  
ATOM   1147  O   ALA A 166     111.504 136.754 119.977  1.00119.09           O  
ATOM   1148  CB  ALA A 166     114.770 136.667 119.569  1.00119.09           C  
ATOM   1149  N   ILE A 167     112.652 137.141 121.871  1.00124.94           N  
ATOM   1150  CA  ILE A 167     111.589 136.591 122.701  1.00124.94           C  
ATOM   1151  C   ILE A 167     110.336 137.443 122.589  1.00124.94           C  
ATOM   1152  O   ILE A 167     109.218 136.921 122.512  1.00124.94           O  
ATOM   1153  CB  ILE A 167     112.063 136.466 124.157  1.00124.94           C  
ATOM   1154  CG1 ILE A 167     113.090 135.346 124.273  1.00124.94           C  
ATOM   1155  CG2 ILE A 167     110.893 136.194 125.070  1.00124.94           C  
ATOM   1156  CD1 ILE A 167     113.507 135.056 125.681  1.00124.94           C  
ATOM   1157  N   THR A 168     110.495 138.764 122.571  1.00124.53           N  
ATOM   1158  CA  THR A 168     109.307 139.602 122.497  1.00124.53           C  
ATOM   1159  C   THR A 168     108.659 139.525 121.124  1.00124.53           C  
ATOM   1160  O   THR A 168     107.444 139.705 121.009  1.00124.53           O  
ATOM   1161  CB  THR A 168     109.630 141.048 122.867  1.00124.53           C  
ATOM   1162  OG1 THR A 168     108.410 141.731 123.175  1.00124.53           O  
ATOM   1163  CG2 THR A 168     110.313 141.767 121.729  1.00124.53           C  
ATOM   1164  N   TYR A 169     109.437 139.253 120.075  1.00125.94           N  
ATOM   1165  CA  TYR A 169     108.810 138.925 118.798  1.00125.94           C  
ATOM   1166  C   TYR A 169     108.043 137.617 118.889  1.00125.94           C  
ATOM   1167  O   TYR A 169     106.911 137.517 118.404  1.00125.94           O  
ATOM   1168  CB  TYR A 169     109.845 138.853 117.680  1.00125.94           C  
ATOM   1169  CG  TYR A 169     110.182 140.186 117.067  1.00125.94           C  
ATOM   1170  CD1 TYR A 169     109.375 141.287 117.277  1.00125.94           C  
ATOM   1171  CD2 TYR A 169     111.290 140.334 116.250  1.00125.94           C  
ATOM   1172  CE1 TYR A 169     109.672 142.502 116.709  1.00125.94           C  
ATOM   1173  CE2 TYR A 169     111.594 141.545 115.677  1.00125.94           C  
ATOM   1174  CZ  TYR A 169     110.782 142.627 115.911  1.00125.94           C  
ATOM   1175  OH  TYR A 169     111.079 143.843 115.343  1.00125.94           O  
ATOM   1176  N   LEU A 170     108.644 136.603 119.505  1.00127.97           N  
ATOM   1177  CA  LEU A 170     107.968 135.318 119.629  1.00127.97           C  
ATOM   1178  C   LEU A 170     106.688 135.438 120.436  1.00127.97           C  
ATOM   1179  O   LEU A 170     105.759 134.646 120.248  1.00127.97           O  
ATOM   1180  CB  LEU A 170     108.900 134.299 120.273  1.00127.97           C  
ATOM   1181  CG  LEU A 170     109.945 133.722 119.328  1.00127.97           C  
ATOM   1182  CD1 LEU A 170     110.820 132.726 120.051  1.00127.97           C  
ATOM   1183  CD2 LEU A 170     109.259 133.073 118.148  1.00127.97           C  
ATOM   1184  N   MET A 171     106.633 136.407 121.347  1.00134.59           N  
ATOM   1185  CA  MET A 171     105.455 136.579 122.188  1.00134.59           C  
ATOM   1186  C   MET A 171     104.191 136.675 121.350  1.00134.59           C  
ATOM   1187  O   MET A 171     103.276 135.856 121.487  1.00134.59           O  
ATOM   1188  CB  MET A 171     105.607 137.827 123.051  1.00134.59           C  
ATOM   1189  CG  MET A 171     106.588 137.686 124.187  1.00134.59           C  
ATOM   1190  SD  MET A 171     105.965 136.626 125.493  1.00134.59           S  
ATOM   1191  CE  MET A 171     107.078 135.244 125.321  1.00134.59           C  
ATOM   1192  N   ASN A 172     104.130 137.659 120.458  1.00135.06           N  
ATOM   1193  CA  ASN A 172     102.913 137.963 119.725  1.00135.06           C  
ATOM   1194  C   ASN A 172     102.765 137.139 118.456  1.00135.06           C  
ATOM   1195  O   ASN A 172     102.065 137.563 117.531  1.00135.06           O  
ATOM   1196  CB  ASN A 172     102.859 139.453 119.393  1.00135.06           C  
ATOM   1197  CG  ASN A 172     104.108 139.939 118.701  1.00135.06           C  
ATOM   1198  OD1 ASN A 172     104.761 139.195 117.972  1.00135.06           O  
ATOM   1199  ND2 ASN A 172     104.450 141.200 118.926  1.00135.06           N  
ATOM   1200  N   ARG A 173     103.412 135.982 118.382  1.00138.11           N  
ATOM   1201  CA  ARG A 173     103.176 135.083 117.268  1.00138.11           C  
ATOM   1202  C   ARG A 173     101.803 134.436 117.411  1.00138.11           C  
ATOM   1203  O   ARG A 173     101.057 134.688 118.360  1.00138.11           O  
ATOM   1204  CB  ARG A 173     104.273 134.029 117.193  1.00138.11           C  
ATOM   1205  CG  ARG A 173     105.501 134.491 116.452  1.00138.11           C  
ATOM   1206  CD  ARG A 173     105.365 134.200 114.979  1.00138.11           C  
ATOM   1207  NE  ARG A 173     105.417 132.768 114.716  1.00138.11           N  
ATOM   1208  CZ  ARG A 173     106.542 132.086 114.531  1.00138.11           C  
ATOM   1209  NH1 ARG A 173     107.710 132.709 114.569  1.00138.11           N  
ATOM   1210  NH2 ARG A 173     106.497 130.782 114.300  1.00138.11           N  
ATOM   1211  N   ASN A 174     101.466 133.580 116.452  1.00147.18           N  
ATOM   1212  CA  ASN A 174     100.149 132.961 116.422  1.00147.18           C  
ATOM   1213  C   ASN A 174     100.137 131.551 116.991  1.00147.18           C  
ATOM   1214  O   ASN A 174      99.254 131.221 117.786  1.00147.18           O  
ATOM   1215  CB  ASN A 174      99.612 132.936 114.989  1.00147.18           C  
ATOM   1216  CG  ASN A 174     100.528 132.199 114.041  1.00147.18           C  
ATOM   1217  OD1 ASN A 174     101.531 131.618 114.455  1.00147.18           O  
ATOM   1218  ND2 ASN A 174     100.188 132.214 112.759  1.00147.18           N  
ATOM   1219  N   GLU A 175     101.095 130.715 116.606  1.00155.49           N  
ATOM   1220  CA  GLU A 175     101.084 129.322 117.025  1.00155.49           C  
ATOM   1221  C   GLU A 175     101.252 129.217 118.535  1.00155.49           C  
ATOM   1222  O   GLU A 175     102.126 129.859 119.123  1.00155.49           O  
ATOM   1223  CB  GLU A 175     102.187 128.551 116.306  1.00155.49           C  
ATOM   1224  CG  GLU A 175     102.195 127.068 116.599  1.00155.49           C  
ATOM   1225  CD  GLU A 175     103.191 126.317 115.740  1.00155.49           C  
ATOM   1226  OE1 GLU A 175     103.731 126.922 114.791  1.00155.49           O  
ATOM   1227  OE2 GLU A 175     103.439 125.124 116.016  1.00155.49           O  
ATOM   1228  N   GLU A 176     100.395 128.418 119.168  1.00153.63           N  
ATOM   1229  CA  GLU A 176     100.447 128.291 120.618  1.00153.63           C  
ATOM   1230  C   GLU A 176     101.676 127.514 121.060  1.00153.63           C  
ATOM   1231  O   GLU A 176     102.285 127.837 122.085  1.00153.63           O  
ATOM   1232  CB  GLU A 176      99.179 127.613 121.130  1.00153.63           C  
ATOM   1233  CG  GLU A 176      97.942 127.954 120.325  1.00153.63           C  
ATOM   1234  CD  GLU A 176      97.681 129.446 120.254  1.00153.63           C  
ATOM   1235  OE1 GLU A 176      97.997 130.157 121.231  1.00153.63           O  
ATOM   1236  OE2 GLU A 176      97.164 129.911 119.217  1.00153.63           O  
ATOM   1237  N   ARG A 177     102.052 126.484 120.303  1.00147.41           N  
ATOM   1238  CA  ARG A 177     103.177 125.650 120.704  1.00147.41           C  
ATOM   1239  C   ARG A 177     104.458 126.459 120.832  1.00147.41           C  
ATOM   1240  O   ARG A 177     105.322 126.126 121.649  1.00147.41           O  
ATOM   1241  CB  ARG A 177     103.361 124.510 119.707  1.00147.41           C  
ATOM   1242  CG  ARG A 177     104.270 123.402 120.193  1.00147.41           C  
ATOM   1243  CD  ARG A 177     105.665 123.572 119.638  1.00147.41           C  
ATOM   1244  NE  ARG A 177     105.635 124.063 118.266  1.00147.41           N  
ATOM   1245  CZ  ARG A 177     106.704 124.484 117.602  1.00147.41           C  
ATOM   1246  NH1 ARG A 177     107.892 124.477 118.188  1.00147.41           N  
ATOM   1247  NH2 ARG A 177     106.585 124.914 116.355  1.00147.41           N  
ATOM   1248  N   VAL A 178     104.599 127.522 120.050  1.00139.66           N  
ATOM   1249  CA  VAL A 178     105.786 128.357 120.154  1.00139.66           C  
ATOM   1250  C   VAL A 178     105.580 129.487 121.151  1.00139.66           C  
ATOM   1251  O   VAL A 178     106.502 129.842 121.888  1.00139.66           O  
ATOM   1252  CB  VAL A 178     106.187 128.889 118.765  1.00139.66           C  
ATOM   1253  CG1 VAL A 178     105.041 129.620 118.126  1.00139.66           C  
ATOM   1254  CG2 VAL A 178     107.389 129.794 118.875  1.00139.66           C  
ATOM   1255  N   ARG A 179     104.381 130.068 121.199  1.00142.00           N  
ATOM   1256  CA  ARG A 179     104.124 131.140 122.154  1.00142.00           C  
ATOM   1257  C   ARG A 179     104.329 130.659 123.582  1.00142.00           C  
ATOM   1258  O   ARG A 179     104.958 131.341 124.399  1.00142.00           O  
ATOM   1259  CB  ARG A 179     102.705 131.674 121.987  1.00142.00           C  
ATOM   1260  CG  ARG A 179     102.418 132.850 122.899  1.00142.00           C  
ATOM   1261  CD  ARG A 179     100.971 133.283 122.833  1.00142.00           C  
ATOM   1262  NE  ARG A 179     100.593 133.773 121.514  1.00142.00           N  
ATOM   1263  CZ  ARG A 179      99.743 133.145 120.713  1.00142.00           C  
ATOM   1264  NH1 ARG A 179      99.196 132.004 121.099  1.00142.00           N  
ATOM   1265  NH2 ARG A 179      99.438 133.650 119.528  1.00142.00           N  
ATOM   1266  N   LYS A 180     103.774 129.494 123.905  1.00136.69           N  
ATOM   1267  CA  LYS A 180     103.901 128.963 125.253  1.00136.69           C  
ATOM   1268  C   LYS A 180     105.358 128.708 125.603  1.00136.69           C  
ATOM   1269  O   LYS A 180     105.804 129.039 126.706  1.00136.69           O  
ATOM   1270  CB  LYS A 180     103.078 127.685 125.380  1.00136.69           C  
ATOM   1271  CG  LYS A 180     102.996 127.131 126.783  1.00136.69           C  
ATOM   1272  CD  LYS A 180     102.082 125.921 126.825  1.00136.69           C  
ATOM   1273  CE  LYS A 180     101.865 125.433 128.248  1.00136.69           C  
ATOM   1274  NZ  LYS A 180     103.100 124.862 128.848  1.00136.69           N  
ATOM   1275  N   SER A 181     106.117 128.130 124.673  1.00138.05           N  
ATOM   1276  CA  SER A 181     107.528 127.873 124.934  1.00138.05           C  
ATOM   1277  C   SER A 181     108.295 129.170 125.139  1.00138.05           C  
ATOM   1278  O   SER A 181     109.177 129.254 126.003  1.00138.05           O  
ATOM   1279  CB  SER A 181     108.128 127.078 123.781  1.00138.05           C  
ATOM   1280  OG  SER A 181     108.128 127.859 122.603  1.00138.05           O  
ATOM   1281  N   ALA A 182     107.976 130.195 124.352  1.00132.32           N  
ATOM   1282  CA  ALA A 182     108.649 131.475 124.517  1.00132.32           C  
ATOM   1283  C   ALA A 182     108.338 132.080 125.874  1.00132.32           C  
ATOM   1284  O   ALA A 182     109.233 132.592 126.555  1.00132.32           O  
ATOM   1285  CB  ALA A 182     108.245 132.428 123.397  1.00132.32           C  
ATOM   1286  N   GLU A 183     107.068 132.048 126.276  1.00134.72           N  
ATOM   1287  CA  GLU A 183     106.711 132.522 127.606  1.00134.72           C  
ATOM   1288  C   GLU A 183     107.459 131.743 128.671  1.00134.72           C  
ATOM   1289  O   GLU A 183     107.895 132.311 129.677  1.00134.72           O  
ATOM   1290  CB  GLU A 183     105.208 132.403 127.825  1.00134.72           C  
ATOM   1291  CG  GLU A 183     104.384 133.311 126.948  1.00134.72           C  
ATOM   1292  CD  GLU A 183     102.911 132.979 127.010  1.00134.72           C  
ATOM   1293  OE1 GLU A 183     102.543 132.072 127.784  1.00134.72           O  
ATOM   1294  OE2 GLU A 183     102.123 133.619 126.285  1.00134.72           O  
ATOM   1295  N   THR A 184     107.617 130.438 128.465  1.00128.95           N  
ATOM   1296  CA  THR A 184     108.343 129.627 129.429  1.00128.95           C  
ATOM   1297  C   THR A 184     109.784 130.087 129.552  1.00128.95           C  
ATOM   1298  O   THR A 184     110.302 130.241 130.662  1.00128.95           O  
ATOM   1299  CB  THR A 184     108.284 128.160 129.023  1.00128.95           C  
ATOM   1300  OG1 THR A 184     106.949 127.675 129.194  1.00128.95           O  
ATOM   1301  CG2 THR A 184     109.221 127.346 129.876  1.00128.95           C  
ATOM   1302  N   LEU A 185     110.448 130.313 128.422  1.00127.69           N  
ATOM   1303  CA  LEU A 185     111.835 130.763 128.469  1.00127.69           C  
ATOM   1304  C   LEU A 185     111.944 132.126 129.137  1.00127.69           C  
ATOM   1305  O   LEU A 185     112.848 132.369 129.952  1.00127.69           O  
ATOM   1306  CB  LEU A 185     112.414 130.810 127.060  1.00127.69           C  
ATOM   1307  CG  LEU A 185     113.848 131.309 126.941  1.00127.69           C  
ATOM   1308  CD1 LEU A 185     114.740 130.547 127.886  1.00127.69           C  
ATOM   1309  CD2 LEU A 185     114.332 131.144 125.521  1.00127.69           C  
ATOM   1310  N   LEU A 186     111.030 133.032 128.796  1.00124.26           N  
ATOM   1311  CA  LEU A 186     111.016 134.338 129.436  1.00124.26           C  
ATOM   1312  C   LEU A 186     110.870 134.203 130.940  1.00124.26           C  
ATOM   1313  O   LEU A 186     111.574 134.872 131.701  1.00124.26           O  
ATOM   1314  CB  LEU A 186     109.886 135.189 128.872  1.00124.26           C  
ATOM   1315  CG  LEU A 186     109.635 136.453 129.683  1.00124.26           C  
ATOM   1316  CD1 LEU A 186     110.819 137.382 129.550  1.00124.26           C  
ATOM   1317  CD2 LEU A 186     108.359 137.134 129.243  1.00124.26           C  
ATOM   1318  N   ARG A 187     109.959 133.342 131.389  1.00126.67           N  
ATOM   1319  CA  ARG A 187     109.763 133.173 132.819  1.00126.67           C  
ATOM   1320  C   ARG A 187     110.971 132.534 133.475  1.00126.67           C  
ATOM   1321  O   ARG A 187     111.269 132.829 134.634  1.00126.67           O  
ATOM   1322  CB  ARG A 187     108.511 132.348 133.084  1.00126.67           C  
ATOM   1323  CG  ARG A 187     107.279 133.197 133.277  1.00126.67           C  
ATOM   1324  CD  ARG A 187     106.069 132.340 133.516  1.00126.67           C  
ATOM   1325  NE  ARG A 187     105.702 131.600 132.318  1.00126.67           N  
ATOM   1326  CZ  ARG A 187     104.708 130.724 132.265  1.00126.67           C  
ATOM   1327  NH1 ARG A 187     103.983 130.480 133.346  1.00126.67           N  
ATOM   1328  NH2 ARG A 187     104.438 130.092 131.132  1.00126.67           N  
ATOM   1329  N   VAL A 188     111.678 131.663 132.759  1.00121.94           N  
ATOM   1330  CA  VAL A 188     112.928 131.127 133.285  1.00121.94           C  
ATOM   1331  C   VAL A 188     113.902 132.256 133.562  1.00121.94           C  
ATOM   1332  O   VAL A 188     114.489 132.349 134.648  1.00121.94           O  
ATOM   1333  CB  VAL A 188     113.532 130.104 132.311  1.00121.94           C  
ATOM   1334  CG1 VAL A 188     114.929 129.740 132.750  1.00121.94           C  
ATOM   1335  CG2 VAL A 188     112.671 128.875 132.261  1.00121.94           C  
ATOM   1336  N   PHE A 189     114.087 133.133 132.583  1.00123.74           N  
ATOM   1337  CA  PHE A 189     115.023 134.231 132.787  1.00123.74           C  
ATOM   1338  C   PHE A 189     114.535 135.173 133.880  1.00123.74           C  
ATOM   1339  O   PHE A 189     115.337 135.709 134.652  1.00123.74           O  
ATOM   1340  CB  PHE A 189     115.249 134.975 131.480  1.00123.74           C  
ATOM   1341  CG  PHE A 189     116.356 134.403 130.662  1.00123.74           C  
ATOM   1342  CD1 PHE A 189     117.667 134.596 131.030  1.00123.74           C  
ATOM   1343  CD2 PHE A 189     116.086 133.655 129.539  1.00123.74           C  
ATOM   1344  CE1 PHE A 189     118.687 134.064 130.287  1.00123.74           C  
ATOM   1345  CE2 PHE A 189     117.105 133.122 128.793  1.00123.74           C  
ATOM   1346  CZ  PHE A 189     118.406 133.327 129.168  1.00123.74           C  
ATOM   1347  N   ASP A 190     113.223 135.368 133.973  1.00132.16           N  
ATOM   1348  CA  ASP A 190     112.672 136.224 135.015  1.00132.16           C  
ATOM   1349  C   ASP A 190     112.956 135.652 136.395  1.00132.16           C  
ATOM   1350  O   ASP A 190     113.364 136.379 137.309  1.00132.16           O  
ATOM   1351  CB  ASP A 190     111.171 136.392 134.799  1.00132.16           C  
ATOM   1352  CG  ASP A 190     110.572 137.472 135.669  1.00132.16           C  
ATOM   1353  OD1 ASP A 190     111.330 138.146 136.395  1.00132.16           O  
ATOM   1354  OD2 ASP A 190     109.337 137.652 135.624  1.00132.16           O  
ATOM   1355  N   GLY A 191     112.730 134.353 136.567  1.00132.43           N  
ATOM   1356  CA  GLY A 191     113.046 133.719 137.831  1.00132.43           C  
ATOM   1357  C   GLY A 191     114.521 133.799 138.157  1.00132.43           C  
ATOM   1358  O   GLY A 191     114.899 134.008 139.310  1.00132.43           O  
ATOM   1359  N   LEU A 192     115.374 133.638 137.146  1.00128.86           N  
ATOM   1360  CA  LEU A 192     116.803 133.767 137.396  1.00128.86           C  
ATOM   1361  C   LEU A 192     117.146 135.171 137.872  1.00128.86           C  
ATOM   1362  O   LEU A 192     117.932 135.342 138.809  1.00128.86           O  
ATOM   1363  CB  LEU A 192     117.595 133.420 136.141  1.00128.86           C  
ATOM   1364  CG  LEU A 192     119.105 133.423 136.348  1.00128.86           C  
ATOM   1365  CD1 LEU A 192     119.457 132.685 137.617  1.00128.86           C  
ATOM   1366  CD2 LEU A 192     119.795 132.782 135.168  1.00128.86           C  
ATOM   1367  N   ALA A 193     116.543 136.186 137.256  1.00130.61           N  
ATOM   1368  CA  ALA A 193     116.813 137.558 137.671  1.00130.61           C  
ATOM   1369  C   ALA A 193     116.337 137.808 139.093  1.00130.61           C  
ATOM   1370  O   ALA A 193     117.042 138.431 139.894  1.00130.61           O  
ATOM   1371  CB  ALA A 193     116.151 138.538 136.708  1.00130.61           C  
ATOM   1372  N   GLU A 194     115.139 137.333 139.426  1.00131.81           N  
ATOM   1373  CA  GLU A 194     114.620 137.553 140.770  1.00131.81           C  
ATOM   1374  C   GLU A 194     115.463 136.832 141.811  1.00131.81           C  
ATOM   1375  O   GLU A 194     115.751 137.384 142.881  1.00131.81           O  
ATOM   1376  CB  GLU A 194     113.169 137.099 140.850  1.00131.81           C  
ATOM   1377  CG  GLU A 194     112.234 137.910 139.989  1.00131.81           C  
ATOM   1378  CD  GLU A 194     111.998 139.299 140.537  1.00131.81           C  
ATOM   1379  OE1 GLU A 194     112.400 139.566 141.690  1.00131.81           O  
ATOM   1380  OE2 GLU A 194     111.405 140.126 139.816  1.00131.81           O  
ATOM   1381  N   ALA A 195     115.856 135.594 141.521  1.00128.69           N  
ATOM   1382  CA  ALA A 195     116.733 134.874 142.431  1.00128.69           C  
ATOM   1383  C   ALA A 195     118.050 135.607 142.606  1.00128.69           C  
ATOM   1384  O   ALA A 195     118.580 135.692 143.719  1.00128.69           O  
ATOM   1385  CB  ALA A 195     116.968 133.459 141.916  1.00128.69           C  
ATOM   1386  N   MET A 196     118.596 136.144 141.517  1.00128.87           N  
ATOM   1387  CA  MET A 196     119.809 136.937 141.633  1.00128.87           C  
ATOM   1388  C   MET A 196     119.587 138.139 142.534  1.00128.87           C  
ATOM   1389  O   MET A 196     120.452 138.482 143.342  1.00128.87           O  
ATOM   1390  CB  MET A 196     120.278 137.380 140.253  1.00128.87           C  
ATOM   1391  CG  MET A 196     121.089 136.335 139.529  1.00128.87           C  
ATOM   1392  SD  MET A 196     122.568 135.886 140.444  1.00128.87           S  
ATOM   1393  CE  MET A 196     122.166 134.208 140.902  1.00128.87           C  
ATOM   1394  N   TYR A 197     118.431 138.787 142.416  1.00128.14           N  
ATOM   1395  CA  TYR A 197     118.152 139.935 143.270  1.00128.14           C  
ATOM   1396  C   TYR A 197     118.118 139.530 144.735  1.00128.14           C  
ATOM   1397  O   TYR A 197     118.638 140.243 145.600  1.00128.14           O  
ATOM   1398  CB  TYR A 197     116.831 140.583 142.872  1.00128.14           C  
ATOM   1399  CG  TYR A 197     116.860 141.235 141.518  1.00128.14           C  
ATOM   1400  CD1 TYR A 197     118.059 141.489 140.877  1.00128.14           C  
ATOM   1401  CD2 TYR A 197     115.688 141.602 140.883  1.00128.14           C  
ATOM   1402  CE1 TYR A 197     118.088 142.082 139.642  1.00128.14           C  
ATOM   1403  CE2 TYR A 197     115.708 142.198 139.648  1.00128.14           C  
ATOM   1404  CZ  TYR A 197     116.910 142.435 139.033  1.00128.14           C  
ATOM   1405  OH  TYR A 197     116.932 143.030 137.797  1.00128.14           O  
ATOM   1406  N   LEU A 198     117.497 138.392 145.034  1.00131.18           N  
ATOM   1407  CA  LEU A 198     117.479 137.924 146.416  1.00131.18           C  
ATOM   1408  C   LEU A 198     118.886 137.618 146.904  1.00131.18           C  
ATOM   1409  O   LEU A 198     119.233 137.906 148.058  1.00131.18           O  
ATOM   1410  CB  LEU A 198     116.587 136.695 146.547  1.00131.18           C  
ATOM   1411  CG  LEU A 198     115.153 136.986 146.974  1.00131.18           C  
ATOM   1412  CD1 LEU A 198     115.151 137.580 148.362  1.00131.18           C  
ATOM   1413  CD2 LEU A 198     114.475 137.921 145.996  1.00131.18           C  
ATOM   1414  N   ILE A 199     119.711 137.029 146.041  1.00130.49           N  
ATOM   1415  CA  ILE A 199     121.100 136.783 146.406  1.00130.49           C  
ATOM   1416  C   ILE A 199     121.804 138.096 146.698  1.00130.49           C  
ATOM   1417  O   ILE A 199     122.633 138.186 147.610  1.00130.49           O  
ATOM   1418  CB  ILE A 199     121.817 135.999 145.297  1.00130.49           C  
ATOM   1419  CG1 ILE A 199     121.172 134.633 145.120  1.00130.49           C  
ATOM   1420  CG2 ILE A 199     123.271 135.820 145.645  1.00130.49           C  
ATOM   1421  CD1 ILE A 199     121.304 133.756 146.329  1.00130.49           C  
ATOM   1422  N   VAL A 200     121.494 139.132 145.924  1.00130.04           N  
ATOM   1423  CA  VAL A 200     122.104 140.431 146.173  1.00130.04           C  
ATOM   1424  C   VAL A 200     121.660 140.964 147.521  1.00130.04           C  
ATOM   1425  O   VAL A 200     122.453 141.543 148.267  1.00130.04           O  
ATOM   1426  CB  VAL A 200     121.772 141.422 145.047  1.00130.04           C  
ATOM   1427  CG1 VAL A 200     122.465 142.725 145.318  1.00130.04           C  
ATOM   1428  CG2 VAL A 200     122.221 140.884 143.720  1.00130.04           C  
ATOM   1429  N   GLY A 201     120.384 140.794 147.849  1.00138.86           N  
ATOM   1430  CA  GLY A 201     119.920 141.197 149.165  1.00138.86           C  
ATOM   1431  C   GLY A 201     120.692 140.507 150.272  1.00138.86           C  
ATOM   1432  O   GLY A 201     121.135 141.145 151.232  1.00138.86           O  
ATOM   1433  N   GLY A 202     120.885 139.198 150.138  1.00144.50           N  
ATOM   1434  CA  GLY A 202     121.632 138.468 151.149  1.00144.50           C  
ATOM   1435  C   GLY A 202     123.073 138.930 151.254  1.00144.50           C  
ATOM   1436  O   GLY A 202     123.602 139.132 152.352  1.00144.50           O  
ATOM   1437  N   VAL A 203     123.732 139.104 150.110  1.00138.81           N  
ATOM   1438  CA  VAL A 203     125.130 139.499 150.161  1.00138.81           C  
ATOM   1439  C   VAL A 203     125.255 140.916 150.693  1.00138.81           C  
ATOM   1440  O   VAL A 203     126.242 141.251 151.348  1.00138.81           O  
ATOM   1441  CB  VAL A 203     125.802 139.337 148.787  1.00138.81           C  
ATOM   1442  CG1 VAL A 203     125.250 140.323 147.799  1.00138.81           C  
ATOM   1443  CG2 VAL A 203     127.296 139.507 148.913  1.00138.81           C  
ATOM   1444  N   MET A 204     124.253 141.762 150.468  1.00144.03           N  
ATOM   1445  CA  MET A 204     124.282 143.083 151.080  1.00144.03           C  
ATOM   1446  C   MET A 204     124.103 142.984 152.584  1.00144.03           C  
ATOM   1447  O   MET A 204     124.708 143.751 153.339  1.00144.03           O  
ATOM   1448  CB  MET A 204     123.208 143.978 150.470  1.00144.03           C  
ATOM   1449  CG  MET A 204     123.504 144.395 149.049  1.00144.03           C  
ATOM   1450  SD  MET A 204     125.250 144.746 148.806  1.00144.03           S  
ATOM   1451  CE  MET A 204     125.425 146.236 149.775  1.00144.03           C  
ATOM   1452  N   GLN A 205     123.271 142.050 153.041  1.00149.34           N  
ATOM   1453  CA  GLN A 205     123.151 141.844 154.479  1.00149.34           C  
ATOM   1454  C   GLN A 205     124.473 141.385 155.073  1.00149.34           C  
ATOM   1455  O   GLN A 205     124.793 141.708 156.221  1.00149.34           O  
ATOM   1456  CB  GLN A 205     122.047 140.837 154.782  1.00149.34           C  
ATOM   1457  CG  GLN A 205     120.653 141.424 154.707  1.00149.34           C  
ATOM   1458  CD  GLN A 205     120.341 142.341 155.870  1.00149.34           C  
ATOM   1459  OE1 GLN A 205     121.149 142.504 156.783  1.00149.34           O  
ATOM   1460  NE2 GLN A 205     119.160 142.944 155.845  1.00149.34           N  
ATOM   1461  N   TYR A 206     125.251 140.621 154.309  1.00141.66           N  
ATOM   1462  CA  TYR A 206     126.589 140.255 154.767  1.00141.66           C  
ATOM   1463  C   TYR A 206     127.577 141.406 154.632  1.00141.66           C  
ATOM   1464  O   TYR A 206     128.578 141.440 155.353  1.00141.66           O  
ATOM   1465  CB  TYR A 206     127.111 139.046 153.994  1.00141.66           C  
ATOM   1466  CG  TYR A 206     128.604 138.846 154.120  1.00141.66           C  
ATOM   1467  CD1 TYR A 206     129.141 138.150 155.187  1.00141.66           C  
ATOM   1468  CD2 TYR A 206     129.475 139.359 153.173  1.00141.66           C  
ATOM   1469  CE1 TYR A 206     130.501 137.967 155.306  1.00141.66           C  
ATOM   1470  CE2 TYR A 206     130.835 139.184 153.286  1.00141.66           C  
ATOM   1471  CZ  TYR A 206     131.342 138.488 154.353  1.00141.66           C  
ATOM   1472  OH  TYR A 206     132.699 138.313 154.463  1.00141.66           O  
ATOM   1473  N   ALA A 207     127.300 142.347 153.739  1.00142.08           N  
ATOM   1474  CA  ALA A 207     128.264 143.384 153.380  1.00142.08           C  
ATOM   1475  C   ALA A 207     128.876 144.169 154.533  1.00142.08           C  
ATOM   1476  O   ALA A 207     130.029 144.605 154.384  1.00142.08           O  
ATOM   1477  CB  ALA A 207     127.603 144.361 152.400  1.00142.08           C  
ATOM   1478  N   PRO A 208     128.190 144.441 155.651  1.00149.85           N  
ATOM   1479  CA  PRO A 208     128.836 145.251 156.695  1.00149.85           C  
ATOM   1480  C   PRO A 208     130.212 144.757 157.092  1.00149.85           C  
ATOM   1481  O   PRO A 208     131.178 145.527 157.052  1.00149.85           O  
ATOM   1482  CB  PRO A 208     127.839 145.164 157.851  1.00149.85           C  
ATOM   1483  CG  PRO A 208     126.547 145.052 157.189  1.00149.85           C  
ATOM   1484  CD  PRO A 208     126.777 144.192 155.987  1.00149.85           C  
ATOM   1485  N   ILE A 209     130.336 143.482 157.453  1.00143.45           N  
ATOM   1486  CA  ILE A 209     131.618 142.988 157.933  1.00143.45           C  
ATOM   1487  C   ILE A 209     132.654 143.004 156.817  1.00143.45           C  
ATOM   1488  O   ILE A 209     133.829 143.308 157.048  1.00143.45           O  
ATOM   1489  CB  ILE A 209     131.452 141.588 158.548  1.00143.45           C  
ATOM   1490  CG1 ILE A 209     132.769 141.118 159.157  1.00143.45           C  
ATOM   1491  CG2 ILE A 209     130.949 140.604 157.519  1.00143.45           C  
ATOM   1492  CD1 ILE A 209     133.260 141.995 160.288  1.00143.45           C  
ATOM   1493  N   GLY A 210     132.236 142.713 155.586  1.00145.60           N  
ATOM   1494  CA  GLY A 210     133.189 142.693 154.489  1.00145.60           C  
ATOM   1495  C   GLY A 210     133.754 144.067 154.191  1.00145.60           C  
ATOM   1496  O   GLY A 210     134.972 144.241 154.063  1.00145.60           O  
ATOM   1497  N   VAL A 211     132.877 145.064 154.068  1.00148.98           N  
ATOM   1498  CA  VAL A 211     133.363 146.411 153.812  1.00148.98           C  
ATOM   1499  C   VAL A 211     134.157 146.916 155.005  1.00148.98           C  
ATOM   1500  O   VAL A 211     135.130 147.663 154.839  1.00148.98           O  
ATOM   1501  CB  VAL A 211     132.200 147.352 153.451  1.00148.98           C  
ATOM   1502  CG1 VAL A 211     131.257 147.522 154.618  1.00148.98           C  
ATOM   1503  CG2 VAL A 211     132.732 148.694 152.997  1.00148.98           C  
ATOM   1504  N   PHE A 212     133.783 146.504 156.218  1.00154.59           N  
ATOM   1505  CA  PHE A 212     134.584 146.842 157.385  1.00154.59           C  
ATOM   1506  C   PHE A 212     136.000 146.319 157.226  1.00154.59           C  
ATOM   1507  O   PHE A 212     136.973 147.046 157.449  1.00154.59           O  
ATOM   1508  CB  PHE A 212     133.932 146.271 158.643  1.00154.59           C  
ATOM   1509  CG  PHE A 212     134.866 146.154 159.811  1.00154.59           C  
ATOM   1510  CD1 PHE A 212     135.055 147.219 160.666  1.00154.59           C  
ATOM   1511  CD2 PHE A 212     135.539 144.973 160.066  1.00154.59           C  
ATOM   1512  CE1 PHE A 212     135.909 147.120 161.741  1.00154.59           C  
ATOM   1513  CE2 PHE A 212     136.393 144.867 161.140  1.00154.59           C  
ATOM   1514  CZ  PHE A 212     136.578 145.942 161.979  1.00154.59           C  
ATOM   1515  N   ALA A 213     136.131 145.053 156.832  1.00150.52           N  
ATOM   1516  CA  ALA A 213     137.451 144.461 156.656  1.00150.52           C  
ATOM   1517  C   ALA A 213     138.246 145.204 155.595  1.00150.52           C  
ATOM   1518  O   ALA A 213     139.423 145.527 155.794  1.00150.52           O  
ATOM   1519  CB  ALA A 213     137.316 142.985 156.288  1.00150.52           C  
ATOM   1520  N   LEU A 214     137.617 145.481 154.454  1.00146.33           N  
ATOM   1521  CA  LEU A 214     138.320 146.158 153.369  1.00146.33           C  
ATOM   1522  C   LEU A 214     138.831 147.519 153.812  1.00146.33           C  
ATOM   1523  O   LEU A 214     140.010 147.854 153.620  1.00146.33           O  
ATOM   1524  CB  LEU A 214     137.399 146.309 152.165  1.00146.33           C  
ATOM   1525  CG  LEU A 214     137.295 145.094 151.255  1.00146.33           C  
ATOM   1526  CD1 LEU A 214     136.439 145.431 150.056  1.00146.33           C  
ATOM   1527  CD2 LEU A 214     138.676 144.650 150.824  1.00146.33           C  
ATOM   1528  N   ILE A 215     137.946 148.324 154.397  1.00159.39           N  
ATOM   1529  CA  ILE A 215     138.320 149.672 154.799  1.00159.39           C  
ATOM   1530  C   ILE A 215     139.390 149.630 155.873  1.00159.39           C  
ATOM   1531  O   ILE A 215     140.357 150.397 155.832  1.00159.39           O  
ATOM   1532  CB  ILE A 215     137.077 150.443 155.262  1.00159.39           C  
ATOM   1533  CG1 ILE A 215     136.170 150.679 154.063  1.00159.39           C  
ATOM   1534  CG2 ILE A 215     137.474 151.748 155.911  1.00159.39           C  
ATOM   1535  CD1 ILE A 215     136.872 151.312 152.894  1.00159.39           C  
ATOM   1536  N   ALA A 216     139.236 148.739 156.852  1.00167.96           N  
ATOM   1537  CA  ALA A 216     140.247 148.619 157.891  1.00167.96           C  
ATOM   1538  C   ALA A 216     141.600 148.277 157.294  1.00167.96           C  
ATOM   1539  O   ALA A 216     142.615 148.882 157.655  1.00167.96           O  
ATOM   1540  CB  ALA A 216     139.827 147.566 158.912  1.00167.96           C  
ATOM   1541  N   TYR A 217     141.634 147.328 156.359  1.00158.85           N  
ATOM   1542  CA  TYR A 217     142.905 146.931 155.771  1.00158.85           C  
ATOM   1543  C   TYR A 217     143.554 148.091 155.034  1.00158.85           C  
ATOM   1544  O   TYR A 217     144.744 148.370 155.215  1.00158.85           O  
ATOM   1545  CB  TYR A 217     142.713 145.754 154.823  1.00158.85           C  
ATOM   1546  CG  TYR A 217     143.893 145.579 153.908  1.00158.85           C  
ATOM   1547  CD1 TYR A 217     145.101 145.113 154.396  1.00158.85           C  
ATOM   1548  CD2 TYR A 217     143.809 145.902 152.564  1.00158.85           C  
ATOM   1549  CE1 TYR A 217     146.187 144.958 153.572  1.00158.85           C  
ATOM   1550  CE2 TYR A 217     144.891 145.750 151.730  1.00158.85           C  
ATOM   1551  CZ  TYR A 217     146.079 145.278 152.241  1.00158.85           C  
ATOM   1552  OH  TYR A 217     147.166 145.124 151.415  1.00158.85           O  
ATOM   1553  N   VAL A 218     142.789 148.778 154.187  1.00162.42           N  
ATOM   1554  CA  VAL A 218     143.405 149.834 153.393  1.00162.42           C  
ATOM   1555  C   VAL A 218     143.850 150.986 154.287  1.00162.42           C  
ATOM   1556  O   VAL A 218     144.935 151.551 154.098  1.00162.42           O  
ATOM   1557  CB  VAL A 218     142.459 150.302 152.273  1.00162.42           C  
ATOM   1558  CG1 VAL A 218     141.128 150.740 152.834  1.00162.42           C  
ATOM   1559  CG2 VAL A 218     143.101 151.424 151.482  1.00162.42           C  
ATOM   1560  N   MET A 219     143.043 151.338 155.289  1.00172.78           N  
ATOM   1561  CA  MET A 219     143.419 152.428 156.176  1.00172.78           C  
ATOM   1562  C   MET A 219     144.590 152.062 157.068  1.00172.78           C  
ATOM   1563  O   MET A 219     145.332 152.953 157.490  1.00172.78           O  
ATOM   1564  CB  MET A 219     142.227 152.855 157.028  1.00172.78           C  
ATOM   1565  CG  MET A 219     141.097 153.470 156.231  1.00172.78           C  
ATOM   1566  SD  MET A 219     141.688 154.493 154.873  1.00172.78           S  
ATOM   1567  CE  MET A 219     142.457 155.841 155.767  1.00172.78           C  
ATOM   1568  N   ALA A 220     144.772 150.779 157.371  1.00172.01           N  
ATOM   1569  CA  ALA A 220     145.989 150.368 158.053  1.00172.01           C  
ATOM   1570  C   ALA A 220     147.180 150.445 157.114  1.00172.01           C  
ATOM   1571  O   ALA A 220     148.296 150.765 157.538  1.00172.01           O  
ATOM   1572  CB  ALA A 220     145.832 148.955 158.609  1.00172.01           C  
ATOM   1573  N   GLU A 221     146.960 150.156 155.832  1.00170.90           N  
ATOM   1574  CA  GLU A 221     148.036 150.301 154.862  1.00170.90           C  
ATOM   1575  C   GLU A 221     148.470 151.751 154.729  1.00170.90           C  
ATOM   1576  O   GLU A 221     149.659 152.029 154.543  1.00170.90           O  
ATOM   1577  CB  GLU A 221     147.602 149.752 153.508  1.00170.90           C  
ATOM   1578  CG  GLU A 221     147.482 148.248 153.484  1.00170.90           C  
ATOM   1579  CD  GLU A 221     148.792 147.562 153.796  1.00170.90           C  
ATOM   1580  OE1 GLU A 221     149.855 148.132 153.473  1.00170.90           O  
ATOM   1581  OE2 GLU A 221     148.761 146.455 154.369  1.00170.90           O  
ATOM   1582  N   GLN A 222     147.529 152.685 154.826  1.00176.14           N  
ATOM   1583  CA  GLN A 222     147.838 154.113 154.788  1.00176.14           C  
ATOM   1584  C   GLN A 222     147.474 154.712 156.141  1.00176.14           C  
ATOM   1585  O   GLN A 222     146.391 155.270 156.320  1.00176.14           O  
ATOM   1586  CB  GLN A 222     147.098 154.791 153.657  1.00176.14           C  
ATOM   1587  CG  GLN A 222     147.165 154.032 152.351  1.00176.14           C  
ATOM   1588  CD  GLN A 222     148.581 153.671 151.968  1.00176.14           C  
ATOM   1589  OE1 GLN A 222     148.881 152.513 151.686  1.00176.14           O  
ATOM   1590  NE2 GLN A 222     149.461 154.664 151.952  1.00176.14           N  
ATOM   1591  N   GLY A 223     148.399 154.609 157.092  1.00189.79           N  
ATOM   1592  CA  GLY A 223     148.200 155.195 158.402  1.00189.79           C  
ATOM   1593  C   GLY A 223     148.596 156.654 158.399  1.00189.79           C  
ATOM   1594  O   GLY A 223     147.872 157.512 158.910  1.00189.79           O  
ATOM   1595  N   VAL A 224     149.757 156.939 157.821  1.00195.31           N  
ATOM   1596  CA  VAL A 224     150.185 158.300 157.533  1.00195.31           C  
ATOM   1597  C   VAL A 224     149.959 158.553 156.052  1.00195.31           C  
ATOM   1598  O   VAL A 224     150.402 157.764 155.208  1.00195.31           O  
ATOM   1599  CB  VAL A 224     151.659 158.519 157.908  1.00195.31           C  
ATOM   1600  CG1 VAL A 224     152.114 159.897 157.463  1.00195.31           C  
ATOM   1601  CG2 VAL A 224     151.855 158.344 159.403  1.00195.31           C  
ATOM   1602  N   ARG A 225     149.251 159.634 155.738  1.00200.96           N  
ATOM   1603  CA  ARG A 225     149.005 159.987 154.348  1.00200.96           C  
ATOM   1604  C   ARG A 225     150.322 160.078 153.591  1.00200.96           C  
ATOM   1605  O   ARG A 225     151.347 160.489 154.141  1.00200.96           O  
ATOM   1606  CB  ARG A 225     148.260 161.319 154.262  1.00200.96           C  
ATOM   1607  CG  ARG A 225     147.190 161.508 155.323  1.00200.96           C  
ATOM   1608  CD  ARG A 225     147.012 162.982 155.647  1.00200.96           C  
ATOM   1609  NE  ARG A 225     146.167 163.195 156.818  1.00200.96           N  
ATOM   1610  CZ  ARG A 225     144.937 163.696 156.770  1.00200.96           C  
ATOM   1611  NH1 ARG A 225     144.242 163.856 157.888  1.00200.96           N  
ATOM   1612  NH2 ARG A 225     144.404 164.043 155.606  1.00200.96           N  
ATOM   1613  N   VAL A 226     150.297 159.676 152.323  1.00196.42           N  
ATOM   1614  CA  VAL A 226     151.492 159.768 151.493  1.00196.42           C  
ATOM   1615  C   VAL A 226     151.791 161.246 151.273  1.00196.42           C  
ATOM   1616  O   VAL A 226     151.044 161.944 150.583  1.00196.42           O  
ATOM   1617  CB  VAL A 226     151.316 159.030 150.164  1.00196.42           C  
ATOM   1618  CG1 VAL A 226     152.492 159.322 149.252  1.00196.42           C  
ATOM   1619  CG2 VAL A 226     151.187 157.537 150.409  1.00196.42           C  
ATOM   1620  N   VAL A 227     152.890 161.724 151.864  1.00200.40           N  
ATOM   1621  CA  VAL A 227     153.236 163.140 151.820  1.00200.40           C  
ATOM   1622  C   VAL A 227     153.331 163.664 150.394  1.00200.40           C  
ATOM   1623  O   VAL A 227     153.276 164.880 150.176  1.00200.40           O  
ATOM   1624  CB  VAL A 227     154.553 163.382 152.586  1.00200.40           C  
ATOM   1625  CG1 VAL A 227     154.463 162.795 153.984  1.00200.40           C  
ATOM   1626  CG2 VAL A 227     155.728 162.783 151.833  1.00200.40           C  
ATOM   1627  N   GLY A 228     153.465 162.778 149.412  1.00190.63           N  
ATOM   1628  CA  GLY A 228     153.550 163.179 148.031  1.00190.63           C  
ATOM   1629  C   GLY A 228     152.190 163.454 147.431  1.00190.63           C  
ATOM   1630  O   GLY A 228     151.169 163.488 148.125  1.00190.63           O  
ATOM   1631  N   PRO A 229     152.155 163.651 146.112  1.00188.33           N  
ATOM   1632  CA  PRO A 229     150.882 163.958 145.443  1.00188.33           C  
ATOM   1633  C   PRO A 229     149.869 162.839 145.525  1.00188.33           C  
ATOM   1634  O   PRO A 229     148.711 163.052 145.144  1.00188.33           O  
ATOM   1635  CB  PRO A 229     151.300 164.221 143.992  1.00188.33           C  
ATOM   1636  CG  PRO A 229     152.582 163.476 143.832  1.00188.33           C  
ATOM   1637  CD  PRO A 229     153.273 163.550 145.161  1.00188.33           C  
ATOM   1638  N   LEU A 230     150.265 161.654 145.989  1.00182.72           N  
ATOM   1639  CA  LEU A 230     149.295 160.584 146.178  1.00182.72           C  
ATOM   1640  C   LEU A 230     148.196 161.018 147.136  1.00182.72           C  
ATOM   1641  O   LEU A 230     147.042 160.597 147.004  1.00182.72           O  
ATOM   1642  CB  LEU A 230     150.001 159.328 146.679  1.00182.72           C  
ATOM   1643  CG  LEU A 230     149.214 158.021 146.706  1.00182.72           C  
ATOM   1644  CD1 LEU A 230     150.168 156.864 146.503  1.00182.72           C  
ATOM   1645  CD2 LEU A 230     148.474 157.860 148.017  1.00182.72           C  
ATOM   1646  N   ALA A 231     148.536 161.859 148.112  1.00182.56           N  
ATOM   1647  CA  ALA A 231     147.499 162.483 148.920  1.00182.56           C  
ATOM   1648  C   ALA A 231     146.744 163.535 148.123  1.00182.56           C  
ATOM   1649  O   ALA A 231     145.568 163.796 148.395  1.00182.56           O  
ATOM   1650  CB  ALA A 231     148.107 163.102 150.176  1.00182.56           C  
ATOM   1651  N   LYS A 232     147.402 164.153 147.147  1.00179.84           N  
ATOM   1652  CA  LYS A 232     146.740 165.169 146.344  1.00179.84           C  
ATOM   1653  C   LYS A 232     145.854 164.553 145.273  1.00179.84           C  
ATOM   1654  O   LYS A 232     144.820 165.133 144.922  1.00179.84           O  
ATOM   1655  CB  LYS A 232     147.778 166.091 145.703  1.00179.84           C  
ATOM   1656  CG  LYS A 232     148.078 167.349 146.505  1.00179.84           C  
ATOM   1657  CD  LYS A 232     148.694 167.023 147.859  1.00179.84           C  
ATOM   1658  CE  LYS A 232     150.148 166.599 147.724  1.00179.84           C  
ATOM   1659  NZ  LYS A 232     150.721 166.099 149.007  1.00179.84           N  
ATOM   1660  N   VAL A 233     146.226 163.384 144.752  1.00174.76           N  
ATOM   1661  CA  VAL A 233     145.475 162.819 143.638  1.00174.76           C  
ATOM   1662  C   VAL A 233     144.093 162.376 144.092  1.00174.76           C  
ATOM   1663  O   VAL A 233     143.124 162.473 143.337  1.00174.76           O  
ATOM   1664  CB  VAL A 233     146.253 161.666 142.980  1.00174.76           C  
ATOM   1665  CG1 VAL A 233     146.477 160.541 143.958  1.00174.76           C  
ATOM   1666  CG2 VAL A 233     145.507 161.157 141.765  1.00174.76           C  
ATOM   1667  N   VAL A 234     143.969 161.889 145.326  1.00173.11           N  
ATOM   1668  CA  VAL A 234     142.660 161.442 145.788  1.00173.11           C  
ATOM   1669  C   VAL A 234     141.726 162.631 145.963  1.00173.11           C  
ATOM   1670  O   VAL A 234     140.540 162.566 145.613  1.00173.11           O  
ATOM   1671  CB  VAL A 234     142.795 160.620 147.081  1.00173.11           C  
ATOM   1672  CG1 VAL A 234     143.598 161.376 148.114  1.00173.11           C  
ATOM   1673  CG2 VAL A 234     141.424 160.277 147.627  1.00173.11           C  
ATOM   1674  N   GLY A 235     142.241 163.733 146.506  1.00175.24           N  
ATOM   1675  CA  GLY A 235     141.460 164.954 146.529  1.00175.24           C  
ATOM   1676  C   GLY A 235     141.090 165.408 145.134  1.00175.24           C  
ATOM   1677  O   GLY A 235     139.976 165.880 144.898  1.00175.24           O  
ATOM   1678  N   ALA A 236     142.018 165.259 144.188  1.00173.12           N  
ATOM   1679  CA  ALA A 236     141.713 165.578 142.801  1.00173.12           C  
ATOM   1680  C   ALA A 236     140.543 164.750 142.294  1.00173.12           C  
ATOM   1681  O   ALA A 236     139.617 165.282 141.675  1.00173.12           O  
ATOM   1682  CB  ALA A 236     142.946 165.354 141.930  1.00173.12           C  
ATOM   1683  N   VAL A 237     140.566 163.446 142.558  1.00171.85           N  
ATOM   1684  CA  VAL A 237     139.506 162.570 142.070  1.00171.85           C  
ATOM   1685  C   VAL A 237     138.177 162.953 142.696  1.00171.85           C  
ATOM   1686  O   VAL A 237     137.152 163.031 142.013  1.00171.85           O  
ATOM   1687  CB  VAL A 237     139.841 161.096 142.348  1.00171.85           C  
ATOM   1688  CG1 VAL A 237     138.781 160.205 141.741  1.00171.85           C  
ATOM   1689  CG2 VAL A 237     141.185 160.744 141.777  1.00171.85           C  
ATOM   1690  N   TYR A 238     138.167 163.172 144.009  1.00169.53           N  
ATOM   1691  CA  TYR A 238     136.913 163.502 144.673  1.00169.53           C  
ATOM   1692  C   TYR A 238     136.362 164.830 144.179  1.00169.53           C  
ATOM   1693  O   TYR A 238     135.152 164.965 143.952  1.00169.53           O  
ATOM   1694  CB  TYR A 238     137.105 163.525 146.186  1.00169.53           C  
ATOM   1695  CG  TYR A 238     136.959 162.167 146.818  1.00169.53           C  
ATOM   1696  CD1 TYR A 238     136.442 161.104 146.098  1.00169.53           C  
ATOM   1697  CD2 TYR A 238     137.325 161.950 148.134  1.00169.53           C  
ATOM   1698  CE1 TYR A 238     136.300 159.863 146.666  1.00169.53           C  
ATOM   1699  CE2 TYR A 238     137.186 160.709 148.713  1.00169.53           C  
ATOM   1700  CZ  TYR A 238     136.673 159.669 147.973  1.00169.53           C  
ATOM   1701  OH  TYR A 238     136.533 158.428 148.544  1.00169.53           O  
ATOM   1702  N   THR A 239     137.231 165.827 144.018  1.00172.60           N  
ATOM   1703  CA  THR A 239     136.792 167.098 143.465  1.00172.60           C  
ATOM   1704  C   THR A 239     136.238 166.911 142.065  1.00172.60           C  
ATOM   1705  O   THR A 239     135.205 167.488 141.718  1.00172.60           O  
ATOM   1706  CB  THR A 239     137.948 168.092 143.455  1.00172.60           C  
ATOM   1707  OG1 THR A 239     139.129 167.438 142.978  1.00172.60           O  
ATOM   1708  CG2 THR A 239     138.202 168.621 144.854  1.00172.60           C  
ATOM   1709  N   GLY A 240     136.904 166.094 141.252  1.00167.39           N  
ATOM   1710  CA  GLY A 240     136.412 165.846 139.912  1.00167.39           C  
ATOM   1711  C   GLY A 240     135.059 165.167 139.913  1.00167.39           C  
ATOM   1712  O   GLY A 240     134.200 165.478 139.093  1.00167.39           O  
ATOM   1713  N   LEU A 241     134.849 164.241 140.844  1.00163.24           N  
ATOM   1714  CA  LEU A 241     133.572 163.542 140.916  1.00163.24           C  
ATOM   1715  C   LEU A 241     132.457 164.491 141.320  1.00163.24           C  
ATOM   1716  O   LEU A 241     131.398 164.541 140.679  1.00163.24           O  
ATOM   1717  CB  LEU A 241     133.671 162.387 141.907  1.00163.24           C  
ATOM   1718  CG  LEU A 241     134.605 161.260 141.487  1.00163.24           C  
ATOM   1719  CD1 LEU A 241     134.499 160.103 142.453  1.00163.24           C  
ATOM   1720  CD2 LEU A 241     134.282 160.818 140.077  1.00163.24           C  
ATOM   1721  N   PHE A 242     132.667 165.221 142.414  1.00165.41           N  
ATOM   1722  CA  PHE A 242     131.688 166.211 142.838  1.00165.41           C  
ATOM   1723  C   PHE A 242     131.397 167.192 141.716  1.00165.41           C  
ATOM   1724  O   PHE A 242     130.237 167.545 141.469  1.00165.41           O  
ATOM   1725  CB  PHE A 242     132.201 166.937 144.078  1.00165.41           C  
ATOM   1726  CG  PHE A 242     131.563 168.269 144.308  1.00165.41           C  
ATOM   1727  CD1 PHE A 242     130.384 168.366 145.020  1.00165.41           C  
ATOM   1728  CD2 PHE A 242     132.148 169.427 143.827  1.00165.41           C  
ATOM   1729  CE1 PHE A 242     129.795 169.589 145.243  1.00165.41           C  
ATOM   1730  CE2 PHE A 242     131.560 170.652 144.042  1.00165.41           C  
ATOM   1731  CZ  PHE A 242     130.383 170.734 144.751  1.00165.41           C  
ATOM   1732  N   LEU A 243     132.442 167.634 141.020  1.00163.00           N  
ATOM   1733  CA  LEU A 243     132.270 168.573 139.926  1.00163.00           C  
ATOM   1734  C   LEU A 243     131.454 167.956 138.806  1.00163.00           C  
ATOM   1735  O   LEU A 243     130.563 168.603 138.250  1.00163.00           O  
ATOM   1736  CB  LEU A 243     133.637 169.007 139.411  1.00163.00           C  
ATOM   1737  CG  LEU A 243     133.623 170.022 138.278  1.00163.00           C  
ATOM   1738  CD1 LEU A 243     132.995 171.307 138.763  1.00163.00           C  
ATOM   1739  CD2 LEU A 243     135.026 170.266 137.769  1.00163.00           C  
ATOM   1740  N   GLN A 244     131.754 166.706 138.455  1.00159.18           N  
ATOM   1741  CA  GLN A 244     131.016 166.027 137.400  1.00159.18           C  
ATOM   1742  C   GLN A 244     129.541 165.978 137.735  1.00159.18           C  
ATOM   1743  O   GLN A 244     128.693 166.339 136.914  1.00159.18           O  
ATOM   1744  CB  GLN A 244     131.567 164.618 137.200  1.00159.18           C  
ATOM   1745  CG  GLN A 244     131.386 164.076 135.796  1.00159.18           C  
ATOM   1746  CD  GLN A 244     129.973 163.616 135.526  1.00159.18           C  
ATOM   1747  OE1 GLN A 244     129.202 163.366 136.450  1.00159.18           O  
ATOM   1748  NE2 GLN A 244     129.625 163.494 134.252  1.00159.18           N  
ATOM   1749  N   ILE A 245     129.219 165.549 138.954  1.00156.29           N  
ATOM   1750  CA  ILE A 245     127.824 165.542 139.381  1.00156.29           C  
ATOM   1751  C   ILE A 245     127.226 166.926 139.195  1.00156.29           C  
ATOM   1752  O   ILE A 245     126.352 167.141 138.344  1.00156.29           O  
ATOM   1753  CB  ILE A 245     127.708 165.087 140.844  1.00156.29           C  
ATOM   1754  CG1 ILE A 245     128.190 163.649 140.998  1.00156.29           C  
ATOM   1755  CG2 ILE A 245     126.281 165.222 141.322  1.00156.29           C  
ATOM   1756  CD1 ILE A 245     128.206 163.176 142.429  1.00156.29           C  
ATOM   1757  N   VAL A 246     127.779 167.900 139.918  1.00159.24           N  
ATOM   1758  CA  VAL A 246     127.144 169.204 140.056  1.00159.24           C  
ATOM   1759  C   VAL A 246     127.007 169.891 138.707  1.00159.24           C  
ATOM   1760  O   VAL A 246     126.052 170.635 138.470  1.00159.24           O  
ATOM   1761  CB  VAL A 246     127.931 170.064 141.059  1.00159.24           C  
ATOM   1762  CG1 VAL A 246     127.404 171.483 141.083  1.00159.24           C  
ATOM   1763  CG2 VAL A 246     127.841 169.449 142.435  1.00159.24           C  
ATOM   1764  N   ILE A 247     127.943 169.657 137.797  1.00157.61           N  
ATOM   1765  CA  ILE A 247     127.841 170.320 136.508  1.00157.61           C  
ATOM   1766  C   ILE A 247     126.957 169.504 135.584  1.00157.61           C  
ATOM   1767  O   ILE A 247     125.854 169.933 135.232  1.00157.61           O  
ATOM   1768  CB  ILE A 247     129.225 170.538 135.881  1.00157.61           C  
ATOM   1769  CG1 ILE A 247     130.082 171.406 136.795  1.00157.61           C  
ATOM   1770  CG2 ILE A 247     129.084 171.182 134.521  1.00157.61           C  
ATOM   1771  CD1 ILE A 247     129.400 172.669 137.236  1.00157.61           C  
ATOM   1772  N   THR A 248     127.408 168.302 135.225  1.00154.56           N  
ATOM   1773  CA  THR A 248     126.739 167.558 134.168  1.00154.56           C  
ATOM   1774  C   THR A 248     125.318 167.198 134.566  1.00154.56           C  
ATOM   1775  O   THR A 248     124.361 167.524 133.854  1.00154.56           O  
ATOM   1776  CB  THR A 248     127.533 166.299 133.839  1.00154.56           C  
ATOM   1777  OG1 THR A 248     127.436 165.382 134.934  1.00154.56           O  
ATOM   1778  CG2 THR A 248     128.989 166.648 133.609  1.00154.56           C  
ATOM   1779  N   TYR A 249     125.158 166.522 135.703  1.00155.19           N  
ATOM   1780  CA  TYR A 249     123.843 166.001 136.034  1.00155.19           C  
ATOM   1781  C   TYR A 249     122.870 167.131 136.318  1.00155.19           C  
ATOM   1782  O   TYR A 249     121.713 167.088 135.881  1.00155.19           O  
ATOM   1783  CB  TYR A 249     123.955 165.056 137.222  1.00155.19           C  
ATOM   1784  CG  TYR A 249     124.858 163.882 136.944  1.00155.19           C  
ATOM   1785  CD1 TYR A 249     125.030 163.410 135.654  1.00155.19           C  
ATOM   1786  CD2 TYR A 249     125.545 163.251 137.967  1.00155.19           C  
ATOM   1787  CE1 TYR A 249     125.853 162.341 135.391  1.00155.19           C  
ATOM   1788  CE2 TYR A 249     126.372 162.180 137.712  1.00155.19           C  
ATOM   1789  CZ  TYR A 249     126.521 161.730 136.423  1.00155.19           C  
ATOM   1790  OH  TYR A 249     127.344 160.663 136.162  1.00155.19           O  
ATOM   1791  N   PHE A 250     123.325 168.164 137.027  1.00161.76           N  
ATOM   1792  CA  PHE A 250     122.430 169.270 137.330  1.00161.76           C  
ATOM   1793  C   PHE A 250     122.016 169.993 136.062  1.00161.76           C  
ATOM   1794  O   PHE A 250     120.833 170.294 135.877  1.00161.76           O  
ATOM   1795  CB  PHE A 250     123.076 170.255 138.299  1.00161.76           C  
ATOM   1796  CG  PHE A 250     123.397 169.679 139.645  1.00161.76           C  
ATOM   1797  CD1 PHE A 250     123.131 168.356 139.940  1.00161.76           C  
ATOM   1798  CD2 PHE A 250     123.943 170.480 140.630  1.00161.76           C  
ATOM   1799  CE1 PHE A 250     123.426 167.840 141.176  1.00161.76           C  
ATOM   1800  CE2 PHE A 250     124.238 169.969 141.872  1.00161.76           C  
ATOM   1801  CZ  PHE A 250     123.979 168.647 142.146  1.00161.76           C  
ATOM   1802  N   ILE A 251     122.972 170.285 135.176  1.00156.07           N  
ATOM   1803  CA  ILE A 251     122.636 170.965 133.933  1.00156.07           C  
ATOM   1804  C   ILE A 251     121.652 170.138 133.126  1.00156.07           C  
ATOM   1805  O   ILE A 251     120.685 170.669 132.573  1.00156.07           O  
ATOM   1806  CB  ILE A 251     123.912 171.276 133.132  1.00156.07           C  
ATOM   1807  CG1 ILE A 251     124.728 172.358 133.837  1.00156.07           C  
ATOM   1808  CG2 ILE A 251     123.565 171.702 131.720  1.00156.07           C  
ATOM   1809  CD1 ILE A 251     123.978 173.648 134.043  1.00156.07           C  
ATOM   1810  N   LEU A 252     121.865 168.825 133.058  1.00148.34           N  
ATOM   1811  CA  LEU A 252     120.965 167.988 132.277  1.00148.34           C  
ATOM   1812  C   LEU A 252     119.557 168.012 132.855  1.00148.34           C  
ATOM   1813  O   LEU A 252     118.586 168.306 132.146  1.00148.34           O  
ATOM   1814  CB  LEU A 252     121.505 166.563 132.212  1.00148.34           C  
ATOM   1815  CG  LEU A 252     122.757 166.442 131.348  1.00148.34           C  
ATOM   1816  CD1 LEU A 252     123.112 164.994 131.112  1.00148.34           C  
ATOM   1817  CD2 LEU A 252     122.552 167.156 130.031  1.00148.34           C  
ATOM   1818  N   LEU A 253     119.429 167.712 134.148  1.00156.54           N  
ATOM   1819  CA  LEU A 253     118.109 167.686 134.764  1.00156.54           C  
ATOM   1820  C   LEU A 253     117.425 169.041 134.659  1.00156.54           C  
ATOM   1821  O   LEU A 253     116.201 169.117 134.504  1.00156.54           O  
ATOM   1822  CB  LEU A 253     118.222 167.248 136.220  1.00156.54           C  
ATOM   1823  CG  LEU A 253     118.917 165.907 136.431  1.00156.54           C  
ATOM   1824  CD1 LEU A 253     118.780 165.451 137.870  1.00156.54           C  
ATOM   1825  CD2 LEU A 253     118.358 164.871 135.481  1.00156.54           C  
ATOM   1826  N   LYS A 254     118.200 170.122 134.731  1.00160.65           N  
ATOM   1827  CA  LYS A 254     117.629 171.454 134.583  1.00160.65           C  
ATOM   1828  C   LYS A 254     117.148 171.683 133.160  1.00160.65           C  
ATOM   1829  O   LYS A 254     116.102 172.304 132.941  1.00160.65           O  
ATOM   1830  CB  LYS A 254     118.670 172.498 134.982  1.00160.65           C  
ATOM   1831  CG  LYS A 254     118.149 173.912 135.114  1.00160.65           C  
ATOM   1832  CD  LYS A 254     119.282 174.846 135.512  1.00160.65           C  
ATOM   1833  CE  LYS A 254     118.830 176.293 135.566  1.00160.65           C  
ATOM   1834  NZ  LYS A 254     119.974 177.209 135.835  1.00160.65           N  
ATOM   1835  N   VAL A 255     117.903 171.190 132.178  1.00154.59           N  
ATOM   1836  CA  VAL A 255     117.490 171.313 130.786  1.00154.59           C  
ATOM   1837  C   VAL A 255     116.181 170.581 130.558  1.00154.59           C  
ATOM   1838  O   VAL A 255     115.289 171.071 129.857  1.00154.59           O  
ATOM   1839  CB  VAL A 255     118.597 170.791 129.853  1.00154.59           C  
ATOM   1840  CG1 VAL A 255     118.050 170.562 128.461  1.00154.59           C  
ATOM   1841  CG2 VAL A 255     119.737 171.778 129.800  1.00154.59           C  
ATOM   1842  N   PHE A 256     116.036 169.407 131.156  1.00156.87           N  
ATOM   1843  CA  PHE A 256     114.846 168.602 130.933  1.00156.87           C  
ATOM   1844  C   PHE A 256     113.788 168.796 132.008  1.00156.87           C  
ATOM   1845  O   PHE A 256     112.850 167.998 132.087  1.00156.87           O  
ATOM   1846  CB  PHE A 256     115.232 167.132 130.819  1.00156.87           C  
ATOM   1847  CG  PHE A 256     116.067 166.830 129.615  1.00156.87           C  
ATOM   1848  CD1 PHE A 256     117.435 167.021 129.640  1.00156.87           C  
ATOM   1849  CD2 PHE A 256     115.482 166.372 128.451  1.00156.87           C  
ATOM   1850  CE1 PHE A 256     118.205 166.751 128.533  1.00156.87           C  
ATOM   1851  CE2 PHE A 256     116.247 166.099 127.339  1.00156.87           C  
ATOM   1852  CZ  PHE A 256     117.611 166.289 127.380  1.00156.87           C  
ATOM   1853  N   GLY A 257     113.902 169.840 132.820  1.00165.22           N  
ATOM   1854  CA  GLY A 257     112.851 170.170 133.756  1.00165.22           C  
ATOM   1855  C   GLY A 257     112.833 169.366 135.033  1.00165.22           C  
ATOM   1856  O   GLY A 257     111.771 169.249 135.654  1.00165.22           O  
ATOM   1857  N   ILE A 258     113.963 168.804 135.449  1.00171.13           N  
ATOM   1858  CA  ILE A 258     114.051 168.047 136.691  1.00171.13           C  
ATOM   1859  C   ILE A 258     114.923 168.815 137.670  1.00171.13           C  
ATOM   1860  O   ILE A 258     116.036 169.231 137.330  1.00171.13           O  
ATOM   1861  CB  ILE A 258     114.609 166.635 136.452  1.00171.13           C  
ATOM   1862  CG1 ILE A 258     113.640 165.808 135.608  1.00171.13           C  
ATOM   1863  CG2 ILE A 258     114.881 165.947 137.775  1.00171.13           C  
ATOM   1864  CD1 ILE A 258     113.898 165.879 134.128  1.00171.13           C  
ATOM   1865  N   ASP A 259     114.419 169.013 138.880  1.00178.15           N  
ATOM   1866  CA  ASP A 259     115.223 169.653 139.904  1.00178.15           C  
ATOM   1867  C   ASP A 259     116.333 168.714 140.363  1.00178.15           C  
ATOM   1868  O   ASP A 259     116.081 167.537 140.633  1.00178.15           O  
ATOM   1869  CB  ASP A 259     114.372 170.048 141.100  1.00178.15           C  
ATOM   1870  CG  ASP A 259     115.208 170.318 142.328  1.00178.15           C  
ATOM   1871  OD1 ASP A 259     115.867 171.376 142.383  1.00178.15           O  
ATOM   1872  OD2 ASP A 259     115.216 169.461 143.234  1.00178.15           O  
ATOM   1873  N   PRO A 260     117.553 169.200 140.473  1.00170.76           N  
ATOM   1874  CA  PRO A 260     118.649 168.339 140.924  1.00170.76           C  
ATOM   1875  C   PRO A 260     118.531 167.997 142.397  1.00170.76           C  
ATOM   1876  O   PRO A 260     118.882 166.893 142.821  1.00170.76           O  
ATOM   1877  CB  PRO A 260     119.900 169.183 140.646  1.00170.76           C  
ATOM   1878  CG  PRO A 260     119.445 170.297 139.755  1.00170.76           C  
ATOM   1879  CD  PRO A 260     118.021 170.543 140.112  1.00170.76           C  
ATOM   1880  N   ILE A 261     118.039 168.953 143.185  1.00172.27           N  
ATOM   1881  CA  ILE A 261     117.996 168.770 144.631  1.00172.27           C  
ATOM   1882  C   ILE A 261     117.089 167.604 144.992  1.00172.27           C  
ATOM   1883  O   ILE A 261     117.473 166.712 145.756  1.00172.27           O  
ATOM   1884  CB  ILE A 261     117.546 170.067 145.322  1.00172.27           C  
ATOM   1885  CG1 ILE A 261     118.494 171.210 144.962  1.00172.27           C  
ATOM   1886  CG2 ILE A 261     117.483 169.868 146.822  1.00172.27           C  
ATOM   1887  CD1 ILE A 261     119.938 170.922 145.291  1.00172.27           C  
ATOM   1888  N   LYS A 262     115.866 167.602 144.461  1.00175.33           N  
ATOM   1889  CA  LYS A 262     114.952 166.499 144.733  1.00175.33           C  
ATOM   1890  C   LYS A 262     115.515 165.186 144.215  1.00175.33           C  
ATOM   1891  O   LYS A 262     115.391 164.143 144.871  1.00175.33           O  
ATOM   1892  CB  LYS A 262     113.589 166.778 144.104  1.00175.33           C  
ATOM   1893  CG  LYS A 262     112.765 167.816 144.839  1.00175.33           C  
ATOM   1894  CD  LYS A 262     111.385 167.958 144.220  1.00175.33           C  
ATOM   1895  CE  LYS A 262     110.464 168.773 145.111  1.00175.33           C  
ATOM   1896  NZ  LYS A 262     110.308 168.165 146.461  1.00175.33           N  
ATOM   1897  N   PHE A 263     116.132 165.220 143.034  1.00167.53           N  
ATOM   1898  CA  PHE A 263     116.718 164.012 142.473  1.00167.53           C  
ATOM   1899  C   PHE A 263     117.739 163.412 143.426  1.00167.53           C  
ATOM   1900  O   PHE A 263     117.714 162.210 143.704  1.00167.53           O  
ATOM   1901  CB  PHE A 263     117.360 164.317 141.122  1.00167.53           C  
ATOM   1902  CG  PHE A 263     118.132 163.169 140.554  1.00167.53           C  
ATOM   1903  CD1 PHE A 263     117.483 162.132 139.918  1.00167.53           C  
ATOM   1904  CD2 PHE A 263     119.507 163.122 140.665  1.00167.53           C  
ATOM   1905  CE1 PHE A 263     118.191 161.072 139.399  1.00167.53           C  
ATOM   1906  CE2 PHE A 263     120.218 162.065 140.147  1.00167.53           C  
ATOM   1907  CZ  PHE A 263     119.560 161.039 139.514  1.00167.53           C  
ATOM   1908  N   ILE A 264     118.639 164.241 143.950  1.00165.71           N  
ATOM   1909  CA  ILE A 264     119.665 163.729 144.848  1.00165.71           C  
ATOM   1910  C   ILE A 264     119.054 163.291 146.168  1.00165.71           C  
ATOM   1911  O   ILE A 264     119.448 162.269 146.739  1.00165.71           O  
ATOM   1912  CB  ILE A 264     120.767 164.777 145.057  1.00165.71           C  
ATOM   1913  CG1 ILE A 264     121.603 164.909 143.792  1.00165.71           C  
ATOM   1914  CG2 ILE A 264     121.643 164.404 146.234  1.00165.71           C  
ATOM   1915  CD1 ILE A 264     122.682 165.938 143.910  1.00165.71           C  
ATOM   1916  N   ARG A 265     118.092 164.056 146.683  1.00166.02           N  
ATOM   1917  CA  ARG A 265     117.455 163.677 147.936  1.00166.02           C  
ATOM   1918  C   ARG A 265     116.840 162.291 147.835  1.00166.02           C  
ATOM   1919  O   ARG A 265     116.940 161.487 148.768  1.00166.02           O  
ATOM   1920  CB  ARG A 265     116.396 164.705 148.322  1.00166.02           C  
ATOM   1921  CG  ARG A 265     115.679 164.386 149.620  1.00166.02           C  
ATOM   1922  CD  ARG A 265     114.640 165.441 149.937  1.00166.02           C  
ATOM   1923  NE  ARG A 265     115.087 166.767 149.527  1.00166.02           N  
ATOM   1924  CZ  ARG A 265     115.911 167.530 150.237  1.00166.02           C  
ATOM   1925  NH1 ARG A 265     116.267 168.722 149.782  1.00166.02           N  
ATOM   1926  NH2 ARG A 265     116.378 167.101 151.400  1.00166.02           N  
ATOM   1927  N   LYS A 266     116.213 161.988 146.700  1.00173.90           N  
ATOM   1928  CA  LYS A 266     115.637 160.660 146.527  1.00173.90           C  
ATOM   1929  C   LYS A 266     116.718 159.616 146.293  1.00173.90           C  
ATOM   1930  O   LYS A 266     116.670 158.526 146.872  1.00173.90           O  
ATOM   1931  CB  LYS A 266     114.638 160.669 145.377  1.00173.90           C  
ATOM   1932  CG  LYS A 266     113.497 161.637 145.578  1.00173.90           C  
ATOM   1933  CD  LYS A 266     112.748 161.865 144.287  1.00173.90           C  
ATOM   1934  CE  LYS A 266     111.822 163.056 144.401  1.00173.90           C  
ATOM   1935  NZ  LYS A 266     110.763 162.828 145.420  1.00173.90           N  
ATOM   1936  N   ALA A 267     117.705 159.929 145.457  1.00163.66           N  
ATOM   1937  CA  ALA A 267     118.737 158.961 145.123  1.00163.66           C  
ATOM   1938  C   ALA A 267     119.652 158.637 146.293  1.00163.66           C  
ATOM   1939  O   ALA A 267     120.355 157.626 146.230  1.00163.66           O  
ATOM   1940  CB  ALA A 267     119.569 159.472 143.950  1.00163.66           C  
ATOM   1941  N   LYS A 268     119.648 159.460 147.344  1.00161.68           N  
ATOM   1942  CA  LYS A 268     120.535 159.320 148.495  1.00161.68           C  
ATOM   1943  C   LYS A 268     120.776 157.873 148.895  1.00161.68           C  
ATOM   1944  O   LYS A 268     121.916 157.475 149.161  1.00161.68           O  
ATOM   1945  CB  LYS A 268     119.962 160.090 149.685  1.00161.68           C  
ATOM   1946  CG  LYS A 268     120.481 159.625 151.033  1.00161.68           C  
ATOM   1947  CD  LYS A 268     119.699 160.252 152.177  1.00161.68           C  
ATOM   1948  CE  LYS A 268     119.902 161.759 152.230  1.00161.68           C  
ATOM   1949  NZ  LYS A 268     119.249 162.377 153.420  1.00161.68           N  
ATOM   1950  N   ASP A 269     119.704 157.083 148.931  1.00171.40           N  
ATOM   1951  CA  ASP A 269     119.818 155.689 149.333  1.00171.40           C  
ATOM   1952  C   ASP A 269     120.836 154.956 148.472  1.00171.40           C  
ATOM   1953  O   ASP A 269     121.884 154.520 148.960  1.00171.40           O  
ATOM   1954  CB  ASP A 269     118.452 155.013 149.243  1.00171.40           C  
ATOM   1955  CG  ASP A 269     117.461 155.577 150.235  1.00171.40           C  
ATOM   1956  OD1 ASP A 269     117.899 156.066 151.297  1.00171.40           O  
ATOM   1957  OD2 ASP A 269     116.245 155.528 149.957  1.00171.40           O  
ATOM   1958  N   ALA A 270     120.547 154.829 147.176  1.00159.23           N  
ATOM   1959  CA  ALA A 270     121.455 154.126 146.281  1.00159.23           C  
ATOM   1960  C   ALA A 270     122.804 154.817 146.201  1.00159.23           C  
ATOM   1961  O   ALA A 270     123.834 154.150 146.059  1.00159.23           O  
ATOM   1962  CB  ALA A 270     120.840 154.014 144.890  1.00159.23           C  
ATOM   1963  N   MET A 271     122.816 156.146 146.279  1.00156.70           N  
ATOM   1964  CA  MET A 271     124.070 156.884 146.250  1.00156.70           C  
ATOM   1965  C   MET A 271     125.022 156.361 147.311  1.00156.70           C  
ATOM   1966  O   MET A 271     126.094 155.832 147.002  1.00156.70           O  
ATOM   1967  CB  MET A 271     123.806 158.374 146.457  1.00156.70           C  
ATOM   1968  CG  MET A 271     122.995 159.014 145.357  1.00156.70           C  
ATOM   1969  SD  MET A 271     122.832 160.789 145.584  1.00156.70           S  
ATOM   1970  CE  MET A 271     124.543 161.238 145.843  1.00156.70           C  
ATOM   1971  N   ILE A 272     124.619 156.467 148.577  1.00150.92           N  
ATOM   1972  CA  ILE A 272     125.500 156.024 149.648  1.00150.92           C  
ATOM   1973  C   ILE A 272     125.696 154.520 149.593  1.00150.92           C  
ATOM   1974  O   ILE A 272     126.776 154.019 149.927  1.00150.92           O  
ATOM   1975  CB  ILE A 272     124.959 156.475 151.014  1.00150.92           C  
ATOM   1976  CG1 ILE A 272     123.581 155.874 151.267  1.00150.92           C  
ATOM   1977  CG2 ILE A 272     124.896 157.987 151.080  1.00150.92           C  
ATOM   1978  CD1 ILE A 272     123.035 156.193 152.624  1.00150.92           C  
ATOM   1979  N   THR A 273     124.676 153.777 149.159  1.00152.00           N  
ATOM   1980  CA  THR A 273     124.798 152.328 149.084  1.00152.00           C  
ATOM   1981  C   THR A 273     125.961 151.932 148.195  1.00152.00           C  
ATOM   1982  O   THR A 273     126.804 151.118 148.579  1.00152.00           O  
ATOM   1983  CB  THR A 273     123.500 151.722 148.562  1.00152.00           C  
ATOM   1984  OG1 THR A 273     122.388 152.350 149.210  1.00152.00           O  
ATOM   1985  CG2 THR A 273     123.470 150.232 148.835  1.00152.00           C  
ATOM   1986  N   ALA A 274     126.033 152.516 147.003  1.00149.40           N  
ATOM   1987  CA  ALA A 274     127.165 152.242 146.132  1.00149.40           C  
ATOM   1988  C   ALA A 274     128.441 152.845 146.694  1.00149.40           C  
ATOM   1989  O   ALA A 274     129.513 152.237 146.602  1.00149.40           O  
ATOM   1990  CB  ALA A 274     126.894 152.773 144.731  1.00149.40           C  
ATOM   1991  N   PHE A 275     128.344 154.037 147.288  1.00152.72           N  
ATOM   1992  CA  PHE A 275     129.527 154.701 147.817  1.00152.72           C  
ATOM   1993  C   PHE A 275     130.235 153.839 148.848  1.00152.72           C  
ATOM   1994  O   PHE A 275     131.455 153.943 149.013  1.00152.72           O  
ATOM   1995  CB  PHE A 275     129.138 156.051 148.421  1.00152.72           C  
ATOM   1996  CG  PHE A 275     130.264 156.755 149.120  1.00152.72           C  
ATOM   1997  CD1 PHE A 275     131.478 156.940 148.492  1.00152.72           C  
ATOM   1998  CD2 PHE A 275     130.099 157.250 150.399  1.00152.72           C  
ATOM   1999  CE1 PHE A 275     132.510 157.584 149.127  1.00152.72           C  
ATOM   2000  CE2 PHE A 275     131.130 157.902 151.040  1.00152.72           C  
ATOM   2001  CZ  PHE A 275     132.336 158.068 150.402  1.00152.72           C  
ATOM   2002  N   VAL A 276     129.498 152.978 149.539  1.00151.68           N  
ATOM   2003  CA  VAL A 276     130.096 152.092 150.525  1.00151.68           C  
ATOM   2004  C   VAL A 276     130.380 150.711 149.948  1.00151.68           C  
ATOM   2005  O   VAL A 276     131.418 150.121 150.246  1.00151.68           O  
ATOM   2006  CB  VAL A 276     129.211 151.997 151.785  1.00151.68           C  
ATOM   2007  CG1 VAL A 276     129.260 153.298 152.554  1.00151.68           C  
ATOM   2008  CG2 VAL A 276     127.795 151.646 151.419  1.00151.68           C  
ATOM   2009  N   THR A 277     129.487 150.170 149.119  1.00153.19           N  
ATOM   2010  CA  THR A 277     129.715 148.824 148.613  1.00153.19           C  
ATOM   2011  C   THR A 277     130.646 148.799 147.416  1.00153.19           C  
ATOM   2012  O   THR A 277     130.993 147.708 146.956  1.00153.19           O  
ATOM   2013  CB  THR A 277     128.408 148.150 148.208  1.00153.19           C  
ATOM   2014  OG1 THR A 277     128.681 146.790 147.861  1.00153.19           O  
ATOM   2015  CG2 THR A 277     127.849 148.812 146.978  1.00153.19           C  
ATOM   2016  N   ARG A 278     131.031 149.967 146.899  1.00157.95           N  
ATOM   2017  CA  ARG A 278     131.950 150.123 145.774  1.00157.95           C  
ATOM   2018  C   ARG A 278     131.724 149.092 144.674  1.00157.95           C  
ATOM   2019  O   ARG A 278     132.684 148.559 144.111  1.00157.95           O  
ATOM   2020  CB  ARG A 278     133.408 150.084 146.257  1.00157.95           C  
ATOM   2021  CG  ARG A 278     133.830 148.828 146.998  1.00157.95           C  
ATOM   2022  CD  ARG A 278     135.270 148.892 147.452  1.00157.95           C  
ATOM   2023  NE  ARG A 278     136.181 149.164 146.350  1.00157.95           N  
ATOM   2024  CZ  ARG A 278     137.496 149.009 146.428  1.00157.95           C  
ATOM   2025  NH1 ARG A 278     138.042 148.578 147.555  1.00157.95           N  
ATOM   2026  NH2 ARG A 278     138.264 149.273 145.382  1.00157.95           N  
ATOM   2027  N   SER A 279     130.463 148.811 144.350  1.00149.47           N  
ATOM   2028  CA  SER A 279     130.144 147.900 143.254  1.00149.47           C  
ATOM   2029  C   SER A 279     128.780 148.272 142.698  1.00149.47           C  
ATOM   2030  O   SER A 279     127.760 148.020 143.344  1.00149.47           O  
ATOM   2031  CB  SER A 279     130.157 146.451 143.713  1.00149.47           C  
ATOM   2032  OG  SER A 279     129.454 145.647 142.784  1.00149.47           O  
ATOM   2033  N   SER A 280     128.763 148.853 141.498  1.00147.81           N  
ATOM   2034  CA  SER A 280     127.502 149.284 140.907  1.00147.81           C  
ATOM   2035  C   SER A 280     126.583 148.102 140.642  1.00147.81           C  
ATOM   2036  O   SER A 280     125.387 148.156 140.945  1.00147.81           O  
ATOM   2037  CB  SER A 280     127.766 150.054 139.617  1.00147.81           C  
ATOM   2038  OG  SER A 280     128.744 149.399 138.834  1.00147.81           O  
ATOM   2039  N   SER A 281     127.120 147.025 140.071  1.00140.80           N  
ATOM   2040  CA  SER A 281     126.294 145.846 139.845  1.00140.80           C  
ATOM   2041  C   SER A 281     125.854 145.219 141.156  1.00140.80           C  
ATOM   2042  O   SER A 281     124.860 144.488 141.190  1.00140.80           O  
ATOM   2043  CB  SER A 281     127.047 144.830 138.994  1.00140.80           C  
ATOM   2044  OG  SER A 281     127.657 145.463 137.884  1.00140.80           O  
ATOM   2045  N   GLY A 282     126.571 145.494 142.239  1.00143.84           N  
ATOM   2046  CA  GLY A 282     126.151 145.012 143.536  1.00143.84           C  
ATOM   2047  C   GLY A 282     124.981 145.748 144.137  1.00143.84           C  
ATOM   2048  O   GLY A 282     124.314 145.207 145.022  1.00143.84           O  
ATOM   2049  N   THR A 283     124.713 146.970 143.687  1.00137.07           N  
ATOM   2050  CA  THR A 283     123.598 147.751 144.198  1.00137.07           C  
ATOM   2051  C   THR A 283     122.476 147.883 143.182  1.00137.07           C  
ATOM   2052  O   THR A 283     121.664 148.806 143.278  1.00137.07           O  
ATOM   2053  CB  THR A 283     124.071 149.134 144.639  1.00137.07           C  
ATOM   2054  OG1 THR A 283     122.936 149.926 145.004  1.00137.07           O  
ATOM   2055  CG2 THR A 283     124.809 149.819 143.519  1.00137.07           C  
ATOM   2056  N   LEU A 284     122.418 146.979 142.210  1.00134.38           N  
ATOM   2057  CA  LEU A 284     121.347 147.035 141.218  1.00134.38           C  
ATOM   2058  C   LEU A 284     119.958 146.968 141.833  1.00134.38           C  
ATOM   2059  O   LEU A 284     119.096 147.766 141.430  1.00134.38           O  
ATOM   2060  CB  LEU A 284     121.540 145.927 140.182  1.00134.38           C  
ATOM   2061  CG  LEU A 284     120.502 145.949 139.063  1.00134.38           C  
ATOM   2062  CD1 LEU A 284     120.440 147.321 138.430  1.00134.38           C  
ATOM   2063  CD2 LEU A 284     120.824 144.903 138.021  1.00134.38           C  
ATOM   2064  N   PRO A 285     119.652 146.071 142.772  1.00138.46           N  
ATOM   2065  CA  PRO A 285     118.296 146.078 143.333  1.00138.46           C  
ATOM   2066  C   PRO A 285     117.980 147.348 144.085  1.00138.46           C  
ATOM   2067  O   PRO A 285     116.842 147.824 144.026  1.00138.46           O  
ATOM   2068  CB  PRO A 285     118.296 144.860 144.260  1.00138.46           C  
ATOM   2069  CG  PRO A 285     119.693 144.725 144.656  1.00138.46           C  
ATOM   2070  CD  PRO A 285     120.481 145.046 143.424  1.00138.46           C  
ATOM   2071  N   VAL A 286     118.958 147.923 144.782  1.00143.71           N  
ATOM   2072  CA  VAL A 286     118.708 149.152 145.526  1.00143.71           C  
ATOM   2073  C   VAL A 286     118.329 150.276 144.575  1.00143.71           C  
ATOM   2074  O   VAL A 286     117.338 150.986 144.784  1.00143.71           O  
ATOM   2075  CB  VAL A 286     119.935 149.525 146.373  1.00143.71           C  
ATOM   2076  CG1 VAL A 286     119.747 150.895 146.987  1.00143.71           C  
ATOM   2077  CG2 VAL A 286     120.165 148.481 147.446  1.00143.71           C  
ATOM   2078  N   THR A 287     119.110 150.458 143.514  1.00147.37           N  
ATOM   2079  CA  THR A 287     118.793 151.537 142.590  1.00147.37           C  
ATOM   2080  C   THR A 287     117.515 151.246 141.818  1.00147.37           C  
ATOM   2081  O   THR A 287     116.739 152.166 141.539  1.00147.37           O  
ATOM   2082  CB  THR A 287     119.966 151.794 141.645  1.00147.37           C  
ATOM   2083  OG1 THR A 287     119.587 152.768 140.668  1.00147.37           O  
ATOM   2084  CG2 THR A 287     120.395 150.527 140.952  1.00147.37           C  
ATOM   2085  N   MET A 288     117.253 149.980 141.499  1.00145.21           N  
ATOM   2086  CA  MET A 288     116.005 149.652 140.825  1.00145.21           C  
ATOM   2087  C   MET A 288     114.809 149.984 141.702  1.00145.21           C  
ATOM   2088  O   MET A 288     113.828 150.566 141.229  1.00145.21           O  
ATOM   2089  CB  MET A 288     115.993 148.179 140.429  1.00145.21           C  
ATOM   2090  CG  MET A 288     116.891 147.863 139.253  1.00145.21           C  
ATOM   2091  SD  MET A 288     116.651 146.200 138.619  1.00145.21           S  
ATOM   2092  CE  MET A 288     114.977 146.325 138.006  1.00145.21           C  
ATOM   2093  N   ARG A 289     114.879 149.648 142.988  1.00157.45           N  
ATOM   2094  CA  ARG A 289     113.749 149.915 143.866  1.00157.45           C  
ATOM   2095  C   ARG A 289     113.611 151.404 144.149  1.00157.45           C  
ATOM   2096  O   ARG A 289     112.493 151.901 144.318  1.00157.45           O  
ATOM   2097  CB  ARG A 289     113.885 149.123 145.165  1.00157.45           C  
ATOM   2098  CG  ARG A 289     115.011 149.577 146.065  1.00157.45           C  
ATOM   2099  CD  ARG A 289     115.075 148.765 147.344  1.00157.45           C  
ATOM   2100  NE  ARG A 289     113.767 148.635 147.975  1.00157.45           N  
ATOM   2101  CZ  ARG A 289     113.142 149.619 148.610  1.00157.45           C  
ATOM   2102  NH1 ARG A 289     111.952 149.407 149.152  1.00157.45           N  
ATOM   2103  NH2 ARG A 289     113.700 150.818 148.702  1.00157.45           N  
ATOM   2104  N   VAL A 290     114.725 152.139 144.193  1.00156.07           N  
ATOM   2105  CA  VAL A 290     114.604 153.570 144.444  1.00156.07           C  
ATOM   2106  C   VAL A 290     114.042 154.272 143.218  1.00156.07           C  
ATOM   2107  O   VAL A 290     113.323 155.269 143.340  1.00156.07           O  
ATOM   2108  CB  VAL A 290     115.948 154.176 144.888  1.00156.07           C  
ATOM   2109  CG1 VAL A 290     116.886 154.331 143.726  1.00156.07           C  
ATOM   2110  CG2 VAL A 290     115.722 155.514 145.554  1.00156.07           C  
ATOM   2111  N   ALA A 291     114.338 153.766 142.022  1.00162.25           N  
ATOM   2112  CA  ALA A 291     113.644 154.264 140.845  1.00162.25           C  
ATOM   2113  C   ALA A 291     112.189 153.832 140.847  1.00162.25           C  
ATOM   2114  O   ALA A 291     111.331 154.530 140.298  1.00162.25           O  
ATOM   2115  CB  ALA A 291     114.340 153.778 139.578  1.00162.25           C  
ATOM   2116  N   GLU A 292     111.896 152.691 141.469  1.00166.28           N  
ATOM   2117  CA  GLU A 292     110.539 152.161 141.457  1.00166.28           C  
ATOM   2118  C   GLU A 292     109.579 153.071 142.206  1.00166.28           C  
ATOM   2119  O   GLU A 292     108.517 153.428 141.686  1.00166.28           O  
ATOM   2120  CB  GLU A 292     110.531 150.760 142.063  1.00166.28           C  
ATOM   2121  CG  GLU A 292     109.167 150.284 142.508  1.00166.28           C  
ATOM   2122  CD  GLU A 292     108.236 150.036 141.343  1.00166.28           C  
ATOM   2123  OE1 GLU A 292     108.732 149.850 140.213  1.00166.28           O  
ATOM   2124  OE2 GLU A 292     107.007 150.025 141.555  1.00166.28           O  
ATOM   2125  N   GLU A 293     109.935 153.460 143.427  1.00173.26           N  
ATOM   2126  CA  GLU A 293     109.051 154.227 144.292  1.00173.26           C  
ATOM   2127  C   GLU A 293     109.422 155.699 144.370  1.00173.26           C  
ATOM   2128  O   GLU A 293     108.553 156.561 144.223  1.00173.26           O  
ATOM   2129  CB  GLU A 293     109.052 153.618 145.699  1.00173.26           C  
ATOM   2130  CG  GLU A 293     110.440 153.310 146.220  1.00173.26           C  
ATOM   2131  CD  GLU A 293     110.430 152.373 147.404  1.00173.26           C  
ATOM   2132  OE1 GLU A 293     109.330 152.034 147.886  1.00173.26           O  
ATOM   2133  OE2 GLU A 293     111.524 151.974 147.853  1.00173.26           O  
ATOM   2134  N   GLU A 294     110.696 156.015 144.595  1.00181.51           N  
ATOM   2135  CA  GLU A 294     111.081 157.409 144.770  1.00181.51           C  
ATOM   2136  C   GLU A 294     111.010 158.169 143.454  1.00181.51           C  
ATOM   2137  O   GLU A 294     110.277 159.157 143.336  1.00181.51           O  
ATOM   2138  CB  GLU A 294     112.483 157.493 145.366  1.00181.51           C  
ATOM   2139  CG  GLU A 294     112.599 156.869 146.737  1.00181.51           C  
ATOM   2140  CD  GLU A 294     112.105 157.789 147.828  1.00181.51           C  
ATOM   2141  OE1 GLU A 294     111.769 158.950 147.519  1.00181.51           O  
ATOM   2142  OE2 GLU A 294     112.054 157.353 148.996  1.00181.51           O  
ATOM   2143  N   MET A 295     111.766 157.723 142.452  1.00184.56           N  
ATOM   2144  CA  MET A 295     111.788 158.429 141.178  1.00184.56           C  
ATOM   2145  C   MET A 295     110.435 158.385 140.483  1.00184.56           C  
ATOM   2146  O   MET A 295     110.071 159.335 139.784  1.00184.56           O  
ATOM   2147  CB  MET A 295     112.862 157.832 140.274  1.00184.56           C  
ATOM   2148  CG  MET A 295     114.245 157.805 140.891  1.00184.56           C  
ATOM   2149  SD  MET A 295     115.227 159.242 140.444  1.00184.56           S  
ATOM   2150  CE  MET A 295     114.929 160.295 141.854  1.00184.56           C  
ATOM   2151  N   GLY A 296     109.682 157.304 140.660  1.00180.48           N  
ATOM   2152  CA  GLY A 296     108.394 157.197 140.010  1.00180.48           C  
ATOM   2153  C   GLY A 296     108.451 156.866 138.538  1.00180.48           C  
ATOM   2154  O   GLY A 296     107.509 157.176 137.807  1.00180.48           O  
ATOM   2155  N   VAL A 297     109.536 156.250 138.077  1.00168.40           N  
ATOM   2156  CA  VAL A 297     109.649 155.830 136.686  1.00168.40           C  
ATOM   2157  C   VAL A 297     108.828 154.567 136.487  1.00168.40           C  
ATOM   2158  O   VAL A 297     108.385 153.944 137.457  1.00168.40           O  
ATOM   2159  CB  VAL A 297     111.113 155.595 136.287  1.00168.40           C  
ATOM   2160  CG1 VAL A 297     111.925 156.845 136.516  1.00168.40           C  
ATOM   2161  CG2 VAL A 297     111.676 154.456 137.088  1.00168.40           C  
ATOM   2162  N   ASP A 298     108.618 154.182 135.235  1.00162.28           N  
ATOM   2163  CA  ASP A 298     107.830 153.002 134.919  1.00162.28           C  
ATOM   2164  C   ASP A 298     108.716 151.771 134.807  1.00162.28           C  
ATOM   2165  O   ASP A 298     109.878 151.849 134.401  1.00162.28           O  
ATOM   2166  CB  ASP A 298     107.059 153.201 133.615  1.00162.28           C  
ATOM   2167  CG  ASP A 298     106.164 152.028 133.276  1.00162.28           C  
ATOM   2168  OD1 ASP A 298     106.687 150.929 132.993  1.00162.28           O  
ATOM   2169  OD2 ASP A 298     104.929 152.205 133.289  1.00162.28           O  
ATOM   2170  N   LYS A 299     108.140 150.622 135.161  1.00152.55           N  
ATOM   2171  CA  LYS A 299     108.861 149.364 135.047  1.00152.55           C  
ATOM   2172  C   LYS A 299     109.263 149.062 133.617  1.00152.55           C  
ATOM   2173  O   LYS A 299     110.318 148.462 133.396  1.00152.55           O  
ATOM   2174  CB  LYS A 299     108.019 148.220 135.604  1.00152.55           C  
ATOM   2175  CG  LYS A 299     108.789 146.927 135.758  1.00152.55           C  
ATOM   2176  CD  LYS A 299     107.970 145.878 136.479  1.00152.55           C  
ATOM   2177  CE  LYS A 299     108.746 144.581 136.599  1.00152.55           C  
ATOM   2178  NZ  LYS A 299     110.112 144.807 137.142  1.00152.55           N  
ATOM   2179  N   GLY A 300     108.461 149.479 132.641  1.00155.99           N  
ATOM   2180  CA  GLY A 300     108.813 149.260 131.254  1.00155.99           C  
ATOM   2181  C   GLY A 300     110.119 149.894 130.829  1.00155.99           C  
ATOM   2182  O   GLY A 300     110.569 149.647 129.706  1.00155.99           O  
ATOM   2183  N   ILE A 301     110.733 150.699 131.688  1.00146.78           N  
ATOM   2184  CA  ILE A 301     111.963 151.389 131.331  1.00146.78           C  
ATOM   2185  C   ILE A 301     113.069 151.046 132.314  1.00146.78           C  
ATOM   2186  O   ILE A 301     114.125 150.539 131.920  1.00146.78           O  
ATOM   2187  CB  ILE A 301     111.738 152.907 131.258  1.00146.78           C  
ATOM   2188  CG1 ILE A 301     110.905 153.253 130.025  1.00146.78           C  
ATOM   2189  CG2 ILE A 301     113.057 153.635 131.233  1.00146.78           C  
ATOM   2190  CD1 ILE A 301     109.420 153.208 130.245  1.00146.78           C  
ATOM   2191  N   PHE A 302     112.841 151.318 133.599  1.00150.28           N  
ATOM   2192  CA  PHE A 302     113.930 151.170 134.555  1.00150.28           C  
ATOM   2193  C   PHE A 302     114.360 149.721 134.687  1.00150.28           C  
ATOM   2194  O   PHE A 302     115.520 149.450 135.013  1.00150.28           O  
ATOM   2195  CB  PHE A 302     113.540 151.750 135.915  1.00150.28           C  
ATOM   2196  CG  PHE A 302     112.777 150.811 136.803  1.00150.28           C  
ATOM   2197  CD1 PHE A 302     111.402 150.858 136.860  1.00150.28           C  
ATOM   2198  CD2 PHE A 302     113.442 149.919 137.626  1.00150.28           C  
ATOM   2199  CE1 PHE A 302     110.705 150.014 137.696  1.00150.28           C  
ATOM   2200  CE2 PHE A 302     112.748 149.070 138.452  1.00150.28           C  
ATOM   2201  CZ  PHE A 302     111.377 149.118 138.487  1.00150.28           C  
ATOM   2202  N   SER A 303     113.449 148.781 134.440  1.00141.85           N  
ATOM   2203  CA  SER A 303     113.813 147.372 134.508  1.00141.85           C  
ATOM   2204  C   SER A 303     114.962 147.043 133.568  1.00141.85           C  
ATOM   2205  O   SER A 303     115.747 146.131 133.844  1.00141.85           O  
ATOM   2206  CB  SER A 303     112.602 146.504 134.182  1.00141.85           C  
ATOM   2207  OG  SER A 303     111.935 146.995 133.033  1.00141.85           O  
ATOM   2208  N   PHE A 304     115.084 147.772 132.466  1.00137.49           N  
ATOM   2209  CA  PHE A 304     116.109 147.504 131.467  1.00137.49           C  
ATOM   2210  C   PHE A 304     117.177 148.578 131.396  1.00137.49           C  
ATOM   2211  O   PHE A 304     118.351 148.261 131.196  1.00137.49           O  
ATOM   2212  CB  PHE A 304     115.463 147.343 130.088  1.00137.49           C  
ATOM   2213  CG  PHE A 304     116.332 147.796 128.956  1.00137.49           C  
ATOM   2214  CD1 PHE A 304     117.388 147.020 128.523  1.00137.49           C  
ATOM   2215  CD2 PHE A 304     116.086 148.994 128.319  1.00137.49           C  
ATOM   2216  CE1 PHE A 304     118.183 147.436 127.484  1.00137.49           C  
ATOM   2217  CE2 PHE A 304     116.879 149.411 127.279  1.00137.49           C  
ATOM   2218  CZ  PHE A 304     117.929 148.632 126.861  1.00137.49           C  
ATOM   2219  N   THR A 305     116.798 149.843 131.551  1.00140.07           N  
ATOM   2220  CA  THR A 305     117.767 150.923 131.427  1.00140.07           C  
ATOM   2221  C   THR A 305     118.854 150.810 132.484  1.00140.07           C  
ATOM   2222  O   THR A 305     120.044 150.957 132.184  1.00140.07           O  
ATOM   2223  CB  THR A 305     117.054 152.264 131.530  1.00140.07           C  
ATOM   2224  OG1 THR A 305     116.139 152.228 132.629  1.00140.07           O  
ATOM   2225  CG2 THR A 305     116.288 152.536 130.259  1.00140.07           C  
ATOM   2226  N   LEU A 306     118.465 150.547 133.728  1.00137.53           N  
ATOM   2227  CA  LEU A 306     119.451 150.450 134.802  1.00137.53           C  
ATOM   2228  C   LEU A 306     120.452 149.326 134.584  1.00137.53           C  
ATOM   2229  O   LEU A 306     121.663 149.608 134.575  1.00137.53           O  
ATOM   2230  CB  LEU A 306     118.743 150.299 136.149  1.00137.53           C  
ATOM   2231  CG  LEU A 306     118.275 151.580 136.823  1.00137.53           C  
ATOM   2232  CD1 LEU A 306     116.975 152.019 136.232  1.00137.53           C  
ATOM   2233  CD2 LEU A 306     118.106 151.335 138.298  1.00137.53           C  
ATOM   2234  N   PRO A 307     120.048 148.060 134.412  1.00132.79           N  
ATOM   2235  CA  PRO A 307     121.063 147.007 134.257  1.00132.79           C  
ATOM   2236  C   PRO A 307     122.006 147.275 133.107  1.00132.79           C  
ATOM   2237  O   PRO A 307     123.206 146.997 133.210  1.00132.79           O  
ATOM   2238  CB  PRO A 307     120.224 145.744 134.025  1.00132.79           C  
ATOM   2239  CG  PRO A 307     118.884 146.076 134.548  1.00132.79           C  
ATOM   2240  CD  PRO A 307     118.691 147.515 134.252  1.00132.79           C  
ATOM   2241  N   LEU A 308     121.489 147.818 132.008  1.00134.73           N  
ATOM   2242  CA  LEU A 308     122.361 148.270 130.935  1.00134.73           C  
ATOM   2243  C   LEU A 308     123.368 149.280 131.458  1.00134.73           C  
ATOM   2244  O   LEU A 308     124.583 149.069 131.374  1.00134.73           O  
ATOM   2245  CB  LEU A 308     121.530 148.873 129.808  1.00134.73           C  
ATOM   2246  CG  LEU A 308     122.343 149.468 128.665  1.00134.73           C  
ATOM   2247  CD1 LEU A 308     123.296 148.431 128.122  1.00134.73           C  
ATOM   2248  CD2 LEU A 308     121.421 149.963 127.575  1.00134.73           C  
ATOM   2249  N   GLY A 309     122.877 150.381 132.024  1.00137.80           N  
ATOM   2250  CA  GLY A 309     123.766 151.389 132.559  1.00137.80           C  
ATOM   2251  C   GLY A 309     124.614 150.910 133.710  1.00137.80           C  
ATOM   2252  O   GLY A 309     125.694 151.461 133.940  1.00137.80           O  
ATOM   2253  N   ALA A 310     124.154 149.892 134.436  1.00135.41           N  
ATOM   2254  CA  ALA A 310     124.899 149.417 135.591  1.00135.41           C  
ATOM   2255  C   ALA A 310     126.295 148.945 135.223  1.00135.41           C  
ATOM   2256  O   ALA A 310     127.190 148.978 136.072  1.00135.41           O  
ATOM   2257  CB  ALA A 310     124.136 148.287 136.278  1.00135.41           C  
ATOM   2258  N   THR A 311     126.505 148.513 133.981  1.00138.53           N  
ATOM   2259  CA  THR A 311     127.787 147.964 133.574  1.00138.53           C  
ATOM   2260  C   THR A 311     128.368 148.609 132.327  1.00138.53           C  
ATOM   2261  O   THR A 311     129.450 148.203 131.894  1.00138.53           O  
ATOM   2262  CB  THR A 311     127.674 146.456 133.335  1.00138.53           C  
ATOM   2263  OG1 THR A 311     127.050 146.228 132.068  1.00138.53           O  
ATOM   2264  CG2 THR A 311     126.849 145.804 134.425  1.00138.53           C  
ATOM   2265  N   ILE A 312     127.686 149.577 131.725  1.00136.67           N  
ATOM   2266  CA  ILE A 312     128.268 150.340 130.632  1.00136.67           C  
ATOM   2267  C   ILE A 312     128.386 151.820 130.946  1.00136.67           C  
ATOM   2268  O   ILE A 312     129.233 152.498 130.342  1.00136.67           O  
ATOM   2269  CB  ILE A 312     127.480 150.142 129.323  1.00136.67           C  
ATOM   2270  CG1 ILE A 312     126.234 151.021 129.313  1.00136.67           C  
ATOM   2271  CG2 ILE A 312     127.098 148.696 129.154  1.00136.67           C  
ATOM   2272  CD1 ILE A 312     125.625 151.180 127.951  1.00136.67           C  
ATOM   2273  N   ASN A 313     127.588 152.355 131.859  1.00147.24           N  
ATOM   2274  CA  ASN A 313     127.647 153.763 132.228  1.00147.24           C  
ATOM   2275  C   ASN A 313     128.378 153.860 133.558  1.00147.24           C  
ATOM   2276  O   ASN A 313     127.765 153.809 134.625  1.00147.24           O  
ATOM   2277  CB  ASN A 313     126.268 154.368 132.325  1.00147.24           C  
ATOM   2278  CG  ASN A 313     126.291 155.746 132.946  1.00147.24           C  
ATOM   2279  OD1 ASN A 313     127.180 156.547 132.667  1.00147.24           O  
ATOM   2280  ND2 ASN A 313     125.320 156.026 133.803  1.00147.24           N  
ATOM   2281  N   MET A 314     129.694 153.999 133.492  1.00156.41           N  
ATOM   2282  CA  MET A 314     130.506 154.219 134.684  1.00156.41           C  
ATOM   2283  C   MET A 314     131.313 155.490 134.450  1.00156.41           C  
ATOM   2284  O   MET A 314     132.472 155.446 134.035  1.00156.41           O  
ATOM   2285  CB  MET A 314     131.385 153.023 134.968  1.00156.41           C  
ATOM   2286  CG  MET A 314     130.712 151.944 135.786  1.00156.41           C  
ATOM   2287  SD  MET A 314     131.408 150.328 135.426  1.00156.41           S  
ATOM   2288  CE  MET A 314     131.063 150.234 133.679  1.00156.41           C  
ATOM   2289  N   ASP A 315     130.693 156.631 134.746  1.00166.19           N  
ATOM   2290  CA  ASP A 315     131.372 157.904 134.551  1.00166.19           C  
ATOM   2291  C   ASP A 315     132.456 158.107 135.594  1.00166.19           C  
ATOM   2292  O   ASP A 315     133.534 158.626 135.284  1.00166.19           O  
ATOM   2293  CB  ASP A 315     130.363 159.046 134.594  1.00166.19           C  
ATOM   2294  CG  ASP A 315     129.307 158.927 133.517  1.00166.19           C  
ATOM   2295  OD1 ASP A 315     129.652 158.531 132.385  1.00166.19           O  
ATOM   2296  OD2 ASP A 315     128.129 159.225 133.802  1.00166.19           O  
ATOM   2297  N   GLY A 316     132.183 157.720 136.838  1.00165.84           N  
ATOM   2298  CA  GLY A 316     133.201 157.825 137.866  1.00165.84           C  
ATOM   2299  C   GLY A 316     134.454 157.054 137.510  1.00165.84           C  
ATOM   2300  O   GLY A 316     135.569 157.551 137.678  1.00165.84           O  
ATOM   2301  N   THR A 317     134.289 155.835 136.996  1.00164.53           N  
ATOM   2302  CA  THR A 317     135.455 155.054 136.607  1.00164.53           C  
ATOM   2303  C   THR A 317     136.217 155.730 135.484  1.00164.53           C  
ATOM   2304  O   THR A 317     137.448 155.741 135.488  1.00164.53           O  
ATOM   2305  CB  THR A 317     135.046 153.652 136.183  1.00164.53           C  
ATOM   2306  OG1 THR A 317     134.384 153.722 134.916  1.00164.53           O  
ATOM   2307  CG2 THR A 317     134.130 153.036 137.213  1.00164.53           C  
ATOM   2308  N   ALA A 318     135.508 156.286 134.503  1.00170.78           N  
ATOM   2309  CA  ALA A 318     136.192 156.948 133.398  1.00170.78           C  
ATOM   2310  C   ALA A 318     136.970 158.162 133.884  1.00170.78           C  
ATOM   2311  O   ALA A 318     138.115 158.386 133.471  1.00170.78           O  
ATOM   2312  CB  ALA A 318     135.184 157.351 132.324  1.00170.78           C  
ATOM   2313  N   LEU A 319     136.358 158.966 134.751  1.00170.56           N  
ATOM   2314  CA  LEU A 319     137.064 160.100 135.327  1.00170.56           C  
ATOM   2315  C   LEU A 319     138.293 159.637 136.089  1.00170.56           C  
ATOM   2316  O   LEU A 319     139.362 160.256 136.006  1.00170.56           O  
ATOM   2317  CB  LEU A 319     136.125 160.882 136.239  1.00170.56           C  
ATOM   2318  CG  LEU A 319     136.646 162.197 136.808  1.00170.56           C  
ATOM   2319  CD1 LEU A 319     135.545 163.237 136.811  1.00170.56           C  
ATOM   2320  CD2 LEU A 319     137.187 162.003 138.209  1.00170.56           C  
ATOM   2321  N   TYR A 320     138.152 158.552 136.849  1.00175.36           N  
ATOM   2322  CA  TYR A 320     139.284 157.991 137.571  1.00175.36           C  
ATOM   2323  C   TYR A 320     140.387 157.575 136.611  1.00175.36           C  
ATOM   2324  O   TYR A 320     141.568 157.847 136.851  1.00175.36           O  
ATOM   2325  CB  TYR A 320     138.806 156.810 138.410  1.00175.36           C  
ATOM   2326  CG  TYR A 320     139.865 155.799 138.747  1.00175.36           C  
ATOM   2327  CD1 TYR A 320     140.705 155.984 139.829  1.00175.36           C  
ATOM   2328  CD2 TYR A 320     140.013 154.646 137.995  1.00175.36           C  
ATOM   2329  CE1 TYR A 320     141.666 155.057 140.148  1.00175.36           C  
ATOM   2330  CE2 TYR A 320     140.975 153.715 138.305  1.00175.36           C  
ATOM   2331  CZ  TYR A 320     141.799 153.926 139.384  1.00175.36           C  
ATOM   2332  OH  TYR A 320     142.763 153.001 139.701  1.00175.36           O  
ATOM   2333  N   GLN A 321     140.015 156.917 135.515  1.00184.09           N  
ATOM   2334  CA  GLN A 321     140.982 156.544 134.491  1.00184.09           C  
ATOM   2335  C   GLN A 321     141.739 157.763 133.995  1.00184.09           C  
ATOM   2336  O   GLN A 321     142.972 157.754 133.906  1.00184.09           O  
ATOM   2337  CB  GLN A 321     140.271 155.862 133.324  1.00184.09           C  
ATOM   2338  CG  GLN A 321     139.554 154.587 133.681  1.00184.09           C  
ATOM   2339  CD  GLN A 321     140.499 153.446 133.924  1.00184.09           C  
ATOM   2340  OE1 GLN A 321     141.115 152.932 132.995  1.00184.09           O  
ATOM   2341  NE2 GLN A 321     140.624 153.039 135.179  1.00184.09           N  
ATOM   2342  N   GLY A 322     141.006 158.819 133.648  1.00180.64           N  
ATOM   2343  CA  GLY A 322     141.649 160.004 133.110  1.00180.64           C  
ATOM   2344  C   GLY A 322     142.611 160.638 134.093  1.00180.64           C  
ATOM   2345  O   GLY A 322     143.758 160.945 133.751  1.00180.64           O  
ATOM   2346  N   VAL A 323     142.162 160.840 135.330  1.00180.71           N  
ATOM   2347  CA  VAL A 323     143.031 161.489 136.303  1.00180.71           C  
ATOM   2348  C   VAL A 323     144.239 160.614 136.603  1.00180.71           C  
ATOM   2349  O   VAL A 323     145.349 161.118 136.801  1.00180.71           O  
ATOM   2350  CB  VAL A 323     142.248 161.848 137.576  1.00180.71           C  
ATOM   2351  CG1 VAL A 323     141.024 162.653 137.214  1.00180.71           C  
ATOM   2352  CG2 VAL A 323     141.850 160.603 138.318  1.00180.71           C  
ATOM   2353  N   THR A 324     144.066 159.292 136.580  1.00187.28           N  
ATOM   2354  CA  THR A 324     145.188 158.417 136.893  1.00187.28           C  
ATOM   2355  C   THR A 324     146.204 158.387 135.763  1.00187.28           C  
ATOM   2356  O   THR A 324     147.414 158.359 136.014  1.00187.28           O  
ATOM   2357  CB  THR A 324     144.689 157.011 137.195  1.00187.28           C  
ATOM   2358  OG1 THR A 324     143.683 156.653 136.241  1.00187.28           O  
ATOM   2359  CG2 THR A 324     144.115 156.948 138.592  1.00187.28           C  
ATOM   2360  N   VAL A 325     145.743 158.373 134.513  1.00183.48           N  
ATOM   2361  CA  VAL A 325     146.704 158.378 133.417  1.00183.48           C  
ATOM   2362  C   VAL A 325     147.435 159.708 133.378  1.00183.48           C  
ATOM   2363  O   VAL A 325     148.642 159.757 133.121  1.00183.48           O  
ATOM   2364  CB  VAL A 325     146.030 158.056 132.071  1.00183.48           C  
ATOM   2365  CG1 VAL A 325     145.560 156.621 132.052  1.00183.48           C  
ATOM   2366  CG2 VAL A 325     144.894 159.002 131.772  1.00183.48           C  
ATOM   2367  N   LEU A 326     146.733 160.805 133.665  1.00182.37           N  
ATOM   2368  CA  LEU A 326     147.418 162.087 133.758  1.00182.37           C  
ATOM   2369  C   LEU A 326     148.457 162.065 134.870  1.00182.37           C  
ATOM   2370  O   LEU A 326     149.578 162.562 134.700  1.00182.37           O  
ATOM   2371  CB  LEU A 326     146.404 163.202 133.986  1.00182.37           C  
ATOM   2372  CG  LEU A 326     146.942 164.629 133.961  1.00182.37           C  
ATOM   2373  CD1 LEU A 326     147.975 164.796 132.860  1.00182.37           C  
ATOM   2374  CD2 LEU A 326     145.795 165.602 133.770  1.00182.37           C  
ATOM   2375  N   PHE A 327     148.100 161.478 136.012  1.00189.71           N  
ATOM   2376  CA  PHE A 327     149.036 161.361 137.121  1.00189.71           C  
ATOM   2377  C   PHE A 327     150.287 160.608 136.701  1.00189.71           C  
ATOM   2378  O   PHE A 327     151.407 161.107 136.847  1.00189.71           O  
ATOM   2379  CB  PHE A 327     148.357 160.658 138.294  1.00189.71           C  
ATOM   2380  CG  PHE A 327     149.313 160.099 139.304  1.00189.71           C  
ATOM   2381  CD1 PHE A 327     149.778 160.886 140.337  1.00189.71           C  
ATOM   2382  CD2 PHE A 327     149.734 158.784 139.232  1.00189.71           C  
ATOM   2383  CE1 PHE A 327     150.653 160.378 141.270  1.00189.71           C  
ATOM   2384  CE2 PHE A 327     150.611 158.273 140.162  1.00189.71           C  
ATOM   2385  CZ  PHE A 327     151.068 159.069 141.183  1.00189.71           C  
ATOM   2386  N   VAL A 328     150.112 159.395 136.179  1.00189.46           N  
ATOM   2387  CA  VAL A 328     151.266 158.569 135.846  1.00189.46           C  
ATOM   2388  C   VAL A 328     152.075 159.205 134.724  1.00189.46           C  
ATOM   2389  O   VAL A 328     153.297 159.027 134.653  1.00189.46           O  
ATOM   2390  CB  VAL A 328     150.814 157.139 135.498  1.00189.46           C  
ATOM   2391  CG1 VAL A 328     149.929 157.144 134.281  1.00189.46           C  
ATOM   2392  CG2 VAL A 328     152.012 156.237 135.278  1.00189.46           C  
ATOM   2393  N   ALA A 329     151.428 159.973 133.847  1.00191.00           N  
ATOM   2394  CA  ALA A 329     152.171 160.703 132.831  1.00191.00           C  
ATOM   2395  C   ALA A 329     153.065 161.753 133.465  1.00191.00           C  
ATOM   2396  O   ALA A 329     154.247 161.865 133.123  1.00191.00           O  
ATOM   2397  CB  ALA A 329     151.205 161.350 131.844  1.00191.00           C  
ATOM   2398  N   ASN A 330     152.520 162.529 134.398  1.00191.56           N  
ATOM   2399  CA  ASN A 330     153.350 163.481 135.118  1.00191.56           C  
ATOM   2400  C   ASN A 330     154.332 162.803 136.060  1.00191.56           C  
ATOM   2401  O   ASN A 330     155.222 163.477 136.589  1.00191.56           O  
ATOM   2402  CB  ASN A 330     152.475 164.454 135.902  1.00191.56           C  
ATOM   2403  CG  ASN A 330     151.517 165.210 135.014  1.00191.56           C  
ATOM   2404  OD1 ASN A 330     151.270 164.816 133.876  1.00191.56           O  
ATOM   2405  ND2 ASN A 330     150.969 166.303 135.529  1.00191.56           N  
ATOM   2406  N   ALA A 331     154.202 161.495 136.275  1.00195.26           N  
ATOM   2407  CA  ALA A 331     155.041 160.812 137.253  1.00195.26           C  
ATOM   2408  C   ALA A 331     156.435 160.537 136.707  1.00195.26           C  
ATOM   2409  O   ALA A 331     157.438 160.859 137.354  1.00195.26           O  
ATOM   2410  CB  ALA A 331     154.377 159.509 137.692  1.00195.26           C  
ATOM   2411  N   ILE A 332     156.519 159.938 135.524  1.00194.30           N  
ATOM   2412  CA  ILE A 332     157.801 159.584 134.929  1.00194.30           C  
ATOM   2413  C   ILE A 332     158.381 160.788 134.204  1.00194.30           C  
ATOM   2414  O   ILE A 332     159.451 160.702 133.591  1.00194.30           O  
ATOM   2415  CB  ILE A 332     157.650 158.395 133.970  1.00194.30           C  
ATOM   2416  CG1 ILE A 332     156.641 158.743 132.879  1.00194.30           C  
ATOM   2417  CG2 ILE A 332     157.216 157.165 134.733  1.00194.30           C  
ATOM   2418  CD1 ILE A 332     156.601 157.751 131.750  1.00194.30           C  
ATOM   2419  N   GLY A 333     157.680 161.915 134.264  1.00199.20           N  
ATOM   2420  CA  GLY A 333     158.120 163.099 133.557  1.00199.20           C  
ATOM   2421  C   GLY A 333     157.766 163.107 132.090  1.00199.20           C  
ATOM   2422  O   GLY A 333     158.518 163.657 131.281  1.00199.20           O  
ATOM   2423  N   HIS A 334     156.639 162.507 131.721  1.00197.41           N  
ATOM   2424  CA  HIS A 334     156.183 162.447 130.334  1.00197.41           C  
ATOM   2425  C   HIS A 334     154.764 162.986 130.265  1.00197.41           C  
ATOM   2426  O   HIS A 334     153.796 162.222 130.203  1.00197.41           O  
ATOM   2427  CB  HIS A 334     156.257 161.020 129.795  1.00197.41           C  
ATOM   2428  CG  HIS A 334     157.651 160.555 129.523  1.00197.41           C  
ATOM   2429  ND1 HIS A 334     158.181 160.499 128.252  1.00197.41           N  
ATOM   2430  CD2 HIS A 334     158.631 160.138 130.358  1.00197.41           C  
ATOM   2431  CE1 HIS A 334     159.425 160.058 128.316  1.00197.41           C  
ATOM   2432  NE2 HIS A 334     159.722 159.832 129.582  1.00197.41           N  
ATOM   2433  N   PRO A 335     154.606 164.306 130.282  1.00183.02           N  
ATOM   2434  CA  PRO A 335     153.261 164.885 130.247  1.00183.02           C  
ATOM   2435  C   PRO A 335     152.533 164.516 128.965  1.00183.02           C  
ATOM   2436  O   PRO A 335     153.144 164.266 127.925  1.00183.02           O  
ATOM   2437  CB  PRO A 335     153.519 166.393 130.331  1.00183.02           C  
ATOM   2438  CG  PRO A 335     154.903 166.518 130.885  1.00183.02           C  
ATOM   2439  CD  PRO A 335     155.650 165.338 130.361  1.00183.02           C  
ATOM   2440  N   LEU A 336     151.208 164.475 129.057  1.00179.55           N  
ATOM   2441  CA  LEU A 336     150.390 164.128 127.905  1.00179.55           C  
ATOM   2442  C   LEU A 336     150.186 165.342 127.012  1.00179.55           C  
ATOM   2443  O   LEU A 336     149.771 166.407 127.478  1.00179.55           O  
ATOM   2444  CB  LEU A 336     149.039 163.584 128.358  1.00179.55           C  
ATOM   2445  CG  LEU A 336     149.091 162.291 129.166  1.00179.55           C  
ATOM   2446  CD1 LEU A 336     147.694 161.764 129.425  1.00179.55           C  
ATOM   2447  CD2 LEU A 336     149.934 161.254 128.446  1.00179.55           C  
ATOM   2448  N   THR A 337     150.473 165.182 125.727  1.00177.11           N  
ATOM   2449  CA  THR A 337     150.176 166.246 124.789  1.00177.11           C  
ATOM   2450  C   THR A 337     148.672 166.326 124.554  1.00177.11           C  
ATOM   2451  O   THR A 337     147.902 165.451 124.957  1.00177.11           O  
ATOM   2452  CB  THR A 337     150.912 166.030 123.470  1.00177.11           C  
ATOM   2453  OG1 THR A 337     150.923 167.255 122.730  1.00177.11           O  
ATOM   2454  CG2 THR A 337     150.218 164.964 122.645  1.00177.11           C  
ATOM   2455  N   LEU A 338     148.252 167.407 123.895  1.00176.76           N  
ATOM   2456  CA  LEU A 338     146.829 167.613 123.658  1.00176.76           C  
ATOM   2457  C   LEU A 338     146.245 166.496 122.802  1.00176.76           C  
ATOM   2458  O   LEU A 338     145.109 166.064 123.024  1.00176.76           O  
ATOM   2459  CB  LEU A 338     146.604 168.979 123.010  1.00176.76           C  
ATOM   2460  CG  LEU A 338     145.172 169.513 122.967  1.00176.76           C  
ATOM   2461  CD1 LEU A 338     145.156 170.996 123.289  1.00176.76           C  
ATOM   2462  CD2 LEU A 338     144.554 169.267 121.603  1.00176.76           C  
ATOM   2463  N   GLY A 339     147.009 166.006 121.827  1.00175.03           N  
ATOM   2464  CA  GLY A 339     146.556 164.852 121.071  1.00175.03           C  
ATOM   2465  C   GLY A 339     146.444 163.616 121.939  1.00175.03           C  
ATOM   2466  O   GLY A 339     145.533 162.800 121.769  1.00175.03           O  
ATOM   2467  N   GLN A 340     147.364 163.467 122.892  1.00171.67           N  
ATOM   2468  CA  GLN A 340     147.262 162.362 123.832  1.00171.67           C  
ATOM   2469  C   GLN A 340     146.005 162.488 124.680  1.00171.67           C  
ATOM   2470  O   GLN A 340     145.365 161.484 125.002  1.00171.67           O  
ATOM   2471  CB  GLN A 340     148.514 162.294 124.701  1.00171.67           C  
ATOM   2472  CG  GLN A 340     149.672 161.591 124.018  1.00171.67           C  
ATOM   2473  CD  GLN A 340     151.006 161.919 124.644  1.00171.67           C  
ATOM   2474  OE1 GLN A 340     151.264 163.062 125.018  1.00171.67           O  
ATOM   2475  NE2 GLN A 340     151.866 160.916 124.761  1.00171.67           N  
ATOM   2476  N   GLN A 341     145.615 163.716 125.025  1.00174.32           N  
ATOM   2477  CA  GLN A 341     144.337 163.909 125.701  1.00174.32           C  
ATOM   2478  C   GLN A 341     143.176 163.503 124.802  1.00174.32           C  
ATOM   2479  O   GLN A 341     142.256 162.795 125.233  1.00174.32           O  
ATOM   2480  CB  GLN A 341     144.188 165.365 126.140  1.00174.32           C  
ATOM   2481  CG  GLN A 341     145.221 165.827 127.152  1.00174.32           C  
ATOM   2482  CD  GLN A 341     144.894 167.190 127.729  1.00174.32           C  
ATOM   2483  OE1 GLN A 341     145.596 167.690 128.606  1.00174.32           O  
ATOM   2484  NE2 GLN A 341     143.820 167.796 127.240  1.00174.32           N  
ATOM   2485  N   LEU A 342     143.204 163.943 123.546  1.00173.29           N  
ATOM   2486  CA  LEU A 342     142.122 163.629 122.624  1.00173.29           C  
ATOM   2487  C   LEU A 342     142.016 162.142 122.332  1.00173.29           C  
ATOM   2488  O   LEU A 342     140.955 161.687 121.900  1.00173.29           O  
ATOM   2489  CB  LEU A 342     142.301 164.400 121.317  1.00173.29           C  
ATOM   2490  CG  LEU A 342     141.636 165.774 121.222  1.00173.29           C  
ATOM   2491  CD1 LEU A 342     140.124 165.622 121.236  1.00173.29           C  
ATOM   2492  CD2 LEU A 342     142.081 166.693 122.344  1.00173.29           C  
ATOM   2493  N   VAL A 343     143.084 161.377 122.534  1.00169.04           N  
ATOM   2494  CA  VAL A 343     142.987 159.943 122.286  1.00169.04           C  
ATOM   2495  C   VAL A 343     142.618 159.228 123.580  1.00169.04           C  
ATOM   2496  O   VAL A 343     141.882 158.231 123.562  1.00169.04           O  
ATOM   2497  CB  VAL A 343     144.282 159.372 121.677  1.00169.04           C  
ATOM   2498  CG1 VAL A 343     145.464 159.611 122.579  1.00169.04           C  
ATOM   2499  CG2 VAL A 343     144.124 157.890 121.395  1.00169.04           C  
ATOM   2500  N   VAL A 344     143.100 159.734 124.718  1.00162.92           N  
ATOM   2501  CA  VAL A 344     142.782 159.056 125.965  1.00162.92           C  
ATOM   2502  C   VAL A 344     141.310 159.228 126.287  1.00162.92           C  
ATOM   2503  O   VAL A 344     140.696 158.336 126.874  1.00162.92           O  
ATOM   2504  CB  VAL A 344     143.675 159.540 127.122  1.00162.92           C  
ATOM   2505  CG1 VAL A 344     143.428 160.991 127.430  1.00162.92           C  
ATOM   2506  CG2 VAL A 344     143.450 158.690 128.356  1.00162.92           C  
ATOM   2507  N   VAL A 345     140.704 160.346 125.887  1.00160.94           N  
ATOM   2508  CA  VAL A 345     139.264 160.480 126.085  1.00160.94           C  
ATOM   2509  C   VAL A 345     138.512 159.438 125.269  1.00160.94           C  
ATOM   2510  O   VAL A 345     137.570 158.806 125.760  1.00160.94           O  
ATOM   2511  CB  VAL A 345     138.796 161.911 125.763  1.00160.94           C  
ATOM   2512  CG1 VAL A 345     139.498 162.891 126.652  1.00160.94           C  
ATOM   2513  CG2 VAL A 345     139.069 162.266 124.318  1.00160.94           C  
ATOM   2514  N   LEU A 346     138.924 159.226 124.020  1.00160.64           N  
ATOM   2515  CA  LEU A 346     138.186 158.317 123.153  1.00160.64           C  
ATOM   2516  C   LEU A 346     138.423 156.867 123.542  1.00160.64           C  
ATOM   2517  O   LEU A 346     137.630 155.989 123.187  1.00160.64           O  
ATOM   2518  CB  LEU A 346     138.571 158.552 121.694  1.00160.64           C  
ATOM   2519  CG  LEU A 346     138.408 159.982 121.172  1.00160.64           C  
ATOM   2520  CD1 LEU A 346     139.059 160.140 119.805  1.00160.64           C  
ATOM   2521  CD2 LEU A 346     136.940 160.373 121.118  1.00160.64           C  
ATOM   2522  N   THR A 347     139.511 156.586 124.255  1.00159.75           N  
ATOM   2523  CA  THR A 347     139.744 155.201 124.643  1.00159.75           C  
ATOM   2524  C   THR A 347     139.310 154.894 126.070  1.00159.75           C  
ATOM   2525  O   THR A 347     138.990 153.739 126.372  1.00159.75           O  
ATOM   2526  CB  THR A 347     141.215 154.835 124.470  1.00159.75           C  
ATOM   2527  OG1 THR A 347     141.395 153.450 124.784  1.00159.75           O  
ATOM   2528  CG2 THR A 347     142.072 155.658 125.391  1.00159.75           C  
ATOM   2529  N   ALA A 348     139.273 155.889 126.955  1.00157.24           N  
ATOM   2530  CA  ALA A 348     138.866 155.620 128.324  1.00157.24           C  
ATOM   2531  C   ALA A 348     137.393 155.269 128.401  1.00157.24           C  
ATOM   2532  O   ALA A 348     136.978 154.554 129.315  1.00157.24           O  
ATOM   2533  CB  ALA A 348     139.170 156.822 129.212  1.00157.24           C  
ATOM   2534  N   VAL A 349     136.591 155.753 127.457  1.00152.10           N  
ATOM   2535  CA  VAL A 349     135.180 155.386 127.443  1.00152.10           C  
ATOM   2536  C   VAL A 349     135.024 153.892 127.193  1.00152.10           C  
ATOM   2537  O   VAL A 349     134.316 153.196 127.927  1.00152.10           O  
ATOM   2538  CB  VAL A 349     134.410 156.233 126.414  1.00152.10           C  
ATOM   2539  CG1 VAL A 349     135.004 156.094 125.028  1.00152.10           C  
ATOM   2540  CG2 VAL A 349     132.958 155.822 126.397  1.00152.10           C  
ATOM   2541  N   LEU A 350     135.700 153.371 126.168  1.00155.84           N  
ATOM   2542  CA  LEU A 350     135.604 151.943 125.898  1.00155.84           C  
ATOM   2543  C   LEU A 350     136.316 151.132 126.967  1.00155.84           C  
ATOM   2544  O   LEU A 350     136.001 149.954 127.161  1.00155.84           O  
ATOM   2545  CB  LEU A 350     136.160 151.627 124.511  1.00155.84           C  
ATOM   2546  CG  LEU A 350     137.590 152.056 124.189  1.00155.84           C  
ATOM   2547  CD1 LEU A 350     138.600 150.986 124.580  1.00155.84           C  
ATOM   2548  CD2 LEU A 350     137.713 152.402 122.715  1.00155.84           C  
ATOM   2549  N   ALA A 351     137.278 151.736 127.662  1.00161.76           N  
ATOM   2550  CA  ALA A 351     137.842 151.084 128.836  1.00161.76           C  
ATOM   2551  C   ALA A 351     136.783 150.913 129.916  1.00161.76           C  
ATOM   2552  O   ALA A 351     136.499 149.795 130.358  1.00161.76           O  
ATOM   2553  CB  ALA A 351     139.023 151.894 129.365  1.00161.76           C  
ATOM   2554  N   SER A 352     136.178 152.022 130.341  1.00159.21           N  
ATOM   2555  CA  SER A 352     135.178 151.984 131.401  1.00159.21           C  
ATOM   2556  C   SER A 352     134.032 151.050 131.052  1.00159.21           C  
ATOM   2557  O   SER A 352     133.631 150.217 131.872  1.00159.21           O  
ATOM   2558  CB  SER A 352     134.644 153.389 131.659  1.00159.21           C  
ATOM   2559  OG  SER A 352     133.610 153.695 130.742  1.00159.21           O  
ATOM   2560  N   ILE A 353     133.486 151.178 129.843  1.00146.47           N  
ATOM   2561  CA  ILE A 353     132.344 150.357 129.457  1.00146.47           C  
ATOM   2562  C   ILE A 353     132.674 148.879 129.606  1.00146.47           C  
ATOM   2563  O   ILE A 353     131.843 148.084 130.058  1.00146.47           O  
ATOM   2564  CB  ILE A 353     131.906 150.706 128.025  1.00146.47           C  
ATOM   2565  CG1 ILE A 353     131.418 152.149 127.967  1.00146.47           C  
ATOM   2566  CG2 ILE A 353     130.802 149.788 127.577  1.00146.47           C  
ATOM   2567  CD1 ILE A 353     131.002 152.587 126.593  1.00146.47           C  
ATOM   2568  N   GLY A 354     133.899 148.492 129.254  1.00152.81           N  
ATOM   2569  CA  GLY A 354     134.306 147.111 129.434  1.00152.81           C  
ATOM   2570  C   GLY A 354     134.400 146.695 130.888  1.00152.81           C  
ATOM   2571  O   GLY A 354     134.302 145.507 131.204  1.00152.81           O  
ATOM   2572  N   THR A 355     134.591 147.654 131.787  1.00154.12           N  
ATOM   2573  CA  THR A 355     134.768 147.330 133.195  1.00154.12           C  
ATOM   2574  C   THR A 355     133.461 146.842 133.802  1.00154.12           C  
ATOM   2575  O   THR A 355     132.378 147.305 133.437  1.00154.12           O  
ATOM   2576  CB  THR A 355     135.273 148.550 133.958  1.00154.12           C  
ATOM   2577  OG1 THR A 355     136.305 149.188 133.198  1.00154.12           O  
ATOM   2578  CG2 THR A 355     135.831 148.142 135.299  1.00154.12           C  
ATOM   2579  N   ALA A 356     133.567 145.897 134.730  1.00147.78           N  
ATOM   2580  CA  ALA A 356     132.411 145.321 135.398  1.00147.78           C  
ATOM   2581  C   ALA A 356     132.168 146.010 136.733  1.00147.78           C  
ATOM   2582  O   ALA A 356     133.096 146.503 137.377  1.00147.78           O  
ATOM   2583  CB  ALA A 356     132.600 143.821 135.615  1.00147.78           C  
ATOM   2584  N   GLY A 357     130.907 146.029 137.149  1.00147.55           N  
ATOM   2585  CA  GLY A 357     130.524 146.742 138.350  1.00147.55           C  
ATOM   2586  C   GLY A 357     130.935 146.061 139.637  1.00147.55           C  
ATOM   2587  O   GLY A 357     130.098 145.793 140.503  1.00147.55           O  
ATOM   2588  N   VAL A 358     132.226 145.787 139.780  1.00145.81           N  
ATOM   2589  CA  VAL A 358     132.755 145.160 140.989  1.00145.81           C  
ATOM   2590  C   VAL A 358     133.922 146.000 141.485  1.00145.81           C  
ATOM   2591  O   VAL A 358     134.541 146.747 140.711  1.00145.81           O  
ATOM   2592  CB  VAL A 358     133.187 143.700 140.731  1.00145.81           C  
ATOM   2593  CG1 VAL A 358     131.993 142.864 140.329  1.00145.81           C  
ATOM   2594  CG2 VAL A 358     134.250 143.651 139.663  1.00145.81           C  
ATOM   2595  N   PRO A 359     134.239 145.915 142.775  1.00156.63           N  
ATOM   2596  CA  PRO A 359     135.311 146.753 143.319  1.00156.63           C  
ATOM   2597  C   PRO A 359     136.640 146.490 142.633  1.00156.63           C  
ATOM   2598  O   PRO A 359     136.932 145.376 142.196  1.00156.63           O  
ATOM   2599  CB  PRO A 359     135.361 146.349 144.796  1.00156.63           C  
ATOM   2600  CG  PRO A 359     134.020 145.803 145.081  1.00156.63           C  
ATOM   2601  CD  PRO A 359     133.569 145.134 143.826  1.00156.63           C  
ATOM   2602  N   GLY A 360     137.442 147.546 142.526  1.00164.66           N  
ATOM   2603  CA  GLY A 360     138.782 147.445 141.996  1.00164.66           C  
ATOM   2604  C   GLY A 360     138.885 147.142 140.522  1.00164.66           C  
ATOM   2605  O   GLY A 360     139.983 147.260 139.964  1.00164.66           O  
ATOM   2606  N   ALA A 361     137.788 146.761 139.863  1.00167.68           N  
ATOM   2607  CA  ALA A 361     137.866 146.388 138.456  1.00167.68           C  
ATOM   2608  C   ALA A 361     138.365 147.538 137.596  1.00167.68           C  
ATOM   2609  O   ALA A 361     139.126 147.315 136.648  1.00167.68           O  
ATOM   2610  CB  ALA A 361     136.503 145.911 137.963  1.00167.68           C  
ATOM   2611  N   GLY A 362     137.951 148.766 137.907  1.00173.29           N  
ATOM   2612  CA  GLY A 362     138.472 149.910 137.179  1.00173.29           C  
ATOM   2613  C   GLY A 362     139.981 150.002 137.265  1.00173.29           C  
ATOM   2614  O   GLY A 362     140.666 150.178 136.255  1.00173.29           O  
ATOM   2615  N   ALA A 363     140.520 149.868 138.477  1.00176.89           N  
ATOM   2616  CA  ALA A 363     141.965 149.910 138.648  1.00176.89           C  
ATOM   2617  C   ALA A 363     142.653 148.784 137.894  1.00176.89           C  
ATOM   2618  O   ALA A 363     143.748 148.981 137.358  1.00176.89           O  
ATOM   2619  CB  ALA A 363     142.322 149.844 140.131  1.00176.89           C  
ATOM   2620  N   ILE A 364     142.035 147.604 137.838  1.00171.27           N  
ATOM   2621  CA  ILE A 364     142.659 146.481 137.147  1.00171.27           C  
ATOM   2622  C   ILE A 364     142.831 146.794 135.669  1.00171.27           C  
ATOM   2623  O   ILE A 364     143.947 146.776 135.140  1.00171.27           O  
ATOM   2624  CB  ILE A 364     141.850 145.190 137.358  1.00171.27           C  
ATOM   2625  CG1 ILE A 364     141.755 144.859 138.848  1.00171.27           C  
ATOM   2626  CG2 ILE A 364     142.476 144.048 136.586  1.00171.27           C  
ATOM   2627  CD1 ILE A 364     140.479 144.156 139.247  1.00171.27           C  
ATOM   2628  N   MET A 365     141.737 147.100 134.983  1.00175.18           N  
ATOM   2629  CA  MET A 365     141.803 147.346 133.553  1.00175.18           C  
ATOM   2630  C   MET A 365     142.195 148.780 133.234  1.00175.18           C  
ATOM   2631  O   MET A 365     142.234 149.156 132.059  1.00175.18           O  
ATOM   2632  CB  MET A 365     140.475 146.980 132.890  1.00175.18           C  
ATOM   2633  CG  MET A 365     139.351 147.960 133.098  1.00175.18           C  
ATOM   2634  SD  MET A 365     139.220 149.048 131.676  1.00175.18           S  
ATOM   2635  CE  MET A 365     138.944 147.835 130.389  1.00175.18           C  
ATOM   2636  N   LEU A 366     142.501 149.585 134.254  1.00185.94           N  
ATOM   2637  CA  LEU A 366     143.167 150.858 134.008  1.00185.94           C  
ATOM   2638  C   LEU A 366     144.443 150.657 133.210  1.00185.94           C  
ATOM   2639  O   LEU A 366     144.794 151.493 132.371  1.00185.94           O  
ATOM   2640  CB  LEU A 366     143.477 151.557 135.330  1.00185.94           C  
ATOM   2641  CG  LEU A 366     144.527 152.666 135.287  1.00185.94           C  
ATOM   2642  CD1 LEU A 366     143.982 153.875 134.563  1.00185.94           C  
ATOM   2643  CD2 LEU A 366     144.957 153.041 136.690  1.00185.94           C  
ATOM   2644  N   ALA A 367     145.142 149.552 133.462  1.00188.51           N  
ATOM   2645  CA  ALA A 367     146.331 149.212 132.694  1.00188.51           C  
ATOM   2646  C   ALA A 367     146.082 149.281 131.195  1.00188.51           C  
ATOM   2647  O   ALA A 367     146.994 149.608 130.430  1.00188.51           O  
ATOM   2648  CB  ALA A 367     146.806 147.817 133.088  1.00188.51           C  
ATOM   2649  N   MET A 368     144.859 148.983 130.755  1.00187.45           N  
ATOM   2650  CA  MET A 368     144.575 148.991 129.326  1.00187.45           C  
ATOM   2651  C   MET A 368     144.646 150.401 128.760  1.00187.45           C  
ATOM   2652  O   MET A 368     145.316 150.641 127.750  1.00187.45           O  
ATOM   2653  CB  MET A 368     143.204 148.373 129.057  1.00187.45           C  
ATOM   2654  CG  MET A 368     143.000 147.935 127.618  1.00187.45           C  
ATOM   2655  SD  MET A 368     142.493 149.275 126.523  1.00187.45           S  
ATOM   2656  CE  MET A 368     140.901 149.695 127.219  1.00187.45           C  
ATOM   2657  N   VAL A 369     143.957 151.349 129.396  1.00188.18           N  
ATOM   2658  CA  VAL A 369     143.980 152.717 128.893  1.00188.18           C  
ATOM   2659  C   VAL A 369     145.379 153.305 129.011  1.00188.18           C  
ATOM   2660  O   VAL A 369     145.732 154.236 128.278  1.00188.18           O  
ATOM   2661  CB  VAL A 369     142.932 153.576 129.622  1.00188.18           C  
ATOM   2662  CG1 VAL A 369     143.416 153.952 130.998  1.00188.18           C  
ATOM   2663  CG2 VAL A 369     142.613 154.818 128.821  1.00188.18           C  
ATOM   2664  N   LEU A 370     146.197 152.780 129.923  1.00191.01           N  
ATOM   2665  CA  LEU A 370     147.605 153.156 129.954  1.00191.01           C  
ATOM   2666  C   LEU A 370     148.288 152.785 128.648  1.00191.01           C  
ATOM   2667  O   LEU A 370     148.806 153.651 127.933  1.00191.01           O  
ATOM   2668  CB  LEU A 370     148.301 152.472 131.125  1.00191.01           C  
ATOM   2669  CG  LEU A 370     147.964 152.997 132.511  1.00191.01           C  
ATOM   2670  CD1 LEU A 370     148.730 152.213 133.552  1.00191.01           C  
ATOM   2671  CD2 LEU A 370     148.311 154.460 132.587  1.00191.01           C  
ATOM   2672  N   GLN A 371     148.297 151.491 128.325  1.00191.75           N  
ATOM   2673  CA  GLN A 371     148.900 151.032 127.081  1.00191.75           C  
ATOM   2674  C   GLN A 371     148.294 151.733 125.877  1.00191.75           C  
ATOM   2675  O   GLN A 371     148.978 151.932 124.867  1.00191.75           O  
ATOM   2676  CB  GLN A 371     148.743 149.517 126.957  1.00191.75           C  
ATOM   2677  CG  GLN A 371     149.421 148.909 125.745  1.00191.75           C  
ATOM   2678  CD  GLN A 371     148.521 148.885 124.528  1.00191.75           C  
ATOM   2679  OE1 GLN A 371     147.310 149.078 124.635  1.00191.75           O  
ATOM   2680  NE2 GLN A 371     149.109 148.654 123.361  1.00191.75           N  
ATOM   2681  N   SER A 372     147.019 152.113 125.967  1.00192.45           N  
ATOM   2682  CA  SER A 372     146.373 152.823 124.870  1.00192.45           C  
ATOM   2683  C   SER A 372     147.158 154.069 124.490  1.00192.45           C  
ATOM   2684  O   SER A 372     147.455 154.295 123.313  1.00192.45           O  
ATOM   2685  CB  SER A 372     144.943 153.188 125.257  1.00192.45           C  
ATOM   2686  OG  SER A 372     144.934 154.298 126.133  1.00192.45           O  
ATOM   2687  N   VAL A 373     147.496 154.897 125.472  1.00189.21           N  
ATOM   2688  CA  VAL A 373     148.327 156.083 125.217  1.00189.21           C  
ATOM   2689  C   VAL A 373     149.767 155.667 125.496  1.00189.21           C  
ATOM   2690  O   VAL A 373     150.330 155.880 126.572  1.00189.21           O  
ATOM   2691  CB  VAL A 373     147.868 157.297 126.033  1.00189.21           C  
ATOM   2692  CG1 VAL A 373     147.715 156.947 127.508  1.00189.21           C  
ATOM   2693  CG2 VAL A 373     148.821 158.469 125.838  1.00189.21           C  
ATOM   2694  N   GLY A 374     150.375 155.027 124.503  1.00196.12           N  
ATOM   2695  CA  GLY A 374     151.818 154.895 124.479  1.00196.12           C  
ATOM   2696  C   GLY A 374     152.428 153.970 125.511  1.00196.12           C  
ATOM   2697  O   GLY A 374     153.143 153.026 125.164  1.00196.12           O  
ATOM   2698  N   LEU A 375     152.152 154.241 126.784  1.00197.57           N  
ATOM   2699  CA  LEU A 375     152.900 153.648 127.884  1.00197.57           C  
ATOM   2700  C   LEU A 375     152.793 152.126 127.886  1.00197.57           C  
ATOM   2701  O   LEU A 375     151.949 151.529 127.216  1.00197.57           O  
ATOM   2702  CB  LEU A 375     152.407 154.194 129.222  1.00197.57           C  
ATOM   2703  CG  LEU A 375     152.972 155.543 129.665  1.00197.57           C  
ATOM   2704  CD1 LEU A 375     154.481 155.454 129.761  1.00197.57           C  
ATOM   2705  CD2 LEU A 375     152.552 156.678 128.749  1.00197.57           C  
ATOM   2706  N   ASP A 376     153.673 151.500 128.656  1.00205.27           N  
ATOM   2707  CA  ASP A 376     153.692 150.058 128.851  1.00205.27           C  
ATOM   2708  C   ASP A 376     153.763 149.756 130.345  1.00205.27           C  
ATOM   2709  O   ASP A 376     153.610 150.644 131.185  1.00205.27           O  
ATOM   2710  CB  ASP A 376     154.848 149.422 128.079  1.00205.27           C  
ATOM   2711  CG  ASP A 376     154.446 149.001 126.682  1.00205.27           C  
ATOM   2712  OD1 ASP A 376     153.363 148.398 126.534  1.00205.27           O  
ATOM   2713  OD2 ASP A 376     155.207 149.275 125.731  1.00205.27           O  
ATOM   2714  N   LEU A 377     153.975 148.481 130.677  1.00202.69           N  
ATOM   2715  CA  LEU A 377     153.865 148.051 132.065  1.00202.69           C  
ATOM   2716  C   LEU A 377     154.948 147.061 132.464  1.00202.69           C  
ATOM   2717  O   LEU A 377     154.700 146.175 133.288  1.00202.69           O  
ATOM   2718  CB  LEU A 377     152.503 147.424 132.329  1.00202.69           C  
ATOM   2719  CG  LEU A 377     151.318 148.366 132.202  1.00202.69           C  
ATOM   2720  CD1 LEU A 377     150.070 147.547 132.041  1.00202.69           C  
ATOM   2721  CD2 LEU A 377     151.228 149.260 133.422  1.00202.69           C  
ATOM   2722  N   THR A 378     156.140 147.171 131.893  1.00209.20           N  
ATOM   2723  CA  THR A 378     157.221 146.316 132.353  1.00209.20           C  
ATOM   2724  C   THR A 378     157.517 146.611 133.823  1.00209.20           C  
ATOM   2725  O   THR A 378     157.565 147.777 134.227  1.00209.20           O  
ATOM   2726  CB  THR A 378     158.473 146.493 131.490  1.00209.20           C  
ATOM   2727  OG1 THR A 378     159.515 145.635 131.973  1.00209.20           O  
ATOM   2728  CG2 THR A 378     158.946 147.930 131.474  1.00209.20           C  
ATOM   2729  N   PRO A 379     157.684 145.577 134.650  1.00210.66           N  
ATOM   2730  CA  PRO A 379     157.653 145.786 136.108  1.00210.66           C  
ATOM   2731  C   PRO A 379     158.735 146.712 136.635  1.00210.66           C  
ATOM   2732  O   PRO A 379     158.490 147.443 137.602  1.00210.66           O  
ATOM   2733  CB  PRO A 379     157.812 144.364 136.665  1.00210.66           C  
ATOM   2734  CG  PRO A 379     158.421 143.579 135.551  1.00210.66           C  
ATOM   2735  CD  PRO A 379     157.862 144.160 134.297  1.00210.66           C  
ATOM   2736  N   GLY A 380     159.927 146.703 136.042  1.00216.48           N  
ATOM   2737  CA  GLY A 380     160.985 147.563 136.539  1.00216.48           C  
ATOM   2738  C   GLY A 380     160.754 149.030 136.245  1.00216.48           C  
ATOM   2739  O   GLY A 380     161.254 149.896 136.968  1.00216.48           O  
ATOM   2740  N   SER A 381     159.998 149.328 135.192  1.00210.43           N  
ATOM   2741  CA  SER A 381     159.812 150.704 134.767  1.00210.43           C  
ATOM   2742  C   SER A 381     159.138 151.519 135.866  1.00210.43           C  
ATOM   2743  O   SER A 381     158.351 150.987 136.654  1.00210.43           O  
ATOM   2744  CB  SER A 381     158.965 150.761 133.500  1.00210.43           C  
ATOM   2745  OG  SER A 381     157.824 149.933 133.630  1.00210.43           O  
ATOM   2746  N   PRO A 382     159.432 152.817 135.942  1.00201.50           N  
ATOM   2747  CA  PRO A 382     158.752 153.662 136.932  1.00201.50           C  
ATOM   2748  C   PRO A 382     157.254 153.723 136.732  1.00201.50           C  
ATOM   2749  O   PRO A 382     156.526 153.970 137.701  1.00201.50           O  
ATOM   2750  CB  PRO A 382     159.402 155.037 136.729  1.00201.50           C  
ATOM   2751  CG  PRO A 382     160.682 154.760 136.016  1.00201.50           C  
ATOM   2752  CD  PRO A 382     160.411 153.575 135.150  1.00201.50           C  
ATOM   2753  N   VAL A 383     156.767 153.512 135.507  1.00195.84           N  
ATOM   2754  CA  VAL A 383     155.327 153.492 135.286  1.00195.84           C  
ATOM   2755  C   VAL A 383     154.683 152.383 136.098  1.00195.84           C  
ATOM   2756  O   VAL A 383     153.565 152.541 136.599  1.00195.84           O  
ATOM   2757  CB  VAL A 383     155.009 153.356 133.785  1.00195.84           C  
ATOM   2758  CG1 VAL A 383     155.658 154.476 133.014  1.00195.84           C  
ATOM   2759  CG2 VAL A 383     155.483 152.024 133.257  1.00195.84           C  
ATOM   2760  N   ALA A 384     155.377 151.257 136.265  1.00195.55           N  
ATOM   2761  CA  ALA A 384     154.839 150.186 137.092  1.00195.55           C  
ATOM   2762  C   ALA A 384     154.704 150.634 138.538  1.00195.55           C  
ATOM   2763  O   ALA A 384     153.701 150.341 139.196  1.00195.55           O  
ATOM   2764  CB  ALA A 384     155.726 148.948 136.991  1.00195.55           C  
ATOM   2765  N   LEU A 385     155.696 151.367 139.045  1.00196.06           N  
ATOM   2766  CA  LEU A 385     155.632 151.826 140.427  1.00196.06           C  
ATOM   2767  C   LEU A 385     154.542 152.874 140.610  1.00196.06           C  
ATOM   2768  O   LEU A 385     153.856 152.897 141.639  1.00196.06           O  
ATOM   2769  CB  LEU A 385     156.990 152.373 140.857  1.00196.06           C  
ATOM   2770  CG  LEU A 385     158.155 151.396 140.683  1.00196.06           C  
ATOM   2771  CD1 LEU A 385     159.431 151.971 141.273  1.00196.06           C  
ATOM   2772  CD2 LEU A 385     157.833 150.046 141.307  1.00196.06           C  
ATOM   2773  N   ALA A 386     154.371 153.754 139.625  1.00191.23           N  
ATOM   2774  CA  ALA A 386     153.281 154.718 139.696  1.00191.23           C  
ATOM   2775  C   ALA A 386     151.935 154.014 139.687  1.00191.23           C  
ATOM   2776  O   ALA A 386     151.038 154.353 140.467  1.00191.23           O  
ATOM   2777  CB  ALA A 386     153.379 155.708 138.540  1.00191.23           C  
ATOM   2778  N   TYR A 387     151.776 153.025 138.810  1.00188.45           N  
ATOM   2779  CA  TYR A 387     150.547 152.246 138.795  1.00188.45           C  
ATOM   2780  C   TYR A 387     150.321 151.560 140.131  1.00188.45           C  
ATOM   2781  O   TYR A 387     149.185 151.469 140.605  1.00188.45           O  
ATOM   2782  CB  TYR A 387     150.596 151.221 137.667  1.00188.45           C  
ATOM   2783  CG  TYR A 387     149.320 150.440 137.509  1.00188.45           C  
ATOM   2784  CD1 TYR A 387     149.149 149.219 138.139  1.00188.45           C  
ATOM   2785  CD2 TYR A 387     148.284 150.926 136.735  1.00188.45           C  
ATOM   2786  CE1 TYR A 387     147.983 148.504 137.997  1.00188.45           C  
ATOM   2787  CE2 TYR A 387     147.115 150.219 136.584  1.00188.45           C  
ATOM   2788  CZ  TYR A 387     146.968 149.010 137.218  1.00188.45           C  
ATOM   2789  OH  TYR A 387     145.799 148.303 137.068  1.00188.45           O  
ATOM   2790  N   ALA A 388     151.392 151.069 140.755  1.00186.94           N  
ATOM   2791  CA  ALA A 388     151.247 150.388 142.036  1.00186.94           C  
ATOM   2792  C   ALA A 388     150.806 151.353 143.128  1.00186.94           C  
ATOM   2793  O   ALA A 388     149.904 151.043 143.914  1.00186.94           O  
ATOM   2794  CB  ALA A 388     152.557 149.705 142.417  1.00186.94           C  
ATOM   2795  N   MET A 389     151.424 152.531 143.195  1.00186.91           N  
ATOM   2796  CA  MET A 389     151.015 153.481 144.221  1.00186.91           C  
ATOM   2797  C   MET A 389     149.616 154.019 143.949  1.00186.91           C  
ATOM   2798  O   MET A 389     148.920 154.429 144.883  1.00186.91           O  
ATOM   2799  CB  MET A 389     152.031 154.614 144.338  1.00186.91           C  
ATOM   2800  CG  MET A 389     152.222 155.430 143.089  1.00186.91           C  
ATOM   2801  SD  MET A 389     153.907 156.055 142.974  1.00186.91           S  
ATOM   2802  CE  MET A 389     154.148 156.665 144.640  1.00186.91           C  
ATOM   2803  N   ILE A 390     149.180 154.011 142.690  1.00183.78           N  
ATOM   2804  CA  ILE A 390     147.778 154.293 142.403  1.00183.78           C  
ATOM   2805  C   ILE A 390     146.893 153.188 142.958  1.00183.78           C  
ATOM   2806  O   ILE A 390     145.925 153.448 143.685  1.00183.78           O  
ATOM   2807  CB  ILE A 390     147.572 154.472 140.891  1.00183.78           C  
ATOM   2808  CG1 ILE A 390     148.033 155.859 140.467  1.00183.78           C  
ATOM   2809  CG2 ILE A 390     146.119 154.266 140.524  1.00183.78           C  
ATOM   2810  CD1 ILE A 390     147.299 156.967 141.175  1.00183.78           C  
ATOM   2811  N   LEU A 391     147.216 151.939 142.626  1.00179.10           N  
ATOM   2812  CA  LEU A 391     146.481 150.796 143.148  1.00179.10           C  
ATOM   2813  C   LEU A 391     146.464 150.797 144.669  1.00179.10           C  
ATOM   2814  O   LEU A 391     145.632 150.123 145.283  1.00179.10           O  
ATOM   2815  CB  LEU A 391     147.107 149.511 142.609  1.00179.10           C  
ATOM   2816  CG  LEU A 391     146.370 148.179 142.718  1.00179.10           C  
ATOM   2817  CD1 LEU A 391     146.695 147.324 141.507  1.00179.10           C  
ATOM   2818  CD2 LEU A 391     146.754 147.447 143.989  1.00179.10           C  
ATOM   2819  N   GLY A 392     147.387 151.529 145.288  1.00174.75           N  
ATOM   2820  CA  GLY A 392     147.346 151.683 146.734  1.00174.75           C  
ATOM   2821  C   GLY A 392     146.023 152.241 147.228  1.00174.75           C  
ATOM   2822  O   GLY A 392     145.340 151.620 148.046  1.00174.75           O  
ATOM   2823  N   ILE A 393     145.640 153.417 146.734  1.00174.87           N  
ATOM   2824  CA  ILE A 393     144.413 154.085 147.153  1.00174.87           C  
ATOM   2825  C   ILE A 393     143.287 153.881 146.152  1.00174.87           C  
ATOM   2826  O   ILE A 393     142.278 154.608 146.193  1.00174.87           O  
ATOM   2827  CB  ILE A 393     144.651 155.579 147.403  1.00174.87           C  
ATOM   2828  CG1 ILE A 393     145.188 156.239 146.136  1.00174.87           C  
ATOM   2829  CG2 ILE A 393     145.611 155.766 148.553  1.00174.87           C  
ATOM   2830  CD1 ILE A 393     145.211 157.743 146.206  1.00174.87           C  
ATOM   2831  N   ASP A 394     143.462 152.945 145.217  1.00180.94           N  
ATOM   2832  CA  ASP A 394     142.369 152.540 144.342  1.00180.94           C  
ATOM   2833  C   ASP A 394     141.065 152.356 145.101  1.00180.94           C  
ATOM   2834  O   ASP A 394     139.997 152.657 144.569  1.00180.94           O  
ATOM   2835  CB  ASP A 394     142.723 151.238 143.633  1.00180.94           C  
ATOM   2836  CG  ASP A 394     142.781 150.060 144.585  1.00180.94           C  
ATOM   2837  OD1 ASP A 394     142.934 150.288 145.805  1.00180.94           O  
ATOM   2838  OD2 ASP A 394     142.666 148.908 144.121  1.00180.94           O  
ATOM   2839  N   ALA A 395     141.128 151.855 146.336  1.00173.92           N  
ATOM   2840  CA  ALA A 395     139.907 151.614 147.097  1.00173.92           C  
ATOM   2841  C   ALA A 395     139.217 152.918 147.466  1.00173.92           C  
ATOM   2842  O   ALA A 395     137.996 153.055 147.301  1.00173.92           O  
ATOM   2843  CB  ALA A 395     140.228 150.808 148.352  1.00173.92           C  
ATOM   2844  N   ILE A 396     139.980 153.879 147.983  1.00168.72           N  
ATOM   2845  CA  ILE A 396     139.403 155.167 148.342  1.00168.72           C  
ATOM   2846  C   ILE A 396     138.819 155.842 147.113  1.00168.72           C  
ATOM   2847  O   ILE A 396     137.789 156.520 147.188  1.00168.72           O  
ATOM   2848  CB  ILE A 396     140.459 156.051 149.023  1.00168.72           C  
ATOM   2849  CG1 ILE A 396     141.325 155.209 149.956  1.00168.72           C  
ATOM   2850  CG2 ILE A 396     139.790 157.169 149.792  1.00168.72           C  
ATOM   2851  CD1 ILE A 396     142.446 155.981 150.602  1.00168.72           C  
ATOM   2852  N   LEU A 397     139.462 155.665 145.961  1.00175.81           N  
ATOM   2853  CA  LEU A 397     138.916 156.261 144.745  1.00175.81           C  
ATOM   2854  C   LEU A 397     137.651 155.537 144.295  1.00175.81           C  
ATOM   2855  O   LEU A 397     136.674 156.173 143.871  1.00175.81           O  
ATOM   2856  CB  LEU A 397     139.974 156.253 143.648  1.00175.81           C  
ATOM   2857  CG  LEU A 397     141.316 156.784 144.150  1.00175.81           C  
ATOM   2858  CD1 LEU A 397     142.410 156.607 143.119  1.00175.81           C  
ATOM   2859  CD2 LEU A 397     141.185 158.238 144.551  1.00175.81           C  
ATOM   2860  N   ASP A 398     137.654 154.208 144.391  1.00176.97           N  
ATOM   2861  CA  ASP A 398     136.500 153.409 144.008  1.00176.97           C  
ATOM   2862  C   ASP A 398     135.275 153.800 144.812  1.00176.97           C  
ATOM   2863  O   ASP A 398     134.165 153.883 144.267  1.00176.97           O  
ATOM   2864  CB  ASP A 398     136.819 151.930 144.205  1.00176.97           C  
ATOM   2865  CG  ASP A 398     135.798 151.024 143.565  1.00176.97           C  
ATOM   2866  OD1 ASP A 398     135.063 151.491 142.671  1.00176.97           O  
ATOM   2867  OD2 ASP A 398     135.728 149.844 143.964  1.00176.97           O  
ATOM   2868  N   MET A 399     135.465 154.035 146.114  1.00170.97           N  
ATOM   2869  CA  MET A 399     134.392 154.488 146.990  1.00170.97           C  
ATOM   2870  C   MET A 399     133.519 155.525 146.301  1.00170.97           C  
ATOM   2871  O   MET A 399     132.309 155.339 146.146  1.00170.97           O  
ATOM   2872  CB  MET A 399     134.987 155.070 148.273  1.00170.97           C  
ATOM   2873  CG  MET A 399     135.560 154.046 149.219  1.00170.97           C  
ATOM   2874  SD  MET A 399     134.272 153.247 150.181  1.00170.97           S  
ATOM   2875  CE  MET A 399     134.425 151.563 149.602  1.00170.97           C  
ATOM   2876  N   GLY A 400     134.137 156.611 145.842  1.00166.99           N  
ATOM   2877  CA  GLY A 400     133.366 157.679 145.236  1.00166.99           C  
ATOM   2878  C   GLY A 400     132.977 157.394 143.799  1.00166.99           C  
ATOM   2879  O   GLY A 400     131.880 157.761 143.362  1.00166.99           O  
ATOM   2880  N   ARG A 401     133.873 156.768 143.032  1.00164.69           N  
ATOM   2881  CA  ARG A 401     133.595 156.635 141.607  1.00164.69           C  
ATOM   2882  C   ARG A 401     132.402 155.722 141.362  1.00164.69           C  
ATOM   2883  O   ARG A 401     131.614 155.961 140.439  1.00164.69           O  
ATOM   2884  CB  ARG A 401     134.834 156.147 140.859  1.00164.69           C  
ATOM   2885  CG  ARG A 401     135.209 154.712 141.089  1.00164.69           C  
ATOM   2886  CD  ARG A 401     136.326 154.300 140.151  1.00164.69           C  
ATOM   2887  NE  ARG A 401     136.911 153.019 140.527  1.00164.69           N  
ATOM   2888  CZ  ARG A 401     138.101 152.885 141.100  1.00164.69           C  
ATOM   2889  NH1 ARG A 401     138.831 153.956 141.368  1.00164.69           N  
ATOM   2890  NH2 ARG A 401     138.558 151.682 141.412  1.00164.69           N  
ATOM   2891  N   THR A 402     132.228 154.692 142.191  1.00161.15           N  
ATOM   2892  CA  THR A 402     131.054 153.840 142.040  1.00161.15           C  
ATOM   2893  C   THR A 402     129.777 154.631 142.286  1.00161.15           C  
ATOM   2894  O   THR A 402     128.778 154.470 141.568  1.00161.15           O  
ATOM   2895  CB  THR A 402     131.145 152.655 142.997  1.00161.15           C  
ATOM   2896  OG1 THR A 402     132.353 151.929 142.745  1.00161.15           O  
ATOM   2897  CG2 THR A 402     129.968 151.726 142.797  1.00161.15           C  
ATOM   2898  N   MET A 403     129.796 155.493 143.303  1.00161.13           N  
ATOM   2899  CA  MET A 403     128.647 156.343 143.577  1.00161.13           C  
ATOM   2900  C   MET A 403     128.345 157.243 142.392  1.00161.13           C  
ATOM   2901  O   MET A 403     127.181 157.431 142.020  1.00161.13           O  
ATOM   2902  CB  MET A 403     128.903 157.174 144.831  1.00161.13           C  
ATOM   2903  CG  MET A 403     127.703 157.965 145.295  1.00161.13           C  
ATOM   2904  SD  MET A 403     127.789 159.684 144.777  1.00161.13           S  
ATOM   2905  CE  MET A 403     129.218 160.234 145.703  1.00161.13           C  
ATOM   2906  N   VAL A 404     129.385 157.806 141.783  1.00157.43           N  
ATOM   2907  CA  VAL A 404     129.163 158.648 140.612  1.00157.43           C  
ATOM   2908  C   VAL A 404     128.522 157.839 139.496  1.00157.43           C  
ATOM   2909  O   VAL A 404     127.596 158.307 138.820  1.00157.43           O  
ATOM   2910  CB  VAL A 404     130.479 159.300 140.160  1.00157.43           C  
ATOM   2911  CG1 VAL A 404     130.325 159.872 138.767  1.00157.43           C  
ATOM   2912  CG2 VAL A 404     130.865 160.387 141.130  1.00157.43           C  
ATOM   2913  N   ASN A 405     128.997 156.611 139.291  1.00154.79           N  
ATOM   2914  CA  ASN A 405     128.420 155.760 138.258  1.00154.79           C  
ATOM   2915  C   ASN A 405     126.930 155.562 138.481  1.00154.79           C  
ATOM   2916  O   ASN A 405     126.119 155.754 137.566  1.00154.79           O  
ATOM   2917  CB  ASN A 405     129.127 154.410 138.233  1.00154.79           C  
ATOM   2918  CG  ASN A 405     130.617 154.545 138.134  1.00154.79           C  
ATOM   2919  OD1 ASN A 405     131.128 155.486 137.532  1.00154.79           O  
ATOM   2920  ND2 ASN A 405     131.332 153.611 138.741  1.00154.79           N  
ATOM   2921  N   VAL A 406     126.549 155.166 139.695  1.00146.74           N  
ATOM   2922  CA  VAL A 406     125.144 154.839 139.909  1.00146.74           C  
ATOM   2923  C   VAL A 406     124.282 156.091 139.841  1.00146.74           C  
ATOM   2924  O   VAL A 406     123.137 156.042 139.366  1.00146.74           O  
ATOM   2925  CB  VAL A 406     124.951 154.097 141.239  1.00146.74           C  
ATOM   2926  CG1 VAL A 406     125.577 152.721 141.163  1.00146.74           C  
ATOM   2927  CG2 VAL A 406     125.532 154.891 142.366  1.00146.74           C  
ATOM   2928  N   THR A 407     124.800 157.229 140.307  1.00151.47           N  
ATOM   2929  CA  THR A 407     124.051 158.469 140.166  1.00151.47           C  
ATOM   2930  C   THR A 407     123.816 158.800 138.702  1.00151.47           C  
ATOM   2931  O   THR A 407     122.712 159.203 138.320  1.00151.47           O  
ATOM   2932  CB  THR A 407     124.783 159.612 140.855  1.00151.47           C  
ATOM   2933  OG1 THR A 407     126.112 159.702 140.332  1.00151.47           O  
ATOM   2934  CG2 THR A 407     124.833 159.389 142.349  1.00151.47           C  
ATOM   2935  N   GLY A 408     124.844 158.644 137.869  1.00154.60           N  
ATOM   2936  CA  GLY A 408     124.661 158.878 136.447  1.00154.60           C  
ATOM   2937  C   GLY A 408     123.633 157.946 135.841  1.00154.60           C  
ATOM   2938  O   GLY A 408     122.828 158.353 134.998  1.00154.60           O  
ATOM   2939  N   ASP A 409     123.655 156.679 136.254  1.00150.95           N  
ATOM   2940  CA  ASP A 409     122.641 155.736 135.798  1.00150.95           C  
ATOM   2941  C   ASP A 409     121.246 156.248 136.117  1.00150.95           C  
ATOM   2942  O   ASP A 409     120.378 156.330 135.238  1.00150.95           O  
ATOM   2943  CB  ASP A 409     122.865 154.376 136.451  1.00150.95           C  
ATOM   2944  CG  ASP A 409     124.145 153.723 136.001  1.00150.95           C  
ATOM   2945  OD1 ASP A 409     125.008 154.430 135.440  1.00150.95           O  
ATOM   2946  OD2 ASP A 409     124.295 152.504 136.218  1.00150.95           O  
ATOM   2947  N   LEU A 410     121.016 156.589 137.384  1.00144.18           N  
ATOM   2948  CA  LEU A 410     119.705 157.075 137.791  1.00144.18           C  
ATOM   2949  C   LEU A 410     119.312 158.316 137.007  1.00144.18           C  
ATOM   2950  O   LEU A 410     118.156 158.460 136.590  1.00144.18           O  
ATOM   2951  CB  LEU A 410     119.704 157.360 139.287  1.00144.18           C  
ATOM   2952  CG  LEU A 410     119.437 156.120 140.129  1.00144.18           C  
ATOM   2953  CD1 LEU A 410     119.885 156.338 141.556  1.00144.18           C  
ATOM   2954  CD2 LEU A 410     117.963 155.789 140.075  1.00144.18           C  
ATOM   2955  N   ALA A 411     120.266 159.219 136.792  1.00151.80           N  
ATOM   2956  CA  ALA A 411     119.966 160.451 136.078  1.00151.80           C  
ATOM   2957  C   ALA A 411     119.524 160.163 134.655  1.00151.80           C  
ATOM   2958  O   ALA A 411     118.509 160.693 134.194  1.00151.80           O  
ATOM   2959  CB  ALA A 411     121.184 161.369 136.082  1.00151.80           C  
ATOM   2960  N   GLY A 412     120.274 159.331 133.940  1.00151.51           N  
ATOM   2961  CA  GLY A 412     119.878 158.998 132.584  1.00151.51           C  
ATOM   2962  C   GLY A 412     118.528 158.319 132.530  1.00151.51           C  
ATOM   2963  O   GLY A 412     117.723 158.577 131.630  1.00151.51           O  
ATOM   2964  N   THR A 413     118.256 157.450 133.499  1.00149.27           N  
ATOM   2965  CA  THR A 413     116.987 156.740 133.494  1.00149.27           C  
ATOM   2966  C   THR A 413     115.826 157.702 133.684  1.00149.27           C  
ATOM   2967  O   THR A 413     114.839 157.657 132.941  1.00149.27           O  
ATOM   2968  CB  THR A 413     116.995 155.672 134.574  1.00149.27           C  
ATOM   2969  OG1 THR A 413     117.392 156.267 135.812  1.00149.27           O  
ATOM   2970  CG2 THR A 413     117.991 154.602 134.204  1.00149.27           C  
ATOM   2971  N   VAL A 414     115.928 158.593 134.669  1.00155.14           N  
ATOM   2972  CA  VAL A 414     114.838 159.537 134.882  1.00155.14           C  
ATOM   2973  C   VAL A 414     114.732 160.493 133.704  1.00155.14           C  
ATOM   2974  O   VAL A 414     113.636 160.943 133.350  1.00155.14           O  
ATOM   2975  CB  VAL A 414     115.010 160.286 136.215  1.00155.14           C  
ATOM   2976  CG1 VAL A 414     116.320 161.021 136.253  1.00155.14           C  
ATOM   2977  CG2 VAL A 414     113.860 161.247 136.432  1.00155.14           C  
ATOM   2978  N   ILE A 415     115.858 160.795 133.056  1.00155.35           N  
ATOM   2979  CA  ILE A 415     115.825 161.640 131.867  1.00155.35           C  
ATOM   2980  C   ILE A 415     114.980 160.989 130.785  1.00155.35           C  
ATOM   2981  O   ILE A 415     114.010 161.575 130.291  1.00155.35           O  
ATOM   2982  CB  ILE A 415     117.252 161.920 131.368  1.00155.35           C  
ATOM   2983  CG1 ILE A 415     117.886 163.042 132.179  1.00155.35           C  
ATOM   2984  CG2 ILE A 415     117.232 162.304 129.905  1.00155.35           C  
ATOM   2985  CD1 ILE A 415     117.240 164.377 131.957  1.00155.35           C  
ATOM   2986  N   VAL A 416     115.331 159.760 130.408  1.00151.94           N  
ATOM   2987  CA  VAL A 416     114.622 159.103 129.315  1.00151.94           C  
ATOM   2988  C   VAL A 416     113.167 158.869 129.692  1.00151.94           C  
ATOM   2989  O   VAL A 416     112.274 158.909 128.839  1.00151.94           O  
ATOM   2990  CB  VAL A 416     115.329 157.798 128.910  1.00151.94           C  
ATOM   2991  CG1 VAL A 416     116.799 158.057 128.669  1.00151.94           C  
ATOM   2992  CG2 VAL A 416     115.147 156.734 129.964  1.00151.94           C  
ATOM   2993  N   ALA A 417     112.899 158.642 130.979  1.00160.24           N  
ATOM   2994  CA  ALA A 417     111.514 158.509 131.410  1.00160.24           C  
ATOM   2995  C   ALA A 417     110.749 159.799 131.172  1.00160.24           C  
ATOM   2996  O   ALA A 417     109.682 159.792 130.547  1.00160.24           O  
ATOM   2997  CB  ALA A 417     111.457 158.113 132.882  1.00160.24           C  
ATOM   2998  N   LYS A 418     111.285 160.919 131.658  1.00158.43           N  
ATOM   2999  CA  LYS A 418     110.651 162.209 131.418  1.00158.43           C  
ATOM   3000  C   LYS A 418     110.464 162.456 129.931  1.00158.43           C  
ATOM   3001  O   LYS A 418     109.430 162.983 129.505  1.00158.43           O  
ATOM   3002  CB  LYS A 418     111.484 163.323 132.041  1.00158.43           C  
ATOM   3003  CG  LYS A 418     110.906 164.708 131.845  1.00158.43           C  
ATOM   3004  CD  LYS A 418     109.485 164.787 132.363  1.00158.43           C  
ATOM   3005  CE  LYS A 418     109.061 166.230 132.558  1.00158.43           C  
ATOM   3006  NZ  LYS A 418     109.953 166.936 133.519  1.00158.43           N  
ATOM   3007  N   THR A 419     111.454 162.076 129.124  1.00162.42           N  
ATOM   3008  CA  THR A 419     111.334 162.248 127.683  1.00162.42           C  
ATOM   3009  C   THR A 419     110.160 161.456 127.130  1.00162.42           C  
ATOM   3010  O   THR A 419     109.531 161.875 126.153  1.00162.42           O  
ATOM   3011  CB  THR A 419     112.634 161.830 127.001  1.00162.42           C  
ATOM   3012  OG1 THR A 419     113.715 162.603 127.533  1.00162.42           O  
ATOM   3013  CG2 THR A 419     112.557 162.065 125.503  1.00162.42           C  
ATOM   3014  N   GLU A 420     109.831 160.330 127.753  1.00165.25           N  
ATOM   3015  CA  GLU A 420     108.713 159.508 127.322  1.00165.25           C  
ATOM   3016  C   GLU A 420     107.451 159.770 128.130  1.00165.25           C  
ATOM   3017  O   GLU A 420     106.527 158.953 128.091  1.00165.25           O  
ATOM   3018  CB  GLU A 420     109.086 158.029 127.409  1.00165.25           C  
ATOM   3019  CG  GLU A 420     110.355 157.662 126.663  1.00165.25           C  
ATOM   3020  CD  GLU A 420     110.211 157.788 125.163  1.00165.25           C  
ATOM   3021  OE1 GLU A 420     109.088 157.597 124.655  1.00165.25           O  
ATOM   3022  OE2 GLU A 420     111.223 158.072 124.491  1.00165.25           O  
ATOM   3023  N   LYS A 421     107.387 160.893 128.844  1.00166.57           N  
ATOM   3024  CA  LYS A 421     106.278 161.190 129.750  1.00166.57           C  
ATOM   3025  C   LYS A 421     106.024 160.005 130.674  1.00166.57           C  
ATOM   3026  O   LYS A 421     104.901 159.519 130.816  1.00166.57           O  
ATOM   3027  CB  LYS A 421     105.011 161.566 128.982  1.00166.57           C  
ATOM   3028  CG  LYS A 421     105.252 162.292 127.673  1.00166.57           C  
ATOM   3029  CD  LYS A 421     105.975 163.609 127.883  1.00166.57           C  
ATOM   3030  CE  LYS A 421     106.639 164.059 126.598  1.00166.57           C  
ATOM   3031  NZ  LYS A 421     107.529 162.997 126.059  1.00166.57           N  
ATOM   3032  N   GLU A 422     107.096 159.531 131.298  1.00173.97           N  
ATOM   3033  CA  GLU A 422     107.047 158.280 132.037  1.00173.97           C  
ATOM   3034  C   GLU A 422     107.430 158.475 133.495  1.00173.97           C  
ATOM   3035  O   GLU A 422     108.219 157.698 134.042  1.00173.97           O  
ATOM   3036  CB  GLU A 422     107.971 157.259 131.385  1.00173.97           C  
ATOM   3037  CG  GLU A 422     107.506 155.845 131.546  1.00173.97           C  
ATOM   3038  CD  GLU A 422     106.273 155.543 130.728  1.00173.97           C  
ATOM   3039  OE1 GLU A 422     106.034 156.254 129.729  1.00173.97           O  
ATOM   3040  OE2 GLU A 422     105.543 154.595 131.082  1.00173.97           O  
ATOM   3041  N   LEU A 423     106.881 159.500 134.134  1.00178.87           N  
ATOM   3042  CA  LEU A 423     107.233 159.830 135.504  1.00178.87           C  
ATOM   3043  C   LEU A 423     105.979 159.952 136.352  1.00178.87           C  
ATOM   3044  O   LEU A 423     104.860 160.065 135.847  1.00178.87           O  
ATOM   3045  CB  LEU A 423     108.034 161.134 135.575  1.00178.87           C  
ATOM   3046  CG  LEU A 423     109.467 161.065 135.058  1.00178.87           C  
ATOM   3047  CD1 LEU A 423     110.162 162.390 135.276  1.00178.87           C  
ATOM   3048  CD2 LEU A 423     110.205 159.958 135.767  1.00178.87           C  
ATOM   3049  N   ASP A 424     106.186 159.925 137.662  1.00200.04           N  
ATOM   3050  CA  ASP A 424     105.144 160.223 138.633  1.00200.04           C  
ATOM   3051  C   ASP A 424     105.369 161.651 139.109  1.00200.04           C  
ATOM   3052  O   ASP A 424     106.259 161.907 139.925  1.00200.04           O  
ATOM   3053  CB  ASP A 424     105.178 159.235 139.797  1.00200.04           C  
ATOM   3054  CG  ASP A 424     104.168 159.568 140.883  1.00200.04           C  
ATOM   3055  OD1 ASP A 424     103.395 160.538 140.731  1.00200.04           O  
ATOM   3056  OD2 ASP A 424     104.141 158.847 141.901  1.00200.04           O  
ATOM   3057  N   GLU A 425     104.561 162.575 138.590  1.00205.07           N  
ATOM   3058  CA  GLU A 425     104.699 163.975 138.968  1.00205.07           C  
ATOM   3059  C   GLU A 425     104.638 164.145 140.477  1.00205.07           C  
ATOM   3060  O   GLU A 425     105.417 164.910 141.056  1.00205.07           O  
ATOM   3061  CB  GLU A 425     103.610 164.805 138.294  1.00205.07           C  
ATOM   3062  CG  GLU A 425     103.518 164.596 136.796  1.00205.07           C  
ATOM   3063  CD  GLU A 425     104.798 164.960 136.077  1.00205.07           C  
ATOM   3064  OE1 GLU A 425     105.520 165.859 136.556  1.00205.07           O  
ATOM   3065  OE2 GLU A 425     105.083 164.345 135.030  1.00205.07           O  
ATOM   3066  N   SER A 426     103.728 163.422 141.133  1.00204.45           N  
ATOM   3067  CA  SER A 426     103.570 163.564 142.575  1.00204.45           C  
ATOM   3068  C   SER A 426     104.862 163.256 143.314  1.00204.45           C  
ATOM   3069  O   SER A 426     105.123 163.839 144.372  1.00204.45           O  
ATOM   3070  CB  SER A 426     102.442 162.661 143.072  1.00204.45           C  
ATOM   3071  OG  SER A 426     102.686 161.310 142.735  1.00204.45           O  
ATOM   3072  N   LYS A 427     105.686 162.354 142.776  1.00194.20           N  
ATOM   3073  CA  LYS A 427     106.989 162.112 143.382  1.00194.20           C  
ATOM   3074  C   LYS A 427     107.840 163.370 143.379  1.00194.20           C  
ATOM   3075  O   LYS A 427     108.713 163.533 144.238  1.00194.20           O  
ATOM   3076  CB  LYS A 427     107.711 160.983 142.652  1.00194.20           C  
ATOM   3077  CG  LYS A 427     107.057 159.630 142.826  1.00194.20           C  
ATOM   3078  CD  LYS A 427     106.815 159.326 144.292  1.00194.20           C  
ATOM   3079  CE  LYS A 427     105.844 158.173 144.456  1.00194.20           C  
ATOM   3080  NZ  LYS A 427     106.233 157.015 143.607  1.00194.20           N  
ATOM   3081  N   TRP A 428     107.594 164.275 142.434  1.00195.72           N  
ATOM   3082  CA  TRP A 428     108.316 165.533 142.359  1.00195.72           C  
ATOM   3083  C   TRP A 428     107.474 166.737 142.743  1.00195.72           C  
ATOM   3084  O   TRP A 428     108.040 167.778 143.088  1.00195.72           O  
ATOM   3085  CB  TRP A 428     108.869 165.739 140.943  1.00195.72           C  
ATOM   3086  CG  TRP A 428     109.568 164.534 140.424  1.00195.72           C  
ATOM   3087  CD1 TRP A 428     108.998 163.441 139.848  1.00195.72           C  
ATOM   3088  CD2 TRP A 428     110.976 164.288 140.446  1.00195.72           C  
ATOM   3089  NE1 TRP A 428     109.963 162.530 139.504  1.00195.72           N  
ATOM   3090  CE2 TRP A 428     111.187 163.028 139.861  1.00195.72           C  
ATOM   3091  CE3 TRP A 428     112.078 165.013 140.901  1.00195.72           C  
ATOM   3092  CZ2 TRP A 428     112.454 162.477 139.719  1.00195.72           C  
ATOM   3093  CZ3 TRP A 428     113.334 164.465 140.759  1.00195.72           C  
ATOM   3094  CH2 TRP A 428     113.513 163.210 140.173  1.00195.72           C  
ATOM   3095  N   ILE A 429     106.149 166.623 142.690  1.00211.23           N  
ATOM   3096  CA  ILE A 429     105.291 167.718 143.118  1.00211.23           C  
ATOM   3097  C   ILE A 429     105.429 167.900 144.621  1.00211.23           C  
ATOM   3098  O   ILE A 429     105.325 166.937 145.392  1.00211.23           O  
ATOM   3099  CB  ILE A 429     103.833 167.449 142.719  1.00211.23           C  
ATOM   3100  CG1 ILE A 429     103.673 167.507 141.199  1.00211.23           C  
ATOM   3101  CG2 ILE A 429     102.906 168.450 143.384  1.00211.23           C  
ATOM   3102  CD1 ILE A 429     104.059 168.835 140.600  1.00211.23           C  
ATOM   3103  N   SER A 430     105.674 169.134 145.044  1.00211.99           N  
ATOM   3104  CA  SER A 430     105.831 169.438 146.459  1.00211.99           C  
ATOM   3105  C   SER A 430     104.976 170.633 146.860  1.00211.99           C  
ATOM   3106  O   SER A 430     105.437 171.773 146.823  1.00211.99           O  
ATOM   3107  CB  SER A 430     107.298 169.711 146.786  1.00211.99           C  
ATOM   3108  OG  SER A 430     107.878 170.564 145.816  1.00211.99           O  
TER    3109      SER A 430                                                      
ATOM   3110  N   LEU B   5     114.127 153.147 101.399  1.00159.73           N  
ATOM   3111  CA  LEU B   5     113.617 153.829 102.580  1.00159.73           C  
ATOM   3112  C   LEU B   5     113.829 152.992 103.824  1.00159.73           C  
ATOM   3113  O   LEU B   5     114.074 151.787 103.744  1.00159.73           O  
ATOM   3114  CB  LEU B   5     112.127 154.141 102.434  1.00159.73           C  
ATOM   3115  CG  LEU B   5     111.700 155.427 101.733  1.00159.73           C  
ATOM   3116  CD1 LEU B   5     112.061 155.385 100.257  1.00159.73           C  
ATOM   3117  CD2 LEU B   5     110.210 155.642 101.918  1.00159.73           C  
ATOM   3118  N   LEU B   6     113.743 153.647 104.976  1.00165.56           N  
ATOM   3119  CA  LEU B   6     113.663 152.927 106.235  1.00165.56           C  
ATOM   3120  C   LEU B   6     112.551 151.894 106.149  1.00165.56           C  
ATOM   3121  O   LEU B   6     111.441 152.202 105.706  1.00165.56           O  
ATOM   3122  CB  LEU B   6     113.422 153.900 107.390  1.00165.56           C  
ATOM   3123  CG  LEU B   6     112.054 154.573 107.551  1.00165.56           C  
ATOM   3124  CD1 LEU B   6     111.899 155.134 108.954  1.00165.56           C  
ATOM   3125  CD2 LEU B   6     111.846 155.666 106.512  1.00165.56           C  
ATOM   3126  N   ARG B   7     112.888 150.648 106.475  1.00161.25           N  
ATOM   3127  CA  ARG B   7     111.950 149.531 106.492  1.00161.25           C  
ATOM   3128  C   ARG B   7     111.554 149.138 105.075  1.00161.25           C  
ATOM   3129  O   ARG B   7     110.978 148.070 104.859  1.00161.25           O  
ATOM   3130  CB  ARG B   7     110.713 149.876 107.332  1.00161.25           C  
ATOM   3131  CG  ARG B   7     109.674 148.773 107.440  1.00161.25           C  
ATOM   3132  CD  ARG B   7     108.679 149.058 108.544  1.00161.25           C  
ATOM   3133  NE  ARG B   7     109.301 148.996 109.862  1.00161.25           N  
ATOM   3134  CZ  ARG B   7     109.475 147.874 110.551  1.00161.25           C  
ATOM   3135  NH1 ARG B   7     110.052 147.911 111.745  1.00161.25           N  
ATOM   3136  NH2 ARG B   7     109.073 146.715 110.048  1.00161.25           N  
ATOM   3137  N   ARG B   8     111.917 149.956 104.088  1.00163.50           N  
ATOM   3138  CA  ARG B   8     111.729 149.536 102.706  1.00163.50           C  
ATOM   3139  C   ARG B   8     112.821 148.563 102.301  1.00163.50           C  
ATOM   3140  O   ARG B   8     112.559 147.571 101.613  1.00163.50           O  
ATOM   3141  CB  ARG B   8     111.708 150.748 101.780  1.00163.50           C  
ATOM   3142  CG  ARG B   8     111.663 150.404 100.301  1.00163.50           C  
ATOM   3143  CD  ARG B   8     111.955 151.628  99.451  1.00163.50           C  
ATOM   3144  NE  ARG B   8     112.148 151.293  98.044  1.00163.50           N  
ATOM   3145  CZ  ARG B   8     112.687 152.115  97.149  1.00163.50           C  
ATOM   3146  NH1 ARG B   8     112.826 151.729  95.889  1.00163.50           N  
ATOM   3147  NH2 ARG B   8     113.086 153.326  97.514  1.00163.50           N  
ATOM   3148  N   TYR B   9     114.052 148.830 102.737  1.00157.93           N  
ATOM   3149  CA  TYR B   9     115.122 147.855 102.610  1.00157.93           C  
ATOM   3150  C   TYR B   9     114.769 146.545 103.295  1.00157.93           C  
ATOM   3151  O   TYR B   9     115.337 145.504 102.953  1.00157.93           O  
ATOM   3152  CB  TYR B   9     116.408 148.442 103.185  1.00157.93           C  
ATOM   3153  CG  TYR B   9     117.415 147.424 103.645  1.00157.93           C  
ATOM   3154  CD1 TYR B   9     118.214 146.755 102.737  1.00157.93           C  
ATOM   3155  CD2 TYR B   9     117.574 147.140 104.989  1.00157.93           C  
ATOM   3156  CE1 TYR B   9     119.140 145.828 103.153  1.00157.93           C  
ATOM   3157  CE2 TYR B   9     118.496 146.214 105.416  1.00157.93           C  
ATOM   3158  CZ  TYR B   9     119.277 145.560 104.493  1.00157.93           C  
ATOM   3159  OH  TYR B   9     120.200 144.632 104.914  1.00157.93           O  
ATOM   3160  N   LEU B  10     113.838 146.569 104.243  1.00153.81           N  
ATOM   3161  CA  LEU B  10     113.339 145.340 104.838  1.00153.81           C  
ATOM   3162  C   LEU B  10     112.206 144.725 104.037  1.00153.81           C  
ATOM   3163  O   LEU B  10     111.998 143.510 104.105  1.00153.81           O  
ATOM   3164  CB  LEU B  10     112.861 145.600 106.266  1.00153.81           C  
ATOM   3165  CG  LEU B  10     113.847 146.332 107.170  1.00153.81           C  
ATOM   3166  CD1 LEU B  10     113.322 146.373 108.589  1.00153.81           C  
ATOM   3167  CD2 LEU B  10     115.200 145.659 107.125  1.00153.81           C  
ATOM   3168  N   ASP B  11     111.470 145.535 103.277  1.00161.19           N  
ATOM   3169  CA  ASP B  11     110.327 145.009 102.540  1.00161.19           C  
ATOM   3170  C   ASP B  11     110.768 144.081 101.418  1.00161.19           C  
ATOM   3171  O   ASP B  11     110.057 143.127 101.080  1.00161.19           O  
ATOM   3172  CB  ASP B  11     109.488 146.156 101.983  1.00161.19           C  
ATOM   3173  CG  ASP B  11     108.936 147.050 103.069  1.00161.19           C  
ATOM   3174  OD1 ASP B  11     108.669 146.542 104.177  1.00161.19           O  
ATOM   3175  OD2 ASP B  11     108.773 148.262 102.819  1.00161.19           O  
ATOM   3176  N   TYR B  12     111.925 144.346 100.827  1.00150.94           N  
ATOM   3177  CA  TYR B  12     112.388 143.537  99.714  1.00150.94           C  
ATOM   3178  C   TYR B  12     112.585 142.093 100.167  1.00150.94           C  
ATOM   3179  O   TYR B  12     112.952 141.851 101.321  1.00150.94           O  
ATOM   3180  CB  TYR B  12     113.694 144.103  99.160  1.00150.94           C  
ATOM   3181  CG  TYR B  12     113.871 143.889  97.680  1.00150.94           C  
ATOM   3182  CD1 TYR B  12     112.929 144.351  96.775  1.00150.94           C  
ATOM   3183  CD2 TYR B  12     114.983 143.227  97.185  1.00150.94           C  
ATOM   3184  CE1 TYR B  12     113.087 144.154  95.418  1.00150.94           C  
ATOM   3185  CE2 TYR B  12     115.152 143.027  95.831  1.00150.94           C  
ATOM   3186  CZ  TYR B  12     114.202 143.493  94.952  1.00150.94           C  
ATOM   3187  OH  TYR B  12     114.371 143.293  93.602  1.00150.94           O  
ATOM   3188  N   PRO B  13     112.326 141.114  99.302  1.00148.37           N  
ATOM   3189  CA  PRO B  13     112.560 139.718  99.685  1.00148.37           C  
ATOM   3190  C   PRO B  13     114.032 139.475  99.970  1.00148.37           C  
ATOM   3191  O   PRO B  13     114.910 139.921  99.230  1.00148.37           O  
ATOM   3192  CB  PRO B  13     112.082 138.928  98.464  1.00148.37           C  
ATOM   3193  CG  PRO B  13     112.146 139.898  97.342  1.00148.37           C  
ATOM   3194  CD  PRO B  13     111.800 141.225  97.935  1.00148.37           C  
ATOM   3195  N   VAL B  14     114.289 138.752 101.061  1.00145.52           N  
ATOM   3196  CA  VAL B  14     115.648 138.622 101.576  1.00145.52           C  
ATOM   3197  C   VAL B  14     116.564 137.991 100.539  1.00145.52           C  
ATOM   3198  O   VAL B  14     117.731 138.372 100.409  1.00145.52           O  
ATOM   3199  CB  VAL B  14     115.638 137.815 102.885  1.00145.52           C  
ATOM   3200  CG1 VAL B  14     117.042 137.690 103.439  1.00145.52           C  
ATOM   3201  CG2 VAL B  14     114.717 138.469 103.892  1.00145.52           C  
ATOM   3202  N   LEU B  15     116.057 137.019  99.785  1.00140.28           N  
ATOM   3203  CA  LEU B  15     116.905 136.315  98.831  1.00140.28           C  
ATOM   3204  C   LEU B  15     117.317 137.223  97.678  1.00140.28           C  
ATOM   3205  O   LEU B  15     118.499 137.293  97.316  1.00140.28           O  
ATOM   3206  CB  LEU B  15     116.180 135.081  98.309  1.00140.28           C  
ATOM   3207  CG  LEU B  15     117.007 134.243  97.345  1.00140.28           C  
ATOM   3208  CD1 LEU B  15     118.342 133.913  97.977  1.00140.28           C  
ATOM   3209  CD2 LEU B  15     116.256 132.981  96.977  1.00140.28           C  
ATOM   3210  N   TRP B  16     116.348 137.894  97.059  1.00146.73           N  
ATOM   3211  CA  TRP B  16     116.692 138.853  96.019  1.00146.73           C  
ATOM   3212  C   TRP B  16     117.625 139.917  96.567  1.00146.73           C  
ATOM   3213  O   TRP B  16     118.571 140.336  95.891  1.00146.73           O  
ATOM   3214  CB  TRP B  16     115.427 139.485  95.448  1.00146.73           C  
ATOM   3215  CG  TRP B  16     114.675 138.572  94.543  1.00146.73           C  
ATOM   3216  CD1 TRP B  16     113.410 138.101  94.722  1.00146.73           C  
ATOM   3217  CD2 TRP B  16     115.142 138.009  93.313  1.00146.73           C  
ATOM   3218  NE1 TRP B  16     113.057 137.284  93.678  1.00146.73           N  
ATOM   3219  CE2 TRP B  16     114.105 137.211  92.799  1.00146.73           C  
ATOM   3220  CE3 TRP B  16     116.337 138.107  92.593  1.00146.73           C  
ATOM   3221  CZ2 TRP B  16     114.225 136.513  91.601  1.00146.73           C  
ATOM   3222  CZ3 TRP B  16     116.454 137.414  91.406  1.00146.73           C  
ATOM   3223  CH2 TRP B  16     115.406 136.627  90.921  1.00146.73           C  
ATOM   3224  N   LYS B  17     117.385 140.344  97.804  1.00150.83           N  
ATOM   3225  CA  LYS B  17     118.241 141.336  98.439  1.00150.83           C  
ATOM   3226  C   LYS B  17     119.678 140.847  98.517  1.00150.83           C  
ATOM   3227  O   LYS B  17     120.615 141.562  98.147  1.00150.83           O  
ATOM   3228  CB  LYS B  17     117.706 141.648  99.833  1.00150.83           C  
ATOM   3229  CG  LYS B  17     118.058 143.019 100.358  1.00150.83           C  
ATOM   3230  CD  LYS B  17     117.379 143.263 101.694  1.00150.83           C  
ATOM   3231  CE  LYS B  17     115.972 142.692 101.707  1.00150.83           C  
ATOM   3232  NZ  LYS B  17     115.212 143.095 102.920  1.00150.83           N  
ATOM   3233  N   ILE B  18     119.867 139.618  98.991  1.00144.02           N  
ATOM   3234  CA  ILE B  18     121.212 139.114  99.219  1.00144.02           C  
ATOM   3235  C   ILE B  18     121.930 138.898  97.894  1.00144.02           C  
ATOM   3236  O   ILE B  18     123.122 139.195  97.764  1.00144.02           O  
ATOM   3237  CB  ILE B  18     121.161 137.835 100.079  1.00144.02           C  
ATOM   3238  CG1 ILE B  18     122.543 137.494 100.603  1.00144.02           C  
ATOM   3239  CG2 ILE B  18     120.595 136.659  99.329  1.00144.02           C  
ATOM   3240  CD1 ILE B  18     123.011 138.466 101.611  1.00144.02           C  
ATOM   3241  N   LEU B  19     121.213 138.421  96.877  1.00146.86           N  
ATOM   3242  CA  LEU B  19     121.846 138.229  95.578  1.00146.86           C  
ATOM   3243  C   LEU B  19     122.243 139.563  94.962  1.00146.86           C  
ATOM   3244  O   LEU B  19     123.335 139.700  94.388  1.00146.86           O  
ATOM   3245  CB  LEU B  19     120.904 137.468  94.652  1.00146.86           C  
ATOM   3246  CG  LEU B  19     121.581 136.739  93.501  1.00146.86           C  
ATOM   3247  CD1 LEU B  19     122.639 135.803  94.040  1.00146.86           C  
ATOM   3248  CD2 LEU B  19     120.554 135.977  92.692  1.00146.86           C  
ATOM   3249  N   TRP B  20     121.350 140.549  95.047  1.00156.71           N  
ATOM   3250  CA  TRP B  20     121.657 141.884  94.561  1.00156.71           C  
ATOM   3251  C   TRP B  20     122.895 142.428  95.252  1.00156.71           C  
ATOM   3252  O   TRP B  20     123.797 142.973  94.603  1.00156.71           O  
ATOM   3253  CB  TRP B  20     120.449 142.786  94.802  1.00156.71           C  
ATOM   3254  CG  TRP B  20     120.404 144.014  93.976  1.00156.71           C  
ATOM   3255  CD1 TRP B  20     120.596 145.293  94.398  1.00156.71           C  
ATOM   3256  CD2 TRP B  20     120.119 144.089  92.578  1.00156.71           C  
ATOM   3257  NE1 TRP B  20     120.460 146.164  93.345  1.00156.71           N  
ATOM   3258  CE2 TRP B  20     120.167 145.447  92.215  1.00156.71           C  
ATOM   3259  CE3 TRP B  20     119.835 143.138  91.596  1.00156.71           C  
ATOM   3260  CZ2 TRP B  20     119.942 145.879  90.913  1.00156.71           C  
ATOM   3261  CZ3 TRP B  20     119.613 143.568  90.305  1.00156.71           C  
ATOM   3262  CH2 TRP B  20     119.667 144.926  89.974  1.00156.71           C  
ATOM   3263  N   GLY B  21     122.962 142.269  96.573  1.00153.68           N  
ATOM   3264  CA  GLY B  21     124.143 142.699  97.298  1.00153.68           C  
ATOM   3265  C   GLY B  21     125.393 141.978  96.840  1.00153.68           C  
ATOM   3266  O   GLY B  21     126.469 142.572  96.763  1.00153.68           O  
ATOM   3267  N   LEU B  22     125.264 140.694  96.513  1.00152.70           N  
ATOM   3268  CA  LEU B  22     126.424 139.935  96.063  1.00152.70           C  
ATOM   3269  C   LEU B  22     126.969 140.487  94.755  1.00152.70           C  
ATOM   3270  O   LEU B  22     128.173 140.731  94.627  1.00152.70           O  
ATOM   3271  CB  LEU B  22     126.063 138.463  95.903  1.00152.70           C  
ATOM   3272  CG  LEU B  22     127.155 137.643  95.222  1.00152.70           C  
ATOM   3273  CD1 LEU B  22     128.434 137.715  96.025  1.00152.70           C  
ATOM   3274  CD2 LEU B  22     126.713 136.208  95.060  1.00152.70           C  
ATOM   3275  N   VAL B  23     126.098 140.679  93.766  1.00155.28           N  
ATOM   3276  CA  VAL B  23     126.586 141.160  92.475  1.00155.28           C  
ATOM   3277  C   VAL B  23     127.124 142.580  92.603  1.00155.28           C  
ATOM   3278  O   VAL B  23     128.115 142.948  91.950  1.00155.28           O  
ATOM   3279  CB  VAL B  23     125.494 141.055  91.397  1.00155.28           C  
ATOM   3280  CG1 VAL B  23     125.166 139.600  91.126  1.00155.28           C  
ATOM   3281  CG2 VAL B  23     124.252 141.810  91.807  1.00155.28           C  
ATOM   3282  N   LEU B  24     126.500 143.398  93.454  1.00152.55           N  
ATOM   3283  CA  LEU B  24     127.013 144.746  93.659  1.00152.55           C  
ATOM   3284  C   LEU B  24     128.398 144.713  94.287  1.00152.55           C  
ATOM   3285  O   LEU B  24     129.300 145.440  93.855  1.00152.55           O  
ATOM   3286  CB  LEU B  24     126.048 145.556  94.518  1.00152.55           C  
ATOM   3287  CG  LEU B  24     124.716 145.886  93.849  1.00152.55           C  
ATOM   3288  CD1 LEU B  24     124.008 147.003  94.588  1.00152.55           C  
ATOM   3289  CD2 LEU B  24     124.923 146.253  92.395  1.00152.55           C  
ATOM   3290  N   GLY B  25     128.585 143.885  95.313  1.00154.02           N  
ATOM   3291  CA  GLY B  25     129.907 143.742  95.893  1.00154.02           C  
ATOM   3292  C   GLY B  25     130.919 143.249  94.884  1.00154.02           C  
ATOM   3293  O   GLY B  25     132.073 143.678  94.886  1.00154.02           O  
ATOM   3294  N   ALA B  26     130.493 142.350  93.999  1.00154.78           N  
ATOM   3295  CA  ALA B  26     131.376 141.871  92.945  1.00154.78           C  
ATOM   3296  C   ALA B  26     131.885 143.025  92.096  1.00154.78           C  
ATOM   3297  O   ALA B  26     133.100 143.227  91.953  1.00154.78           O  
ATOM   3298  CB  ALA B  26     130.639 140.854  92.077  1.00154.78           C  
ATOM   3299  N   VAL B  27     130.962 143.794  91.517  1.00152.92           N  
ATOM   3300  CA  VAL B  27     131.379 144.853  90.604  1.00152.92           C  
ATOM   3301  C   VAL B  27     132.178 145.913  91.348  1.00152.92           C  
ATOM   3302  O   VAL B  27     133.137 146.481  90.810  1.00152.92           O  
ATOM   3303  CB  VAL B  27     130.163 145.451  89.874  1.00152.92           C  
ATOM   3304  CG1 VAL B  27     129.467 144.377  89.057  1.00152.92           C  
ATOM   3305  CG2 VAL B  27     129.201 146.088  90.850  1.00152.92           C  
ATOM   3306  N   PHE B  28     131.826 146.170  92.608  1.00152.25           N  
ATOM   3307  CA  PHE B  28     132.547 147.177  93.373  1.00152.25           C  
ATOM   3308  C   PHE B  28     133.974 146.737  93.652  1.00152.25           C  
ATOM   3309  O   PHE B  28     134.915 147.529  93.518  1.00152.25           O  
ATOM   3310  CB  PHE B  28     131.814 147.464  94.678  1.00152.25           C  
ATOM   3311  CG  PHE B  28     132.237 148.734  95.339  1.00152.25           C  
ATOM   3312  CD1 PHE B  28     133.381 148.778  96.111  1.00152.25           C  
ATOM   3313  CD2 PHE B  28     131.491 149.885  95.189  1.00152.25           C  
ATOM   3314  CE1 PHE B  28     133.773 149.945  96.720  1.00152.25           C  
ATOM   3315  CE2 PHE B  28     131.878 151.055  95.797  1.00152.25           C  
ATOM   3316  CZ  PHE B  28     133.021 151.086  96.563  1.00152.25           C  
ATOM   3317  N   GLY B  29     134.154 145.483  94.063  1.00152.84           N  
ATOM   3318  CA  GLY B  29     135.494 144.978  94.289  1.00152.84           C  
ATOM   3319  C   GLY B  29     136.325 144.997  93.026  1.00152.84           C  
ATOM   3320  O   GLY B  29     137.510 145.336  93.060  1.00152.84           O  
ATOM   3321  N   LEU B  30     135.715 144.649  91.893  1.00152.59           N  
ATOM   3322  CA  LEU B  30     136.444 144.720  90.632  1.00152.59           C  
ATOM   3323  C   LEU B  30     136.895 146.143  90.338  1.00152.59           C  
ATOM   3324  O   LEU B  30     138.061 146.376  89.998  1.00152.59           O  
ATOM   3325  CB  LEU B  30     135.583 144.189  89.492  1.00152.59           C  
ATOM   3326  CG  LEU B  30     135.854 142.736  89.122  1.00152.59           C  
ATOM   3327  CD1 LEU B  30     137.281 142.597  88.631  1.00152.59           C  
ATOM   3328  CD2 LEU B  30     135.609 141.832  90.306  1.00152.59           C  
ATOM   3329  N   ILE B  31     135.983 147.106  90.468  1.00151.86           N  
ATOM   3330  CA  ILE B  31     136.328 148.498  90.200  1.00151.86           C  
ATOM   3331  C   ILE B  31     137.473 148.942  91.098  1.00151.86           C  
ATOM   3332  O   ILE B  31     138.472 149.505  90.632  1.00151.86           O  
ATOM   3333  CB  ILE B  31     135.092 149.397  90.377  1.00151.86           C  
ATOM   3334  CG1 ILE B  31     134.161 149.260  89.173  1.00151.86           C  
ATOM   3335  CG2 ILE B  31     135.508 150.840  90.578  1.00151.86           C  
ATOM   3336  CD1 ILE B  31     132.985 150.206  89.202  1.00151.86           C  
ATOM   3337  N   ALA B  32     137.349 148.687  92.400  1.00147.48           N  
ATOM   3338  CA  ALA B  32     138.366 149.147  93.337  1.00147.48           C  
ATOM   3339  C   ALA B  32     139.712 148.498  93.056  1.00147.48           C  
ATOM   3340  O   ALA B  32     140.749 149.172  93.068  1.00147.48           O  
ATOM   3341  CB  ALA B  32     137.926 148.865  94.771  1.00147.48           C  
ATOM   3342  N   GLY B  33     139.721 147.191  92.797  1.00148.01           N  
ATOM   3343  CA  GLY B  33     140.973 146.521  92.503  1.00148.01           C  
ATOM   3344  C   GLY B  33     141.606 147.019  91.222  1.00148.01           C  
ATOM   3345  O   GLY B  33     142.831 147.040  91.091  1.00148.01           O  
ATOM   3346  N   HIS B  34     140.782 147.432  90.260  1.00154.33           N  
ATOM   3347  CA  HIS B  34     141.343 147.951  89.021  1.00154.33           C  
ATOM   3348  C   HIS B  34     141.847 149.376  89.186  1.00154.33           C  
ATOM   3349  O   HIS B  34     142.755 149.797  88.462  1.00154.33           O  
ATOM   3350  CB  HIS B  34     140.310 147.887  87.903  1.00154.33           C  
ATOM   3351  CG  HIS B  34     140.847 148.306  86.573  1.00154.33           C  
ATOM   3352  ND1 HIS B  34     140.704 149.586  86.084  1.00154.33           N  
ATOM   3353  CD2 HIS B  34     141.538 147.618  85.635  1.00154.33           C  
ATOM   3354  CE1 HIS B  34     141.279 149.667  84.898  1.00154.33           C  
ATOM   3355  NE2 HIS B  34     141.792 148.487  84.602  1.00154.33           N  
ATOM   3356  N   PHE B  35     141.278 150.131  90.118  1.00153.63           N  
ATOM   3357  CA  PHE B  35     141.700 151.507  90.336  1.00153.63           C  
ATOM   3358  C   PHE B  35     142.690 151.654  91.480  1.00153.63           C  
ATOM   3359  O   PHE B  35     143.050 152.783  91.825  1.00153.63           O  
ATOM   3360  CB  PHE B  35     140.485 152.399  90.593  1.00153.63           C  
ATOM   3361  CG  PHE B  35     139.655 152.656  89.372  1.00153.63           C  
ATOM   3362  CD1 PHE B  35     140.061 152.196  88.133  1.00153.63           C  
ATOM   3363  CD2 PHE B  35     138.472 153.364  89.461  1.00153.63           C  
ATOM   3364  CE1 PHE B  35     139.298 152.432  87.009  1.00153.63           C  
ATOM   3365  CE2 PHE B  35     137.705 153.604  88.340  1.00153.63           C  
ATOM   3366  CZ  PHE B  35     138.119 153.138  87.112  1.00153.63           C  
ATOM   3367  N   GLY B  36     143.141 150.553  92.073  1.00149.52           N  
ATOM   3368  CA  GLY B  36     144.122 150.625  93.136  1.00149.52           C  
ATOM   3369  C   GLY B  36     143.586 151.214  94.423  1.00149.52           C  
ATOM   3370  O   GLY B  36     143.993 152.304  94.832  1.00149.52           O  
ATOM   3371  N   TYR B  37     142.660 150.506  95.068  1.00148.96           N  
ATOM   3372  CA  TYR B  37     142.100 150.958  96.334  1.00148.96           C  
ATOM   3373  C   TYR B  37     141.955 149.805  97.316  1.00148.96           C  
ATOM   3374  O   TYR B  37     141.132 149.869  98.235  1.00148.96           O  
ATOM   3375  CB  TYR B  37     140.748 151.633  96.123  1.00148.96           C  
ATOM   3376  CG  TYR B  37     140.849 153.001  95.501  1.00148.96           C  
ATOM   3377  CD1 TYR B  37     140.871 153.157  94.125  1.00148.96           C  
ATOM   3378  CD2 TYR B  37     140.923 154.138  96.291  1.00148.96           C  
ATOM   3379  CE1 TYR B  37     140.963 154.408  93.552  1.00148.96           C  
ATOM   3380  CE2 TYR B  37     141.015 155.393  95.728  1.00148.96           C  
ATOM   3381  CZ  TYR B  37     141.035 155.522  94.358  1.00148.96           C  
ATOM   3382  OH  TYR B  37     141.127 156.771  93.791  1.00148.96           O  
ATOM   3383  N   ALA B  38     142.743 148.745  97.131  1.00144.58           N  
ATOM   3384  CA  ALA B  38     142.596 147.552  97.957  1.00144.58           C  
ATOM   3385  C   ALA B  38     142.735 147.877  99.436  1.00144.58           C  
ATOM   3386  O   ALA B  38     141.927 147.429 100.256  1.00144.58           O  
ATOM   3387  CB  ALA B  38     143.620 146.500  97.543  1.00144.58           C  
ATOM   3388  N   GLY B  39     143.758 148.647  99.799  1.00146.29           N  
ATOM   3389  CA  GLY B  39     143.893 149.055 101.185  1.00146.29           C  
ATOM   3390  C   GLY B  39     142.674 149.803 101.681  1.00146.29           C  
ATOM   3391  O   GLY B  39     142.213 149.587 102.804  1.00146.29           O  
ATOM   3392  N   ALA B  40     142.122 150.676 100.839  1.00145.05           N  
ATOM   3393  CA  ALA B  40     140.957 151.456 101.239  1.00145.05           C  
ATOM   3394  C   ALA B  40     139.766 150.554 101.521  1.00145.05           C  
ATOM   3395  O   ALA B  40     139.141 150.646 102.583  1.00145.05           O  
ATOM   3396  CB  ALA B  40     140.614 152.478 100.157  1.00145.05           C  
ATOM   3397  N   VAL B  41     139.435 149.675 100.577  1.00140.87           N  
ATOM   3398  CA  VAL B  41     138.271 148.818 100.760  1.00140.87           C  
ATOM   3399  C   VAL B  41     138.485 147.870 101.929  1.00140.87           C  
ATOM   3400  O   VAL B  41     137.543 147.544 102.660  1.00140.87           O  
ATOM   3401  CB  VAL B  41     137.947 148.062  99.459  1.00140.87           C  
ATOM   3402  CG1 VAL B  41     139.084 147.151  99.071  1.00140.87           C  
ATOM   3403  CG2 VAL B  41     136.670 147.266  99.623  1.00140.87           C  
ATOM   3404  N   LYS B  42     139.722 147.427 102.140  1.00135.62           N  
ATOM   3405  CA  LYS B  42     139.986 146.531 103.257  1.00135.62           C  
ATOM   3406  C   LYS B  42     139.790 147.243 104.585  1.00135.62           C  
ATOM   3407  O   LYS B  42     139.099 146.739 105.476  1.00135.62           O  
ATOM   3408  CB  LYS B  42     141.398 145.967 103.157  1.00135.62           C  
ATOM   3409  CG  LYS B  42     141.782 145.115 104.343  1.00135.62           C  
ATOM   3410  CD  LYS B  42     143.105 144.422 104.115  1.00135.62           C  
ATOM   3411  CE  LYS B  42     143.417 143.475 105.253  1.00135.62           C  
ATOM   3412  NZ  LYS B  42     143.320 144.170 106.562  1.00135.62           N  
ATOM   3413  N   THR B  43     140.383 148.422 104.737  1.00140.67           N  
ATOM   3414  CA  THR B  43     140.308 149.123 106.008  1.00140.67           C  
ATOM   3415  C   THR B  43     138.937 149.716 106.280  1.00140.67           C  
ATOM   3416  O   THR B  43     138.571 149.879 107.447  1.00140.67           O  
ATOM   3417  CB  THR B  43     141.347 150.240 106.056  1.00140.67           C  
ATOM   3418  OG1 THR B  43     141.141 151.123 104.948  1.00140.67           O  
ATOM   3419  CG2 THR B  43     142.747 149.663 105.985  1.00140.67           C  
ATOM   3420  N   TYR B  44     138.171 150.043 105.244  1.00140.15           N  
ATOM   3421  CA  TYR B  44     136.953 150.810 105.438  1.00140.15           C  
ATOM   3422  C   TYR B  44     135.676 150.017 105.227  1.00140.15           C  
ATOM   3423  O   TYR B  44     134.624 150.445 105.708  1.00140.15           O  
ATOM   3424  CB  TYR B  44     136.933 152.024 104.499  1.00140.15           C  
ATOM   3425  CG  TYR B  44     137.840 153.158 104.923  1.00140.15           C  
ATOM   3426  CD1 TYR B  44     138.825 152.969 105.884  1.00140.15           C  
ATOM   3427  CD2 TYR B  44     137.708 154.422 104.364  1.00140.15           C  
ATOM   3428  CE1 TYR B  44     139.654 154.000 106.270  1.00140.15           C  
ATOM   3429  CE2 TYR B  44     138.532 155.461 104.746  1.00140.15           C  
ATOM   3430  CZ  TYR B  44     139.503 155.244 105.699  1.00140.15           C  
ATOM   3431  OH  TYR B  44     140.326 156.276 106.084  1.00140.15           O  
ATOM   3432  N   ILE B  45     135.729 148.886 104.527  1.00135.77           N  
ATOM   3433  CA  ILE B  45     134.537 148.123 104.195  1.00135.77           C  
ATOM   3434  C   ILE B  45     134.559 146.732 104.808  1.00135.77           C  
ATOM   3435  O   ILE B  45     133.556 146.287 105.376  1.00135.77           O  
ATOM   3436  CB  ILE B  45     134.345 148.037 102.672  1.00135.77           C  
ATOM   3437  CG1 ILE B  45     134.335 149.438 102.071  1.00135.77           C  
ATOM   3438  CG2 ILE B  45     133.058 147.320 102.350  1.00135.77           C  
ATOM   3439  CD1 ILE B  45     133.843 149.486 100.646  1.00135.77           C  
ATOM   3440  N   LYS B  46     135.682 146.030 104.704  1.00136.22           N  
ATOM   3441  CA  LYS B  46     135.825 144.680 105.236  1.00136.22           C  
ATOM   3442  C   LYS B  46     135.335 144.556 106.676  1.00136.22           C  
ATOM   3443  O   LYS B  46     134.715 143.540 107.013  1.00136.22           O  
ATOM   3444  CB  LYS B  46     137.278 144.216 105.138  1.00136.22           C  
ATOM   3445  CG  LYS B  46     137.474 142.763 105.502  1.00136.22           C  
ATOM   3446  CD  LYS B  46     138.895 142.315 105.250  1.00136.22           C  
ATOM   3447  CE  LYS B  46     139.108 140.903 105.747  1.00136.22           C  
ATOM   3448  NZ  LYS B  46     138.796 140.796 107.194  1.00136.22           N  
ATOM   3449  N   PRO B  47     135.589 145.538 107.554  1.00134.00           N  
ATOM   3450  CA  PRO B  47     134.992 145.479 108.896  1.00134.00           C  
ATOM   3451  C   PRO B  47     133.533 145.068 108.919  1.00134.00           C  
ATOM   3452  O   PRO B  47     133.124 144.327 109.818  1.00134.00           O  
ATOM   3453  CB  PRO B  47     135.184 146.908 109.402  1.00134.00           C  
ATOM   3454  CG  PRO B  47     136.480 147.299 108.824  1.00134.00           C  
ATOM   3455  CD  PRO B  47     136.595 146.614 107.483  1.00134.00           C  
ATOM   3456  N   PHE B  48     132.733 145.513 107.952  1.00133.45           N  
ATOM   3457  CA  PHE B  48     131.339 145.091 107.927  1.00133.45           C  
ATOM   3458  C   PHE B  48     131.227 143.595 107.679  1.00133.45           C  
ATOM   3459  O   PHE B  48     130.419 142.907 108.316  1.00133.45           O  
ATOM   3460  CB  PHE B  48     130.572 145.875 106.867  1.00133.45           C  
ATOM   3461  CG  PHE B  48     130.398 147.324 107.202  1.00133.45           C  
ATOM   3462  CD1 PHE B  48     130.752 147.808 108.446  1.00133.45           C  
ATOM   3463  CD2 PHE B  48     129.875 148.202 106.275  1.00133.45           C  
ATOM   3464  CE1 PHE B  48     130.593 149.137 108.757  1.00133.45           C  
ATOM   3465  CE2 PHE B  48     129.712 149.534 106.582  1.00133.45           C  
ATOM   3466  CZ  PHE B  48     130.073 150.001 107.824  1.00133.45           C  
ATOM   3467  N   GLY B  49     132.040 143.068 106.768  1.00136.85           N  
ATOM   3468  CA  GLY B  49     132.032 141.635 106.540  1.00136.85           C  
ATOM   3469  C   GLY B  49     132.467 140.855 107.763  1.00136.85           C  
ATOM   3470  O   GLY B  49     131.916 139.795 108.065  1.00136.85           O  
ATOM   3471  N   ASP B  50     133.465 141.365 108.481  1.00139.56           N  
ATOM   3472  CA  ASP B  50     133.888 140.687 109.697  1.00139.56           C  
ATOM   3473  C   ASP B  50     132.800 140.731 110.756  1.00139.56           C  
ATOM   3474  O   ASP B  50     132.604 139.759 111.490  1.00139.56           O  
ATOM   3475  CB  ASP B  50     135.180 141.295 110.225  1.00139.56           C  
ATOM   3476  CG  ASP B  50     136.332 141.109 109.273  1.00139.56           C  
ATOM   3477  OD1 ASP B  50     137.278 140.375 109.623  1.00139.56           O  
ATOM   3478  OD2 ASP B  50     136.289 141.683 108.170  1.00139.56           O  
ATOM   3479  N   LEU B  51     132.081 141.845 110.854  1.00129.65           N  
ATOM   3480  CA  LEU B  51     130.937 141.883 111.754  1.00129.65           C  
ATOM   3481  C   LEU B  51     129.919 140.827 111.365  1.00129.65           C  
ATOM   3482  O   LEU B  51     129.374 140.127 112.225  1.00129.65           O  
ATOM   3483  CB  LEU B  51     130.299 143.267 111.744  1.00129.65           C  
ATOM   3484  CG  LEU B  51     128.853 143.298 112.232  1.00129.65           C  
ATOM   3485  CD1 LEU B  51     128.790 142.986 113.710  1.00129.65           C  
ATOM   3486  CD2 LEU B  51     128.228 144.644 111.953  1.00129.65           C  
ATOM   3487  N   PHE B  52     129.660 140.691 110.068  1.00120.71           N  
ATOM   3488  CA  PHE B  52     128.705 139.693 109.609  1.00120.71           C  
ATOM   3489  C   PHE B  52     129.151 138.287 109.981  1.00120.71           C  
ATOM   3490  O   PHE B  52     128.351 137.478 110.466  1.00120.71           O  
ATOM   3491  CB  PHE B  52     128.527 139.808 108.103  1.00120.71           C  
ATOM   3492  CG  PHE B  52     127.623 138.777 107.529  1.00120.71           C  
ATOM   3493  CD1 PHE B  52     126.280 138.785 107.821  1.00120.71           C  
ATOM   3494  CD2 PHE B  52     128.115 137.799 106.697  1.00120.71           C  
ATOM   3495  CE1 PHE B  52     125.446 137.840 107.292  1.00120.71           C  
ATOM   3496  CE2 PHE B  52     127.281 136.851 106.164  1.00120.71           C  
ATOM   3497  CZ  PHE B  52     125.944 136.873 106.459  1.00120.71           C  
ATOM   3498  N   VAL B  53     130.426 137.975 109.763  1.00118.19           N  
ATOM   3499  CA  VAL B  53     130.889 136.618 110.028  1.00118.19           C  
ATOM   3500  C   VAL B  53     130.923 136.352 111.525  1.00118.19           C  
ATOM   3501  O   VAL B  53     130.672 135.228 111.974  1.00118.19           O  
ATOM   3502  CB  VAL B  53     132.254 136.363 109.363  1.00118.19           C  
ATOM   3503  CG1 VAL B  53     133.348 137.135 110.049  1.00118.19           C  
ATOM   3504  CG2 VAL B  53     132.571 134.888 109.380  1.00118.19           C  
ATOM   3505  N   ARG B  54     131.214 137.376 112.328  1.00119.75           N  
ATOM   3506  CA  ARG B  54     131.145 137.200 113.772  1.00119.75           C  
ATOM   3507  C   ARG B  54     129.716 136.937 114.210  1.00119.75           C  
ATOM   3508  O   ARG B  54     129.465 136.077 115.061  1.00119.75           O  
ATOM   3509  CB  ARG B  54     131.711 138.425 114.484  1.00119.75           C  
ATOM   3510  CG  ARG B  54     133.220 138.527 114.420  1.00119.75           C  
ATOM   3511  CD  ARG B  54     133.726 139.714 115.212  1.00119.75           C  
ATOM   3512  NE  ARG B  54     133.418 139.591 116.630  1.00119.75           N  
ATOM   3513  CZ  ARG B  54     134.250 139.079 117.528  1.00119.75           C  
ATOM   3514  NH1 ARG B  54     135.443 138.644 117.152  1.00119.75           N  
ATOM   3515  NH2 ARG B  54     133.891 139.003 118.801  1.00119.75           N  
ATOM   3516  N   LEU B  55     128.764 137.664 113.632  1.00118.48           N  
ATOM   3517  CA  LEU B  55     127.364 137.386 113.910  1.00118.48           C  
ATOM   3518  C   LEU B  55     127.013 135.949 113.577  1.00118.48           C  
ATOM   3519  O   LEU B  55     126.369 135.267 114.380  1.00118.48           O  
ATOM   3520  CB  LEU B  55     126.477 138.340 113.122  1.00118.48           C  
ATOM   3521  CG  LEU B  55     126.457 139.771 113.641  1.00118.48           C  
ATOM   3522  CD1 LEU B  55     125.867 140.692 112.600  1.00118.48           C  
ATOM   3523  CD2 LEU B  55     125.666 139.844 114.927  1.00118.48           C  
ATOM   3524  N   LEU B  56     127.431 135.472 112.407  1.00115.78           N  
ATOM   3525  CA  LEU B  56     127.163 134.084 112.052  1.00115.78           C  
ATOM   3526  C   LEU B  56     127.768 133.131 113.067  1.00115.78           C  
ATOM   3527  O   LEU B  56     127.097 132.205 113.531  1.00115.78           O  
ATOM   3528  CB  LEU B  56     127.689 133.774 110.657  1.00115.78           C  
ATOM   3529  CG  LEU B  56     126.681 133.975 109.535  1.00115.78           C  
ATOM   3530  CD1 LEU B  56     125.551 133.002 109.722  1.00115.78           C  
ATOM   3531  CD2 LEU B  56     126.151 135.375 109.539  1.00115.78           C  
ATOM   3532  N   LYS B  57     129.031 133.347 113.430  1.00117.20           N  
ATOM   3533  CA  LYS B  57     129.657 132.499 114.432  1.00117.20           C  
ATOM   3534  C   LYS B  57     128.900 132.525 115.748  1.00117.20           C  
ATOM   3535  O   LYS B  57     128.896 131.523 116.468  1.00117.20           O  
ATOM   3536  CB  LYS B  57     131.106 132.922 114.653  1.00117.20           C  
ATOM   3537  CG  LYS B  57     132.013 132.627 113.481  1.00117.20           C  
ATOM   3538  CD  LYS B  57     133.435 133.054 113.772  1.00117.20           C  
ATOM   3539  CE  LYS B  57     134.323 132.849 112.564  1.00117.20           C  
ATOM   3540  NZ  LYS B  57     135.705 133.333 112.809  1.00117.20           N  
ATOM   3541  N   MET B  58     128.245 133.632 116.069  1.00123.08           N  
ATOM   3542  CA  MET B  58     127.400 133.676 117.258  1.00123.08           C  
ATOM   3543  C   MET B  58     126.022 133.096 117.000  1.00123.08           C  
ATOM   3544  O   MET B  58     125.010 133.676 117.390  1.00123.08           O  
ATOM   3545  CB  MET B  58     127.292 135.123 117.724  1.00123.08           C  
ATOM   3546  CG  MET B  58     126.718 135.317 119.108  1.00123.08           C  
ATOM   3547  SD  MET B  58     125.940 136.931 119.225  1.00123.08           S  
ATOM   3548  CE  MET B  58     124.643 136.745 118.010  1.00123.08           C  
ATOM   3549  N   LEU B  59     125.947 131.948 116.342  1.00119.63           N  
ATOM   3550  CA  LEU B  59     124.660 131.295 116.180  1.00119.63           C  
ATOM   3551  C   LEU B  59     124.790 129.798 116.369  1.00119.63           C  
ATOM   3552  O   LEU B  59     123.836 129.132 116.775  1.00119.63           O  
ATOM   3553  CB  LEU B  59     124.081 131.599 114.803  1.00119.63           C  
ATOM   3554  CG  LEU B  59     123.540 133.011 114.629  1.00119.63           C  
ATOM   3555  CD1 LEU B  59     123.047 133.222 113.218  1.00119.63           C  
ATOM   3556  CD2 LEU B  59     122.429 133.245 115.618  1.00119.63           C  
ATOM   3557  N   VAL B  60     125.981 129.267 116.108  1.00119.54           N  
ATOM   3558  CA  VAL B  60     126.115 127.825 115.945  1.00119.54           C  
ATOM   3559  C   VAL B  60     125.804 127.104 117.248  1.00119.54           C  
ATOM   3560  O   VAL B  60     124.915 126.248 117.299  1.00119.54           O  
ATOM   3561  CB  VAL B  60     127.504 127.474 115.384  1.00119.54           C  
ATOM   3562  CG1 VAL B  60     127.677 128.147 114.056  1.00119.54           C  
ATOM   3563  CG2 VAL B  60     128.612 127.945 116.305  1.00119.54           C  
ATOM   3564  N   MET B  61     126.490 127.474 118.334  1.00124.68           N  
ATOM   3565  CA  MET B  61     126.312 126.740 119.587  1.00124.68           C  
ATOM   3566  C   MET B  61     124.867 126.779 120.062  1.00124.68           C  
ATOM   3567  O   MET B  61     124.278 125.706 120.288  1.00124.68           O  
ATOM   3568  CB  MET B  61     127.291 127.259 120.638  1.00124.68           C  
ATOM   3569  CG  MET B  61     128.647 126.617 120.531  1.00124.68           C  
ATOM   3570  SD  MET B  61     128.473 124.836 120.378  1.00124.68           S  
ATOM   3571  CE  MET B  61     130.175 124.326 120.531  1.00124.68           C  
ATOM   3572  N   PRO B  62     124.227 127.940 120.212  1.00119.01           N  
ATOM   3573  CA  PRO B  62     122.818 127.917 120.614  1.00119.01           C  
ATOM   3574  C   PRO B  62     121.949 127.157 119.638  1.00119.01           C  
ATOM   3575  O   PRO B  62     121.098 126.363 120.059  1.00119.01           O  
ATOM   3576  CB  PRO B  62     122.448 129.403 120.669  1.00119.01           C  
ATOM   3577  CG  PRO B  62     123.738 130.110 120.796  1.00119.01           C  
ATOM   3578  CD  PRO B  62     124.692 129.317 119.989  1.00119.01           C  
ATOM   3579  N   ILE B  63     122.152 127.363 118.339  1.00115.31           N  
ATOM   3580  CA  ILE B  63     121.308 126.698 117.357  1.00115.31           C  
ATOM   3581  C   ILE B  63     121.485 125.193 117.436  1.00115.31           C  
ATOM   3582  O   ILE B  63     120.506 124.450 117.535  1.00115.31           O  
ATOM   3583  CB  ILE B  63     121.599 127.216 115.943  1.00115.31           C  
ATOM   3584  CG1 ILE B  63     120.912 128.553 115.726  1.00115.31           C  
ATOM   3585  CG2 ILE B  63     121.116 126.225 114.916  1.00115.31           C  
ATOM   3586  CD1 ILE B  63     121.291 129.194 114.435  1.00115.31           C  
ATOM   3587  N   VAL B  64     122.728 124.713 117.384  1.00113.47           N  
ATOM   3588  CA  VAL B  64     122.931 123.269 117.404  1.00113.47           C  
ATOM   3589  C   VAL B  64     122.344 122.678 118.676  1.00113.47           C  
ATOM   3590  O   VAL B  64     121.576 121.711 118.629  1.00113.47           O  
ATOM   3591  CB  VAL B  64     124.418 122.906 117.225  1.00113.47           C  
ATOM   3592  CG1 VAL B  64     124.941 123.464 115.919  1.00113.47           C  
ATOM   3593  CG2 VAL B  64     125.266 123.383 118.384  1.00113.47           C  
ATOM   3594  N   LEU B  65     122.625 123.299 119.822  1.00115.74           N  
ATOM   3595  CA  LEU B  65     122.140 122.763 121.086  1.00115.74           C  
ATOM   3596  C   LEU B  65     120.621 122.674 121.093  1.00115.74           C  
ATOM   3597  O   LEU B  65     120.045 121.588 121.248  1.00115.74           O  
ATOM   3598  CB  LEU B  65     122.639 123.633 122.236  1.00115.74           C  
ATOM   3599  CG  LEU B  65     122.353 123.120 123.641  1.00115.74           C  
ATOM   3600  CD1 LEU B  65     122.833 121.700 123.773  1.00115.74           C  
ATOM   3601  CD2 LEU B  65     123.036 124.002 124.659  1.00115.74           C  
ATOM   3602  N   ALA B  66     119.952 123.810 120.906  1.00118.29           N  
ATOM   3603  CA  ALA B  66     118.502 123.837 121.022  1.00118.29           C  
ATOM   3604  C   ALA B  66     117.845 122.976 119.955  1.00118.29           C  
ATOM   3605  O   ALA B  66     116.960 122.168 120.257  1.00118.29           O  
ATOM   3606  CB  ALA B  66     118.001 125.275 120.936  1.00118.29           C  
ATOM   3607  N   SER B  67     118.241 123.157 118.695  1.00116.84           N  
ATOM   3608  CA  SER B  67     117.630 122.404 117.612  1.00116.84           C  
ATOM   3609  C   SER B  67     117.784 120.910 117.824  1.00116.84           C  
ATOM   3610  O   SER B  67     116.817 120.157 117.677  1.00116.84           O  
ATOM   3611  CB  SER B  67     118.252 122.817 116.284  1.00116.84           C  
ATOM   3612  OG  SER B  67     119.663 122.800 116.380  1.00116.84           O  
ATOM   3613  N   LEU B  68     118.991 120.457 118.168  1.00116.22           N  
ATOM   3614  CA  LEU B  68     119.195 119.034 118.384  1.00116.22           C  
ATOM   3615  C   LEU B  68     118.334 118.527 119.526  1.00116.22           C  
ATOM   3616  O   LEU B  68     117.644 117.511 119.384  1.00116.22           O  
ATOM   3617  CB  LEU B  68     120.667 118.752 118.653  1.00116.22           C  
ATOM   3618  CG  LEU B  68     121.462 118.342 117.420  1.00116.22           C  
ATOM   3619  CD1 LEU B  68     120.918 117.040 116.894  1.00116.22           C  
ATOM   3620  CD2 LEU B  68     121.394 119.406 116.352  1.00116.22           C  
ATOM   3621  N   VAL B  69     118.352 119.222 120.665  1.00114.38           N  
ATOM   3622  CA  VAL B  69     117.571 118.764 121.808  1.00114.38           C  
ATOM   3623  C   VAL B  69     116.102 118.650 121.435  1.00114.38           C  
ATOM   3624  O   VAL B  69     115.432 117.668 121.773  1.00114.38           O  
ATOM   3625  CB  VAL B  69     117.776 119.701 123.006  1.00114.38           C  
ATOM   3626  CG1 VAL B  69     116.655 119.519 124.001  1.00114.38           C  
ATOM   3627  CG2 VAL B  69     119.108 119.417 123.652  1.00114.38           C  
ATOM   3628  N   VAL B  70     115.583 119.642 120.716  1.00110.25           N  
ATOM   3629  CA  VAL B  70     114.186 119.595 120.305  1.00110.25           C  
ATOM   3630  C   VAL B  70     113.943 118.398 119.401  1.00110.25           C  
ATOM   3631  O   VAL B  70     113.005 117.620 119.606  1.00110.25           O  
ATOM   3632  CB  VAL B  70     113.787 120.907 119.614  1.00110.25           C  
ATOM   3633  CG1 VAL B  70     112.486 120.725 118.869  1.00110.25           C  
ATOM   3634  CG2 VAL B  70     113.662 122.005 120.637  1.00110.25           C  
ATOM   3635  N   GLY B  71     114.786 118.235 118.385  1.00114.69           N  
ATOM   3636  CA  GLY B  71     114.644 117.092 117.505  1.00114.69           C  
ATOM   3637  C   GLY B  71     114.764 115.779 118.248  1.00114.69           C  
ATOM   3638  O   GLY B  71     113.914 114.898 118.113  1.00114.69           O  
ATOM   3639  N   ALA B  72     115.799 115.645 119.070  1.00118.12           N  
ATOM   3640  CA  ALA B  72     116.022 114.400 119.788  1.00118.12           C  
ATOM   3641  C   ALA B  72     114.978 114.133 120.856  1.00118.12           C  
ATOM   3642  O   ALA B  72     115.110 113.144 121.582  1.00118.12           O  
ATOM   3643  CB  ALA B  72     117.413 114.402 120.419  1.00118.12           C  
ATOM   3644  N   ALA B  73     113.957 114.974 120.983  1.00112.27           N  
ATOM   3645  CA  ALA B  73     112.881 114.732 121.926  1.00112.27           C  
ATOM   3646  C   ALA B  73     111.510 114.712 121.279  1.00112.27           C  
ATOM   3647  O   ALA B  73     110.532 114.387 121.957  1.00112.27           O  
ATOM   3648  CB  ALA B  73     112.890 115.789 123.037  1.00112.27           C  
ATOM   3649  N   SER B  74     111.408 115.044 119.999  1.00119.27           N  
ATOM   3650  CA  SER B  74     110.141 115.031 119.291  1.00119.27           C  
ATOM   3651  C   SER B  74     109.937 113.756 118.487  1.00119.27           C  
ATOM   3652  O   SER B  74     109.056 113.713 117.625  1.00119.27           O  
ATOM   3653  CB  SER B  74     110.045 116.249 118.376  1.00119.27           C  
ATOM   3654  OG  SER B  74     111.035 116.194 117.366  1.00119.27           O  
ATOM   3655  N   ILE B  75     110.729 112.721 118.743  1.00120.53           N  
ATOM   3656  CA  ILE B  75     110.652 111.470 118.003  1.00120.53           C  
ATOM   3657  C   ILE B  75     110.621 110.320 118.993  1.00120.53           C  
ATOM   3658  O   ILE B  75     111.288 110.366 120.031  1.00120.53           O  
ATOM   3659  CB  ILE B  75     111.843 111.301 117.041  1.00120.53           C  
ATOM   3660  CG1 ILE B  75     112.139 112.604 116.305  1.00120.53           C  
ATOM   3661  CG2 ILE B  75     111.570 110.191 116.050  1.00120.53           C  
ATOM   3662  CD1 ILE B  75     113.472 112.596 115.601  1.00120.53           C  
ATOM   3663  N   SER B  76     109.852 109.288 118.672  1.00130.21           N  
ATOM   3664  CA  SER B  76     109.913 108.069 119.458  1.00130.21           C  
ATOM   3665  C   SER B  76     111.325 107.496 119.391  1.00130.21           C  
ATOM   3666  O   SER B  76     111.924 107.453 118.311  1.00130.21           O  
ATOM   3667  CB  SER B  76     108.907 107.041 118.946  1.00130.21           C  
ATOM   3668  OG  SER B  76     109.284 106.562 117.669  1.00130.21           O  
ATOM   3669  N   PRO B  77     111.882 107.050 120.515  1.00130.52           N  
ATOM   3670  CA  PRO B  77     113.286 106.612 120.514  1.00130.52           C  
ATOM   3671  C   PRO B  77     113.580 105.514 119.516  1.00130.52           C  
ATOM   3672  O   PRO B  77     114.697 105.456 118.993  1.00130.52           O  
ATOM   3673  CB  PRO B  77     113.501 106.133 121.954  1.00130.52           C  
ATOM   3674  CG  PRO B  77     112.440 106.812 122.744  1.00130.52           C  
ATOM   3675  CD  PRO B  77     111.262 106.921 121.840  1.00130.52           C  
ATOM   3676  N   ALA B  78     112.617 104.643 119.228  1.00134.14           N  
ATOM   3677  CA  ALA B  78     112.844 103.615 118.219  1.00134.14           C  
ATOM   3678  C   ALA B  78     112.981 104.236 116.836  1.00134.14           C  
ATOM   3679  O   ALA B  78     113.973 104.004 116.130  1.00134.14           O  
ATOM   3680  CB  ALA B  78     111.707 102.597 118.243  1.00134.14           C  
ATOM   3681  N   ARG B  79     111.983 105.021 116.429  1.00129.11           N  
ATOM   3682  CA  ARG B  79     112.088 105.737 115.167  1.00129.11           C  
ATOM   3683  C   ARG B  79     113.299 106.650 115.167  1.00129.11           C  
ATOM   3684  O   ARG B  79     113.952 106.826 114.135  1.00129.11           O  
ATOM   3685  CB  ARG B  79     110.819 106.541 114.903  1.00129.11           C  
ATOM   3686  CG  ARG B  79     110.835 107.273 113.581  1.00129.11           C  
ATOM   3687  CD  ARG B  79     109.480 107.856 113.254  1.00129.11           C  
ATOM   3688  NE  ARG B  79     109.111 108.920 114.179  1.00129.11           N  
ATOM   3689  CZ  ARG B  79     108.126 109.785 113.965  1.00129.11           C  
ATOM   3690  NH1 ARG B  79     107.411 109.714 112.852  1.00129.11           N  
ATOM   3691  NH2 ARG B  79     107.858 110.724 114.861  1.00129.11           N  
ATOM   3692  N   LEU B  80     113.620 107.235 116.320  1.00131.90           N  
ATOM   3693  CA  LEU B  80     114.785 108.104 116.392  1.00131.90           C  
ATOM   3694  C   LEU B  80     116.052 107.339 116.061  1.00131.90           C  
ATOM   3695  O   LEU B  80     116.856 107.785 115.243  1.00131.90           O  
ATOM   3696  CB  LEU B  80     114.899 108.740 117.772  1.00131.90           C  
ATOM   3697  CG  LEU B  80     116.226 109.477 117.952  1.00131.90           C  
ATOM   3698  CD1 LEU B  80     116.384 110.557 116.901  1.00131.90           C  
ATOM   3699  CD2 LEU B  80     116.319 110.075 119.333  1.00131.90           C  
ATOM   3700  N   GLY B  81     116.255 106.188 116.696  1.00138.86           N  
ATOM   3701  CA  GLY B  81     117.442 105.404 116.407  1.00138.86           C  
ATOM   3702  C   GLY B  81     117.492 104.949 114.964  1.00138.86           C  
ATOM   3703  O   GLY B  81     118.546 104.994 114.321  1.00138.86           O  
ATOM   3704  N   ARG B  82     116.351 104.511 114.432  1.00133.24           N  
ATOM   3705  CA  ARG B  82     116.304 104.073 113.042  1.00133.24           C  
ATOM   3706  C   ARG B  82     116.717 105.195 112.099  1.00133.24           C  
ATOM   3707  O   ARG B  82     117.639 105.040 111.286  1.00133.24           O  
ATOM   3708  CB  ARG B  82     114.899 103.577 112.715  1.00133.24           C  
ATOM   3709  CG  ARG B  82     114.699 103.174 111.278  1.00133.24           C  
ATOM   3710  CD  ARG B  82     113.409 102.395 111.112  1.00133.24           C  
ATOM   3711  NE  ARG B  82     112.233 103.199 111.429  1.00133.24           N  
ATOM   3712  CZ  ARG B  82     111.579 103.142 112.583  1.00133.24           C  
ATOM   3713  NH1 ARG B  82     111.986 102.318 113.537  1.00133.24           N  
ATOM   3714  NH2 ARG B  82     110.518 103.909 112.783  1.00133.24           N  
ATOM   3715  N   VAL B  83     116.033 106.336 112.192  1.00134.06           N  
ATOM   3716  CA  VAL B  83     116.359 107.483 111.354  1.00134.06           C  
ATOM   3717  C   VAL B  83     117.803 107.902 111.565  1.00134.06           C  
ATOM   3718  O   VAL B  83     118.509 108.246 110.613  1.00134.06           O  
ATOM   3719  CB  VAL B  83     115.388 108.638 111.646  1.00134.06           C  
ATOM   3720  CG1 VAL B  83     115.824 109.883 110.924  1.00134.06           C  
ATOM   3721  CG2 VAL B  83     113.985 108.257 111.235  1.00134.06           C  
ATOM   3722  N   GLY B  84     118.271 107.866 112.809  1.00135.91           N  
ATOM   3723  CA  GLY B  84     119.616 108.320 113.092  1.00135.91           C  
ATOM   3724  C   GLY B  84     120.667 107.481 112.402  1.00135.91           C  
ATOM   3725  O   GLY B  84     121.578 108.014 111.769  1.00135.91           O  
ATOM   3726  N   VAL B  85     120.559 106.159 112.508  1.00133.45           N  
ATOM   3727  CA  VAL B  85     121.559 105.320 111.860  1.00133.45           C  
ATOM   3728  C   VAL B  85     121.447 105.449 110.348  1.00133.45           C  
ATOM   3729  O   VAL B  85     122.458 105.570 109.641  1.00133.45           O  
ATOM   3730  CB  VAL B  85     121.442 103.858 112.326  1.00133.45           C  
ATOM   3731  CG1 VAL B  85     120.042 103.329 112.131  1.00133.45           C  
ATOM   3732  CG2 VAL B  85     122.443 102.998 111.582  1.00133.45           C  
ATOM   3733  N   LYS B  86     120.216 105.463 109.828  1.00134.40           N  
ATOM   3734  CA  LYS B  86     120.050 105.554 108.384  1.00134.40           C  
ATOM   3735  C   LYS B  86     120.540 106.879 107.826  1.00134.40           C  
ATOM   3736  O   LYS B  86     120.902 106.942 106.649  1.00134.40           O  
ATOM   3737  CB  LYS B  86     118.590 105.335 107.999  1.00134.40           C  
ATOM   3738  CG  LYS B  86     118.276 103.895 107.657  1.00134.40           C  
ATOM   3739  CD  LYS B  86     116.939 103.763 106.962  1.00134.40           C  
ATOM   3740  CE  LYS B  86     115.806 104.151 107.885  1.00134.40           C  
ATOM   3741  NZ  LYS B  86     114.502 103.684 107.353  1.00134.40           N  
ATOM   3742  N   ILE B  87     120.563 107.933 108.632  1.00127.95           N  
ATOM   3743  CA  ILE B  87     121.059 109.207 108.140  1.00127.95           C  
ATOM   3744  C   ILE B  87     122.555 109.352 108.381  1.00127.95           C  
ATOM   3745  O   ILE B  87     123.245 110.012 107.600  1.00127.95           O  
ATOM   3746  CB  ILE B  87     120.279 110.371 108.769  1.00127.95           C  
ATOM   3747  CG1 ILE B  87     120.529 111.654 107.989  1.00127.95           C  
ATOM   3748  CG2 ILE B  87     120.685 110.580 110.206  1.00127.95           C  
ATOM   3749  CD1 ILE B  87     120.320 111.507 106.510  1.00127.95           C  
ATOM   3750  N   VAL B  88     123.083 108.732 109.434  1.00131.82           N  
ATOM   3751  CA  VAL B  88     124.510 108.835 109.693  1.00131.82           C  
ATOM   3752  C   VAL B  88     125.290 108.040 108.661  1.00131.82           C  
ATOM   3753  O   VAL B  88     126.332 108.492 108.168  1.00131.82           O  
ATOM   3754  CB  VAL B  88     124.828 108.380 111.125  1.00131.82           C  
ATOM   3755  CG1 VAL B  88     126.290 108.014 111.252  1.00131.82           C  
ATOM   3756  CG2 VAL B  88     124.476 109.476 112.102  1.00131.82           C  
ATOM   3757  N   VAL B  89     124.806 106.846 108.314  1.00136.11           N  
ATOM   3758  CA  VAL B  89     125.464 106.095 107.251  1.00136.11           C  
ATOM   3759  C   VAL B  89     125.467 106.909 105.966  1.00136.11           C  
ATOM   3760  O   VAL B  89     126.463 106.943 105.234  1.00136.11           O  
ATOM   3761  CB  VAL B  89     124.796 104.723 107.054  1.00136.11           C  
ATOM   3762  CG1 VAL B  89     123.323 104.878 106.741  1.00136.11           C  
ATOM   3763  CG2 VAL B  89     125.492 103.956 105.948  1.00136.11           C  
ATOM   3764  N   TYR B  90     124.367 107.610 105.695  1.00127.56           N  
ATOM   3765  CA  TYR B  90     124.287 108.415 104.486  1.00127.56           C  
ATOM   3766  C   TYR B  90     125.282 109.561 104.528  1.00127.56           C  
ATOM   3767  O   TYR B  90     125.958 109.840 103.534  1.00127.56           O  
ATOM   3768  CB  TYR B  90     122.868 108.943 104.310  1.00127.56           C  
ATOM   3769  CG  TYR B  90     122.765 110.077 103.330  1.00127.56           C  
ATOM   3770  CD1 TYR B  90     122.564 109.837 101.986  1.00127.56           C  
ATOM   3771  CD2 TYR B  90     122.860 111.389 103.751  1.00127.56           C  
ATOM   3772  CE1 TYR B  90     122.467 110.870 101.088  1.00127.56           C  
ATOM   3773  CE2 TYR B  90     122.773 112.426 102.864  1.00127.56           C  
ATOM   3774  CZ  TYR B  90     122.571 112.164 101.534  1.00127.56           C  
ATOM   3775  OH  TYR B  90     122.477 113.206 100.645  1.00127.56           O  
ATOM   3776  N   TYR B  91     125.364 110.252 105.661  1.00126.37           N  
ATOM   3777  CA  TYR B  91     126.307 111.355 105.789  1.00126.37           C  
ATOM   3778  C   TYR B  91     127.730 110.878 105.564  1.00126.37           C  
ATOM   3779  O   TYR B  91     128.504 111.503 104.829  1.00126.37           O  
ATOM   3780  CB  TYR B  91     126.173 111.994 107.165  1.00126.37           C  
ATOM   3781  CG  TYR B  91     124.912 112.787 107.329  1.00126.37           C  
ATOM   3782  CD1 TYR B  91     124.134 113.107 106.236  1.00126.37           C  
ATOM   3783  CD2 TYR B  91     124.498 113.215 108.573  1.00126.37           C  
ATOM   3784  CE1 TYR B  91     122.981 113.832 106.374  1.00126.37           C  
ATOM   3785  CE2 TYR B  91     123.344 113.937 108.723  1.00126.37           C  
ATOM   3786  CZ  TYR B  91     122.590 114.247 107.619  1.00126.37           C  
ATOM   3787  OH  TYR B  91     121.432 114.972 107.760  1.00126.37           O  
ATOM   3788  N   LEU B  92     128.093 109.765 106.198  1.00133.10           N  
ATOM   3789  CA  LEU B  92     129.441 109.239 106.042  1.00133.10           C  
ATOM   3790  C   LEU B  92     129.717 108.860 104.595  1.00133.10           C  
ATOM   3791  O   LEU B  92     130.782 109.180 104.056  1.00133.10           O  
ATOM   3792  CB  LEU B  92     129.644 108.038 106.961  1.00133.10           C  
ATOM   3793  CG  LEU B  92     130.231 108.334 108.340  1.00133.10           C  
ATOM   3794  CD1 LEU B  92     131.653 108.831 108.202  1.00133.10           C  
ATOM   3795  CD2 LEU B  92     129.391 109.345 109.093  1.00133.10           C  
ATOM   3796  N   ALA B  93     128.771 108.179 103.949  1.00133.98           N  
ATOM   3797  CA  ALA B  93     128.977 107.787 102.561  1.00133.98           C  
ATOM   3798  C   ALA B  93     129.147 109.005 101.668  1.00133.98           C  
ATOM   3799  O   ALA B  93     130.035 109.036 100.807  1.00133.98           O  
ATOM   3800  CB  ALA B  93     127.810 106.930 102.080  1.00133.98           C  
ATOM   3801  N   THR B  94     128.302 110.016 101.854  1.00132.59           N  
ATOM   3802  CA  THR B  94     128.400 111.213 101.035  1.00132.59           C  
ATOM   3803  C   THR B  94     129.739 111.898 101.230  1.00132.59           C  
ATOM   3804  O   THR B  94     130.385 112.293 100.257  1.00132.59           O  
ATOM   3805  CB  THR B  94     127.268 112.174 101.368  1.00132.59           C  
ATOM   3806  OG1 THR B  94     127.241 112.396 102.782  1.00132.59           O  
ATOM   3807  CG2 THR B  94     125.943 111.602 100.917  1.00132.59           C  
ATOM   3808  N   SER B  95     130.174 112.048 102.479  1.00130.79           N  
ATOM   3809  CA  SER B  95     131.446 112.714 102.727  1.00130.79           C  
ATOM   3810  C   SER B  95     132.604 111.933 102.122  1.00130.79           C  
ATOM   3811  O   SER B  95     133.521 112.520 101.531  1.00130.79           O  
ATOM   3812  CB  SER B  95     131.647 112.904 104.227  1.00130.79           C  
ATOM   3813  OG  SER B  95     130.645 113.748 104.763  1.00130.79           O  
ATOM   3814  N   ALA B  96     132.580 110.608 102.257  1.00133.89           N  
ATOM   3815  CA  ALA B  96     133.643 109.795 101.684  1.00133.89           C  
ATOM   3816  C   ALA B  96     133.692 109.957 100.174  1.00133.89           C  
ATOM   3817  O   ALA B  96     134.756 110.214  99.599  1.00133.89           O  
ATOM   3818  CB  ALA B  96     133.445 108.330 102.064  1.00133.89           C  
ATOM   3819  N   MET B  97     132.545 109.804  99.513  1.00138.83           N  
ATOM   3820  CA  MET B  97     132.513 109.961  98.066  1.00138.83           C  
ATOM   3821  C   MET B  97     132.938 111.363  97.663  1.00138.83           C  
ATOM   3822  O   MET B  97     133.562 111.555  96.615  1.00138.83           O  
ATOM   3823  CB  MET B  97     131.116 109.651  97.535  1.00138.83           C  
ATOM   3824  CG  MET B  97     131.116 108.938  96.202  1.00138.83           C  
ATOM   3825  SD  MET B  97     131.367 107.164  96.377  1.00138.83           S  
ATOM   3826  CE  MET B  97     129.823 106.682  97.146  1.00138.83           C  
ATOM   3827  N   ALA B  98     132.627 112.354  98.495  1.00137.11           N  
ATOM   3828  CA  ALA B  98     133.004 113.722  98.176  1.00137.11           C  
ATOM   3829  C   ALA B  98     134.512 113.891  98.201  1.00137.11           C  
ATOM   3830  O   ALA B  98     135.090 114.506  97.300  1.00137.11           O  
ATOM   3831  CB  ALA B  98     132.338 114.689  99.150  1.00137.11           C  
ATOM   3832  N   VAL B  99     135.171 113.359  99.227  1.00133.17           N  
ATOM   3833  CA  VAL B  99     136.626 113.457  99.260  1.00133.17           C  
ATOM   3834  C   VAL B  99     137.231 112.661  98.114  1.00133.17           C  
ATOM   3835  O   VAL B  99     138.245 113.058  97.524  1.00133.17           O  
ATOM   3836  CB  VAL B  99     137.168 112.994 100.620  1.00133.17           C  
ATOM   3837  CG1 VAL B  99     138.670 112.882 100.567  1.00133.17           C  
ATOM   3838  CG2 VAL B  99     136.763 113.969 101.693  1.00133.17           C  
ATOM   3839  N   PHE B 100     136.618 111.529  97.778  1.00139.33           N  
ATOM   3840  CA  PHE B 100     137.079 110.756  96.635  1.00139.33           C  
ATOM   3841  C   PHE B 100     137.039 111.597  95.369  1.00139.33           C  
ATOM   3842  O   PHE B 100     138.002 111.631  94.595  1.00139.33           O  
ATOM   3843  CB  PHE B 100     136.223 109.502  96.484  1.00139.33           C  
ATOM   3844  CG  PHE B 100     136.703 108.570  95.421  1.00139.33           C  
ATOM   3845  CD1 PHE B 100     135.901 108.265  94.336  1.00139.33           C  
ATOM   3846  CD2 PHE B 100     137.960 107.999  95.503  1.00139.33           C  
ATOM   3847  CE1 PHE B 100     136.342 107.406  93.353  1.00139.33           C  
ATOM   3848  CE2 PHE B 100     138.409 107.139  94.522  1.00139.33           C  
ATOM   3849  CZ  PHE B 100     137.598 106.841  93.445  1.00139.33           C  
ATOM   3850  N   PHE B 101     135.928 112.296  95.151  1.00137.47           N  
ATOM   3851  CA  PHE B 101     135.816 113.154  93.981  1.00137.47           C  
ATOM   3852  C   PHE B 101     136.816 114.293  94.040  1.00137.47           C  
ATOM   3853  O   PHE B 101     137.348 114.715  93.009  1.00137.47           O  
ATOM   3854  CB  PHE B 101     134.400 113.702  93.864  1.00137.47           C  
ATOM   3855  CG  PHE B 101     133.481 112.807  93.119  1.00137.47           C  
ATOM   3856  CD1 PHE B 101     133.814 111.484  92.915  1.00137.47           C  
ATOM   3857  CD2 PHE B 101     132.296 113.284  92.606  1.00137.47           C  
ATOM   3858  CE1 PHE B 101     132.978 110.650  92.225  1.00137.47           C  
ATOM   3859  CE2 PHE B 101     131.456 112.454  91.914  1.00137.47           C  
ATOM   3860  CZ  PHE B 101     131.799 111.133  91.724  1.00137.47           C  
ATOM   3861  N   GLY B 102     137.057 114.825  95.234  1.00135.00           N  
ATOM   3862  CA  GLY B 102     138.072 115.851  95.371  1.00135.00           C  
ATOM   3863  C   GLY B 102     139.417 115.369  94.875  1.00135.00           C  
ATOM   3864  O   GLY B 102     140.079 116.040  94.082  1.00135.00           O  
ATOM   3865  N   LEU B 103     139.822 114.182  95.318  1.00132.40           N  
ATOM   3866  CA  LEU B 103     141.095 113.630  94.869  1.00132.40           C  
ATOM   3867  C   LEU B 103     141.088 113.384  93.370  1.00132.40           C  
ATOM   3868  O   LEU B 103     142.082 113.651  92.682  1.00132.40           O  
ATOM   3869  CB  LEU B 103     141.399 112.337  95.617  1.00132.40           C  
ATOM   3870  CG  LEU B 103     141.710 112.526  97.095  1.00132.40           C  
ATOM   3871  CD1 LEU B 103     142.412 111.300  97.634  1.00132.40           C  
ATOM   3872  CD2 LEU B 103     142.557 113.767  97.300  1.00132.40           C  
ATOM   3873  N   ILE B 104     139.977 112.872  92.846  1.00136.46           N  
ATOM   3874  CA  ILE B 104     139.891 112.595  91.417  1.00136.46           C  
ATOM   3875  C   ILE B 104     140.099 113.871  90.619  1.00136.46           C  
ATOM   3876  O   ILE B 104     140.949 113.936  89.725  1.00136.46           O  
ATOM   3877  CB  ILE B 104     138.545 111.938  91.079  1.00136.46           C  
ATOM   3878  CG1 ILE B 104     138.553 110.479  91.520  1.00136.46           C  
ATOM   3879  CG2 ILE B 104     138.273 112.040  89.596  1.00136.46           C  
ATOM   3880  CD1 ILE B 104     139.708 109.693  90.957  1.00136.46           C  
ATOM   3881  N   VAL B 105     139.322 114.906  90.934  1.00136.04           N  
ATOM   3882  CA  VAL B 105     139.415 116.159  90.200  1.00136.04           C  
ATOM   3883  C   VAL B 105     140.787 116.783  90.373  1.00136.04           C  
ATOM   3884  O   VAL B 105     141.337 117.356  89.427  1.00136.04           O  
ATOM   3885  CB  VAL B 105     138.299 117.116  90.649  1.00136.04           C  
ATOM   3886  CG1 VAL B 105     138.509 118.488  90.053  1.00136.04           C  
ATOM   3887  CG2 VAL B 105     136.953 116.567  90.242  1.00136.04           C  
ATOM   3888  N   GLY B 106     141.365 116.690  91.569  1.00139.94           N  
ATOM   3889  CA  GLY B 106     142.701 117.220  91.763  1.00139.94           C  
ATOM   3890  C   GLY B 106     143.709 116.558  90.849  1.00139.94           C  
ATOM   3891  O   GLY B 106     144.453 117.230  90.131  1.00139.94           O  
ATOM   3892  N   ARG B 107     143.738 115.227  90.853  1.00146.53           N  
ATOM   3893  CA  ARG B 107     144.642 114.521  89.957  1.00146.53           C  
ATOM   3894  C   ARG B 107     144.343 114.841  88.502  1.00146.53           C  
ATOM   3895  O   ARG B 107     145.257 114.859  87.672  1.00146.53           O  
ATOM   3896  CB  ARG B 107     144.549 113.017  90.193  1.00146.53           C  
ATOM   3897  CG  ARG B 107     145.625 112.219  89.489  1.00146.53           C  
ATOM   3898  CD  ARG B 107     145.224 110.761  89.367  1.00146.53           C  
ATOM   3899  NE  ARG B 107     144.068 110.589  88.494  1.00146.53           N  
ATOM   3900  CZ  ARG B 107     144.143 110.452  87.175  1.00146.53           C  
ATOM   3901  NH1 ARG B 107     145.324 110.468  86.572  1.00146.53           N  
ATOM   3902  NH2 ARG B 107     143.039 110.299  86.456  1.00146.53           N  
ATOM   3903  N   LEU B 108     143.080 115.110  88.178  1.00144.98           N  
ATOM   3904  CA  LEU B 108     142.707 115.351  86.790  1.00144.98           C  
ATOM   3905  C   LEU B 108     143.219 116.703  86.316  1.00144.98           C  
ATOM   3906  O   LEU B 108     144.001 116.786  85.363  1.00144.98           O  
ATOM   3907  CB  LEU B 108     141.189 115.253  86.643  1.00144.98           C  
ATOM   3908  CG  LEU B 108     140.622 115.238  85.227  1.00144.98           C  
ATOM   3909  CD1 LEU B 108     139.438 114.296  85.153  1.00144.98           C  
ATOM   3910  CD2 LEU B 108     140.200 116.629  84.807  1.00144.98           C  
ATOM   3911  N   PHE B 109     142.789 117.778  86.973  1.00140.19           N  
ATOM   3912  CA  PHE B 109     143.270 119.104  86.610  1.00140.19           C  
ATOM   3913  C   PHE B 109     144.739 119.294  86.935  1.00140.19           C  
ATOM   3914  O   PHE B 109     145.340 120.265  86.464  1.00140.19           O  
ATOM   3915  CB  PHE B 109     142.452 120.175  87.320  1.00140.19           C  
ATOM   3916  CG  PHE B 109     141.165 120.490  86.639  1.00140.19           C  
ATOM   3917  CD1 PHE B 109     140.882 119.963  85.396  1.00140.19           C  
ATOM   3918  CD2 PHE B 109     140.240 121.314  87.237  1.00140.19           C  
ATOM   3919  CE1 PHE B 109     139.693 120.251  84.765  1.00140.19           C  
ATOM   3920  CE2 PHE B 109     139.049 121.607  86.616  1.00140.19           C  
ATOM   3921  CZ  PHE B 109     138.774 121.076  85.376  1.00140.19           C  
ATOM   3922  N   ASN B 110     145.325 118.398  87.726  1.00152.21           N  
ATOM   3923  CA  ASN B 110     146.732 118.473  88.100  1.00152.21           C  
ATOM   3924  C   ASN B 110     147.050 119.829  88.728  1.00152.21           C  
ATOM   3925  O   ASN B 110     147.857 120.610  88.224  1.00152.21           O  
ATOM   3926  CB  ASN B 110     147.632 118.197  86.895  1.00152.21           C  
ATOM   3927  CG  ASN B 110     149.080 118.050  87.281  1.00152.21           C  
ATOM   3928  OD1 ASN B 110     149.397 117.705  88.418  1.00152.21           O  
ATOM   3929  ND2 ASN B 110     149.974 118.320  86.338  1.00152.21           N  
ATOM   3930  N   VAL B 111     146.377 120.100  89.844  1.00146.48           N  
ATOM   3931  CA  VAL B 111     146.579 121.357  90.545  1.00146.48           C  
ATOM   3932  C   VAL B 111     147.964 121.383  91.172  1.00146.48           C  
ATOM   3933  O   VAL B 111     148.611 120.344  91.355  1.00146.48           O  
ATOM   3934  CB  VAL B 111     145.489 121.553  91.610  1.00146.48           C  
ATOM   3935  CG1 VAL B 111     144.154 121.793  90.949  1.00146.48           C  
ATOM   3936  CG2 VAL B 111     145.423 120.337  92.499  1.00146.48           C  
ATOM   3937  N   GLY B 112     148.429 122.583  91.501  1.00149.52           N  
ATOM   3938  CA  GLY B 112     149.687 122.737  92.194  1.00149.52           C  
ATOM   3939  C   GLY B 112     150.914 122.344  91.410  1.00149.52           C  
ATOM   3940  O   GLY B 112     151.977 122.157  92.011  1.00149.52           O  
ATOM   3941  N   ALA B 113     150.808 122.205  90.091  1.00149.99           N  
ATOM   3942  CA  ALA B 113     151.975 121.831  89.304  1.00149.99           C  
ATOM   3943  C   ALA B 113     152.788 123.050  88.894  1.00149.99           C  
ATOM   3944  O   ALA B 113     154.021 122.994  88.851  1.00149.99           O  
ATOM   3945  CB  ALA B 113     151.546 121.038  88.071  1.00149.99           C  
ATOM   3946  N   ASN B 114     152.117 124.160  88.593  1.00151.50           N  
ATOM   3947  CA  ASN B 114     152.830 125.328  88.096  1.00151.50           C  
ATOM   3948  C   ASN B 114     153.535 126.081  89.212  1.00151.50           C  
ATOM   3949  O   ASN B 114     154.482 126.828  88.948  1.00151.50           O  
ATOM   3950  CB  ASN B 114     151.863 126.248  87.362  1.00151.50           C  
ATOM   3951  CG  ASN B 114     151.016 125.506  86.360  1.00151.50           C  
ATOM   3952  OD1 ASN B 114     151.431 124.482  85.821  1.00151.50           O  
ATOM   3953  ND2 ASN B 114     149.818 126.015  86.104  1.00151.50           N  
ATOM   3954  N   VAL B 115     153.096 125.904  90.458  1.00150.12           N  
ATOM   3955  CA  VAL B 115     153.715 126.628  91.563  1.00150.12           C  
ATOM   3956  C   VAL B 115     155.142 126.150  91.780  1.00150.12           C  
ATOM   3957  O   VAL B 115     156.050 126.956  92.014  1.00150.12           O  
ATOM   3958  CB  VAL B 115     152.866 126.481  92.835  1.00150.12           C  
ATOM   3959  CG1 VAL B 115     153.505 127.234  93.976  1.00150.12           C  
ATOM   3960  CG2 VAL B 115     151.468 126.995  92.582  1.00150.12           C  
ATOM   3961  N   ASN B 116     155.358 124.841  91.700  1.00160.01           N  
ATOM   3962  CA  ASN B 116     156.677 124.204  91.743  1.00160.01           C  
ATOM   3963  C   ASN B 116     157.586 124.830  92.800  1.00160.01           C  
ATOM   3964  O   ASN B 116     158.630 125.410  92.507  1.00160.01           O  
ATOM   3965  CB  ASN B 116     157.349 124.211  90.369  1.00160.01           C  
ATOM   3966  CG  ASN B 116     157.277 125.553  89.681  1.00160.01           C  
ATOM   3967  OD1 ASN B 116     157.938 126.509  90.084  1.00160.01           O  
ATOM   3968  ND2 ASN B 116     156.473 125.633  88.630  1.00160.01           N  
ATOM   3969  N   LEU B 117     157.159 124.709  94.056  1.00154.85           N  
ATOM   3970  CA  LEU B 117     158.013 125.130  95.158  1.00154.85           C  
ATOM   3971  C   LEU B 117     159.223 124.223  95.335  1.00154.85           C  
ATOM   3972  O   LEU B 117     160.083 124.517  96.169  1.00154.85           O  
ATOM   3973  CB  LEU B 117     157.211 125.193  96.451  1.00154.85           C  
ATOM   3974  CG  LEU B 117     156.061 126.192  96.396  1.00154.85           C  
ATOM   3975  CD1 LEU B 117     155.388 126.307  97.745  1.00154.85           C  
ATOM   3976  CD2 LEU B 117     156.578 127.539  95.940  1.00154.85           C  
ATOM   3977  N   GLY B 118     159.300 123.128  94.585  1.00165.59           N  
ATOM   3978  CA  GLY B 118     160.522 122.341  94.498  1.00165.59           C  
ATOM   3979  C   GLY B 118     161.040 121.797  95.810  1.00165.59           C  
ATOM   3980  O   GLY B 118     162.181 122.087  96.190  1.00165.59           O  
ATOM   3981  N   SER B 119     160.231 121.012  96.514  1.00176.07           N  
ATOM   3982  CA  SER B 119     160.673 120.448  97.781  1.00176.07           C  
ATOM   3983  C   SER B 119     161.521 119.207  97.544  1.00176.07           C  
ATOM   3984  O   SER B 119     161.114 118.290  96.824  1.00176.07           O  
ATOM   3985  CB  SER B 119     159.474 120.095  98.659  1.00176.07           C  
ATOM   3986  OG  SER B 119     158.509 119.359  97.929  1.00176.07           O  
ATOM   3987  N   GLY B 120     162.704 119.180  98.149  1.00190.81           N  
ATOM   3988  CA  GLY B 120     163.455 117.949  98.222  1.00190.81           C  
ATOM   3989  C   GLY B 120     162.780 116.947  99.136  1.00190.81           C  
ATOM   3990  O   GLY B 120     162.027 117.296 100.045  1.00190.81           O  
ATOM   3991  N   THR B 121     163.053 115.670  98.887  1.00204.74           N  
ATOM   3992  CA  THR B 121     162.369 114.601  99.610  1.00204.74           C  
ATOM   3993  C   THR B 121     162.867 114.581 101.049  1.00204.74           C  
ATOM   3994  O   THR B 121     163.895 113.975 101.360  1.00204.74           O  
ATOM   3995  CB  THR B 121     162.596 113.258  98.926  1.00204.74           C  
ATOM   3996  OG1 THR B 121     162.132 113.329  97.572  1.00204.74           O  
ATOM   3997  CG2 THR B 121     161.830 112.163  99.651  1.00204.74           C  
ATOM   3998  N   GLY B 122     162.139 115.257 101.931  1.00202.65           N  
ATOM   3999  CA  GLY B 122     162.477 115.282 103.338  1.00202.65           C  
ATOM   4000  C   GLY B 122     161.542 114.427 104.163  1.00202.65           C  
ATOM   4001  O   GLY B 122     161.681 113.201 104.207  1.00202.65           O  
ATOM   4002  N   LYS B 123     160.576 115.067 104.821  1.00202.09           N  
ATOM   4003  CA  LYS B 123     159.602 114.372 105.661  1.00202.09           C  
ATOM   4004  C   LYS B 123     158.428 113.861 104.819  1.00202.09           C  
ATOM   4005  O   LYS B 123     157.255 114.103 105.103  1.00202.09           O  
ATOM   4006  CB  LYS B 123     159.126 115.300 106.770  1.00202.09           C  
ATOM   4007  CG  LYS B 123     158.712 116.674 106.269  1.00202.09           C  
ATOM   4008  CD  LYS B 123     158.176 117.539 107.392  1.00202.09           C  
ATOM   4009  CE  LYS B 123     157.456 118.757 106.840  1.00202.09           C  
ATOM   4010  NZ  LYS B 123     156.280 118.370 106.015  1.00202.09           N  
ATOM   4011  N   ALA B 124     158.770 113.126 103.762  1.00204.70           N  
ATOM   4012  CA  ALA B 124     157.755 112.661 102.825  1.00204.70           C  
ATOM   4013  C   ALA B 124     156.934 111.517 103.410  1.00204.70           C  
ATOM   4014  O   ALA B 124     155.714 111.631 103.566  1.00204.70           O  
ATOM   4015  CB  ALA B 124     158.415 112.236 101.511  1.00204.70           C  
ATOM   4016  N   ILE B 125     157.594 110.407 103.749  1.00204.69           N  
ATOM   4017  CA  ILE B 125     156.872 109.204 104.154  1.00204.69           C  
ATOM   4018  C   ILE B 125     156.162 109.407 105.486  1.00204.69           C  
ATOM   4019  O   ILE B 125     155.065 108.877 105.699  1.00204.69           O  
ATOM   4020  CB  ILE B 125     157.833 108.001 104.201  1.00204.69           C  
ATOM   4021  CG1 ILE B 125     158.361 107.689 102.799  1.00204.69           C  
ATOM   4022  CG2 ILE B 125     157.144 106.777 104.789  1.00204.69           C  
ATOM   4023  CD1 ILE B 125     157.284 107.624 101.737  1.00204.69           C  
ATOM   4024  N   GLU B 126     156.744 110.192 106.392  1.00198.66           N  
ATOM   4025  CA  GLU B 126     156.116 110.438 107.687  1.00198.66           C  
ATOM   4026  C   GLU B 126     154.927 111.354 107.433  1.00198.66           C  
ATOM   4027  O   GLU B 126     154.998 112.580 107.541  1.00198.66           O  
ATOM   4028  CB  GLU B 126     157.100 111.047 108.677  1.00198.66           C  
ATOM   4029  CG  GLU B 126     156.769 110.760 110.137  1.00198.66           C  
ATOM   4030  CD  GLU B 126     155.523 111.485 110.616  1.00198.66           C  
ATOM   4031  OE1 GLU B 126     155.377 112.687 110.313  1.00198.66           O  
ATOM   4032  OE2 GLU B 126     154.689 110.851 111.297  1.00198.66           O  
ATOM   4033  N   ALA B 127     153.811 110.733 107.069  1.00189.07           N  
ATOM   4034  CA  ALA B 127     152.641 111.474 106.634  1.00189.07           C  
ATOM   4035  C   ALA B 127     151.330 110.909 107.150  1.00189.07           C  
ATOM   4036  O   ALA B 127     150.275 111.347 106.688  1.00189.07           O  
ATOM   4037  CB  ALA B 127     152.595 111.526 105.100  1.00189.07           C  
ATOM   4038  N   GLN B 128     151.349 109.949 108.068  1.00185.52           N  
ATOM   4039  CA  GLN B 128     150.136 109.258 108.503  1.00185.52           C  
ATOM   4040  C   GLN B 128     150.126 109.092 110.016  1.00185.52           C  
ATOM   4041  O   GLN B 128     150.428 108.010 110.533  1.00185.52           O  
ATOM   4042  CB  GLN B 128     150.013 107.897 107.815  1.00185.52           C  
ATOM   4043  CG  GLN B 128     149.912 107.952 106.296  1.00185.52           C  
ATOM   4044  CD  GLN B 128     151.262 108.111 105.619  1.00185.52           C  
ATOM   4045  OE1 GLN B 128     152.300 108.132 106.279  1.00185.52           O  
ATOM   4046  NE2 GLN B 128     151.251 108.230 104.298  1.00185.52           N  
ATOM   4047  N   PRO B 129     149.844 110.158 110.761  1.00172.24           N  
ATOM   4048  CA  PRO B 129     149.349 109.993 112.134  1.00172.24           C  
ATOM   4049  C   PRO B 129     147.833 110.090 112.210  1.00172.24           C  
ATOM   4050  O   PRO B 129     147.307 111.062 112.772  1.00172.24           O  
ATOM   4051  CB  PRO B 129     150.019 111.153 112.881  1.00172.24           C  
ATOM   4052  CG  PRO B 129     150.162 112.219 111.846  1.00172.24           C  
ATOM   4053  CD  PRO B 129     150.246 111.549 110.491  1.00172.24           C  
ATOM   4054  N   PRO B 130     147.077 109.116 111.671  1.00172.26           N  
ATOM   4055  CA  PRO B 130     145.620 109.190 111.810  1.00172.26           C  
ATOM   4056  C   PRO B 130     145.152 108.552 113.107  1.00172.26           C  
ATOM   4057  O   PRO B 130     145.326 107.346 113.303  1.00172.26           O  
ATOM   4058  CB  PRO B 130     145.118 108.416 110.587  1.00172.26           C  
ATOM   4059  CG  PRO B 130     146.264 107.482 110.222  1.00172.26           C  
ATOM   4060  CD  PRO B 130     147.461 107.830 111.071  1.00172.26           C  
ATOM   4061  N   SER B 131     144.548 109.334 114.000  1.00162.06           N  
ATOM   4062  CA  SER B 131     144.158 108.830 115.316  1.00162.06           C  
ATOM   4063  C   SER B 131     142.659 108.547 115.302  1.00162.06           C  
ATOM   4064  O   SER B 131     141.842 109.342 115.760  1.00162.06           O  
ATOM   4065  CB  SER B 131     144.544 109.826 116.401  1.00162.06           C  
ATOM   4066  OG  SER B 131     144.354 109.267 117.685  1.00162.06           O  
ATOM   4067  N   LEU B 132     142.302 107.375 114.775  1.00151.67           N  
ATOM   4068  CA  LEU B 132     140.894 107.056 114.560  1.00151.67           C  
ATOM   4069  C   LEU B 132     140.160 106.836 115.876  1.00151.67           C  
ATOM   4070  O   LEU B 132     139.196 107.542 116.191  1.00151.67           O  
ATOM   4071  CB  LEU B 132     140.766 105.822 113.669  1.00151.67           C  
ATOM   4072  CG  LEU B 132     139.361 105.221 113.617  1.00151.67           C  
ATOM   4073  CD1 LEU B 132     138.381 106.203 113.000  1.00151.67           C  
ATOM   4074  CD2 LEU B 132     139.361 103.911 112.851  1.00151.67           C  
ATOM   4075  N   VAL B 133     140.593 105.844 116.653  1.00145.10           N  
ATOM   4076  CA  VAL B 133     139.833 105.459 117.837  1.00145.10           C  
ATOM   4077  C   VAL B 133     139.805 106.596 118.847  1.00145.10           C  
ATOM   4078  O   VAL B 133     138.792 106.824 119.518  1.00145.10           O  
ATOM   4079  CB  VAL B 133     140.406 104.167 118.445  1.00145.10           C  
ATOM   4080  CG1 VAL B 133     141.845 104.368 118.892  1.00145.10           C  
ATOM   4081  CG2 VAL B 133     139.546 103.710 119.604  1.00145.10           C  
ATOM   4082  N   GLN B 134     140.905 107.338 118.959  1.00150.25           N  
ATOM   4083  CA  GLN B 134     140.964 108.401 119.952  1.00150.25           C  
ATOM   4084  C   GLN B 134     139.970 109.506 119.634  1.00150.25           C  
ATOM   4085  O   GLN B 134     139.279 110.005 120.529  1.00150.25           O  
ATOM   4086  CB  GLN B 134     142.379 108.960 120.041  1.00150.25           C  
ATOM   4087  CG  GLN B 134     142.524 110.097 121.025  1.00150.25           C  
ATOM   4088  CD  GLN B 134     142.134 109.700 122.431  1.00150.25           C  
ATOM   4089  OE1 GLN B 134     142.298 108.549 122.833  1.00150.25           O  
ATOM   4090  NE2 GLN B 134     141.621 110.656 123.193  1.00150.25           N  
ATOM   4091  N   THR B 135     139.879 109.906 118.367  1.00142.66           N  
ATOM   4092  CA  THR B 135     138.907 110.934 118.026  1.00142.66           C  
ATOM   4093  C   THR B 135     137.494 110.379 118.038  1.00142.66           C  
ATOM   4094  O   THR B 135     136.538 111.132 118.242  1.00142.66           O  
ATOM   4095  CB  THR B 135     139.219 111.555 116.667  1.00142.66           C  
ATOM   4096  OG1 THR B 135     138.400 112.714 116.483  1.00142.66           O  
ATOM   4097  CG2 THR B 135     138.924 110.581 115.553  1.00142.66           C  
ATOM   4098  N   LEU B 136     137.337 109.071 117.834  1.00138.72           N  
ATOM   4099  CA  LEU B 136     136.006 108.493 117.941  1.00138.72           C  
ATOM   4100  C   LEU B 136     135.531 108.484 119.383  1.00138.72           C  
ATOM   4101  O   LEU B 136     134.329 108.599 119.638  1.00138.72           O  
ATOM   4102  CB  LEU B 136     135.990 107.082 117.362  1.00138.72           C  
ATOM   4103  CG  LEU B 136     134.604 106.475 117.135  1.00138.72           C  
ATOM   4104  CD1 LEU B 136     134.608 105.604 115.895  1.00138.72           C  
ATOM   4105  CD2 LEU B 136     134.147 105.665 118.335  1.00138.72           C  
ATOM   4106  N   LEU B 137     136.448 108.343 120.335  1.00142.59           N  
ATOM   4107  CA  LEU B 137     136.066 108.461 121.733  1.00142.59           C  
ATOM   4108  C   LEU B 137     136.127 109.893 122.232  1.00142.59           C  
ATOM   4109  O   LEU B 137     135.641 110.169 123.332  1.00142.59           O  
ATOM   4110  CB  LEU B 137     136.944 107.564 122.606  1.00142.59           C  
ATOM   4111  CG  LEU B 137     138.453 107.795 122.614  1.00142.59           C  
ATOM   4112  CD1 LEU B 137     138.861 108.758 123.712  1.00142.59           C  
ATOM   4113  CD2 LEU B 137     139.184 106.479 122.765  1.00142.59           C  
ATOM   4114  N   ASN B 138     136.711 110.808 121.463  1.00136.87           N  
ATOM   4115  CA  ASN B 138     136.682 112.212 121.837  1.00136.87           C  
ATOM   4116  C   ASN B 138     135.322 112.847 121.614  1.00136.87           C  
ATOM   4117  O   ASN B 138     135.159 114.036 121.902  1.00136.87           O  
ATOM   4118  CB  ASN B 138     137.736 112.992 121.059  1.00136.87           C  
ATOM   4119  CG  ASN B 138     139.092 112.933 121.711  1.00136.87           C  
ATOM   4120  OD1 ASN B 138     139.311 113.528 122.765  1.00136.87           O  
ATOM   4121  ND2 ASN B 138     140.015 112.214 121.091  1.00136.87           N  
ATOM   4122  N   ILE B 139     134.353 112.093 121.101  1.00132.71           N  
ATOM   4123  CA  ILE B 139     133.022 112.648 120.900  1.00132.71           C  
ATOM   4124  C   ILE B 139     132.383 112.978 122.235  1.00132.71           C  
ATOM   4125  O   ILE B 139     131.851 114.074 122.429  1.00132.71           O  
ATOM   4126  CB  ILE B 139     132.148 111.678 120.089  1.00132.71           C  
ATOM   4127  CG1 ILE B 139     132.873 111.246 118.820  1.00132.71           C  
ATOM   4128  CG2 ILE B 139     130.832 112.332 119.742  1.00132.71           C  
ATOM   4129  CD1 ILE B 139     133.487 112.383 118.055  1.00132.71           C  
ATOM   4130  N   VAL B 140     132.417 112.043 123.171  1.00128.73           N  
ATOM   4131  CA  VAL B 140     131.800 112.299 124.474  1.00128.73           C  
ATOM   4132  C   VAL B 140     132.565 113.414 125.176  1.00128.73           C  
ATOM   4133  O   VAL B 140     133.800 113.343 125.288  1.00128.73           O  
ATOM   4134  CB  VAL B 140     131.781 111.028 125.310  1.00128.73           C  
ATOM   4135  CG1 VAL B 140     130.734 110.091 124.779  1.00128.73           C  
ATOM   4136  CG2 VAL B 140     133.123 110.354 125.257  1.00128.73           C  
ATOM   4137  N   PRO B 141     131.899 114.451 125.633  1.00127.34           N  
ATOM   4138  CA  PRO B 141     132.612 115.558 126.269  1.00127.34           C  
ATOM   4139  C   PRO B 141     132.914 115.272 127.724  1.00127.34           C  
ATOM   4140  O   PRO B 141     132.005 114.961 128.495  1.00127.34           O  
ATOM   4141  CB  PRO B 141     131.633 116.723 126.123  1.00127.34           C  
ATOM   4142  CG  PRO B 141     130.296 116.071 126.145  1.00127.34           C  
ATOM   4143  CD  PRO B 141     130.451 114.695 125.553  1.00127.34           C  
ATOM   4144  N   THR B 142     134.183 115.366 128.114  1.00132.57           N  
ATOM   4145  CA  THR B 142     134.515 115.229 129.524  1.00132.57           C  
ATOM   4146  C   THR B 142     133.758 116.236 130.373  1.00132.57           C  
ATOM   4147  O   THR B 142     133.415 115.937 131.520  1.00132.57           O  
ATOM   4148  CB  THR B 142     136.019 115.388 129.720  1.00132.57           C  
ATOM   4149  OG1 THR B 142     136.702 114.403 128.937  1.00132.57           O  
ATOM   4150  CG2 THR B 142     136.393 115.200 131.176  1.00132.57           C  
ATOM   4151  N   ASN B 143     133.461 117.401 129.824  1.00132.89           N  
ATOM   4152  CA  ASN B 143     132.646 118.402 130.508  1.00132.89           C  
ATOM   4153  C   ASN B 143     131.802 119.085 129.448  1.00132.89           C  
ATOM   4154  O   ASN B 143     132.321 119.859 128.630  1.00132.89           O  
ATOM   4155  CB  ASN B 143     133.503 119.412 131.264  1.00132.89           C  
ATOM   4156  CG  ASN B 143     132.695 120.562 131.816  1.00132.89           C  
ATOM   4157  OD1 ASN B 143     131.467 120.519 131.852  1.00132.89           O  
ATOM   4158  ND2 ASN B 143     133.387 121.598 132.273  1.00132.89           N  
ATOM   4159  N   PRO B 144     130.495 118.830 129.429  1.00126.86           N  
ATOM   4160  CA  PRO B 144     129.659 119.426 128.379  1.00126.86           C  
ATOM   4161  C   PRO B 144     129.724 120.937 128.364  1.00126.86           C  
ATOM   4162  O   PRO B 144     129.798 121.540 127.287  1.00126.86           O  
ATOM   4163  CB  PRO B 144     128.256 118.917 128.724  1.00126.86           C  
ATOM   4164  CG  PRO B 144     128.312 118.625 130.171  1.00126.86           C  
ATOM   4165  CD  PRO B 144     129.694 118.123 130.437  1.00126.86           C  
ATOM   4166  N   PHE B 145     129.716 121.569 129.536  1.00127.04           N  
ATOM   4167  CA  PHE B 145     129.801 123.022 129.578  1.00127.04           C  
ATOM   4168  C   PHE B 145     131.126 123.510 129.013  1.00127.04           C  
ATOM   4169  O   PHE B 145     131.171 124.534 128.324  1.00127.04           O  
ATOM   4170  CB  PHE B 145     129.605 123.508 131.008  1.00127.04           C  
ATOM   4171  CG  PHE B 145     128.290 123.109 131.597  1.00127.04           C  
ATOM   4172  CD1 PHE B 145     127.156 123.063 130.812  1.00127.04           C  
ATOM   4173  CD2 PHE B 145     128.186 122.770 132.929  1.00127.04           C  
ATOM   4174  CE1 PHE B 145     125.942 122.693 131.347  1.00127.04           C  
ATOM   4175  CE2 PHE B 145     126.975 122.400 133.468  1.00127.04           C  
ATOM   4176  CZ  PHE B 145     125.852 122.362 132.675  1.00127.04           C  
ATOM   4177  N   ALA B 146     132.213 122.788 129.283  1.00128.45           N  
ATOM   4178  CA  ALA B 146     133.499 123.177 128.721  1.00128.45           C  
ATOM   4179  C   ALA B 146     133.479 123.094 127.204  1.00128.45           C  
ATOM   4180  O   ALA B 146     133.914 124.025 126.518  1.00128.45           O  
ATOM   4181  CB  ALA B 146     134.611 122.300 129.289  1.00128.45           C  
ATOM   4182  N   SER B 147     132.972 121.986 126.661  1.00127.21           N  
ATOM   4183  CA  SER B 147     132.891 121.845 125.213  1.00127.21           C  
ATOM   4184  C   SER B 147     132.019 122.933 124.607  1.00127.21           C  
ATOM   4185  O   SER B 147     132.298 123.422 123.507  1.00127.21           O  
ATOM   4186  CB  SER B 147     132.347 120.469 124.855  1.00127.21           C  
ATOM   4187  OG  SER B 147     131.229 120.167 125.664  1.00127.21           O  
ATOM   4188  N   LEU B 148     130.951 123.317 125.307  1.00118.75           N  
ATOM   4189  CA  LEU B 148     130.177 124.475 124.883  1.00118.75           C  
ATOM   4190  C   LEU B 148     131.049 125.716 124.820  1.00118.75           C  
ATOM   4191  O   LEU B 148     131.065 126.424 123.808  1.00118.75           O  
ATOM   4192  CB  LEU B 148     129.012 124.704 125.838  1.00118.75           C  
ATOM   4193  CG  LEU B 148     127.742 123.926 125.532  1.00118.75           C  
ATOM   4194  CD1 LEU B 148     126.725 124.128 126.632  1.00118.75           C  
ATOM   4195  CD2 LEU B 148     127.191 124.377 124.206  1.00118.75           C  
ATOM   4196  N   ALA B 149     131.785 125.992 125.892  1.00122.84           N  
ATOM   4197  CA  ALA B 149     132.624 127.181 125.926  1.00122.84           C  
ATOM   4198  C   ALA B 149     133.722 127.107 124.877  1.00122.84           C  
ATOM   4199  O   ALA B 149     133.909 128.043 124.095  1.00122.84           O  
ATOM   4200  CB  ALA B 149     133.222 127.358 127.317  1.00122.84           C  
ATOM   4201  N   LYS B 150     134.447 125.996 124.833  1.00125.56           N  
ATOM   4202  CA  LYS B 150     135.584 125.877 123.932  1.00125.56           C  
ATOM   4203  C   LYS B 150     135.185 125.808 122.468  1.00125.56           C  
ATOM   4204  O   LYS B 150     136.058 125.615 121.618  1.00125.56           O  
ATOM   4205  CB  LYS B 150     136.412 124.643 124.285  1.00125.56           C  
ATOM   4206  CG  LYS B 150     136.951 124.645 125.697  1.00125.56           C  
ATOM   4207  CD  LYS B 150     137.948 123.522 125.895  1.00125.56           C  
ATOM   4208  CE  LYS B 150     137.386 122.200 125.410  1.00125.56           C  
ATOM   4209  NZ  LYS B 150     136.111 121.859 126.095  1.00125.56           N  
ATOM   4210  N   GLY B 151     133.906 125.953 122.147  1.00126.15           N  
ATOM   4211  CA  GLY B 151     133.472 125.864 120.774  1.00126.15           C  
ATOM   4212  C   GLY B 151     133.527 124.479 120.176  1.00126.15           C  
ATOM   4213  O   GLY B 151     133.235 124.328 118.985  1.00126.15           O  
ATOM   4214  N   GLU B 152     133.886 123.463 120.955  1.00130.27           N  
ATOM   4215  CA  GLU B 152     133.890 122.099 120.452  1.00130.27           C  
ATOM   4216  C   GLU B 152     132.466 121.680 120.128  1.00130.27           C  
ATOM   4217  O   GLU B 152     131.666 121.438 121.033  1.00130.27           O  
ATOM   4218  CB  GLU B 152     134.511 121.151 121.475  1.00130.27           C  
ATOM   4219  CG  GLU B 152     135.211 119.963 120.859  1.00130.27           C  
ATOM   4220  CD  GLU B 152     136.458 120.359 120.101  1.00130.27           C  
ATOM   4221  OE1 GLU B 152     137.040 121.415 120.424  1.00130.27           O  
ATOM   4222  OE2 GLU B 152     136.855 119.615 119.180  1.00130.27           O  
ATOM   4223  N   VAL B 153     132.141 121.591 118.845  1.00124.48           N  
ATOM   4224  CA  VAL B 153     130.750 121.448 118.436  1.00124.48           C  
ATOM   4225  C   VAL B 153     130.263 120.010 118.550  1.00124.48           C  
ATOM   4226  O   VAL B 153     129.176 119.762 119.074  1.00124.48           O  
ATOM   4227  CB  VAL B 153     130.570 121.996 117.011  1.00124.48           C  
ATOM   4228  CG1 VAL B 153     131.599 121.398 116.078  1.00124.48           C  
ATOM   4229  CG2 VAL B 153     129.179 121.700 116.520  1.00124.48           C  
ATOM   4230  N   LEU B 154     131.045 119.047 118.077  1.00120.43           N  
ATOM   4231  CA  LEU B 154     130.563 117.670 118.013  1.00120.43           C  
ATOM   4232  C   LEU B 154     130.216 117.096 119.381  1.00120.43           C  
ATOM   4233  O   LEU B 154     129.143 116.478 119.514  1.00120.43           O  
ATOM   4234  CB  LEU B 154     131.600 116.818 117.279  1.00120.43           C  
ATOM   4235  CG  LEU B 154     131.200 115.397 116.916  1.00120.43           C  
ATOM   4236  CD1 LEU B 154     129.800 115.377 116.347  1.00120.43           C  
ATOM   4237  CD2 LEU B 154     132.182 114.871 115.898  1.00120.43           C  
ATOM   4238  N   PRO B 155     131.042 117.246 120.420  1.00120.69           N  
ATOM   4239  CA  PRO B 155     130.609 116.781 121.743  1.00120.69           C  
ATOM   4240  C   PRO B 155     129.308 117.405 122.189  1.00120.69           C  
ATOM   4241  O   PRO B 155     128.482 116.734 122.819  1.00120.69           O  
ATOM   4242  CB  PRO B 155     131.774 117.193 122.646  1.00120.69           C  
ATOM   4243  CG  PRO B 155     132.937 117.206 121.751  1.00120.69           C  
ATOM   4244  CD  PRO B 155     132.428 117.738 120.456  1.00120.69           C  
ATOM   4245  N   VAL B 156     129.107 118.685 121.886  1.00119.58           N  
ATOM   4246  CA  VAL B 156     127.848 119.330 122.227  1.00119.58           C  
ATOM   4247  C   VAL B 156     126.699 118.646 121.508  1.00119.58           C  
ATOM   4248  O   VAL B 156     125.617 118.463 122.073  1.00119.58           O  
ATOM   4249  CB  VAL B 156     127.911 120.828 121.895  1.00119.58           C  
ATOM   4250  CG1 VAL B 156     126.543 121.449 122.026  1.00119.58           C  
ATOM   4251  CG2 VAL B 156     128.902 121.517 122.807  1.00119.58           C  
ATOM   4252  N   ILE B 157     126.917 118.248 120.256  1.00121.30           N  
ATOM   4253  CA  ILE B 157     125.885 117.528 119.520  1.00121.30           C  
ATOM   4254  C   ILE B 157     125.542 116.231 120.233  1.00121.30           C  
ATOM   4255  O   ILE B 157     124.366 115.898 120.431  1.00121.30           O  
ATOM   4256  CB  ILE B 157     126.341 117.266 118.077  1.00121.30           C  
ATOM   4257  CG1 ILE B 157     126.742 118.575 117.410  1.00121.30           C  
ATOM   4258  CG2 ILE B 157     125.242 116.592 117.296  1.00121.30           C  
ATOM   4259  CD1 ILE B 157     127.473 118.384 116.119  1.00121.30           C  
ATOM   4260  N   PHE B 158     126.567 115.476 120.624  1.00125.25           N  
ATOM   4261  CA  PHE B 158     126.323 114.210 121.304  1.00125.25           C  
ATOM   4262  C   PHE B 158     125.536 114.424 122.588  1.00125.25           C  
ATOM   4263  O   PHE B 158     124.559 113.714 122.867  1.00125.25           O  
ATOM   4264  CB  PHE B 158     127.646 113.515 121.602  1.00125.25           C  
ATOM   4265  CG  PHE B 158     127.503 112.292 122.447  1.00125.25           C  
ATOM   4266  CD1 PHE B 158     127.225 111.071 121.869  1.00125.25           C  
ATOM   4267  CD2 PHE B 158     127.640 112.362 123.817  1.00125.25           C  
ATOM   4268  CE1 PHE B 158     127.089 109.944 122.641  1.00125.25           C  
ATOM   4269  CE2 PHE B 158     127.501 111.239 124.592  1.00125.25           C  
ATOM   4270  CZ  PHE B 158     127.228 110.027 124.003  1.00125.25           C  
ATOM   4271  N   PHE B 159     125.962 115.394 123.391  1.00122.88           N  
ATOM   4272  CA  PHE B 159     125.307 115.632 124.668  1.00122.88           C  
ATOM   4273  C   PHE B 159     123.873 116.099 124.471  1.00122.88           C  
ATOM   4274  O   PHE B 159     122.973 115.684 125.207  1.00122.88           O  
ATOM   4275  CB  PHE B 159     126.099 116.650 125.478  1.00122.88           C  
ATOM   4276  CG  PHE B 159     125.399 117.108 126.711  1.00122.88           C  
ATOM   4277  CD1 PHE B 159     125.042 116.205 127.687  1.00122.88           C  
ATOM   4278  CD2 PHE B 159     125.102 118.441 126.898  1.00122.88           C  
ATOM   4279  CE1 PHE B 159     124.400 116.621 128.824  1.00122.88           C  
ATOM   4280  CE2 PHE B 159     124.461 118.862 128.034  1.00122.88           C  
ATOM   4281  CZ  PHE B 159     124.109 117.950 128.998  1.00122.88           C  
ATOM   4282  N   ALA B 160     123.635 116.949 123.475  1.00117.41           N  
ATOM   4283  CA  ALA B 160     122.276 117.392 123.201  1.00117.41           C  
ATOM   4284  C   ALA B 160     121.399 116.226 122.782  1.00117.41           C  
ATOM   4285  O   ALA B 160     120.239 116.132 123.195  1.00117.41           O  
ATOM   4286  CB  ALA B 160     122.286 118.468 122.121  1.00117.41           C  
ATOM   4287  N   ILE B 161     121.938 115.324 121.964  1.00115.55           N  
ATOM   4288  CA  ILE B 161     121.152 114.182 121.511  1.00115.55           C  
ATOM   4289  C   ILE B 161     120.769 113.303 122.690  1.00115.55           C  
ATOM   4290  O   ILE B 161     119.603 112.917 122.853  1.00115.55           O  
ATOM   4291  CB  ILE B 161     121.928 113.389 120.450  1.00115.55           C  
ATOM   4292  CG1 ILE B 161     121.919 114.140 119.126  1.00115.55           C  
ATOM   4293  CG2 ILE B 161     121.329 112.019 120.279  1.00115.55           C  
ATOM   4294  CD1 ILE B 161     122.656 113.424 118.035  1.00115.55           C  
ATOM   4295  N   ILE B 162     121.747 112.965 123.529  1.00118.32           N  
ATOM   4296  CA  ILE B 162     121.439 112.089 124.653  1.00118.32           C  
ATOM   4297  C   ILE B 162     120.477 112.778 125.614  1.00118.32           C  
ATOM   4298  O   ILE B 162     119.595 112.135 126.195  1.00118.32           O  
ATOM   4299  CB  ILE B 162     122.728 111.621 125.351  1.00118.32           C  
ATOM   4300  CG1 ILE B 162     122.395 110.669 126.495  1.00118.32           C  
ATOM   4301  CG2 ILE B 162     123.512 112.780 125.878  1.00118.32           C  
ATOM   4302  CD1 ILE B 162     121.682 109.413 126.056  1.00118.32           C  
ATOM   4303  N   LEU B 163     120.597 114.097 125.766  1.00117.94           N  
ATOM   4304  CA  LEU B 163     119.663 114.818 126.620  1.00117.94           C  
ATOM   4305  C   LEU B 163     118.249 114.750 126.066  1.00117.94           C  
ATOM   4306  O   LEU B 163     117.288 114.536 126.814  1.00117.94           O  
ATOM   4307  CB  LEU B 163     120.107 116.269 126.772  1.00117.94           C  
ATOM   4308  CG  LEU B 163     119.215 117.142 127.647  1.00117.94           C  
ATOM   4309  CD1 LEU B 163     119.061 116.513 129.006  1.00117.94           C  
ATOM   4310  CD2 LEU B 163     119.797 118.532 127.776  1.00117.94           C  
ATOM   4311  N   GLY B 164     118.100 114.945 124.759  1.00121.80           N  
ATOM   4312  CA  GLY B 164     116.783 114.834 124.161  1.00121.80           C  
ATOM   4313  C   GLY B 164     116.184 113.457 124.351  1.00121.80           C  
ATOM   4314  O   GLY B 164     114.985 113.317 124.606  1.00121.80           O  
ATOM   4315  N   ILE B 165     117.009 112.420 124.222  1.00121.28           N  
ATOM   4316  CA  ILE B 165     116.505 111.067 124.426  1.00121.28           C  
ATOM   4317  C   ILE B 165     116.037 110.887 125.862  1.00121.28           C  
ATOM   4318  O   ILE B 165     114.976 110.301 126.122  1.00121.28           O  
ATOM   4319  CB  ILE B 165     117.577 110.035 124.048  1.00121.28           C  
ATOM   4320  CG1 ILE B 165     117.865 110.107 122.555  1.00121.28           C  
ATOM   4321  CG2 ILE B 165     117.122 108.646 124.424  1.00121.28           C  
ATOM   4322  CD1 ILE B 165     118.760 109.002 122.061  1.00121.28           C  
ATOM   4323  N   ALA B 166     116.826 111.371 126.818  1.00125.12           N  
ATOM   4324  CA  ALA B 166     116.391 111.316 128.207  1.00125.12           C  
ATOM   4325  C   ALA B 166     115.046 112.002 128.376  1.00125.12           C  
ATOM   4326  O   ALA B 166     114.141 111.466 129.026  1.00125.12           O  
ATOM   4327  CB  ALA B 166     117.437 111.957 129.114  1.00125.12           C  
ATOM   4328  N   ILE B 167     114.894 113.182 127.781  1.00122.72           N  
ATOM   4329  CA  ILE B 167     113.642 113.918 127.907  1.00122.72           C  
ATOM   4330  C   ILE B 167     112.487 113.086 127.378  1.00122.72           C  
ATOM   4331  O   ILE B 167     111.455 112.930 128.040  1.00122.72           O  
ATOM   4332  CB  ILE B 167     113.737 115.269 127.183  1.00122.72           C  
ATOM   4333  CG1 ILE B 167     114.484 116.276 128.047  1.00122.72           C  
ATOM   4334  CG2 ILE B 167     112.356 115.787 126.860  1.00122.72           C  
ATOM   4335  CD1 ILE B 167     114.525 117.654 127.456  1.00122.72           C  
ATOM   4336  N   THR B 168     112.646 112.527 126.180  1.00126.12           N  
ATOM   4337  CA  THR B 168     111.528 111.799 125.594  1.00126.12           C  
ATOM   4338  C   THR B 168     111.210 110.540 126.384  1.00126.12           C  
ATOM   4339  O   THR B 168     110.065 110.079 126.365  1.00126.12           O  
ATOM   4340  CB  THR B 168     111.793 111.463 124.128  1.00126.12           C  
ATOM   4341  OG1 THR B 168     110.584 110.975 123.538  1.00126.12           O  
ATOM   4342  CG2 THR B 168     112.851 110.398 123.994  1.00126.12           C  
ATOM   4343  N   TYR B 169     112.190 109.974 127.091  1.00131.94           N  
ATOM   4344  CA  TYR B 169     111.844 108.952 128.075  1.00131.94           C  
ATOM   4345  C   TYR B 169     111.016 109.546 129.202  1.00131.94           C  
ATOM   4346  O   TYR B 169     110.047 108.934 129.662  1.00131.94           O  
ATOM   4347  CB  TYR B 169     113.092 108.282 128.642  1.00131.94           C  
ATOM   4348  CG  TYR B 169     113.659 107.181 127.785  1.00131.94           C  
ATOM   4349  CD1 TYR B 169     112.923 106.630 126.752  1.00131.94           C  
ATOM   4350  CD2 TYR B 169     114.923 106.670 128.032  1.00131.94           C  
ATOM   4351  CE1 TYR B 169     113.438 105.615 125.976  1.00131.94           C  
ATOM   4352  CE2 TYR B 169     115.446 105.657 127.263  1.00131.94           C  
ATOM   4353  CZ  TYR B 169     114.700 105.133 126.235  1.00131.94           C  
ATOM   4354  OH  TYR B 169     115.221 104.120 125.465  1.00131.94           O  
ATOM   4355  N   LEU B 170     111.381 110.740 129.661  1.00131.71           N  
ATOM   4356  CA  LEU B 170     110.643 111.353 130.755  1.00131.71           C  
ATOM   4357  C   LEU B 170     109.259 111.811 130.336  1.00131.71           C  
ATOM   4358  O   LEU B 170     108.366 111.886 131.184  1.00131.71           O  
ATOM   4359  CB  LEU B 170     111.423 112.534 131.318  1.00131.71           C  
ATOM   4360  CG  LEU B 170     112.621 112.124 132.161  1.00131.71           C  
ATOM   4361  CD1 LEU B 170     113.331 113.344 132.700  1.00131.71           C  
ATOM   4362  CD2 LEU B 170     112.165 111.223 133.286  1.00131.71           C  
ATOM   4363  N   MET B 171     109.068 112.131 129.056  1.00139.64           N  
ATOM   4364  CA  MET B 171     107.765 112.593 128.590  1.00139.64           C  
ATOM   4365  C   MET B 171     106.670 111.601 128.954  1.00139.64           C  
ATOM   4366  O   MET B 171     105.650 111.970 129.545  1.00139.64           O  
ATOM   4367  CB  MET B 171     107.802 112.811 127.080  1.00139.64           C  
ATOM   4368  CG  MET B 171     108.696 113.946 126.632  1.00139.64           C  
ATOM   4369  SD  MET B 171     107.805 115.503 126.495  1.00139.64           S  
ATOM   4370  CE  MET B 171     108.087 116.169 128.126  1.00139.64           C  
ATOM   4371  N   ASN B 172     106.870 110.335 128.613  1.00140.57           N  
ATOM   4372  CA  ASN B 172     105.891 109.296 128.900  1.00140.57           C  
ATOM   4373  C   ASN B 172     106.267 108.591 130.200  1.00140.57           C  
ATOM   4374  O   ASN B 172     106.881 107.525 130.221  1.00140.57           O  
ATOM   4375  CB  ASN B 172     105.809 108.320 127.735  1.00140.57           C  
ATOM   4376  CG  ASN B 172     107.171 107.957 127.201  1.00140.57           C  
ATOM   4377  OD1 ASN B 172     108.186 108.459 127.679  1.00140.57           O  
ATOM   4378  ND2 ASN B 172     107.205 107.080 126.207  1.00140.57           N  
ATOM   4379  N   ARG B 173     105.894 109.225 131.300  1.00141.01           N  
ATOM   4380  CA  ARG B 173     106.093 108.670 132.628  1.00141.01           C  
ATOM   4381  C   ARG B 173     104.779 108.710 133.396  1.00141.01           C  
ATOM   4382  O   ARG B 173     103.721 109.030 132.850  1.00141.01           O  
ATOM   4383  CB  ARG B 173     107.194 109.422 133.374  1.00141.01           C  
ATOM   4384  CG  ARG B 173     108.575 108.867 133.116  1.00141.01           C  
ATOM   4385  CD  ARG B 173     108.837 107.653 133.982  1.00141.01           C  
ATOM   4386  NE  ARG B 173     109.063 108.024 135.374  1.00141.01           N  
ATOM   4387  CZ  ARG B 173     110.259 108.283 135.889  1.00141.01           C  
ATOM   4388  NH1 ARG B 173     111.339 108.211 135.126  1.00141.01           N  
ATOM   4389  NH2 ARG B 173     110.376 108.614 137.165  1.00141.01           N  
ATOM   4390  N   ASN B 174     104.854 108.382 134.682  1.00149.90           N  
ATOM   4391  CA  ASN B 174     103.668 108.301 135.522  1.00149.90           C  
ATOM   4392  C   ASN B 174     103.550 109.456 136.501  1.00149.90           C  
ATOM   4393  O   ASN B 174     102.466 110.026 136.646  1.00149.90           O  
ATOM   4394  CB  ASN B 174     103.662 106.980 136.292  1.00149.90           C  
ATOM   4395  CG  ASN B 174     103.681 105.781 135.374  1.00149.90           C  
ATOM   4396  OD1 ASN B 174     104.651 105.026 135.340  1.00149.90           O  
ATOM   4397  ND2 ASN B 174     102.609 105.603 134.613  1.00149.90           N  
ATOM   4398  N   GLU B 175     104.635 109.812 137.182  1.00148.57           N  
ATOM   4399  CA  GLU B 175     104.589 110.932 138.107  1.00148.57           C  
ATOM   4400  C   GLU B 175     104.259 112.213 137.360  1.00148.57           C  
ATOM   4401  O   GLU B 175     104.969 112.607 136.433  1.00148.57           O  
ATOM   4402  CB  GLU B 175     105.920 111.076 138.833  1.00148.57           C  
ATOM   4403  CG  GLU B 175     106.305 109.874 139.656  1.00148.57           C  
ATOM   4404  CD  GLU B 175     107.482 110.159 140.557  1.00148.57           C  
ATOM   4405  OE1 GLU B 175     108.184 111.162 140.313  1.00148.57           O  
ATOM   4406  OE2 GLU B 175     107.706 109.385 141.510  1.00148.57           O  
ATOM   4407  N   GLU B 176     103.166 112.858 137.760  1.00147.19           N  
ATOM   4408  CA  GLU B 176     102.754 114.074 137.073  1.00147.19           C  
ATOM   4409  C   GLU B 176     103.796 115.170 137.227  1.00147.19           C  
ATOM   4410  O   GLU B 176     104.019 115.960 136.303  1.00147.19           O  
ATOM   4411  CB  GLU B 176     101.403 114.544 137.602  1.00147.19           C  
ATOM   4412  CG  GLU B 176     100.895 115.797 136.924  1.00147.19           C  
ATOM   4413  CD  GLU B 176     100.774 115.633 135.422  1.00147.19           C  
ATOM   4414  OE1 GLU B 176     100.434 114.521 134.965  1.00147.19           O  
ATOM   4415  OE2 GLU B 176     101.022 116.616 134.695  1.00147.19           O  
ATOM   4416  N   ARG B 177     104.454 115.225 138.383  1.00137.70           N  
ATOM   4417  CA  ARG B 177     105.425 116.283 138.629  1.00137.70           C  
ATOM   4418  C   ARG B 177     106.596 116.190 137.662  1.00137.70           C  
ATOM   4419  O   ARG B 177     106.996 117.190 137.055  1.00137.70           O  
ATOM   4420  CB  ARG B 177     105.909 116.216 140.074  1.00137.70           C  
ATOM   4421  CG  ARG B 177     106.659 117.448 140.535  1.00137.70           C  
ATOM   4422  CD  ARG B 177     108.153 117.278 140.362  1.00137.70           C  
ATOM   4423  NE  ARG B 177     108.552 115.880 140.470  1.00137.70           N  
ATOM   4424  CZ  ARG B 177     108.746 115.248 141.621  1.00137.70           C  
ATOM   4425  NH1 ARG B 177     109.107 113.974 141.627  1.00137.70           N  
ATOM   4426  NH2 ARG B 177     108.577 115.892 142.767  1.00137.70           N  
ATOM   4427  N   VAL B 178     107.169 114.996 137.510  1.00134.94           N  
ATOM   4428  CA  VAL B 178     108.313 114.858 136.619  1.00134.94           C  
ATOM   4429  C   VAL B 178     107.891 115.089 135.177  1.00134.94           C  
ATOM   4430  O   VAL B 178     108.654 115.635 134.374  1.00134.94           O  
ATOM   4431  CB  VAL B 178     108.990 113.488 136.804  1.00134.94           C  
ATOM   4432  CG1 VAL B 178     108.084 112.373 136.351  1.00134.94           C  
ATOM   4433  CG2 VAL B 178     110.290 113.445 136.036  1.00134.94           C  
ATOM   4434  N   ARG B 179     106.666 114.700 134.827  1.00137.19           N  
ATOM   4435  CA  ARG B 179     106.181 114.964 133.480  1.00137.19           C  
ATOM   4436  C   ARG B 179     106.089 116.459 133.224  1.00137.19           C  
ATOM   4437  O   ARG B 179     106.501 116.942 132.165  1.00137.19           O
[truncated: 476,767 more chars]
