# Supplementary material for: Development of a synthetic library of humanized nanobodies for targeted IL-6 inhibition
Source: Front Bioeng Biotechnol. 2024 Jul 23;12:1440150. doi: 10.3389/fbioe.2024.1440150 (PMC11300276; doi:10.3389/fbioe.2024.1440150)
Supplement: Supplementary file 2 [file DataSheet1.ZIP › Nanobody-antigen complexes/7nk6.pdb]

HEADER    VIRAL PROTEIN                           17-FEB-21   7NK6              
TITLE     1918 H1N1 VIRAL INFLUENZA POLYMERASE HETEROTRIMER WITH NB8204         
COMPND    MOL_ID: 1;                                                            
COMPND   2 MOLECULE: POLYMERASE ACIDIC PROTEIN;                                 
COMPND   3 CHAIN: A;                                                            
COMPND   4 SYNONYM: RNA-DIRECTED RNA POLYMERASE SUBUNIT P2;                     
COMPND   5 EC: 3.1.-.-;                                                         
COMPND   6 ENGINEERED: YES;                                                     
COMPND   7 MOL_ID: 2;                                                           
COMPND   8 MOLECULE: RNA-DIRECTED RNA POLYMERASE CATALYTIC SUBUNIT;             
COMPND   9 CHAIN: B;                                                            
COMPND  10 SYNONYM: POLYMERASE BASIC PROTEIN 1,PB1,RNA-DIRECTED RNA POLYMERASE  
COMPND  11 SUBUNIT P1;                                                          
COMPND  12 EC: 2.7.7.48;                                                        
COMPND  13 ENGINEERED: YES;                                                     
COMPND  14 MOL_ID: 3;                                                           
COMPND  15 MOLECULE: POLYMERASE BASIC PROTEIN 2,POLYMERASE BASIC PROTEIN 2;     
COMPND  16 CHAIN: C;                                                            
COMPND  17 SYNONYM: RNA-DIRECTED RNA POLYMERASE SUBUNIT P3;                     
COMPND  18 ENGINEERED: YES;                                                     
COMPND  19 MOL_ID: 4;                                                           
COMPND  20 MOLECULE: RNA (5'-R(P*GP*GP*CP*CP*UP*GP*CP*U)-3');                   
COMPND  21 CHAIN: E;                                                            
COMPND  22 ENGINEERED: YES;                                                     
COMPND  23 MOL_ID: 5;                                                           
COMPND  24 MOLECULE: RNA (5'-R(P*AP*GP*UP*AP*GP*AP*AP*AP*CP*AP*AP*GP*GP*CP*C)-  
COMPND  25 3');                                                                 
COMPND  26 CHAIN: D;                                                            
COMPND  27 ENGINEERED: YES;                                                     
COMPND  28 MOL_ID: 6;                                                           
COMPND  29 MOLECULE: NB8204;                                                    
COMPND  30 CHAIN: F;                                                            
COMPND  31 ENGINEERED: YES                                                      
SOURCE    MOL_ID: 1;                                                            
SOURCE   2 ORGANISM_SCIENTIFIC: INFLUENZA A VIRUS (A/BREVIG                     
SOURCE   3 MISSION/1/1918(H1N1));                                               
SOURCE   4 ORGANISM_TAXID: 88776;                                               
SOURCE   5 STRAIN: A/BREVIG MISSION/1/1918(H1N1);                               
SOURCE   6 GENE: PA;                                                            
SOURCE   7 EXPRESSION_SYSTEM: SPODOPTERA FRUGIPERDA;                            
SOURCE   8 EXPRESSION_SYSTEM_TAXID: 7108;                                       
SOURCE   9 MOL_ID: 2;                                                           
SOURCE  10 ORGANISM_SCIENTIFIC: INFLUENZA A VIRUS (A/BREVIG                     
SOURCE  11 MISSION/1/1918(H1N1));                                               
SOURCE  12 ORGANISM_TAXID: 88776;                                               
SOURCE  13 STRAIN: A/BREVIG MISSION/1/1918(H1N1);                               
SOURCE  14 GENE: PB1;                                                           
SOURCE  15 EXPRESSION_SYSTEM: SPODOPTERA FRUGIPERDA;                            
SOURCE  16 EXPRESSION_SYSTEM_TAXID: 7108;                                       
SOURCE  17 MOL_ID: 3;                                                           
SOURCE  18 ORGANISM_SCIENTIFIC: INFLUENZA A VIRUS (STRAIN A/BREVIG              
SOURCE  19 MISSION/1/1918 H1N1), INFLUENZA A VIRUS (A/BREVIG                    
SOURCE  20 MISSION/1/1918(H1N1));                                               
SOURCE  21 ORGANISM_COMMON: INFLUENZA A VIRUS (STRAIN A/SOUTH CAROLINA/1/1918   
SOURCE  22 H1N1);                                                               
SOURCE  23 ORGANISM_TAXID: 88776;                                               
SOURCE  24 STRAIN: A/BREVIG MISSION/1/1918 H1N1;                                
SOURCE  25 GENE: PB2;                                                           
SOURCE  26 EXPRESSION_SYSTEM: SPODOPTERA FRUGIPERDA;                            
SOURCE  27 EXPRESSION_SYSTEM_TAXID: 7108;                                       
SOURCE  28 MOL_ID: 4;                                                           
SOURCE  29 SYNTHETIC: YES;                                                      
SOURCE  30 ORGANISM_SCIENTIFIC: SYNTHETIC CONSTRUCT;                            
SOURCE  31 ORGANISM_TAXID: 32630;                                               
SOURCE  32 OTHER_DETAILS: INFLUENZA A VIRUS (A/BREVIG MISSION/1/1918(H1N1)),    
SOURCE  33 TAX ID 88776;                                                        
SOURCE  34 MOL_ID: 5;                                                           
SOURCE  35 SYNTHETIC: YES;                                                      
SOURCE  36 ORGANISM_SCIENTIFIC: SYNTHETIC CONSTRUCT;                            
SOURCE  37 ORGANISM_TAXID: 32630;                                               
SOURCE  38 OTHER_DETAILS: INFLUENZA A VIRUS (A/BREVIG MISSION/1/1918(H1N1)),    
SOURCE  39 TAX ID 88776;                                                        
SOURCE  40 MOL_ID: 6;                                                           
SOURCE  41 ORGANISM_SCIENTIFIC: CAMELIDAE MIXED LIBRARY;                        
SOURCE  42 ORGANISM_TAXID: 1579311;                                             
SOURCE  43 EXPRESSION_SYSTEM: ESCHERICHIA COLI;                                 
SOURCE  44 EXPRESSION_SYSTEM_TAXID: 562                                         
KEYWDS    INFLUENZA, RNA POLYMERASE, H1N1, 1918, VIRAL PROTEIN, NANOBODY        
EXPDTA    ELECTRON MICROSCOPY                                                   
AUTHOR    J.R.KEOWN,L.CARRIQUE,E.FODOR,J.M.GRIMES                               
REVDAT   2   09-FEB-22 7NK6    1       JRNL                                     
REVDAT   1   01-DEC-21 7NK6    0                                                
JRNL        AUTH   J.R.KEOWN,Z.ZHU,L.CARRIQUE,H.FAN,A.P.WALKER,I.SERNA MARTIN,  
JRNL        AUTH 2 E.PARDON,J.STEYAERT,E.FODOR,J.M.GRIMES                       
JRNL        TITL   MAPPING INHIBITORY SITES ON THE RNA POLYMERASE OF THE 1918   
JRNL        TITL 2 PANDEMIC INFLUENZA VIRUS USING NANOBODIES.                   
JRNL        REF    NAT COMMUN                    V.  13   251 2022              
JRNL        REFN                   ESSN 2041-1723                               
JRNL        PMID   35017564                                                     
JRNL        DOI    10.1038/S41467-021-27950-W                                   
REMARK   2                                                                      
REMARK   2 RESOLUTION.    6.72 ANGSTROMS.                                       
REMARK   3                                                                      
REMARK   3 REFINEMENT.                                                          
REMARK   3   SOFTWARE PACKAGES      : CRYOSPARC, CRYOSPARC, UCSF CHIMERA,       
REMARK   3                            CRYOSPARC, CRYOSPARC                      
REMARK   3   RECONSTRUCTION SCHEMA  : NULL                                      
REMARK   3                                                                      
REMARK   3 EM MAP-MODEL FITTING AND REFINEMENT                                  
REMARK   3   PDB ENTRY                    : 7HNA                                
REMARK   3   REFINEMENT SPACE             : REAL                                
REMARK   3   REFINEMENT PROTOCOL          : RIGID BODY FIT                      
REMARK   3   REFINEMENT TARGET            : NULL                                
REMARK   3   OVERALL ANISOTROPIC B VALUE  : NULL                                
REMARK   3                                                                      
REMARK   3 FITTING PROCEDURE : NULL                                             
REMARK   3                                                                      
REMARK   3 EM IMAGE RECONSTRUCTION STATISTICS                                   
REMARK   3   NOMINAL PIXEL SIZE (ANGSTROMS)    : NULL                           
REMARK   3   ACTUAL PIXEL SIZE  (ANGSTROMS)    : NULL                           
REMARK   3   EFFECTIVE RESOLUTION (ANGSTROMS)  : 6.720                          
REMARK   3   NUMBER OF PARTICLES               : 36297                          
REMARK   3   CTF CORRECTION METHOD             : PHASE FLIPPING AND AMPLITUDE   
REMARK   3                                       CORRECTION                     
REMARK   3                                                                      
REMARK   3 EM RECONSTRUCTION MAGNIFICATION CALIBRATION: NULL                    
REMARK   3                                                                      
REMARK   3 OTHER DETAILS: NULL                                                  
REMARK   4                                                                      
REMARK   4 7NK6 COMPLIES WITH FORMAT V. 3.30, 13-JUL-11                         
REMARK 100                                                                      
REMARK 100 THIS ENTRY HAS BEEN PROCESSED BY PDBE ON 17-FEB-21.                  
REMARK 100 THE DEPOSITION ID IS D_1292114143.                                   
REMARK 245                                                                      
REMARK 245 EXPERIMENTAL DETAILS                                                 
REMARK 245   RECONSTRUCTION METHOD          : SINGLE PARTICLE                   
REMARK 245   SPECIMEN TYPE                  : NULL                              
REMARK 245                                                                      
REMARK 245 ELECTRON MICROSCOPE SAMPLE                                           
REMARK 245   SAMPLE TYPE                    : PARTICLE                          
REMARK 245   PARTICLE TYPE                  : POINT                             
REMARK 245   NAME OF SAMPLE                 : 1918 INFLUENZA VIRUS POLYMERASE   
REMARK 245                                    HETEROTIRMER IN COMPLEX WITH      
REMARK 245                                    VRNA PROMOTERS AND NB8204;        
REMARK 245                                    NB8204; POLYMERASE HETEROTRIMER;  
REMARK 245                                    RNA                               
REMARK 245   SAMPLE CONCENTRATION (MG ML-1) : 0.30                              
REMARK 245   SAMPLE SUPPORT DETAILS         : NULL                              
REMARK 245   SAMPLE VITRIFICATION DETAILS   : NULL                              
REMARK 245   SAMPLE BUFFER                  : NULL                              
REMARK 245   PH                             : 7.50                              
REMARK 245   SAMPLE DETAILS                 : NULL                              
REMARK 245                                                                      
REMARK 245 DATA ACQUISITION                                                     
REMARK 245   DATE OF EXPERIMENT                : NULL                           
REMARK 245   NUMBER OF MICROGRAPHS-IMAGES      : NULL                           
REMARK 245   TEMPERATURE (KELVIN)              : NULL                           
REMARK 245   MICROSCOPE MODEL                  : FEI TITAN KRIOS                
REMARK 245   DETECTOR TYPE                     : FEI FALCON III (4K X 4K)       
REMARK 245   MINIMUM DEFOCUS (NM)              : NULL                           
REMARK 245   MAXIMUM DEFOCUS (NM)              : NULL                           
REMARK 245   MINIMUM TILT ANGLE (DEGREES)      : NULL                           
REMARK 245   MAXIMUM TILT ANGLE (DEGREES)      : NULL                           
REMARK 245   NOMINAL CS                        : NULL                           
REMARK 245   IMAGING MODE                      : BRIGHT FIELD                   
REMARK 245   ELECTRON DOSE (ELECTRONS NM**-2)  : 7250.00                        
REMARK 245   ILLUMINATION MODE                 : FLOOD BEAM                     
REMARK 245   NOMINAL MAGNIFICATION             : NULL                           
REMARK 245   CALIBRATED MAGNIFICATION          : NULL                           
REMARK 245   SOURCE                            : FIELD EMISSION GUN             
REMARK 245   ACCELERATION VOLTAGE (KV)         : 300                            
REMARK 245   IMAGING DETAILS                   : NULL                           
REMARK 247                                                                      
REMARK 247 ELECTRON MICROSCOPY                                                  
REMARK 247  THE COORDINATES IN THIS ENTRY WERE GENERATED FROM ELECTRON          
REMARK 247  MICROSCOPY DATA. PROTEIN DATA BANK CONVENTIONS REQUIRE              
REMARK 247  THAT CRYST1 AND SCALE RECORDS BE INCLUDED, BUT THE VALUES           
REMARK 247  ON THESE RECORDS ARE MEANINGLESS EXCEPT FOR THE CALCULATION         
REMARK 247  OF THE STRUCTURE FACTORS.                                           
REMARK 300                                                                      
REMARK 300 BIOMOLECULE: 1                                                       
REMARK 300 SEE REMARK 350 FOR THE AUTHOR PROVIDED AND/OR PROGRAM                
REMARK 300 GENERATED ASSEMBLY INFORMATION FOR THE STRUCTURE IN                  
REMARK 300 THIS ENTRY. THE REMARK MAY ALSO PROVIDE INFORMATION ON               
REMARK 300 BURIED SURFACE AREA.                                                 
REMARK 350                                                                      
REMARK 350 COORDINATES FOR A COMPLETE MULTIMER REPRESENTING THE KNOWN           
REMARK 350 BIOLOGICALLY SIGNIFICANT OLIGOMERIZATION STATE OF THE                
REMARK 350 MOLECULE CAN BE GENERATED BY APPLYING BIOMT TRANSFORMATIONS          
REMARK 350 GIVEN BELOW.  BOTH NON-CRYSTALLOGRAPHIC AND                          
REMARK 350 CRYSTALLOGRAPHIC OPERATIONS ARE GIVEN.                               
REMARK 350                                                                      
REMARK 350 BIOMOLECULE: 1                                                       
REMARK 350 AUTHOR DETERMINED BIOLOGICAL UNIT: HEXAMERIC                         
REMARK 350 SOFTWARE DETERMINED QUATERNARY STRUCTURE: HEXAMERIC                  
REMARK 350 SOFTWARE USED: PISA                                                  
REMARK 350 TOTAL BURIED SURFACE AREA: 38770 ANGSTROM**2                         
REMARK 350 SURFACE AREA OF THE COMPLEX: 71180 ANGSTROM**2                       
REMARK 350 CHANGE IN SOLVENT FREE ENERGY: -236.0 KCAL/MOL                       
REMARK 350 APPLY THE FOLLOWING TO CHAINS: A, B, C, E, D, F                      
REMARK 350   BIOMT1   1  1.000000  0.000000  0.000000        0.00000            
REMARK 350   BIOMT2   1  0.000000  1.000000  0.000000        0.00000            
REMARK 350   BIOMT3   1  0.000000  0.000000  1.000000        0.00000            
REMARK 465                                                                      
REMARK 465 MISSING RESIDUES                                                     
REMARK 465 THE FOLLOWING RESIDUES WERE NOT LOCATED IN THE                       
REMARK 465 EXPERIMENT. (M=MODEL NUMBER; RES=RESIDUE NAME; C=CHAIN               
REMARK 465 IDENTIFIER; SSSEQ=SEQUENCE NUMBER; I=INSERTION CODE.)                
REMARK 465                                                                      
REMARK 465   M RES C SSSEQI                                                     
REMARK 465     GLN B   186                                                      
REMARK 465     ARG B   187                                                      
REMARK 465     LYS B   188                                                      
REMARK 465     ARG B   189                                                      
REMARK 465     ARG B   190                                                      
REMARK 465     VAL B   191                                                      
REMARK 465     ARG B   192                                                      
REMARK 465     ASP B   193                                                      
REMARK 465     ASN B   194                                                      
REMARK 465     MET B   195                                                      
REMARK 465     THR B   196                                                      
REMARK 465     LYS B   197                                                      
REMARK 465     LYS B   198                                                      
REMARK 465     MET B   199                                                      
REMARK 465     VAL B   200                                                      
REMARK 465     THR B   201                                                      
REMARK 465     GLN B   202                                                      
REMARK 465     ARG B   203                                                      
REMARK 465     THR B   204                                                      
REMARK 465     ILE B   205                                                      
REMARK 465     GLY B   206                                                      
REMARK 465     LYS B   757                                                      
REMARK 465     VAL C   250                                                      
REMARK 465     ARG C   251                                                      
REMARK 465     ASN C   252                                                      
REMARK 465     ASP C   253                                                      
REMARK 465     ASP C   254                                                      
REMARK 465     VAL C   255                                                      
REMARK 465     ASP C   256                                                      
REMARK 465     GLN C   257                                                      
REMARK 465     SER C   258                                                      
REMARK 465     LEU C   259                                                      
REMARK 465     ILE C   260                                                      
REMARK 465     ILE C   261                                                      
REMARK 465     ALA C   262                                                      
REMARK 465     ALA C   263                                                      
REMARK 465     ARG C   264                                                      
REMARK 465     ASN C   265                                                      
REMARK 465     ILE C   266                                                      
REMARK 465     VAL C   267                                                      
REMARK 465     ARG C   268                                                      
REMARK 465     ARG C   269                                                      
REMARK 465     ALA C   270                                                      
REMARK 465     THR C   271                                                      
REMARK 465     VAL C   272                                                      
REMARK 465     SER C   273                                                      
REMARK 465     ALA C   274                                                      
REMARK 465     ASP C   275                                                      
REMARK 465     PRO C   276                                                      
REMARK 465     LEU C   277                                                      
REMARK 465     ALA C   278                                                      
REMARK 465     SER C   279                                                      
REMARK 465     LEU C   280                                                      
REMARK 465     LEU C   281                                                      
REMARK 465     GLU C   282                                                      
REMARK 465     MET C   283                                                      
REMARK 465     CYS C   284                                                      
REMARK 465     HIS C   285                                                      
REMARK 465     SER C   286                                                      
REMARK 465     THR C   287                                                      
REMARK 465     GLN C   288                                                      
REMARK 465     ILE C   289                                                      
REMARK 465     GLY C   290                                                      
REMARK 465     GLY C   291                                                      
REMARK 465     ILE C   292                                                      
REMARK 465     ARG C   293                                                      
REMARK 465     MET C   294                                                      
REMARK 465     VAL C   295                                                      
REMARK 465     ASP C   296                                                      
REMARK 465     ILE C   297                                                      
REMARK 465     LEU C   298                                                      
REMARK 465     ARG C   299                                                      
REMARK 465     GLN C   300                                                      
REMARK 465     ASN C   301                                                      
REMARK 465     PRO C   302                                                      
REMARK 465     THR C   303                                                      
REMARK 465     GLU C   304                                                      
REMARK 465     GLU C   305                                                      
REMARK 465     GLN C   306                                                      
REMARK 465     ALA C   307                                                      
REMARK 465     VAL C   308                                                      
REMARK 465     ASP C   309                                                      
REMARK 465     ILE C   310                                                      
REMARK 465     CYS C   311                                                      
REMARK 465     LYS C   312                                                      
REMARK 465     ALA C   313                                                      
REMARK 465     ALA C   314                                                      
REMARK 465     MET C   315                                                      
REMARK 465     GLY C   316                                                      
REMARK 465     LEU C   317                                                      
REMARK 465     ARG C   318                                                      
REMARK 465     ILE C   319                                                      
REMARK 465     SER C   320                                                      
REMARK 465     SER C   321                                                      
REMARK 465     SER C   322                                                      
REMARK 465     PHE C   323                                                      
REMARK 465     SER C   324                                                      
REMARK 465     PHE C   325                                                      
REMARK 465     GLY C   326                                                      
REMARK 465     GLY C   327                                                      
REMARK 465     PHE C   328                                                      
REMARK 465     THR C   329                                                      
REMARK 465     PHE C   330                                                      
REMARK 465     LYS C   331                                                      
REMARK 465     ARG C   332                                                      
REMARK 465     THR C   333                                                      
REMARK 465     SER C   334                                                      
REMARK 465     GLY C   335                                                      
REMARK 465     SER C   336                                                      
REMARK 465     SER C   337                                                      
REMARK 465     VAL C   338                                                      
REMARK 465     LYS C   339                                                      
REMARK 465     ARG C   340                                                      
REMARK 465     GLU C   341                                                      
REMARK 465     GLU C   342                                                      
REMARK 465     GLU C   343                                                      
REMARK 465     VAL C   344                                                      
REMARK 465     LEU C   345                                                      
REMARK 465     THR C   346                                                      
REMARK 465     GLY C   347                                                      
REMARK 465     ASN C   348                                                      
REMARK 465     LEU C   349                                                      
REMARK 465     GLN C   350                                                      
REMARK 465     THR C   351                                                      
REMARK 465     LEU C   352                                                      
REMARK 465     LYS C   353                                                      
REMARK 465     ILE C   354                                                      
REMARK 465     ARG C   355                                                      
REMARK 465     VAL C   356                                                      
REMARK 465     HIS C   357                                                      
REMARK 465     GLU C   358                                                      
REMARK 465     GLY C   359                                                      
REMARK 465     TYR C   360                                                      
REMARK 465     GLU C   361                                                      
REMARK 465     GLU C   362                                                      
REMARK 465     PHE C   363                                                      
REMARK 465     THR C   364                                                      
REMARK 465     MET C   365                                                      
REMARK 465     VAL C   366                                                      
REMARK 465     GLY C   367                                                      
REMARK 465     ARG C   368                                                      
REMARK 465     ARG C   369                                                      
REMARK 465     ALA C   370                                                      
REMARK 465     THR C   371                                                      
REMARK 465     ALA C   372                                                      
REMARK 465     ILE C   373                                                      
REMARK 465     LEU C   374                                                      
REMARK 465     ARG C   375                                                      
REMARK 465     LYS C   376                                                      
REMARK 465     ALA C   377                                                      
REMARK 465     THR C   378                                                      
REMARK 465     ARG C   379                                                      
REMARK 465     ARG C   380                                                      
REMARK 465     LEU C   381                                                      
REMARK 465     ILE C   382                                                      
REMARK 465     GLN C   383                                                      
REMARK 465     LEU C   384                                                      
REMARK 465     ILE C   385                                                      
REMARK 465     VAL C   386                                                      
REMARK 465     SER C   387                                                      
REMARK 465     GLY C   388                                                      
REMARK 465     ARG C   389                                                      
REMARK 465     ASP C   390                                                      
REMARK 465     GLU C   391                                                      
REMARK 465     GLN C   392                                                      
REMARK 465     SER C   393                                                      
REMARK 465     ILE C   394                                                      
REMARK 465     ALA C   395                                                      
REMARK 465     GLU C   396                                                      
REMARK 465     ALA C   397                                                      
REMARK 465     ILE C   398                                                      
REMARK 465     ILE C   399                                                      
REMARK 465     VAL C   400                                                      
REMARK 465     ALA C   401                                                      
REMARK 465     MET C   402                                                      
REMARK 465     VAL C   403                                                      
REMARK 465     PHE C   404                                                      
REMARK 465     SER C   405                                                      
REMARK 465     GLN C   406                                                      
REMARK 465     GLU C   407                                                      
REMARK 465     ASP C   408                                                      
REMARK 465     CYS C   409                                                      
REMARK 465     MET C   410                                                      
REMARK 465     ILE C   411                                                      
REMARK 465     LYS C   412                                                      
REMARK 465     ALA C   413                                                      
REMARK 465     VAL C   414                                                      
REMARK 465     ARG C   415                                                      
REMARK 465     GLY C   416                                                      
REMARK 465     ASP C   417                                                      
REMARK 465     LEU C   418                                                      
REMARK 465     ASN C   419                                                      
REMARK 465     PHE C   420                                                      
REMARK 465     VAL C   421                                                      
REMARK 465     ASN C   422                                                      
REMARK 465     ARG C   423                                                      
REMARK 465     ALA C   424                                                      
REMARK 465     ASN C   425                                                      
REMARK 465     GLN C   426                                                      
REMARK 465     ARG C   427                                                      
REMARK 465     LEU C   428                                                      
REMARK 465     ASN C   429                                                      
REMARK 465     PRO C   430                                                      
REMARK 465     MET C   431                                                      
REMARK 465     HIS C   432                                                      
REMARK 465     GLN C   433                                                      
REMARK 465     LEU C   434                                                      
REMARK 465     LEU C   435                                                      
REMARK 465     ARG C   436                                                      
REMARK 465     HIS C   437                                                      
REMARK 465     PHE C   438                                                      
REMARK 465     GLN C   439                                                      
REMARK 465     LYS C   440                                                      
REMARK 465     ASP C   441                                                      
REMARK 465     ALA C   442                                                      
REMARK 465     LYS C   443                                                      
REMARK 465     VAL C   444                                                      
REMARK 465     LEU C   445                                                      
REMARK 465     PHE C   446                                                      
REMARK 465     GLN C   447                                                      
REMARK 465     ASN C   448                                                      
REMARK 465     TRP C   449                                                      
REMARK 465     GLY C   450                                                      
REMARK 465     ILE C   451                                                      
REMARK 465     GLU C   452                                                      
REMARK 465     PRO C   453                                                      
REMARK 465     ILE C   454                                                      
REMARK 465     ASP C   455                                                      
REMARK 465     ASN C   456                                                      
REMARK 465     VAL C   457                                                      
REMARK 465     MET C   458                                                      
REMARK 465     GLY C   459                                                      
REMARK 465     MET C   460                                                      
REMARK 465     ILE C   461                                                      
REMARK 465     GLY C   462                                                      
REMARK 465     ILE C   463                                                      
REMARK 465     LEU C   464                                                      
REMARK 465     PRO C   465                                                      
REMARK 465     ASP C   466                                                      
REMARK 465     MET C   467                                                      
REMARK 465     THR C   468                                                      
REMARK 465     PRO C   469                                                      
REMARK 465     SER C   470                                                      
REMARK 465     THR C   471                                                      
REMARK 465     GLU C   472                                                      
REMARK 465     MET C   473                                                      
REMARK 465     SER C   474                                                      
REMARK 465     MET C   475                                                      
REMARK 465     ARG C   476                                                      
REMARK 465     GLY C   477                                                      
REMARK 465     VAL C   478                                                      
REMARK 465     ARG C   479                                                      
REMARK 465     VAL C   480                                                      
REMARK 465     SER C   481                                                      
REMARK 465     LYS C   482                                                      
REMARK 465     MET C   483                                                      
REMARK 465     GLY C   484                                                      
REMARK 465     VAL C   485                                                      
REMARK 465     ASP C   486                                                      
REMARK 465     GLU C   487                                                      
REMARK 465     TYR C   488                                                      
REMARK 465     SER C   489                                                      
REMARK 465     SER C   490                                                      
REMARK 465     THR C   491                                                      
REMARK 465     GLU C   492                                                      
REMARK 465     ARG C   493                                                      
REMARK 465     VAL C   494                                                      
REMARK 465     VAL C   495                                                      
REMARK 465     VAL C   496                                                      
REMARK 465     SER C   497                                                      
REMARK 465     ILE C   498                                                      
REMARK 465     ASP C   499                                                      
REMARK 465     ARG C   500                                                      
REMARK 465     PHE C   501                                                      
REMARK 465     LEU C   502                                                      
REMARK 465     ARG C   503                                                      
REMARK 465     VAL C   504                                                      
REMARK 465     ARG C   505                                                      
REMARK 465     ASP C   506                                                      
REMARK 465     GLN C   507                                                      
REMARK 465     ARG C   508                                                      
REMARK 465     GLY C   509                                                      
REMARK 465     ASN C   510                                                      
REMARK 465     VAL C   511                                                      
REMARK 465     LEU C   512                                                      
REMARK 465     LEU C   513                                                      
REMARK 465     SER C   514                                                      
REMARK 465     PRO C   515                                                      
REMARK 465     GLU C   516                                                      
REMARK 465     GLU C   517                                                      
REMARK 465     VAL C   518                                                      
REMARK 465     SER C   519                                                      
REMARK 465     GLU C   520                                                      
REMARK 465     THR C   521                                                      
REMARK 465     GLN C   522                                                      
REMARK 465     GLY C   523                                                      
REMARK 465     THR C   524                                                      
REMARK 465     GLU C   525                                                      
REMARK 465     LYS C   526                                                      
REMARK 465     LEU C   527                                                      
REMARK 465     THR C   528                                                      
REMARK 465     ILE C   529                                                      
REMARK 465     THR C   530                                                      
REMARK 465     TYR C   531                                                      
REMARK 465     SER C   532                                                      
REMARK 465     SER C   533                                                      
REMARK 465     SER C   534                                                      
REMARK 465     MET C   535                                                      
REMARK 465     MET C   536                                                      
REMARK 465     TRP C   537                                                      
REMARK 465     GLU C   538                                                      
REMARK 465     VAL C   539                                                      
REMARK 465     ASN C   540                                                      
REMARK 465     GLY C   541                                                      
REMARK 465     PRO C   542                                                      
REMARK 465     GLU C   543                                                      
REMARK 465     SER C   544                                                      
REMARK 465     VAL C   545                                                      
REMARK 465     LEU C   546                                                      
REMARK 465     VAL C   547                                                      
REMARK 465     ASN C   548                                                      
REMARK 465     THR C   549                                                      
REMARK 465     TYR C   550                                                      
REMARK 465     GLN C   551                                                      
REMARK 465     TRP C   552                                                      
REMARK 465     ILE C   553                                                      
REMARK 465     ILE C   554                                                      
REMARK 465     ARG C   555                                                      
REMARK 465     ASN C   556                                                      
REMARK 465     TRP C   557                                                      
REMARK 465     GLU C   558                                                      
REMARK 465     THR C   559                                                      
REMARK 465     VAL C   560                                                      
REMARK 465     LYS C   561                                                      
REMARK 465     ILE C   562                                                      
REMARK 465     GLN C   563                                                      
REMARK 465     TRP C   564                                                      
REMARK 465     SER C   565                                                      
REMARK 465     GLN C   566                                                      
REMARK 465     ASN C   567                                                      
REMARK 465     PRO C   568                                                      
REMARK 465     THR C   569                                                      
REMARK 465     MET C   570                                                      
REMARK 465     LEU C   571                                                      
REMARK 465     TYR C   572                                                      
REMARK 465     ASN C   573                                                      
REMARK 465     LYS C   574                                                      
REMARK 465     MET C   575                                                      
REMARK 465     GLU C   576                                                      
REMARK 465     PHE C   577                                                      
REMARK 465     GLU C   578                                                      
REMARK 465     PRO C   579                                                      
REMARK 465     PHE C   580                                                      
REMARK 465     GLN C   581                                                      
REMARK 465     SER C   582                                                      
REMARK 465     LEU C   583                                                      
REMARK 465     VAL C   584                                                      
REMARK 465     PRO C   585                                                      
REMARK 465     LYS C   586                                                      
REMARK 465     ALA C   587                                                      
REMARK 465     ALA C   588                                                      
REMARK 465     ARG C   589                                                      
REMARK 465     GLY C   590                                                      
REMARK 465     GLN C   591                                                      
REMARK 465     TYR C   592                                                      
REMARK 465     SER C   593                                                      
REMARK 465     GLY C   594                                                      
REMARK 465     PHE C   595                                                      
REMARK 465     VAL C   596                                                      
REMARK 465     ARG C   597                                                      
REMARK 465     THR C   598                                                      
REMARK 465     LEU C   599                                                      
REMARK 465     PHE C   600                                                      
REMARK 465     GLN C   601                                                      
REMARK 465     GLN C   602                                                      
REMARK 465     MET C   603                                                      
REMARK 465     ARG C   604                                                      
REMARK 465     ASP C   605                                                      
REMARK 465     VAL C   606                                                      
REMARK 465     LEU C   607                                                      
REMARK 465     GLY C   608                                                      
REMARK 465     THR C   609                                                      
REMARK 465     PHE C   610                                                      
REMARK 465     ASP C   611                                                      
REMARK 465     THR C   612                                                      
REMARK 465     VAL C   613                                                      
REMARK 465     GLN C   614                                                      
REMARK 465     ILE C   615                                                      
REMARK 465     ILE C   616                                                      
REMARK 465     LYS C   617                                                      
REMARK 465     LEU C   618                                                      
REMARK 465     LEU C   619                                                      
REMARK 465     PRO C   620                                                      
REMARK 465     PHE C   621                                                      
REMARK 465     ALA C   622                                                      
REMARK 465     ALA C   623                                                      
REMARK 465     ALA C   624                                                      
REMARK 465     PRO C   625                                                      
REMARK 465     PRO C   626                                                      
REMARK 465     LYS C   627                                                      
REMARK 465     GLN C   628                                                      
REMARK 465     SER C   629                                                      
REMARK 465     ARG C   630                                                      
REMARK 465     MET C   631                                                      
REMARK 465     GLN C   632                                                      
REMARK 465     PHE C   633                                                      
REMARK 465     SER C   634                                                      
REMARK 465     SER C   635                                                      
REMARK 465     LEU C   636                                                      
REMARK 465     THR C   637                                                      
REMARK 465     VAL C   638                                                      
REMARK 465     ASN C   639                                                      
REMARK 465     VAL C   640                                                      
REMARK 465     ARG C   641                                                      
REMARK 465     GLY C   642                                                      
REMARK 465     SER C   643                                                      
REMARK 465     GLY C   644                                                      
REMARK 465     MET C   645                                                      
REMARK 465     ARG C   646                                                      
REMARK 465     ILE C   647                                                      
REMARK 465     LEU C   648                                                      
REMARK 465     VAL C   649                                                      
REMARK 465     ARG C   650                                                      
REMARK 465     GLY C   651                                                      
REMARK 465     ASN C   652                                                      
REMARK 465     SER C   653                                                      
REMARK 465     PRO C   654                                                      
REMARK 465     VAL C   655                                                      
REMARK 465     PHE C   656                                                      
REMARK 465     ASN C   657                                                      
REMARK 465     TYR C   658                                                      
REMARK 465     ASN C   659                                                      
REMARK 465     LYS C   660                                                      
REMARK 465     ALA C   661                                                      
REMARK 465     THR C   662                                                      
REMARK 465     LYS C   663                                                      
REMARK 465     ARG C   664                                                      
REMARK 465     LEU C   665                                                      
REMARK 465     THR C   666                                                      
REMARK 465     VAL C   667                                                      
REMARK 465     LEU C   668                                                      
REMARK 465     GLY C   669                                                      
REMARK 465     LYS C   670                                                      
REMARK 465     ASP C   671                                                      
REMARK 465     ALA C   672                                                      
REMARK 465     GLY C   673                                                      
REMARK 465     ALA C   674                                                      
REMARK 465     LEU C   675                                                      
REMARK 465     THR C   676                                                      
REMARK 465     GLU C   677                                                      
REMARK 465     ASP C   678                                                      
REMARK 465     PRO C   679                                                      
REMARK 465     ASP C   680                                                      
REMARK 465     GLU C   681                                                      
REMARK 465     GLY C   682                                                      
REMARK 465     THR C   683                                                      
REMARK 465     ALA C   684                                                      
REMARK 465     GLY C   685                                                      
REMARK 465     VAL C   686                                                      
REMARK 465     GLU C   687                                                      
REMARK 465     SER C   688                                                      
REMARK 465     ALA C   689                                                      
REMARK 465     VAL C   690                                                      
REMARK 465     LEU C   691                                                      
REMARK 465     ARG C   692                                                      
REMARK 465     GLY C   693                                                      
REMARK 465     PHE C   694                                                      
REMARK 465     LEU C   695                                                      
REMARK 465     ILE C   696                                                      
REMARK 465     LEU C   697                                                      
REMARK 465     GLY C   698                                                      
REMARK 465     LYS C   699                                                      
REMARK 465     GLU C   700                                                      
REMARK 465     ASP C   701                                                      
REMARK 465     ARG C   702                                                      
REMARK 465     ARG C   703                                                      
REMARK 465     TYR C   704                                                      
REMARK 465     GLY C   705                                                      
REMARK 465     PRO C   706                                                      
REMARK 465     ALA C   707                                                      
REMARK 465     LEU C   708                                                      
REMARK 465     SER C   709                                                      
REMARK 465     ILE C   710                                                      
REMARK 465     ASN C   711                                                      
REMARK 465     GLU C   712                                                      
REMARK 465     LEU C   713                                                      
REMARK 465     SER C   714                                                      
REMARK 465     ASN C   715                                                      
REMARK 465     LEU C   716                                                      
REMARK 465     ALA C   717                                                      
REMARK 465     LYS C   718                                                      
REMARK 465     GLY C   719                                                      
REMARK 465     GLU C   720                                                      
REMARK 465     LYS C   721                                                      
REMARK 465     ALA C   722                                                      
REMARK 465     ASN C   723                                                      
REMARK 465     VAL C   724                                                      
REMARK 465     LEU C   725                                                      
REMARK 465     ILE C   726                                                      
REMARK 465     GLY C   727                                                      
REMARK 465     GLN C   728                                                      
REMARK 465     GLY C   729                                                      
REMARK 465     ASP C   730                                                      
REMARK 465     VAL C   731                                                      
REMARK 465     VAL C   732                                                      
REMARK 465     LEU C   733                                                      
REMARK 465     VAL C   734                                                      
REMARK 465     MET C   735                                                      
REMARK 465     LYS C   736                                                      
REMARK 465     ARG C   737                                                      
REMARK 465     LYS C   738                                                      
REMARK 465     ARG C   739                                                      
REMARK 465     ASP C   740                                                      
REMARK 465     SER C   741                                                      
REMARK 465     SER C   742                                                      
REMARK 465     ILE C   743                                                      
REMARK 465     LEU C   744                                                      
REMARK 465     THR C   745                                                      
REMARK 465     ASP C   746                                                      
REMARK 465     SER C   747                                                      
REMARK 465     GLN C   748                                                      
REMARK 465     THR C   749                                                      
REMARK 465     ALA C   750                                                      
REMARK 465     THR C   751                                                      
REMARK 465     LYS C   752                                                      
REMARK 465     ARG C   753                                                      
REMARK 465     ILE C   754                                                      
REMARK 465     ARG C   755                                                      
REMARK 465     MET C   756                                                      
REMARK 465     ALA C   757                                                      
REMARK 465     ILE C   758                                                      
REMARK 465     ASN C   759                                                      
REMARK 465     GLU C   760                                                      
REMARK 465     ASN C   761                                                      
REMARK 465     LEU C   762                                                      
REMARK 465     TYR C   763                                                      
REMARK 465     PHE C   764                                                      
REMARK 465     GLN C   765                                                      
REMARK 465     GLY C   766                                                      
REMARK 465     GLU C   767                                                      
REMARK 465     LEU C   768                                                      
REMARK 465     LYS C   769                                                      
REMARK 465     THR C   770                                                      
REMARK 465     ALA C   771                                                      
REMARK 465     ALA C   772                                                      
REMARK 465     LEU C   773                                                      
REMARK 465     ALA C   774                                                      
REMARK 465     GLN C   775                                                      
REMARK 465     HIS C   776                                                      
REMARK 465     ASP C   777                                                      
REMARK 465     GLU C   778                                                      
REMARK 465     ALA C   779                                                      
REMARK 465     VAL C   780                                                      
REMARK 465     ASP C   781                                                      
REMARK 465     ASN C   782                                                      
REMARK 465     LYS C   783                                                      
REMARK 465     PHE C   784                                                      
REMARK 465     ASN C   785                                                      
REMARK 465     LYS C   786                                                      
REMARK 465     GLU C   787                                                      
REMARK 465     GLN C   788                                                      
REMARK 465     GLN C   789                                                      
REMARK 465     ASN C   790                                                      
REMARK 465     ALA C   791                                                      
REMARK 465     PHE C   792                                                      
REMARK 465     TYR C   793                                                      
REMARK 465     GLU C   794                                                      
REMARK 465     ILE C   795                                                      
REMARK 465     LEU C   796                                                      
REMARK 465     HIS C   797                                                      
REMARK 465     LEU C   798                                                      
REMARK 465     PRO C   799                                                      
REMARK 465     ASN C   800                                                      
REMARK 465     LEU C   801                                                      
REMARK 465     ASN C   802                                                      
REMARK 465     GLU C   803                                                      
REMARK 465     GLU C   804                                                      
REMARK 465     GLN C   805                                                      
REMARK 465     ARG C   806                                                      
REMARK 465     ASN C   807                                                      
REMARK 465     ALA C   808                                                      
REMARK 465     PHE C   809                                                      
REMARK 465     ILE C   810                                                      
REMARK 465     GLN C   811                                                      
REMARK 465     SER C   812                                                      
REMARK 465     LEU C   813                                                      
REMARK 465     LYS C   814                                                      
REMARK 465     ASP C   815                                                      
REMARK 465     ASP C   816                                                      
REMARK 465     PRO C   817                                                      
REMARK 465     SER C   818                                                      
REMARK 465     GLN C   819                                                      
REMARK 465     SER C   820                                                      
REMARK 465     ALA C   821                                                      
REMARK 465     ASN C   822                                                      
REMARK 465     LEU C   823                                                      
REMARK 465     LEU C   824                                                      
REMARK 465     ALA C   825                                                      
REMARK 465     GLU C   826                                                      
REMARK 465     ALA C   827                                                      
REMARK 465     LYS C   828                                                      
REMARK 465     LYS C   829                                                      
REMARK 465     LEU C   830                                                      
REMARK 465     ASN C   831                                                      
REMARK 465     ASP C   832                                                      
REMARK 465     ALA C   833                                                      
REMARK 465     GLN C   834                                                      
REMARK 465     ALA C   835                                                      
REMARK 465     PRO C   836                                                      
REMARK 465     LYS C   837                                                      
REMARK 465     VAL C   838                                                      
REMARK 465     ASP C   839                                                      
REMARK 465     ASN C   840                                                      
REMARK 465     LYS C   841                                                      
REMARK 465     PHE C   842                                                      
REMARK 465     ASN C   843                                                      
REMARK 465     LYS C   844                                                      
REMARK 465     GLU C   845                                                      
REMARK 465     GLN C   846                                                      
REMARK 465     GLN C   847                                                      
REMARK 465     ASN C   848                                                      
REMARK 465     ALA C   849                                                      
REMARK 465     PHE C   850                                                      
REMARK 465     TYR C   851                                                      
REMARK 465     GLU C   852                                                      
REMARK 465     ILE C   853                                                      
REMARK 465     LEU C   854                                                      
REMARK 465     HIS C   855                                                      
REMARK 465     LEU C   856                                                      
REMARK 465     PRO C   857                                                      
REMARK 465     ASN C   858                                                      
REMARK 465     LEU C   859                                                      
REMARK 465     ASN C   860                                                      
REMARK 465     GLU C   861                                                      
REMARK 465     GLU C   862                                                      
REMARK 465     GLN C   863                                                      
REMARK 465     ARG C   864                                                      
REMARK 465     ASN C   865                                                      
REMARK 465     ALA C   866                                                      
REMARK 465     PHE C   867                                                      
REMARK 465     ILE C   868                                                      
REMARK 465     GLN C   869                                                      
REMARK 465     SER C   870                                                      
REMARK 465     LEU C   871                                                      
REMARK 465     LYS C   872                                                      
REMARK 465     ALA C   873                                                      
REMARK 465     ASP C   874                                                      
REMARK 465     PRO C   875                                                      
REMARK 465     SER C   876                                                      
REMARK 465     GLN C   877                                                      
REMARK 465     SER C   878                                                      
REMARK 465     ALA C   879                                                      
REMARK 465     ASN C   880                                                      
REMARK 465     LEU C   881                                                      
REMARK 465     LEU C   882                                                      
REMARK 465     ALA C   883                                                      
REMARK 465     GLU C   884                                                      
REMARK 465     ALA C   885                                                      
REMARK 465     LYS C   886                                                      
REMARK 465     LYS C   887                                                      
REMARK 465     LEU C   888                                                      
REMARK 465     ASN C   889                                                      
REMARK 465     GLY C   890                                                      
REMARK 465     ALA C   891                                                      
REMARK 465     GLN C   892                                                      
REMARK 465     ALA C   893                                                      
REMARK 465     PRO C   894                                                      
REMARK 465     LYS C   895                                                      
REMARK 465     VAL C   896                                                      
REMARK 465     ASP C   897                                                      
REMARK 465     ALA C   898                                                      
REMARK 465     ASN C   899                                                      
REMARK 465     SER C   900                                                      
REMARK 465     ALA C   901                                                      
REMARK 465     GLY C   902                                                      
REMARK 465     LYS C   903                                                      
REMARK 465     SER C   904                                                      
REMARK 465     THR C   905                                                      
REMARK 465       U E     9                                                      
REMARK 465       U E    10                                                      
REMARK 465       U E    11                                                      
REMARK 465       G E    12                                                      
REMARK 465       C E    13                                                      
REMARK 465       U E    14                                                      
REMARK 465       A E    15                                                      
REMARK 465       U E    16                                                      
REMARK 465       U E    17                                                      
REMARK 465     SER F    25                                                      
REMARK 465     GLY F    26                                                      
REMARK 465     SER F    27                                                      
REMARK 465     ILE F    28                                                      
REMARK 465     ALA F    29                                                      
REMARK 465     ILE F    30                                                      
REMARK 465     ILE F    31                                                      
REMARK 465     THR F    52                                                      
REMARK 465     TYR F    53                                                      
REMARK 465     GLY F    54                                                      
REMARK 465     GLY F    55                                                      
REMARK 465     ASN F    56                                                      
REMARK 465     THR F    57                                                      
REMARK 465     MET F    97                                                      
REMARK 465     ARG F    98                                                      
REMARK 465     VAL F    99                                                      
REMARK 465     ARG F   100                                                      
REMARK 465     SER F   101                                                      
REMARK 465     THR F   102                                                      
REMARK 465     ALA F   103                                                      
REMARK 465     TRP F   104                                                      
REMARK 465     ASP F   105                                                      
REMARK 465     THR F   106                                                      
REMARK 465     ASP F   107                                                      
REMARK 465     ASP F   108                                                      
REMARK 465     TYR F   109                                                      
REMARK 465     TRP F   110                                                      
REMARK 465     HIS F   121                                                      
REMARK 465     HIS F   122                                                      
REMARK 465     HIS F   123                                                      
REMARK 465     HIS F   124                                                      
REMARK 465     HIS F   125                                                      
REMARK 465     HIS F   126                                                      
REMARK 465     GLU F   127                                                      
REMARK 465     PRO F   128                                                      
REMARK 465     GLU F   129                                                      
REMARK 465     ALA F   130                                                      
REMARK 500                                                                      
REMARK 500 GEOMETRY AND STEREOCHEMISTRY                                         
REMARK 500 SUBTOPIC: CLOSE CONTACTS IN SAME ASYMMETRIC UNIT                     
REMARK 500                                                                      
REMARK 500 THE FOLLOWING ATOMS ARE IN CLOSE CONTACT.                            
REMARK 500                                                                      
REMARK 500  ATM1  RES C  SSEQI   ATM2  RES C  SSEQI           DISTANCE          
REMARK 500   O    MET A   182     H    GLY A   186              1.50            
REMARK 500   OD1  ASN A   647     HE1  TRP A   699              1.57            
REMARK 500   O    PHE B   696     H    PHE B   700              1.59            
REMARK 500   OD1  ASP A   478     HE2  HIS A   510              1.59            
REMARK 500   OD2  ASP B   522     OH   TYR B   559              1.91            
REMARK 500   O    SER A   190     OG   SER A   194              2.02            
REMARK 500   O    PHE A    53     OG   SER A    60              2.03            
REMARK 500   O    LEU C    10     OG1  THR C    16              2.06            
REMARK 500   NH1  ARG A   124     O    PHE A   191              2.08            
REMARK 500   O    GLU A   300     NZ   LYS A   488              2.17            
REMARK 500   OD2  ASP A    27     NZ   LYS A    29              2.18            
REMARK 500   OE2  GLU B   636     NZ   LYS C    32              2.19            
REMARK 500   O    ALA A   476     NZ   LYS A   506              2.19            
REMARK 500   OD1  ASP C   146     OG1  THR C   215              2.19            
REMARK 500   O    VAL B   113     OG1  THR B   117              2.19            
REMARK 500                                                                      
REMARK 500 REMARK: NULL                                                         
REMARK 500                                                                      
REMARK 500 GEOMETRY AND STEREOCHEMISTRY                                         
REMARK 500 SUBTOPIC: COVALENT BOND ANGLES                                       
REMARK 500                                                                      
REMARK 500 THE STEREOCHEMICAL PARAMETERS OF THE FOLLOWING RESIDUES              
REMARK 500 HAVE VALUES WHICH DEVIATE FROM EXPECTED VALUES BY MORE               
REMARK 500 THAN 6*RMSD (M=MODEL NUMBER; RES=RESIDUE NAME; C=CHAIN               
REMARK 500 IDENTIFIER; SSEQ=SEQUENCE NUMBER; I=INSERTION CODE).                 
REMARK 500                                                                      
REMARK 500 STANDARD TABLE:                                                      
REMARK 500 FORMAT: (10X,I3,1X,A3,1X,A1,I4,A1,3(1X,A4,2X),12X,F5.1)              
REMARK 500                                                                      
REMARK 500 EXPECTED VALUES PROTEIN: ENGH AND HUBER, 1999                        
REMARK 500 EXPECTED VALUES NUCLEIC ACID: CLOWNEY ET AL 1996                     
REMARK 500                                                                      
REMARK 500  M RES CSSEQI ATM1   ATM2   ATM3                                     
REMARK 500    LYS A 113   CD  -  CE  -  NZ  ANGL. DEV. =  27.0 DEGREES          
REMARK 500    ARG F  66   NE  -  CZ  -  NH1 ANGL. DEV. =   3.0 DEGREES          
REMARK 500    ARG F  71   NE  -  CZ  -  NH1 ANGL. DEV. =   3.5 DEGREES          
REMARK 500                                                                      
REMARK 500 REMARK: NULL                                                         
REMARK 500                                                                      
REMARK 500 GEOMETRY AND STEREOCHEMISTRY                                         
REMARK 500 SUBTOPIC: TORSION ANGLES                                             
REMARK 500                                                                      
REMARK 500 TORSION ANGLES OUTSIDE THE EXPECTED RAMACHANDRAN REGIONS:            
REMARK 500 (M=MODEL NUMBER; RES=RESIDUE NAME; C=CHAIN IDENTIFIER;               
REMARK 500 SSEQ=SEQUENCE NUMBER; I=INSERTION CODE).                             
REMARK 500                                                                      
REMARK 500 STANDARD TABLE:                                                      
REMARK 500 FORMAT:(10X,I3,1X,A3,1X,A1,I4,A1,4X,F7.2,3X,F7.2)                    
REMARK 500                                                                      
REMARK 500 EXPECTED VALUES: GJ KLEYWEGT AND TA JONES (1996). PHI/PSI-           
REMARK 500 CHOLOGY: RAMACHANDRAN REVISITED. STRUCTURE 4, 1395 - 1400            
REMARK 500                                                                      
REMARK 500  M RES CSSEQI        PSI       PHI                                   
REMARK 500    GLU A  59       63.94     39.89                                   
REMARK 500    SER A  60      136.06    -39.88                                   
REMARK 500    HIS A 128        1.88    -64.81                                   
REMARK 500    GLU A 327       -7.44     75.79                                   
REMARK 500    ASP A 419       31.17    -99.02                                   
REMARK 500    ALA A 475      -60.24    -90.88                                   
REMARK 500    LYS A 605      148.95   -174.17                                   
REMARK 500    TYR A 650       33.42    -99.98                                   
REMARK 500    ILE A 695      -66.73   -122.17                                   
REMARK 500    LYS B 429       -7.22     75.61                                   
REMARK 500    SER B 444      127.89    -35.69                                   
REMARK 500    ASP B 445        2.23     80.48                                   
REMARK 500    PHE B 505       -8.16     71.33                                   
REMARK 500    ILE B 517      -61.94    -90.07                                   
REMARK 500    SER B 732      111.73   -162.44                                   
REMARK 500    TYR C  55       62.76     63.34                                   
REMARK 500    PHE C 168       75.93   -112.29                                   
REMARK 500    SER C 199      142.51   -174.49                                   
REMARK 500    THR C 224       -6.04     77.76                                   
REMARK 500    ARG F  15      -21.36     93.66                                   
REMARK 500    LEU F  42      -31.10     82.09                                   
REMARK 500    LYS F  64     -119.17     43.66                                   
REMARK 500                                                                      
REMARK 500 REMARK: NULL                                                         
REMARK 900                                                                      
REMARK 900 RELATED ENTRIES                                                      
REMARK 900 RELATED ID: EMD-12431   RELATED DB: EMDB                             
REMARK 900 1918 H1N1 VIRAL INFLUENZA POLYMERASE HETEROTRIMER WITH NB8204        
DBREF  7NK6 A    1   716  UNP    Q3HM39   PA_I18A0         1    716             
DBREF  7NK6 B    1   757  UNP    Q3HM40   RDRP_I18A0       1    757             
DBREF  7NK6 C    1   759  UNP    Q3HM41   PB2_I18A0        1    759             
DBREF  7NK6 C  760   905  PDB    7NK6     7NK6           760    905             
DBREF  7NK6 E    1    17  PDB    7NK6     7NK6             1     17             
DBREF  7NK6 D    1    15  PDB    7NK6     7NK6             1     15             
DBREF  7NK6 F    1   130  PDB    7NK6     7NK6             1    130             
SEQRES   1 A  716  MET GLU ASP PHE VAL ARG GLN CYS PHE ASN PRO MET ILE          
SEQRES   2 A  716  VAL GLU LEU ALA GLU LYS ALA MET LYS GLU TYR GLY GLU          
SEQRES   3 A  716  ASP LEU LYS ILE GLU THR ASN LYS PHE ALA ALA ILE CYS          
SEQRES   4 A  716  THR HIS LEU GLU VAL CYS PHE MET TYR SER ASP PHE HIS          
SEQRES   5 A  716  PHE ILE ASN GLU ARG GLY GLU SER ILE ILE VAL GLU SER          
SEQRES   6 A  716  GLY ASP PRO ASN ALA LEU LEU LYS HIS ARG PHE GLU ILE          
SEQRES   7 A  716  ILE GLU GLY ARG ASP ARG THR MET ALA TRP THR VAL VAL          
SEQRES   8 A  716  ASN SER ILE CYS ASN THR THR GLY ALA GLU LYS PRO LYS          
SEQRES   9 A  716  PHE LEU PRO ASP LEU TYR ASP TYR LYS GLU ASN ARG PHE          
SEQRES  10 A  716  ILE GLU ILE GLY VAL THR ARG ARG GLU VAL HIS ILE TYR          
SEQRES  11 A  716  TYR LEU GLU LYS ALA ASN LYS ILE LYS SER GLU LYS THR          
SEQRES  12 A  716  HIS ILE HIS ILE PHE SER PHE THR GLY GLU GLU MET ALA          
SEQRES  13 A  716  THR LYS ALA ASP TYR THR LEU ASP GLU GLU SER ARG ALA          
SEQRES  14 A  716  ARG ILE LYS THR ARG LEU PHE THR ILE ARG GLN GLU MET          
SEQRES  15 A  716  ALA SER ARG GLY LEU TRP ASP SER PHE ARG GLN SER GLU          
SEQRES  16 A  716  ARG GLY GLU GLU THR ILE GLU GLU ARG PHE GLU ILE THR          
SEQRES  17 A  716  GLY THR MET ARG ARG LEU ALA ASP GLN SER LEU PRO PRO          
SEQRES  18 A  716  ASN PHE SER SER LEU GLU ASN PHE ARG ALA TYR VAL ASP          
SEQRES  19 A  716  GLY PHE GLU PRO ASN GLY TYR ILE GLU GLY LYS LEU SER          
SEQRES  20 A  716  GLN MET SER LYS GLU VAL ASN ALA ARG ILE GLU PRO PHE          
SEQRES  21 A  716  LEU LYS THR THR PRO ARG PRO LEU ARG LEU PRO ASP GLY          
SEQRES  22 A  716  PRO PRO CYS SER GLN ARG SER LYS PHE LEU LEU MET ASP          
SEQRES  23 A  716  ALA LEU LYS LEU SER ILE GLU ASP PRO SER HIS GLU GLY          
SEQRES  24 A  716  GLU GLY ILE PRO LEU TYR ASP ALA ILE LYS CYS MET ARG          
SEQRES  25 A  716  THR PHE PHE GLY TRP LYS GLU PRO ASN VAL VAL LYS PRO          
SEQRES  26 A  716  HIS GLU LYS GLY ILE ASN PRO ASN TYR LEU LEU ALA TRP          
SEQRES  27 A  716  LYS GLN VAL LEU ALA GLU LEU GLN ASP ILE GLU ASN GLU          
SEQRES  28 A  716  GLU LYS ILE PRO LYS THR LYS ASN MET LYS LYS THR SER          
SEQRES  29 A  716  GLN LEU LYS TRP ALA LEU GLY GLU ASN MET ALA PRO GLU          
SEQRES  30 A  716  LYS VAL ASP PHE ASP ASP CYS LYS ASP VAL SER ASP LEU          
SEQRES  31 A  716  LYS GLN TYR ASP SER ASP GLU PRO GLU LEU ARG SER LEU          
SEQRES  32 A  716  ALA SER TRP ILE GLN SER GLU PHE ASN LYS ALA CYS GLU          
SEQRES  33 A  716  LEU THR ASP SER SER TRP ILE GLU LEU ASP GLU ILE GLY          
SEQRES  34 A  716  GLU ASP VAL ALA PRO ILE GLU HIS ILE ALA SER MET ARG          
SEQRES  35 A  716  ARG ASN TYR PHE THR ALA GLU VAL SER HIS CYS ARG ALA          
SEQRES  36 A  716  THR GLU TYR ILE MET LYS GLY VAL TYR ILE ASN THR ALA          
SEQRES  37 A  716  LEU LEU ASN ALA SER CYS ALA ALA MET ASP ASP PHE GLN          
SEQRES  38 A  716  LEU ILE PRO MET ILE SER LYS CYS ARG THR LYS GLU GLY          
SEQRES  39 A  716  ARG ARG LYS THR ASN LEU TYR GLY PHE ILE ILE LYS GLY          
SEQRES  40 A  716  ARG SER HIS LEU ARG ASN ASP THR ASP VAL VAL ASN PHE          
SEQRES  41 A  716  VAL SER MET GLU PHE SER LEU THR ASP PRO ARG LEU GLU          
SEQRES  42 A  716  PRO HIS LYS TRP GLU LYS TYR CYS VAL LEU GLU ILE GLY          
SEQRES  43 A  716  ASP MET LEU LEU ARG SER ALA ILE GLY GLN VAL SER ARG          
SEQRES  44 A  716  PRO MET PHE LEU TYR VAL ARG THR ASN GLY THR SER LYS          
SEQRES  45 A  716  ILE LYS MET LYS TRP GLY MET GLU MET ARG ARG CYS LEU          
SEQRES  46 A  716  LEU GLN SER LEU GLN GLN ILE GLU SER MET ILE GLU ALA          
SEQRES  47 A  716  GLU SER SER VAL LYS GLU LYS ASP MET THR LYS GLU PHE          
SEQRES  48 A  716  PHE GLU ASN LYS SER GLU THR TRP PRO ILE GLY GLU SER          
SEQRES  49 A  716  PRO LYS GLY VAL GLU GLU GLY SER ILE GLY LYS VAL CYS          
SEQRES  50 A  716  ARG THR LEU LEU ALA LYS SER VAL PHE ASN SER LEU TYR          
SEQRES  51 A  716  ALA SER PRO GLN LEU GLU GLY PHE SER ALA GLU SER ARG          
SEQRES  52 A  716  LYS LEU LEU LEU ILE VAL GLN ALA LEU ARG ASP ASN LEU          
SEQRES  53 A  716  GLU PRO GLY THR PHE ASP LEU GLY GLY LEU TYR GLU ALA          
SEQRES  54 A  716  ILE GLU GLU CYS LEU ILE ASN ASP PRO TRP VAL LEU LEU          
SEQRES  55 A  716  ASN ALA SER TRP PHE ASN SER PHE LEU THR HIS ALA LEU          
SEQRES  56 A  716  ARG                                                          
SEQRES   1 B  757  MET ASP VAL ASN PRO THR LEU LEU PHE LEU LYS VAL PRO          
SEQRES   2 B  757  ALA GLN ASN ALA ILE SER THR THR PHE PRO TYR THR GLY          
SEQRES   3 B  757  ASP PRO PRO TYR SER HIS GLY THR GLY THR GLY TYR THR          
SEQRES   4 B  757  MET ASP THR VAL ASN ARG THR HIS GLN TYR SER GLU LYS          
SEQRES   5 B  757  GLY ARG TRP THR THR ASN THR GLU THR GLY ALA PRO GLN          
SEQRES   6 B  757  LEU ASN PRO ILE ASP GLY PRO LEU PRO GLU ASP ASN GLU          
SEQRES   7 B  757  PRO SER GLY TYR ALA GLN THR ASP CYS VAL LEU GLU ALA          
SEQRES   8 B  757  MET ALA PHE LEU GLU GLU SER HIS PRO GLY ILE PHE GLU          
SEQRES   9 B  757  ASN SER CYS LEU GLU THR MET GLU VAL VAL GLN GLN THR          
SEQRES  10 B  757  ARG VAL ASP LYS LEU THR GLN GLY ARG GLN THR TYR ASP          
SEQRES  11 B  757  TRP THR LEU ASN ARG ASN GLN PRO ALA ALA THR ALA LEU          
SEQRES  12 B  757  ALA ASN THR ILE GLU VAL PHE ARG SER ASN GLY LEU THR          
SEQRES  13 B  757  ALA ASN GLU SER GLY ARG LEU ILE ASP PHE LEU LYS ASP          
SEQRES  14 B  757  VAL MET GLU SER MET ASP LYS GLU GLU MET GLU ILE THR          
SEQRES  15 B  757  THR HIS PHE GLN ARG LYS ARG ARG VAL ARG ASP ASN MET          
SEQRES  16 B  757  THR LYS LYS MET VAL THR GLN ARG THR ILE GLY LYS LYS          
SEQRES  17 B  757  LYS GLN ARG LEU ASN LYS ARG SER TYR LEU ILE ARG ALA          
SEQRES  18 B  757  LEU THR LEU ASN THR MET THR LYS ASP ALA GLU ARG GLY          
SEQRES  19 B  757  LYS LEU LYS ARG ARG ALA ILE ALA THR PRO GLY MET GLN          
SEQRES  20 B  757  ILE ARG GLY PHE VAL TYR PHE VAL GLU THR LEU ALA ARG          
SEQRES  21 B  757  SER ILE CYS GLU LYS LEU GLU GLN SER GLY LEU PRO VAL          
SEQRES  22 B  757  GLY GLY ASN GLU LYS LYS ALA LYS LEU ALA ASN VAL VAL          
SEQRES  23 B  757  ARG LYS MET MET THR ASN SER GLN ASP THR GLU LEU SER          
SEQRES  24 B  757  PHE THR ILE THR GLY ASP ASN THR LYS TRP ASN GLU ASN          
SEQRES  25 B  757  GLN ASN PRO ARG MET PHE LEU ALA MET ILE THR TYR ILE          
SEQRES  26 B  757  THR ARG ASN GLN PRO GLU TRP PHE ARG ASN VAL LEU SER          
SEQRES  27 B  757  ILE ALA PRO ILE MET PHE SER ASN LYS MET ALA ARG LEU          
SEQRES  28 B  757  GLY LYS GLY TYR MET PHE GLU SER LYS SER MET LYS LEU          
SEQRES  29 B  757  ARG THR GLN ILE PRO ALA GLU MET LEU ALA SER ILE ASP          
SEQRES  30 B  757  LEU LYS TYR PHE ASN ASP SER THR ARG LYS LYS ILE GLU          
SEQRES  31 B  757  LYS ILE ARG PRO LEU LEU ILE ASP GLY THR ALA SER LEU          
SEQRES  32 B  757  SER PRO GLY MET MET MET GLY MET PHE ASN MET LEU SER          
SEQRES  33 B  757  THR VAL LEU GLY VAL SER ILE LEU ASN LEU GLY GLN LYS          
SEQRES  34 B  757  ARG TYR THR LYS THR THR TYR TRP TRP ASP GLY LEU GLN          
SEQRES  35 B  757  SER SER ASP ASP PHE ALA LEU ILE VAL ASN ALA PRO ASN          
SEQRES  36 B  757  HIS GLU GLY ILE GLN ALA GLY VAL ASP ARG PHE TYR ARG          
SEQRES  37 B  757  THR CYS LYS LEU LEU GLY ILE ASN MET SER LYS LYS LYS          
SEQRES  38 B  757  SER TYR ILE ASN ARG THR GLY THR PHE GLU PHE THR SER          
SEQRES  39 B  757  PHE PHE TYR ARG TYR GLY PHE VAL ALA ASN PHE SER MET          
SEQRES  40 B  757  GLU LEU PRO SER PHE GLY VAL SER GLY ILE ASN GLU SER          
SEQRES  41 B  757  ALA ASP MET SER ILE GLY VAL THR VAL ILE LYS ASN ASN          
SEQRES  42 B  757  MET ILE ASN ASN ASP LEU GLY PRO ALA THR ALA GLN MET          
SEQRES  43 B  757  ALA LEU GLN LEU PHE ILE LYS ASP TYR ARG TYR THR TYR          
SEQRES  44 B  757  ARG CYS HIS ARG GLY ASP THR GLN ILE GLN THR ARG ARG          
SEQRES  45 B  757  SER PHE GLU ILE LYS LYS LEU TRP GLU GLN THR ARG SER          
SEQRES  46 B  757  LYS ALA GLY LEU LEU VAL SER ASP GLY GLY PRO ASN LEU          
SEQRES  47 B  757  TYR ASN ILE ARG ASN LEU HIS ILE PRO GLU VAL CYS LEU          
SEQRES  48 B  757  LYS TRP GLU LEU MET ASP GLU ASP TYR GLN GLY ARG LEU          
SEQRES  49 B  757  CYS ASN PRO LEU ASN PRO PHE VAL SER HIS LYS GLU ILE          
SEQRES  50 B  757  GLU SER VAL ASN ASN ALA VAL MET MET PRO ALA HIS GLY          
SEQRES  51 B  757  PRO ALA LYS ASN MET GLU TYR ASP ALA VAL ALA THR THR          
SEQRES  52 B  757  HIS SER TRP ILE PRO LYS ARG ASN ARG SER ILE LEU ASN          
SEQRES  53 B  757  THR SER GLN ARG GLY ILE LEU GLU ASP GLU GLN MET TYR          
SEQRES  54 B  757  GLN LYS CYS CYS ASN LEU PHE GLU LYS PHE PHE PRO SER          
SEQRES  55 B  757  SER SER TYR ARG ARG PRO VAL GLY ILE SER SER MET VAL          
SEQRES  56 B  757  GLU ALA MET VAL SER ARG ALA ARG ILE ASP ALA ARG ILE          
SEQRES  57 B  757  ASP PHE GLU SER GLY ARG ILE LYS LYS GLU GLU PHE ALA          
SEQRES  58 B  757  GLU ILE MET LYS ILE CYS SER THR ILE GLU GLU LEU ARG          
SEQRES  59 B  757  ARG GLN LYS                                                  
SEQRES   1 C  905  MET GLU ARG ILE LYS GLU LEU ARG ASP LEU MET SER GLN          
SEQRES   2 C  905  SER ARG THR ARG GLU ILE LEU THR LYS THR THR VAL ASP          
SEQRES   3 C  905  HIS MET ALA ILE ILE LYS LYS TYR THR SER GLY ARG GLN          
SEQRES   4 C  905  GLU LYS ASN PRO ALA LEU ARG MET LYS TRP MET MET ALA          
SEQRES   5 C  905  MET LYS TYR PRO ILE THR ALA ASP LYS ARG ILE MET GLU          
SEQRES   6 C  905  MET ILE PRO GLU ARG ASN GLU GLN GLY GLN THR LEU TRP          
SEQRES   7 C  905  SER LYS THR ASN ASP ALA GLY SER ASP ARG VAL MET VAL          
SEQRES   8 C  905  SER PRO LEU ALA VAL THR TRP TRP ASN ARG ASN GLY PRO          
SEQRES   9 C  905  THR THR SER ALA VAL HIS TYR PRO LYS ILE TYR LYS THR          
SEQRES  10 C  905  TYR PHE GLU LYS VAL GLU ARG LEU LYS HIS GLY THR PHE          
SEQRES  11 C  905  GLY PRO VAL HIS PHE ARG ASN GLN VAL LYS ILE ARG ARG          
SEQRES  12 C  905  ARG VAL ASP ILE ASN PRO GLY HIS ALA ASP LEU SER ALA          
SEQRES  13 C  905  LYS GLU ALA GLN ASP VAL ILE MET GLU VAL VAL PHE PRO          
SEQRES  14 C  905  ASN GLU VAL GLY ALA ARG ILE LEU THR SER GLU SER GLN          
SEQRES  15 C  905  LEU THR ILE THR LYS GLU LYS LYS GLU GLU LEU GLN ASP          
SEQRES  16 C  905  CYS LYS ILE SER PRO LEU MET VAL ALA TYR MET LEU GLU          
SEQRES  17 C  905  ARG GLU LEU VAL ARG LYS THR ARG PHE LEU PRO VAL ALA          
SEQRES  18 C  905  GLY GLY THR SER SER VAL TYR ILE GLU VAL LEU HIS LEU          
SEQRES  19 C  905  THR GLN GLY THR CYS TRP GLU GLN MET TYR THR PRO GLY          
SEQRES  20 C  905  GLY GLU VAL ARG ASN ASP ASP VAL ASP GLN SER LEU ILE          
SEQRES  21 C  905  ILE ALA ALA ARG ASN ILE VAL ARG ARG ALA THR VAL SER          
SEQRES  22 C  905  ALA ASP PRO LEU ALA SER LEU LEU GLU MET CYS HIS SER          
SEQRES  23 C  905  THR GLN ILE GLY GLY ILE ARG MET VAL ASP ILE LEU ARG          
SEQRES  24 C  905  GLN ASN PRO THR GLU GLU GLN ALA VAL ASP ILE CYS LYS          
SEQRES  25 C  905  ALA ALA MET GLY LEU ARG ILE SER SER SER PHE SER PHE          
SEQRES  26 C  905  GLY GLY PHE THR PHE LYS ARG THR SER GLY SER SER VAL          
SEQRES  27 C  905  LYS ARG GLU GLU GLU VAL LEU THR GLY ASN LEU GLN THR          
SEQRES  28 C  905  LEU LYS ILE ARG VAL HIS GLU GLY TYR GLU GLU PHE THR          
SEQRES  29 C  905  MET VAL GLY ARG ARG ALA THR ALA ILE LEU ARG LYS ALA          
SEQRES  30 C  905  THR ARG ARG LEU ILE GLN LEU ILE VAL SER GLY ARG ASP          
SEQRES  31 C  905  GLU GLN SER ILE ALA GLU ALA ILE ILE VAL ALA MET VAL          
SEQRES  32 C  905  PHE SER GLN GLU ASP CYS MET ILE LYS ALA VAL ARG GLY          
SEQRES  33 C  905  ASP LEU ASN PHE VAL ASN ARG ALA ASN GLN ARG LEU ASN          
SEQRES  34 C  905  PRO MET HIS GLN LEU LEU ARG HIS PHE GLN LYS ASP ALA          
SEQRES  35 C  905  LYS VAL LEU PHE GLN ASN TRP GLY ILE GLU PRO ILE ASP          
SEQRES  36 C  905  ASN VAL MET GLY MET ILE GLY ILE LEU PRO ASP MET THR          
SEQRES  37 C  905  PRO SER THR GLU MET SER MET ARG GLY VAL ARG VAL SER          
SEQRES  38 C  905  LYS MET GLY VAL ASP GLU TYR SER SER THR GLU ARG VAL          
SEQRES  39 C  905  VAL VAL SER ILE ASP ARG PHE LEU ARG VAL ARG ASP GLN          
SEQRES  40 C  905  ARG GLY ASN VAL LEU LEU SER PRO GLU GLU VAL SER GLU          
SEQRES  41 C  905  THR GLN GLY THR GLU LYS LEU THR ILE THR TYR SER SER          
SEQRES  42 C  905  SER MET MET TRP GLU VAL ASN GLY PRO GLU SER VAL LEU          
SEQRES  43 C  905  VAL ASN THR TYR GLN TRP ILE ILE ARG ASN TRP GLU THR          
SEQRES  44 C  905  VAL LYS ILE GLN TRP SER GLN ASN PRO THR MET LEU TYR          
SEQRES  45 C  905  ASN LYS MET GLU PHE GLU PRO PHE GLN SER LEU VAL PRO          
SEQRES  46 C  905  LYS ALA ALA ARG GLY GLN TYR SER GLY PHE VAL ARG THR          
SEQRES  47 C  905  LEU PHE GLN GLN MET ARG ASP VAL LEU GLY THR PHE ASP          
SEQRES  48 C  905  THR VAL GLN ILE ILE LYS LEU LEU PRO PHE ALA ALA ALA          
SEQRES  49 C  905  PRO PRO LYS GLN SER ARG MET GLN PHE SER SER LEU THR          
SEQRES  50 C  905  VAL ASN VAL ARG GLY SER GLY MET ARG ILE LEU VAL ARG          
SEQRES  51 C  905  GLY ASN SER PRO VAL PHE ASN TYR ASN LYS ALA THR LYS          
SEQRES  52 C  905  ARG LEU THR VAL LEU GLY LYS ASP ALA GLY ALA LEU THR          
SEQRES  53 C  905  GLU ASP PRO ASP GLU GLY THR ALA GLY VAL GLU SER ALA          
SEQRES  54 C  905  VAL LEU ARG GLY PHE LEU ILE LEU GLY LYS GLU ASP ARG          
SEQRES  55 C  905  ARG TYR GLY PRO ALA LEU SER ILE ASN GLU LEU SER ASN          
SEQRES  56 C  905  LEU ALA LYS GLY GLU LYS ALA ASN VAL LEU ILE GLY GLN          
SEQRES  57 C  905  GLY ASP VAL VAL LEU VAL MET LYS ARG LYS ARG ASP SER          
SEQRES  58 C  905  SER ILE LEU THR ASP SER GLN THR ALA THR LYS ARG ILE          
SEQRES  59 C  905  ARG MET ALA ILE ASN GLU ASN LEU TYR PHE GLN GLY GLU          
SEQRES  60 C  905  LEU LYS THR ALA ALA LEU ALA GLN HIS ASP GLU ALA VAL          
SEQRES  61 C  905  ASP ASN LYS PHE ASN LYS GLU GLN GLN ASN ALA PHE TYR          
SEQRES  62 C  905  GLU ILE LEU HIS LEU PRO ASN LEU ASN GLU GLU GLN ARG          
SEQRES  63 C  905  ASN ALA PHE ILE GLN SER LEU LYS ASP ASP PRO SER GLN          
SEQRES  64 C  905  SER ALA ASN LEU LEU ALA GLU ALA LYS LYS LEU ASN ASP          
SEQRES  65 C  905  ALA GLN ALA PRO LYS VAL ASP ASN LYS PHE ASN LYS GLU          
SEQRES  66 C  905  GLN GLN ASN ALA PHE TYR GLU ILE LEU HIS LEU PRO ASN          
SEQRES  67 C  905  LEU ASN GLU GLU GLN ARG ASN ALA PHE ILE GLN SER LEU          
SEQRES  68 C  905  LYS ALA ASP PRO SER GLN SER ALA ASN LEU LEU ALA GLU          
SEQRES  69 C  905  ALA LYS LYS LEU ASN GLY ALA GLN ALA PRO LYS VAL ASP          
SEQRES  70 C  905  ALA ASN SER ALA GLY LYS SER THR                              
SEQRES   1 E   17    G   G   C   C   U   G   C   U   U   U   U   G   C          
SEQRES   2 E   17    U   A   U   U                                              
SEQRES   1 D   15    A   G   U   A   G   A   A   A   C   A   A   G   G          
SEQRES   2 D   15    C   C                                                      
SEQRES   1 F  130  GLN VAL GLN LEU GLN GLU SER GLY GLY GLY LEU VAL GLN          
SEQRES   2 F  130  PRO ARG GLY SER LEU ARG LEU SER CYS ALA ALA SER GLY          
SEQRES   3 F  130  SER ILE ALA ILE ILE TYR THR MET GLY TRP TYR ARG GLN          
SEQRES   4 F  130  ALA PRO LEU LYS GLU ARG GLU LEU VAL ALA THR VAL THR          
SEQRES   5 F  130  TYR GLY GLY ASN THR ASN TYR ALA ASP PRO VAL LYS GLY          
SEQRES   6 F  130  ARG PHE THR ILE SER ARG ASP ASN ASN LYS ASN THR GLU          
SEQRES   7 F  130  TYR LEU GLN MET SER SER LEU GLN PRO GLU ASP THR ALA          
SEQRES   8 F  130  VAL TYR TYR CYS TYR MET ARG VAL ARG SER THR ALA TRP          
SEQRES   9 F  130  ASP THR ASP ASP TYR TRP GLY GLN GLY THR GLN VAL THR          
SEQRES  10 F  130  VAL SER SER HIS HIS HIS HIS HIS HIS GLU PRO GLU ALA          
HELIX    1 AA1 MET A    1  CYS A    8  1                                   8    
HELIX    2 AA2 ASN A   10  TYR A   24  1                                  15    
HELIX    3 AA3 THR A   32  ASP A   50  1                                  19    
HELIX    4 AA4 ASP A   83  GLY A   99  1                                  17    
HELIX    5 AA5 GLU A  126  ILE A  138  1                                  13    
HELIX    6 AA6 LYS A  158  ASP A  160  5                                   3    
HELIX    7 AA7 ASP A  164  GLY A  186  1                                  23    
HELIX    8 AA8 LEU A  187  ARG A  192  1                                   6    
HELIX    9 AA9 GLY A  209  GLN A  217  1                                   9    
HELIX   10 AB1 SER A  225  PHE A  236  1                                  12    
HELIX   11 AB2 GLY A  240  MET A  249  1                                  10    
HELIX   12 AB3 ILE A  302  THR A  313  1                                  12    
HELIX   13 AB4 ILE A  330  GLU A  351  1                                  22    
HELIX   14 AB5 THR A  363  LEU A  370  1                                   8    
HELIX   15 AB6 ASP A  380  CYS A  384  5                                   5    
HELIX   16 AB7 SER A  405  CYS A  415  1                                  11    
HELIX   17 AB8 ALA A  433  HIS A  452  1                                  20    
HELIX   18 AB9 CYS A  453  ALA A  476  1                                  24    
HELIX   19 AC1 GLU A  533  GLU A  538  5                                   6    
HELIX   20 AC2 LYS A  572  MET A  579  1                                   8    
HELIX   21 AC3 ARG A  582  SER A  601  1                                  20    
HELIX   22 AC4 MET A  607  ASN A  614  1                                   8    
HELIX   23 AC5 SER A  632  TYR A  650  1                                  19    
HELIX   24 AC6 SER A  652  ASP A  674  1                                  23    
HELIX   25 AC7 ASP A  682  GLU A  692  1                                  11    
HELIX   26 AC8 ASP A  697  ALA A  714  1                                  18    
HELIX   27 AC9 PRO B    5  LYS B   11  5                                   7    
HELIX   28 AD1 ALA B   14  PHE B   22  5                                   9    
HELIX   29 AD2 GLY B   35  TYR B   49  1                                  15    
HELIX   30 AD3 GLN B   84  HIS B   99  1                                  16    
HELIX   31 AD4 GLY B  101  THR B  117  1                                  17    
HELIX   32 AD5 ARG B  118  GLN B  124  5                                   7    
HELIX   33 AD6 PRO B  138  GLY B  154  1                                  17    
HELIX   34 AD7 THR B  156  GLY B  161  5                                   6    
HELIX   35 AD8 ARG B  162  MET B  174  1                                  13    
HELIX   36 AD9 LYS B  214  LEU B  222  1                                   9    
HELIX   37 AE1 ILE B  248  GLU B  264  1                                  17    
HELIX   38 AE2 GLY B  274  SER B  293  1                                  20    
HELIX   39 AE3 TRP B  309  GLN B  313  5                                   5    
HELIX   40 AE4 ASN B  314  THR B  326  1                                  13    
HELIX   41 AE5 PRO B  330  ASN B  346  1                                  17    
HELIX   42 AE6 GLU B  371  SER B  375  5                                   5    
HELIX   43 AE7 ASN B  382  ARG B  393  1                                  12    
HELIX   44 AE8 PHE B  412  LEU B  426  1                                  15    
HELIX   45 AE9 ASN B  455  LEU B  472  1                                  18    
HELIX   46 AF1 GLU B  508  GLY B  513  5                                   6    
HELIX   47 AF2 ASN B  518  ASN B  536  1                                  19    
HELIX   48 AF3 GLY B  540  ARG B  560  1                                  21    
HELIX   49 AF4 ARG B  572  THR B  583  1                                  12    
HELIX   50 AF5 SER B  585  LEU B  589  5                                   5    
HELIX   51 AF6 LEU B  590  GLY B  594  5                                   5    
HELIX   52 AF7 ASN B  600  LEU B  604  5                                   5    
HELIX   53 AF8 PRO B  607  LYS B  612  1                                   6    
HELIX   54 AF9 TRP B  613  MET B  616  5                                   4    
HELIX   55 AG1 ASP B  617  CYS B  625  1                                   9    
HELIX   56 AG2 ARG B  672  THR B  677  5                                   6    
HELIX   57 AG3 ARG B  680  PHE B  700  1                                  21    
HELIX   58 AG4 PRO B  701  SER B  704  5                                   4    
HELIX   59 AG5 SER B  713  SER B  732  1                                  20    
HELIX   60 AG6 LYS B  736  GLN B  756  1                                  21    
HELIX   61 AG7 GLU C    2  GLN C   13  1                                  12    
HELIX   62 AG8 GLN C   13  THR C   23  1                                  11    
HELIX   63 AG9 HIS C   27  TYR C   34  1                                   8    
HELIX   64 AH1 ASN C   42  MET C   51  1                                  10    
HELIX   65 AH2 ASP C   60  MET C   66  5                                   7    
HELIX   66 AH3 PRO C   93  ASN C  100  1                                   8    
HELIX   67 AH4 SER C  107  VAL C  109  5                                   3    
HELIX   68 AH5 HIS C  110  TYR C  115  1                                   6    
HELIX   69 AH6 TYR C  115  HIS C  127  1                                  13    
HELIX   70 AH7 SER C  155  PHE C  168  1                                  14    
HELIX   71 AH8 SER C  179  LEU C  193  1                                  15    
HELIX   72 AH9 SER C  199  VAL C  212  1                                  14    
HELIX   73 AI1 SER C  225  GLU C  230  1                                   6    
HELIX   74 AI2 VAL C  231  GLN C  236  1                                   6    
HELIX   75 AI3 GLN F   86  THR F   90  5                                   5    
SHEET    1 AA1 5 PHE A  76  ILE A  78  0                                        
SHEET    2 AA1 5 LEU A 109  ASP A 111 -1  O  TYR A 110   N  GLU A  77           
SHEET    3 AA1 5 ARG A 116  ILE A 120 -1  O  ARG A 116   N  ASP A 111           
SHEET    4 AA1 5 HIS A 144  PHE A 148  1  O  HIS A 144   N  GLU A 119           
SHEET    5 AA1 5 GLU A 154  ALA A 156 -1  O  MET A 155   N  ILE A 147           
SHEET    1 AA2 6 GLU A 258  PRO A 259  0                                        
SHEET    2 AA2 6 GLY A 679  THR A 680 -1  O  THR A 680   N  GLU A 258           
SHEET    3 AA2 6 TYR B 483  ARG B 486 -1  O  ILE B 484   N  GLY A 679           
SHEET    4 AA2 6 LEU B 298  ASP B 305 -1  N  THR B 303   O  TYR B 483           
SHEET    5 AA2 6 ASP B 446  ALA B 453 -1  O  VAL B 451   N  PHE B 300           
SHEET    6 AA2 6 TRP B 437  SER B 443 -1  N  SER B 443   O  ASP B 446           
SHEET    1 AA3 4 LEU A 290  SER A 291  0                                        
SHEET    2 AA3 4 ARG A 496  LYS A 506 -1  O  LEU A 500   N  LEU A 290           
SHEET    3 AA3 4 GLN A 481  THR A 491 -1  N  CYS A 489   O  LYS A 497           
SHEET    4 AA3 4 LYS A 358  ASN A 359 -1  N  LYS A 358   O  LEU A 482           
SHEET    1 AA4 7 TRP A 317  LYS A 324  0                                        
SHEET    2 AA4 7 TYR A 540  MET A 548 -1  O  VAL A 542   N  LYS A 324           
SHEET    3 AA4 7 ARG A 559  SER A 571 -1  O  VAL A 565   N  CYS A 541           
SHEET    4 AA4 7 VAL A 517  SER A 526 -1  N  GLU A 524   O  TYR A 564           
SHEET    5 AA4 7 ARG A 496  LYS A 506 -1  N  PHE A 503   O  MET A 523           
SHEET    6 AA4 7 GLN A 481  THR A 491 -1  N  CYS A 489   O  LYS A 497           
SHEET    7 AA4 7 SER A 420  SER A 421 -1  N  SER A 421   O  ARG A 490           
SHEET    1 AA5 4 GLU A 377  LYS A 378  0                                        
SHEET    2 AA5 4 LEU B 364  PRO B 369  1  O  ARG B 365   N  GLU A 377           
SHEET    3 AA5 4 GLY B 354  SER B 359 -1  N  SER B 359   O  LEU B 364           
SHEET    4 AA5 4 LYS A 391  GLN A 392 -1  N  LYS A 391   O  GLU B 358           
SHEET    1 AA6 3 GLY A 627  GLY A 631  0                                        
SHEET    2 AA6 3 TRP A 619  SER A 624 -1  N  SER A 624   O  GLY A 627           
SHEET    3 AA6 3 ASP B   2  VAL B   3 -1  O  ASP B   2   N  GLU A 623           
SHEET    1 AA7 2 ARG B  54  THR B  57  0                                        
SHEET    2 AA7 2 PRO B  64  ASN B  67 -1  O  ASN B  67   N  ARG B  54           
SHEET    1 AA8 2 THR B 128  ASP B 130  0                                        
SHEET    2 AA8 2 ARG B 135  GLN B 137 -1  O  GLN B 137   N  THR B 128           
SHEET    1 AA9 2 GLU B 178  THR B 183  0                                        
SHEET    2 AA9 2 LYS B 208  ASN B 213 -1  O  LYS B 208   N  THR B 183           
SHEET    1 AB1 5 ALA B 240  THR B 243  0                                        
SHEET    2 AB1 5 THR B 223  THR B 228 -1  N  ASN B 225   O  THR B 243           
SHEET    3 AB1 5 MET B 348  ARG B 350  1  O  ARG B 350   N  LEU B 224           
SHEET    4 AB1 5 THR B 400  SER B 402 -1  O  ALA B 401   N  ALA B 349           
SHEET    5 AB1 5 LEU B 396  ILE B 397 -1  N  ILE B 397   O  THR B 400           
SHEET    1 AB2 3 THR B 489  PHE B 492  0                                        
SHEET    2 AB2 3 PHE B 495  ARG B 498 -1  O  TYR B 497   N  PHE B 490           
SHEET    3 AB2 3 PHE B 501  VAL B 502 -1  O  VAL B 502   N  PHE B 496           
SHEET    1 AB3 2 ASN B 642  MET B 645  0                                        
SHEET    2 AB3 2 LYS B 653  GLU B 656 -1  O  MET B 655   N  ALA B 643           
SHEET    1 AB4 3 ILE C  57  ALA C  59  0                                        
SHEET    2 AB4 3 VAL C  89  VAL C  91 -1  O  VAL C  89   N  ALA C  59           
SHEET    3 AB4 3 TRP C  78  ASN C  82 -1  N  THR C  81   O  MET C  90           
SHEET    1 AB5 2 THR C 129  PHE C 135  0                                        
SHEET    2 AB5 2 TRP C 240  THR C 245 -1  O  GLU C 241   N  HIS C 134           
SHEET    1 AB6 2 ILE C 141  ASP C 146  0                                        
SHEET    2 AB6 2 THR C 215  VAL C 220 -1  O  LEU C 218   N  ARG C 143           
SHEET    1 AB7 4 GLN F   5  SER F   7  0                                        
SHEET    2 AB7 4 LEU F  18  ALA F  23 -1  O  SER F  21   N  SER F   7           
SHEET    3 AB7 4 THR F  77  MET F  82 -1  O  MET F  82   N  LEU F  18           
SHEET    4 AB7 4 PHE F  67  ASP F  72 -1  N  SER F  70   O  TYR F  79           
SHEET    1 AB8 5 GLY F  10  VAL F  12  0                                        
SHEET    2 AB8 5 THR F 114  VAL F 118  1  O  THR F 117   N  GLY F  10           
SHEET    3 AB8 5 ALA F  91  TYR F  96 -1  N  TYR F  93   O  THR F 114           
SHEET    4 AB8 5 MET F  34  GLN F  39 -1  N  TYR F  37   O  TYR F  94           
SHEET    5 AB8 5 ARG F  45  VAL F  51 -1  O  VAL F  48   N  TRP F  36           
SSBOND   1 CYS F   22    CYS F   95                          1555   1555  2.01  
CRYST1    1.000    1.000    1.000  90.00  90.00  90.00 P 1                      
ORIGX1      1.000000  0.000000  0.000000        0.00000                         
ORIGX2      0.000000  1.000000  0.000000        0.00000                         
ORIGX3      0.000000  0.000000  1.000000        0.00000                         
SCALE1      1.000000  0.000000  0.000000        0.00000                         
SCALE2      0.000000  1.000000  0.000000        0.00000                         
SCALE3      0.000000  0.000000  1.000000        0.00000                         
ATOM      1  N   MET A   1     137.448 127.672  78.725  1.00 30.00           N  
ATOM      2  CA  MET A   1     136.631 128.909  78.549  1.00 30.00           C  
ATOM      3  C   MET A   1     137.330 130.113  79.180  1.00 30.00           C  
ATOM      4  O   MET A   1     137.222 131.236  78.689  1.00 30.00           O  
ATOM      5  CB  MET A   1     135.237 128.714  79.157  1.00 30.00           C  
ATOM      6  CG  MET A   1     135.198 128.703  80.683  1.00 30.00           C  
ATOM      7  SD  MET A   1     135.990 127.253  81.408  1.00 30.00           S  
ATOM      8  CE  MET A   1     134.850 125.958  80.927  1.00 30.00           C  
ATOM      9  H1  MET A   1     137.471 127.221  77.959  1.00 30.00           H  
ATOM     10  H2  MET A   1     138.276 127.890  78.965  1.00 30.00           H  
ATOM     11  H3  MET A   1     137.079 127.162  79.357  1.00 30.00           H  
ATOM     12  HA  MET A   1     136.520 129.074  77.600  1.00 30.00           H  
ATOM     13  HB2 MET A   1     134.666 129.437  78.857  1.00 30.00           H  
ATOM     14  HB3 MET A   1     134.881 127.867  78.847  1.00 30.00           H  
ATOM     15  HG2 MET A   1     135.636 129.493  81.031  1.00 30.00           H  
ATOM     16  HG3 MET A   1     134.270 128.697  80.965  1.00 30.00           H  
ATOM     17  HE1 MET A   1     135.143 125.120  81.316  1.00 30.00           H  
ATOM     18  HE2 MET A   1     133.964 126.182  81.253  1.00 30.00           H  
ATOM     19  HE3 MET A   1     134.839 125.887  79.960  1.00 30.00           H  
ATOM     20  N   GLU A   2     138.051 129.860  80.274  1.00 30.00           N  
ATOM     21  CA  GLU A   2     138.779 130.920  80.964  1.00 30.00           C  
ATOM     22  C   GLU A   2     139.823 131.586  80.075  1.00 30.00           C  
ATOM     23  O   GLU A   2     140.234 132.720  80.354  1.00 30.00           O  
ATOM     24  CB  GLU A   2     139.432 130.354  82.233  1.00 30.00           C  
ATOM     25  CG  GLU A   2     140.249 129.070  82.043  1.00 30.00           C  
ATOM     26  CD  GLU A   2     141.627 129.309  81.463  1.00 30.00           C  
ATOM     27  OE1 GLU A   2     142.088 130.466  81.468  1.00 30.00           O  
ATOM     28  OE2 GLU A   2     142.254 128.333  81.002  1.00 30.00           O  
ATOM     29  H   GLU A   2     138.120 129.086  80.638  1.00 30.00           H  
ATOM     30  HA  GLU A   2     138.149 131.604  81.238  1.00 30.00           H  
ATOM     31  HB2 GLU A   2     140.026 131.026  82.596  1.00 30.00           H  
ATOM     32  HB3 GLU A   2     138.733 130.161  82.877  1.00 30.00           H  
ATOM     33  HG2 GLU A   2     140.366 128.650  82.910  1.00 30.00           H  
ATOM     34  HG3 GLU A   2     139.780 128.463  81.452  1.00 30.00           H  
ATOM     35  N   ASP A   3     140.262 130.916  79.008  1.00 30.00           N  
ATOM     36  CA  ASP A   3     141.210 131.541  78.093  1.00 30.00           C  
ATOM     37  C   ASP A   3     140.637 132.825  77.507  1.00 30.00           C  
ATOM     38  O   ASP A   3     141.376 133.776  77.232  1.00 30.00           O  
ATOM     39  CB  ASP A   3     141.593 130.562  76.983  1.00 30.00           C  
ATOM     40  CG  ASP A   3     140.398 130.117  76.160  1.00 30.00           C  
ATOM     41  OD1 ASP A   3     139.263 130.526  76.480  1.00 30.00           O  
ATOM     42  OD2 ASP A   3     140.597 129.355  75.190  1.00 30.00           O  
ATOM     43  H   ASP A   3     140.030 130.115  78.798  1.00 30.00           H  
ATOM     44  HA  ASP A   3     142.016 131.768  78.584  1.00 30.00           H  
ATOM     45  HB2 ASP A   3     142.229 130.987  76.390  1.00 30.00           H  
ATOM     46  HB3 ASP A   3     141.989 129.772  77.385  1.00 30.00           H  
ATOM     47  N   PHE A   4     139.318 132.877  77.320  1.00 30.00           N  
ATOM     48  CA  PHE A   4     138.688 134.089  76.802  1.00 30.00           C  
ATOM     49  C   PHE A   4     138.899 135.279  77.730  1.00 30.00           C  
ATOM     50  O   PHE A   4     139.225 136.384  77.272  1.00 30.00           O  
ATOM     51  CB  PHE A   4     137.201 133.834  76.568  1.00 30.00           C  
ATOM     52  CG  PHE A   4     136.464 135.016  76.015  1.00 30.00           C  
ATOM     53  CD1 PHE A   4     136.596 135.384  74.691  1.00 30.00           C  
ATOM     54  CD2 PHE A   4     135.589 135.725  76.816  1.00 30.00           C  
ATOM     55  CE1 PHE A   4     135.904 136.476  74.197  1.00 30.00           C  
ATOM     56  CE2 PHE A   4     134.891 136.803  76.317  1.00 30.00           C  
ATOM     57  CZ  PHE A   4     135.048 137.176  75.008  1.00 30.00           C  
ATOM     58  H   PHE A   4     138.771 132.233  77.482  1.00 30.00           H  
ATOM     59  HA  PHE A   4     139.090 134.307  75.947  1.00 30.00           H  
ATOM     60  HB2 PHE A   4     137.104 133.103  75.938  1.00 30.00           H  
ATOM     61  HB3 PHE A   4     136.786 133.595  77.412  1.00 30.00           H  
ATOM     62  HD1 PHE A   4     137.181 134.917  74.139  1.00 30.00           H  
ATOM     63  HD2 PHE A   4     135.480 135.479  77.706  1.00 30.00           H  
ATOM     64  HE1 PHE A   4     136.004 136.729  73.310  1.00 30.00           H  
ATOM     65  HE2 PHE A   4     134.314 137.277  76.868  1.00 30.00           H  
ATOM     66  HZ  PHE A   4     134.579 137.905  74.670  1.00 30.00           H  
ATOM     67  N   VAL A   5     138.720 135.080  79.039  1.00 30.00           N  
ATOM     68  CA  VAL A   5     138.945 136.170  79.985  1.00 30.00           C  
ATOM     69  C   VAL A   5     140.422 136.427  80.219  1.00 30.00           C  
ATOM     70  O   VAL A   5     140.788 137.531  80.642  1.00 30.00           O  
ATOM     71  CB  VAL A   5     138.227 135.901  81.321  1.00 30.00           C  
ATOM     72  CG1 VAL A   5     138.810 134.684  82.030  1.00 30.00           C  
ATOM     73  CG2 VAL A   5     138.298 137.132  82.211  1.00 30.00           C  
ATOM     74  H   VAL A   5     138.475 134.336  79.395  1.00 30.00           H  
ATOM     75  HA  VAL A   5     138.565 136.980  79.609  1.00 30.00           H  
ATOM     76  HB  VAL A   5     137.290 135.719  81.142  1.00 30.00           H  
ATOM     77 HG11 VAL A   5     138.400 134.608  82.905  1.00 30.00           H  
ATOM     78 HG12 VAL A   5     138.608 133.893  81.508  1.00 30.00           H  
ATOM     79 HG13 VAL A   5     139.769 134.787  82.127  1.00 30.00           H  
ATOM     80 HG21 VAL A   5     137.482 137.194  82.728  1.00 30.00           H  
ATOM     81 HG22 VAL A   5     139.063 137.052  82.800  1.00 30.00           H  
ATOM     82 HG23 VAL A   5     138.390 137.919  81.652  1.00 30.00           H  
ATOM     83  N   ARG A   6     141.285 135.443  79.960  1.00 30.00           N  
ATOM     84  CA  ARG A   6     142.713 135.729  79.861  1.00 30.00           C  
ATOM     85  C   ARG A   6     142.996 136.700  78.719  1.00 30.00           C  
ATOM     86  O   ARG A   6     143.771 137.650  78.870  1.00 30.00           O  
ATOM     87  CB  ARG A   6     143.506 134.438  79.653  1.00 30.00           C  
ATOM     88  CG  ARG A   6     144.045 133.784  80.917  1.00 30.00           C  
ATOM     89  CD  ARG A   6     142.963 133.261  81.833  1.00 30.00           C  
ATOM     90  NE  ARG A   6     143.535 132.441  82.894  1.00 30.00           N  
ATOM     91  CZ  ARG A   6     142.860 131.969  83.934  1.00 30.00           C  
ATOM     92  NH1 ARG A   6     141.578 132.240  84.109  1.00 30.00           N  
ATOM     93  NH2 ARG A   6     143.490 131.205  84.821  1.00 30.00           N  
ATOM     94  H   ARG A   6     141.073 134.616  79.842  1.00 30.00           H  
ATOM     95  HA  ARG A   6     143.013 136.138  80.687  1.00 30.00           H  
ATOM     96  HB2 ARG A   6     142.930 133.792  79.214  1.00 30.00           H  
ATOM     97  HB3 ARG A   6     144.265 134.635  79.083  1.00 30.00           H  
ATOM     98  HG2 ARG A   6     144.609 133.035  80.665  1.00 30.00           H  
ATOM     99  HG3 ARG A   6     144.563 134.437  81.411  1.00 30.00           H  
ATOM    100  HD2 ARG A   6     142.500 134.010  82.242  1.00 30.00           H  
ATOM    101  HD3 ARG A   6     142.345 132.723  81.320  1.00 30.00           H  
ATOM    102  HE  ARG A   6     144.336 132.149  82.778  1.00 30.00           H  
ATOM    103 HH11 ARG A   6     141.160 132.732  83.540  1.00 30.00           H  
ATOM    104 HH12 ARG A   6     141.162 131.922  84.791  1.00 30.00           H  
ATOM    105 HH21 ARG A   6     144.324 131.022  84.717  1.00 30.00           H  
ATOM    106 HH22 ARG A   6     143.064 130.893  85.500  1.00 30.00           H  
ATOM    107  N   GLN A   7     142.367 136.473  77.565  1.00 30.00           N  
ATOM    108  CA  GLN A   7     142.723 137.210  76.357  1.00 30.00           C  
ATOM    109  C   GLN A   7     142.123 138.612  76.342  1.00 30.00           C  
ATOM    110  O   GLN A   7     142.852 139.611  76.318  1.00 30.00           O  
ATOM    111  CB  GLN A   7     142.266 136.441  75.112  1.00 30.00           C  
ATOM    112  CG  GLN A   7     142.783 135.014  75.005  1.00 30.00           C  
ATOM    113  CD  GLN A   7     141.763 134.069  74.392  1.00 30.00           C  
ATOM    114  OE1 GLN A   7     140.741 134.501  73.856  1.00 30.00           O  
ATOM    115  NE2 GLN A   7     142.036 132.772  74.471  1.00 30.00           N  
ATOM    116  H   GLN A   7     141.735 135.899  77.457  1.00 30.00           H  
ATOM    117  HA  GLN A   7     143.688 137.298  76.316  1.00 30.00           H  
ATOM    118  HB2 GLN A   7     141.297 136.405  75.116  1.00 30.00           H  
ATOM    119  HB3 GLN A   7     142.570 136.920  74.325  1.00 30.00           H  
ATOM    120  HG2 GLN A   7     143.568 135.009  74.437  1.00 30.00           H  
ATOM    121  HG3 GLN A   7     143.016 134.686  75.887  1.00 30.00           H  
ATOM    122 HE21 GLN A   7     142.758 132.507  74.854  1.00 30.00           H  
ATOM    123 HE22 GLN A   7     141.488 132.197  74.140  1.00 30.00           H  
ATOM    124  N   CYS A   8     140.793 138.709  76.355  1.00 30.00           N  
ATOM    125  CA  CYS A   8     140.152 139.951  75.931  1.00 30.00           C  
ATOM    126  C   CYS A   8     140.167 141.019  77.022  1.00 30.00           C  
ATOM    127  O   CYS A   8     140.755 142.091  76.846  1.00 30.00           O  
ATOM    128  CB  CYS A   8     138.715 139.670  75.482  1.00 30.00           C  
ATOM    129  SG  CYS A   8     138.594 138.607  74.026  1.00 30.00           S  
ATOM    130  H   CYS A   8     140.252 138.086  76.598  1.00 30.00           H  
ATOM    131  HA  CYS A   8     140.634 140.305  75.168  1.00 30.00           H  
ATOM    132  HB2 CYS A   8     138.240 139.234  76.207  1.00 30.00           H  
ATOM    133  HB3 CYS A   8     138.284 140.513  75.269  1.00 30.00           H  
ATOM    134  HG  CYS A   8     137.461 138.624  73.634  1.00 30.00           H  
ATOM    135  N   PHE A   9     139.527 140.744  78.152  1.00 30.00           N  
ATOM    136  CA  PHE A   9     139.210 141.797  79.105  1.00 30.00           C  
ATOM    137  C   PHE A   9     140.456 142.321  79.811  1.00 30.00           C  
ATOM    138  O   PHE A   9     141.452 141.613  79.983  1.00 30.00           O  
ATOM    139  CB  PHE A   9     138.196 141.296  80.133  1.00 30.00           C  
ATOM    140  CG  PHE A   9     137.047 140.546  79.526  1.00 30.00           C  
ATOM    141  CD1 PHE A   9     136.509 140.948  78.316  1.00 30.00           C  
ATOM    142  CD2 PHE A   9     136.497 139.451  80.165  1.00 30.00           C  
ATOM    143  CE1 PHE A   9     135.459 140.263  77.753  1.00 30.00           C  
ATOM    144  CE2 PHE A   9     135.442 138.767  79.601  1.00 30.00           C  
ATOM    145  CZ  PHE A   9     134.918 139.180  78.401  1.00 30.00           C  
ATOM    146  H   PHE A   9     139.272 139.959  78.390  1.00 30.00           H  
ATOM    147  HA  PHE A   9     138.806 142.539  78.628  1.00 30.00           H  
ATOM    148  HB2 PHE A   9     138.644 140.703  80.757  1.00 30.00           H  
ATOM    149  HB3 PHE A   9     137.831 142.057  80.605  1.00 30.00           H  
ATOM    150  HD1 PHE A   9     136.869 141.682  77.873  1.00 30.00           H  
ATOM    151  HD2 PHE A   9     136.846 139.171  80.981  1.00 30.00           H  
ATOM    152  HE1 PHE A   9     135.105 140.541  76.939  1.00 30.00           H  
ATOM    153  HE2 PHE A   9     135.076 138.033  80.038  1.00 30.00           H  
ATOM    154  HZ  PHE A   9     134.208 138.720  78.020  1.00 30.00           H  
ATOM    155  N   ASN A  10     140.381 143.586  80.217  1.00 30.00           N  
ATOM    156  CA  ASN A  10     141.496 144.262  80.858  1.00 30.00           C  
ATOM    157  C   ASN A  10     141.734 143.701  82.258  1.00 30.00           C  
ATOM    158  O   ASN A  10     140.862 143.048  82.833  1.00 30.00           O  
ATOM    159  CB  ASN A  10     141.225 145.763  80.932  1.00 30.00           C  
ATOM    160  CG  ASN A  10     141.782 146.516  79.738  1.00 30.00           C  
ATOM    161  OD1 ASN A  10     142.903 147.022  79.780  1.00 30.00           O  
ATOM    162  ND2 ASN A  10     141.000 146.593  78.667  1.00 30.00           N  
ATOM    163  H   ASN A  10     139.681 144.079  80.131  1.00 30.00           H  
ATOM    164  HA  ASN A  10     142.297 144.123  80.329  1.00 30.00           H  
ATOM    165  HB2 ASN A  10     140.266 145.911  80.955  1.00 30.00           H  
ATOM    166  HB3 ASN A  10     141.632 146.123  81.735  1.00 30.00           H  
ATOM    167 HD21 ASN A  10     140.223 146.226  78.674  1.00 30.00           H  
ATOM    168 HD22 ASN A  10     141.272 147.010  77.965  1.00 30.00           H  
ATOM    169  N   PRO A  11     142.923 143.934  82.825  1.00 30.00           N  
ATOM    170  CA  PRO A  11     143.179 143.435  84.187  1.00 30.00           C  
ATOM    171  C   PRO A  11     142.160 143.923  85.206  1.00 30.00           C  
ATOM    172  O   PRO A  11     141.508 143.111  85.880  1.00 30.00           O  
ATOM    173  CB  PRO A  11     144.592 143.960  84.489  1.00 30.00           C  
ATOM    174  CG  PRO A  11     144.792 145.103  83.554  1.00 30.00           C  
ATOM    175  CD  PRO A  11     144.048 144.731  82.310  1.00 30.00           C  
ATOM    176  HA  PRO A  11     143.220 142.472  84.183  1.00 30.00           H  
ATOM    177  HB2 PRO A  11     144.636 144.259  85.410  1.00 30.00           H  
ATOM    178  HB3 PRO A  11     145.243 143.259  84.323  1.00 30.00           H  
ATOM    179  HG2 PRO A  11     144.426 145.911  83.944  1.00 30.00           H  
ATOM    180  HG3 PRO A  11     145.739 145.209  83.369  1.00 30.00           H  
ATOM    181  HD2 PRO A  11     143.733 145.529  81.859  1.00 30.00           H  
ATOM    182  HD3 PRO A  11     144.608 144.191  81.730  1.00 30.00           H  
ATOM    183  N   MET A  12     141.983 145.241  85.303  1.00 30.00           N  
ATOM    184  CA  MET A  12     141.080 145.823  86.291  1.00 30.00           C  
ATOM    185  C   MET A  12     139.806 144.995  86.452  1.00 30.00           C  
ATOM    186  O   MET A  12     139.459 144.574  87.566  1.00 30.00           O  
ATOM    187  CB  MET A  12     140.785 147.274  85.892  1.00 30.00           C  
ATOM    188  CG  MET A  12     140.114 147.454  84.532  1.00 30.00           C  
ATOM    189  SD  MET A  12     138.342 147.149  84.493  1.00 30.00           S  
ATOM    190  CE  MET A  12     137.741 148.569  85.397  1.00 30.00           C  
ATOM    191  H   MET A  12     142.377 145.821  84.805  1.00 30.00           H  
ATOM    192  HA  MET A  12     141.533 145.854  87.145  1.00 30.00           H  
ATOM    193  HB2 MET A  12     140.200 147.666  86.560  1.00 30.00           H  
ATOM    194  HB3 MET A  12     141.623 147.762  85.869  1.00 30.00           H  
ATOM    195  HG2 MET A  12     140.255 148.369  84.240  1.00 30.00           H  
ATOM    196  HG3 MET A  12     140.529 146.848  83.899  1.00 30.00           H  
ATOM    197  HE1 MET A  12     136.792 148.672  85.221  1.00 30.00           H  
ATOM    198  HE2 MET A  12     137.892 148.429  86.345  1.00 30.00           H  
ATOM    199  HE3 MET A  12     138.219 149.355  85.094  1.00 30.00           H  
ATOM    200  N   ILE A  13     139.123 144.701  85.344  1.00 30.00           N  
ATOM    201  CA  ILE A  13     137.859 143.982  85.449  1.00 30.00           C  
ATOM    202  C   ILE A  13     138.080 142.539  85.891  1.00 30.00           C  
ATOM    203  O   ILE A  13     137.264 141.983  86.632  1.00 30.00           O  
ATOM    204  CB  ILE A  13     137.067 144.051  84.130  1.00 30.00           C  
ATOM    205  CG1 ILE A  13     135.656 143.511  84.360  1.00 30.00           C  
ATOM    206  CG2 ILE A  13     137.765 143.282  83.026  1.00 30.00           C  
ATOM    207  CD1 ILE A  13     134.707 143.818  83.247  1.00 30.00           C  
ATOM    208  H   ILE A  13     139.362 144.905  84.543  1.00 30.00           H  
ATOM    209  HA  ILE A  13     137.323 144.413  86.132  1.00 30.00           H  
ATOM    210  HB  ILE A  13     136.989 144.973  83.854  1.00 30.00           H  
ATOM    211 HG12 ILE A  13     135.701 142.546  84.451  1.00 30.00           H  
ATOM    212 HG13 ILE A  13     135.298 143.902  85.170  1.00 30.00           H  
ATOM    213 HG21 ILE A  13     137.228 143.356  82.223  1.00 30.00           H  
ATOM    214 HG22 ILE A  13     138.636 143.674  82.872  1.00 30.00           H  
ATOM    215 HG23 ILE A  13     137.852 142.350  83.277  1.00 30.00           H  
ATOM    216 HD11 ILE A  13     133.803 143.784  83.591  1.00 30.00           H  
ATOM    217 HD12 ILE A  13     134.896 144.707  82.908  1.00 30.00           H  
ATOM    218 HD13 ILE A  13     134.824 143.163  82.542  1.00 30.00           H  
ATOM    219  N   VAL A  14     139.162 141.895  85.442  1.00 30.00           N  
ATOM    220  CA  VAL A  14     139.319 140.480  85.778  1.00 30.00           C  
ATOM    221  C   VAL A  14     139.597 140.315  87.269  1.00 30.00           C  
ATOM    222  O   VAL A  14     139.056 139.406  87.907  1.00 30.00           O  
ATOM    223  CB  VAL A  14     140.400 139.796  84.915  1.00 30.00           C  
ATOM    224  CG1 VAL A  14     140.015 139.844  83.440  1.00 30.00           C  
ATOM    225  CG2 VAL A  14     141.761 140.394  85.132  1.00 30.00           C  
ATOM    226  H   VAL A  14     139.790 142.235  84.965  1.00 30.00           H  
ATOM    227  HA  VAL A  14     138.480 140.030  85.593  1.00 30.00           H  
ATOM    228  HB  VAL A  14     140.450 138.863  85.171  1.00 30.00           H  
ATOM    229 HG11 VAL A  14     140.679 139.360  82.925  1.00 30.00           H  
ATOM    230 HG12 VAL A  14     139.143 139.432  83.330  1.00 30.00           H  
ATOM    231 HG13 VAL A  14     139.981 140.769  83.150  1.00 30.00           H  
ATOM    232 HG21 VAL A  14     142.422 139.831  84.700  1.00 30.00           H  
ATOM    233 HG22 VAL A  14     141.749 141.260  84.720  1.00 30.00           H  
ATOM    234 HG23 VAL A  14     141.955 140.459  86.079  1.00 30.00           H  
ATOM    235  N   GLU A  15     140.424 141.186  87.861  1.00 30.00           N  
ATOM    236  CA  GLU A  15     140.599 141.053  89.308  1.00 30.00           C  
ATOM    237  C   GLU A  15     139.387 141.551  90.089  1.00 30.00           C  
ATOM    238  O   GLU A  15     139.109 141.023  91.174  1.00 30.00           O  
ATOM    239  CB  GLU A  15     141.871 141.745  89.820  1.00 30.00           C  
ATOM    240  CG  GLU A  15     141.972 143.249  89.647  1.00 30.00           C  
ATOM    241  CD  GLU A  15     142.777 143.629  88.425  1.00 30.00           C  
ATOM    242  OE1 GLU A  15     143.048 142.741  87.591  1.00 30.00           O  
ATOM    243  OE2 GLU A  15     143.169 144.810  88.313  1.00 30.00           O  
ATOM    244  H   GLU A  15     140.863 141.819  87.478  1.00 30.00           H  
ATOM    245  HA  GLU A  15     140.695 140.109  89.510  1.00 30.00           H  
ATOM    246  HB2 GLU A  15     141.936 141.570  90.773  1.00 30.00           H  
ATOM    247  HB3 GLU A  15     142.634 141.344  89.376  1.00 30.00           H  
ATOM    248  HG2 GLU A  15     141.081 143.619  89.547  1.00 30.00           H  
ATOM    249  HG3 GLU A  15     142.405 143.630  90.425  1.00 30.00           H  
ATOM    250  N   LEU A  16     138.632 142.524  89.571  1.00 30.00           N  
ATOM    251  CA  LEU A  16     137.376 142.868  90.234  1.00 30.00           C  
ATOM    252  C   LEU A  16     136.442 141.663  90.265  1.00 30.00           C  
ATOM    253  O   LEU A  16     135.840 141.347  91.300  1.00 30.00           O  
ATOM    254  CB  LEU A  16     136.712 144.052  89.532  1.00 30.00           C  
ATOM    255  CG  LEU A  16     137.341 145.420  89.804  1.00 30.00           C  
ATOM    256  CD1 LEU A  16     136.830 146.453  88.816  1.00 30.00           C  
ATOM    257  CD2 LEU A  16     137.061 145.866  91.233  1.00 30.00           C  
ATOM    258  H   LEU A  16     138.815 142.982  88.867  1.00 30.00           H  
ATOM    259  HA  LEU A  16     137.563 143.124  91.150  1.00 30.00           H  
ATOM    260  HB2 LEU A  16     136.752 143.901  88.574  1.00 30.00           H  
ATOM    261  HB3 LEU A  16     135.785 144.097  89.813  1.00 30.00           H  
ATOM    262  HG  LEU A  16     138.303 145.353  89.697  1.00 30.00           H  
ATOM    263 HD11 LEU A  16     137.369 147.258  88.890  1.00 30.00           H  
ATOM    264 HD12 LEU A  16     136.896 146.093  87.917  1.00 30.00           H  
ATOM    265 HD13 LEU A  16     135.905 146.654  89.026  1.00 30.00           H  
ATOM    266 HD21 LEU A  16     137.426 146.754  91.365  1.00 30.00           H  
ATOM    267 HD22 LEU A  16     136.101 145.879  91.375  1.00 30.00           H  
ATOM    268 HD23 LEU A  16     137.476 145.242  91.848  1.00 30.00           H  
ATOM    269  N   ALA A  17     136.334 140.960  89.138  1.00 30.00           N  
ATOM    270  CA  ALA A  17     135.488 139.773  89.077  1.00 30.00           C  
ATOM    271  C   ALA A  17     136.048 138.644  89.929  1.00 30.00           C  
ATOM    272  O   ALA A  17     135.281 137.860  90.489  1.00 30.00           O  
ATOM    273  CB  ALA A  17     135.326 139.320  87.627  1.00 30.00           C  
ATOM    274  H   ALA A  17     136.737 141.146  88.401  1.00 30.00           H  
ATOM    275  HA  ALA A  17     134.610 139.998  89.419  1.00 30.00           H  
ATOM    276  HB1 ALA A  17     134.766 138.529  87.603  1.00 30.00           H  
ATOM    277  HB2 ALA A  17     134.910 140.034  87.117  1.00 30.00           H  
ATOM    278  HB3 ALA A  17     136.201 139.120  87.257  1.00 30.00           H  
ATOM    279  N   GLU A  18     137.373 138.547  90.056  1.00 30.00           N  
ATOM    280  CA  GLU A  18     137.955 137.523  90.917  1.00 30.00           C  
ATOM    281  C   GLU A  18     137.656 137.787  92.386  1.00 30.00           C  
ATOM    282  O   GLU A  18     137.373 136.849  93.143  1.00 30.00           O  
ATOM    283  CB  GLU A  18     139.465 137.441  90.688  1.00 30.00           C  
ATOM    284  CG  GLU A  18     139.846 136.773  89.376  1.00 30.00           C  
ATOM    285  CD  GLU A  18     141.250 137.121  88.923  1.00 30.00           C  
ATOM    286  OE1 GLU A  18     142.212 136.755  89.629  1.00 30.00           O  
ATOM    287  OE2 GLU A  18     141.391 137.755  87.856  1.00 30.00           O  
ATOM    288  H   GLU A  18     137.946 139.056  89.662  1.00 30.00           H  
ATOM    289  HA  GLU A  18     137.572 136.662  90.683  1.00 30.00           H  
ATOM    290  HB2 GLU A  18     139.830 138.340  90.682  1.00 30.00           H  
ATOM    291  HB3 GLU A  18     139.863 136.929  91.410  1.00 30.00           H  
ATOM    292  HG2 GLU A  18     139.796 135.811  89.487  1.00 30.00           H  
ATOM    293  HG3 GLU A  18     139.228 137.060  88.687  1.00 30.00           H  
ATOM    294  N   LYS A  19     137.701 139.044  92.817  1.00 30.00           N  
ATOM    295  CA  LYS A  19     137.302 139.347  94.185  1.00 30.00           C  
ATOM    296  C   LYS A  19     135.810 139.148  94.401  1.00 30.00           C  
ATOM    297  O   LYS A  19     135.411 138.663  95.466  1.00 30.00           O  
ATOM    298  CB  LYS A  19     137.696 140.776  94.567  1.00 30.00           C  
ATOM    299  CG  LYS A  19     137.349 141.131  96.010  1.00 30.00           C  
ATOM    300  CD  LYS A  19     138.192 140.319  96.988  1.00 30.00           C  
ATOM    301  CE  LYS A  19     137.855 140.639  98.435  1.00 30.00           C  
ATOM    302  NZ  LYS A  19     138.218 142.029  98.816  1.00 30.00           N  
ATOM    303  H   LYS A  19     137.952 139.723  92.351  1.00 30.00           H  
ATOM    304  HA  LYS A  19     137.771 138.739  94.777  1.00 30.00           H  
ATOM    305  HB2 LYS A  19     138.654 140.879  94.455  1.00 30.00           H  
ATOM    306  HB3 LYS A  19     137.228 141.397  93.987  1.00 30.00           H  
ATOM    307  HG2 LYS A  19     137.537 142.070  96.160  1.00 30.00           H  
ATOM    308  HG3 LYS A  19     136.413 140.946  96.184  1.00 30.00           H  
ATOM    309  HD2 LYS A  19     138.025 139.374  96.850  1.00 30.00           H  
ATOM    310  HD3 LYS A  19     139.131 140.518  96.845  1.00 30.00           H  
ATOM    311  HE2 LYS A  19     136.901 140.534  98.566  1.00 30.00           H  
ATOM    312  HE3 LYS A  19     138.338 140.030  99.016  1.00 30.00           H  
ATOM    313  HZ1 LYS A  19     139.098 142.143  98.747  1.00 30.00           H  
ATOM    314  HZ2 LYS A  19     137.969 142.185  99.656  1.00 30.00           H  
ATOM    315  HZ3 LYS A  19     137.807 142.607  98.279  1.00 30.00           H  
ATOM    316  N   ALA A  20     134.976 139.482  93.412  1.00 30.00           N  
ATOM    317  CA  ALA A  20     133.560 139.143  93.512  1.00 30.00           C  
ATOM    318  C   ALA A  20     133.361 137.634  93.570  1.00 30.00           C  
ATOM    319  O   ALA A  20     132.397 137.152  94.174  1.00 30.00           O  
ATOM    320  CB  ALA A  20     132.794 139.729  92.328  1.00 30.00           C  
ATOM    321  H   ALA A  20     135.203 139.882  92.686  1.00 30.00           H  
ATOM    322  HA  ALA A  20     133.198 139.527  94.326  1.00 30.00           H  
ATOM    323  HB1 ALA A  20     131.861 139.479  92.401  1.00 30.00           H  
ATOM    324  HB2 ALA A  20     132.883 140.696  92.339  1.00 30.00           H  
ATOM    325  HB3 ALA A  20     133.171 139.371  91.509  1.00 30.00           H  
ATOM    326  N   MET A  21     134.253 136.884  92.926  1.00 30.00           N  
ATOM    327  CA  MET A  21     134.214 135.430  92.978  1.00 30.00           C  
ATOM    328  C   MET A  21     134.498 134.945  94.395  1.00 30.00           C  
ATOM    329  O   MET A  21     133.783 134.097  94.940  1.00 30.00           O  
ATOM    330  CB  MET A  21     135.245 134.876  91.992  1.00 30.00           C  
ATOM    331  CG  MET A  21     135.225 133.383  91.796  1.00 30.00           C  
ATOM    332  SD  MET A  21     133.694 132.854  91.015  1.00 30.00           S  
ATOM    333  CE  MET A  21     133.632 131.157  91.552  1.00 30.00           C  
ATOM    334  H   MET A  21     134.894 137.199  92.447  1.00 30.00           H  
ATOM    335  HA  MET A  21     133.334 135.125  92.704  1.00 30.00           H  
ATOM    336  HB2 MET A  21     135.102 135.292  91.126  1.00 30.00           H  
ATOM    337  HB3 MET A  21     136.129 135.104  92.316  1.00 30.00           H  
ATOM    338  HG2 MET A  21     135.962 133.126  91.221  1.00 30.00           H  
ATOM    339  HG3 MET A  21     135.302 132.946  92.659  1.00 30.00           H  
ATOM    340  HE1 MET A  21     133.184 130.634  90.870  1.00 30.00           H  
ATOM    341  HE2 MET A  21     134.539 130.836  91.673  1.00 30.00           H  
ATOM    342  HE3 MET A  21     133.149 131.107  92.390  1.00 30.00           H  
ATOM    343  N   LYS A  22     135.555 135.488  95.007  1.00 30.00           N  
ATOM    344  CA  LYS A  22     135.874 135.169  96.397  1.00 30.00           C  
ATOM    345  C   LYS A  22     134.780 135.616  97.360  1.00 30.00           C  
ATOM    346  O   LYS A  22     134.651 135.035  98.443  1.00 30.00           O  
ATOM    347  CB  LYS A  22     137.201 135.822  96.795  1.00 30.00           C  
ATOM    348  CG  LYS A  22     137.638 135.556  98.240  1.00 30.00           C  
ATOM    349  CD  LYS A  22     137.994 134.097  98.474  1.00 30.00           C  
ATOM    350  CE  LYS A  22     138.571 133.879  99.868  1.00 30.00           C  
ATOM    351  NZ  LYS A  22     137.563 134.129 100.937  1.00 30.00           N  
ATOM    352  H   LYS A  22     136.101 136.039  94.638  1.00 30.00           H  
ATOM    353  HA  LYS A  22     135.973 134.209  96.484  1.00 30.00           H  
ATOM    354  HB2 LYS A  22     137.900 135.487  96.210  1.00 30.00           H  
ATOM    355  HB3 LYS A  22     137.116 136.782  96.686  1.00 30.00           H  
ATOM    356  HG2 LYS A  22     138.427 136.088  98.431  1.00 30.00           H  
ATOM    357  HG3 LYS A  22     136.926 135.798  98.852  1.00 30.00           H  
ATOM    358  HD2 LYS A  22     137.196 133.554  98.387  1.00 30.00           H  
ATOM    359  HD3 LYS A  22     138.662 133.824  97.826  1.00 30.00           H  
ATOM    360  HE2 LYS A  22     138.872 132.960  99.948  1.00 30.00           H  
ATOM    361  HE3 LYS A  22     139.314 134.487 100.007  1.00 30.00           H  
ATOM    362  HZ1 LYS A  22     137.924 133.982 101.737  1.00 30.00           H  
ATOM    363  HZ2 LYS A  22     137.280 134.971 100.897  1.00 30.00           H  
ATOM    364  HZ3 LYS A  22     136.866 133.584 100.830  1.00 30.00           H  
ATOM    365  N   GLU A  23     134.005 136.637  96.996  1.00 30.00           N  
ATOM    366  CA  GLU A  23     132.984 137.187  97.884  1.00 30.00           C  
ATOM    367  C   GLU A  23     132.081 136.107  98.466  1.00 30.00           C  
ATOM    368  O   GLU A  23     132.017 135.942  99.690  1.00 30.00           O  
ATOM    369  CB  GLU A  23     132.142 138.223  97.135  1.00 30.00           C  
ATOM    370  CG  GLU A  23     130.878 138.664  97.863  1.00 30.00           C  
ATOM    371  CD  GLU A  23     129.650 137.878  97.437  1.00 30.00           C  
ATOM    372  OE1 GLU A  23     129.447 137.700  96.217  1.00 30.00           O  
ATOM    373  OE2 GLU A  23     128.888 137.438  98.323  1.00 30.00           O  
ATOM    374  H   GLU A  23     134.052 137.033  96.234  1.00 30.00           H  
ATOM    375  HA  GLU A  23     133.422 137.638  98.623  1.00 30.00           H  
ATOM    376  HB2 GLU A  23     132.683 139.011  96.979  1.00 30.00           H  
ATOM    377  HB3 GLU A  23     131.868 137.843  96.289  1.00 30.00           H  
ATOM    378  HG2 GLU A  23     130.999 138.541  98.817  1.00 30.00           H  
ATOM    379  HG3 GLU A  23     130.714 139.600  97.667  1.00 30.00           H  
ATOM    380  N   TYR A  24     131.379 135.365  97.611  1.00 30.00           N  
ATOM    381  CA  TYR A  24     130.405 134.384  98.069  1.00 30.00           C  
ATOM    382  C   TYR A  24     130.998 132.991  98.256  1.00 30.00           C  
ATOM    383  O   TYR A  24     130.254 132.055  98.566  1.00 30.00           O  
ATOM    384  CB  TYR A  24     129.213 134.334  97.104  1.00 30.00           C  
ATOM    385  CG  TYR A  24     129.539 133.877  95.701  1.00 30.00           C  
ATOM    386  CD1 TYR A  24     129.913 134.791  94.725  1.00 30.00           C  
ATOM    387  CD2 TYR A  24     129.439 132.540  95.345  1.00 30.00           C  
ATOM    388  CE1 TYR A  24     130.202 134.381  93.438  1.00 30.00           C  
ATOM    389  CE2 TYR A  24     129.723 132.123  94.059  1.00 30.00           C  
ATOM    390  CZ  TYR A  24     130.104 133.048  93.110  1.00 30.00           C  
ATOM    391  OH  TYR A  24     130.389 132.636  91.829  1.00 30.00           O  
ATOM    392  H   TYR A  24     131.453 135.416  96.756  1.00 30.00           H  
ATOM    393  HA  TYR A  24     130.065 134.671  98.932  1.00 30.00           H  
ATOM    394  HB2 TYR A  24     128.553 133.721  97.464  1.00 30.00           H  
ATOM    395  HB3 TYR A  24     128.829 135.222  97.042  1.00 30.00           H  
ATOM    396  HD1 TYR A  24     129.983 135.692  94.944  1.00 30.00           H  
ATOM    397  HD2 TYR A  24     129.182 131.915  95.982  1.00 30.00           H  
ATOM    398  HE1 TYR A  24     130.458 135.004  92.796  1.00 30.00           H  
ATOM    399  HE2 TYR A  24     129.658 131.223  93.835  1.00 30.00           H  
ATOM    400  HH  TYR A  24     130.294 131.804  91.773  1.00 30.00           H  
ATOM    401  N   GLY A  25     132.307 132.832  98.078  1.00 30.00           N  
ATOM    402  CA  GLY A  25     132.993 131.650  98.565  1.00 30.00           C  
ATOM    403  C   GLY A  25     132.934 130.414  97.694  1.00 30.00           C  
ATOM    404  O   GLY A  25     133.244 129.324  98.183  1.00 30.00           O  
ATOM    405  H   GLY A  25     132.818 133.399  97.682  1.00 30.00           H  
ATOM    406  HA2 GLY A  25     133.927 131.871  98.700  1.00 30.00           H  
ATOM    407  HA3 GLY A  25     132.621 131.415  99.429  1.00 30.00           H  
ATOM    408  N   GLU A  26     132.545 130.533  96.427  1.00 30.00           N  
ATOM    409  CA  GLU A  26     132.567 129.385  95.528  1.00 30.00           C  
ATOM    410  C   GLU A  26     133.814 129.438  94.654  1.00 30.00           C  
ATOM    411  O   GLU A  26     134.374 130.508  94.397  1.00 30.00           O  
ATOM    412  CB  GLU A  26     131.306 129.342  94.660  1.00 30.00           C  
ATOM    413  CG  GLU A  26     131.030 127.987  93.987  1.00 30.00           C  
ATOM    414  CD  GLU A  26     131.510 127.901  92.549  1.00 30.00           C  
ATOM    415  OE1 GLU A  26     131.980 128.918  92.005  1.00 30.00           O  
ATOM    416  OE2 GLU A  26     131.413 126.808  91.953  1.00 30.00           O  
ATOM    417  H   GLU A  26     132.268 131.262  96.066  1.00 30.00           H  
ATOM    418  HA  GLU A  26     132.605 128.567  96.045  1.00 30.00           H  
ATOM    419  HB2 GLU A  26     130.540 129.566  95.211  1.00 30.00           H  
ATOM    420  HB3 GLU A  26     131.406 130.006  93.961  1.00 30.00           H  
ATOM    421  HG2 GLU A  26     131.483 127.289  94.487  1.00 30.00           H  
ATOM    422  HG3 GLU A  26     130.076 127.826  93.987  1.00 30.00           H  
ATOM    423  N   ASP A  27     134.249 128.265  94.205  1.00 30.00           N  
ATOM    424  CA  ASP A  27     135.513 128.124  93.498  1.00 30.00           C  
ATOM    425  C   ASP A  27     135.319 128.270  91.993  1.00 30.00           C  
ATOM    426  O   ASP A  27     134.307 127.844  91.429  1.00 30.00           O  
ATOM    427  CB  ASP A  27     136.148 126.770  93.820  1.00 30.00           C  
ATOM    428  CG  ASP A  27     137.578 126.666  93.339  1.00 30.00           C  
ATOM    429  OD1 ASP A  27     138.070 127.625  92.707  1.00 30.00           O  
ATOM    430  OD2 ASP A  27     138.215 125.625  93.598  1.00 30.00           O  
ATOM    431  H   ASP A  27     133.824 127.525  94.299  1.00 30.00           H  
ATOM    432  HA  ASP A  27     136.123 128.818  93.791  1.00 30.00           H  
ATOM    433  HB2 ASP A  27     136.149 126.647  94.781  1.00 30.00           H  
ATOM    434  HB3 ASP A  27     135.630 126.070  93.396  1.00 30.00           H  
ATOM    435  N   LEU A  28     136.313 128.883  91.345  1.00 30.00           N  
ATOM    436  CA  LEU A  28     136.214 129.222  89.931  1.00 30.00           C  
ATOM    437  C   LEU A  28     136.485 128.040  89.010  1.00 30.00           C  
ATOM    438  O   LEU A  28     136.089 128.085  87.840  1.00 30.00           O  
ATOM    439  CB  LEU A  28     137.192 130.356  89.609  1.00 30.00           C  
ATOM    440  CG  LEU A  28     137.288 130.811  88.152  1.00 30.00           C  
ATOM    441  CD1 LEU A  28     135.915 131.177  87.603  1.00 30.00           C  
ATOM    442  CD2 LEU A  28     138.249 131.980  88.032  1.00 30.00           C  
ATOM    443  H   LEU A  28     137.058 129.114  91.709  1.00 30.00           H  
ATOM    444  HA  LEU A  28     135.316 129.542  89.748  1.00 30.00           H  
ATOM    445  HB2 LEU A  28     136.933 131.131  90.131  1.00 30.00           H  
ATOM    446  HB3 LEU A  28     138.079 130.074  89.879  1.00 30.00           H  
ATOM    447  HG  LEU A  28     137.639 130.084  87.616  1.00 30.00           H  
ATOM    448 HD11 LEU A  28     136.031 131.645  86.762  1.00 30.00           H  
ATOM    449 HD12 LEU A  28     135.400 130.368  87.466  1.00 30.00           H  
ATOM    450 HD13 LEU A  28     135.466 131.754  88.241  1.00 30.00           H  
ATOM    451 HD21 LEU A  28     138.328 132.232  87.098  1.00 30.00           H  
ATOM    452 HD22 LEU A  28     137.906 132.726  88.549  1.00 30.00           H  
ATOM    453 HD23 LEU A  28     139.116 131.711  88.375  1.00 30.00           H  
ATOM    454  N   LYS A  29     137.139 126.985  89.500  1.00 30.00           N  
ATOM    455  CA  LYS A  29     137.497 125.873  88.626  1.00 30.00           C  
ATOM    456  C   LYS A  29     136.298 125.002  88.273  1.00 30.00           C  
ATOM    457  O   LYS A  29     136.306 124.344  87.227  1.00 30.00           O  
ATOM    458  CB  LYS A  29     138.589 125.018  89.276  1.00 30.00           C  
ATOM    459  CG  LYS A  29     138.171 124.337  90.571  1.00 30.00           C  
ATOM    460  CD  LYS A  29     139.258 123.411  91.101  1.00 30.00           C  
ATOM    461  CE  LYS A  29     140.466 124.176  91.627  1.00 30.00           C  
ATOM    462  NZ  LYS A  29     140.150 124.978  92.839  1.00 30.00           N  
ATOM    463  H   LYS A  29     137.383 126.893  90.319  1.00 30.00           H  
ATOM    464  HA  LYS A  29     137.857 126.231  87.799  1.00 30.00           H  
ATOM    465  HB2 LYS A  29     138.854 124.324  88.651  1.00 30.00           H  
ATOM    466  HB3 LYS A  29     139.348 125.587  89.472  1.00 30.00           H  
ATOM    467  HG2 LYS A  29     137.991 125.012  91.243  1.00 30.00           H  
ATOM    468  HG3 LYS A  29     137.377 123.803  90.412  1.00 30.00           H  
ATOM    469  HD2 LYS A  29     138.898 122.881  91.828  1.00 30.00           H  
ATOM    470  HD3 LYS A  29     139.559 122.832  90.383  1.00 30.00           H  
ATOM    471  HE2 LYS A  29     141.160 123.540  91.865  1.00 30.00           H  
ATOM    472  HE3 LYS A  29     140.790 124.779  90.941  1.00 30.00           H  
ATOM    473  HZ1 LYS A  29     140.884 125.087  93.331  1.00 30.00           H  
ATOM    474  HZ2 LYS A  29     139.842 125.779  92.601  1.00 30.00           H  
ATOM    475  HZ3 LYS A  29     139.535 124.562  93.330  1.00 30.00           H  
ATOM    476  N   ILE A  30     135.268 124.983  89.115  1.00 30.00           N  
ATOM    477  CA  ILE A  30     134.122 124.116  88.867  1.00 30.00           C  
ATOM    478  C   ILE A  30     133.165 124.712  87.837  1.00 30.00           C  
ATOM    479  O   ILE A  30     132.675 123.990  86.963  1.00 30.00           O  
ATOM    480  CB  ILE A  30     133.387 123.803  90.183  1.00 30.00           C  
ATOM    481  CG1 ILE A  30     134.284 122.985  91.119  1.00 30.00           C  
ATOM    482  CG2 ILE A  30     132.085 123.060  89.904  1.00 30.00           C  
ATOM    483  CD1 ILE A  30     135.135 123.814  92.057  1.00 30.00           C  
ATOM    484  H   ILE A  30     135.204 125.464  89.825  1.00 30.00           H  
ATOM    485  HA  ILE A  30     134.446 123.275  88.506  1.00 30.00           H  
ATOM    486  HB  ILE A  30     133.174 124.641  90.620  1.00 30.00           H  
ATOM    487 HG12 ILE A  30     133.726 122.410  91.666  1.00 30.00           H  
ATOM    488 HG13 ILE A  30     134.883 122.443  90.582  1.00 30.00           H  
ATOM    489 HG21 ILE A  30     131.754 122.678  90.732  1.00 30.00           H  
ATOM    490 HG22 ILE A  30     131.431 123.684  89.551  1.00 30.00           H  
ATOM    491 HG23 ILE A  30     132.255 122.354  89.261  1.00 30.00           H  
ATOM    492 HD11 ILE A  30     135.833 123.251  92.431  1.00 30.00           H  
ATOM    493 HD12 ILE A  30     135.535 124.550  91.571  1.00 30.00           H  
ATOM    494 HD13 ILE A  30     134.574 124.158  92.768  1.00 30.00           H  
ATOM    495  N   GLU A  31     132.884 126.011  87.918  1.00 30.00           N  
ATOM    496  CA  GLU A  31     131.957 126.651  86.987  1.00 30.00           C  
ATOM    497  C   GLU A  31     132.473 128.054  86.700  1.00 30.00           C  
ATOM    498  O   GLU A  31     132.438 128.921  87.580  1.00 30.00           O  
ATOM    499  CB  GLU A  31     130.542 126.688  87.560  1.00 30.00           C  
ATOM    500  CG  GLU A  31     129.525 127.408  86.686  1.00 30.00           C  
ATOM    501  CD  GLU A  31     129.610 127.002  85.226  1.00 30.00           C  
ATOM    502  OE1 GLU A  31     130.510 127.503  84.520  1.00 30.00           O  
ATOM    503  OE2 GLU A  31     128.777 126.183  84.787  1.00 30.00           O  
ATOM    504  H   GLU A  31     133.219 126.545  88.502  1.00 30.00           H  
ATOM    505  HA  GLU A  31     131.944 126.153  86.155  1.00 30.00           H  
ATOM    506  HB2 GLU A  31     130.234 125.776  87.678  1.00 30.00           H  
ATOM    507  HB3 GLU A  31     130.567 127.134  88.421  1.00 30.00           H  
ATOM    508  HG2 GLU A  31     128.632 127.201  87.003  1.00 30.00           H  
ATOM    509  HG3 GLU A  31     129.681 128.364  86.736  1.00 30.00           H  
ATOM    510  N   THR A  32     132.944 128.273  85.474  1.00 30.00           N  
ATOM    511  CA  THR A  32     133.537 129.544  85.076  1.00 30.00           C  
ATOM    512  C   THR A  32     132.617 130.411  84.230  1.00 30.00           C  
ATOM    513  O   THR A  32     132.848 131.618  84.138  1.00 30.00           O  
ATOM    514  CB  THR A  32     134.835 129.301  84.296  1.00 30.00           C  
ATOM    515  OG1 THR A  32     135.702 128.450  85.058  1.00 30.00           O  
ATOM    516  CG2 THR A  32     135.544 130.615  84.005  1.00 30.00           C  
ATOM    517  H   THR A  32     132.932 127.688  84.843  1.00 30.00           H  
ATOM    518  HA  THR A  32     133.761 130.046  85.875  1.00 30.00           H  
ATOM    519  HB  THR A  32     134.626 128.873  83.450  1.00 30.00           H  
ATOM    520  HG1 THR A  32     135.877 128.807  85.797  1.00 30.00           H  
ATOM    521 HG21 THR A  32     136.505 130.483  84.020  1.00 30.00           H  
ATOM    522 HG22 THR A  32     135.285 130.946  83.130  1.00 30.00           H  
ATOM    523 HG23 THR A  32     135.307 131.275  84.674  1.00 30.00           H  
ATOM    524  N   ASN A  33     131.584 129.834  83.612  1.00 30.00           N  
ATOM    525  CA  ASN A  33     130.689 130.635  82.784  1.00 30.00           C  
ATOM    526  C   ASN A  33     130.057 131.769  83.580  1.00 30.00           C  
ATOM    527  O   ASN A  33     129.794 132.843  83.027  1.00 30.00           O  
ATOM    528  CB  ASN A  33     129.607 129.749  82.169  1.00 30.00           C  
ATOM    529  CG  ASN A  33     130.166 128.762  81.162  1.00 30.00           C  
ATOM    530  OD1 ASN A  33     130.097 127.549  81.360  1.00 30.00           O  
ATOM    531  ND2 ASN A  33     130.728 129.281  80.075  1.00 30.00           N  
ATOM    532  H   ASN A  33     131.385 128.999  83.655  1.00 30.00           H  
ATOM    533  HA  ASN A  33     131.199 131.029  82.060  1.00 30.00           H  
ATOM    534  HB2 ASN A  33     129.170 129.245  82.873  1.00 30.00           H  
ATOM    535  HB3 ASN A  33     128.961 130.310  81.712  1.00 30.00           H  
ATOM    536 HD21 ASN A  33     130.757 130.134  79.974  1.00 30.00           H  
ATOM    537 HD22 ASN A  33     131.059 128.764  79.475  1.00 30.00           H  
ATOM    538  N   LYS A  34     129.808 131.555  84.874  1.00 30.00           N  
ATOM    539  CA  LYS A  34     129.312 132.638  85.715  1.00 30.00           C  
ATOM    540  C   LYS A  34     130.321 133.777  85.768  1.00 30.00           C  
ATOM    541  O   LYS A  34     129.954 134.956  85.716  1.00 30.00           O  
ATOM    542  CB  LYS A  34     129.017 132.116  87.124  1.00 30.00           C  
ATOM    543  CG  LYS A  34     130.257 131.720  87.918  1.00 30.00           C  
ATOM    544  CD  LYS A  34     129.903 131.182  89.292  1.00 30.00           C  
ATOM    545  CE  LYS A  34     129.358 129.770  89.218  1.00 30.00           C  
ATOM    546  NZ  LYS A  34     129.098 129.201  90.570  1.00 30.00           N  
ATOM    547  H   LYS A  34     129.916 130.806  85.279  1.00 30.00           H  
ATOM    548  HA  LYS A  34     128.486 132.982  85.340  1.00 30.00           H  
ATOM    549  HB2 LYS A  34     128.557 132.811  87.622  1.00 30.00           H  
ATOM    550  HB3 LYS A  34     128.448 131.334  87.053  1.00 30.00           H  
ATOM    551  HG2 LYS A  34     130.741 131.032  87.435  1.00 30.00           H  
ATOM    552  HG3 LYS A  34     130.820 132.497  88.049  1.00 30.00           H  
ATOM    553  HD2 LYS A  34     130.703 131.169  89.842  1.00 30.00           H  
ATOM    554  HD3 LYS A  34     129.228 131.750  89.696  1.00 30.00           H  
ATOM    555  HE2 LYS A  34     128.524 129.773  88.724  1.00 30.00           H  
ATOM    556  HE3 LYS A  34     130.010 129.208  88.776  1.00 30.00           H  
ATOM    557  HZ1 LYS A  34     128.221 129.133  90.707  1.00 30.00           H  
ATOM    558  HZ2 LYS A  34     129.467 128.393  90.635  1.00 30.00           H  
ATOM    559  HZ3 LYS A  34     129.449 129.730  91.194  1.00 30.00           H  
ATOM    560  N   PHE A  35     131.605 133.434  85.877  1.00 30.00           N  
ATOM    561  CA  PHE A  35     132.645 134.455  85.906  1.00 30.00           C  
ATOM    562  C   PHE A  35     132.582 135.317  84.654  1.00 30.00           C  
ATOM    563  O   PHE A  35     132.564 136.550  84.735  1.00 30.00           O  
ATOM    564  CB  PHE A  35     134.015 133.784  86.042  1.00 30.00           C  
ATOM    565  CG  PHE A  35     135.165 134.747  86.126  1.00 30.00           C  
ATOM    566  CD1 PHE A  35     135.416 135.446  87.295  1.00 30.00           C  
ATOM    567  CD2 PHE A  35     136.002 134.942  85.042  1.00 30.00           C  
ATOM    568  CE1 PHE A  35     136.480 136.324  87.377  1.00 30.00           C  
ATOM    569  CE2 PHE A  35     137.066 135.821  85.120  1.00 30.00           C  
ATOM    570  CZ  PHE A  35     137.304 136.513  86.287  1.00 30.00           C  
ATOM    571  H   PHE A  35     131.896 132.627  85.936  1.00 30.00           H  
ATOM    572  HA  PHE A  35     132.511 135.028  86.677  1.00 30.00           H  
ATOM    573  HB2 PHE A  35     134.021 133.245  86.849  1.00 30.00           H  
ATOM    574  HB3 PHE A  35     134.164 133.221  85.268  1.00 30.00           H  
ATOM    575  HD1 PHE A  35     134.864 135.321  88.032  1.00 30.00           H  
ATOM    576  HD2 PHE A  35     135.846 134.479  84.250  1.00 30.00           H  
ATOM    577  HE1 PHE A  35     136.638 136.790  88.166  1.00 30.00           H  
ATOM    578  HE2 PHE A  35     137.620 135.946  84.385  1.00 30.00           H  
ATOM    579  HZ  PHE A  35     138.019 137.106  86.341  1.00 30.00           H  
ATOM    580  N   ALA A  36     132.518 134.680  83.483  1.00 30.00           N  
ATOM    581  CA  ALA A  36     132.460 135.430  82.233  1.00 30.00           C  
ATOM    582  C   ALA A  36     131.191 136.270  82.147  1.00 30.00           C  
ATOM    583  O   ALA A  36     131.239 137.443  81.760  1.00 30.00           O  
ATOM    584  CB  ALA A  36     132.548 134.473  81.045  1.00 30.00           C  
ATOM    585  H   ALA A  36     132.506 133.824  83.389  1.00 30.00           H  
ATOM    586  HA  ALA A  36     133.224 136.021  82.189  1.00 30.00           H  
ATOM    587  HB1 ALA A  36     132.508 134.987  80.223  1.00 30.00           H  
ATOM    588  HB2 ALA A  36     133.388 133.988  81.092  1.00 30.00           H  
ATOM    589  HB3 ALA A  36     131.805 133.851  81.083  1.00 30.00           H  
ATOM    590  N   ALA A  37     130.044 135.689  82.503  1.00 30.00           N  
ATOM    591  CA  ALA A  37     128.783 136.415  82.377  1.00 30.00           C  
ATOM    592  C   ALA A  37     128.772 137.653  83.265  1.00 30.00           C  
ATOM    593  O   ALA A  37     128.447 138.758  82.811  1.00 30.00           O  
ATOM    594  CB  ALA A  37     127.614 135.493  82.727  1.00 30.00           C  
ATOM    595  H   ALA A  37     129.970 134.890  82.813  1.00 30.00           H  
ATOM    596  HA  ALA A  37     128.674 136.703  81.458  1.00 30.00           H  
ATOM    597  HB1 ALA A  37     126.785 135.988  82.637  1.00 30.00           H  
ATOM    598  HB2 ALA A  37     127.617 134.737  82.119  1.00 30.00           H  
ATOM    599  HB3 ALA A  37     127.718 135.184  83.640  1.00 30.00           H  
ATOM    600  N   ILE A  38     129.142 137.495  84.537  1.00 30.00           N  
ATOM    601  CA  ILE A  38     129.117 138.635  85.442  1.00 30.00           C  
ATOM    602  C   ILE A  38     130.239 139.620  85.152  1.00 30.00           C  
ATOM    603  O   ILE A  38     130.074 140.817  85.411  1.00 30.00           O  
ATOM    604  CB  ILE A  38     129.173 138.178  86.909  1.00 30.00           C  
ATOM    605  CG1 ILE A  38     128.104 137.112  87.180  1.00 30.00           C  
ATOM    606  CG2 ILE A  38     128.974 139.364  87.839  1.00 30.00           C  
ATOM    607  CD1 ILE A  38     126.742 137.432  86.591  1.00 30.00           C  
ATOM    608  H   ILE A  38     129.404 136.755  84.889  1.00 30.00           H  
ATOM    609  HA  ILE A  38     128.283 139.112  85.312  1.00 30.00           H  
ATOM    610  HB  ILE A  38     130.047 137.791  87.080  1.00 30.00           H  
ATOM    611 HG12 ILE A  38     128.397 136.271  86.801  1.00 30.00           H  
ATOM    612 HG13 ILE A  38     127.995 137.017  88.140  1.00 30.00           H  
ATOM    613 HG21 ILE A  38     128.832 139.039  88.742  1.00 30.00           H  
ATOM    614 HG22 ILE A  38     129.764 139.926  87.812  1.00 30.00           H  
ATOM    615 HG23 ILE A  38     128.199 139.867  87.545  1.00 30.00           H  
ATOM    616 HD11 ILE A  38     126.076 136.864  87.007  1.00 30.00           H  
ATOM    617 HD12 ILE A  38     126.535 138.365  86.762  1.00 30.00           H  
ATOM    618 HD13 ILE A  38     126.764 137.270  85.635  1.00 30.00           H  
ATOM    619  N   CYS A  39     131.366 139.177  84.591  1.00 30.00           N  
ATOM    620  CA  CYS A  39     132.395 140.136  84.209  1.00 30.00           C  
ATOM    621  C   CYS A  39     131.959 140.945  82.994  1.00 30.00           C  
ATOM    622  O   CYS A  39     132.289 142.127  82.885  1.00 30.00           O  
ATOM    623  CB  CYS A  39     133.717 139.423  83.936  1.00 30.00           C  
ATOM    624  SG  CYS A  39     133.808 138.622  82.336  1.00 30.00           S  
ATOM    625  H   CYS A  39     131.552 138.353  84.427  1.00 30.00           H  
ATOM    626  HA  CYS A  39     132.538 140.755  84.942  1.00 30.00           H  
ATOM    627  HB2 CYS A  39     134.436 140.072  83.980  1.00 30.00           H  
ATOM    628  HB3 CYS A  39     133.848 138.742  84.615  1.00 30.00           H  
ATOM    629  HG  CYS A  39     134.877 138.087  82.236  1.00 30.00           H  
ATOM    630  N   THR A  40     131.208 140.334  82.075  1.00 30.00           N  
ATOM    631  CA  THR A  40     130.615 141.112  80.990  1.00 30.00           C  
ATOM    632  C   THR A  40     129.564 142.083  81.512  1.00 30.00           C  
ATOM    633  O   THR A  40     129.461 143.211  81.016  1.00 30.00           O  
ATOM    634  CB  THR A  40     130.003 140.185  79.939  1.00 30.00           C  
ATOM    635  OG1 THR A  40     129.047 139.316  80.557  1.00 30.00           O  
ATOM    636  CG2 THR A  40     131.086 139.362  79.250  1.00 30.00           C  
ATOM    637  H   THR A  40     131.031 139.492  82.056  1.00 30.00           H  
ATOM    638  HA  THR A  40     131.311 141.631  80.559  1.00 30.00           H  
ATOM    639  HB  THR A  40     129.557 140.721  79.265  1.00 30.00           H  
ATOM    640  HG1 THR A  40     128.703 138.811  79.980  1.00 30.00           H  
ATOM    641 HG21 THR A  40     130.682 138.742  78.625  1.00 30.00           H  
ATOM    642 HG22 THR A  40     131.688 139.948  78.767  1.00 30.00           H  
ATOM    643 HG23 THR A  40     131.594 138.863  79.907  1.00 30.00           H  
ATOM    644  N   HIS A  41     128.768 141.660  82.497  1.00 30.00           N  
ATOM    645  CA  HIS A  41     127.844 142.584  83.151  1.00 30.00           C  
ATOM    646  C   HIS A  41     128.597 143.771  83.743  1.00 30.00           C  
ATOM    647  O   HIS A  41     128.207 144.932  83.568  1.00 30.00           O  
ATOM    648  CB  HIS A  41     127.060 141.840  84.235  1.00 30.00           C  
ATOM    649  CG  HIS A  41     126.313 142.735  85.175  1.00 30.00           C  
ATOM    650  ND1 HIS A  41     126.108 142.415  86.499  1.00 30.00           N  
ATOM    651  CD2 HIS A  41     125.711 143.932  84.980  1.00 30.00           C  
ATOM    652  CE1 HIS A  41     125.419 143.380  87.082  1.00 30.00           C  
ATOM    653  NE2 HIS A  41     125.167 144.314  86.182  1.00 30.00           N  
ATOM    654  H   HIS A  41     128.745 140.857  82.801  1.00 30.00           H  
ATOM    655  HA  HIS A  41     127.207 142.916  82.501  1.00 30.00           H  
ATOM    656  HB2 HIS A  41     126.414 141.254  83.809  1.00 30.00           H  
ATOM    657  HB3 HIS A  41     127.682 141.313  84.762  1.00 30.00           H  
ATOM    658  HD2 HIS A  41     125.679 144.409  84.183  1.00 30.00           H  
ATOM    659  HE1 HIS A  41     125.157 143.399  87.975  1.00 30.00           H  
ATOM    660  HE2 HIS A  41     124.730 145.041  86.325  1.00 30.00           H  
ATOM    661  N   LEU A  42     129.694 143.491  84.442  1.00 30.00           N  
ATOM    662  CA  LEU A  42     130.498 144.549  85.040  1.00 30.00           C  
ATOM    663  C   LEU A  42     131.119 145.444  83.972  1.00 30.00           C  
ATOM    664  O   LEU A  42     131.219 146.665  84.155  1.00 30.00           O  
ATOM    665  CB  LEU A  42     131.566 143.905  85.924  1.00 30.00           C  
ATOM    666  CG  LEU A  42     132.314 144.752  86.947  1.00 30.00           C  
ATOM    667  CD1 LEU A  42     131.363 145.534  87.841  1.00 30.00           C  
ATOM    668  CD2 LEU A  42     133.241 143.874  87.777  1.00 30.00           C  
ATOM    669  H   LEU A  42     129.995 142.698  84.579  1.00 30.00           H  
ATOM    670  HA  LEU A  42     129.926 145.097  85.599  1.00 30.00           H  
ATOM    671  HB2 LEU A  42     131.139 143.189  86.419  1.00 30.00           H  
ATOM    672  HB3 LEU A  42     132.236 143.520  85.337  1.00 30.00           H  
ATOM    673  HG  LEU A  42     132.855 145.383  86.469  1.00 30.00           H  
ATOM    674 HD11 LEU A  42     131.879 145.990  88.525  1.00 30.00           H  
ATOM    675 HD12 LEU A  42     130.886 146.185  87.301  1.00 30.00           H  
ATOM    676 HD13 LEU A  42     130.737 144.919  88.252  1.00 30.00           H  
ATOM    677 HD21 LEU A  42     133.626 144.404  88.491  1.00 30.00           H  
ATOM    678 HD22 LEU A  42     132.729 143.138  88.148  1.00 30.00           H  
ATOM    679 HD23 LEU A  42     133.942 143.529  87.202  1.00 30.00           H  
ATOM    680  N   GLU A  43     131.544 144.854  82.853  1.00 30.00           N  
ATOM    681  CA  GLU A  43     132.121 145.630  81.761  1.00 30.00           C  
ATOM    682  C   GLU A  43     131.094 146.574  81.156  1.00 30.00           C  
ATOM    683  O   GLU A  43     131.402 147.732  80.858  1.00 30.00           O  
ATOM    684  CB  GLU A  43     132.675 144.695  80.686  1.00 30.00           C  
ATOM    685  CG  GLU A  43     133.291 145.419  79.497  1.00 30.00           C  
ATOM    686  CD  GLU A  43     132.266 145.805  78.442  1.00 30.00           C  
ATOM    687  OE1 GLU A  43     131.250 145.093  78.306  1.00 30.00           O  
ATOM    688  OE2 GLU A  43     132.479 146.823  77.748  1.00 30.00           O  
ATOM    689  H   GLU A  43     131.502 144.008  82.703  1.00 30.00           H  
ATOM    690  HA  GLU A  43     132.853 146.165  82.106  1.00 30.00           H  
ATOM    691  HB2 GLU A  43     133.364 144.139  81.075  1.00 30.00           H  
ATOM    692  HB3 GLU A  43     131.953 144.137  80.358  1.00 30.00           H  
ATOM    693  HG2 GLU A  43     133.712 146.236  79.811  1.00 30.00           H  
ATOM    694  HG3 GLU A  43     133.952 144.845  79.082  1.00 30.00           H  
ATOM    695  N   VAL A  44     129.875 146.086  80.924  1.00 30.00           N  
ATOM    696  CA  VAL A  44     128.846 146.974  80.393  1.00 30.00           C  
ATOM    697  C   VAL A  44     128.537 148.062  81.409  1.00 30.00           C  
ATOM    698  O   VAL A  44     128.305 149.218  81.044  1.00 30.00           O  
ATOM    699  CB  VAL A  44     127.582 146.193  79.980  1.00 30.00           C  
ATOM    700  CG1 VAL A  44     127.879 145.294  78.788  1.00 30.00           C  
ATOM    701  CG2 VAL A  44     127.012 145.390  81.129  1.00 30.00           C  
ATOM    702  H   VAL A  44     129.626 145.274  81.060  1.00 30.00           H  
ATOM    703  HA  VAL A  44     129.196 147.405  79.597  1.00 30.00           H  
ATOM    704  HB  VAL A  44     126.903 146.829  79.704  1.00 30.00           H  
ATOM    705 HG11 VAL A  44     127.085 144.780  78.574  1.00 30.00           H  
ATOM    706 HG12 VAL A  44     128.132 145.844  78.032  1.00 30.00           H  
ATOM    707 HG13 VAL A  44     128.607 144.694  79.020  1.00 30.00           H  
ATOM    708 HG21 VAL A  44     126.165 145.011  80.852  1.00 30.00           H  
ATOM    709 HG22 VAL A  44     127.634 144.682  81.343  1.00 30.00           H  
ATOM    710 HG23 VAL A  44     126.878 145.971  81.893  1.00 30.00           H  
ATOM    711  N   CYS A  45     128.570 147.721  82.700  1.00 30.00           N  
ATOM    712  CA  CYS A  45     128.386 148.740  83.729  1.00 30.00           C  
ATOM    713  C   CYS A  45     129.420 149.853  83.593  1.00 30.00           C  
ATOM    714  O   CYS A  45     129.068 151.040  83.541  1.00 30.00           O  
ATOM    715  CB  CYS A  45     128.458 148.102  85.116  1.00 30.00           C  
ATOM    716  SG  CYS A  45     126.946 147.244  85.607  1.00 30.00           S  
ATOM    717  H   CYS A  45     128.699 146.926  82.998  1.00 30.00           H  
ATOM    718  HA  CYS A  45     127.506 149.137  83.627  1.00 30.00           H  
ATOM    719  HB2 CYS A  45     129.179 147.456  85.125  1.00 30.00           H  
ATOM    720  HB3 CYS A  45     128.630 148.797  85.771  1.00 30.00           H  
ATOM    721  HG  CYS A  45     126.656 146.462  84.745  1.00 30.00           H  
ATOM    722  N   PHE A  46     130.704 149.493  83.521  1.00 30.00           N  
ATOM    723  CA  PHE A  46     131.725 150.521  83.320  1.00 30.00           C  
ATOM    724  C   PHE A  46     131.455 151.308  82.046  1.00 30.00           C  
ATOM    725  O   PHE A  46     131.256 152.527  82.076  1.00 30.00           O  
ATOM    726  CB  PHE A  46     133.140 149.934  83.251  1.00 30.00           C  
ATOM    727  CG  PHE A  46     133.634 149.345  84.536  1.00 30.00           C  
ATOM    728  CD1 PHE A  46     134.130 150.171  85.530  1.00 30.00           C  
ATOM    729  CD2 PHE A  46     133.726 147.979  84.706  1.00 30.00           C  
ATOM    730  CE1 PHE A  46     134.619 149.649  86.708  1.00 30.00           C  
ATOM    731  CE2 PHE A  46     134.227 147.451  85.878  1.00 30.00           C  
ATOM    732  CZ  PHE A  46     134.673 148.286  86.878  1.00 30.00           C  
ATOM    733  H   PHE A  46     131.002 148.689  83.574  1.00 30.00           H  
ATOM    734  HA  PHE A  46     131.695 151.141  84.064  1.00 30.00           H  
ATOM    735  HB2 PHE A  46     133.150 149.227  82.585  1.00 30.00           H  
ATOM    736  HB3 PHE A  46     133.758 150.635  82.991  1.00 30.00           H  
ATOM    737  HD1 PHE A  46     134.084 151.094  85.423  1.00 30.00           H  
ATOM    738  HD2 PHE A  46     133.422 147.407  84.036  1.00 30.00           H  
ATOM    739  HE1 PHE A  46     134.924 150.215  87.379  1.00 30.00           H  
ATOM    740  HE2 PHE A  46     134.267 146.532  85.992  1.00 30.00           H  
ATOM    741  HZ  PHE A  46     135.010 147.927  87.667  1.00 30.00           H  
ATOM    742  N   MET A  47     131.441 150.610  80.911  1.00 30.00           N  
ATOM    743  CA  MET A  47     131.419 151.271  79.616  1.00 30.00           C  
ATOM    744  C   MET A  47     130.183 152.148  79.470  1.00 30.00           C  
ATOM    745  O   MET A  47     130.194 153.102  78.686  1.00 30.00           O  
ATOM    746  CB  MET A  47     131.462 150.208  78.517  1.00 30.00           C  
ATOM    747  CG  MET A  47     131.632 150.737  77.112  1.00 30.00           C  
ATOM    748  SD  MET A  47     133.276 151.486  76.989  1.00 30.00           S  
ATOM    749  CE  MET A  47     133.075 152.628  75.636  1.00 30.00           C  
ATOM    750  H   MET A  47     131.448 149.752  80.868  1.00 30.00           H  
ATOM    751  HA  MET A  47     132.213 151.822  79.533  1.00 30.00           H  
ATOM    752  HB2 MET A  47     132.200 149.606  78.699  1.00 30.00           H  
ATOM    753  HB3 MET A  47     130.630 149.711  78.541  1.00 30.00           H  
ATOM    754  HG2 MET A  47     131.573 150.005  76.478  1.00 30.00           H  
ATOM    755  HG3 MET A  47     130.960 151.412  76.925  1.00 30.00           H  
ATOM    756  HE1 MET A  47     133.889 153.144  75.524  1.00 30.00           H  
ATOM    757  HE2 MET A  47     132.893 152.120  74.830  1.00 30.00           H  
ATOM    758  HE3 MET A  47     132.332 153.215  75.840  1.00 30.00           H  
ATOM    759  N   TYR A  48     129.127 151.839  80.223  1.00 30.00           N  
ATOM    760  CA  TYR A  48     127.908 152.631  80.264  1.00 30.00           C  
ATOM    761  C   TYR A  48     128.051 153.826  81.196  1.00 30.00           C  
ATOM    762  O   TYR A  48     127.439 154.877  80.967  1.00 30.00           O  
ATOM    763  CB  TYR A  48     126.770 151.729  80.736  1.00 30.00           C  
ATOM    764  CG  TYR A  48     125.410 152.357  80.805  1.00 30.00           C  
ATOM    765  CD1 TYR A  48     124.664 152.586  79.658  1.00 30.00           C  
ATOM    766  CD2 TYR A  48     124.880 152.744  82.022  1.00 30.00           C  
ATOM    767  CE1 TYR A  48     123.412 153.154  79.735  1.00 30.00           C  
ATOM    768  CE2 TYR A  48     123.635 153.314  82.109  1.00 30.00           C  
ATOM    769  CZ  TYR A  48     122.900 153.524  80.961  1.00 30.00           C  
ATOM    770  OH  TYR A  48     121.655 154.098  81.042  1.00 30.00           O  
ATOM    771  H   TYR A  48     129.093 151.149  80.736  1.00 30.00           H  
ATOM    772  HA  TYR A  48     127.696 152.956  79.372  1.00 30.00           H  
ATOM    773  HB2 TYR A  48     126.710 150.970  80.132  1.00 30.00           H  
ATOM    774  HB3 TYR A  48     126.980 151.413  81.628  1.00 30.00           H  
ATOM    775  HD1 TYR A  48     125.008 152.330  78.833  1.00 30.00           H  
ATOM    776  HD2 TYR A  48     125.377 152.596  82.788  1.00 30.00           H  
ATOM    777  HE1 TYR A  48     122.916 153.298  78.957  1.00 30.00           H  
ATOM    778  HE2 TYR A  48     123.289 153.565  82.939  1.00 30.00           H  
ATOM    779  HH  TYR A  48     121.431 154.179  81.847  1.00 30.00           H  
ATOM    780  N   SER A  49     128.836 153.674  82.265  1.00 30.00           N  
ATOM    781  CA  SER A  49     129.003 154.755  83.230  1.00 30.00           C  
ATOM    782  C   SER A  49     130.097 155.730  82.809  1.00 30.00           C  
ATOM    783  O   SER A  49     129.883 156.947  82.822  1.00 30.00           O  
ATOM    784  CB  SER A  49     129.316 154.176  84.609  1.00 30.00           C  
ATOM    785  OG  SER A  49     129.559 155.208  85.548  1.00 30.00           O  
ATOM    786  H   SER A  49     129.276 152.959  82.452  1.00 30.00           H  
ATOM    787  HA  SER A  49     128.172 155.250  83.297  1.00 30.00           H  
ATOM    788  HB2 SER A  49     128.560 153.648  84.907  1.00 30.00           H  
ATOM    789  HB3 SER A  49     130.104 153.617  84.543  1.00 30.00           H  
ATOM    790  HG  SER A  49     128.914 155.744  85.554  1.00 30.00           H  
ATOM    791  N   ASP A  50     131.270 155.221  82.443  1.00 30.00           N  
ATOM    792  CA  ASP A  50     132.382 156.088  82.086  1.00 30.00           C  
ATOM    793  C   ASP A  50     132.071 156.849  80.797  1.00 30.00           C  
ATOM    794  O   ASP A  50     131.061 156.619  80.128  1.00 30.00           O  
ATOM    795  CB  ASP A  50     133.662 155.273  81.917  1.00 30.00           C  
ATOM    796  CG  ASP A  50     133.601 154.332  80.735  1.00 30.00           C  
ATOM    797  OD1 ASP A  50     132.478 154.013  80.292  1.00 30.00           O  
ATOM    798  OD2 ASP A  50     134.670 153.910  80.250  1.00 30.00           O  
ATOM    799  H   ASP A  50     131.447 154.380  82.397  1.00 30.00           H  
ATOM    800  HA  ASP A  50     132.521 156.736  82.794  1.00 30.00           H  
ATOM    801  HB2 ASP A  50     134.406 155.881  81.779  1.00 30.00           H  
ATOM    802  HB3 ASP A  50     133.811 154.745  82.717  1.00 30.00           H  
ATOM    803  N   PHE A  51     132.962 157.785  80.462  1.00 30.00           N  
ATOM    804  CA  PHE A  51     132.825 158.600  79.260  1.00 30.00           C  
ATOM    805  C   PHE A  51     131.570 159.463  79.321  1.00 30.00           C  
ATOM    806  O   PHE A  51     131.166 160.045  78.309  1.00 30.00           O  
ATOM    807  CB  PHE A  51     132.794 157.722  78.004  1.00 30.00           C  
ATOM    808  CG  PHE A  51     134.099 157.029  77.700  1.00 30.00           C  
ATOM    809  CD1 PHE A  51     135.281 157.415  78.316  1.00 30.00           C  
ATOM    810  CD2 PHE A  51     134.139 155.986  76.789  1.00 30.00           C  
ATOM    811  CE1 PHE A  51     136.471 156.773  78.027  1.00 30.00           C  
ATOM    812  CE2 PHE A  51     135.325 155.340  76.499  1.00 30.00           C  
ATOM    813  CZ  PHE A  51     136.493 155.734  77.118  1.00 30.00           C  
ATOM    814  H   PHE A  51     133.664 157.965  80.924  1.00 30.00           H  
ATOM    815  HA  PHE A  51     133.580 159.205  79.198  1.00 30.00           H  
ATOM    816  HB2 PHE A  51     132.111 157.042  78.099  1.00 30.00           H  
ATOM    817  HB3 PHE A  51     132.585 158.286  77.243  1.00 30.00           H  
ATOM    818  HD1 PHE A  51     135.279 158.113  78.930  1.00 30.00           H  
ATOM    819  HD2 PHE A  51     133.354 155.715  76.369  1.00 30.00           H  
ATOM    820  HE1 PHE A  51     137.257 157.040  78.447  1.00 30.00           H  
ATOM    821  HE2 PHE A  51     135.336 154.641  75.884  1.00 30.00           H  
ATOM    822  HZ  PHE A  51     137.293 155.301  76.924  1.00 30.00           H  
ATOM    823  N   HIS A  52     130.947 159.555  80.494  1.00 30.00           N  
ATOM    824  CA  HIS A  52     129.701 160.294  80.672  1.00 30.00           C  
ATOM    825  C   HIS A  52     129.844 161.204  81.884  1.00 30.00           C  
ATOM    826  O   HIS A  52     129.867 160.725  83.023  1.00 30.00           O  
ATOM    827  CB  HIS A  52     128.522 159.336  80.834  1.00 30.00           C  
ATOM    828  CG  HIS A  52     128.394 158.352  79.715  1.00 30.00           C  
ATOM    829  ND1 HIS A  52     128.585 156.998  79.887  1.00 30.00           N  
ATOM    830  CD2 HIS A  52     128.102 158.526  78.405  1.00 30.00           C  
ATOM    831  CE1 HIS A  52     128.413 156.381  78.732  1.00 30.00           C  
ATOM    832  NE2 HIS A  52     128.118 157.285  77.815  1.00 30.00           N  
ATOM    833  H   HIS A  52     131.233 159.195  81.220  1.00 30.00           H  
ATOM    834  HA  HIS A  52     129.540 160.849  79.894  1.00 30.00           H  
ATOM    835  HB2 HIS A  52     128.635 158.836  81.658  1.00 30.00           H  
ATOM    836  HB3 HIS A  52     127.702 159.851  80.873  1.00 30.00           H  
ATOM    837  HD1 HIS A  52     128.785 156.613  80.630  1.00 30.00           H  
ATOM    838  HD2 HIS A  52     127.922 159.336  77.983  1.00 30.00           H  
ATOM    839  HE1 HIS A  52     128.486 155.465  78.587  1.00 30.00           H  
ATOM    840  N   PHE A  53     129.935 162.509  81.638  1.00 30.00           N  
ATOM    841  CA  PHE A  53     130.149 163.499  82.683  1.00 30.00           C  
ATOM    842  C   PHE A  53     129.012 164.513  82.664  1.00 30.00           C  
ATOM    843  O   PHE A  53     128.253 164.609  81.696  1.00 30.00           O  
ATOM    844  CB  PHE A  53     131.493 164.227  82.504  1.00 30.00           C  
ATOM    845  CG  PHE A  53     132.703 163.331  82.614  1.00 30.00           C  
ATOM    846  CD1 PHE A  53     132.612 162.062  83.162  1.00 30.00           C  
ATOM    847  CD2 PHE A  53     133.937 163.768  82.160  1.00 30.00           C  
ATOM    848  CE1 PHE A  53     133.726 161.250  83.257  1.00 30.00           C  
ATOM    849  CE2 PHE A  53     135.054 162.960  82.253  1.00 30.00           C  
ATOM    850  CZ  PHE A  53     134.947 161.700  82.802  1.00 30.00           C  
ATOM    851  H   PHE A  53     129.874 162.851  80.851  1.00 30.00           H  
ATOM    852  HA  PHE A  53     130.139 163.061  83.546  1.00 30.00           H  
ATOM    853  HB2 PHE A  53     131.512 164.628  81.623  1.00 30.00           H  
ATOM    854  HB3 PHE A  53     131.570 164.917  83.181  1.00 30.00           H  
ATOM    855  HD1 PHE A  53     131.794 161.752  83.474  1.00 30.00           H  
ATOM    856  HD2 PHE A  53     134.015 164.617  81.789  1.00 30.00           H  
ATOM    857  HE1 PHE A  53     133.652 160.401  83.628  1.00 30.00           H  
ATOM    858  HE2 PHE A  53     135.876 163.265  81.945  1.00 30.00           H  
ATOM    859  HZ  PHE A  53     135.697 161.154  82.865  1.00 30.00           H  
ATOM    860  N   ILE A  54     128.902 165.273  83.756  1.00 30.00           N  
ATOM    861  CA  ILE A  54     127.902 166.324  83.884  1.00 30.00           C  
ATOM    862  C   ILE A  54     128.576 167.577  84.428  1.00 30.00           C  
ATOM    863  O   ILE A  54     129.568 167.513  85.157  1.00 30.00           O  
ATOM    864  CB  ILE A  54     126.725 165.915  84.802  1.00 30.00           C  
ATOM    865  CG1 ILE A  54     125.990 164.694  84.241  1.00 30.00           C  
ATOM    866  CG2 ILE A  54     125.756 167.079  84.971  1.00 30.00           C  
ATOM    867  CD1 ILE A  54     124.995 164.071  85.213  1.00 30.00           C  
ATOM    868  H   ILE A  54     129.407 165.194  84.447  1.00 30.00           H  
ATOM    869  HA  ILE A  54     127.542 166.532  83.006  1.00 30.00           H  
ATOM    870  HB  ILE A  54     127.082 165.683  85.674  1.00 30.00           H  
ATOM    871 HG12 ILE A  54     125.504 164.960  83.443  1.00 30.00           H  
ATOM    872 HG13 ILE A  54     126.644 164.014  84.019  1.00 30.00           H  
ATOM    873 HG21 ILE A  54     124.855 166.744  85.088  1.00 30.00           H  
ATOM    874 HG22 ILE A  54     126.020 167.589  85.752  1.00 30.00           H  
ATOM    875 HG23 ILE A  54     125.789 167.636  84.179  1.00 30.00           H  
ATOM    876 HD11 ILE A  54     124.433 163.447  84.729  1.00 30.00           H  
ATOM    877 HD12 ILE A  54     125.482 163.607  85.909  1.00 30.00           H  
ATOM    878 HD13 ILE A  54     124.442 164.762  85.605  1.00 30.00           H  
ATOM    879  N   ASN A  55     128.022 168.727  84.055  1.00 30.00           N  
ATOM    880  CA  ASN A  55     128.382 170.018  84.620  1.00 30.00           C  
ATOM    881  C   ASN A  55     127.183 170.573  85.389  1.00 30.00           C  
ATOM    882  O   ASN A  55     126.161 169.898  85.555  1.00 30.00           O  
ATOM    883  CB  ASN A  55     128.860 170.965  83.514  1.00 30.00           C  
ATOM    884  CG  ASN A  55     127.921 171.000  82.330  1.00 30.00           C  
ATOM    885  OD1 ASN A  55     127.182 170.046  82.084  1.00 30.00           O  
ATOM    886  ND2 ASN A  55     127.945 172.100  81.587  1.00 30.00           N  
ATOM    887  H   ASN A  55     127.413 168.782  83.451  1.00 30.00           H  
ATOM    888  HA  ASN A  55     129.108 169.899  85.250  1.00 30.00           H  
ATOM    889  HB2 ASN A  55     128.932 171.864  83.870  1.00 30.00           H  
ATOM    890  HB3 ASN A  55     129.724 170.665  83.193  1.00 30.00           H  
ATOM    891 HD21 ASN A  55     128.475 172.746  81.790  1.00 30.00           H  
ATOM    892 HD22 ASN A  55     127.429 172.168  80.902  1.00 30.00           H  
ATOM    893  N   GLU A  56     127.308 171.813  85.867  1.00 30.00           N  
ATOM    894  CA  GLU A  56     126.269 172.402  86.708  1.00 30.00           C  
ATOM    895  C   GLU A  56     124.876 172.308  86.096  1.00 30.00           C  
ATOM    896  O   GLU A  56     123.889 172.378  86.836  1.00 30.00           O  
ATOM    897  CB  GLU A  56     126.605 173.866  87.001  1.00 30.00           C  
ATOM    898  CG  GLU A  56     127.763 174.052  87.972  1.00 30.00           C  
ATOM    899  CD  GLU A  56     129.121 173.969  87.299  1.00 30.00           C  
ATOM    900  OE1 GLU A  56     129.168 173.819  86.060  1.00 30.00           O  
ATOM    901  OE2 GLU A  56     130.143 174.052  88.012  1.00 30.00           O  
ATOM    902  H   GLU A  56     127.978 172.330  85.717  1.00 30.00           H  
ATOM    903  HA  GLU A  56     126.250 171.929  87.554  1.00 30.00           H  
ATOM    904  HB2 GLU A  56     126.836 174.309  86.169  1.00 30.00           H  
ATOM    905  HB3 GLU A  56     125.825 174.291  87.391  1.00 30.00           H  
ATOM    906  HG2 GLU A  56     127.689 174.924  88.391  1.00 30.00           H  
ATOM    907  HG3 GLU A  56     127.723 173.357  88.649  1.00 30.00           H  
ATOM    908  N   ARG A  57     124.769 172.151  84.779  1.00 30.00           N  
ATOM    909  CA  ARG A  57     123.482 171.925  84.141  1.00 30.00           C  
ATOM    910  C   ARG A  57     123.082 170.455  84.288  1.00 30.00           C  
ATOM    911  O   ARG A  57     123.679 169.687  85.046  1.00 30.00           O  
ATOM    912  CB  ARG A  57     123.548 172.312  82.664  1.00 30.00           C  
ATOM    913  CG  ARG A  57     124.439 171.379  81.857  1.00 30.00           C  
ATOM    914  CD  ARG A  57     124.544 171.733  80.386  1.00 30.00           C  
ATOM    915  NE  ARG A  57     125.280 170.697  79.668  1.00 30.00           N  
ATOM    916  CZ  ARG A  57     125.507 170.697  78.362  1.00 30.00           C  
ATOM    917  NH1 ARG A  57     125.081 171.677  77.582  1.00 30.00           N  
ATOM    918  NH2 ARG A  57     126.179 169.683  77.822  1.00 30.00           N  
ATOM    919  H   ARG A  57     125.434 172.173  84.232  1.00 30.00           H  
ATOM    920  HA  ARG A  57     122.807 172.471  84.572  1.00 30.00           H  
ATOM    921  HB2 ARG A  57     122.657 172.278  82.285  1.00 30.00           H  
ATOM    922  HB3 ARG A  57     123.908 173.209  82.588  1.00 30.00           H  
ATOM    923  HG2 ARG A  57     125.327 171.408  82.236  1.00 30.00           H  
ATOM    924  HG3 ARG A  57     124.087 170.482  81.909  1.00 30.00           H  
ATOM    925  HD2 ARG A  57     123.656 171.799  80.003  1.00 30.00           H  
ATOM    926  HD3 ARG A  57     125.020 172.572  80.289  1.00 30.00           H  
ATOM    927  HE  ARG A  57     125.586 170.036  80.125  1.00 30.00           H  
ATOM    928 HH11 ARG A  57     124.643 172.337  77.919  1.00 30.00           H  
ATOM    929 HH12 ARG A  57     125.240 171.652  76.738  1.00 30.00           H  
ATOM    930 HH21 ARG A  57     126.460 169.040  78.319  1.00 30.00           H  
ATOM    931 HH22 ARG A  57     126.333 169.670  76.976  1.00 30.00           H  
ATOM    932  N   GLY A  58     122.048 170.065  83.548  1.00 30.00           N  
ATOM    933  CA  GLY A  58     121.762 168.661  83.330  1.00 30.00           C  
ATOM    934  C   GLY A  58     122.552 168.187  82.129  1.00 30.00           C  
ATOM    935  O   GLY A  58     123.783 168.268  82.135  1.00 30.00           O  
ATOM    936  H   GLY A  58     121.495 170.601  83.165  1.00 30.00           H  
ATOM    937  HA2 GLY A  58     122.018 168.139  84.108  1.00 30.00           H  
ATOM    938  HA3 GLY A  58     120.814 168.535  83.160  1.00 30.00           H  
ATOM    939  N   GLU A  59     121.867 167.658  81.117  1.00 30.00           N  
ATOM    940  CA  GLU A  59     122.402 167.551  79.758  1.00 30.00           C  
ATOM    941  C   GLU A  59     123.879 167.153  79.773  1.00 30.00           C  
ATOM    942  O   GLU A  59     124.762 167.909  79.360  1.00 30.00           O  
ATOM    943  CB  GLU A  59     122.192 168.863  78.997  1.00 30.00           C  
ATOM    944  CG  GLU A  59     120.737 169.306  78.909  1.00 30.00           C  
ATOM    945  CD  GLU A  59     120.222 169.905  80.206  1.00 30.00           C  
ATOM    946  OE1 GLU A  59     120.943 170.727  80.811  1.00 30.00           O  
ATOM    947  OE2 GLU A  59     119.099 169.549  80.621  1.00 30.00           O  
ATOM    948  H   GLU A  59     121.069 167.344  81.194  1.00 30.00           H  
ATOM    949  HA  GLU A  59     121.915 166.857  79.288  1.00 30.00           H  
ATOM    950  HB2 GLU A  59     122.689 169.565  79.445  1.00 30.00           H  
ATOM    951  HB3 GLU A  59     122.523 168.753  78.091  1.00 30.00           H  
ATOM    952  HG2 GLU A  59     120.652 169.980  78.215  1.00 30.00           H  
ATOM    953  HG3 GLU A  59     120.185 168.538  78.694  1.00 30.00           H  
ATOM    954  N   SER A  60     124.128 165.949  80.280  1.00 30.00           N  
ATOM    955  CA  SER A  60     125.478 165.459  80.534  1.00 30.00           C  
ATOM    956  C   SER A  60     126.453 165.851  79.431  1.00 30.00           C  
ATOM    957  O   SER A  60     126.142 165.753  78.242  1.00 30.00           O  
ATOM    958  CB  SER A  60     125.449 163.939  80.671  1.00 30.00           C  
ATOM    959  OG  SER A  60     126.653 163.452  81.232  1.00 30.00           O  
ATOM    960  H   SER A  60     123.513 165.382  80.488  1.00 30.00           H  
ATOM    961  HA  SER A  60     125.800 165.834  81.368  1.00 30.00           H  
ATOM    962  HB2 SER A  60     124.709 163.689  81.248  1.00 30.00           H  
ATOM    963  HB3 SER A  60     125.330 163.546  79.792  1.00 30.00           H  
ATOM    964  HG  SER A  60     126.713 163.692  82.032  1.00 30.00           H  
ATOM    965  N   ILE A  61     127.636 166.297  79.844  1.00 30.00           N  
ATOM    966  CA  ILE A  61     128.737 166.542  78.918  1.00 30.00           C  
ATOM    967  C   ILE A  61     129.455 165.219  78.676  1.00 30.00           C  
ATOM    968  O   ILE A  61     129.879 164.548  79.623  1.00 30.00           O  
ATOM    969  CB  ILE A  61     129.698 167.610  79.466  1.00 30.00           C  
ATOM    970  CG1 ILE A  61     130.409 167.104  80.728  1.00 30.00           C  
ATOM    971  CG2 ILE A  61     128.944 168.900  79.747  1.00 30.00           C  
ATOM    972  CD1 ILE A  61     131.237 168.149  81.444  1.00 30.00           C  
ATOM    973  H   ILE A  61     127.826 166.466  80.665  1.00 30.00           H  
ATOM    974  HA  ILE A  61     128.382 166.857  78.072  1.00 30.00           H  
ATOM    975  HB  ILE A  61     130.370 167.789  78.790  1.00 30.00           H  
ATOM    976 HG12 ILE A  61     129.750 166.768  81.352  1.00 30.00           H  
ATOM    977 HG13 ILE A  61     131.019 166.394  80.475  1.00 30.00           H  
ATOM    978 HG21 ILE A  61     129.575 169.597  79.988  1.00 30.00           H  
ATOM    979 HG22 ILE A  61     128.462 169.160  78.948  1.00 30.00           H  
ATOM    980 HG23 ILE A  61     128.322 168.747  80.474  1.00 30.00           H  
ATOM    981 HD11 ILE A  61     131.790 167.711  82.109  1.00 30.00           H  
ATOM    982 HD12 ILE A  61     131.797 168.606  80.796  1.00 30.00           H  
ATOM    983 HD13 ILE A  61     130.644 168.783  81.874  1.00 30.00           H  
ATOM    984  N   ILE A  62     129.572 164.831  77.411  1.00 30.00           N  
ATOM    985  CA  ILE A  62     130.187 163.568  77.023  1.00 30.00           C  
ATOM    986  C   ILE A  62     131.522 163.881  76.364  1.00 30.00           C  
ATOM    987  O   ILE A  62     131.569 164.557  75.329  1.00 30.00           O  
ATOM    988  CB  ILE A  62     129.279 162.762  76.081  1.00 30.00           C  
ATOM    989  CG1 ILE A  62     127.827 162.800  76.568  1.00 30.00           C  
ATOM    990  CG2 ILE A  62     129.767 161.321  75.970  1.00 30.00           C  
ATOM    991  CD1 ILE A  62     127.648 162.452  78.036  1.00 30.00           C  
ATOM    992  H   ILE A  62     129.297 165.297  76.742  1.00 30.00           H  
ATOM    993  HA  ILE A  62     130.357 163.033  77.814  1.00 30.00           H  
ATOM    994  HB  ILE A  62     129.318 163.166  75.201  1.00 30.00           H  
ATOM    995 HG12 ILE A  62     127.474 163.693  76.432  1.00 30.00           H  
ATOM    996 HG13 ILE A  62     127.311 162.162  76.051  1.00 30.00           H  
ATOM    997 HG21 ILE A  62     129.487 160.829  76.757  1.00 30.00           H  
ATOM    998 HG22 ILE A  62     129.380 160.920  75.177  1.00 30.00           H  
ATOM    999 HG23 ILE A  62     130.734 161.317  75.901  1.00 30.00           H  
ATOM   1000 HD11 ILE A  62     126.830 161.940  78.141  1.00 30.00           H  
ATOM   1001 HD12 ILE A  62     128.406 161.928  78.335  1.00 30.00           H  
ATOM   1002 HD13 ILE A  62     127.592 163.272  78.550  1.00 30.00           H  
ATOM   1003  N   VAL A  63     132.605 163.392  76.964  1.00 30.00           N  
ATOM   1004  CA  VAL A  63     133.955 163.596  76.454  1.00 30.00           C  
ATOM   1005  C   VAL A  63     134.651 162.246  76.379  1.00 30.00           C  
ATOM   1006  O   VAL A  63     134.579 161.447  77.319  1.00 30.00           O  
ATOM   1007  CB  VAL A  63     134.760 164.577  77.333  1.00 30.00           C  
ATOM   1008  CG1 VAL A  63     133.981 165.868  77.540  1.00 30.00           C  
ATOM   1009  CG2 VAL A  63     135.108 163.940  78.672  1.00 30.00           C  
ATOM   1010  H   VAL A  63     132.581 162.929  77.687  1.00 30.00           H  
ATOM   1011  HA  VAL A  63     133.908 163.963  75.557  1.00 30.00           H  
ATOM   1012  HB  VAL A  63     135.589 164.797  76.884  1.00 30.00           H  
ATOM   1013 HG11 VAL A  63     134.542 166.501  78.014  1.00 30.00           H  
ATOM   1014 HG12 VAL A  63     133.735 166.229  76.674  1.00 30.00           H  
ATOM   1015 HG13 VAL A  63     133.184 165.679  78.059  1.00 30.00           H  
ATOM   1016 HG21 VAL A  63     135.376 164.636  79.292  1.00 30.00           H  
ATOM   1017 HG22 VAL A  63     134.327 163.476  79.013  1.00 30.00           H  
ATOM   1018 HG23 VAL A  63     135.837 163.312  78.547  1.00 30.00           H  
ATOM   1019  N   GLU A  64     135.321 161.989  75.254  1.00 30.00           N  
ATOM   1020  CA  GLU A  64     136.043 160.733  75.091  1.00 30.00           C  
ATOM   1021  C   GLU A  64     137.191 160.597  76.082  1.00 30.00           C  
ATOM   1022  O   GLU A  64     137.606 159.472  76.379  1.00 30.00           O  
ATOM   1023  CB  GLU A  64     136.578 160.617  73.661  1.00 30.00           C  
ATOM   1024  CG  GLU A  64     135.514 160.329  72.606  1.00 30.00           C  
ATOM   1025  CD  GLU A  64     134.660 159.121  72.940  1.00 30.00           C  
ATOM   1026  OE1 GLU A  64     135.179 157.987  72.880  1.00 30.00           O  
ATOM   1027  OE2 GLU A  64     133.468 159.306  73.266  1.00 30.00           O  
ATOM   1028  H   GLU A  64     135.371 162.519  74.579  1.00 30.00           H  
ATOM   1029  HA  GLU A  64     135.432 159.998  75.253  1.00 30.00           H  
ATOM   1030  HB2 GLU A  64     137.008 161.455  73.424  1.00 30.00           H  
ATOM   1031  HB3 GLU A  64     137.226 159.897  73.630  1.00 30.00           H  
ATOM   1032  HG2 GLU A  64     134.928 161.098  72.530  1.00 30.00           H  
ATOM   1033  HG3 GLU A  64     135.950 160.160  71.757  1.00 30.00           H  
ATOM   1034  N   SER A  65     137.708 161.710  76.598  1.00 30.00           N  
ATOM   1035  CA  SER A  65     138.791 161.678  77.575  1.00 30.00           C  
ATOM   1036  C   SER A  65     138.639 162.875  78.499  1.00 30.00           C  
ATOM   1037  O   SER A  65     138.573 164.015  78.030  1.00 30.00           O  
ATOM   1038  CB  SER A  65     140.158 161.698  76.887  1.00 30.00           C  
ATOM   1039  OG  SER A  65     141.207 161.596  77.834  1.00 30.00           O  
ATOM   1040  H   SER A  65     137.448 162.504  76.396  1.00 30.00           H  
ATOM   1041  HA  SER A  65     138.726 160.869  78.107  1.00 30.00           H  
ATOM   1042  HB2 SER A  65     140.212 160.947  76.274  1.00 30.00           H  
ATOM   1043  HB3 SER A  65     140.252 162.531  76.400  1.00 30.00           H  
ATOM   1044  HG  SER A  65     141.949 161.615  77.442  1.00 30.00           H  
ATOM   1045  N   GLY A  66     138.581 162.617  79.803  1.00 30.00           N  
ATOM   1046  CA  GLY A  66     138.438 163.683  80.776  1.00 30.00           C  
ATOM   1047  C   GLY A  66     139.620 164.629  80.783  1.00 30.00           C  
ATOM   1048  O   GLY A  66     140.747 164.226  81.088  1.00 30.00           O  
ATOM   1049  H   GLY A  66     138.623 161.830  80.146  1.00 30.00           H  
ATOM   1050  HA2 GLY A  66     137.638 164.194  80.578  1.00 30.00           H  
ATOM   1051  HA3 GLY A  66     138.346 163.300  81.661  1.00 30.00           H  
ATOM   1052  N   ASP A  67     139.375 165.892  80.448  1.00 30.00           N  
ATOM   1053  CA  ASP A  67     140.431 166.887  80.415  1.00 30.00           C  
ATOM   1054  C   ASP A  67     140.770 167.357  81.827  1.00 30.00           C  
ATOM   1055  O   ASP A  67     139.944 167.265  82.739  1.00 30.00           O  
ATOM   1056  CB  ASP A  67     140.005 168.073  79.555  1.00 30.00           C  
ATOM   1057  CG  ASP A  67     139.918 167.723  78.082  1.00 30.00           C  
ATOM   1058  OD1 ASP A  67     140.670 166.831  77.635  1.00 30.00           O  
ATOM   1059  OD2 ASP A  67     139.096 168.338  77.371  1.00 30.00           O  
ATOM   1060  H   ASP A  67     138.600 166.196  80.235  1.00 30.00           H  
ATOM   1061  HA  ASP A  67     141.224 166.491  80.020  1.00 30.00           H  
ATOM   1062  HB2 ASP A  67     139.128 168.373  79.844  1.00 30.00           H  
ATOM   1063  HB3 ASP A  67     140.649 168.791  79.656  1.00 30.00           H  
ATOM   1064  N   PRO A  68     141.984 167.867  82.036  1.00 30.00           N  
ATOM   1065  CA  PRO A  68     142.358 168.351  83.375  1.00 30.00           C  
ATOM   1066  C   PRO A  68     141.500 169.536  83.788  1.00 30.00           C  
ATOM   1067  O   PRO A  68     141.565 170.612  83.188  1.00 30.00           O  
ATOM   1068  CB  PRO A  68     143.832 168.741  83.211  1.00 30.00           C  
ATOM   1069  CG  PRO A  68     144.004 168.982  81.750  1.00 30.00           C  
ATOM   1070  CD  PRO A  68     143.086 168.015  81.070  1.00 30.00           C  
ATOM   1071  HA  PRO A  68     142.278 167.641  84.031  1.00 30.00           H  
ATOM   1072  HB2 PRO A  68     144.014 169.549  83.717  1.00 30.00           H  
ATOM   1073  HB3 PRO A  68     144.399 168.013  83.508  1.00 30.00           H  
ATOM   1074  HG2 PRO A  68     143.754 169.896  81.539  1.00 30.00           H  
ATOM   1075  HG3 PRO A  68     144.926 168.814  81.498  1.00 30.00           H  
ATOM   1076  HD2 PRO A  68     142.763 168.388  80.236  1.00 30.00           H  
ATOM   1077  HD3 PRO A  68     143.533 167.166  80.932  1.00 30.00           H  
ATOM   1078  N   ASN A  69     140.693 169.331  84.826  1.00 30.00           N  
ATOM   1079  CA  ASN A  69     139.792 170.368  85.310  1.00 30.00           C  
ATOM   1080  C   ASN A  69     139.052 169.904  86.556  1.00 30.00           C  
ATOM   1081  O   ASN A  69     139.138 168.734  86.939  1.00 30.00           O  
ATOM   1082  CB  ASN A  69     138.785 170.751  84.220  1.00 30.00           C  
ATOM   1083  CG  ASN A  69     138.007 169.556  83.696  1.00 30.00           C  
ATOM   1084  OD1 ASN A  69     137.734 168.606  84.431  1.00 30.00           O  
ATOM   1085  ND2 ASN A  69     137.647 169.598  82.420  1.00 30.00           N  
ATOM   1086  H   ASN A  69     140.650 168.596  85.272  1.00 30.00           H  
ATOM   1087  HA  ASN A  69     140.306 171.158  85.537  1.00 30.00           H  
ATOM   1088  HB2 ASN A  69     138.147 171.382  84.589  1.00 30.00           H  
ATOM   1089  HB3 ASN A  69     139.255 171.154  83.474  1.00 30.00           H  
ATOM   1090 HD21 ASN A  69     137.856 170.277  81.935  1.00 30.00           H  
ATOM   1091 HD22 ASN A  69     137.204 168.943  82.077  1.00 30.00           H  
ATOM   1092  N   ALA A  70     138.322 170.819  87.196  1.00 30.00           N  
ATOM   1093  CA  ALA A  70     137.389 170.433  88.246  1.00 30.00           C  
ATOM   1094  C   ALA A  70     136.125 169.804  87.677  1.00 30.00           C  
ATOM   1095  O   ALA A  70     135.306 169.285  88.442  1.00 30.00           O  
ATOM   1096  CB  ALA A  70     137.021 171.647  89.100  1.00 30.00           C  
ATOM   1097  H   ALA A  70     138.351 171.665  87.041  1.00 30.00           H  
ATOM   1098  HA  ALA A  70     137.815 169.778  88.821  1.00 30.00           H  
ATOM   1099  HB1 ALA A  70     136.403 171.369  89.794  1.00 30.00           H  
ATOM   1100  HB2 ALA A  70     137.828 172.008  89.499  1.00 30.00           H  
ATOM   1101  HB3 ALA A  70     136.605 172.315  88.535  1.00 30.00           H  
ATOM   1102  N   LEU A  71     135.954 169.842  86.355  1.00 30.00           N  
ATOM   1103  CA  LEU A  71     134.752 169.337  85.695  1.00 30.00           C  
ATOM   1104  C   LEU A  71     134.942 167.878  85.269  1.00 30.00           C  
ATOM   1105  O   LEU A  71     134.947 167.533  84.088  1.00 30.00           O  
ATOM   1106  CB  LEU A  71     134.413 170.223  84.505  1.00 30.00           C  
ATOM   1107  CG  LEU A  71     133.064 169.977  83.834  1.00 30.00           C  
ATOM   1108  CD1 LEU A  71     131.940 170.513  84.699  1.00 30.00           C  
ATOM   1109  CD2 LEU A  71     133.037 170.617  82.456  1.00 30.00           C  
ATOM   1110  H   LEU A  71     136.532 170.163  85.806  1.00 30.00           H  
ATOM   1111  HA  LEU A  71     134.010 169.372  86.319  1.00 30.00           H  
ATOM   1112  HB2 LEU A  71     134.420 171.148  84.803  1.00 30.00           H  
ATOM   1113  HB3 LEU A  71     135.096 170.099  83.829  1.00 30.00           H  
ATOM   1114  HG  LEU A  71     132.931 169.022  83.727  1.00 30.00           H  
ATOM   1115 HD11 LEU A  71     131.220 169.867  84.708  1.00 30.00           H  
ATOM   1116 HD12 LEU A  71     132.273 170.652  85.600  1.00 30.00           H  
ATOM   1117 HD13 LEU A  71     131.632 171.355  84.328  1.00 30.00           H  
ATOM   1118 HD21 LEU A  71     132.123 170.632  82.130  1.00 30.00           H  
ATOM   1119 HD22 LEU A  71     133.378 171.523  82.524  1.00 30.00           H  
ATOM   1120 HD23 LEU A  71     133.596 170.098  81.857  1.00 30.00           H  
ATOM   1121  N   LEU A  72     135.101 167.014  86.270  1.00 30.00           N  
ATOM   1122  CA  LEU A  72     135.251 165.581  86.056  1.00 30.00           C  
ATOM   1123  C   LEU A  72     134.111 164.781  86.677  1.00 30.00           C  
ATOM   1124  O   LEU A  72     134.260 163.572  86.895  1.00 30.00           O  
ATOM   1125  CB  LEU A  72     136.596 165.103  86.613  1.00 30.00           C  
ATOM   1126  CG  LEU A  72     137.852 165.526  85.840  1.00 30.00           C  
ATOM   1127  CD1 LEU A  72     139.078 164.817  86.393  1.00 30.00           C  
ATOM   1128  CD2 LEU A  72     137.715 165.255  84.346  1.00 30.00           C  
ATOM   1129  H   LEU A  72     135.126 167.242  87.101  1.00 30.00           H  
ATOM   1130  HA  LEU A  72     135.235 165.403  85.106  1.00 30.00           H  
ATOM   1131  HB2 LEU A  72     136.689 165.442  87.517  1.00 30.00           H  
ATOM   1132  HB3 LEU A  72     136.590 164.133  86.634  1.00 30.00           H  
ATOM   1133  HG  LEU A  72     137.983 166.480  85.956  1.00 30.00           H  
ATOM   1134 HD11 LEU A  72     139.858 165.093  85.887  1.00 30.00           H  
ATOM   1135 HD12 LEU A  72     139.189 165.059  87.326  1.00 30.00           H  
ATOM   1136 HD13 LEU A  72     138.953 163.860  86.313  1.00 30.00           H  
ATOM   1137 HD21 LEU A  72     138.587 165.330  83.931  1.00 30.00           H  
ATOM   1138 HD22 LEU A  72     137.365 164.360  84.221  1.00 30.00           H  
ATOM   1139 HD23 LEU A  72     137.106 165.905  83.962  1.00 30.00           H  
ATOM   1140  N   LYS A  73     132.980 165.423  86.963  1.00 30.00           N  
ATOM   1141  CA  LYS A  73     131.812 164.726  87.486  1.00 30.00           C  
ATOM   1142  C   LYS A  73     131.398 163.605  86.543  1.00 30.00           C  
ATOM   1143  O   LYS A  73     131.449 163.753  85.321  1.00 30.00           O  
ATOM   1144  CB  LYS A  73     130.656 165.717  87.666  1.00 30.00           C  
ATOM   1145  CG  LYS A  73     129.333 165.105  88.119  1.00 30.00           C  
ATOM   1146  CD  LYS A  73     129.433 164.449  89.488  1.00 30.00           C  
ATOM   1147  CE  LYS A  73     129.346 165.487  90.597  1.00 30.00           C  
ATOM   1148  NZ  LYS A  73     129.146 164.866  91.934  1.00 30.00           N  
ATOM   1149  H   LYS A  73     132.865 166.268  86.863  1.00 30.00           H  
ATOM   1150  HA  LYS A  73     132.031 164.340  88.348  1.00 30.00           H  
ATOM   1151  HB2 LYS A  73     130.917 166.375  88.328  1.00 30.00           H  
ATOM   1152  HB3 LYS A  73     130.499 166.155  86.817  1.00 30.00           H  
ATOM   1153  HG2 LYS A  73     128.666 165.807  88.171  1.00 30.00           H  
ATOM   1154  HG3 LYS A  73     129.053 164.431  87.481  1.00 30.00           H  
ATOM   1155  HD2 LYS A  73     128.696 163.828  89.597  1.00 30.00           H  
ATOM   1156  HD3 LYS A  73     130.277 163.983  89.573  1.00 30.00           H  
ATOM   1157  HE2 LYS A  73     130.169 165.997  90.621  1.00 30.00           H  
ATOM   1158  HE3 LYS A  73     128.595 166.075  90.424  1.00 30.00           H  
ATOM   1159  HZ1 LYS A  73     129.252 165.478  92.571  1.00 30.00           H  
ATOM   1160  HZ2 LYS A  73     128.323 164.531  91.992  1.00 30.00           H  
ATOM   1161  HZ3 LYS A  73     129.736 164.212  92.058  1.00 30.00           H  
ATOM   1162  N   HIS A  74     130.997 162.477  87.120  1.00 30.00           N  
ATOM   1163  CA  HIS A  74     130.557 161.315  86.358  1.00 30.00           C  
ATOM   1164  C   HIS A  74     129.035 161.286  86.302  1.00 30.00           C  
ATOM   1165  O   HIS A  74     128.369 161.457  87.328  1.00 30.00           O  
ATOM   1166  CB  HIS A  74     131.089 160.024  86.980  1.00 30.00           C  
ATOM   1167  CG  HIS A  74     132.579 159.893  86.916  1.00 30.00           C  
ATOM   1168  ND1 HIS A  74     133.413 160.387  87.897  1.00 30.00           N  
ATOM   1169  CD2 HIS A  74     133.384 159.321  85.991  1.00 30.00           C  
ATOM   1170  CE1 HIS A  74     134.668 160.128  87.576  1.00 30.00           C  
ATOM   1171  NE2 HIS A  74     134.679 159.481  86.424  1.00 30.00           N  
ATOM   1172  H   HIS A  74     130.971 162.358  87.972  1.00 30.00           H  
ATOM   1173  HA  HIS A  74     130.895 161.377  85.450  1.00 30.00           H  
ATOM   1174  HB2 HIS A  74     130.830 159.997  87.913  1.00 30.00           H  
ATOM   1175  HB3 HIS A  74     130.704 159.268  86.510  1.00 30.00           H  
ATOM   1176  HD2 HIS A  74     133.113 158.898  85.207  1.00 30.00           H  
ATOM   1177  HE1 HIS A  74     135.417 160.359  88.076  1.00 30.00           H  
ATOM   1178  HE2 HIS A  74     135.381 159.203  86.013  1.00 30.00           H  
ATOM   1179  N   ARG A  75     128.490 161.075  85.100  1.00 30.00           N  
ATOM   1180  CA  ARG A  75     127.039 161.047  84.944  1.00 30.00           C  
ATOM   1181  C   ARG A  75     126.419 159.927  85.767  1.00 30.00           C  
ATOM   1182  O   ARG A  75     125.502 160.158  86.563  1.00 30.00           O  
ATOM   1183  CB  ARG A  75     126.671 160.879  83.470  1.00 30.00           C  
ATOM   1184  CG  ARG A  75     125.171 160.870  83.222  1.00 30.00           C  
ATOM   1185  CD  ARG A  75     124.838 160.805  81.747  1.00 30.00           C  
ATOM   1186  NE  ARG A  75     123.413 161.002  81.509  1.00 30.00           N  
ATOM   1187  CZ  ARG A  75     122.880 161.269  80.326  1.00 30.00           C  
ATOM   1188  NH1 ARG A  75     123.632 161.432  79.249  1.00 30.00           N  
ATOM   1189  NH2 ARG A  75     121.560 161.394  80.222  1.00 30.00           N  
ATOM   1190  H   ARG A  75     128.932 160.948  84.376  1.00 30.00           H  
ATOM   1191  HA  ARG A  75     126.671 161.888  85.254  1.00 30.00           H  
ATOM   1192  HB2 ARG A  75     127.054 161.614  82.965  1.00 30.00           H  
ATOM   1193  HB3 ARG A  75     127.031 160.036  83.151  1.00 30.00           H  
ATOM   1194  HG2 ARG A  75     124.778 160.095  83.650  1.00 30.00           H  
ATOM   1195  HG3 ARG A  75     124.781 161.681  83.582  1.00 30.00           H  
ATOM   1196  HD2 ARG A  75     125.335 161.482  81.270  1.00 30.00           H  
ATOM   1197  HD3 ARG A  75     125.076 159.928  81.411  1.00 30.00           H  
ATOM   1198  HE  ARG A  75     122.891 161.008  82.193  1.00 30.00           H  
ATOM   1199 HH11 ARG A  75     124.485 161.355  79.302  1.00 30.00           H  
ATOM   1200 HH12 ARG A  75     123.264 161.608  78.492  1.00 30.00           H  
ATOM   1201 HH21 ARG A  75     121.062 161.293  80.916  1.00 30.00           H  
ATOM   1202 HH22 ARG A  75     121.203 161.573  79.460  1.00 30.00           H  
ATOM   1203  N   PHE A  76     126.910 158.707  85.587  1.00 30.00           N  
ATOM   1204  CA  PHE A  76     126.424 157.545  86.311  1.00 30.00           C  
ATOM   1205  C   PHE A  76     127.520 157.052  87.243  1.00 30.00           C  
ATOM   1206  O   PHE A  76     128.660 156.841  86.819  1.00 30.00           O  
ATOM   1207  CB  PHE A  76     126.014 156.425  85.353  1.00 30.00           C  
ATOM   1208  CG  PHE A  76     125.018 156.849  84.316  1.00 30.00           C  
ATOM   1209  CD1 PHE A  76     123.790 157.364  84.686  1.00 30.00           C  
ATOM   1210  CD2 PHE A  76     125.308 156.726  82.969  1.00 30.00           C  
ATOM   1211  CE1 PHE A  76     122.871 157.751  83.733  1.00 30.00           C  
ATOM   1212  CE2 PHE A  76     124.393 157.112  82.012  1.00 30.00           C  
ATOM   1213  CZ  PHE A  76     123.172 157.626  82.394  1.00 30.00           C  
ATOM   1214  H   PHE A  76     127.541 158.525  85.032  1.00 30.00           H  
ATOM   1215  HA  PHE A  76     125.653 157.790  86.843  1.00 30.00           H  
ATOM   1216  HB2 PHE A  76     126.801 156.094  84.895  1.00 30.00           H  
ATOM   1217  HB3 PHE A  76     125.604 155.714  85.869  1.00 30.00           H  
ATOM   1218  HD1 PHE A  76     123.584 157.449  85.588  1.00 30.00           H  
ATOM   1219  HD2 PHE A  76     126.131 156.379  82.706  1.00 30.00           H  
ATOM   1220  HE1 PHE A  76     122.047 158.099  83.995  1.00 30.00           H  
ATOM   1221  HE2 PHE A  76     124.600 157.025  81.111  1.00 30.00           H  
ATOM   1222  HZ  PHE A  76     122.554 157.886  81.751  1.00 30.00           H  
ATOM   1223  N   GLU A  77     127.173 156.874  88.513  1.00 30.00           N  
ATOM   1224  CA  GLU A  77     128.132 156.433  89.520  1.00 30.00           C  
ATOM   1225  C   GLU A  77     127.810 155.000  89.918  1.00 30.00           C  
ATOM   1226  O   GLU A  77     126.656 154.680  90.225  1.00 30.00           O  
ATOM   1227  CB  GLU A  77     128.111 157.356  90.730  1.00 30.00           C  
ATOM   1228  CG  GLU A  77     129.131 158.490  90.670  1.00 30.00           C  
ATOM   1229  CD  GLU A  77     128.597 159.728  89.976  1.00 30.00           C  
ATOM   1230  OE1 GLU A  77     127.468 159.679  89.444  1.00 30.00           O  
ATOM   1231  OE2 GLU A  77     129.310 160.752  89.958  1.00 30.00           O  
ATOM   1232  H   GLU A  77     126.380 157.002  88.821  1.00 30.00           H  
ATOM   1233  HA  GLU A  77     129.025 156.445  89.142  1.00 30.00           H  
ATOM   1234  HB2 GLU A  77     127.228 157.743  90.777  1.00 30.00           H  
ATOM   1235  HB3 GLU A  77     128.290 156.833  91.528  1.00 30.00           H  
ATOM   1236  HG2 GLU A  77     129.381 158.739  91.575  1.00 30.00           H  
ATOM   1237  HG3 GLU A  77     129.916 158.189  90.184  1.00 30.00           H  
ATOM   1238  N   ILE A  78     128.836 154.147  89.923  1.00 30.00           N  
ATOM   1239  CA  ILE A  78     128.627 152.705  89.908  1.00 30.00           C  
ATOM   1240  C   ILE A  78     128.321 152.191  91.307  1.00 30.00           C  
ATOM   1241  O   ILE A  78     128.852 152.688  92.309  1.00 30.00           O  
ATOM   1242  CB  ILE A  78     129.859 151.999  89.316  1.00 30.00           C  
ATOM   1243  CG1 ILE A  78     129.565 150.513  89.106  1.00 30.00           C  
ATOM   1244  CG2 ILE A  78     131.072 152.176  90.226  1.00 30.00           C  
ATOM   1245  CD1 ILE A  78     130.523 149.836  88.153  1.00 30.00           C  
ATOM   1246  H   ILE A  78     129.662 154.385  89.934  1.00 30.00           H  
ATOM   1247  HA  ILE A  78     127.863 152.497  89.354  1.00 30.00           H  
ATOM   1248  HB  ILE A  78     130.059 152.399  88.456  1.00 30.00           H  
ATOM   1249 HG12 ILE A  78     129.620 150.062  89.959  1.00 30.00           H  
ATOM   1250 HG13 ILE A  78     128.670 150.421  88.743  1.00 30.00           H  
ATOM   1251 HG21 ILE A  78     131.855 151.824  89.777  1.00 30.00           H  
ATOM   1252 HG22 ILE A  78     131.196 153.121  90.411  1.00 30.00           H  
ATOM   1253 HG23 ILE A  78     130.924 151.695  91.055  1.00 30.00           H  
ATOM   1254 HD11 ILE A  78     130.278 148.901  88.070  1.00 30.00           H  
ATOM   1255 HD12 ILE A  78     130.467 150.272  87.288  1.00 30.00           H  
ATOM   1256 HD13 ILE A  78     131.424 149.914  88.505  1.00 30.00           H  
ATOM   1257  N   ILE A  79     127.454 151.180  91.373  1.00 30.00           N  
ATOM   1258  CA  ILE A  79     127.105 150.517  92.624  1.00 30.00           C  
ATOM   1259  C   ILE A  79     127.935 149.246  92.753  1.00 30.00           C  
ATOM   1260  O   ILE A  79     128.676 149.069  93.727  1.00 30.00           O  
ATOM   1261  CB  ILE A  79     125.601 150.196  92.685  1.00 30.00           C  
ATOM   1262  CG1 ILE A  79     124.768 151.471  92.530  1.00 30.00           C  
ATOM   1263  CG2 ILE A  79     125.260 149.488  93.988  1.00 30.00           C  
ATOM   1264  CD1 ILE A  79     124.787 152.376  93.743  1.00 30.00           C  
ATOM   1265  H   ILE A  79     127.046 150.857  90.689  1.00 30.00           H  
ATOM   1266  HA  ILE A  79     127.324 151.097  93.368  1.00 30.00           H  
ATOM   1267  HB  ILE A  79     125.386 149.600  91.949  1.00 30.00           H  
ATOM   1268 HG12 ILE A  79     125.104 151.981  91.777  1.00 30.00           H  
ATOM   1269 HG13 ILE A  79     123.845 151.220  92.365  1.00 30.00           H  
ATOM   1270 HG21 ILE A  79     124.297 149.486  94.103  1.00 30.00           H  
ATOM   1271 HG22 ILE A  79     125.588 148.576  93.952  1.00 30.00           H  
ATOM   1272 HG23 ILE A  79     125.679 149.961  94.725  1.00 30.00           H  
ATOM   1273 HD11 ILE A  79     124.577 153.281  93.463  1.00 30.00           H  
ATOM   1274 HD12 ILE A  79     124.123 152.066  94.379  1.00 30.00           H  
ATOM   1275 HD13 ILE A  79     125.669 152.353  94.146  1.00 30.00           H  
ATOM   1276  N   GLU A  80     127.815 148.357  91.773  1.00 30.00           N  
ATOM   1277  CA  GLU A  80     128.512 147.077  91.801  1.00 30.00           C  
ATOM   1278  C   GLU A  80     130.006 147.328  91.586  1.00 30.00           C  
ATOM   1279  O   GLU A  80     130.458 148.467  91.430  1.00 30.00           O  
ATOM   1280  CB  GLU A  80     127.889 146.137  90.768  1.00 30.00           C  
ATOM   1281  CG  GLU A  80     128.321 144.673  90.847  1.00 30.00           C  
ATOM   1282  CD  GLU A  80     128.179 144.084  92.239  1.00 30.00           C  
ATOM   1283  OE1 GLU A  80     127.317 144.563  93.005  1.00 30.00           O  
ATOM   1284  OE2 GLU A  80     128.933 143.145  92.568  1.00 30.00           O  
ATOM   1285  H   GLU A  80     127.331 148.474  91.072  1.00 30.00           H  
ATOM   1286  HA  GLU A  80     128.401 146.685  92.681  1.00 30.00           H  
ATOM   1287  HB2 GLU A  80     126.925 146.159  90.881  1.00 30.00           H  
ATOM   1288  HB3 GLU A  80     128.117 146.460  89.883  1.00 30.00           H  
ATOM   1289  HG2 GLU A  80     127.745 144.157  90.262  1.00 30.00           H  
ATOM   1290  HG3 GLU A  80     129.237 144.576  90.553  1.00 30.00           H  
ATOM   1291  N   GLY A  81     130.801 146.260  91.586  1.00 30.00           N  
ATOM   1292  CA  GLY A  81     132.238 146.417  91.647  1.00 30.00           C  
ATOM   1293  C   GLY A  81     132.737 146.687  93.043  1.00 30.00           C  
ATOM   1294  O   GLY A  81     133.884 147.106  93.220  1.00 30.00           O  
ATOM   1295  H   GLY A  81     130.541 145.445  91.572  1.00 30.00           H  
ATOM   1296  HA2 GLY A  81     132.664 145.610  91.320  1.00 30.00           H  
ATOM   1297  HA3 GLY A  81     132.507 147.157  91.078  1.00 30.00           H  
ATOM   1298  N   ARG A  82     131.893 146.456  94.046  1.00 30.00           N  
ATOM   1299  CA  ARG A  82     132.211 146.731  95.435  1.00 30.00           C  
ATOM   1300  C   ARG A  82     131.710 145.564  96.273  1.00 30.00           C  
ATOM   1301  O   ARG A  82     130.954 144.715  95.796  1.00 30.00           O  
ATOM   1302  CB  ARG A  82     131.563 148.040  95.905  1.00 30.00           C  
ATOM   1303  CG  ARG A  82     131.914 149.252  95.052  1.00 30.00           C  
ATOM   1304  CD  ARG A  82     131.080 150.460  95.459  1.00 30.00           C  
ATOM   1305  NE  ARG A  82     131.235 151.604  94.566  1.00 30.00           N  
ATOM   1306  CZ  ARG A  82     132.365 152.268  94.361  1.00 30.00           C  
ATOM   1307  NH1 ARG A  82     133.485 151.946  94.989  1.00 30.00           N  
ATOM   1308  NH2 ARG A  82     132.371 153.288  93.508  1.00 30.00           N  
ATOM   1309  H   ARG A  82     131.104 146.128  93.940  1.00 30.00           H  
ATOM   1310  HA  ARG A  82     133.172 146.803  95.546  1.00 30.00           H  
ATOM   1311  HB2 ARG A  82     130.599 147.935  95.888  1.00 30.00           H  
ATOM   1312  HB3 ARG A  82     131.855 148.224  96.811  1.00 30.00           H  
ATOM   1313  HG2 ARG A  82     132.853 149.462  95.171  1.00 30.00           H  
ATOM   1314  HG3 ARG A  82     131.730 149.055  94.119  1.00 30.00           H  
ATOM   1315  HD2 ARG A  82     130.143 150.208  95.457  1.00 30.00           H  
ATOM   1316  HD3 ARG A  82     131.342 150.740  96.349  1.00 30.00           H  
ATOM   1317  HE  ARG A  82     130.524 151.917  94.198  1.00 30.00           H  
ATOM   1318 HH11 ARG A  82     133.500 151.293  95.545  1.00 30.00           H  
ATOM   1319 HH12 ARG A  82     134.203 152.395  94.839  1.00 30.00           H  
ATOM   1320 HH21 ARG A  82     131.649 153.508  93.094  1.00 30.00           H  
ATOM   1321 HH22 ARG A  82     133.097 153.728  93.367  1.00 30.00           H  
ATOM   1322  N   ASP A  83     132.138 145.524  97.530  1.00 30.00           N  
ATOM   1323  CA  ASP A  83     131.669 144.482  98.428  1.00 30.00           C  
ATOM   1324  C   ASP A  83     130.225 144.755  98.843  1.00 30.00           C  
ATOM   1325  O   ASP A  83     129.718 145.875  98.729  1.00 30.00           O  
ATOM   1326  CB  ASP A  83     132.567 144.390  99.661  1.00 30.00           C  
ATOM   1327  CG  ASP A  83     132.333 143.123 100.461  1.00 30.00           C  
ATOM   1328  OD1 ASP A  83     131.371 142.388 100.148  1.00 30.00           O  
ATOM   1329  OD2 ASP A  83     133.113 142.859 101.400  1.00 30.00           O  
ATOM   1330  H   ASP A  83     132.690 146.080  97.881  1.00 30.00           H  
ATOM   1331  HA  ASP A  83     131.695 143.629  97.969  1.00 30.00           H  
ATOM   1332  HB2 ASP A  83     133.495 144.400  99.380  1.00 30.00           H  
ATOM   1333  HB3 ASP A  83     132.388 145.147 100.241  1.00 30.00           H  
ATOM   1334  N   ARG A  84     129.559 143.707  99.334  1.00 30.00           N  
ATOM   1335  CA  ARG A  84     128.165 143.852  99.739  1.00 30.00           C  
ATOM   1336  C   ARG A  84     128.018 144.924 100.812  1.00 30.00           C  
ATOM   1337  O   ARG A  84     127.085 145.736 100.769  1.00 30.00           O  
ATOM   1338  CB  ARG A  84     127.615 142.511 100.231  1.00 30.00           C  
ATOM   1339  CG  ARG A  84     128.300 141.949 101.472  1.00 30.00           C  
ATOM   1340  CD  ARG A  84     127.560 140.736 102.018  1.00 30.00           C  
ATOM   1341  NE  ARG A  84     127.675 139.578 101.139  1.00 30.00           N  
ATOM   1342  CZ  ARG A  84     126.957 138.469 101.258  1.00 30.00           C  
ATOM   1343  NH1 ARG A  84     126.054 138.326 102.215  1.00 30.00           N  
ATOM   1344  NH2 ARG A  84     127.150 137.476 100.394  1.00 30.00           N  
ATOM   1345  H   ARG A  84     129.885 142.918  99.438  1.00 30.00           H  
ATOM   1346  HA  ARG A  84     127.640 144.127  98.970  1.00 30.00           H  
ATOM   1347  HB2 ARG A  84     126.675 142.621 100.440  1.00 30.00           H  
ATOM   1348  HB3 ARG A  84     127.717 141.857  99.521  1.00 30.00           H  
ATOM   1349  HG2 ARG A  84     129.203 141.679 101.247  1.00 30.00           H  
ATOM   1350  HG3 ARG A  84     128.313 142.620 102.171  1.00 30.00           H  
ATOM   1351  HD2 ARG A  84     127.929 140.498 102.883  1.00 30.00           H  
ATOM   1352  HD3 ARG A  84     126.618 140.952 102.106  1.00 30.00           H  
ATOM   1353  HE  ARG A  84     128.251 139.616 100.502  1.00 30.00           H  
ATOM   1354 HH11 ARG A  84     125.921 138.960 102.780  1.00 30.00           H  
ATOM   1355 HH12 ARG A  84     125.601 137.597 102.272  1.00 30.00           H  
ATOM   1356 HH21 ARG A  84     127.735 137.558  99.769  1.00 30.00           H  
ATOM   1357 HH22 ARG A  84     126.690 136.753 100.461  1.00 30.00           H  
ATOM   1358  N   THR A  85     128.943 144.952 101.773  1.00 30.00           N  
ATOM   1359  CA  THR A  85     128.878 145.960 102.825  1.00 30.00           C  
ATOM   1360  C   THR A  85     128.941 147.361 102.238  1.00 30.00           C  
ATOM   1361  O   THR A  85     128.135 148.228 102.586  1.00 30.00           O  
ATOM   1362  CB  THR A  85     130.000 145.736 103.839  1.00 30.00           C  
ATOM   1363  OG1 THR A  85     131.272 145.958 103.215  1.00 30.00           O  
ATOM   1364  CG2 THR A  85     129.920 144.329 104.418  1.00 30.00           C  
ATOM   1365  H   THR A  85     129.614 144.417 101.828  1.00 30.00           H  
ATOM   1366  HA  THR A  85     128.033 145.870 103.293  1.00 30.00           H  
ATOM   1367  HB  THR A  85     129.898 146.366 104.570  1.00 30.00           H  
ATOM   1368  HG1 THR A  85     131.891 145.889 103.780  1.00 30.00           H  
ATOM   1369 HG21 THR A  85     130.516 144.245 105.177  1.00 30.00           H  
ATOM   1370 HG22 THR A  85     129.011 144.158 104.713  1.00 30.00           H  
ATOM   1371 HG23 THR A  85     130.160 143.672 103.747  1.00 30.00           H  
ATOM   1372  N   MET A  86     129.874 147.599 101.314  1.00 30.00           N  
ATOM   1373  CA  MET A  86     129.954 148.926 100.721  1.00 30.00           C  
ATOM   1374  C   MET A  86     128.821 149.191  99.739  1.00 30.00           C  
ATOM   1375  O   MET A  86     128.395 150.339  99.590  1.00 30.00           O  
ATOM   1376  CB  MET A  86     131.287 149.136 100.016  1.00 30.00           C  
ATOM   1377  CG  MET A  86     131.379 150.537  99.479  1.00 30.00           C  
ATOM   1378  SD  MET A  86     132.908 151.004  98.695  1.00 30.00           S  
ATOM   1379  CE  MET A  86     132.373 152.638  98.198  1.00 30.00           C  
ATOM   1380  H   MET A  86     130.455 147.033 101.030  1.00 30.00           H  
ATOM   1381  HA  MET A  86     129.893 149.577 101.439  1.00 30.00           H  
ATOM   1382  HB2 MET A  86     132.022 148.986 100.631  1.00 30.00           H  
ATOM   1383  HB3 MET A  86     131.341 148.530  99.259  1.00 30.00           H  
ATOM   1384  HG2 MET A  86     130.690 150.651  98.807  1.00 30.00           H  
ATOM   1385  HG3 MET A  86     131.225 151.158 100.210  1.00 30.00           H  
ATOM   1386  HE1 MET A  86     132.550 152.735  97.247  1.00 30.00           H  
ATOM   1387  HE2 MET A  86     131.422 152.726  98.372  1.00 30.00           H  
ATOM   1388  HE3 MET A  86     132.867 153.300  98.708  1.00 30.00           H  
ATOM   1389  N   ALA A  87     128.346 148.169  99.026  1.00 30.00           N  
ATOM   1390  CA  ALA A  87     127.212 148.385  98.133  1.00 30.00           C  
ATOM   1391  C   ALA A  87     126.003 148.867  98.923  1.00 30.00           C  
ATOM   1392  O   ALA A  87     125.297 149.796  98.516  1.00 30.00           O  
ATOM   1393  CB  ALA A  87     126.885 147.101  97.373  1.00 30.00           C  
ATOM   1394  H   ALA A  87     128.660 147.369  99.036  1.00 30.00           H  
ATOM   1395  HA  ALA A  87     127.446 149.063  97.483  1.00 30.00           H  
ATOM   1396  HB1 ALA A  87     126.188 147.297  96.727  1.00 30.00           H  
ATOM   1397  HB2 ALA A  87     127.683 146.792  96.914  1.00 30.00           H  
ATOM   1398  HB3 ALA A  87     126.582 146.426  97.999  1.00 30.00           H  
ATOM   1399  N   TRP A  88     125.767 148.261 100.082  1.00 30.00           N  
ATOM   1400  CA  TRP A  88     124.663 148.701 100.923  1.00 30.00           C  
ATOM   1401  C   TRP A  88     124.983 150.020 101.615  1.00 30.00           C  
ATOM   1402  O   TRP A  88     124.074 150.815 101.876  1.00 30.00           O  
ATOM   1403  CB  TRP A  88     124.341 147.578 101.903  1.00 30.00           C  
ATOM   1404  CG  TRP A  88     123.756 146.399 101.173  1.00 30.00           C  
ATOM   1405  CD1 TRP A  88     123.382 146.362  99.859  1.00 30.00           C  
ATOM   1406  CD2 TRP A  88     123.564 145.073 101.678  1.00 30.00           C  
ATOM   1407  NE1 TRP A  88     122.924 145.114  99.529  1.00 30.00           N  
ATOM   1408  CE2 TRP A  88     123.032 144.301 100.625  1.00 30.00           C  
ATOM   1409  CE3 TRP A  88     123.776 144.469 102.918  1.00 30.00           C  
ATOM   1410  CZ2 TRP A  88     122.704 142.958 100.777  1.00 30.00           C  
ATOM   1411  CZ3 TRP A  88     123.451 143.134 103.066  1.00 30.00           C  
ATOM   1412  CH2 TRP A  88     122.919 142.394 102.001  1.00 30.00           C  
ATOM   1413  H   TRP A  88     126.221 147.605 100.399  1.00 30.00           H  
ATOM   1414  HA  TRP A  88     123.884 148.860 100.371  1.00 30.00           H  
ATOM   1415  HB2 TRP A  88     125.156 147.292 102.344  1.00 30.00           H  
ATOM   1416  HB3 TRP A  88     123.695 147.890 102.554  1.00 30.00           H  
ATOM   1417  HD1 TRP A  88     123.405 147.089  99.280  1.00 30.00           H  
ATOM   1418  HE1 TRP A  88     122.629 144.880  98.759  1.00 30.00           H  
ATOM   1419  HE3 TRP A  88     124.124 144.953 103.630  1.00 30.00           H  
ATOM   1420  HZ2 TRP A  88     122.352 142.465 100.071  1.00 30.00           H  
ATOM   1421  HZ3 TRP A  88     123.581 142.722 103.889  1.00 30.00           H  
ATOM   1422  HH2 TRP A  88     122.708 141.498 102.132  1.00 30.00           H  
ATOM   1423  N   THR A  89     126.265 150.299 101.870  1.00 30.00           N  
ATOM   1424  CA  THR A  89     126.651 151.619 102.357  1.00 30.00           C  
ATOM   1425  C   THR A  89     126.260 152.703 101.360  1.00 30.00           C  
ATOM   1426  O   THR A  89     125.651 153.714 101.731  1.00 30.00           O  
ATOM   1427  CB  THR A  89     128.156 151.654 102.626  1.00 30.00           C  
ATOM   1428  OG1 THR A  89     128.506 150.621 103.556  1.00 30.00           O  
ATOM   1429  CG2 THR A  89     128.573 153.006 103.188  1.00 30.00           C  
ATOM   1430  H   THR A  89     126.917 149.747 101.773  1.00 30.00           H  
ATOM   1431  HA  THR A  89     126.192 151.797 103.194  1.00 30.00           H  
ATOM   1432  HB  THR A  89     128.635 151.511 101.793  1.00 30.00           H  
ATOM   1433  HG1 THR A  89     128.337 149.867 103.229  1.00 30.00           H  
ATOM   1434 HG21 THR A  89     129.485 152.960 103.515  1.00 30.00           H  
ATOM   1435 HG22 THR A  89     128.520 153.685 102.499  1.00 30.00           H  
ATOM   1436 HG23 THR A  89     127.989 153.253 103.922  1.00 30.00           H  
ATOM   1437  N   VAL A  90     126.605 152.510 100.085  1.00 30.00           N  
ATOM   1438  CA  VAL A  90     126.245 153.484  99.059  1.00 30.00           C  
ATOM   1439  C   VAL A  90     124.733 153.561  98.902  1.00 30.00           C  
ATOM   1440  O   VAL A  90     124.172 154.649  98.737  1.00 30.00           O  
ATOM   1441  CB  VAL A  90     126.944 153.172  97.719  1.00 30.00           C  
ATOM   1442  CG1 VAL A  90     126.625 151.785  97.233  1.00 30.00           C  
ATOM   1443  CG2 VAL A  90     126.501 154.161  96.647  1.00 30.00           C  
ATOM   1444  H   VAL A  90     127.045 151.830  99.795  1.00 30.00           H  
ATOM   1445  HA  VAL A  90     126.547 154.356  99.352  1.00 30.00           H  
ATOM   1446  HB  VAL A  90     127.904 153.245  97.829  1.00 30.00           H  
ATOM   1447 HG11 VAL A  90     127.011 151.669  96.350  1.00 30.00           H  
ATOM   1448 HG12 VAL A  90     127.015 151.147  97.844  1.00 30.00           H  
ATOM   1449 HG13 VAL A  90     125.664 151.673  97.183  1.00 30.00           H  
ATOM   1450 HG21 VAL A  90     127.268 154.401  96.104  1.00 30.00           H  
ATOM   1451 HG22 VAL A  90     125.825 153.740  96.093  1.00 30.00           H  
ATOM   1452 HG23 VAL A  90     126.134 154.953  97.068  1.00 30.00           H  
ATOM   1453  N   VAL A  91     124.047 152.420  98.952  1.00 30.00           N  
ATOM   1454  CA  VAL A  91     122.591 152.445  98.842  1.00 30.00           C  
ATOM   1455  C   VAL A  91     121.996 153.323  99.938  1.00 30.00           C  
ATOM   1456  O   VAL A  91     121.213 154.243  99.666  1.00 30.00           O  
ATOM   1457  CB  VAL A  91     122.027 151.015  98.901  1.00 30.00           C  
ATOM   1458  CG1 VAL A  91     120.520 151.047  99.088  1.00 30.00           C  
ATOM   1459  CG2 VAL A  91     122.392 150.247  97.641  1.00 30.00           C  
ATOM   1460  H   VAL A  91     124.391 151.637  99.048  1.00 30.00           H  
ATOM   1461  HA  VAL A  91     122.347 152.830  97.987  1.00 30.00           H  
ATOM   1462  HB  VAL A  91     122.416 150.552  99.659  1.00 30.00           H  
ATOM   1463 HG11 VAL A  91     120.155 150.182  98.840  1.00 30.00           H  
ATOM   1464 HG12 VAL A  91     120.318 151.236 100.017  1.00 30.00           H  
ATOM   1465 HG13 VAL A  91     120.145 151.737  98.517  1.00 30.00           H  
ATOM   1466 HG21 VAL A  91     122.350 149.298  97.830  1.00 30.00           H  
ATOM   1467 HG22 VAL A  91     121.762 150.475  96.939  1.00 30.00           H  
ATOM   1468 HG23 VAL A  91     123.291 150.490  97.370  1.00 30.00           H  
ATOM   1469  N   ASN A  92     122.387 153.073 101.191  1.00 30.00           N  
ATOM   1470  CA  ASN A  92     121.818 153.825 102.303  1.00 30.00           C  
ATOM   1471  C   ASN A  92     122.201 155.297 102.231  1.00 30.00           C  
ATOM   1472  O   ASN A  92     121.374 156.171 102.513  1.00 30.00           O  
ATOM   1473  CB  ASN A  92     122.265 153.220 103.635  1.00 30.00           C  
ATOM   1474  CG  ASN A  92     121.843 151.773 103.788  1.00 30.00           C  
ATOM   1475  OD1 ASN A  92     122.675 150.886 103.970  1.00 30.00           O  
ATOM   1476  ND2 ASN A  92     120.541 151.526 103.711  1.00 30.00           N  
ATOM   1477  H   ASN A  92     122.971 152.483 101.417  1.00 30.00           H  
ATOM   1478  HA  ASN A  92     120.851 153.766 102.260  1.00 30.00           H  
ATOM   1479  HB2 ASN A  92     123.233 153.259 103.692  1.00 30.00           H  
ATOM   1480  HB3 ASN A  92     121.868 153.726 104.361  1.00 30.00           H  
ATOM   1481 HD21 ASN A  92     119.989 152.173 103.583  1.00 30.00           H  
ATOM   1482 HD22 ASN A  92     120.249 150.721 103.792  1.00 30.00           H  
ATOM   1483  N   SER A  93     123.450 155.595 101.864  1.00 30.00           N  
ATOM   1484  CA  SER A  93     123.871 156.987 101.773  1.00 30.00           C  
ATOM   1485  C   SER A  93     123.076 157.732 100.710  1.00 30.00           C  
ATOM   1486  O   SER A  93     122.637 158.867 100.935  1.00 30.00           O  
ATOM   1487  CB  SER A  93     125.369 157.059 101.476  1.00 30.00           C  
ATOM   1488  OG  SER A  93     126.125 156.488 102.527  1.00 30.00           O  
ATOM   1489  H   SER A  93     124.057 155.019 101.667  1.00 30.00           H  
ATOM   1490  HA  SER A  93     123.713 157.423 102.625  1.00 30.00           H  
ATOM   1491  HB2 SER A  93     125.551 156.577 100.654  1.00 30.00           H  
ATOM   1492  HB3 SER A  93     125.620 157.989 101.377  1.00 30.00           H  
ATOM   1493  HG  SER A  93     126.945 156.587 102.378  1.00 30.00           H  
ATOM   1494  N   ILE A  94     122.871 157.108  99.550  1.00 30.00           N  
ATOM   1495  CA  ILE A  94     122.097 157.746  98.489  1.00 30.00           C  
ATOM   1496  C   ILE A  94     120.661 157.968  98.948  1.00 30.00           C  
ATOM   1497  O   ILE A  94     120.074 159.031  98.720  1.00 30.00           O  
ATOM   1498  CB  ILE A  94     122.155 156.910  97.199  1.00 30.00           C  
ATOM   1499  CG1 ILE A  94     123.595 156.831  96.685  1.00 30.00           C  
ATOM   1500  CG2 ILE A  94     121.245 157.521  96.146  1.00 30.00           C  
ATOM   1501  CD1 ILE A  94     123.807 155.821  95.574  1.00 30.00           C  
ATOM   1502  H   ILE A  94     123.166 156.324  99.356  1.00 30.00           H  
ATOM   1503  HA  ILE A  94     122.487 158.611  98.293  1.00 30.00           H  
ATOM   1504  HB  ILE A  94     121.845 156.011  97.396  1.00 30.00           H  
ATOM   1505 HG12 ILE A  94     123.845 157.702  96.339  1.00 30.00           H  
ATOM   1506 HG13 ILE A  94     124.184 156.594  97.418  1.00 30.00           H  
ATOM   1507 HG21 ILE A  94     121.445 157.131  95.284  1.00 30.00           H  
ATOM   1508 HG22 ILE A  94     120.321 157.348  96.380  1.00 30.00           H  
ATOM   1509 HG23 ILE A  94     121.409 158.476  96.116  1.00 30.00           H  
ATOM   1510 HD11 ILE A  94     124.744 155.818  95.329  1.00 30.00           H  
ATOM   1511 HD12 ILE A  94     123.545 154.943  95.892  1.00 30.00           H  
ATOM   1512 HD13 ILE A  94     123.269 156.070  94.807  1.00 30.00           H  
ATOM   1513  N   CYS A  95     120.073 156.962  99.602  1.00 30.00           N  
ATOM   1514  CA  CYS A  95     118.700 157.113 100.076  1.00 30.00           C  
ATOM   1515  C   CYS A  95     118.582 158.250 101.084  1.00 30.00           C  
ATOM   1516  O   CYS A  95     117.627 159.032 101.039  1.00 30.00           O  
ATOM   1517  CB  CYS A  95     118.204 155.804 100.689  1.00 30.00           C  
ATOM   1518  SG  CYS A  95     118.411 154.364  99.624  1.00 30.00           S  
ATOM   1519  H   CYS A  95     120.437 156.204  99.779  1.00 30.00           H  
ATOM   1520  HA  CYS A  95     118.128 157.324  99.321  1.00 30.00           H  
ATOM   1521  HB2 CYS A  95     118.695 155.638 101.509  1.00 30.00           H  
ATOM   1522  HB3 CYS A  95     117.258 155.892 100.885  1.00 30.00           H  
ATOM   1523  HG  CYS A  95     118.165 153.374 100.253  1.00 30.00           H  
ATOM   1524  N   ASN A  96     119.546 158.361 101.999  1.00 30.00           N  
ATOM   1525  CA  ASN A  96     119.480 159.390 103.028  1.00 30.00           C  
ATOM   1526  C   ASN A  96     119.807 160.780 102.500  1.00 30.00           C  
ATOM   1527  O   ASN A  96     119.344 161.768 103.078  1.00 30.00           O  
ATOM   1528  CB  ASN A  96     120.429 159.046 104.178  1.00 30.00           C  
ATOM   1529  CG  ASN A  96     120.000 157.807 104.937  1.00 30.00           C  
ATOM   1530  OD1 ASN A  96     120.703 156.798 104.947  1.00 30.00           O  
ATOM   1531  ND2 ASN A  96     118.839 157.878 105.577  1.00 30.00           N  
ATOM   1532  H   ASN A  96     120.241 157.856 102.044  1.00 30.00           H  
ATOM   1533  HA  ASN A  96     118.578 159.416 103.385  1.00 30.00           H  
ATOM   1534  HB2 ASN A  96     121.317 158.889 103.822  1.00 30.00           H  
ATOM   1535  HB3 ASN A  96     120.449 159.788 104.805  1.00 30.00           H  
ATOM   1536 HD21 ASN A  96     118.375 158.601 105.547  1.00 30.00           H  
ATOM   1537 HD22 ASN A  96     118.551 157.200 106.022  1.00 30.00           H  
ATOM   1538  N   THR A  97     120.587 160.884 101.423  1.00 30.00           N  
ATOM   1539  CA  THR A  97     120.909 162.193 100.864  1.00 30.00           C  
ATOM   1540  C   THR A  97     119.956 162.589  99.742  1.00 30.00           C  
ATOM   1541  O   THR A  97     119.599 163.766  99.620  1.00 30.00           O  
ATOM   1542  CB  THR A  97     122.351 162.213 100.346  1.00 30.00           C  
ATOM   1543  OG1 THR A  97     122.695 163.544  99.940  1.00 30.00           O  
ATOM   1544  CG2 THR A  97     122.515 161.277  99.160  1.00 30.00           C  
ATOM   1545  H   THR A  97     120.937 160.220 101.007  1.00 30.00           H  
ATOM   1546  HA  THR A  97     120.838 162.862 101.562  1.00 30.00           H  
ATOM   1547  HB  THR A  97     122.953 161.926 101.050  1.00 30.00           H  
ATOM   1548  HG1 THR A  97     123.474 163.556  99.627  1.00 30.00           H  
ATOM   1549 HG21 THR A  97     123.438 160.987  99.090  1.00 30.00           H  
ATOM   1550 HG22 THR A  97     121.948 160.500  99.267  1.00 30.00           H  
ATOM   1551 HG23 THR A  97     122.265 161.734  98.341  1.00 30.00           H  
ATOM   1552  N   THR A  98     119.535 161.629  98.917  1.00 30.00           N  
ATOM   1553  CA  THR A  98     118.622 161.913  97.817  1.00 30.00           C  
ATOM   1554  C   THR A  98     117.158 161.883  98.234  1.00 30.00           C  
ATOM   1555  O   THR A  98     116.302 162.308  97.450  1.00 30.00           O  
ATOM   1556  CB  THR A  98     118.839 160.912  96.681  1.00 30.00           C  
ATOM   1557  OG1 THR A  98     118.474 159.597  97.122  1.00 30.00           O  
ATOM   1558  CG2 THR A  98     120.292 160.916  96.235  1.00 30.00           C  
ATOM   1559  H   THR A  98     119.766 160.803  98.975  1.00 30.00           H  
ATOM   1560  HA  THR A  98     118.814 162.799  97.473  1.00 30.00           H  
ATOM   1561  HB  THR A  98     118.286 161.160  95.924  1.00 30.00           H  
ATOM   1562  HG1 THR A  98     118.587 159.043  96.500  1.00 30.00           H  
ATOM   1563 HG21 THR A  98     120.394 160.367  95.443  1.00 30.00           H  
ATOM   1564 HG22 THR A  98     120.573 161.821  96.029  1.00 30.00           H  
ATOM   1565 HG23 THR A  98     120.859 160.563  96.939  1.00 30.00           H  
ATOM   1566  N   GLY A  99     116.848 161.398  99.432  1.00 30.00           N  
ATOM   1567  CA  GLY A  99     115.470 161.312  99.875  1.00 30.00           C  
ATOM   1568  C   GLY A  99     114.656 160.329  99.058  1.00 30.00           C  
ATOM   1569  O   GLY A  99     113.424 160.390  99.050  1.00 30.00           O  
ATOM   1570  H   GLY A  99     117.421 161.113 100.007  1.00 30.00           H  
ATOM   1571  HA2 GLY A  99     115.446 161.034 100.803  1.00 30.00           H  
ATOM   1572  HA3 GLY A  99     115.055 162.186  99.805  1.00 30.00           H  
ATOM   1573  N   ALA A 100     115.337 159.418  98.366  1.00 30.00           N  
ATOM   1574  CA  ALA A 100     114.666 158.430  97.537  1.00 30.00           C  
ATOM   1575  C   ALA A 100     114.311 157.199  98.370  1.00 30.00           C  
ATOM   1576  O   ALA A 100     114.536 157.143  99.581  1.00 30.00           O  
ATOM   1577  CB  ALA A 100     115.547 158.055  96.348  1.00 30.00           C  
ATOM   1578  H   ALA A 100     116.193 159.353  98.361  1.00 30.00           H  
ATOM   1579  HA  ALA A 100     113.843 158.809  97.192  1.00 30.00           H  
ATOM   1580  HB1 ALA A 100     115.080 157.405  95.799  1.00 30.00           H  
ATOM   1581  HB2 ALA A 100     115.733 158.853  95.830  1.00 30.00           H  
ATOM   1582  HB3 ALA A 100     116.376 157.674  96.678  1.00 30.00           H  
ATOM   1583  N   GLU A 101     113.743 156.195  97.707  1.00 30.00           N  
ATOM   1584  CA  GLU A 101     113.336 154.963  98.365  1.00 30.00           C  
ATOM   1585  C   GLU A 101     114.457 153.935  98.292  1.00 30.00           C  
ATOM   1586  O   GLU A 101     115.198 153.874  97.306  1.00 30.00           O  
ATOM   1587  CB  GLU A 101     112.064 154.406  97.723  1.00 30.00           C  
ATOM   1588  CG  GLU A 101     111.348 153.353  98.560  1.00 30.00           C  
ATOM   1589  CD  GLU A 101     111.941 151.965  98.405  1.00 30.00           C  
ATOM   1590  OE1 GLU A 101     112.738 151.754  97.467  1.00 30.00           O  
ATOM   1591  OE2 GLU A 101     111.609 151.083  99.226  1.00 30.00           O  
ATOM   1592  H   GLU A 101     113.580 156.206  96.862  1.00 30.00           H  
ATOM   1593  HA  GLU A 101     113.149 155.144  99.300  1.00 30.00           H  
ATOM   1594  HB2 GLU A 101     111.444 155.138  97.582  1.00 30.00           H  
ATOM   1595  HB3 GLU A 101     112.294 154.006  96.870  1.00 30.00           H  
ATOM   1596  HG2 GLU A 101     111.410 153.601  99.496  1.00 30.00           H  
ATOM   1597  HG3 GLU A 101     110.418 153.314  98.290  1.00 30.00           H  
ATOM   1598  N   LYS A 102     114.576 153.127  99.343  1.00 30.00           N  
ATOM   1599  CA  LYS A 102     115.652 152.150  99.439  1.00 30.00           C  
ATOM   1600  C   LYS A 102     115.241 150.857  98.749  1.00 30.00           C  
ATOM   1601  O   LYS A 102     114.261 150.229  99.173  1.00 30.00           O  
ATOM   1602  CB  LYS A 102     115.992 151.872 100.894  1.00 30.00           C  
ATOM   1603  CG  LYS A 102     117.060 150.804 101.094  1.00 30.00           C  
ATOM   1604  CD  LYS A 102     117.390 150.616 102.565  1.00 30.00           C  
ATOM   1605  CE  LYS A 102     118.161 149.328 102.799  1.00 30.00           C  
ATOM   1606  NZ  LYS A 102     118.342 149.039 104.249  1.00 30.00           N  
ATOM   1607  H   LYS A 102     114.042 153.126 100.017  1.00 30.00           H  
ATOM   1608  HA  LYS A 102     116.442 152.508  99.010  1.00 30.00           H  
ATOM   1609  HB2 LYS A 102     116.311 152.692 101.303  1.00 30.00           H  
ATOM   1610  HB3 LYS A 102     115.189 151.572 101.348  1.00 30.00           H  
ATOM   1611  HG2 LYS A 102     116.740 149.957 100.748  1.00 30.00           H  
ATOM   1612  HG3 LYS A 102     117.870 151.072 100.632  1.00 30.00           H  
ATOM   1613  HD2 LYS A 102     117.938 151.357 102.868  1.00 30.00           H  
ATOM   1614  HD3 LYS A 102     116.567 150.576 103.076  1.00 30.00           H  
ATOM   1615  HE2 LYS A 102     117.672 148.588 102.404  1.00 30.00           H  
ATOM   1616  HE3 LYS A 102     119.038 149.404 102.394  1.00 30.00           H  
ATOM   1617  HZ1 LYS A 102     118.791 148.277 104.353  1.00 30.00           H  
ATOM   1618  HZ2 LYS A 102     118.798 149.698 104.635  1.00 30.00           H  
ATOM   1619  HZ3 LYS A 102     117.549 148.965 104.647  1.00 30.00           H  
ATOM   1620  N   PRO A 103     115.940 150.420  97.702  1.00 30.00           N  
ATOM   1621  CA  PRO A 103     115.633 149.114  97.110  1.00 30.00           C  
ATOM   1622  C   PRO A 103     116.105 147.978  98.003  1.00 30.00           C  
ATOM   1623  O   PRO A 103     116.990 148.133  98.846  1.00 30.00           O  
ATOM   1624  CB  PRO A 103     116.395 149.133  95.784  1.00 30.00           C  
ATOM   1625  CG  PRO A 103     117.530 150.052  96.023  1.00 30.00           C  
ATOM   1626  CD  PRO A 103     117.042 151.095  96.993  1.00 30.00           C  
ATOM   1627  HA  PRO A 103     114.680 149.028  96.942  1.00 30.00           H  
ATOM   1628  HB2 PRO A 103     116.712 148.240  95.575  1.00 30.00           H  
ATOM   1629  HB3 PRO A 103     115.819 149.470  95.079  1.00 30.00           H  
ATOM   1630  HG2 PRO A 103     118.271 149.556  96.402  1.00 30.00           H  
ATOM   1631  HG3 PRO A 103     117.790 150.460  95.184  1.00 30.00           H  
ATOM   1632  HD2 PRO A 103     117.749 151.331  97.613  1.00 30.00           H  
ATOM   1633  HD3 PRO A 103     116.712 151.872  96.517  1.00 30.00           H  
ATOM   1634  N   LYS A 104     115.493 146.814  97.802  1.00 30.00           N  
ATOM   1635  CA  LYS A 104     115.797 145.640  98.607  1.00 30.00           C  
ATOM   1636  C   LYS A 104     116.917 144.795  98.010  1.00 30.00           C  
ATOM   1637  O   LYS A 104     117.504 143.978  98.728  1.00 30.00           O  
ATOM   1638  CB  LYS A 104     114.524 144.800  98.782  1.00 30.00           C  
ATOM   1639  CG  LYS A 104     114.616 143.674  99.808  1.00 30.00           C  
ATOM   1640  CD  LYS A 104     114.991 142.333  99.208  1.00 30.00           C  
ATOM   1641  CE  LYS A 104     114.992 141.253 100.282  1.00 30.00           C  
ATOM   1642  NZ  LYS A 104     115.401 139.922  99.762  1.00 30.00           N  
ATOM   1643  H   LYS A 104     114.895 146.678  97.198  1.00 30.00           H  
ATOM   1644  HA  LYS A 104     116.083 145.931  99.487  1.00 30.00           H  
ATOM   1645  HB2 LYS A 104     113.803 145.388  99.058  1.00 30.00           H  
ATOM   1646  HB3 LYS A 104     114.303 144.397  97.928  1.00 30.00           H  
ATOM   1647  HG2 LYS A 104     115.289 143.906 100.468  1.00 30.00           H  
ATOM   1648  HG3 LYS A 104     113.752 143.576 100.241  1.00 30.00           H  
ATOM   1649  HD2 LYS A 104     114.341 142.090  98.532  1.00 30.00           H  
ATOM   1650  HD3 LYS A 104     115.877 142.381  98.825  1.00 30.00           H  
ATOM   1651  HE2 LYS A 104     115.612 141.506 100.984  1.00 30.00           H  
ATOM   1652  HE3 LYS A 104     114.097 141.170 100.645  1.00 30.00           H  
ATOM   1653  HZ1 LYS A 104     115.163 139.285 100.337  1.00 30.00           H  
ATOM   1654  HZ2 LYS A 104     115.010 139.766  98.979  1.00 30.00           H  
ATOM   1655  HZ3 LYS A 104     116.284 139.897  99.653  1.00 30.00           H  
ATOM   1656  N   PHE A 105     117.244 144.989  96.733  1.00 30.00           N  
ATOM   1657  CA  PHE A 105     118.313 144.267  96.053  1.00 30.00           C  
ATOM   1658  C   PHE A 105     119.371 145.257  95.576  1.00 30.00           C  
ATOM   1659  O   PHE A 105     119.252 146.472  95.764  1.00 30.00           O  
ATOM   1660  CB  PHE A 105     117.767 143.445  94.876  1.00 30.00           C  
ATOM   1661  CG  PHE A 105     117.106 142.146  95.277  1.00 30.00           C  
ATOM   1662  CD1 PHE A 105     117.213 141.649  96.568  1.00 30.00           C  
ATOM   1663  CD2 PHE A 105     116.396 141.410  94.343  1.00 30.00           C  
ATOM   1664  CE1 PHE A 105     116.612 140.459  96.918  1.00 30.00           C  
ATOM   1665  CE2 PHE A 105     115.791 140.217  94.691  1.00 30.00           C  
ATOM   1666  CZ  PHE A 105     115.901 139.740  95.980  1.00 30.00           C  
ATOM   1667  H   PHE A 105     116.842 145.552  96.221  1.00 30.00           H  
ATOM   1668  HA  PHE A 105     118.759 143.680  96.680  1.00 30.00           H  
ATOM   1669  HB2 PHE A 105     117.108 143.977  94.403  1.00 30.00           H  
ATOM   1670  HB3 PHE A 105     118.499 143.227  94.278  1.00 30.00           H  
ATOM   1671  HD1 PHE A 105     117.688 142.122  97.212  1.00 30.00           H  
ATOM   1672  HD2 PHE A 105     116.317 141.727  93.472  1.00 30.00           H  
ATOM   1673  HE1 PHE A 105     116.689 140.141  97.787  1.00 30.00           H  
ATOM   1674  HE2 PHE A 105     115.311 139.734  94.057  1.00 30.00           H  
ATOM   1675  HZ  PHE A 105     115.495 138.938  96.218  1.00 30.00           H  
ATOM   1676  N   LEU A 106     120.416 144.721  94.954  1.00 30.00           N  
ATOM   1677  CA  LEU A 106     121.571 145.521  94.568  1.00 30.00           C  
ATOM   1678  C   LEU A 106     121.304 146.244  93.252  1.00 30.00           C  
ATOM   1679  O   LEU A 106     121.063 145.583  92.235  1.00 30.00           O  
ATOM   1680  CB  LEU A 106     122.801 144.634  94.421  1.00 30.00           C  
ATOM   1681  CG  LEU A 106     123.582 144.276  95.688  1.00 30.00           C  
ATOM   1682  CD1 LEU A 106     124.187 145.515  96.328  1.00 30.00           C  
ATOM   1683  CD2 LEU A 106     122.701 143.526  96.676  1.00 30.00           C  
ATOM   1684  H   LEU A 106     120.480 143.890  94.744  1.00 30.00           H  
ATOM   1685  HA  LEU A 106     121.749 146.174  95.259  1.00 30.00           H  
ATOM   1686  HB2 LEU A 106     122.519 143.798  94.018  1.00 30.00           H  
ATOM   1687  HB3 LEU A 106     123.421 145.079  93.822  1.00 30.00           H  
ATOM   1688  HG  LEU A 106     124.313 143.687  95.444  1.00 30.00           H  
ATOM   1689 HD11 LEU A 106     124.755 145.244  97.064  1.00 30.00           H  
ATOM   1690 HD12 LEU A 106     124.712 145.986  95.660  1.00 30.00           H  
ATOM   1691 HD13 LEU A 106     123.475 146.088  96.653  1.00 30.00           H  
ATOM   1692 HD21 LEU A 106     123.227 143.304  97.459  1.00 30.00           H  
ATOM   1693 HD22 LEU A 106     121.956 144.093  96.929  1.00 30.00           H  
ATOM   1694 HD23 LEU A 106     122.374 142.715  96.256  1.00 30.00           H  
ATOM   1695  N   PRO A 107     121.336 147.583  93.219  1.00 30.00           N  
ATOM   1696  CA  PRO A 107     121.336 148.278  91.925  1.00 30.00           C  
ATOM   1697  C   PRO A 107     122.722 148.292  91.302  1.00 30.00           C  
ATOM   1698  O   PRO A 107     123.652 147.688  91.846  1.00 30.00           O  
ATOM   1699  CB  PRO A 107     120.853 149.687  92.286  1.00 30.00           C  
ATOM   1700  CG  PRO A 107     121.296 149.880  93.688  1.00 30.00           C  
ATOM   1701  CD  PRO A 107     121.243 148.525  94.348  1.00 30.00           C  
ATOM   1702  HA  PRO A 107     120.706 147.865  91.314  1.00 30.00           H  
ATOM   1703  HB2 PRO A 107     121.269 150.338  91.699  1.00 30.00           H  
ATOM   1704  HB3 PRO A 107     119.885 149.731  92.219  1.00 30.00           H  
ATOM   1705  HG2 PRO A 107     122.202 150.227  93.694  1.00 30.00           H  
ATOM   1706  HG3 PRO A 107     120.695 150.496  94.134  1.00 30.00           H  
ATOM   1707  HD2 PRO A 107     121.999 148.412  94.946  1.00 30.00           H  
ATOM   1708  HD3 PRO A 107     120.400 148.411  94.815  1.00 30.00           H  
ATOM   1709  N   ASP A 108     122.876 148.970  90.166  1.00 30.00           N  
ATOM   1710  CA  ASP A 108     124.150 149.016  89.461  1.00 30.00           C  
ATOM   1711  C   ASP A 108     124.709 150.416  89.272  1.00 30.00           C  
ATOM   1712  O   ASP A 108     125.925 150.560  89.132  1.00 30.00           O  
ATOM   1713  CB  ASP A 108     124.014 148.359  88.078  1.00 30.00           C  
ATOM   1714  CG  ASP A 108     123.620 146.900  88.165  1.00 30.00           C  
ATOM   1715  OD1 ASP A 108     123.956 146.251  89.177  1.00 30.00           O  
ATOM   1716  OD2 ASP A 108     122.969 146.403  87.223  1.00 30.00           O  
ATOM   1717  H   ASP A 108     122.251 149.418  89.783  1.00 30.00           H  
ATOM   1718  HA  ASP A 108     124.805 148.506  89.961  1.00 30.00           H  
ATOM   1719  HB2 ASP A 108     123.333 148.825  87.571  1.00 30.00           H  
ATOM   1720  HB3 ASP A 108     124.866 148.413  87.618  1.00 30.00           H  
ATOM   1721  N   LEU A 109     123.868 151.447  89.267  1.00 30.00           N  
ATOM   1722  CA  LEU A 109     124.322 152.789  88.939  1.00 30.00           C  
ATOM   1723  C   LEU A 109     123.347 153.789  89.547  1.00 30.00           C  
ATOM   1724  O   LEU A 109     122.199 153.458  89.840  1.00 30.00           O  
ATOM   1725  CB  LEU A 109     124.415 152.967  87.418  1.00 30.00           C  
ATOM   1726  CG  LEU A 109     125.743 152.644  86.725  1.00 30.00           C  
ATOM   1727  CD1 LEU A 109     125.565 152.718  85.226  1.00 30.00           C  
ATOM   1728  CD2 LEU A 109     126.849 153.577  87.147  1.00 30.00           C  
ATOM   1729  H   LEU A 109     123.030 151.393  89.449  1.00 30.00           H  
ATOM   1730  HA  LEU A 109     125.199 152.937  89.325  1.00 30.00           H  
ATOM   1731  HB2 LEU A 109     123.742 152.397  87.013  1.00 30.00           H  
ATOM   1732  HB3 LEU A 109     124.211 153.893  87.214  1.00 30.00           H  
ATOM   1733  HG  LEU A 109     126.009 151.738  86.953  1.00 30.00           H  
ATOM   1734 HD11 LEU A 109     126.378 152.411  84.798  1.00 30.00           H  
ATOM   1735 HD12 LEU A 109     124.821 152.151  84.972  1.00 30.00           H  
ATOM   1736 HD13 LEU A 109     125.382 153.637  84.973  1.00 30.00           H  
ATOM   1737 HD21 LEU A 109     127.645 153.056  87.334  1.00 30.00           H  
ATOM   1738 HD22 LEU A 109     127.033 154.196  86.427  1.00 30.00           H  
ATOM   1739 HD23 LEU A 109     126.563 154.058  87.934  1.00 30.00           H  
ATOM   1740  N   TYR A 110     123.814 155.022  89.736  1.00 30.00           N  
ATOM   1741  CA  TYR A 110     122.939 156.124  90.125  1.00 30.00           C  
ATOM   1742  C   TYR A 110     123.157 157.309  89.200  1.00 30.00           C  
ATOM   1743  O   TYR A 110     124.287 157.568  88.766  1.00 30.00           O  
ATOM   1744  CB  TYR A 110     123.158 156.574  91.576  1.00 30.00           C  
ATOM   1745  CG  TYR A 110     122.240 157.718  91.984  1.00 30.00           C  
ATOM   1746  CD1 TYR A 110     120.917 157.492  92.332  1.00 30.00           C  
ATOM   1747  CD2 TYR A 110     122.701 159.026  92.011  1.00 30.00           C  
ATOM   1748  CE1 TYR A 110     120.083 158.530  92.697  1.00 30.00           C  
ATOM   1749  CE2 TYR A 110     121.876 160.071  92.375  1.00 30.00           C  
ATOM   1750  CZ  TYR A 110     120.567 159.819  92.716  1.00 30.00           C  
ATOM   1751  OH  TYR A 110     119.743 160.858  93.080  1.00 30.00           O  
ATOM   1752  H   TYR A 110     124.638 155.248  89.642  1.00 30.00           H  
ATOM   1753  HA  TYR A 110     122.015 155.843  90.036  1.00 30.00           H  
ATOM   1754  HB2 TYR A 110     122.985 155.827  92.168  1.00 30.00           H  
ATOM   1755  HB3 TYR A 110     124.076 156.872  91.682  1.00 30.00           H  
ATOM   1756  HD1 TYR A 110     120.584 156.632  92.318  1.00 30.00           H  
ATOM   1757  HD2 TYR A 110     123.578 159.201  91.780  1.00 30.00           H  
ATOM   1758  HE1 TYR A 110     119.199 158.361  92.928  1.00 30.00           H  
ATOM   1759  HE2 TYR A 110     122.204 160.942  92.388  1.00 30.00           H  
ATOM   1760  HH  TYR A 110     120.161 161.585  93.034  1.00 30.00           H  
ATOM   1761  N   ASP A 111     122.065 158.030  88.924  1.00 30.00           N  
ATOM   1762  CA  ASP A 111     122.061 159.189  88.044  1.00 30.00           C  
ATOM   1763  C   ASP A 111     121.357 160.367  88.705  1.00 30.00           C  
ATOM   1764  O   ASP A 111     120.403 160.194  89.478  1.00 30.00           O  
ATOM   1765  CB  ASP A 111     121.369 158.879  86.714  1.00 30.00           C  
ATOM   1766  CG  ASP A 111     121.454 160.034  85.732  1.00 30.00           C  
ATOM   1767  OD1 ASP A 111     122.532 160.232  85.133  1.00 30.00           O  
ATOM   1768  OD2 ASP A 111     120.444 160.747  85.564  1.00 30.00           O  
ATOM   1769  H   ASP A 111     121.290 157.855  89.252  1.00 30.00           H  
ATOM   1770  HA  ASP A 111     122.976 159.449  87.855  1.00 30.00           H  
ATOM   1771  HB2 ASP A 111     121.780 158.101  86.312  1.00 30.00           H  
ATOM   1772  HB3 ASP A 111     120.430 158.705  86.885  1.00 30.00           H  
ATOM   1773  N   TYR A 112     121.823 161.572  88.348  1.00 30.00           N  
ATOM   1774  CA  TYR A 112     121.339 162.809  88.956  1.00 30.00           C  
ATOM   1775  C   TYR A 112     120.099 163.351  88.255  1.00 30.00           C  
ATOM   1776  O   TYR A 112     119.091 163.626  88.914  1.00 30.00           O  
ATOM   1777  CB  TYR A 112     122.433 163.875  88.928  1.00 30.00           C  
ATOM   1778  CG  TYR A 112     123.708 163.492  89.636  1.00 30.00           C  
ATOM   1779  CD1 TYR A 112     123.819 163.603  91.013  1.00 30.00           C  
ATOM   1780  CD2 TYR A 112     124.813 163.048  88.923  1.00 30.00           C  
ATOM   1781  CE1 TYR A 112     124.985 163.260  91.664  1.00 30.00           C  
ATOM   1782  CE2 TYR A 112     125.986 162.708  89.565  1.00 30.00           C  
ATOM   1783  CZ  TYR A 112     126.067 162.817  90.936  1.00 30.00           C  
ATOM   1784  OH  TYR A 112     127.231 162.482  91.585  1.00 30.00           O  
ATOM   1785  H   TYR A 112     122.427 161.696  87.748  1.00 30.00           H  
ATOM   1786  HA  TYR A 112     121.110 162.636  89.882  1.00 30.00           H  
ATOM   1787  HB2 TYR A 112     122.656 164.066  88.004  1.00 30.00           H  
ATOM   1788  HB3 TYR A 112     122.092 164.678  89.354  1.00 30.00           H  
ATOM   1789  HD1 TYR A 112     123.090 163.900  91.508  1.00 30.00           H  
ATOM   1790  HD2 TYR A 112     124.760 162.974  87.998  1.00 30.00           H  
ATOM   1791  HE1 TYR A 112     125.042 163.336  92.589  1.00 30.00           H  
ATOM   1792  HE2 TYR A 112     126.718 162.407  89.076  1.00 30.00           H  
ATOM   1793  HH  TYR A 112     127.309 162.945  92.282  1.00 30.00           H  
ATOM   1794  N   LYS A 113     120.163 163.534  86.932  1.00 30.00           N  
ATOM   1795  CA  LYS A 113     119.058 164.107  86.167  1.00 30.00           C  
ATOM   1796  C   LYS A 113     117.726 163.586  86.678  1.00 30.00           C  
ATOM   1797  O   LYS A 113     116.842 164.353  87.074  1.00 30.00           O  
ATOM   1798  CB  LYS A 113     119.182 163.754  84.684  1.00 30.00           C  
ATOM   1799  CG  LYS A 113     120.355 164.366  83.947  1.00 30.00           C  
ATOM   1800  CD  LYS A 113     120.522 163.694  82.589  1.00 30.00           C  
ATOM   1801  CE  LYS A 113     119.264 163.847  81.733  1.00 30.00           C  
ATOM   1802  NZ  LYS A 113     118.781 163.471  80.374  1.00 30.00           N  
ATOM   1803  H   LYS A 113     120.847 163.332  86.452  1.00 30.00           H  
ATOM   1804  HA  LYS A 113     119.067 165.073  86.257  1.00 30.00           H  
ATOM   1805  HB2 LYS A 113     119.262 162.791  84.606  1.00 30.00           H  
ATOM   1806  HB3 LYS A 113     118.372 164.048  84.238  1.00 30.00           H  
ATOM   1807  HG2 LYS A 113     120.193 165.312  83.805  1.00 30.00           H  
ATOM   1808  HG3 LYS A 113     121.168 164.233  84.461  1.00 30.00           H  
ATOM   1809  HD2 LYS A 113     121.266 164.102  82.120  1.00 30.00           H  
ATOM   1810  HD3 LYS A 113     120.689 162.747  82.723  1.00 30.00           H  
ATOM   1811  HE2 LYS A 113     119.235 162.883  81.832  1.00 30.00           H  
ATOM   1812  HE3 LYS A 113     119.868 164.370  81.186  1.00 30.00           H  
ATOM   1813  HZ1 LYS A 113     117.944 163.751  80.260  1.00 30.00           H  
ATOM   1814  HZ2 LYS A 113     119.297 163.841  79.750  1.00 30.00           H  
ATOM   1815  HZ3 LYS A 113     118.802 162.585  80.277  1.00 30.00           H  
ATOM   1816  N   GLU A 114     117.595 162.269  86.662  1.00 30.00           N  
ATOM   1817  CA  GLU A 114     116.405 161.561  87.105  1.00 30.00           C  
ATOM   1818  C   GLU A 114     116.514 161.088  88.547  1.00 30.00           C  
ATOM   1819  O   GLU A 114     115.564 160.487  89.062  1.00 30.00           O  
ATOM   1820  CB  GLU A 114     116.143 160.386  86.154  1.00 30.00           C  
ATOM   1821  CG  GLU A 114     117.354 159.481  85.908  1.00 30.00           C  
ATOM   1822  CD  GLU A 114     117.313 158.806  84.555  1.00 30.00           C  
ATOM   1823  OE1 GLU A 114     116.327 159.001  83.814  1.00 30.00           O  
ATOM   1824  OE2 GLU A 114     118.274 158.079  84.226  1.00 30.00           O  
ATOM   1825  H   GLU A 114     118.224 161.755  86.396  1.00 30.00           H  
ATOM   1826  HA  GLU A 114     115.645 162.162  87.048  1.00 30.00           H  
ATOM   1827  HB2 GLU A 114     115.436 159.837  86.528  1.00 30.00           H  
ATOM   1828  HB3 GLU A 114     115.861 160.746  85.299  1.00 30.00           H  
ATOM   1829  HG2 GLU A 114     118.179 159.981  85.954  1.00 30.00           H  
ATOM   1830  HG3 GLU A 114     117.362 158.783  86.582  1.00 30.00           H  
ATOM   1831  N   ASN A 115     117.636 161.360  89.208  1.00 30.00           N  
ATOM   1832  CA  ASN A 115     117.811 161.128  90.640  1.00 30.00           C  
ATOM   1833  C   ASN A 115     117.362 159.724  91.034  1.00 30.00           C  
ATOM   1834  O   ASN A 115     116.482 159.540  91.875  1.00 30.00           O  
ATOM   1835  CB  ASN A 115     117.049 162.173  91.455  1.00 30.00           C  
ATOM   1836  CG  ASN A 115     117.585 163.576  91.262  1.00 30.00           C  
ATOM   1837  OD1 ASN A 115     117.107 164.323  90.409  1.00 30.00           O  
ATOM   1838  ND2 ASN A 115     118.583 163.943  92.057  1.00 30.00           N  
ATOM   1839  H   ASN A 115     118.336 161.687  88.835  1.00 30.00           H  
ATOM   1840  HA  ASN A 115     118.751 161.213  90.858  1.00 30.00           H  
ATOM   1841  HB2 ASN A 115     116.118 162.169  91.182  1.00 30.00           H  
ATOM   1842  HB3 ASN A 115     117.120 161.953  92.397  1.00 30.00           H  
ATOM   1843 HD21 ASN A 115     118.891 163.393  92.643  1.00 30.00           H  
ATOM   1844 HD22 ASN A 115     118.922 164.731  91.987  1.00 30.00           H  
ATOM   1845  N   ARG A 116     117.975 158.717  90.415  1.00 30.00           N  
ATOM   1846  CA  ARG A 116     117.541 157.358  90.716  1.00 30.00           C  
ATOM   1847  C   ARG A 116     118.542 156.332  90.197  1.00 30.00           C  
ATOM   1848  O   ARG A 116     119.558 156.666  89.582  1.00 30.00           O  
ATOM   1849  CB  ARG A 116     116.134 157.095  90.158  1.00 30.00           C  
ATOM   1850  CG  ARG A 116     115.909 157.477  88.701  1.00 30.00           C  
ATOM   1851  CD  ARG A 116     116.405 156.429  87.727  1.00 30.00           C  
ATOM   1852  NE  ARG A 116     115.900 156.680  86.381  1.00 30.00           N  
ATOM   1853  CZ  ARG A 116     116.381 156.119  85.280  1.00 30.00           C  
ATOM   1854  NH1 ARG A 116     117.441 155.331  85.313  1.00 30.00           N  
ATOM   1855  NH2 ARG A 116     115.784 156.357  84.116  1.00 30.00           N  
ATOM   1856  H   ARG A 116     118.614 158.790  89.845  1.00 30.00           H  
ATOM   1857  HA  ARG A 116     117.495 157.258  91.679  1.00 30.00           H  
ATOM   1858  HB2 ARG A 116     115.937 156.148  90.242  1.00 30.00           H  
ATOM   1859  HB3 ARG A 116     115.498 157.600  90.689  1.00 30.00           H  
ATOM   1860  HG2 ARG A 116     114.959 157.598  88.551  1.00 30.00           H  
ATOM   1861  HG3 ARG A 116     116.379 158.304  88.514  1.00 30.00           H  
ATOM   1862  HD2 ARG A 116     117.373 156.450  87.699  1.00 30.00           H  
ATOM   1863  HD3 ARG A 116     116.095 155.554  88.010  1.00 30.00           H  
ATOM   1864  HE  ARG A 116     115.230 157.212  86.298  1.00 30.00           H  
ATOM   1865 HH11 ARG A 116     117.832 155.170  86.061  1.00 30.00           H  
ATOM   1866 HH12 ARG A 116     117.737 154.978  84.587  1.00 30.00           H  
ATOM   1867 HH21 ARG A 116     115.094 156.870  84.083  1.00 30.00           H  
ATOM   1868 HH22 ARG A 116     116.090 156.002  83.395  1.00 30.00           H  
ATOM   1869  N   PHE A 117     118.221 155.067  90.467  1.00 30.00           N  
ATOM   1870  CA  PHE A 117     119.096 153.926  90.257  1.00 30.00           C  
ATOM   1871  C   PHE A 117     118.876 153.296  88.884  1.00 30.00           C  
ATOM   1872  O   PHE A 117     117.841 153.479  88.239  1.00 30.00           O  
ATOM   1873  CB  PHE A 117     118.856 152.863  91.336  1.00 30.00           C  
ATOM   1874  CG  PHE A 117     119.287 153.270  92.718  1.00 30.00           C  
ATOM   1875  CD1 PHE A 117     120.111 154.354  92.921  1.00 30.00           C  
ATOM   1876  CD2 PHE A 117     118.834 152.566  93.822  1.00 30.00           C  
ATOM   1877  CE1 PHE A 117     120.496 154.724  94.190  1.00 30.00           C  
ATOM   1878  CE2 PHE A 117     119.214 152.934  95.097  1.00 30.00           C  
ATOM   1879  CZ  PHE A 117     120.045 154.013  95.282  1.00 30.00           C  
ATOM   1880  H   PHE A 117     117.457 154.838  90.790  1.00 30.00           H  
ATOM   1881  HA  PHE A 117     120.018 154.218  90.298  1.00 30.00           H  
ATOM   1882  HB2 PHE A 117     117.909 152.682  91.391  1.00 30.00           H  
ATOM   1883  HB3 PHE A 117     119.337 152.055  91.098  1.00 30.00           H  
ATOM   1884  HD1 PHE A 117     120.422 154.838  92.190  1.00 30.00           H  
ATOM   1885  HD2 PHE A 117     118.273 151.837  93.700  1.00 30.00           H  
ATOM   1886  HE1 PHE A 117     121.056 155.454  94.308  1.00 30.00           H  
ATOM   1887  HE2 PHE A 117     118.907 152.451  95.832  1.00 30.00           H  
ATOM   1888  HZ  PHE A 117     120.302 154.263  96.140  1.00 30.00           H  
ATOM   1889  N   ILE A 118     119.884 152.543  88.450  1.00 30.00           N  
ATOM   1890  CA  ILE A 118     119.838 151.746  87.230  1.00 30.00           C  
ATOM   1891  C   ILE A 118     120.365 150.362  87.585  1.00 30.00           C  
ATOM   1892  O   ILE A 118     121.451 150.241  88.162  1.00 30.00           O  
ATOM   1893  CB  ILE A 118     120.671 152.354  86.089  1.00 30.00           C  
ATOM   1894  CG1 ILE A 118     120.127 153.724  85.688  1.00 30.00           C  
ATOM   1895  CG2 ILE A 118     120.652 151.451  84.862  1.00 30.00           C  
ATOM   1896  CD1 ILE A 118     120.716 154.884  86.470  1.00 30.00           C  
ATOM   1897  H   ILE A 118     120.635 152.477  88.865  1.00 30.00           H  
ATOM   1898  HA  ILE A 118     118.919 151.660  86.933  1.00 30.00           H  
ATOM   1899  HB  ILE A 118     121.588 152.458  86.390  1.00 30.00           H  
ATOM   1900 HG12 ILE A 118     120.310 153.873  84.747  1.00 30.00           H  
ATOM   1901 HG13 ILE A 118     119.173 153.715  85.841  1.00 30.00           H  
ATOM   1902 HG21 ILE A 118     121.248 151.820  84.191  1.00 30.00           H  
ATOM   1903 HG22 ILE A 118     120.947 150.562  85.106  1.00 30.00           H  
ATOM   1904 HG23 ILE A 118     119.748 151.413  84.514  1.00 30.00           H  
ATOM   1905 HD11 ILE A 118     120.330 155.711  86.141  1.00 30.00           H  
ATOM   1906 HD12 ILE A 118     120.511 154.778  87.411  1.00 30.00           H  
ATOM   1907 HD13 ILE A 118     121.677 154.895  86.340  1.00 30.00           H  
ATOM   1908  N   GLU A 119     119.604 149.324  87.243  1.00 30.00           N  
ATOM   1909  CA  GLU A 119     120.016 147.937  87.460  1.00 30.00           C  
ATOM   1910  C   GLU A 119     120.237 147.307  86.089  1.00 30.00           C  
ATOM   1911  O   GLU A 119     119.316 146.766  85.476  1.00 30.00           O  
ATOM   1912  CB  GLU A 119     118.978 147.175  88.277  1.00 30.00           C  
ATOM   1913  CG  GLU A 119     119.215 145.671  88.338  1.00 30.00           C  
ATOM   1914  CD  GLU A 119     120.590 145.317  88.873  1.00 30.00           C  
ATOM   1915  OE1 GLU A 119     121.186 146.153  89.585  1.00 30.00           O  
ATOM   1916  OE2 GLU A 119     121.076 144.205  88.579  1.00 30.00           O  
ATOM   1917  H   GLU A 119     118.830 149.398  86.876  1.00 30.00           H  
ATOM   1918  HA  GLU A 119     120.857 147.920  87.942  1.00 30.00           H  
ATOM   1919  HB2 GLU A 119     118.987 147.514  89.186  1.00 30.00           H  
ATOM   1920  HB3 GLU A 119     118.103 147.321  87.881  1.00 30.00           H  
ATOM   1921  HG2 GLU A 119     118.557 145.274  88.928  1.00 30.00           H  
ATOM   1922  HG3 GLU A 119     119.130 145.293  87.449  1.00 30.00           H  
ATOM   1923  N   ILE A 120     121.476 147.382  85.606  1.00 30.00           N  
ATOM   1924  CA  ILE A 120     121.793 146.881  84.275  1.00 30.00           C  
ATOM   1925  C   ILE A 120     122.014 145.379  84.341  1.00 30.00           C  
ATOM   1926  O   ILE A 120     122.793 144.883  85.165  1.00 30.00           O  
ATOM   1927  CB  ILE A 120     123.029 147.596  83.710  1.00 30.00           C  
ATOM   1928  CG1 ILE A 120     122.792 149.104  83.679  1.00 30.00           C  
ATOM   1929  CG2 ILE A 120     123.347 147.085  82.305  1.00 30.00           C  
ATOM   1930  CD1 ILE A 120     123.923 149.890  83.085  1.00 30.00           C  
ATOM   1931  H   ILE A 120     122.147 147.716  86.028  1.00 30.00           H  
ATOM   1932  HA  ILE A 120     121.045 147.054  83.682  1.00 30.00           H  
ATOM   1933  HB  ILE A 120     123.787 147.411  84.286  1.00 30.00           H  
ATOM   1934 HG12 ILE A 120     121.992 149.288  83.162  1.00 30.00           H  
ATOM   1935 HG13 ILE A 120     122.675 149.413  84.590  1.00 30.00           H  
ATOM   1936 HG21 ILE A 120     124.152 147.519  81.980  1.00 30.00           H  
ATOM   1937 HG22 ILE A 120     123.487 146.126  82.332  1.00 30.00           H  
ATOM   1938 HG23 ILE A 120     122.602 147.294  81.719  1.00 30.00           H  
ATOM   1939 HD11 ILE A 120     123.892 150.787  83.449  1.00 30.00           H  
ATOM   1940 HD12 ILE A 120     124.763 149.466  83.321  1.00 30.00           H  
ATOM   1941 HD13 ILE A 120     123.822 149.914  82.120  1.00 30.00           H  
ATOM   1942  N   GLY A 121     121.329 144.648  83.470  1.00 30.00           N  
ATOM   1943  CA  GLY A 121     121.589 143.232  83.316  1.00 30.00           C  
ATOM   1944  C   GLY A 121     121.432 142.802  81.875  1.00 30.00           C  
ATOM   1945  O   GLY A 121     120.366 142.981  81.279  1.00 30.00           O  
ATOM   1946  H   GLY A 121     120.709 144.951  82.958  1.00 30.00           H  
ATOM   1947  HA2 GLY A 121     122.492 143.029  83.604  1.00 30.00           H  
ATOM   1948  HA3 GLY A 121     120.968 142.724  83.862  1.00 30.00           H  
ATOM   1949  N   VAL A 122     122.487 142.228  81.307  1.00 30.00           N  
ATOM   1950  CA  VAL A 122     122.476 141.734  79.936  1.00 30.00           C  
ATOM   1951  C   VAL A 122     122.534 140.215  80.020  1.00 30.00           C  
ATOM   1952  O   VAL A 122     123.572 139.640  80.369  1.00 30.00           O  
ATOM   1953  CB  VAL A 122     123.636 142.304  79.102  1.00 30.00           C  
ATOM   1954  CG1 VAL A 122     124.994 141.914  79.685  1.00 30.00           C  
ATOM   1955  CG2 VAL A 122     123.523 141.854  77.650  1.00 30.00           C  
ATOM   1956  H   VAL A 122     123.237 142.111  81.709  1.00 30.00           H  
ATOM   1957  HA  VAL A 122     121.643 141.984  79.508  1.00 30.00           H  
ATOM   1958  HB  VAL A 122     123.578 143.271  79.115  1.00 30.00           H  
ATOM   1959 HG11 VAL A 122     125.662 142.535  79.357  1.00 30.00           H  
ATOM   1960 HG12 VAL A 122     124.953 141.956  80.652  1.00 30.00           H  
ATOM   1961 HG13 VAL A 122     125.216 141.014  79.402  1.00 30.00           H  
ATOM   1962 HG21 VAL A 122     124.399 141.583  77.339  1.00 30.00           H  
ATOM   1963 HG22 VAL A 122     122.905 141.110  77.588  1.00 30.00           H  
ATOM   1964 HG23 VAL A 122     123.195 142.595  77.117  1.00 30.00           H  
ATOM   1965  N   THR A 123     121.415 139.568  79.715  1.00 30.00           N  
ATOM   1966  CA  THR A 123     121.302 138.122  79.798  1.00 30.00           C  
ATOM   1967  C   THR A 123     121.318 137.514  78.404  1.00 30.00           C  
ATOM   1968  O   THR A 123     121.081 138.192  77.402  1.00 30.00           O  
ATOM   1969  CB  THR A 123     120.020 137.699  80.518  1.00 30.00           C  
ATOM   1970  OG1 THR A 123     118.926 138.506  80.067  1.00 30.00           O  
ATOM   1971  CG2 THR A 123     120.183 137.844  82.023  1.00 30.00           C  
ATOM   1972  H   THR A 123     120.693 139.955  79.454  1.00 30.00           H  
ATOM   1973  HA  THR A 123     122.058 137.768  80.292  1.00 30.00           H  
ATOM   1974  HB  THR A 123     119.834 136.768  80.321  1.00 30.00           H  
ATOM   1975  HG1 THR A 123     118.199 138.173  80.324  1.00 30.00           H  
ATOM   1976 HG21 THR A 123     119.332 137.699  82.463  1.00 30.00           H  
ATOM   1977 HG22 THR A 123     120.821 137.190  82.351  1.00 30.00           H  
ATOM   1978 HG23 THR A 123     120.507 138.732  82.238  1.00 30.00           H  
ATOM   1979  N   ARG A 124     121.605 136.215  78.361  1.00 30.00           N  
ATOM   1980  CA  ARG A 124     121.631 135.497  77.095  1.00 30.00           C  
ATOM   1981  C   ARG A 124     120.249 135.481  76.453  1.00 30.00           C  
ATOM   1982  O   ARG A 124     120.108 135.697  75.243  1.00 30.00           O  
ATOM   1983  CB  ARG A 124     122.148 134.078  77.327  1.00 30.00           C  
ATOM   1984  CG  ARG A 124     123.644 134.007  77.630  1.00 30.00           C  
ATOM   1985  CD  ARG A 124     123.976 134.444  79.058  1.00 30.00           C  
ATOM   1986  NE  ARG A 124     123.237 133.693  80.067  1.00 30.00           N  
ATOM   1987  CZ  ARG A 124     123.674 132.589  80.663  1.00 30.00           C  
ATOM   1988  NH1 ARG A 124     124.865 132.081  80.394  1.00 30.00           N  
ATOM   1989  NH2 ARG A 124     122.896 131.985  81.556  1.00 30.00           N  
ATOM   1990  H   ARG A 124     121.776 135.728  79.049  1.00 30.00           H  
ATOM   1991  HA  ARG A 124     122.240 135.945  76.487  1.00 30.00           H  
ATOM   1992  HB2 ARG A 124     121.671 133.691  78.077  1.00 30.00           H  
ATOM   1993  HB3 ARG A 124     121.981 133.554  76.530  1.00 30.00           H  
ATOM   1994  HG2 ARG A 124     123.955 133.096  77.510  1.00 30.00           H  
ATOM   1995  HG3 ARG A 124     124.107 134.602  77.023  1.00 30.00           H  
ATOM   1996  HD2 ARG A 124     124.925 134.313  79.212  1.00 30.00           H  
ATOM   1997  HD3 ARG A 124     123.766 135.383  79.165  1.00 30.00           H  
ATOM   1998  HE  ARG A 124     122.497 134.028  80.348  1.00 30.00           H  
ATOM   1999 HH11 ARG A 124     125.381 132.457  79.821  1.00 30.00           H  
ATOM   2000 HH12 ARG A 124     125.126 131.366  80.796  1.00 30.00           H  
ATOM   2001 HH21 ARG A 124     122.121 132.309  81.740  1.00 30.00           H  
ATOM   2002 HH22 ARG A 124     123.170 131.272  81.951  1.00 30.00           H  
ATOM   2003  N   ARG A 125     119.215 135.247  77.256  1.00 30.00           N  
ATOM   2004  CA  ARG A 125     117.854 135.215  76.739  1.00 30.00           C  
ATOM   2005  C   ARG A 125     117.428 136.604  76.278  1.00 30.00           C  
ATOM   2006  O   ARG A 125     118.053 137.614  76.609  1.00 30.00           O  
ATOM   2007  CB  ARG A 125     116.895 134.698  77.810  1.00 30.00           C  
ATOM   2008  CG  ARG A 125     117.180 133.272  78.258  1.00 30.00           C  
ATOM   2009  CD  ARG A 125     116.220 132.830  79.349  1.00 30.00           C  
ATOM   2010  NE  ARG A 125     114.866 132.647  78.842  1.00 30.00           N  
ATOM   2011  CZ  ARG A 125     113.798 132.458  79.605  1.00 30.00           C  
ATOM   2012  NH1 ARG A 125     113.884 132.436  80.925  1.00 30.00           N  
ATOM   2013  NH2 ARG A 125     112.611 132.286  79.028  1.00 30.00           N  
ATOM   2014  H   ARG A 125     119.276 135.103  78.103  1.00 30.00           H  
ATOM   2015  HA  ARG A 125     117.815 134.615  75.978  1.00 30.00           H  
ATOM   2016  HB2 ARG A 125     116.959 135.272  78.591  1.00 30.00           H  
ATOM   2017  HB3 ARG A 125     115.991 134.724  77.460  1.00 30.00           H  
ATOM   2018  HG2 ARG A 125     117.077 132.673  77.503  1.00 30.00           H  
ATOM   2019  HG3 ARG A 125     118.084 133.220  78.609  1.00 30.00           H  
ATOM   2020  HD2 ARG A 125     116.522 131.984  79.716  1.00 30.00           H  
ATOM   2021  HD3 ARG A 125     116.194 133.506  80.045  1.00 30.00           H  
ATOM   2022  HE  ARG A 125     114.738 132.760  77.999  1.00 30.00           H  
ATOM   2023 HH11 ARG A 125     114.646 132.546  81.310  1.00 30.00           H  
ATOM   2024 HH12 ARG A 125     113.177 132.312  81.400  1.00 30.00           H  
ATOM   2025 HH21 ARG A 125     112.546 132.299  78.170  1.00 30.00           H  
ATOM   2026 HH22 ARG A 125     111.912 132.164  79.513  1.00 30.00           H  
ATOM   2027  N   GLU A 126     116.348 136.648  75.501  1.00 30.00           N  
ATOM   2028  CA  GLU A 126     115.863 137.910  74.969  1.00 30.00           C  
ATOM   2029  C   GLU A 126     115.336 138.795  76.101  1.00 30.00           C  
ATOM   2030  O   GLU A 126     114.962 138.326  77.180  1.00 30.00           O  
ATOM   2031  CB  GLU A 126     114.784 137.667  73.912  1.00 30.00           C  
ATOM   2032  CG  GLU A 126     113.542 136.946  74.419  1.00 30.00           C  
ATOM   2033  CD  GLU A 126     112.522 137.891  75.023  1.00 30.00           C  
ATOM   2034  OE1 GLU A 126     112.581 139.105  74.730  1.00 30.00           O  
ATOM   2035  OE2 GLU A 126     111.658 137.420  75.793  1.00 30.00           O  
ATOM   2036  H   GLU A 126     115.884 135.962  75.268  1.00 30.00           H  
ATOM   2037  HA  GLU A 126     116.599 138.378  74.543  1.00 30.00           H  
ATOM   2038  HB2 GLU A 126     114.510 138.520  73.540  1.00 30.00           H  
ATOM   2039  HB3 GLU A 126     115.166 137.120  73.207  1.00 30.00           H  
ATOM   2040  HG2 GLU A 126     113.121 136.486  73.676  1.00 30.00           H  
ATOM   2041  HG3 GLU A 126     113.802 136.309  75.101  1.00 30.00           H  
ATOM   2042  N   VAL A 127     115.321 140.102  75.838  1.00 30.00           N  
ATOM   2043  CA  VAL A 127     115.070 141.086  76.891  1.00 30.00           C  
ATOM   2044  C   VAL A 127     113.639 140.982  77.414  1.00 30.00           C  
ATOM   2045  O   VAL A 127     113.398 140.996  78.628  1.00 30.00           O  
ATOM   2046  CB  VAL A 127     115.382 142.507  76.384  1.00 30.00           C  
ATOM   2047  CG1 VAL A 127     116.872 142.669  76.137  1.00 30.00           C  
ATOM   2048  CG2 VAL A 127     114.610 142.817  75.101  1.00 30.00           C  
ATOM   2049  H   VAL A 127     115.457 140.437  75.060  1.00 30.00           H  
ATOM   2050  HA  VAL A 127     115.667 140.902  77.634  1.00 30.00           H  
ATOM   2051  HB  VAL A 127     115.121 143.149  77.062  1.00 30.00           H  
ATOM   2052 HG11 VAL A 127     117.093 143.613  76.144  1.00 30.00           H  
ATOM   2053 HG12 VAL A 127     117.363 142.211  76.836  1.00 30.00           H  
ATOM   2054 HG13 VAL A 127     117.089 142.285  75.273  1.00 30.00           H  
ATOM   2055 HG21 VAL A 127     114.819 143.723  74.822  1.00 30.00           H  
ATOM   2056 HG22 VAL A 127     114.878 142.198  74.406  1.00 30.00           H  
ATOM   2057 HG23 VAL A 127     113.659 142.739  75.262  1.00 30.00           H  
ATOM   2058  N   HIS A 128     112.666 140.868  76.509  1.00 30.00           N  
ATOM   2059  CA  HIS A 128     111.265 141.083  76.864  1.00 30.00           C  
ATOM   2060  C   HIS A 128     110.710 140.064  77.855  1.00 30.00           C  
ATOM   2061  O   HIS A 128     109.524 140.125  78.199  1.00 30.00           O  
ATOM   2062  CB  HIS A 128     110.410 141.108  75.595  1.00 30.00           C  
ATOM   2063  CG  HIS A 128     110.706 142.271  74.700  1.00 30.00           C  
ATOM   2064  ND1 HIS A 128     111.676 142.230  73.722  1.00 30.00           N  
ATOM   2065  CD2 HIS A 128     110.164 143.510  74.641  1.00 30.00           C  
ATOM   2066  CE1 HIS A 128     111.719 143.394  73.099  1.00 30.00           C  
ATOM   2067  NE2 HIS A 128     110.810 144.188  73.636  1.00 30.00           N  
ATOM   2068  H   HIS A 128     112.793 140.666  75.682  1.00 30.00           H  
ATOM   2069  HA  HIS A 128     111.175 141.948  77.284  1.00 30.00           H  
ATOM   2070  HB2 HIS A 128     110.563 140.294  75.092  1.00 30.00           H  
ATOM   2071  HB3 HIS A 128     109.478 141.163  75.854  1.00 30.00           H  
ATOM   2072  HD2 HIS A 128     109.482 143.841  75.179  1.00 30.00           H  
ATOM   2073  HE1 HIS A 128     112.289 143.618  72.399  1.00 30.00           H  
ATOM   2074  HE2 HIS A 128     110.650 144.999  73.396  1.00 30.00           H  
ATOM   2075  N   ILE A 129     111.534 139.131  78.318  1.00 30.00           N  
ATOM   2076  CA  ILE A 129     111.161 138.235  79.410  1.00 30.00           C  
ATOM   2077  C   ILE A 129     112.006 138.494  80.653  1.00 30.00           C  
ATOM   2078  O   ILE A 129     111.480 138.585  81.763  1.00 30.00           O  
ATOM   2079  CB  ILE A 129     111.258 136.761  78.954  1.00 30.00           C  
ATOM   2080  CG1 ILE A 129     110.831 135.825  80.086  1.00 30.00           C  
ATOM   2081  CG2 ILE A 129     112.669 136.417  78.493  1.00 30.00           C  
ATOM   2082  CD1 ILE A 129     110.421 134.451  79.610  1.00 30.00           C  
ATOM   2083  H   ILE A 129     112.324 138.992  78.012  1.00 30.00           H  
ATOM   2084  HA  ILE A 129     110.237 138.402  79.651  1.00 30.00           H  
ATOM   2085  HB  ILE A 129     110.653 136.630  78.207  1.00 30.00           H  
ATOM   2086 HG12 ILE A 129     111.574 135.716  80.703  1.00 30.00           H  
ATOM   2087 HG13 ILE A 129     110.075 136.219  80.549  1.00 30.00           H  
ATOM   2088 HG21 ILE A 129     112.660 135.533  78.094  1.00 30.00           H  
ATOM   2089 HG22 ILE A 129     112.962 137.068  77.839  1.00 30.00           H  
ATOM   2090 HG23 ILE A 129     113.266 136.425  79.259  1.00 30.00           H  
ATOM   2091 HD11 ILE A 129     110.534 133.817  80.334  1.00 30.00           H  
ATOM   2092 HD12 ILE A 129     109.491 134.478  79.335  1.00 30.00           H  
ATOM   2093 HD13 ILE A 129     110.979 134.200  78.859  1.00 30.00           H  
ATOM   2094  N   TYR A 130     113.325 138.621  80.476  1.00 30.00           N  
ATOM   2095  CA  TYR A 130     114.218 138.895  81.598  1.00 30.00           C  
ATOM   2096  C   TYR A 130     113.857 140.201  82.289  1.00 30.00           C  
ATOM   2097  O   TYR A 130     113.985 140.315  83.518  1.00 30.00           O  
ATOM   2098  CB  TYR A 130     115.662 138.930  81.096  1.00 30.00           C  
ATOM   2099  CG  TYR A 130     116.701 139.298  82.134  1.00 30.00           C  
ATOM   2100  CD1 TYR A 130     116.757 138.643  83.355  1.00 30.00           C  
ATOM   2101  CD2 TYR A 130     117.643 140.288  81.877  1.00 30.00           C  
ATOM   2102  CE1 TYR A 130     117.712 138.973  84.300  1.00 30.00           C  
ATOM   2103  CE2 TYR A 130     118.604 140.621  82.810  1.00 30.00           C  
ATOM   2104  CZ  TYR A 130     118.635 139.959  84.020  1.00 30.00           C  
ATOM   2105  OH  TYR A 130     119.589 140.296  84.953  1.00 30.00           O  
ATOM   2106  H   TYR A 130     113.724 138.554  79.716  1.00 30.00           H  
ATOM   2107  HA  TYR A 130     114.144 138.181  82.249  1.00 30.00           H  
ATOM   2108  HB2 TYR A 130     115.891 138.051  80.754  1.00 30.00           H  
ATOM   2109  HB3 TYR A 130     115.723 139.581  80.381  1.00 30.00           H  
ATOM   2110  HD1 TYR A 130     116.138 137.976  83.545  1.00 30.00           H  
ATOM   2111  HD2 TYR A 130     117.625 140.734  81.061  1.00 30.00           H  
ATOM   2112  HE1 TYR A 130     117.736 138.529  85.116  1.00 30.00           H  
ATOM   2113  HE2 TYR A 130     119.224 141.288  82.626  1.00 30.00           H  
ATOM   2114  HH  TYR A 130     119.487 139.835  85.649  1.00 30.00           H  
ATOM   2115  N   TYR A 131     113.406 141.194  81.522  1.00 30.00           N  
ATOM   2116  CA  TYR A 131     113.045 142.488  82.081  1.00 30.00           C  
ATOM   2117  C   TYR A 131     111.970 142.320  83.145  1.00 30.00           C  
ATOM   2118  O   TYR A 131     112.200 142.628  84.318  1.00 30.00           O  
ATOM   2119  CB  TYR A 131     112.550 143.436  80.988  1.00 30.00           C  
ATOM   2120  CG  TYR A 131     112.464 144.870  81.447  1.00 30.00           C  
ATOM   2121  CD1 TYR A 131     113.611 145.630  81.603  1.00 30.00           C  
ATOM   2122  CD2 TYR A 131     111.242 145.460  81.741  1.00 30.00           C  
ATOM   2123  CE1 TYR A 131     113.547 146.934  82.024  1.00 30.00           C  
ATOM   2124  CE2 TYR A 131     111.169 146.770  82.168  1.00 30.00           C  
ATOM   2125  CZ  TYR A 131     112.326 147.504  82.307  1.00 30.00           C  
ATOM   2126  OH  TYR A 131     112.262 148.810  82.733  1.00 30.00           O  
ATOM   2127  H   TYR A 131     113.302 141.138  80.670  1.00 30.00           H  
ATOM   2128  HA  TYR A 131     113.825 142.886  82.498  1.00 30.00           H  
ATOM   2129  HB2 TYR A 131     113.161 143.400  80.238  1.00 30.00           H  
ATOM   2130  HB3 TYR A 131     111.665 143.159  80.705  1.00 30.00           H  
ATOM   2131  HD1 TYR A 131     114.439 145.251  81.411  1.00 30.00           H  
ATOM   2132  HD2 TYR A 131     110.462 144.967  81.647  1.00 30.00           H  
ATOM   2133  HE1 TYR A 131     114.328 147.425  82.118  1.00 30.00           H  
ATOM   2134  HE2 TYR A 131     110.343 147.155  82.360  1.00 30.00           H  
ATOM   2135  HH  TYR A 131     113.035 149.099  82.892  1.00 30.00           H  
ATOM   2136  N   LEU A 132     110.797 141.826  82.748  1.00 30.00           N  
ATOM   2137  CA  LEU A 132     109.720 141.633  83.711  1.00 30.00           C  
ATOM   2138  C   LEU A 132     110.047 140.570  84.748  1.00 30.00           C  
ATOM   2139  O   LEU A 132     109.502 140.628  85.854  1.00 30.00           O  
ATOM   2140  CB  LEU A 132     108.414 141.276  82.993  1.00 30.00           C  
ATOM   2141  CG  LEU A 132     107.572 142.441  82.452  1.00 30.00           C  
ATOM   2142  CD1 LEU A 132     107.108 143.355  83.584  1.00 30.00           C  
ATOM   2143  CD2 LEU A 132     108.316 143.237  81.391  1.00 30.00           C  
ATOM   2144  H   LEU A 132     110.602 141.598  81.942  1.00 30.00           H  
ATOM   2145  HA  LEU A 132     109.582 142.468  84.183  1.00 30.00           H  
ATOM   2146  HB2 LEU A 132     108.631 140.706  82.239  1.00 30.00           H  
ATOM   2147  HB3 LEU A 132     107.853 140.785  83.614  1.00 30.00           H  
ATOM   2148  HG  LEU A 132     106.778 142.076  82.034  1.00 30.00           H  
ATOM   2149 HD11 LEU A 132     106.466 143.991  83.233  1.00 30.00           H  
ATOM   2150 HD12 LEU A 132     106.694 142.816  84.275  1.00 30.00           H  
ATOM   2151 HD13 LEU A 132     107.873 143.827  83.947  1.00 30.00           H  
ATOM   2152 HD21 LEU A 132     107.832 144.059  81.214  1.00 30.00           H  
ATOM   2153 HD22 LEU A 132     109.204 143.446  81.715  1.00 30.00           H  
ATOM   2154 HD23 LEU A 132     108.376 142.708  80.580  1.00 30.00           H  
ATOM   2155  N   GLU A 133     110.941 139.625  84.445  1.00 30.00           N  
ATOM   2156  CA  GLU A 133     111.387 138.696  85.477  1.00 30.00           C  
ATOM   2157  C   GLU A 133     112.044 139.453  86.626  1.00 30.00           C  
ATOM   2158  O   GLU A 133     111.559 139.431  87.764  1.00 30.00           O  
ATOM   2159  CB  GLU A 133     112.349 137.669  84.877  1.00 30.00           C  
ATOM   2160  CG  GLU A 133     111.664 136.391  84.413  1.00 30.00           C  
ATOM   2161  CD  GLU A 133     112.585 135.488  83.617  1.00 30.00           C  
ATOM   2162  OE1 GLU A 133     113.340 136.003  82.766  1.00 30.00           O  
ATOM   2163  OE2 GLU A 133     112.552 134.260  83.840  1.00 30.00           O  
ATOM   2164  H   GLU A 133     111.292 139.506  83.670  1.00 30.00           H  
ATOM   2165  HA  GLU A 133     110.619 138.221  85.829  1.00 30.00           H  
ATOM   2166  HB2 GLU A 133     112.791 138.063  84.110  1.00 30.00           H  
ATOM   2167  HB3 GLU A 133     113.006 137.426  85.548  1.00 30.00           H  
ATOM   2168  HG2 GLU A 133     111.358 135.897  85.189  1.00 30.00           H  
ATOM   2169  HG3 GLU A 133     110.910 136.624  83.849  1.00 30.00           H  
ATOM   2170  N   LYS A 134     113.137 140.160  86.339  1.00 30.00           N  
ATOM   2171  CA  LYS A 134     113.777 140.935  87.396  1.00 30.00           C  
ATOM   2172  C   LYS A 134     112.845 141.995  87.967  1.00 30.00           C  
ATOM   2173  O   LYS A 134     113.010 142.390  89.127  1.00 30.00           O  
ATOM   2174  CB  LYS A 134     115.060 141.594  86.888  1.00 30.00           C  
ATOM   2175  CG  LYS A 134     114.860 142.604  85.775  1.00 30.00           C  
ATOM   2176  CD  LYS A 134     116.121 143.418  85.560  1.00 30.00           C  
ATOM   2177  CE  LYS A 134     117.256 142.568  85.055  1.00 30.00           C  
ATOM   2178  NZ  LYS A 134     118.439 143.389  84.683  1.00 30.00           N  
ATOM   2179  H   LYS A 134     113.515 140.207  85.569  1.00 30.00           H  
ATOM   2180  HA  LYS A 134     114.021 140.335  88.117  1.00 30.00           H  
ATOM   2181  HB2 LYS A 134     115.486 142.054  87.628  1.00 30.00           H  
ATOM   2182  HB3 LYS A 134     115.649 140.899  86.553  1.00 30.00           H  
ATOM   2183  HG2 LYS A 134     114.653 142.139  84.952  1.00 30.00           H  
ATOM   2184  HG3 LYS A 134     114.144 143.213  86.009  1.00 30.00           H  
ATOM   2185  HD2 LYS A 134     115.950 144.083  84.882  1.00 30.00           H  
ATOM   2186  HD3 LYS A 134     116.389 143.837  86.393  1.00 30.00           H  
ATOM   2187  HE2 LYS A 134     117.524 141.943  85.745  1.00 30.00           H  
ATOM   2188  HE3 LYS A 134     116.952 142.094  84.267  1.00 30.00           H  
ATOM   2189  HZ1 LYS A 134     118.883 142.999  84.017  1.00 30.00           H  
ATOM   2190  HZ2 LYS A 134     118.178 144.198  84.422  1.00 30.00           H  
ATOM   2191  HZ3 LYS A 134     118.983 143.475  85.382  1.00 30.00           H  
ATOM   2192  N   ALA A 135     111.869 142.463  87.184  1.00 30.00           N  
ATOM   2193  CA  ALA A 135     110.909 143.430  87.703  1.00 30.00           C  
ATOM   2194  C   ALA A 135     110.036 142.816  88.789  1.00 30.00           C  
ATOM   2195  O   ALA A 135     109.766 143.457  89.810  1.00 30.00           O  
ATOM   2196  CB  ALA A 135     110.045 143.974  86.567  1.00 30.00           C  
ATOM   2197  H   ALA A 135     111.746 142.241  86.363  1.00 30.00           H  
ATOM   2198  HA  ALA A 135     111.392 144.176  88.092  1.00 30.00           H  
ATOM   2199  HB1 ALA A 135     109.485 144.688  86.910  1.00 30.00           H  
ATOM   2200  HB2 ALA A 135     110.622 144.312  85.865  1.00 30.00           H  
ATOM   2201  HB3 ALA A 135     109.492 143.256  86.224  1.00 30.00           H  
ATOM   2202  N   ASN A 136     109.568 141.582  88.584  1.00 30.00           N  
ATOM   2203  CA  ASN A 136     108.750 140.945  89.610  1.00 30.00           C  
ATOM   2204  C   ASN A 136     109.614 140.411  90.748  1.00 30.00           C  
ATOM   2205  O   ASN A 136     109.094 140.117  91.831  1.00 30.00           O  
ATOM   2206  CB  ASN A 136     107.876 139.842  88.998  1.00 30.00           C  
ATOM   2207  CG  ASN A 136     108.659 138.604  88.593  1.00 30.00           C  
ATOM   2208  OD1 ASN A 136     109.801 138.408  88.995  1.00 30.00           O  
ATOM   2209  ND2 ASN A 136     108.033 137.756  87.784  1.00 30.00           N  
ATOM   2210  H   ASN A 136     109.706 141.107  87.880  1.00 30.00           H  
ATOM   2211  HA  ASN A 136     108.154 141.612  89.987  1.00 30.00           H  
ATOM   2212  HB2 ASN A 136     107.209 139.573  89.649  1.00 30.00           H  
ATOM   2213  HB3 ASN A 136     107.442 140.192  88.204  1.00 30.00           H  
ATOM   2214 HD21 ASN A 136     107.232 137.925  87.523  1.00 30.00           H  
ATOM   2215 HD22 ASN A 136     108.429 137.038  87.524  1.00 30.00           H  
ATOM   2216  N   LYS A 137     110.926 140.278  90.526  1.00 30.00           N  
ATOM   2217  CA  LYS A 137     111.828 140.037  91.651  1.00 30.00           C  
ATOM   2218  C   LYS A 137     111.918 141.251  92.569  1.00 30.00           C  
ATOM   2219  O   LYS A 137     112.072 141.093  93.786  1.00 30.00           O  
ATOM   2220  CB  LYS A 137     113.228 139.659  91.158  1.00 30.00           C  
ATOM   2221  CG  LYS A 137     113.455 138.164  90.965  1.00 30.00           C  
ATOM   2222  CD  LYS A 137     112.726 137.620  89.756  1.00 30.00           C  
ATOM   2223  CE  LYS A 137     113.082 136.168  89.492  1.00 30.00           C  
ATOM   2224  NZ  LYS A 137     112.297 135.603  88.361  1.00 30.00           N  
ATOM   2225  H   LYS A 137     111.307 140.318  89.756  1.00 30.00           H  
ATOM   2226  HA  LYS A 137     111.485 139.296  92.173  1.00 30.00           H  
ATOM   2227  HB2 LYS A 137     113.384 140.093  90.307  1.00 30.00           H  
ATOM   2228  HB3 LYS A 137     113.878 139.972  91.807  1.00 30.00           H  
ATOM   2229  HG2 LYS A 137     114.404 138.001  90.842  1.00 30.00           H  
ATOM   2230  HG3 LYS A 137     113.136 137.689  91.748  1.00 30.00           H  
ATOM   2231  HD2 LYS A 137     111.772 137.678  89.908  1.00 30.00           H  
ATOM   2232  HD3 LYS A 137     112.982 138.135  88.977  1.00 30.00           H  
ATOM   2233  HE2 LYS A 137     114.023 136.105  89.270  1.00 30.00           H  
ATOM   2234  HE3 LYS A 137     112.889 135.645  90.286  1.00 30.00           H  
ATOM   2235  HZ1 LYS A 137     112.501 134.744  88.247  1.00 30.00           H  
ATOM   2236  HZ2 LYS A 137     111.427 135.673  88.531  1.00 30.00           H  
ATOM   2237  HZ3 LYS A 137     112.481 136.046  87.612  1.00 30.00           H  
ATOM   2238  N   ILE A 138     111.823 142.458  92.017  1.00 30.00           N  
ATOM   2239  CA  ILE A 138     111.966 143.696  92.779  1.00 30.00           C  
ATOM   2240  C   ILE A 138     110.574 144.267  93.025  1.00 30.00           C  
ATOM   2241  O   ILE A 138     109.775 144.402  92.092  1.00 30.00           O  
ATOM   2242  CB  ILE A 138     112.871 144.700  92.046  1.00 30.00           C  
ATOM   2243  CG1 ILE A 138     113.207 145.885  92.957  1.00 30.00           C  
ATOM   2244  CG2 ILE A 138     112.214 145.182  90.760  1.00 30.00           C  
ATOM   2245  CD1 ILE A 138     114.098 146.926  92.303  1.00 30.00           C  
ATOM   2246  H   ILE A 138     111.670 142.587  91.181  1.00 30.00           H  
ATOM   2247  HA  ILE A 138     112.370 143.499  93.639  1.00 30.00           H  
ATOM   2248  HB  ILE A 138     113.699 144.251  91.814  1.00 30.00           H  
ATOM   2249 HG12 ILE A 138     112.384 146.322  93.222  1.00 30.00           H  
ATOM   2250 HG13 ILE A 138     113.669 145.552  93.743  1.00 30.00           H  
ATOM   2251 HG21 ILE A 138     112.873 145.648  90.222  1.00 30.00           H  
ATOM   2252 HG22 ILE A 138     111.879 144.415  90.272  1.00 30.00           H  
ATOM   2253 HG23 ILE A 138     111.484 145.779  90.981  1.00 30.00           H  
ATOM   2254 HD11 ILE A 138     114.324 147.605  92.959  1.00 30.00           H  
ATOM   2255 HD12 ILE A 138     114.906 146.494  91.986  1.00 30.00           H  
ATOM   2256 HD13 ILE A 138     113.627 147.329  91.559  1.00 30.00           H  
ATOM   2257  N   LYS A 139     110.284 144.602  94.279  1.00 30.00           N  
ATOM   2258  CA  LYS A 139     108.930 144.953  94.683  1.00 30.00           C  
ATOM   2259  C   LYS A 139     108.678 146.447  94.525  1.00 30.00           C  
ATOM   2260  O   LYS A 139     109.407 147.270  95.090  1.00 30.00           O  
ATOM   2261  CB  LYS A 139     108.692 144.542  96.135  1.00 30.00           C  
ATOM   2262  CG  LYS A 139     108.893 143.060  96.415  1.00 30.00           C  
ATOM   2263  CD  LYS A 139     107.769 142.214  95.839  1.00 30.00           C  
ATOM   2264  CE  LYS A 139     108.154 141.607  94.499  1.00 30.00           C  
ATOM   2265  NZ  LYS A 139     107.107 140.679  93.992  1.00 30.00           N  
ATOM   2266  H   LYS A 139     110.861 144.635  94.919  1.00 30.00           H  
ATOM   2267  HA  LYS A 139     108.295 144.482  94.124  1.00 30.00           H  
ATOM   2268  HB2 LYS A 139     109.310 145.033  96.700  1.00 30.00           H  
ATOM   2269  HB3 LYS A 139     107.781 144.768  96.378  1.00 30.00           H  
ATOM   2270  HG2 LYS A 139     109.728 142.769  96.015  1.00 30.00           H  
ATOM   2271  HG3 LYS A 139     108.917 142.918  97.374  1.00 30.00           H  
ATOM   2272  HD2 LYS A 139     107.568 141.491  96.453  1.00 30.00           H  
ATOM   2273  HD3 LYS A 139     106.985 142.770  95.706  1.00 30.00           H  
ATOM   2274  HE2 LYS A 139     108.271 142.314  93.846  1.00 30.00           H  
ATOM   2275  HE3 LYS A 139     108.978 141.105  94.602  1.00 30.00           H  
ATOM   2276  HZ1 LYS A 139     107.361 140.331  93.213  1.00 30.00           H  
ATOM   2277  HZ2 LYS A 139     106.977 140.020  94.575  1.00 30.00           H  
ATOM   2278  HZ3 LYS A 139     106.341 141.119  93.878  1.00 30.00           H  
ATOM   2279  N   SER A 140     107.637 146.793  93.762  1.00 30.00           N  
ATOM   2280  CA  SER A 140     107.161 148.169  93.656  1.00 30.00           C  
ATOM   2281  C   SER A 140     108.321 149.136  93.468  1.00 30.00           C  
ATOM   2282  O   SER A 140     108.555 150.006  94.313  1.00 30.00           O  
ATOM   2283  CB  SER A 140     106.352 148.552  94.895  1.00 30.00           C  
ATOM   2284  OG  SER A 140     105.899 149.891  94.813  1.00 30.00           O  
ATOM   2285  H   SER A 140     107.183 146.234  93.289  1.00 30.00           H  
ATOM   2286  HA  SER A 140     106.581 148.243  92.881  1.00 30.00           H  
ATOM   2287  HB2 SER A 140     105.583 147.964  94.964  1.00 30.00           H  
ATOM   2288  HB3 SER A 140     106.913 148.456  95.680  1.00 30.00           H  
ATOM   2289  HG  SER A 140     105.416 150.072  95.476  1.00 30.00           H  
ATOM   2290  N   GLU A 141     109.046 148.995  92.366  1.00 30.00           N  
ATOM   2291  CA  GLU A 141     110.306 149.697  92.170  1.00 30.00           C  
ATOM   2292  C   GLU A 141     110.106 150.928  91.297  1.00 30.00           C  
ATOM   2293  O   GLU A 141     109.464 150.862  90.244  1.00 30.00           O  
ATOM   2294  CB  GLU A 141     111.348 148.766  91.542  1.00 30.00           C  
ATOM   2295  CG  GLU A 141     111.176 148.476  90.048  1.00 30.00           C  
ATOM   2296  CD  GLU A 141     109.959 147.626  89.738  1.00 30.00           C  
ATOM   2297  OE1 GLU A 141     109.200 147.306  90.676  1.00 30.00           O  
ATOM   2298  OE2 GLU A 141     109.763 147.277  88.556  1.00 30.00           O  
ATOM   2299  H   GLU A 141     108.819 148.497  91.707  1.00 30.00           H  
ATOM   2300  HA  GLU A 141     110.644 149.990  93.031  1.00 30.00           H  
ATOM   2301  HB2 GLU A 141     112.224 149.159  91.667  1.00 30.00           H  
ATOM   2302  HB3 GLU A 141     111.310 147.914  92.005  1.00 30.00           H  
ATOM   2303  HG2 GLU A 141     111.106 149.306  89.552  1.00 30.00           H  
ATOM   2304  HG3 GLU A 141     111.955 147.984  89.746  1.00 30.00           H  
ATOM   2305  N   LYS A 142     110.652 152.056  91.753  1.00 30.00           N  
ATOM   2306  CA  LYS A 142     110.740 153.263  90.944  1.00 30.00           C  
ATOM   2307  C   LYS A 142     112.072 153.400  90.230  1.00 30.00           C  
ATOM   2308  O   LYS A 142     112.153 154.127  89.238  1.00 30.00           O  
ATOM   2309  CB  LYS A 142     110.507 154.508  91.809  1.00 30.00           C  
ATOM   2310  CG  LYS A 142     109.039 154.863  91.982  1.00 30.00           C  
ATOM   2311  CD  LYS A 142     108.327 153.880  92.893  1.00 30.00           C  
ATOM   2312  CE  LYS A 142     106.870 154.267  93.091  1.00 30.00           C  
ATOM   2313  NZ  LYS A 142     106.130 153.260  93.894  1.00 30.00           N  
ATOM   2314  H   LYS A 142     110.981 152.145  92.541  1.00 30.00           H  
ATOM   2315  HA  LYS A 142     110.044 153.239  90.268  1.00 30.00           H  
ATOM   2316  HB2 LYS A 142     110.880 154.353  92.690  1.00 30.00           H  
ATOM   2317  HB3 LYS A 142     110.948 155.265  91.394  1.00 30.00           H  
ATOM   2318  HG2 LYS A 142     108.970 155.746  92.374  1.00 30.00           H  
ATOM   2319  HG3 LYS A 142     108.602 154.844  91.115  1.00 30.00           H  
ATOM   2320  HD2 LYS A 142     108.353 152.995  92.496  1.00 30.00           H  
ATOM   2321  HD3 LYS A 142     108.761 153.873  93.761  1.00 30.00           H  
ATOM   2322  HE2 LYS A 142     106.829 155.117  93.555  1.00 30.00           H  
ATOM   2323  HE3 LYS A 142     106.441 154.339  92.223  1.00 30.00           H  
ATOM   2324  HZ1 LYS A 142     105.279 153.507  93.983  1.00 30.00           H  
ATOM   2325  HZ2 LYS A 142     106.158 152.467  93.488  1.00 30.00           H  
ATOM   2326  HZ3 LYS A 142     106.496 153.184  94.701  1.00 30.00           H  
ATOM   2327  N   THR A 143     113.115 152.726  90.712  1.00 30.00           N  
ATOM   2328  CA  THR A 143     114.349 152.620  89.949  1.00 30.00           C  
ATOM   2329  C   THR A 143     114.060 152.072  88.560  1.00 30.00           C  
ATOM   2330  O   THR A 143     113.481 150.994  88.408  1.00 30.00           O  
ATOM   2331  CB  THR A 143     115.354 151.719  90.672  1.00 30.00           C  
ATOM   2332  OG1 THR A 143     116.576 151.677  89.926  1.00 30.00           O  
ATOM   2333  CG2 THR A 143     114.811 150.307  90.835  1.00 30.00           C  
ATOM   2334  H   THR A 143     113.130 152.328  91.474  1.00 30.00           H  
ATOM   2335  HA  THR A 143     114.744 153.501  89.852  1.00 30.00           H  
ATOM   2336  HB  THR A 143     115.529 152.080  91.555  1.00 30.00           H  
ATOM   2337  HG1 THR A 143     117.095 151.106  90.257  1.00 30.00           H  
ATOM   2338 HG21 THR A 143     115.344 149.823  91.485  1.00 30.00           H  
ATOM   2339 HG22 THR A 143     113.895 150.345  91.144  1.00 30.00           H  
ATOM   2340 HG23 THR A 143     114.842 149.837  89.989  1.00 30.00           H  
ATOM   2341  N   HIS A 144     114.457 152.831  87.548  1.00 30.00           N  
ATOM   2342  CA  HIS A 144     114.280 152.408  86.171  1.00 30.00           C  
ATOM   2343  C   HIS A 144     115.222 151.257  85.856  1.00 30.00           C  
ATOM   2344  O   HIS A 144     116.370 151.231  86.308  1.00 30.00           O  
ATOM   2345  CB  HIS A 144     114.539 153.581  85.230  1.00 30.00           C  
ATOM   2346  CG  HIS A 144     114.429 153.241  83.778  1.00 30.00           C  
ATOM   2347  ND1 HIS A 144     115.340 152.438  83.129  1.00 30.00           N  
ATOM   2348  CD2 HIS A 144     113.520 153.608  82.847  1.00 30.00           C  
ATOM   2349  CE1 HIS A 144     114.996 152.323  81.859  1.00 30.00           C  
ATOM   2350  NE2 HIS A 144     113.894 153.022  81.663  1.00 30.00           N  
ATOM   2351  H   HIS A 144     114.832 153.600  87.634  1.00 30.00           H  
ATOM   2352  HA  HIS A 144     113.368 152.105  86.040  1.00 30.00           H  
ATOM   2353  HB2 HIS A 144     113.922 154.302  85.430  1.00 30.00           H  
ATOM   2354  HB3 HIS A 144     115.449 153.859  85.387  1.00 30.00           H  
ATOM   2355  HD1 HIS A 144     116.028 152.071  83.493  1.00 30.00           H  
ATOM   2356  HD2 HIS A 144     112.778 154.153  82.982  1.00 30.00           H  
ATOM   2357  HE1 HIS A 144     115.450 151.829  81.215  1.00 30.00           H  
ATOM   2358  N   ILE A 145     114.729 150.303  85.075  1.00 30.00           N  
ATOM   2359  CA  ILE A 145     115.469 149.105  84.708  1.00 30.00           C  
ATOM   2360  C   ILE A 145     115.691 149.135  83.203  1.00 30.00           C  
ATOM   2361  O   ILE A 145     114.791 149.520  82.448  1.00 30.00           O  
ATOM   2362  CB  ILE A 145     114.718 147.830  85.136  1.00 30.00           C  
ATOM   2363  CG1 ILE A 145     114.522 147.812  86.653  1.00 30.00           C  
ATOM   2364  CG2 ILE A 145     115.467 146.582  84.717  1.00 30.00           C  
ATOM   2365  CD1 ILE A 145     113.219 148.424  87.114  1.00 30.00           C  
ATOM   2366  H   ILE A 145     113.938 150.330  84.736  1.00 30.00           H  
ATOM   2367  HA  ILE A 145     116.336 149.110  85.146  1.00 30.00           H  
ATOM   2368  HB  ILE A 145     113.847 147.826  84.711  1.00 30.00           H  
ATOM   2369 HG12 ILE A 145     114.542 146.892  86.960  1.00 30.00           H  
ATOM   2370 HG13 ILE A 145     115.244 148.311  87.067  1.00 30.00           H  
ATOM   2371 HG21 ILE A 145     114.835 145.848  84.716  1.00 30.00           H  
ATOM   2372 HG22 ILE A 145     115.839 146.688  83.830  1.00 30.00           H  
ATOM   2373 HG23 ILE A 145     116.176 146.410  85.355  1.00 30.00           H  
ATOM   2374 HD11 ILE A 145     113.271 148.583  88.069  1.00 30.00           H  
ATOM   2375 HD12 ILE A 145     113.075 149.261  86.648  1.00 30.00           H  
ATOM   2376 HD13 ILE A 145     112.496 147.809  86.918  1.00 30.00           H  
ATOM   2377  N   HIS A 146     116.888 148.741  82.771  1.00 30.00           N  
ATOM   2378  CA  HIS A 146     117.228 148.698  81.353  1.00 30.00           C  
ATOM   2379  C   HIS A 146     118.146 147.512  81.110  1.00 30.00           C  
ATOM   2380  O   HIS A 146     119.143 147.345  81.818  1.00 30.00           O  
ATOM   2381  CB  HIS A 146     117.896 150.003  80.912  1.00 30.00           C  
ATOM   2382  CG  HIS A 146     118.308 150.011  79.474  1.00 30.00           C  
ATOM   2383  ND1 HIS A 146     117.397 150.013  78.440  1.00 30.00           N  
ATOM   2384  CD2 HIS A 146     119.532 150.027  78.896  1.00 30.00           C  
ATOM   2385  CE1 HIS A 146     118.041 150.024  77.288  1.00 30.00           C  
ATOM   2386  NE2 HIS A 146     119.338 150.035  77.536  1.00 30.00           N  
ATOM   2387  H   HIS A 146     117.528 148.490  83.289  1.00 30.00           H  
ATOM   2388  HA  HIS A 146     116.420 148.574  80.830  1.00 30.00           H  
ATOM   2389  HB2 HIS A 146     117.273 150.734  81.046  1.00 30.00           H  
ATOM   2390  HB3 HIS A 146     118.690 150.144  81.449  1.00 30.00           H  
ATOM   2391  HD1 HIS A 146     116.541 150.005  78.532  1.00 30.00           H  
ATOM   2392  HD2 HIS A 146     120.351 150.032  79.338  1.00 30.00           H  
ATOM   2393  HE1 HIS A 146     117.649 150.027  76.445  1.00 30.00           H  
ATOM   2394  N   ILE A 147     117.813 146.691  80.114  1.00 30.00           N  
ATOM   2395  CA  ILE A 147     118.546 145.465  79.819  1.00 30.00           C  
ATOM   2396  C   ILE A 147     118.764 145.349  78.317  1.00 30.00           C  
ATOM   2397  O   ILE A 147     117.906 145.749  77.522  1.00 30.00           O  
ATOM   2398  CB  ILE A 147     117.807 144.221  80.357  1.00 30.00           C  
ATOM   2399  CG1 ILE A 147     116.471 144.018  79.636  1.00 30.00           C  
ATOM   2400  CG2 ILE A 147     117.586 144.342  81.858  1.00 30.00           C  
ATOM   2401  CD1 ILE A 147     115.819 142.689  79.941  1.00 30.00           C  
ATOM   2402  H   ILE A 147     117.150 146.828  79.584  1.00 30.00           H  
ATOM   2403  HA  ILE A 147     119.417 145.504  80.245  1.00 30.00           H  
ATOM   2404  HB  ILE A 147     118.358 143.441  80.188  1.00 30.00           H  
ATOM   2405 HG12 ILE A 147     115.858 144.718  79.909  1.00 30.00           H  
ATOM   2406 HG13 ILE A 147     116.604 144.054  78.677  1.00 30.00           H  
ATOM   2407 HG21 ILE A 147     117.294 143.485  82.205  1.00 30.00           H  
ATOM   2408 HG22 ILE A 147     118.421 144.603  82.278  1.00 30.00           H  
ATOM   2409 HG23 ILE A 147     116.910 145.016  82.022  1.00 30.00           H  
ATOM   2410 HD11 ILE A 147     115.035 142.590  79.380  1.00 30.00           H  
ATOM   2411 HD12 ILE A 147     116.451 141.979  79.752  1.00 30.00           H  
ATOM   2412 HD13 ILE A 147     115.565 142.667  80.876  1.00 30.00           H  
ATOM   2413  N   PHE A 148     119.916 144.806  77.934  1.00 30.00           N  
ATOM   2414  CA  PHE A 148     120.193 144.393  76.566  1.00 30.00           C  
ATOM   2415  C   PHE A 148     120.215 142.872  76.480  1.00 30.00           C  
ATOM   2416  O   PHE A 148     120.201 142.166  77.492  1.00 30.00           O  
ATOM   2417  CB  PHE A 148     121.535 144.944  76.064  1.00 30.00           C  
ATOM   2418  CG  PHE A 148     121.642 146.441  76.108  1.00 30.00           C  
ATOM   2419  CD1 PHE A 148     121.903 147.101  77.296  1.00 30.00           C  
ATOM   2420  CD2 PHE A 148     121.496 147.188  74.951  1.00 30.00           C  
ATOM   2421  CE1 PHE A 148     122.012 148.479  77.328  1.00 30.00           C  
ATOM   2422  CE2 PHE A 148     121.601 148.564  74.976  1.00 30.00           C  
ATOM   2423  CZ  PHE A 148     121.860 149.210  76.166  1.00 30.00           C  
ATOM   2424  H   PHE A 148     120.575 144.665  78.469  1.00 30.00           H  
ATOM   2425  HA  PHE A 148     119.492 144.721  75.983  1.00 30.00           H  
ATOM   2426  HB2 PHE A 148     122.245 144.584  76.615  1.00 30.00           H  
ATOM   2427  HB3 PHE A 148     121.660 144.666  75.144  1.00 30.00           H  
ATOM   2428  HD1 PHE A 148     122.008 146.614  78.081  1.00 30.00           H  
ATOM   2429  HD2 PHE A 148     121.322 146.756  74.145  1.00 30.00           H  
ATOM   2430  HE1 PHE A 148     122.185 148.915  78.131  1.00 30.00           H  
ATOM   2431  HE2 PHE A 148     121.498 149.054  74.193  1.00 30.00           H  
ATOM   2432  HZ  PHE A 148     121.930 150.137  76.187  1.00 30.00           H  
ATOM   2433  N   SER A 149     120.253 142.373  75.245  1.00 30.00           N  
ATOM   2434  CA  SER A 149     120.434 140.951  74.984  1.00 30.00           C  
ATOM   2435  C   SER A 149     121.164 140.789  73.659  1.00 30.00           C  
ATOM   2436  O   SER A 149     121.153 141.682  72.808  1.00 30.00           O  
ATOM   2437  CB  SER A 149     119.098 140.197  74.970  1.00 30.00           C  
ATOM   2438  OG  SER A 149     119.216 138.957  74.293  1.00 30.00           O  
ATOM   2439  H   SER A 149     120.172 142.846  74.532  1.00 30.00           H  
ATOM   2440  HA  SER A 149     120.989 140.569  75.683  1.00 30.00           H  
ATOM   2441  HB2 SER A 149     118.822 140.030  75.885  1.00 30.00           H  
ATOM   2442  HB3 SER A 149     118.436 140.741  74.519  1.00 30.00           H  
ATOM   2443  HG  SER A 149     119.294 139.083  73.468  1.00 30.00           H  
ATOM   2444  N   PHE A 150     121.777 139.616  73.483  1.00 30.00           N  
ATOM   2445  CA  PHE A 150     122.791 139.453  72.444  1.00 30.00           C  
ATOM   2446  C   PHE A 150     122.258 139.749  71.049  1.00 30.00           C  
ATOM   2447  O   PHE A 150     123.024 140.170  70.174  1.00 30.00           O  
ATOM   2448  CB  PHE A 150     123.371 138.040  72.500  1.00 30.00           C  
ATOM   2449  CG  PHE A 150     124.372 137.848  73.601  1.00 30.00           C  
ATOM   2450  CD1 PHE A 150     123.963 137.476  74.870  1.00 30.00           C  
ATOM   2451  CD2 PHE A 150     125.722 138.055  73.371  1.00 30.00           C  
ATOM   2452  CE1 PHE A 150     124.882 137.302  75.887  1.00 30.00           C  
ATOM   2453  CE2 PHE A 150     126.645 137.884  74.384  1.00 30.00           C  
ATOM   2454  CZ  PHE A 150     126.225 137.508  75.643  1.00 30.00           C  
ATOM   2455  H   PHE A 150     121.625 138.909  73.947  1.00 30.00           H  
ATOM   2456  HA  PHE A 150     123.518 140.067  72.620  1.00 30.00           H  
ATOM   2457  HB2 PHE A 150     122.648 137.410  72.640  1.00 30.00           H  
ATOM   2458  HB3 PHE A 150     123.816 137.851  71.658  1.00 30.00           H  
ATOM   2459  HD1 PHE A 150     123.059 137.335  75.040  1.00 30.00           H  
ATOM   2460  HD2 PHE A 150     126.011 138.308  72.525  1.00 30.00           H  
ATOM   2461  HE1 PHE A 150     124.597 137.050  76.735  1.00 30.00           H  
ATOM   2462  HE2 PHE A 150     127.550 138.025  74.217  1.00 30.00           H  
ATOM   2463  HZ  PHE A 150     126.846 137.393  76.327  1.00 30.00           H  
ATOM   2464  N   THR A 151     120.962 139.540  70.809  1.00 30.00           N  
ATOM   2465  CA  THR A 151     120.431 139.758  69.465  1.00 30.00           C  
ATOM   2466  C   THR A 151     120.572 141.218  69.045  1.00 30.00           C  
ATOM   2467  O   THR A 151     120.542 141.531  67.850  1.00 30.00           O  
ATOM   2468  CB  THR A 151     118.970 139.313  69.393  1.00 30.00           C  
ATOM   2469  OG1 THR A 151     118.817 138.048  70.048  1.00 30.00           O  
ATOM   2470  CG2 THR A 151     118.526 139.184  67.942  1.00 30.00           C  
ATOM   2471  H   THR A 151     120.384 139.281  71.390  1.00 30.00           H  
ATOM   2472  HA  THR A 151     120.937 139.218  68.839  1.00 30.00           H  
ATOM   2473  HB  THR A 151     118.404 139.970  69.822  1.00 30.00           H  
ATOM   2474  HG1 THR A 151     119.294 137.470  69.670  1.00 30.00           H  
ATOM   2475 HG21 THR A 151     117.609 138.868  67.904  1.00 30.00           H  
ATOM   2476 HG22 THR A 151     118.580 140.046  67.499  1.00 30.00           H  
ATOM   2477 HG23 THR A 151     119.096 138.553  67.476  1.00 30.00           H  
ATOM   2478  N   GLY A 152     120.723 142.124  70.012  1.00 30.00           N  
ATOM   2479  CA  GLY A 152     120.965 143.522  69.710  1.00 30.00           C  
ATOM   2480  C   GLY A 152     119.827 144.439  70.110  1.00 30.00           C  
ATOM   2481  O   GLY A 152     119.894 145.652  69.890  1.00 30.00           O  
ATOM   2482  H   GLY A 152     120.685 141.949  70.853  1.00 30.00           H  
ATOM   2483  HA2 GLY A 152     121.765 143.813  70.176  1.00 30.00           H  
ATOM   2484  HA3 GLY A 152     121.116 143.628  68.758  1.00 30.00           H  
ATOM   2485  N   GLU A 153     118.777 143.871  70.696  1.00 30.00           N  
ATOM   2486  CA  GLU A 153     117.585 144.634  71.025  1.00 30.00           C  
ATOM   2487  C   GLU A 153     117.721 145.305  72.389  1.00 30.00           C  
ATOM   2488  O   GLU A 153     118.419 144.816  73.283  1.00 30.00           O  
ATOM   2489  CB  GLU A 153     116.349 143.729  71.008  1.00 30.00           C  
ATOM   2490  CG  GLU A 153     116.223 142.749  72.180  1.00 30.00           C  
ATOM   2491  CD  GLU A 153     117.158 141.564  72.068  1.00 30.00           C  
ATOM   2492  OE1 GLU A 153     118.134 141.648  71.296  1.00 30.00           O  
ATOM   2493  OE2 GLU A 153     116.911 140.545  72.746  1.00 30.00           O  
ATOM   2494  H   GLU A 153     118.738 143.043  70.911  1.00 30.00           H  
ATOM   2495  HA  GLU A 153     117.457 145.329  70.359  1.00 30.00           H  
ATOM   2496  HB2 GLU A 153     115.558 144.289  71.013  1.00 30.00           H  
ATOM   2497  HB3 GLU A 153     116.366 143.204  70.194  1.00 30.00           H  
ATOM   2498  HG2 GLU A 153     116.415 143.203  73.015  1.00 30.00           H  
ATOM   2499  HG3 GLU A 153     115.318 142.404  72.198  1.00 30.00           H  
ATOM   2500  N   GLU A 154     117.045 146.440  72.534  1.00 30.00           N  
ATOM   2501  CA  GLU A 154     116.963 147.172  73.790  1.00 30.00           C  
ATOM   2502  C   GLU A 154     115.499 147.379  74.157  1.00 30.00           C  
ATOM   2503  O   GLU A 154     114.611 147.351  73.304  1.00 30.00           O  
ATOM   2504  CB  GLU A 154     117.679 148.527  73.692  1.00 30.00           C  
ATOM   2505  CG  GLU A 154     117.128 149.444  72.608  1.00 30.00           C  
ATOM   2506  CD  GLU A 154     118.115 150.514  72.183  1.00 30.00           C  
ATOM   2507  OE1 GLU A 154     119.307 150.188  71.995  1.00 30.00           O  
ATOM   2508  OE2 GLU A 154     117.700 151.682  72.036  1.00 30.00           O  
ATOM   2509  H   GLU A 154     116.612 146.818  71.896  1.00 30.00           H  
ATOM   2510  HA  GLU A 154     117.385 146.655  74.493  1.00 30.00           H  
ATOM   2511  HB2 GLU A 154     117.591 148.987  74.543  1.00 30.00           H  
ATOM   2512  HB3 GLU A 154     118.617 148.371  73.501  1.00 30.00           H  
ATOM   2513  HG2 GLU A 154     116.909 148.916  71.825  1.00 30.00           H  
ATOM   2514  HG3 GLU A 154     116.331 149.888  72.943  1.00 30.00           H  
ATOM   2515  N   MET A 155     115.250 147.582  75.447  1.00 30.00           N  
ATOM   2516  CA  MET A 155     113.898 147.860  75.910  1.00 30.00           C  
ATOM   2517  C   MET A 155     113.973 148.564  77.253  1.00 30.00           C  
ATOM   2518  O   MET A 155     115.015 148.558  77.912  1.00 30.00           O  
ATOM   2519  CB  MET A 155     113.059 146.583  76.059  1.00 30.00           C  
ATOM   2520  CG  MET A 155     113.558 145.638  77.134  1.00 30.00           C  
ATOM   2521  SD  MET A 155     112.520 144.180  77.272  1.00 30.00           S  
ATOM   2522  CE  MET A 155     111.054 144.875  78.027  1.00 30.00           C  
ATOM   2523  H   MET A 155     115.841 147.568  76.073  1.00 30.00           H  
ATOM   2524  HA  MET A 155     113.453 148.434  75.270  1.00 30.00           H  
ATOM   2525  HB2 MET A 155     112.151 146.840  76.284  1.00 30.00           H  
ATOM   2526  HB3 MET A 155     113.066 146.107  75.215  1.00 30.00           H  
ATOM   2527  HG2 MET A 155     114.462 145.357  76.928  1.00 30.00           H  
ATOM   2528  HG3 MET A 155     113.533 146.088  77.994  1.00 30.00           H  
ATOM   2529  HE1 MET A 155     110.368 144.190  78.088  1.00 30.00           H  
ATOM   2530  HE2 MET A 155     111.278 145.198  78.913  1.00 30.00           H  
ATOM   2531  HE3 MET A 155     110.739 145.610  77.480  1.00 30.00           H  
ATOM   2532  N   ALA A 156     112.851 149.164  77.645  1.00 30.00           N  
ATOM   2533  CA  ALA A 156     112.733 149.773  78.960  1.00 30.00           C  
ATOM   2534  C   ALA A 156     111.310 150.253  79.200  1.00 30.00           C  
ATOM   2535  O   ALA A 156     110.583 150.558  78.248  1.00 30.00           O  
ATOM   2536  CB  ALA A 156     113.717 150.934  79.098  1.00 30.00           C  
ATOM   2537  H   ALA A 156     112.143 149.232  77.163  1.00 30.00           H  
ATOM   2538  HA  ALA A 156     112.946 149.113  79.638  1.00 30.00           H  
ATOM   2539  HB1 ALA A 156     113.436 151.478  79.846  1.00 30.00           H  
ATOM   2540  HB2 ALA A 156     114.608 150.583  79.252  1.00 30.00           H  
ATOM   2541  HB3 ALA A 156     113.697 151.464  78.286  1.00 30.00           H  
ATOM   2542  N   THR A 157     110.898 150.321  80.462  1.00 30.00           N  
ATOM   2543  CA  THR A 157     109.606 150.896  80.794  1.00 30.00           C  
ATOM   2544  C   THR A 157     109.664 152.411  80.609  1.00 30.00           C  
ATOM   2545  O   THR A 157     110.739 153.013  80.523  1.00 30.00           O  
ATOM   2546  CB  THR A 157     109.200 150.523  82.219  1.00 30.00           C  
ATOM   2547  OG1 THR A 157     107.881 151.019  82.487  1.00 30.00           O  
ATOM   2548  CG2 THR A 157     110.172 151.111  83.229  1.00 30.00           C  
ATOM   2549  H   THR A 157     111.347 150.039  81.139  1.00 30.00           H  
ATOM   2550  HA  THR A 157     108.936 150.544  80.187  1.00 30.00           H  
ATOM   2551  HB  THR A 157     109.205 149.559  82.312  1.00 30.00           H  
ATOM   2552  HG1 THR A 157     107.637 150.786  83.257  1.00 30.00           H  
ATOM   2553 HG21 THR A 157     109.947 150.803  84.120  1.00 30.00           H  
ATOM   2554 HG22 THR A 157     111.079 150.837  83.021  1.00 30.00           H  
ATOM   2555 HG23 THR A 157     110.127 152.078  83.210  1.00 30.00           H  
ATOM   2556  N   LYS A 158     108.493 153.036  80.533  1.00 30.00           N  
ATOM   2557  CA  LYS A 158     108.345 154.449  80.196  1.00 30.00           C  
ATOM   2558  C   LYS A 158     108.892 154.772  78.811  1.00 30.00           C  
ATOM   2559  O   LYS A 158     108.981 155.951  78.446  1.00 30.00           O  
ATOM   2560  CB  LYS A 158     109.031 155.359  81.229  1.00 30.00           C  
ATOM   2561  CG  LYS A 158     108.230 155.619  82.497  1.00 30.00           C  
ATOM   2562  CD  LYS A 158     108.408 154.510  83.526  1.00 30.00           C  
ATOM   2563  CE  LYS A 158     109.791 154.569  84.170  1.00 30.00           C  
ATOM   2564  NZ  LYS A 158     109.935 153.618  85.309  1.00 30.00           N  
ATOM   2565  H   LYS A 158     107.741 152.645  80.679  1.00 30.00           H  
ATOM   2566  HA  LYS A 158     107.400 154.667  80.195  1.00 30.00           H  
ATOM   2567  HB2 LYS A 158     109.875 154.963  81.486  1.00 30.00           H  
ATOM   2568  HB3 LYS A 158     109.197 156.220  80.815  1.00 30.00           H  
ATOM   2569  HG2 LYS A 158     108.531 156.451  82.897  1.00 30.00           H  
ATOM   2570  HG3 LYS A 158     107.288 155.677  82.276  1.00 30.00           H  
ATOM   2571  HD2 LYS A 158     107.744 154.611  84.225  1.00 30.00           H  
ATOM   2572  HD3 LYS A 158     108.312 153.649  83.092  1.00 30.00           H  
ATOM   2573  HE2 LYS A 158     110.462 154.343  83.510  1.00 30.00           H  
ATOM   2574  HE3 LYS A 158     109.946 155.466  84.508  1.00 30.00           H  
ATOM   2575  HZ1 LYS A 158     110.796 153.527  85.519  1.00 30.00           H  
ATOM   2576  HZ2 LYS A 158     109.496 153.924  86.018  1.00 30.00           H  
ATOM   2577  HZ3 LYS A 158     109.607 152.822  85.085  1.00 30.00           H  
ATOM   2578  N   ALA A 159     109.257 153.759  78.025  1.00 30.00           N  
ATOM   2579  CA  ALA A 159     109.996 153.963  76.780  1.00 30.00           C  
ATOM   2580  C   ALA A 159     111.224 154.836  77.009  1.00 30.00           C  
ATOM   2581  O   ALA A 159     111.668 155.551  76.104  1.00 30.00           O  
ATOM   2582  CB  ALA A 159     109.104 154.575  75.696  1.00 30.00           C  
ATOM   2583  H   ALA A 159     109.084 152.932  78.188  1.00 30.00           H  
ATOM   2584  HA  ALA A 159     110.304 153.102  76.457  1.00 30.00           H  
ATOM   2585  HB1 ALA A 159     109.624 154.681  74.884  1.00 30.00           H  
ATOM   2586  HB2 ALA A 159     108.354 153.982  75.534  1.00 30.00           H  
ATOM   2587  HB3 ALA A 159     108.785 155.439  76.002  1.00 30.00           H  
ATOM   2588  N   ASP A 160     111.779 154.782  78.216  1.00 30.00           N  
ATOM   2589  CA  ASP A 160     112.830 155.697  78.633  1.00 30.00           C  
ATOM   2590  C   ASP A 160     114.202 155.100  78.350  1.00 30.00           C  
ATOM   2591  O   ASP A 160     114.484 153.959  78.730  1.00 30.00           O  
ATOM   2592  CB  ASP A 160     112.693 156.020  80.122  1.00 30.00           C  
ATOM   2593  CG  ASP A 160     113.650 157.107  80.575  1.00 30.00           C  
ATOM   2594  OD1 ASP A 160     114.435 157.598  79.738  1.00 30.00           O  
ATOM   2595  OD2 ASP A 160     113.620 157.466  81.770  1.00 30.00           O  
ATOM   2596  H   ASP A 160     111.558 154.209  78.820  1.00 30.00           H  
ATOM   2597  HA  ASP A 160     112.748 156.524  78.136  1.00 30.00           H  
ATOM   2598  HB2 ASP A 160     111.789 156.328  80.297  1.00 30.00           H  
ATOM   2599  HB3 ASP A 160     112.875 155.220  80.639  1.00 30.00           H  
ATOM   2600  N   TYR A 161     115.048 155.881  77.680  1.00 30.00           N  
ATOM   2601  CA  TYR A 161     116.451 155.541  77.483  1.00 30.00           C  
ATOM   2602  C   TYR A 161     117.256 156.771  77.874  1.00 30.00           C  
ATOM   2603  O   TYR A 161     117.111 157.829  77.256  1.00 30.00           O  
ATOM   2604  CB  TYR A 161     116.722 155.127  76.033  1.00 30.00           C  
ATOM   2605  CG  TYR A 161     115.925 153.914  75.607  1.00 30.00           C  
ATOM   2606  CD1 TYR A 161     116.334 152.630  75.943  1.00 30.00           C  
ATOM   2607  CD2 TYR A 161     114.750 154.059  74.882  1.00 30.00           C  
ATOM   2608  CE1 TYR A 161     115.599 151.523  75.554  1.00 30.00           C  
ATOM   2609  CE2 TYR A 161     114.011 152.961  74.493  1.00 30.00           C  
ATOM   2610  CZ  TYR A 161     114.438 151.697  74.831  1.00 30.00           C  
ATOM   2611  OH  TYR A 161     113.697 150.607  74.441  1.00 30.00           O  
ATOM   2612  H   TYR A 161     114.822 156.629  77.321  1.00 30.00           H  
ATOM   2613  HA  TYR A 161     116.693 154.805  78.067  1.00 30.00           H  
ATOM   2614  HB2 TYR A 161     116.494 155.860  75.441  1.00 30.00           H  
ATOM   2615  HB3 TYR A 161     117.660 154.908  75.947  1.00 30.00           H  
ATOM   2616  HD1 TYR A 161     117.117 152.511  76.430  1.00 30.00           H  
ATOM   2617  HD2 TYR A 161     114.457 154.909  74.651  1.00 30.00           H  
ATOM   2618  HE1 TYR A 161     115.883 150.666  75.782  1.00 30.00           H  
ATOM   2619  HE2 TYR A 161     113.228 153.075  74.005  1.00 30.00           H  
ATOM   2620  HH  TYR A 161     112.947 150.856  74.156  1.00 30.00           H  
ATOM   2621  N   THR A 162     118.107 156.628  78.888  1.00 30.00           N  
ATOM   2622  CA  THR A 162     118.517 157.772  79.694  1.00 30.00           C  
ATOM   2623  C   THR A 162     119.669 158.587  79.112  1.00 30.00           C  
ATOM   2624  O   THR A 162     119.962 159.661  79.650  1.00 30.00           O  
ATOM   2625  CB  THR A 162     118.905 157.306  81.100  1.00 30.00           C  
ATOM   2626  OG1 THR A 162     119.354 158.425  81.874  1.00 30.00           O  
ATOM   2627  CG2 THR A 162     120.003 156.272  81.028  1.00 30.00           C  
ATOM   2628  H   THR A 162     118.462 155.882  79.129  1.00 30.00           H  
ATOM   2629  HA  THR A 162     117.755 158.365  79.781  1.00 30.00           H  
ATOM   2630  HB  THR A 162     118.133 156.901  81.529  1.00 30.00           H  
ATOM   2631  HG1 THR A 162     119.696 158.155  82.595  1.00 30.00           H  
ATOM   2632 HG21 THR A 162     120.737 156.527  81.604  1.00 30.00           H  
ATOM   2633 HG22 THR A 162     119.659 155.412  81.309  1.00 30.00           H  
ATOM   2634 HG23 THR A 162     120.323 156.205  80.117  1.00 30.00           H  
ATOM   2635  N   LEU A 163     120.336 158.137  78.056  1.00 30.00           N  
ATOM   2636  CA  LEU A 163     121.451 158.917  77.518  1.00 30.00           C  
ATOM   2637  C   LEU A 163     121.566 158.660  76.017  1.00 30.00           C  
ATOM   2638  O   LEU A 163     120.672 158.073  75.394  1.00 30.00           O  
ATOM   2639  CB  LEU A 163     122.766 158.600  78.236  1.00 30.00           C  
ATOM   2640  CG  LEU A 163     123.496 157.293  77.920  1.00 30.00           C  
ATOM   2641  CD1 LEU A 163     124.923 157.358  78.452  1.00 30.00           C  
ATOM   2642  CD2 LEU A 163     122.763 156.092  78.487  1.00 30.00           C  
ATOM   2643  H   LEU A 163     120.167 157.402  77.640  1.00 30.00           H  
ATOM   2644  HA  LEU A 163     121.259 159.858  77.643  1.00 30.00           H  
ATOM   2645  HB2 LEU A 163     123.387 159.317  78.034  1.00 30.00           H  
ATOM   2646  HB3 LEU A 163     122.589 158.591  79.190  1.00 30.00           H  
ATOM   2647  HG  LEU A 163     123.555 157.187  76.958  1.00 30.00           H  
ATOM   2648 HD11 LEU A 163     125.258 156.456  78.572  1.00 30.00           H  
ATOM   2649 HD12 LEU A 163     125.473 157.831  77.810  1.00 30.00           H  
ATOM   2650 HD13 LEU A 163     124.928 157.830  79.299  1.00 30.00           H  
ATOM   2651 HD21 LEU A 163     123.217 155.295  78.179  1.00 30.00           H  
ATOM   2652 HD22 LEU A 163     122.783 156.132  79.457  1.00 30.00           H  
ATOM   2653 HD23 LEU A 163     121.846 156.091  78.174  1.00 30.00           H  
ATOM   2654  N   ASP A 164     122.680 159.117  75.441  1.00 30.00           N  
ATOM   2655  CA  ASP A 164     122.906 159.115  74.000  1.00 30.00           C  
ATOM   2656  C   ASP A 164     122.708 157.736  73.384  1.00 30.00           C  
ATOM   2657  O   ASP A 164     122.941 156.715  74.037  1.00 30.00           O  
ATOM   2658  CB  ASP A 164     124.321 159.617  73.697  1.00 30.00           C  
ATOM   2659  CG  ASP A 164     124.482 160.082  72.262  1.00 30.00           C  
ATOM   2660  OD1 ASP A 164     123.810 159.523  71.370  1.00 30.00           O  
ATOM   2661  OD2 ASP A 164     125.287 161.007  72.027  1.00 30.00           O  
ATOM   2662  H   ASP A 164     123.341 159.445  75.882  1.00 30.00           H  
ATOM   2663  HA  ASP A 164     122.279 159.724  73.582  1.00 30.00           H  
ATOM   2664  HB2 ASP A 164     124.524 160.364  74.280  1.00 30.00           H  
ATOM   2665  HB3 ASP A 164     124.952 158.895  73.849  1.00 30.00           H  
ATOM   2666  N   GLU A 165     122.278 157.703  72.122  1.00 30.00           N  
ATOM   2667  CA  GLU A 165     122.089 156.449  71.408  1.00 30.00           C  
ATOM   2668  C   GLU A 165     123.380 155.903  70.814  1.00 30.00           C  
ATOM   2669  O   GLU A 165     123.480 154.689  70.602  1.00 30.00           O  
ATOM   2670  CB  GLU A 165     121.054 156.629  70.292  1.00 30.00           C  
ATOM   2671  CG  GLU A 165     120.875 155.412  69.390  1.00 30.00           C  
ATOM   2672  CD  GLU A 165     120.647 154.130  70.169  1.00 30.00           C  
ATOM   2673  OE1 GLU A 165     119.659 154.062  70.929  1.00 30.00           O  
ATOM   2674  OE2 GLU A 165     121.451 153.188  70.013  1.00 30.00           O  
ATOM   2675  H   GLU A 165     122.089 158.401  71.656  1.00 30.00           H  
ATOM   2676  HA  GLU A 165     121.747 155.787  72.029  1.00 30.00           H  
ATOM   2677  HB2 GLU A 165     120.195 156.824  70.697  1.00 30.00           H  
ATOM   2678  HB3 GLU A 165     121.329 157.372  69.732  1.00 30.00           H  
ATOM   2679  HG2 GLU A 165     120.104 155.556  68.820  1.00 30.00           H  
ATOM   2680  HG3 GLU A 165     121.670 155.298  68.846  1.00 30.00           H  
ATOM   2681  N   GLU A 166     124.365 156.758  70.534  1.00 30.00           N  
ATOM   2682  CA  GLU A 166     125.647 156.248  70.061  1.00 30.00           C  
ATOM   2683  C   GLU A 166     126.316 155.395  71.132  1.00 30.00           C  
ATOM   2684  O   GLU A 166     126.994 154.413  70.810  1.00 30.00           O  
ATOM   2685  CB  GLU A 166     126.552 157.406  69.629  1.00 30.00           C  
ATOM   2686  CG  GLU A 166     126.994 158.331  70.753  1.00 30.00           C  
ATOM   2687  CD  GLU A 166     128.310 157.916  71.382  1.00 30.00           C  
ATOM   2688  OE1 GLU A 166     129.071 157.159  70.745  1.00 30.00           O  
ATOM   2689  OE2 GLU A 166     128.586 158.350  72.520  1.00 30.00           O  
ATOM   2690  H   GLU A 166     124.319 157.614  70.607  1.00 30.00           H  
ATOM   2691  HA  GLU A 166     125.495 155.684  69.286  1.00 30.00           H  
ATOM   2692  HB2 GLU A 166     127.345 157.039  69.209  1.00 30.00           H  
ATOM   2693  HB3 GLU A 166     126.069 157.945  68.986  1.00 30.00           H  
ATOM   2694  HG2 GLU A 166     127.100 159.230  70.399  1.00 30.00           H  
ATOM   2695  HG3 GLU A 166     126.320 158.325  71.449  1.00 30.00           H  
ATOM   2696  N   SER A 167     126.104 155.728  72.406  1.00 30.00           N  
ATOM   2697  CA  SER A 167     126.590 154.871  73.481  1.00 30.00           C  
ATOM   2698  C   SER A 167     125.935 153.496  73.423  1.00 30.00           C  
ATOM   2699  O   SER A 167     126.598 152.478  73.639  1.00 30.00           O  
ATOM   2700  CB  SER A 167     126.333 155.532  74.836  1.00 30.00           C  
ATOM   2701  OG  SER A 167     127.051 156.748  74.956  1.00 30.00           O  
ATOM   2702  H   SER A 167     125.688 156.434  72.670  1.00 30.00           H  
ATOM   2703  HA  SER A 167     127.549 154.752  73.383  1.00 30.00           H  
ATOM   2704  HB2 SER A 167     125.384 155.717  74.922  1.00 30.00           H  
ATOM   2705  HB3 SER A 167     126.617 154.929  75.539  1.00 30.00           H  
ATOM   2706  HG  SER A 167     126.895 157.100  75.702  1.00 30.00           H  
ATOM   2707  N   ARG A 168     124.634 153.444  73.129  1.00 30.00           N  
ATOM   2708  CA  ARG A 168     123.952 152.156  73.031  1.00 30.00           C  
ATOM   2709  C   ARG A 168     124.400 151.372  71.804  1.00 30.00           C  
ATOM   2710  O   ARG A 168     124.471 150.136  71.845  1.00 30.00           O  
ATOM   2711  CB  ARG A 168     122.443 152.371  73.003  1.00 30.00           C  
ATOM   2712  CG  ARG A 168     121.887 152.897  74.313  1.00 30.00           C  
ATOM   2713  CD  ARG A 168     120.382 152.734  74.391  1.00 30.00           C  
ATOM   2714  NE  ARG A 168     119.701 153.784  73.644  1.00 30.00           N  
ATOM   2715  CZ  ARG A 168     119.568 155.035  74.062  1.00 30.00           C  
ATOM   2716  NH1 ARG A 168     120.066 155.433  75.222  1.00 30.00           N  
ATOM   2717  NH2 ARG A 168     118.923 155.909  73.296  1.00 30.00           N  
ATOM   2718  H   ARG A 168     124.134 154.127  72.983  1.00 30.00           H  
ATOM   2719  HA  ARG A 168     124.166 151.628  73.817  1.00 30.00           H  
ATOM   2720  HB2 ARG A 168     122.232 153.016  72.310  1.00 30.00           H  
ATOM   2721  HB3 ARG A 168     122.010 151.526  72.811  1.00 30.00           H  
ATOM   2722  HG2 ARG A 168     122.285 152.407  75.048  1.00 30.00           H  
ATOM   2723  HG3 ARG A 168     122.093 153.841  74.389  1.00 30.00           H  
ATOM   2724  HD2 ARG A 168     120.130 151.876  74.016  1.00 30.00           H  
ATOM   2725  HD3 ARG A 168     120.103 152.790  75.319  1.00 30.00           H  
ATOM   2726  HE  ARG A 168     119.433 153.598  72.848  1.00 30.00           H  
ATOM   2727 HH11 ARG A 168     120.486 154.877  75.726  1.00 30.00           H  
ATOM   2728 HH12 ARG A 168     119.969 156.250  75.472  1.00 30.00           H  
ATOM   2729 HH21 ARG A 168     118.598 155.661  72.540  1.00 30.00           H  
ATOM   2730 HH22 ARG A 168     118.833 156.725  73.556  1.00 30.00           H  
ATOM   2731  N   ALA A 169     124.700 152.067  70.705  1.00 30.00           N  
ATOM   2732  CA  ALA A 169     125.318 151.400  69.565  1.00 30.00           C  
ATOM   2733  C   ALA A 169     126.652 150.800  69.975  1.00 30.00           C  
ATOM   2734  O   ALA A 169     126.998 149.683  69.577  1.00 30.00           O  
ATOM   2735  CB  ALA A 169     125.502 152.388  68.412  1.00 30.00           C  
ATOM   2736  H   ALA A 169     124.566 152.909  70.600  1.00 30.00           H  
ATOM   2737  HA  ALA A 169     124.741 150.685  69.258  1.00 30.00           H  
ATOM   2738  HB1 ALA A 169     125.922 151.927  67.668  1.00 30.00           H  
ATOM   2739  HB2 ALA A 169     124.634 152.727  68.144  1.00 30.00           H  
ATOM   2740  HB3 ALA A 169     126.067 153.117  68.710  1.00 30.00           H  
ATOM   2741  N   ARG A 170     127.415 151.544  70.773  1.00 30.00           N  
ATOM   2742  CA  ARG A 170     128.631 151.026  71.389  1.00 30.00           C  
ATOM   2743  C   ARG A 170     128.351 149.739  72.159  1.00 30.00           C  
ATOM   2744  O   ARG A 170     129.062 148.737  72.017  1.00 30.00           O  
ATOM   2745  CB  ARG A 170     129.191 152.094  72.327  1.00 30.00           C  
ATOM   2746  CG  ARG A 170     130.671 152.326  72.242  1.00 30.00           C  
ATOM   2747  CD  ARG A 170     131.077 153.330  73.300  1.00 30.00           C  
ATOM   2748  NE  ARG A 170     130.319 154.570  73.220  1.00 30.00           N  
ATOM   2749  CZ  ARG A 170     130.535 155.633  73.982  1.00 30.00           C  
ATOM   2750  NH1 ARG A 170     131.523 155.668  74.858  1.00 30.00           N  
ATOM   2751  NH2 ARG A 170     129.731 156.681  73.870  1.00 30.00           N  
ATOM   2752  H   ARG A 170     127.243 152.362  70.971  1.00 30.00           H  
ATOM   2753  HA  ARG A 170     129.293 150.839  70.707  1.00 30.00           H  
ATOM   2754  HB2 ARG A 170     128.757 152.936  72.120  1.00 30.00           H  
ATOM   2755  HB3 ARG A 170     128.989 151.838  73.241  1.00 30.00           H  
ATOM   2756  HG2 ARG A 170     131.137 151.493  72.411  1.00 30.00           H  
ATOM   2757  HG3 ARG A 170     130.899 152.679  71.367  1.00 30.00           H  
ATOM   2758  HD2 ARG A 170     130.902 152.945  74.171  1.00 30.00           H  
ATOM   2759  HD3 ARG A 170     132.018 153.546  73.196  1.00 30.00           H  
ATOM   2760  HE  ARG A 170     129.803 154.674  72.538  1.00 30.00           H  
ATOM   2761 HH11 ARG A 170     132.054 154.999  74.945  1.00 30.00           H  
ATOM   2762 HH12 ARG A 170     131.642 156.372  75.342  1.00 30.00           H  
ATOM   2763 HH21 ARG A 170     129.085 156.663  73.308  1.00 30.00           H  
ATOM   2764 HH22 ARG A 170     129.862 157.375  74.362  1.00 30.00           H  
ATOM   2765  N   ILE A 171     127.311 149.766  72.997  1.00 30.00           N  
ATOM   2766  CA  ILE A 171     126.974 148.615  73.835  1.00 30.00           C  
ATOM   2767  C   ILE A 171     126.702 147.393  72.968  1.00 30.00           C  
ATOM   2768  O   ILE A 171     127.241 146.308  73.206  1.00 30.00           O  
ATOM   2769  CB  ILE A 171     125.765 148.928  74.736  1.00 30.00           C  
ATOM   2770  CG1 ILE A 171     126.043 150.125  75.651  1.00 30.00           C  
ATOM   2771  CG2 ILE A 171     125.384 147.707  75.562  1.00 30.00           C  
ATOM   2772  CD1 ILE A 171     127.201 149.932  76.609  1.00 30.00           C  
ATOM   2773  H   ILE A 171     126.788 150.441  73.100  1.00 30.00           H  
ATOM   2774  HA  ILE A 171     127.729 148.404  74.405  1.00 30.00           H  
ATOM   2775  HB  ILE A 171     125.013 149.153  74.166  1.00 30.00           H  
ATOM   2776 HG12 ILE A 171     126.242 150.893  75.106  1.00 30.00           H  
ATOM   2777 HG13 ILE A 171     125.249 150.297  76.181  1.00 30.00           H  
ATOM   2778 HG21 ILE A 171     124.737 147.975  76.235  1.00 30.00           H  
ATOM   2779 HG22 ILE A 171     124.993 147.037  74.978  1.00 30.00           H  
ATOM   2780 HG23 ILE A 171     126.179 147.354  75.988  1.00 30.00           H  
ATOM   2781 HD11 ILE A 171     127.284 150.727  77.157  1.00 30.00           H  
ATOM   2782 HD12 ILE A 171     127.023 149.161  77.170  1.00 30.00           H  
ATOM   2783 HD13 ILE A 171     128.014 149.796  76.101  1.00 30.00           H  
ATOM   2784  N   LYS A 172     125.853 147.547  71.953  1.00 30.00           N  
ATOM   2785  CA  LYS A 172     125.489 146.390  71.140  1.00 30.00           C  
ATOM   2786  C   LYS A 172     126.607 145.955  70.196  1.00 30.00           C  
ATOM   2787  O   LYS A 172     126.680 144.769  69.856  1.00 30.00           O  
ATOM   2788  CB  LYS A 172     124.204 146.665  70.355  1.00 30.00           C  
ATOM   2789  CG  LYS A 172     124.285 147.788  69.342  1.00 30.00           C  
ATOM   2790  CD  LYS A 172     123.028 147.831  68.478  1.00 30.00           C  
ATOM   2791  CE  LYS A 172     121.792 148.236  69.273  1.00 30.00           C  
ATOM   2792  NZ  LYS A 172     121.867 149.633  69.778  1.00 30.00           N  
ATOM   2793  H   LYS A 172     125.483 148.287  71.722  1.00 30.00           H  
ATOM   2794  HA  LYS A 172     125.309 145.645  71.735  1.00 30.00           H  
ATOM   2795  HB2 LYS A 172     123.958 145.858  69.877  1.00 30.00           H  
ATOM   2796  HB3 LYS A 172     123.508 146.890  70.989  1.00 30.00           H  
ATOM   2797  HG2 LYS A 172     124.362 148.632  69.813  1.00 30.00           H  
ATOM   2798  HG3 LYS A 172     125.050 147.652  68.764  1.00 30.00           H  
ATOM   2799  HD2 LYS A 172     123.153 148.477  67.766  1.00 30.00           H  
ATOM   2800  HD3 LYS A 172     122.870 146.950  68.105  1.00 30.00           H  
ATOM   2801  HE2 LYS A 172     121.013 148.167  68.700  1.00 30.00           H  
ATOM   2802  HE3 LYS A 172     121.690 147.645  70.036  1.00 30.00           H  
ATOM   2803  HZ1 LYS A 172     121.152 149.812  70.279  1.00 30.00           H  
ATOM   2804  HZ2 LYS A 172     122.600 149.742  70.270  1.00 30.00           H  
ATOM   2805  HZ3 LYS A 172     121.889 150.202  69.093  1.00 30.00           H  
ATOM   2806  N   THR A 173     127.490 146.865  69.784  1.00 30.00           N  
ATOM   2807  CA  THR A 173     128.683 146.458  69.052  1.00 30.00           C  
ATOM   2808  C   THR A 173     129.585 145.606  69.937  1.00 30.00           C  
ATOM   2809  O   THR A 173     130.113 144.576  69.503  1.00 30.00           O  
ATOM   2810  CB  THR A 173     129.439 147.688  68.542  1.00 30.00           C  
ATOM   2811  OG1 THR A 173     129.698 148.584  69.629  1.00 30.00           O  
ATOM   2812  CG2 THR A 173     128.641 148.406  67.461  1.00 30.00           C  
ATOM   2813  H   THR A 173     127.419 147.714  69.912  1.00 30.00           H  
ATOM   2814  HA  THR A 173     128.423 145.924  68.287  1.00 30.00           H  
ATOM   2815  HB  THR A 173     130.283 147.405  68.156  1.00 30.00           H  
ATOM   2816  HG1 THR A 173     130.141 149.245  69.358  1.00 30.00           H  
ATOM   2817 HG21 THR A 173     128.936 149.328  67.393  1.00 30.00           H  
ATOM   2818 HG22 THR A 173     128.776 147.969  66.605  1.00 30.00           H  
ATOM   2819 HG23 THR A 173     127.696 148.393  67.677  1.00 30.00           H  
ATOM   2820  N   ARG A 174     129.760 146.020  71.190  1.00 30.00           N  
ATOM   2821  CA  ARG A 174     130.504 145.247  72.177  1.00 30.00           C  
ATOM   2822  C   ARG A 174     129.846 143.878  72.322  1.00 30.00           C  
ATOM   2823  O   ARG A 174     130.515 142.837  72.384  1.00 30.00           O  
ATOM   2824  CB  ARG A 174     130.497 146.003  73.507  1.00 30.00           C  
ATOM   2825  CG  ARG A 174     131.209 145.356  74.680  1.00 30.00           C  
ATOM   2826  CD  ARG A 174     132.709 145.262  74.472  1.00 30.00           C  
ATOM   2827  NE  ARG A 174     133.348 144.670  75.639  1.00 30.00           N  
ATOM   2828  CZ  ARG A 174     133.500 143.369  75.840  1.00 30.00           C  
ATOM   2829  NH1 ARG A 174     133.217 142.486  74.901  1.00 30.00           N  
ATOM   2830  NH2 ARG A 174     133.960 142.945  77.011  1.00 30.00           N  
ATOM   2831  H   ARG A 174     129.446 146.758  71.499  1.00 30.00           H  
ATOM   2832  HA  ARG A 174     131.421 145.131  71.882  1.00 30.00           H  
ATOM   2833  HB2 ARG A 174     130.912 146.867  73.365  1.00 30.00           H  
ATOM   2834  HB3 ARG A 174     129.574 146.136  73.775  1.00 30.00           H  
ATOM   2835  HG2 ARG A 174     131.049 145.884  75.476  1.00 30.00           H  
ATOM   2836  HG3 ARG A 174     130.864 144.457  74.805  1.00 30.00           H  
ATOM   2837  HD2 ARG A 174     132.901 144.716  73.694  1.00 30.00           H  
ATOM   2838  HD3 ARG A 174     133.069 146.154  74.353  1.00 30.00           H  
ATOM   2839  HE  ARG A 174     133.604 145.203  76.263  1.00 30.00           H  
ATOM   2840 HH11 ARG A 174     132.918 142.743  74.137  1.00 30.00           H  
ATOM   2841 HH12 ARG A 174     133.330 141.649  75.056  1.00 30.00           H  
ATOM   2842 HH21 ARG A 174     134.150 143.507  77.631  1.00 30.00           H  
ATOM   2843 HH22 ARG A 174     134.063 142.107  77.146  1.00 30.00           H  
ATOM   2844  N   LEU A 175     128.514 143.895  72.352  1.00 30.00           N  
ATOM   2845  CA  LEU A 175     127.718 142.692  72.559  1.00 30.00           C  
ATOM   2846  C   LEU A 175     127.939 141.673  71.446  1.00 30.00           C  
ATOM   2847  O   LEU A 175     128.251 140.504  71.699  1.00 30.00           O  
ATOM   2848  CB  LEU A 175     126.247 143.100  72.644  1.00 30.00           C  
ATOM   2849  CG  LEU A 175     125.211 142.183  73.276  1.00 30.00           C  
ATOM   2850  CD1 LEU A 175     125.315 142.196  74.787  1.00 30.00           C  
ATOM   2851  CD2 LEU A 175     123.844 142.666  72.836  1.00 30.00           C  
ATOM   2852  H   LEU A 175     128.041 144.607  72.251  1.00 30.00           H  
ATOM   2853  HA  LEU A 175     127.970 142.282  73.402  1.00 30.00           H  
ATOM   2854  HB2 LEU A 175     126.206 143.934  73.138  1.00 30.00           H  
ATOM   2855  HB3 LEU A 175     125.942 143.265  71.739  1.00 30.00           H  
ATOM   2856  HG  LEU A 175     125.342 141.275  72.960  1.00 30.00           H  
ATOM   2857 HD11 LEU A 175     124.631 141.613  75.148  1.00 30.00           H  
ATOM   2858 HD12 LEU A 175     126.194 141.879  75.046  1.00 30.00           H  
ATOM   2859 HD13 LEU A 175     125.181 143.103  75.102  1.00 30.00           H  
ATOM   2860 HD21 LEU A 175     123.213 142.511  73.554  1.00 30.00           H  
ATOM   2861 HD22 LEU A 175     123.895 143.618  72.648  1.00 30.00           H  
ATOM   2862 HD23 LEU A 175     123.576 142.189  72.037  1.00 30.00           H  
ATOM   2863  N   PHE A 176     127.781 142.101  70.196  1.00 30.00           N  
ATOM   2864  CA  PHE A 176     128.016 141.192  69.084  1.00 30.00           C  
ATOM   2865  C   PHE A 176     129.489 140.858  68.895  1.00 30.00           C  
ATOM   2866  O   PHE A 176     129.793 139.776  68.387  1.00 30.00           O  
ATOM   2867  CB  PHE A 176     127.426 141.758  67.789  1.00 30.00           C  
ATOM   2868  CG  PHE A 176     125.983 141.389  67.580  1.00 30.00           C  
ATOM   2869  CD1 PHE A 176     125.633 140.077  67.299  1.00 30.00           C  
ATOM   2870  CD2 PHE A 176     124.981 142.338  67.675  1.00 30.00           C  
ATOM   2871  CE1 PHE A 176     124.313 139.720  67.108  1.00 30.00           C  
ATOM   2872  CE2 PHE A 176     123.655 141.985  67.486  1.00 30.00           C  
ATOM   2873  CZ  PHE A 176     123.324 140.674  67.202  1.00 30.00           C  
ATOM   2874  H   PHE A 176     127.541 142.897  69.971  1.00 30.00           H  
ATOM   2875  HA  PHE A 176     127.557 140.359  69.272  1.00 30.00           H  
ATOM   2876  HB2 PHE A 176     127.482 142.727  67.816  1.00 30.00           H  
ATOM   2877  HB3 PHE A 176     127.934 141.419  67.037  1.00 30.00           H  
ATOM   2878  HD1 PHE A 176     126.297 139.428  67.233  1.00 30.00           H  
ATOM   2879  HD2 PHE A 176     125.198 143.222  67.866  1.00 30.00           H  
ATOM   2880  HE1 PHE A 176     124.094 138.836  66.917  1.00 30.00           H  
ATOM   2881  HE2 PHE A 176     122.987 142.629  67.549  1.00 30.00           H  
ATOM   2882  HZ  PHE A 176     122.434 140.434  67.074  1.00 30.00           H  
ATOM   2883  N   THR A 177     130.412 141.724  69.313  1.00 30.00           N  
ATOM   2884  CA  THR A 177     131.810 141.318  69.374  1.00 30.00           C  
ATOM   2885  C   THR A 177     131.955 140.102  70.276  1.00 30.00           C  
ATOM   2886  O   THR A 177     132.563 139.093  69.898  1.00 30.00           O  
ATOM   2887  CB  THR A 177     132.667 142.479  69.881  1.00 30.00           C  
ATOM   2888  OG1 THR A 177     132.326 143.671  69.161  1.00 30.00           O  
ATOM   2889  CG2 THR A 177     134.149 142.182  69.695  1.00 30.00           C  
ATOM   2890  H   THR A 177     130.260 142.534  69.556  1.00 30.00           H  
ATOM   2891  HA  THR A 177     132.117 141.074  68.488  1.00 30.00           H  
ATOM   2892  HB  THR A 177     132.499 142.613  70.828  1.00 30.00           H  
ATOM   2893  HG1 THR A 177     132.752 144.323  69.471  1.00 30.00           H  
ATOM   2894 HG21 THR A 177     134.671 142.955  69.954  1.00 30.00           H  
ATOM   2895 HG22 THR A 177     134.413 141.426  70.242  1.00 30.00           H  
ATOM   2896 HG23 THR A 177     134.327 141.978  68.766  1.00 30.00           H  
ATOM   2897  N   ILE A 178     131.351 140.168  71.463  1.00 30.00           N  
ATOM   2898  CA  ILE A 178     131.361 139.023  72.369  1.00 30.00           C  
ATOM   2899  C   ILE A 178     130.787 137.804  71.656  1.00 30.00           C  
ATOM   2900  O   ILE A 178     131.382 136.719  71.649  1.00 30.00           O  
ATOM   2901  CB  ILE A 178     130.557 139.358  73.641  1.00 30.00           C  
ATOM   2902  CG1 ILE A 178     131.128 140.582  74.346  1.00 30.00           C  
ATOM   2903  CG2 ILE A 178     130.536 138.192  74.608  1.00 30.00           C  
ATOM   2904  CD1 ILE A 178     130.074 141.383  75.113  1.00 30.00           C  
ATOM   2905  H   ILE A 178     130.915 140.848  71.754  1.00 30.00           H  
ATOM   2906  HA  ILE A 178     132.282 138.833  72.618  1.00 30.00           H  
ATOM   2907  HB  ILE A 178     129.652 139.549  73.366  1.00 30.00           H  
ATOM   2908 HG12 ILE A 178     131.774 140.273  75.000  1.00 30.00           H  
ATOM   2909 HG13 ILE A 178     131.568 141.166  73.711  1.00 30.00           H  
ATOM   2910 HG21 ILE A 178     130.708 138.504  75.517  1.00 30.00           H  
ATOM   2911 HG22 ILE A 178     129.661 137.774  74.580  1.00 30.00           H  
ATOM   2912 HG23 ILE A 178     131.217 137.553  74.352  1.00 30.00           H  
ATOM   2913 HD11 ILE A 178     130.292 141.398  76.058  1.00 30.00           H  
ATOM   2914 HD12 ILE A 178     130.057 142.287  74.763  1.00 30.00           H  
ATOM   2915 HD13 ILE A 178     129.211 140.965  74.980  1.00 30.00           H  
ATOM   2916  N   ARG A 179     129.627 137.987  71.023  1.00 30.00           N  
ATOM   2917  CA  ARG A 179     128.900 136.869  70.426  1.00 30.00           C  
ATOM   2918  C   ARG A 179     129.717 136.198  69.327  1.00 30.00           C  
ATOM   2919  O   ARG A 179     130.104 135.027  69.450  1.00 30.00           O  
ATOM   2920  CB  ARG A 179     127.550 137.373  69.898  1.00 30.00           C  
ATOM   2921  CG  ARG A 179     126.560 136.309  69.428  1.00 30.00           C  
ATOM   2922  CD  ARG A 179     126.671 136.055  67.925  1.00 30.00           C  
ATOM   2923  NE  ARG A 179     125.731 135.038  67.462  1.00 30.00           N  
ATOM   2924  CZ  ARG A 179     125.944 133.730  67.497  1.00 30.00           C  
ATOM   2925  NH1 ARG A 179     127.101 133.228  67.886  1.00 30.00           N  
ATOM   2926  NH2 ARG A 179     124.975 132.904  67.112  1.00 30.00           N  
ATOM   2927  H   ARG A 179     129.246 138.748  70.925  1.00 30.00           H  
ATOM   2928  HA  ARG A 179     128.722 136.207  71.112  1.00 30.00           H  
ATOM   2929  HB2 ARG A 179     127.115 137.875  70.604  1.00 30.00           H  
ATOM   2930  HB3 ARG A 179     127.712 137.958  69.142  1.00 30.00           H  
ATOM   2931  HG2 ARG A 179     126.738 135.475  69.894  1.00 30.00           H  
ATOM   2932  HG3 ARG A 179     125.657 136.614  69.612  1.00 30.00           H  
ATOM   2933  HD2 ARG A 179     126.469 136.880  67.454  1.00 30.00           H  
ATOM   2934  HD3 ARG A 179     127.572 135.766  67.711  1.00 30.00           H  
ATOM   2935  HE  ARG A 179     124.954 135.307  67.208  1.00 30.00           H  
ATOM   2936 HH11 ARG A 179     127.737 133.751  68.136  1.00 30.00           H  
ATOM   2937 HH12 ARG A 179     127.219 132.375  67.896  1.00 30.00           H  
ATOM   2938 HH21 ARG A 179     124.219 133.222  66.854  1.00 30.00           H  
ATOM   2939 HH22 ARG A 179     125.102 132.054  67.123  1.00 30.00           H  
ATOM   2940  N   GLN A 180     130.019 136.919  68.252  1.00 30.00           N  
ATOM   2941  CA  GLN A 180     130.793 136.308  67.181  1.00 30.00           C  
ATOM   2942  C   GLN A 180     132.285 136.235  67.490  1.00 30.00           C  
ATOM   2943  O   GLN A 180     133.075 136.024  66.564  1.00 30.00           O  
ATOM   2944  CB  GLN A 180     130.568 137.021  65.838  1.00 30.00           C  
ATOM   2945  CG  GLN A 180     130.961 138.485  65.755  1.00 30.00           C  
ATOM   2946  CD  GLN A 180     129.758 139.410  65.793  1.00 30.00           C  
ATOM   2947  OE1 GLN A 180     128.649 138.995  66.130  1.00 30.00           O  
ATOM   2948  NE2 GLN A 180     129.970 140.669  65.431  1.00 30.00           N  
ATOM   2949  H   GLN A 180     129.804 137.740  68.122  1.00 30.00           H  
ATOM   2950  HA  GLN A 180     130.475 135.400  67.071  1.00 30.00           H  
ATOM   2951  HB2 GLN A 180     131.090 136.553  65.165  1.00 30.00           H  
ATOM   2952  HB3 GLN A 180     129.628 136.952  65.611  1.00 30.00           H  
ATOM   2953  HG2 GLN A 180     131.532 138.706  66.507  1.00 30.00           H  
ATOM   2954  HG3 GLN A 180     131.433 138.640  64.922  1.00 30.00           H  
ATOM   2955 HE21 GLN A 180     130.757 140.924  65.196  1.00 30.00           H  
ATOM   2956 HE22 GLN A 180     129.318 141.233  65.432  1.00 30.00           H  
ATOM   2957  N   GLU A 181     132.694 136.407  68.754  1.00 30.00           N  
ATOM   2958  CA  GLU A 181     134.005 135.904  69.139  1.00 30.00           C  
ATOM   2959  C   GLU A 181     133.876 134.532  69.790  1.00 30.00           C  
ATOM   2960  O   GLU A 181     134.689 133.637  69.519  1.00 30.00           O  
ATOM   2961  CB  GLU A 181     134.711 136.873  70.088  1.00 30.00           C  
ATOM   2962  CG  GLU A 181     136.180 136.513  70.344  1.00 30.00           C  
ATOM   2963  CD  GLU A 181     136.370 135.351  71.303  1.00 30.00           C  
ATOM   2964  OE1 GLU A 181     135.400 134.966  71.986  1.00 30.00           O  
ATOM   2965  OE2 GLU A 181     137.501 134.825  71.378  1.00 30.00           O  
ATOM   2966  H   GLU A 181     132.243 136.787  69.381  1.00 30.00           H  
ATOM   2967  HA  GLU A 181     134.555 135.809  68.344  1.00 30.00           H  
ATOM   2968  HB2 GLU A 181     134.683 137.762  69.698  1.00 30.00           H  
ATOM   2969  HB3 GLU A 181     134.249 136.870  70.939  1.00 30.00           H  
ATOM   2970  HG2 GLU A 181     136.587 136.264  69.500  1.00 30.00           H  
ATOM   2971  HG3 GLU A 181     136.633 137.288  70.716  1.00 30.00           H  
ATOM   2972  N   MET A 182     132.866 134.331  70.647  1.00 30.00           N  
ATOM   2973  CA  MET A 182     132.601 132.952  71.048  1.00 30.00           C  
ATOM   2974  C   MET A 182     132.333 132.097  69.819  1.00 30.00           C  
ATOM   2975  O   MET A 182     132.590 130.889  69.822  1.00 30.00           O  
ATOM   2976  CB  MET A 182     131.431 132.795  72.029  1.00 30.00           C  
ATOM   2977  CG  MET A 182     131.706 133.160  73.479  1.00 30.00           C  
ATOM   2978  SD  MET A 182     131.812 134.903  73.821  1.00 30.00           S  
ATOM   2979  CE  MET A 182     130.053 135.246  73.712  1.00 30.00           C  
ATOM   2980  H   MET A 182     132.353 134.936  70.983  1.00 30.00           H  
ATOM   2981  HA  MET A 182     133.388 132.628  71.499  1.00 30.00           H  
ATOM   2982  HB2 MET A 182     130.715 133.376  71.727  1.00 30.00           H  
ATOM   2983  HB3 MET A 182     131.132 131.875  72.001  1.00 30.00           H  
ATOM   2984  HG2 MET A 182     131.008 132.792  74.041  1.00 30.00           H  
ATOM   2985  HG3 MET A 182     132.562 132.773  73.726  1.00 30.00           H  
ATOM   2986  HE1 MET A 182     129.913 136.063  73.221  1.00 30.00           H  
ATOM   2987  HE2 MET A 182     129.618 134.509  73.256  1.00 30.00           H  
ATOM   2988  HE3 MET A 182     129.680 135.318  74.605  1.00 30.00           H  
ATOM   2989  N   ALA A 183     131.822 132.713  68.753  1.00 30.00           N  
ATOM   2990  CA  ALA A 183     131.648 131.979  67.503  1.00 30.00           C  
ATOM   2991  C   ALA A 183     132.950 131.305  67.094  1.00 30.00           C  
ATOM   2992  O   ALA A 183     132.968 130.123  66.730  1.00 30.00           O  
ATOM   2993  CB  ALA A 183     131.156 132.920  66.405  1.00 30.00           C  
ATOM   2994  H   ALA A 183     131.573 133.534  68.725  1.00 30.00           H  
ATOM   2995  HA  ALA A 183     130.980 131.288  67.626  1.00 30.00           H  
ATOM   2996  HB1 ALA A 183     131.088 132.422  65.577  1.00 30.00           H  
ATOM   2997  HB2 ALA A 183     130.285 133.265  66.656  1.00 30.00           H  
ATOM   2998  HB3 ALA A 183     131.792 133.647  66.311  1.00 30.00           H  
ATOM   2999  N   SER A 184     134.056 132.046  67.152  1.00 30.00           N  
ATOM   3000  CA  SER A 184     135.364 131.432  66.983  1.00 30.00           C  
ATOM   3001  C   SER A 184     135.686 130.461  68.112  1.00 30.00           C  
ATOM   3002  O   SER A 184     136.402 129.480  67.880  1.00 30.00           O  
ATOM   3003  CB  SER A 184     136.435 132.519  66.887  1.00 30.00           C  
ATOM   3004  OG  SER A 184     136.559 133.227  68.109  1.00 30.00           O  
ATOM   3005  H   SER A 184     134.071 132.896  67.290  1.00 30.00           H  
ATOM   3006  HA  SER A 184     135.368 130.931  66.151  1.00 30.00           H  
ATOM   3007  HB2 SER A 184     137.288 132.108  66.672  1.00 30.00           H  
ATOM   3008  HB3 SER A 184     136.182 133.143  66.189  1.00 30.00           H  
ATOM   3009  HG  SER A 184     137.131 133.838  68.029  1.00 30.00           H  
ATOM   3010  N   ARG A 185     135.176 130.704  69.321  1.00 30.00           N  
ATOM   3011  CA  ARG A 185     135.456 129.796  70.434  1.00 30.00           C  
ATOM   3012  C   ARG A 185     134.499 128.602  70.439  1.00 30.00           C  
ATOM   3013  O   ARG A 185     134.934 127.446  70.399  1.00 30.00           O  
ATOM   3014  CB  ARG A 185     135.379 130.549  71.762  1.00 30.00           C  
ATOM   3015  CG  ARG A 185     136.645 131.316  72.127  1.00 30.00           C  
ATOM   3016  CD  ARG A 185     137.730 130.433  72.726  1.00 30.00           C  
ATOM   3017  NE  ARG A 185     137.247 129.626  73.841  1.00 30.00           N  
ATOM   3018  CZ  ARG A 185     136.982 128.328  73.782  1.00 30.00           C  
ATOM   3019  NH1 ARG A 185     137.133 127.636  72.663  1.00 30.00           N  
ATOM   3020  NH2 ARG A 185     136.550 127.705  74.875  1.00 30.00           N  
ATOM   3021  H   ARG A 185     134.680 131.375  69.521  1.00 30.00           H  
ATOM   3022  HA  ARG A 185     136.359 129.453  70.340  1.00 30.00           H  
ATOM   3023  HB2 ARG A 185     134.650 131.171  71.724  1.00 30.00           H  
ATOM   3024  HB3 ARG A 185     135.214 129.902  72.461  1.00 30.00           H  
ATOM   3025  HG2 ARG A 185     137.003 131.734  71.328  1.00 30.00           H  
ATOM   3026  HG3 ARG A 185     136.420 131.995  72.783  1.00 30.00           H  
ATOM   3027  HD2 ARG A 185     138.082 129.850  72.037  1.00 30.00           H  
ATOM   3028  HD3 ARG A 185     138.441 131.003  73.062  1.00 30.00           H  
ATOM   3029  HE  ARG A 185     137.061 130.035  74.575  1.00 30.00           H  
ATOM   3030 HH11 ARG A 185     137.410 128.020  71.946  1.00 30.00           H  
ATOM   3031 HH12 ARG A 185     136.953 126.796  72.654  1.00 30.00           H  
ATOM   3032 HH21 ARG A 185     136.448 128.144  75.607  1.00 30.00           H  
ATOM   3033 HH22 ARG A 185     136.375 126.862  74.849  1.00 30.00           H  
ATOM   3034  N   GLY A 186     133.188 128.860  70.493  1.00 30.00           N  
ATOM   3035  CA  GLY A 186     132.199 127.797  70.396  1.00 30.00           C  
ATOM   3036  C   GLY A 186     131.603 127.320  71.710  1.00 30.00           C  
ATOM   3037  O   GLY A 186     131.655 126.123  72.013  1.00 30.00           O  
ATOM   3038  H   GLY A 186     132.851 129.641  70.604  1.00 30.00           H  
ATOM   3039  HA2 GLY A 186     131.468 128.105  69.838  1.00 30.00           H  
ATOM   3040  HA3 GLY A 186     132.603 127.031  69.959  1.00 30.00           H  
ATOM   3041  N   LEU A 187     131.038 128.237  72.502  1.00 30.00           N  
ATOM   3042  CA  LEU A 187     130.628 127.937  73.872  1.00 30.00           C  
ATOM   3043  C   LEU A 187     129.124 127.770  74.083  1.00 30.00           C  
ATOM   3044  O   LEU A 187     128.718 127.431  75.199  1.00 30.00           O  
ATOM   3045  CB  LEU A 187     131.120 129.042  74.813  1.00 30.00           C  
ATOM   3046  CG  LEU A 187     132.539 128.883  75.353  1.00 30.00           C  
ATOM   3047  CD1 LEU A 187     133.549 129.210  74.274  1.00 30.00           C  
ATOM   3048  CD2 LEU A 187     132.735 129.778  76.562  1.00 30.00           C  
ATOM   3049  H   LEU A 187     130.882 129.048  72.264  1.00 30.00           H  
ATOM   3050  HA  LEU A 187     131.053 127.109  74.148  1.00 30.00           H  
ATOM   3051  HB2 LEU A 187     131.084 129.885  74.337  1.00 30.00           H  
ATOM   3052  HB3 LEU A 187     130.524 129.080  75.578  1.00 30.00           H  
ATOM   3053  HG  LEU A 187     132.677 127.964  75.629  1.00 30.00           H  
ATOM   3054 HD11 LEU A 187     134.412 129.369  74.686  1.00 30.00           H  
ATOM   3055 HD12 LEU A 187     133.607 128.462  73.660  1.00 30.00           H  
ATOM   3056 HD13 LEU A 187     133.259 130.005  73.801  1.00 30.00           H  
ATOM   3057 HD21 LEU A 187     133.652 129.703  76.867  1.00 30.00           H  
ATOM   3058 HD22 LEU A 187     132.544 130.694  76.306  1.00 30.00           H  
ATOM   3059 HD23 LEU A 187     132.127 129.497  77.262  1.00 30.00           H  
ATOM   3060  N   TRP A 188     128.281 127.997  73.071  1.00 30.00           N  
ATOM   3061  CA  TRP A 188     126.841 128.032  73.331  1.00 30.00           C  
ATOM   3062  C   TRP A 188     126.236 126.678  73.665  1.00 30.00           C  
ATOM   3063  O   TRP A 188     125.034 126.617  73.945  1.00 30.00           O  
ATOM   3064  CB  TRP A 188     126.080 128.633  72.153  1.00 30.00           C  
ATOM   3065  CG  TRP A 188     126.361 130.073  71.980  1.00 30.00           C  
ATOM   3066  CD1 TRP A 188     125.692 131.111  72.557  1.00 30.00           C  
ATOM   3067  CD2 TRP A 188     127.387 130.651  71.180  1.00 30.00           C  
ATOM   3068  NE1 TRP A 188     126.242 132.305  72.166  1.00 30.00           N  
ATOM   3069  CE2 TRP A 188     127.286 132.048  71.316  1.00 30.00           C  
ATOM   3070  CE3 TRP A 188     128.385 130.122  70.358  1.00 30.00           C  
ATOM   3071  CZ2 TRP A 188     128.144 132.920  70.664  1.00 30.00           C  
ATOM   3072  CZ3 TRP A 188     129.229 130.985  69.713  1.00 30.00           C  
ATOM   3073  CH2 TRP A 188     129.106 132.368  69.865  1.00 30.00           C  
ATOM   3074  H   TRP A 188     128.508 128.129  72.252  1.00 30.00           H  
ATOM   3075  HA  TRP A 188     126.686 128.604  74.096  1.00 30.00           H  
ATOM   3076  HB2 TRP A 188     126.339 128.174  71.337  1.00 30.00           H  
ATOM   3077  HB3 TRP A 188     125.129 128.530  72.302  1.00 30.00           H  
ATOM   3078  HD1 TRP A 188     124.970 131.021  73.137  1.00 30.00           H  
ATOM   3079  HE1 TRP A 188     125.974 133.084  72.412  1.00 30.00           H  
ATOM   3080  HE3 TRP A 188     128.471 129.203  70.250  1.00 30.00           H  
ATOM   3081  HZ2 TRP A 188     128.060 133.841  70.767  1.00 30.00           H  
ATOM   3082  HZ3 TRP A 188     129.893 130.638  69.166  1.00 30.00           H  
ATOM   3083  HH2 TRP A 188     129.695 132.924  69.412  1.00 30.00           H  
ATOM   3084  N   ASP A 189     127.012 125.593  73.645  1.00 30.00           N  
ATOM   3085  CA  ASP A 189     126.480 124.332  74.150  1.00 30.00           C  
ATOM   3086  C   ASP A 189     126.068 124.459  75.611  1.00 30.00           C  
ATOM   3087  O   ASP A 189     125.254 123.665  76.098  1.00 30.00           O  
ATOM   3088  CB  ASP A 189     127.507 123.213  73.976  1.00 30.00           C  
ATOM   3089  CG  ASP A 189     128.878 123.594  74.496  1.00 30.00           C  
ATOM   3090  OD1 ASP A 189     129.543 124.435  73.857  1.00 30.00           O  
ATOM   3091  OD2 ASP A 189     129.290 123.053  75.545  1.00 30.00           O  
ATOM   3092  H   ASP A 189     127.819 125.564  73.351  1.00 30.00           H  
ATOM   3093  HA  ASP A 189     125.690 124.097  73.638  1.00 30.00           H  
ATOM   3094  HB2 ASP A 189     127.206 122.433  74.469  1.00 30.00           H  
ATOM   3095  HB3 ASP A 189     127.587 123.000  73.035  1.00 30.00           H  
ATOM   3096  N   SER A 190     126.616 125.446  76.323  1.00 30.00           N  
ATOM   3097  CA  SER A 190     126.238 125.727  77.699  1.00 30.00           C  
ATOM   3098  C   SER A 190     126.082 127.209  78.007  1.00 30.00           C  
ATOM   3099  O   SER A 190     125.606 127.541  79.098  1.00 30.00           O  
ATOM   3100  CB  SER A 190     127.274 125.138  78.669  1.00 30.00           C  
ATOM   3101  OG  SER A 190     126.785 125.140  79.999  1.00 30.00           O  
ATOM   3102  H   SER A 190     127.223 125.975  76.020  1.00 30.00           H  
ATOM   3103  HA  SER A 190     125.385 125.300  77.882  1.00 30.00           H  
ATOM   3104  HB2 SER A 190     127.471 124.225  78.406  1.00 30.00           H  
ATOM   3105  HB3 SER A 190     128.080 125.676  78.630  1.00 30.00           H  
ATOM   3106  HG  SER A 190     127.370 124.834  80.520  1.00 30.00           H  
ATOM   3107  N   PHE A 191     126.464 128.103  77.092  1.00 30.00           N  
ATOM   3108  CA  PHE A 191     126.522 129.525  77.418  1.00 30.00           C  
ATOM   3109  C   PHE A 191     125.143 130.071  77.771  1.00 30.00           C  
ATOM   3110  O   PHE A 191     124.994 130.845  78.724  1.00 30.00           O  
ATOM   3111  CB  PHE A 191     127.129 130.302  76.250  1.00 30.00           C  
ATOM   3112  CG  PHE A 191     127.273 131.771  76.508  1.00 30.00           C  
ATOM   3113  CD1 PHE A 191     128.283 132.243  77.328  1.00 30.00           C  
ATOM   3114  CD2 PHE A 191     126.414 132.684  75.920  1.00 30.00           C  
ATOM   3115  CE1 PHE A 191     128.427 133.596  77.568  1.00 30.00           C  
ATOM   3116  CE2 PHE A 191     126.555 134.037  76.153  1.00 30.00           C  
ATOM   3117  CZ  PHE A 191     127.562 134.493  76.980  1.00 30.00           C  
ATOM   3118  H   PHE A 191     126.694 127.912  76.286  1.00 30.00           H  
ATOM   3119  HA  PHE A 191     127.098 129.648  78.190  1.00 30.00           H  
ATOM   3120  HB2 PHE A 191     128.008 129.942  76.052  1.00 30.00           H  
ATOM   3121  HB3 PHE A 191     126.549 130.203  75.480  1.00 30.00           H  
ATOM   3122  HD1 PHE A 191     128.867 131.641  77.729  1.00 30.00           H  
ATOM   3123  HD2 PHE A 191     125.733 132.381  75.362  1.00 30.00           H  
ATOM   3124  HE1 PHE A 191     129.107 133.899  78.125  1.00 30.00           H  
ATOM   3125  HE2 PHE A 191     125.969 134.642  75.757  1.00 30.00           H  
ATOM   3126  HZ  PHE A 191     127.657 135.404  77.139  1.00 30.00           H  
ATOM   3127  N   ARG A 192     124.117 129.687  77.008  1.00 30.00           N  
ATOM   3128  CA  ARG A 192     122.769 130.165  77.294  1.00 30.00           C  
ATOM   3129  C   ARG A 192     122.311 129.725  78.679  1.00 30.00           C  
ATOM   3130  O   ARG A 192     121.736 130.513  79.438  1.00 30.00           O  
ATOM   3131  CB  ARG A 192     121.788 129.670  76.228  1.00 30.00           C  
ATOM   3132  CG  ARG A 192     122.199 129.941  74.785  1.00 30.00           C  
ATOM   3133  CD  ARG A 192     122.203 131.433  74.479  1.00 30.00           C  
ATOM   3134  NE  ARG A 192     120.858 131.939  74.236  1.00 30.00           N  
ATOM   3135  CZ  ARG A 192     120.564 133.207  73.984  1.00 30.00           C  
ATOM   3136  NH1 ARG A 192     121.504 134.137  73.923  1.00 30.00           N  
ATOM   3137  NH2 ARG A 192     119.295 133.554  73.792  1.00 30.00           N  
ATOM   3138  H   ARG A 192     124.178 129.156  76.334  1.00 30.00           H  
ATOM   3139  HA  ARG A 192     122.767 131.134  77.278  1.00 30.00           H  
ATOM   3140  HB2 ARG A 192     121.684 128.711  76.326  1.00 30.00           H  
ATOM   3141  HB3 ARG A 192     120.933 130.104  76.373  1.00 30.00           H  
ATOM   3142  HG2 ARG A 192     123.092 129.595  74.629  1.00 30.00           H  
ATOM   3143  HG3 ARG A 192     121.566 129.513  74.189  1.00 30.00           H  
ATOM   3144  HD2 ARG A 192     122.584 131.916  75.226  1.00 30.00           H  
ATOM   3145  HD3 ARG A 192     122.730 131.588  73.679  1.00 30.00           H  
ATOM   3146  HE  ARG A 192     120.205 131.382  74.290  1.00 30.00           H  
ATOM   3147 HH11 ARG A 192     122.330 133.927  74.046  1.00 30.00           H  
ATOM   3148 HH12 ARG A 192     121.290 134.953  73.759  1.00 30.00           H  
ATOM   3149 HH21 ARG A 192     118.676 132.959  73.830  1.00 30.00           H  
ATOM   3150 HH22 ARG A 192     119.093 134.374  73.629  1.00 30.00           H  
ATOM   3151  N   GLN A 193     122.562 128.462  79.027  1.00 30.00           N  
ATOM   3152  CA  GLN A 193     122.137 127.884  80.304  1.00 30.00           C  
ATOM   3153  C   GLN A 193     123.337 127.181  80.930  1.00 30.00           C  
ATOM   3154  O   GLN A 193     123.616 126.018  80.629  1.00 30.00           O  
ATOM   3155  CB  GLN A 193     120.961 126.931  80.105  1.00 30.00           C  
ATOM   3156  CG  GLN A 193     119.816 127.517  79.292  1.00 30.00           C  
ATOM   3157  CD  GLN A 193     119.282 128.809  79.882  1.00 30.00           C  
ATOM   3158  OE1 GLN A 193     119.211 128.964  81.101  1.00 30.00           O  
ATOM   3159  NE2 GLN A 193     118.901 129.743  79.019  1.00 30.00           N  
ATOM   3160  H   GLN A 193     122.986 127.906  78.526  1.00 30.00           H  
ATOM   3161  HA  GLN A 193     121.855 128.594  80.903  1.00 30.00           H  
ATOM   3162  HB2 GLN A 193     121.276 126.140  79.643  1.00 30.00           H  
ATOM   3163  HB3 GLN A 193     120.609 126.684  80.975  1.00 30.00           H  
ATOM   3164  HG2 GLN A 193     120.130 127.706  78.394  1.00 30.00           H  
ATOM   3165  HG3 GLN A 193     119.088 126.877  79.262  1.00 30.00           H  
ATOM   3166 HE21 GLN A 193     118.964 129.598  78.173  1.00 30.00           H  
ATOM   3167 HE22 GLN A 193     118.591 130.492  79.305  1.00 30.00           H  
ATOM   3168  N   SER A 194     124.048 127.897  81.806  1.00 30.00           N  
ATOM   3169  CA  SER A 194     125.179 127.337  82.532  1.00 30.00           C  
ATOM   3170  C   SER A 194     125.077 127.511  84.040  1.00 30.00           C  
ATOM   3171  O   SER A 194     125.753 126.774  84.769  1.00 30.00           O  
ATOM   3172  CB  SER A 194     126.495 127.971  82.055  1.00 30.00           C  
ATOM   3173  OG  SER A 194     126.800 127.580  80.731  1.00 30.00           O  
ATOM   3174  H   SER A 194     123.888 128.721  81.996  1.00 30.00           H  
ATOM   3175  HA  SER A 194     125.228 126.386  82.351  1.00 30.00           H  
ATOM   3176  HB2 SER A 194     126.408 128.937  82.087  1.00 30.00           H  
ATOM   3177  HB3 SER A 194     127.213 127.684  82.642  1.00 30.00           H  
ATOM   3178  HG  SER A 194     126.822 126.741  80.678  1.00 30.00           H  
ATOM   3179  N   GLU A 195     124.269 128.446  84.530  1.00 30.00           N  
ATOM   3180  CA  GLU A 195     124.070 128.661  85.956  1.00 30.00           C  
ATOM   3181  C   GLU A 195     122.607 128.414  86.291  1.00 30.00           C  
ATOM   3182  O   GLU A 195     121.714 128.887  85.579  1.00 30.00           O  
ATOM   3183  CB  GLU A 195     124.499 130.076  86.367  1.00 30.00           C  
ATOM   3184  CG  GLU A 195     123.655 131.210  85.789  1.00 30.00           C  
ATOM   3185  CD  GLU A 195     124.073 131.588  84.382  1.00 30.00           C  
ATOM   3186  OE1 GLU A 195     124.798 130.797  83.742  1.00 30.00           O  
ATOM   3187  OE2 GLU A 195     123.675 132.676  83.913  1.00 30.00           O  
ATOM   3188  H   GLU A 195     123.812 128.984  84.037  1.00 30.00           H  
ATOM   3189  HA  GLU A 195     124.605 128.026  86.456  1.00 30.00           H  
ATOM   3190  HB2 GLU A 195     124.452 130.142  87.334  1.00 30.00           H  
ATOM   3191  HB3 GLU A 195     125.414 130.217  86.077  1.00 30.00           H  
ATOM   3192  HG2 GLU A 195     122.721 130.958  85.770  1.00 30.00           H  
ATOM   3193  HG3 GLU A 195     123.769 131.995  86.348  1.00 30.00           H  
ATOM   3194  N   ARG A 196     122.366 127.658  87.361  1.00 30.00           N  
ATOM   3195  CA  ARG A 196     121.014 127.318  87.789  1.00 30.00           C  
ATOM   3196  C   ARG A 196     120.756 127.687  89.245  1.00 30.00           C  
ATOM   3197  O   ARG A 196     119.695 127.343  89.781  1.00 30.00           O  
ATOM   3198  CB  ARG A 196     120.756 125.824  87.574  1.00 30.00           C  
ATOM   3199  CG  ARG A 196     120.737 125.411  86.111  1.00 30.00           C  
ATOM   3200  CD  ARG A 196     120.512 123.916  85.954  1.00 30.00           C  
ATOM   3201  NE  ARG A 196     120.461 123.518  84.551  1.00 30.00           N  
ATOM   3202  CZ  ARG A 196     121.514 123.162  83.829  1.00 30.00           C  
ATOM   3203  NH1 ARG A 196     122.734 123.153  84.339  1.00 30.00           N  
ATOM   3204  NH2 ARG A 196     121.339 122.809  82.559  1.00 30.00           N  
ATOM   3205  H   ARG A 196     122.980 127.326  87.863  1.00 30.00           H  
ATOM   3206  HA  ARG A 196     120.378 127.809  87.245  1.00 30.00           H  
ATOM   3207  HB2 ARG A 196     121.455 125.318  88.015  1.00 30.00           H  
ATOM   3208  HB3 ARG A 196     119.895 125.597  87.957  1.00 30.00           H  
ATOM   3209  HG2 ARG A 196     120.018 125.875  85.657  1.00 30.00           H  
ATOM   3210  HG3 ARG A 196     121.589 125.634  85.706  1.00 30.00           H  
ATOM   3211  HD2 ARG A 196     121.233 123.434  86.387  1.00 30.00           H  
ATOM   3212  HD3 ARG A 196     119.664 123.681  86.363  1.00 30.00           H  
ATOM   3213  HE  ARG A 196     119.695 123.539  84.158  1.00 30.00           H  
ATOM   3214 HH11 ARG A 196     122.865 123.379  85.158  1.00 30.00           H  
ATOM   3215 HH12 ARG A 196     123.402 122.920  83.849  1.00 30.00           H  
ATOM   3216 HH21 ARG A 196     120.550 122.813  82.216  1.00 30.00           H  
ATOM   3217 HH22 ARG A 196     122.015 122.579  82.079  1.00 30.00           H  
ATOM   3218  N   GLY A 197     121.690 128.375  89.897  1.00 30.00           N  
ATOM   3219  CA  GLY A 197     121.496 128.792  91.271  1.00 30.00           C  
ATOM   3220  C   GLY A 197     121.782 127.696  92.276  1.00 30.00           C  
ATOM   3221  O   GLY A 197     120.899 127.311  93.049  1.00 30.00           O  
ATOM   3222  H   GLY A 197     122.445 128.610  89.562  1.00 30.00           H  
ATOM   3223  HA2 GLY A 197     122.082 129.541  91.463  1.00 30.00           H  
ATOM   3224  HA3 GLY A 197     120.579 129.085  91.390  1.00 30.00           H  
ATOM   3225  N   GLU A 198     123.007 127.179  92.271  1.00 30.00           N  
ATOM   3226  CA  GLU A 198     123.422 126.160  93.225  1.00 30.00           C  
ATOM   3227  C   GLU A 198     124.076 126.820  94.433  1.00 30.00           C  
ATOM   3228  O   GLU A 198     125.033 127.587  94.285  1.00 30.00           O  
ATOM   3229  CB  GLU A 198     124.396 125.171  92.582  1.00 30.00           C  
ATOM   3230  CG  GLU A 198     123.780 124.288  91.507  1.00 30.00           C  
ATOM   3231  CD  GLU A 198     123.741 124.956  90.146  1.00 30.00           C  
ATOM   3232  OE1 GLU A 198     124.214 126.105  90.026  1.00 30.00           O  
ATOM   3233  OE2 GLU A 198     123.244 124.322  89.192  1.00 30.00           O  
ATOM   3234  H   GLU A 198     123.624 127.406  91.715  1.00 30.00           H  
ATOM   3235  HA  GLU A 198     122.643 125.667  93.530  1.00 30.00           H  
ATOM   3236  HB2 GLU A 198     125.124 125.668  92.180  1.00 30.00           H  
ATOM   3237  HB3 GLU A 198     124.743 124.588  93.274  1.00 30.00           H  
ATOM   3238  HG2 GLU A 198     124.305 123.477  91.428  1.00 30.00           H  
ATOM   3239  HG3 GLU A 198     122.869 124.071  91.760  1.00 30.00           H  
ATOM   3240  N   GLU A 199     123.557 126.518  95.622  1.00 30.00           N  
ATOM   3241  CA  GLU A 199     124.149 126.986  96.877  1.00 30.00           C  
ATOM   3242  C   GLU A 199     124.095 125.835  97.878  1.00 30.00           C  
ATOM   3243  O   GLU A 199     123.033 125.506  98.413  1.00 30.00           O  
ATOM   3244  CB  GLU A 199     123.448 128.244  97.392  1.00 30.00           C  
ATOM   3245  CG  GLU A 199     121.966 128.104  97.747  1.00 30.00           C  
ATOM   3246  CD  GLU A 199     121.067 128.197  96.531  1.00 30.00           C  
ATOM   3247  OE1 GLU A 199     121.581 128.072  95.400  1.00 30.00           O  
ATOM   3248  OE2 GLU A 199     119.847 128.394  96.706  1.00 30.00           O  
ATOM   3249  H   GLU A 199     122.853 126.036  95.731  1.00 30.00           H  
ATOM   3250  HA  GLU A 199     125.082 127.205  96.723  1.00 30.00           H  
ATOM   3251  HB2 GLU A 199     123.908 128.539  98.192  1.00 30.00           H  
ATOM   3252  HB3 GLU A 199     123.518 128.930  96.711  1.00 30.00           H  
ATOM   3253  HG2 GLU A 199     121.793 127.262  98.183  1.00 30.00           H  
ATOM   3254  HG3 GLU A 199     121.725 128.832  98.342  1.00 30.00           H  
ATOM   3255  N   THR A 200     125.245 125.205  98.105  1.00 30.00           N  
ATOM   3256  CA  THR A 200     125.348 124.103  99.052  1.00 30.00           C  
ATOM   3257  C   THR A 200     126.814 123.894  99.391  1.00 30.00           C  
ATOM   3258  O   THR A 200     127.693 124.085  98.547  1.00 30.00           O  
ATOM   3259  CB  THR A 200     124.744 122.808  98.494  1.00 30.00           C  
ATOM   3260  OG1 THR A 200     123.488 123.087  97.862  1.00 30.00           O  
ATOM   3261  CG2 THR A 200     124.534 121.793  99.609  1.00 30.00           C  
ATOM   3262  H   THR A 200     125.987 125.399  97.717  1.00 30.00           H  
ATOM   3263  HA  THR A 200     124.875 124.335  99.867  1.00 30.00           H  
ATOM   3264  HB  THR A 200     125.354 122.425  97.842  1.00 30.00           H  
ATOM   3265  HG1 THR A 200     123.150 122.376  97.570  1.00 30.00           H  
ATOM   3266 HG21 THR A 200     124.102 121.000  99.256  1.00 30.00           H  
ATOM   3267 HG22 THR A 200     125.388 121.541  99.994  1.00 30.00           H  
ATOM   3268 HG23 THR A 200     123.975 122.174 100.302  1.00 30.00           H  
ATOM   3269  N   ILE A 201     127.067 123.497 100.638  1.00 30.00           N  
ATOM   3270  CA  ILE A 201     128.424 123.242 101.102  1.00 30.00           C  
ATOM   3271  C   ILE A 201     128.333 122.388 102.355  1.00 30.00           C  
ATOM   3272  O   ILE A 201     127.377 122.493 103.128  1.00 30.00           O  
ATOM   3273  CB  ILE A 201     129.186 124.566 101.364  1.00 30.00           C  
ATOM   3274  CG1 ILE A 201     130.666 124.296 101.654  1.00 30.00           C  
ATOM   3275  CG2 ILE A 201     128.554 125.327 102.520  1.00 30.00           C  
ATOM   3276  CD1 ILE A 201     131.397 123.572 100.542  1.00 30.00           C  
ATOM   3277  H   ILE A 201     126.463 123.367 101.236  1.00 30.00           H  
ATOM   3278  HA  ILE A 201     128.897 122.738 100.425  1.00 30.00           H  
ATOM   3279  HB  ILE A 201     129.126 125.116 100.567  1.00 30.00           H  
ATOM   3280 HG12 ILE A 201     131.113 125.145 101.797  1.00 30.00           H  
ATOM   3281 HG13 ILE A 201     130.735 123.753 102.455  1.00 30.00           H  
ATOM   3282 HG21 ILE A 201     128.923 126.224 102.546  1.00 30.00           H  
ATOM   3283 HG22 ILE A 201     127.595 125.368 102.385  1.00 30.00           H  
ATOM   3284 HG23 ILE A 201     128.751 124.865 103.350  1.00 30.00           H  
ATOM   3285 HD11 ILE A 201     132.352 123.644 100.696  1.00 30.00           H  
ATOM   3286 HD12 ILE A 201     131.134 122.639 100.542  1.00 30.00           H  
ATOM   3287 HD13 ILE A 201     131.169 123.983  99.693  1.00 30.00           H  
ATOM   3288  N   GLU A 202     129.337 121.539 102.556  1.00 30.00           N  
ATOM   3289  CA  GLU A 202     129.432 120.686 103.735  1.00 30.00           C  
ATOM   3290  C   GLU A 202     130.685 121.076 104.506  1.00 30.00           C  
ATOM   3291  O   GLU A 202     131.770 121.181 103.926  1.00 30.00           O  
ATOM   3292  CB  GLU A 202     129.455 119.204 103.344  1.00 30.00           C  
ATOM   3293  CG  GLU A 202     130.680 118.752 102.553  1.00 30.00           C  
ATOM   3294  CD  GLU A 202     130.579 119.090 101.078  1.00 30.00           C  
ATOM   3295  OE1 GLU A 202     129.722 119.922 100.715  1.00 30.00           O  
ATOM   3296  OE2 GLU A 202     131.357 118.523 100.282  1.00 30.00           O  
ATOM   3297  H   GLU A 202     129.992 121.437 102.008  1.00 30.00           H  
ATOM   3298  HA  GLU A 202     128.664 120.837 104.306  1.00 30.00           H  
ATOM   3299  HB2 GLU A 202     129.422 118.673 104.155  1.00 30.00           H  
ATOM   3300  HB3 GLU A 202     128.672 119.018 102.803  1.00 30.00           H  
ATOM   3301  HG2 GLU A 202     131.481 119.165 102.904  1.00 30.00           H  
ATOM   3302  HG3 GLU A 202     130.755 117.787 102.626  1.00 30.00           H  
ATOM   3303  N   GLU A 203     130.527 121.315 105.804  1.00 30.00           N  
ATOM   3304  CA  GLU A 203     131.659 121.698 106.634  1.00 30.00           C  
ATOM   3305  C   GLU A 203     132.516 120.477 106.935  1.00 30.00           C  
ATOM   3306  O   GLU A 203     132.003 119.427 107.329  1.00 30.00           O  
ATOM   3307  CB  GLU A 203     131.167 122.348 107.924  1.00 30.00           C  
ATOM   3308  CG  GLU A 203     130.454 123.669 107.690  1.00 30.00           C  
ATOM   3309  CD  GLU A 203     129.921 124.290 108.962  1.00 30.00           C  
ATOM   3310  OE1 GLU A 203     130.006 123.641 110.025  1.00 30.00           O  
ATOM   3311  OE2 GLU A 203     129.415 125.428 108.896  1.00 30.00           O  
ATOM   3312  H   GLU A 203     129.778 121.261 106.226  1.00 30.00           H  
ATOM   3313  HA  GLU A 203     132.204 122.344 106.156  1.00 30.00           H  
ATOM   3314  HB2 GLU A 203     130.544 121.747 108.363  1.00 30.00           H  
ATOM   3315  HB3 GLU A 203     131.927 122.518 108.502  1.00 30.00           H  
ATOM   3316  HG2 GLU A 203     131.076 124.297 107.288  1.00 30.00           H  
ATOM   3317  HG3 GLU A 203     129.703 123.521 107.094  1.00 30.00           H  
ATOM   3318  N   ARG A 204     133.827 120.618 106.747  1.00 30.00           N  
ATOM   3319  CA  ARG A 204     134.766 119.508 106.870  1.00 30.00           C  
ATOM   3320  C   ARG A 204     135.817 119.872 107.906  1.00 30.00           C  
ATOM   3321  O   ARG A 204     136.580 120.825 107.717  1.00 30.00           O  
ATOM   3322  CB  ARG A 204     135.417 119.191 105.522  1.00 30.00           C  
ATOM   3323  CG  ARG A 204     134.420 118.862 104.416  1.00 30.00           C  
ATOM   3324  CD  ARG A 204     133.943 117.409 104.467  1.00 30.00           C  
ATOM   3325  NE  ARG A 204     135.022 116.447 104.660  1.00 30.00           N  
ATOM   3326  CZ  ARG A 204     136.070 116.306 103.857  1.00 30.00           C  
ATOM   3327  NH1 ARG A 204     136.190 117.007 102.741  1.00 30.00           N  
ATOM   3328  NH2 ARG A 204     137.017 115.429 104.177  1.00 30.00           N  
ATOM   3329  H   ARG A 204     134.204 121.364 106.544  1.00 30.00           H  
ATOM   3330  HA  ARG A 204     134.297 118.716 107.175  1.00 30.00           H  
ATOM   3331  HB2 ARG A 204     135.922 119.967 105.236  1.00 30.00           H  
ATOM   3332  HB3 ARG A 204     136.016 118.438 105.635  1.00 30.00           H  
ATOM   3333  HG2 ARG A 204     133.639 119.431 104.516  1.00 30.00           H  
ATOM   3334  HG3 ARG A 204     134.832 119.029 103.556  1.00 30.00           H  
ATOM   3335  HD2 ARG A 204     133.321 117.310 105.203  1.00 30.00           H  
ATOM   3336  HD3 ARG A 204     133.500 117.196 103.630  1.00 30.00           H  
ATOM   3337  HE  ARG A 204     134.965 115.914 105.334  1.00 30.00           H  
ATOM   3338 HH11 ARG A 204     135.587 117.574 102.517  1.00 30.00           H  
ATOM   3339 HH12 ARG A 204     136.877 116.891 102.237  1.00 30.00           H  
ATOM   3340 HH21 ARG A 204     136.950 114.967 104.900  1.00 30.00           H  
ATOM   3341 HH22 ARG A 204     137.699 115.326 103.663  1.00 30.00           H  
ATOM   3342  N   PHE A 205     135.857 119.113 108.998  1.00 30.00           N  
ATOM   3343  CA  PHE A 205     136.838 119.285 110.065  1.00 30.00           C  
ATOM   3344  C   PHE A 205     137.492 117.922 110.275  1.00 30.00           C  
ATOM   3345  O   PHE A 205     137.044 117.125 111.101  1.00 30.00           O  
ATOM   3346  CB  PHE A 205     136.181 119.804 111.333  1.00 30.00           C  
ATOM   3347  CG  PHE A 205     137.148 120.364 112.332  1.00 30.00           C  
ATOM   3348  CD1 PHE A 205     137.819 119.533 113.208  1.00 30.00           C  
ATOM   3349  CD2 PHE A 205     137.384 121.725 112.394  1.00 30.00           C  
ATOM   3350  CE1 PHE A 205     138.707 120.049 114.126  1.00 30.00           C  
ATOM   3351  CE2 PHE A 205     138.269 122.247 113.310  1.00 30.00           C  
ATOM   3352  CZ  PHE A 205     138.930 121.409 114.178  1.00 30.00           C  
ATOM   3353  H   PHE A 205     135.305 118.471 109.147  1.00 30.00           H  
ATOM   3354  HA  PHE A 205     137.520 119.917 109.787  1.00 30.00           H  
ATOM   3355  HB2 PHE A 205     135.559 120.510 111.097  1.00 30.00           H  
ATOM   3356  HB3 PHE A 205     135.705 119.076 111.762  1.00 30.00           H  
ATOM   3357  HD1 PHE A 205     137.670 118.615 113.178  1.00 30.00           H  
ATOM   3358  HD2 PHE A 205     136.937 122.296 111.810  1.00 30.00           H  
ATOM   3359  HE1 PHE A 205     139.153 119.481 114.712  1.00 30.00           H  
ATOM   3360  HE2 PHE A 205     138.419 123.164 113.343  1.00 30.00           H  
ATOM   3361  HZ  PHE A 205     139.530 121.759 114.797  1.00 30.00           H  
ATOM   3362  N   GLU A 206     138.556 117.661 109.522  1.00 30.00           N  
ATOM   3363  CA  GLU A 206     139.168 116.341 109.458  1.00 30.00           C  
ATOM   3364  C   GLU A 206     140.409 116.289 110.337  1.00 30.00           C  
ATOM   3365  O   GLU A 206     141.286 117.154 110.240  1.00 30.00           O  
ATOM   3366  CB  GLU A 206     139.528 115.991 108.011  1.00 30.00           C  
ATOM   3367  CG  GLU A 206     140.604 116.877 107.401  1.00 30.00           C  
ATOM   3368  CD  GLU A 206     140.881 116.539 105.950  1.00 30.00           C  
ATOM   3369  OE1 GLU A 206     140.218 115.627 105.412  1.00 30.00           O  
ATOM   3370  OE2 GLU A 206     141.762 117.185 105.345  1.00 30.00           O  
ATOM   3371  H   GLU A 206     138.949 118.247 109.030  1.00 30.00           H  
ATOM   3372  HA  GLU A 206     138.538 115.680 109.781  1.00 30.00           H  
ATOM   3373  HB2 GLU A 206     139.848 115.076 107.984  1.00 30.00           H  
ATOM   3374  HB3 GLU A 206     138.730 116.074 107.465  1.00 30.00           H  
ATOM   3375  HG2 GLU A 206     140.317 117.802 107.445  1.00 30.00           H  
ATOM   3376  HG3 GLU A 206     141.432 116.761 107.890  1.00 30.00           H  
ATOM   3377  N   ILE A 207     140.472 115.279 111.199  1.00 30.00           N  
ATOM   3378  CA  ILE A 207     141.666 115.020 111.998  1.00 30.00           C  
ATOM   3379  C   ILE A 207     142.600 114.143 111.175  1.00 30.00           C  
ATOM   3380  O   ILE A 207     142.231 113.037 110.768  1.00 30.00           O  
ATOM   3381  CB  ILE A 207     141.308 114.350 113.330  1.00 30.00           C  
ATOM   3382  CG1 ILE A 207     140.208 115.142 114.038  1.00 30.00           C  
ATOM   3383  CG2 ILE A 207     142.541 114.239 114.221  1.00 30.00           C  
ATOM   3384  CD1 ILE A 207     139.921 114.679 115.451  1.00 30.00           C  
ATOM   3385  H   ILE A 207     139.831 114.724 111.343  1.00 30.00           H  
ATOM   3386  HA  ILE A 207     142.117 115.858 112.187  1.00 30.00           H  
ATOM   3387  HB  ILE A 207     140.977 113.457 113.148  1.00 30.00           H  
ATOM   3388 HG12 ILE A 207     140.470 116.075 114.080  1.00 30.00           H  
ATOM   3389 HG13 ILE A 207     139.390 115.053 113.527  1.00 30.00           H  
ATOM   3390 HG21 ILE A 207     142.340 113.661 114.974  1.00 30.00           H  
ATOM   3391 HG22 ILE A 207     143.274 113.862 113.709  1.00 30.00           H  
ATOM   3392 HG23 ILE A 207     142.782 115.123 114.537  1.00 30.00           H  
ATOM   3393 HD11 ILE A 207     139.099 115.093 115.758  1.00 30.00           H  
ATOM   3394 HD12 ILE A 207     139.826 113.714 115.453  1.00 30.00           H  
ATOM   3395 HD13 ILE A 207     140.656 114.939 116.027  1.00 30.00           H  
ATOM   3396  N   THR A 208     143.811 114.634 110.930  1.00 30.00           N  
ATOM   3397  CA  THR A 208     144.770 113.906 110.114  1.00 30.00           C  
ATOM   3398  C   THR A 208     146.172 114.371 110.474  1.00 30.00           C  
ATOM   3399  O   THR A 208     146.357 115.398 111.131  1.00 30.00           O  
ATOM   3400  CB  THR A 208     144.504 114.104 108.617  1.00 30.00           C  
ATOM   3401  OG1 THR A 208     145.385 113.268 107.856  1.00 30.00           O  
ATOM   3402  CG2 THR A 208     144.714 115.559 108.218  1.00 30.00           C  
ATOM   3403  H   THR A 208     144.100 115.388 111.225  1.00 30.00           H  
ATOM   3404  HA  THR A 208     144.704 112.958 110.311  1.00 30.00           H  
ATOM   3405  HB  THR A 208     143.585 113.864 108.420  1.00 30.00           H  
ATOM   3406  HG1 THR A 208     145.248 113.381 107.035  1.00 30.00           H  
ATOM   3407 HG21 THR A 208     144.375 115.709 107.323  1.00 30.00           H  
ATOM   3408 HG22 THR A 208     144.244 116.143 108.834  1.00 30.00           H  
ATOM   3409 HG23 THR A 208     145.659 115.778 108.237  1.00 30.00           H  
ATOM   3410  N   GLY A 209     147.159 113.594 110.032  1.00 30.00           N  
ATOM   3411  CA  GLY A 209     148.535 113.941 110.314  1.00 30.00           C  
ATOM   3412  C   GLY A 209     148.877 113.742 111.781  1.00 30.00           C  
ATOM   3413  O   GLY A 209     148.329 112.877 112.470  1.00 30.00           O  
ATOM   3414  H   GLY A 209     147.054 112.875 109.575  1.00 30.00           H  
ATOM   3415  HA2 GLY A 209     149.126 113.388 109.780  1.00 30.00           H  
ATOM   3416  HA3 GLY A 209     148.690 114.872 110.083  1.00 30.00           H  
ATOM   3417  N   THR A 210     149.800 114.576 112.265  1.00 30.00           N  
ATOM   3418  CA  THR A 210     150.278 114.434 113.637  1.00 30.00           C  
ATOM   3419  C   THR A 210     149.120 114.468 114.627  1.00 30.00           C  
ATOM   3420  O   THR A 210     149.067 113.666 115.565  1.00 30.00           O  
ATOM   3421  CB  THR A 210     151.286 115.537 113.962  1.00 30.00           C  
ATOM   3422  OG1 THR A 210     150.635 116.813 113.909  1.00 30.00           O  
ATOM   3423  CG2 THR A 210     152.442 115.521 112.976  1.00 30.00           C  
ATOM   3424  H   THR A 210     150.157 115.222 111.827  1.00 30.00           H  
ATOM   3425  HA  THR A 210     150.726 113.579 113.730  1.00 30.00           H  
ATOM   3426  HB  THR A 210     151.641 115.395 114.853  1.00 30.00           H  
ATOM   3427  HG1 THR A 210     151.201 117.425 114.008  1.00 30.00           H  
ATOM   3428 HG21 THR A 210     153.129 116.144 113.263  1.00 30.00           H  
ATOM   3429 HG22 THR A 210     152.825 114.630 112.930  1.00 30.00           H  
ATOM   3430 HG23 THR A 210     152.135 115.778 112.094  1.00 30.00           H  
ATOM   3431  N   MET A 211     148.174 115.389 114.427  1.00 30.00           N  
ATOM   3432  CA  MET A 211     147.077 115.520 115.377  1.00 30.00           C  
ATOM   3433  C   MET A 211     146.252 114.246 115.473  1.00 30.00           C  
ATOM   3434  O   MET A 211     145.617 114.012 116.507  1.00 30.00           O  
ATOM   3435  CB  MET A 211     146.176 116.694 114.990  1.00 30.00           C  
ATOM   3436  CG  MET A 211     145.104 116.989 116.026  1.00 30.00           C  
ATOM   3437  SD  MET A 211     145.836 117.564 117.570  1.00 30.00           S  
ATOM   3438  CE  MET A 211     144.553 117.141 118.744  1.00 30.00           C  
ATOM   3439  H   MET A 211     148.147 115.936 113.765  1.00 30.00           H  
ATOM   3440  HA  MET A 211     147.452 115.710 116.250  1.00 30.00           H  
ATOM   3441  HB2 MET A 211     146.721 117.490 114.891  1.00 30.00           H  
ATOM   3442  HB3 MET A 211     145.734 116.490 114.151  1.00 30.00           H  
ATOM   3443  HG2 MET A 211     144.522 117.689 115.689  1.00 30.00           H  
ATOM   3444  HG3 MET A 211     144.590 116.189 116.208  1.00 30.00           H  
ATOM   3445  HE1 MET A 211     144.896 117.266 119.642  1.00 30.00           H  
ATOM   3446  HE2 MET A 211     143.790 117.716 118.600  1.00 30.00           H  
ATOM   3447  HE3 MET A 211     144.300 116.214 118.612  1.00 30.00           H  
ATOM   3448  N   ARG A 212     146.241 113.418 114.428  1.00 30.00           N  
ATOM   3449  CA  ARG A 212     145.564 112.132 114.530  1.00 30.00           C  
ATOM   3450  C   ARG A 212     146.320 111.185 115.450  1.00 30.00           C  
ATOM   3451  O   ARG A 212     145.710 110.507 116.285  1.00 30.00           O  
ATOM   3452  CB  ARG A 212     145.399 111.507 113.144  1.00 30.00           C  
ATOM   3453  CG  ARG A 212     144.943 110.057 113.169  1.00 30.00           C  
ATOM   3454  CD  ARG A 212     143.966 109.761 112.045  1.00 30.00           C  
ATOM   3455  NE  ARG A 212     142.665 110.383 112.276  1.00 30.00           N  
ATOM   3456  CZ  ARG A 212     141.743 109.909 113.102  1.00 30.00           C  
ATOM   3457  NH1 ARG A 212     141.943 108.805 113.804  1.00 30.00           N  
ATOM   3458  NH2 ARG A 212     140.591 110.560 113.230  1.00 30.00           N  
ATOM   3459  H   ARG A 212     146.611 113.575 113.668  1.00 30.00           H  
ATOM   3460  HA  ARG A 212     144.679 112.269 114.903  1.00 30.00           H  
ATOM   3461  HB2 ARG A 212     144.739 112.017 112.649  1.00 30.00           H  
ATOM   3462  HB3 ARG A 212     146.252 111.541 112.683  1.00 30.00           H  
ATOM   3463  HG2 ARG A 212     145.712 109.476 113.064  1.00 30.00           H  
ATOM   3464  HG3 ARG A 212     144.496 109.874 114.009  1.00 30.00           H  
ATOM   3465  HD2 ARG A 212     144.323 110.109 111.213  1.00 30.00           H  
ATOM   3466  HD3 ARG A 212     143.837 108.802 111.978  1.00 30.00           H  
ATOM   3467  HE  ARG A 212     142.498 111.122 111.868  1.00 30.00           H  
ATOM   3468 HH11 ARG A 212     142.685 108.374 113.732  1.00 30.00           H  
ATOM   3469 HH12 ARG A 212     141.330 108.518 114.334  1.00 30.00           H  
ATOM   3470 HH21 ARG A 212     140.450 111.278 112.777  1.00 30.00           H  
ATOM   3471 HH22 ARG A 212     139.985 110.263 113.763  1.00 30.00           H  
ATOM   3472  N   ARG A 213     147.648 111.138 115.327  1.00 30.00           N  
ATOM   3473  CA  ARG A 213     148.431 110.254 116.182  1.00 30.00           C  
ATOM   3474  C   ARG A 213     148.263 110.626 117.648  1.00 30.00           C  
ATOM   3475  O   ARG A 213     148.145 109.746 118.509  1.00 30.00           O  
ATOM   3476  CB  ARG A 213     149.903 110.299 115.774  1.00 30.00           C  
ATOM   3477  CG  ARG A 213     150.125 110.134 114.278  1.00 30.00           C  
ATOM   3478  CD  ARG A 213     151.467 109.484 113.964  1.00 30.00           C  
ATOM   3479  NE  ARG A 213     152.541 110.459 113.819  1.00 30.00           N  
ATOM   3480  CZ  ARG A 213     152.618 111.354 112.844  1.00 30.00           C  
ATOM   3481  NH1 ARG A 213     151.697 111.426 111.895  1.00 30.00           N  
ATOM   3482  NH2 ARG A 213     153.646 112.195 112.816  1.00 30.00           N  
ATOM   3483  H   ARG A 213     148.108 111.603 114.768  1.00 30.00           H  
ATOM   3484  HA  ARG A 213     148.117 109.344 116.066  1.00 30.00           H  
ATOM   3485  HB2 ARG A 213     150.274 111.156 116.036  1.00 30.00           H  
ATOM   3486  HB3 ARG A 213     150.372 109.584 116.232  1.00 30.00           H  
ATOM   3487  HG2 ARG A 213     149.425 109.571 113.913  1.00 30.00           H  
ATOM   3488  HG3 ARG A 213     150.102 111.008 113.858  1.00 30.00           H  
ATOM   3489  HD2 ARG A 213     151.707 108.875 114.680  1.00 30.00           H  
ATOM   3490  HD3 ARG A 213     151.391 108.997 113.129  1.00 30.00           H  
ATOM   3491  HE  ARG A 213     153.217 110.386 114.346  1.00 30.00           H  
ATOM   3492 HH11 ARG A 213     151.027 110.886 111.901  1.00 30.00           H  
ATOM   3493 HH12 ARG A 213     151.768 112.015 111.273  1.00 30.00           H  
ATOM   3494 HH21 ARG A 213     154.251 112.156 113.427  1.00 30.00           H  
ATOM   3495 HH22 ARG A 213     153.707 112.779 112.188  1.00 30.00           H  
ATOM   3496  N   LEU A 214     148.241 111.925 117.952  1.00 30.00           N  
ATOM   3497  CA  LEU A 214     147.962 112.350 119.319  1.00 30.00           C  
ATOM   3498  C   LEU A 214     146.618 111.811 119.790  1.00 30.00           C  
ATOM   3499  O   LEU A 214     146.473 111.412 120.951  1.00 30.00           O  
ATOM   3500  CB  LEU A 214     147.988 113.875 119.410  1.00 30.00           C  
ATOM   3501  CG  LEU A 214     149.327 114.552 119.112  1.00 30.00           C  
ATOM   3502  CD1 LEU A 214     149.186 116.061 119.199  1.00 30.00           C  
ATOM   3503  CD2 LEU A 214     150.409 114.059 120.060  1.00 30.00           C  
ATOM   3504  H   LEU A 214     148.383 112.565 117.396  1.00 30.00           H  
ATOM   3505  HA  LEU A 214     148.647 111.997 119.907  1.00 30.00           H  
ATOM   3506  HB2 LEU A 214     147.341 114.229 118.780  1.00 30.00           H  
ATOM   3507  HB3 LEU A 214     147.732 114.131 120.310  1.00 30.00           H  
ATOM   3508  HG  LEU A 214     149.598 114.328 118.208  1.00 30.00           H  
ATOM   3509 HD11 LEU A 214     150.045 116.470 119.006  1.00 30.00           H  
ATOM   3510 HD12 LEU A 214     148.528 116.354 118.551  1.00 30.00           H  
ATOM   3511 HD13 LEU A 214     148.901 116.300 120.095  1.00 30.00           H  
ATOM   3512 HD21 LEU A 214     151.203 114.604 119.940  1.00 30.00           H  
ATOM   3513 HD22 LEU A 214     150.088 114.139 120.972  1.00 30.00           H  
ATOM   3514 HD23 LEU A 214     150.609 113.133 119.858  1.00 30.00           H  
ATOM   3515  N   ALA A 215     145.622 111.789 118.902  1.00 30.00           N  
ATOM   3516  CA  ALA A 215     144.325 111.234 119.271  1.00 30.00           C  
ATOM   3517  C   ALA A 215     144.426 109.747 119.576  1.00 30.00           C  
ATOM   3518  O   ALA A 215     143.667 109.230 120.403  1.00 30.00           O  
ATOM   3519  CB  ALA A 215     143.309 111.479 118.156  1.00 30.00           C  
ATOM   3520  H   ALA A 215     145.672 112.085 118.095  1.00 30.00           H  
ATOM   3521  HA  ALA A 215     144.007 111.682 120.070  1.00 30.00           H  
ATOM   3522  HB1 ALA A 215     142.443 111.150 118.442  1.00 30.00           H  
ATOM   3523  HB2 ALA A 215     143.261 112.431 117.978  1.00 30.00           H  
ATOM   3524  HB3 ALA A 215     143.596 111.008 117.359  1.00 30.00           H  
ATOM   3525  N   ASP A 216     145.350 109.045 118.920  1.00 30.00           N  
ATOM   3526  CA  ASP A 216     145.554 107.626 119.180  1.00 30.00           C  
ATOM   3527  C   ASP A 216     146.281 107.365 120.493  1.00 30.00           C  
ATOM   3528  O   ASP A 216     146.316 106.214 120.941  1.00 30.00           O  
ATOM   3529  CB  ASP A 216     146.337 106.991 118.030  1.00 30.00           C  
ATOM   3530  CG  ASP A 216     145.566 107.005 116.725  1.00 30.00           C  
ATOM   3531  OD1 ASP A 216     144.411 107.478 116.722  1.00 30.00           O  
ATOM   3532  OD2 ASP A 216     146.115 106.541 115.704  1.00 30.00           O  
ATOM   3533  H   ASP A 216     145.873 109.369 118.321  1.00 30.00           H  
ATOM   3534  HA  ASP A 216     144.689 107.190 119.229  1.00 30.00           H  
ATOM   3535  HB2 ASP A 216     147.160 107.486 117.896  1.00 30.00           H  
ATOM   3536  HB3 ASP A 216     146.535 106.069 118.252  1.00 30.00           H  
ATOM   3537  N   GLN A 217     146.861 108.394 121.111  1.00 30.00           N  
ATOM   3538  CA  GLN A 217     147.581 108.256 122.369  1.00 30.00           C  
ATOM   3539  C   GLN A 217     146.844 108.918 123.530  1.00 30.00           C  
ATOM   3540  O   GLN A 217     147.442 109.158 124.583  1.00 30.00           O  
ATOM   3541  CB  GLN A 217     148.987 108.838 122.235  1.00 30.00           C  
ATOM   3542  CG  GLN A 217     149.960 107.927 121.502  1.00 30.00           C  
ATOM   3543  CD  GLN A 217     150.773 108.658 120.452  1.00 30.00           C  
ATOM   3544  OE1 GLN A 217     150.952 109.874 120.523  1.00 30.00           O  
ATOM   3545  NE2 GLN A 217     151.267 107.919 119.468  1.00 30.00           N  
ATOM   3546  H   GLN A 217     146.848 109.200 120.811  1.00 30.00           H  
ATOM   3547  HA  GLN A 217     147.673 107.314 122.579  1.00 30.00           H  
ATOM   3548  HB2 GLN A 217     148.930 109.673 121.744  1.00 30.00           H  
ATOM   3549  HB3 GLN A 217     149.348 109.002 123.120  1.00 30.00           H  
ATOM   3550  HG2 GLN A 217     150.576 107.543 122.144  1.00 30.00           H  
ATOM   3551  HG3 GLN A 217     149.461 107.224 121.059  1.00 30.00           H  
ATOM   3552 HE21 GLN A 217     151.119 107.072 119.451  1.00 30.00           H  
ATOM   3553 HE22 GLN A 217     151.735 108.286 118.846  1.00 30.00           H  
ATOM   3554  N   SER A 218     145.560 109.214 123.359  1.00 30.00           N  
ATOM   3555  CA  SER A 218     144.739 109.839 124.391  1.00 30.00           C  
ATOM   3556  C   SER A 218     143.491 109.010 124.649  1.00 30.00           C  
ATOM   3557  O   SER A 218     142.404 109.542 124.884  1.00 30.00           O  
ATOM   3558  CB  SER A 218     144.365 111.266 124.000  1.00 30.00           C  
ATOM   3559  OG  SER A 218     143.516 111.275 122.867  1.00 30.00           O  
ATOM   3560  H   SER A 218     145.126 109.059 122.632  1.00 30.00           H  
ATOM   3561  HA  SER A 218     145.246 109.883 125.216  1.00 30.00           H  
ATOM   3562  HB2 SER A 218     143.905 111.687 124.743  1.00 30.00           H  
ATOM   3563  HB3 SER A 218     145.174 111.758 123.790  1.00 30.00           H  
ATOM   3564  HG  SER A 218     143.324 112.067 122.661  1.00 30.00           H  
ATOM   3565  N   LEU A 219     143.635 107.695 124.609  1.00 30.00           N  
ATOM   3566  CA  LEU A 219     142.557 106.745 124.817  1.00 30.00           C  
ATOM   3567  C   LEU A 219     142.800 105.922 126.074  1.00 30.00           C  
ATOM   3568  O   LEU A 219     143.887 105.959 126.659  1.00 30.00           O  
ATOM   3569  CB  LEU A 219     142.436 105.815 123.604  1.00 30.00           C  
ATOM   3570  CG  LEU A 219     142.550 106.477 122.232  1.00 30.00           C  
ATOM   3571  CD1 LEU A 219     142.498 105.429 121.135  1.00 30.00           C  
ATOM   3572  CD2 LEU A 219     141.452 107.508 122.042  1.00 30.00           C  
ATOM   3573  H   LEU A 219     144.389 107.310 124.457  1.00 30.00           H  
ATOM   3574  HA  LEU A 219     141.721 107.225 124.919  1.00 30.00           H  
ATOM   3575  HB2 LEU A 219     143.136 105.147 123.662  1.00 30.00           H  
ATOM   3576  HB3 LEU A 219     141.571 105.378 123.637  1.00 30.00           H
[truncated: 2,042,011 more chars]
