# Supplementary material for: Development of a synthetic library of humanized nanobodies for targeted IL-6 inhibition
Source: Front Bioeng Biotechnol. 2024 Jul 23;12:1440150. doi: 10.3389/fbioe.2024.1440150 (PMC11300276; doi:10.3389/fbioe.2024.1440150)
Supplement: Supplementary file 2 [file DataSheet1.ZIP › Nanobody-antigen complexes/7nka.pdb]

HEADER    VIRAL PROTEIN                           17-FEB-21   7NKA              
TITLE     1918 H1N1 VIRAL INFLUENZA POLYMERASE HETEROTRIMER WITH NB8206         
COMPND    MOL_ID: 1;                                                            
COMPND   2 MOLECULE: POLYMERASE ACIDIC PROTEIN;                                 
COMPND   3 CHAIN: A;                                                            
COMPND   4 SYNONYM: RNA-DIRECTED RNA POLYMERASE SUBUNIT P2;                     
COMPND   5 EC: 3.1.-.-;                                                         
COMPND   6 ENGINEERED: YES;                                                     
COMPND   7 MOL_ID: 2;                                                           
COMPND   8 MOLECULE: RNA-DIRECTED RNA POLYMERASE CATALYTIC SUBUNIT;             
COMPND   9 CHAIN: B;                                                            
COMPND  10 SYNONYM: POLYMERASE BASIC PROTEIN 1,PB1,RNA-DIRECTED RNA POLYMERASE  
COMPND  11 SUBUNIT P1;                                                          
COMPND  12 EC: 2.7.7.48;                                                        
COMPND  13 ENGINEERED: YES;                                                     
COMPND  14 MOL_ID: 3;                                                           
COMPND  15 MOLECULE: POLYMERASE BASIC PROTEIN 2,POLYMERASE BASIC PROTEIN 2;     
COMPND  16 CHAIN: C;                                                            
COMPND  17 SYNONYM: RNA-DIRECTED RNA POLYMERASE SUBUNIT P3;                     
COMPND  18 ENGINEERED: YES;                                                     
COMPND  19 MOL_ID: 4;                                                           
COMPND  20 MOLECULE: RNA (5'-R(P*GP*GP*CP*CP*UP*GP*CP*U)-3');                   
COMPND  21 CHAIN: E;                                                            
COMPND  22 ENGINEERED: YES;                                                     
COMPND  23 MOL_ID: 5;                                                           
COMPND  24 MOLECULE: RNA (5'-R(P*AP*GP*UP*AP*GP*AP*AP*AP*CP*AP*AP*GP*GP*CP*C)-  
COMPND  25 3');                                                                 
COMPND  26 CHAIN: D;                                                            
COMPND  27 ENGINEERED: YES;                                                     
COMPND  28 MOL_ID: 6;                                                           
COMPND  29 MOLECULE: NB8206;                                                    
COMPND  30 CHAIN: F;                                                            
COMPND  31 ENGINEERED: YES                                                      
SOURCE    MOL_ID: 1;                                                            
SOURCE   2 ORGANISM_SCIENTIFIC: INFLUENZA A VIRUS (A/BREVIG                     
SOURCE   3 MISSION/1/1918(H1N1));                                               
SOURCE   4 ORGANISM_TAXID: 88776;                                               
SOURCE   5 STRAIN: A/BREVIG MISSION/1/1918(H1N1);                               
SOURCE   6 GENE: PA;                                                            
SOURCE   7 EXPRESSION_SYSTEM: SPODOPTERA FRUGIPERDA;                            
SOURCE   8 EXPRESSION_SYSTEM_TAXID: 7108;                                       
SOURCE   9 MOL_ID: 2;                                                           
SOURCE  10 ORGANISM_SCIENTIFIC: INFLUENZA A VIRUS (A/BREVIG                     
SOURCE  11 MISSION/1/1918(H1N1));                                               
SOURCE  12 ORGANISM_TAXID: 88776;                                               
SOURCE  13 STRAIN: A/BREVIG MISSION/1/1918(H1N1);                               
SOURCE  14 GENE: PB1;                                                           
SOURCE  15 EXPRESSION_SYSTEM: SPODOPTERA FRUGIPERDA;                            
SOURCE  16 EXPRESSION_SYSTEM_TAXID: 7108;                                       
SOURCE  17 MOL_ID: 3;                                                           
SOURCE  18 ORGANISM_SCIENTIFIC: INFLUENZA A VIRUS (STRAIN A/BREVIG              
SOURCE  19 MISSION/1/1918 H1N1), INFLUENZA A VIRUS (A/BREVIG                    
SOURCE  20 MISSION/1/1918(H1N1));                                               
SOURCE  21 ORGANISM_COMMON: INFLUENZA A VIRUS (STRAIN A/SOUTH CAROLINA/1/1918   
SOURCE  22 H1N1);                                                               
SOURCE  23 ORGANISM_TAXID: 88776;                                               
SOURCE  24 STRAIN: A/BREVIG MISSION/1/1918 H1N1;                                
SOURCE  25 GENE: PB2;                                                           
SOURCE  26 EXPRESSION_SYSTEM: SPODOPTERA FRUGIPERDA;                            
SOURCE  27 EXPRESSION_SYSTEM_TAXID: 7108;                                       
SOURCE  28 MOL_ID: 4;                                                           
SOURCE  29 SYNTHETIC: YES;                                                      
SOURCE  30 ORGANISM_SCIENTIFIC: SYNTHETIC CONSTRUCT;                            
SOURCE  31 ORGANISM_TAXID: 32630;                                               
SOURCE  32 OTHER_DETAILS: INFLUENZA A VIRUS (A/BREVIG MISSION/1/1918(H1N1)),    
SOURCE  33 TAX ID 88776;                                                        
SOURCE  34 MOL_ID: 5;                                                           
SOURCE  35 SYNTHETIC: YES;                                                      
SOURCE  36 ORGANISM_SCIENTIFIC: SYNTHETIC CONSTRUCT;                            
SOURCE  37 ORGANISM_TAXID: 32630;                                               
SOURCE  38 OTHER_DETAILS: INFLUENZA A VIRUS (A/BREVIG MISSION/1/1918(H1N1)),    
SOURCE  39 TAX ID 88776;                                                        
SOURCE  40 MOL_ID: 6;                                                           
SOURCE  41 ORGANISM_SCIENTIFIC: CAMELIDAE MIXED LIBRARY;                        
SOURCE  42 ORGANISM_TAXID: 1579311;                                             
SOURCE  43 EXPRESSION_SYSTEM: ESCHERICHIA COLI;                                 
SOURCE  44 EXPRESSION_SYSTEM_TAXID: 562                                         
KEYWDS    INFLUENZA, RNA POLYMERASE, H1N1, 1918, VIRAL PROTEIN, NANOBODY        
EXPDTA    ELECTRON MICROSCOPY                                                   
AUTHOR    J.R.KEOWN,L.CARRIQUE,E.FODOR,J.M.GRIMES                               
REVDAT   2   09-FEB-22 7NKA    1       JRNL                                     
REVDAT   1   01-DEC-21 7NKA    0                                                
JRNL        AUTH   J.R.KEOWN,Z.ZHU,L.CARRIQUE,H.FAN,A.P.WALKER,I.SERNA MARTIN,  
JRNL        AUTH 2 E.PARDON,J.STEYAERT,E.FODOR,J.M.GRIMES                       
JRNL        TITL   MAPPING INHIBITORY SITES ON THE RNA POLYMERASE OF THE 1918   
JRNL        TITL 2 PANDEMIC INFLUENZA VIRUS USING NANOBODIES.                   
JRNL        REF    NAT COMMUN                    V.  13   251 2022              
JRNL        REFN                   ESSN 2041-1723                               
JRNL        PMID   35017564                                                     
JRNL        DOI    10.1038/S41467-021-27950-W                                   
REMARK   2                                                                      
REMARK   2 RESOLUTION.    4.07 ANGSTROMS.                                       
REMARK   3                                                                      
REMARK   3 REFINEMENT.                                                          
REMARK   3   SOFTWARE PACKAGES      : CRYOSPARC, CRYOSPARC, UCSF CHIMERA,       
REMARK   3                            CRYOSPARC, CRYOSPARC                      
REMARK   3   RECONSTRUCTION SCHEMA  : NULL                                      
REMARK   3                                                                      
REMARK   3 EM MAP-MODEL FITTING AND REFINEMENT                                  
REMARK   3   PDB ENTRY                    : 7HNA                                
REMARK   3   REFINEMENT SPACE             : REAL                                
REMARK   3   REFINEMENT PROTOCOL          : RIGID BODY FIT                      
REMARK   3   REFINEMENT TARGET            : NULL                                
REMARK   3   OVERALL ANISOTROPIC B VALUE  : NULL                                
REMARK   3                                                                      
REMARK   3 FITTING PROCEDURE : NULL                                             
REMARK   3                                                                      
REMARK   3 EM IMAGE RECONSTRUCTION STATISTICS                                   
REMARK   3   NOMINAL PIXEL SIZE (ANGSTROMS)    : NULL                           
REMARK   3   ACTUAL PIXEL SIZE  (ANGSTROMS)    : NULL                           
REMARK   3   EFFECTIVE RESOLUTION (ANGSTROMS)  : 4.070                          
REMARK   3   NUMBER OF PARTICLES               : 223847                         
REMARK   3   CTF CORRECTION METHOD             : PHASE FLIPPING AND AMPLITUDE   
REMARK   3                                       CORRECTION                     
REMARK   3                                                                      
REMARK   3 EM RECONSTRUCTION MAGNIFICATION CALIBRATION: NULL                    
REMARK   3                                                                      
REMARK   3 OTHER DETAILS: NULL                                                  
REMARK   4                                                                      
REMARK   4 7NKA COMPLIES WITH FORMAT V. 3.30, 13-JUL-11                         
REMARK 100                                                                      
REMARK 100 THIS ENTRY HAS BEEN PROCESSED BY PDBE ON 22-FEB-21.                  
REMARK 100 THE DEPOSITION ID IS D_1292114155.                                   
REMARK 245                                                                      
REMARK 245 EXPERIMENTAL DETAILS                                                 
REMARK 245   RECONSTRUCTION METHOD          : SINGLE PARTICLE                   
REMARK 245   SPECIMEN TYPE                  : NULL                              
REMARK 245                                                                      
REMARK 245 ELECTRON MICROSCOPE SAMPLE                                           
REMARK 245   SAMPLE TYPE                    : PARTICLE                          
REMARK 245   PARTICLE TYPE                  : POINT                             
REMARK 245   NAME OF SAMPLE                 : 1918 INFLUENZA VIRUS POLYMERASE   
REMARK 245                                    HETEROTIRMER IN COMPLEX WITH      
REMARK 245                                    VRNA PROMOTERS AND NB8206;        
REMARK 245                                    NB8206; POLYMERASE HETEROTRIMER;  
REMARK 245                                    RNA                               
REMARK 245   SAMPLE CONCENTRATION (MG ML-1) : 0.30                              
REMARK 245   SAMPLE SUPPORT DETAILS         : NULL                              
REMARK 245   SAMPLE VITRIFICATION DETAILS   : NULL                              
REMARK 245   SAMPLE BUFFER                  : NULL                              
REMARK 245   PH                             : 7.50                              
REMARK 245   SAMPLE DETAILS                 : NULL                              
REMARK 245                                                                      
REMARK 245 DATA ACQUISITION                                                     
REMARK 245   DATE OF EXPERIMENT                : NULL                           
REMARK 245   NUMBER OF MICROGRAPHS-IMAGES      : NULL                           
REMARK 245   TEMPERATURE (KELVIN)              : NULL                           
REMARK 245   MICROSCOPE MODEL                  : FEI TITAN KRIOS                
REMARK 245   DETECTOR TYPE                     : FEI FALCON III (4K X 4K)       
REMARK 245   MINIMUM DEFOCUS (NM)              : NULL                           
REMARK 245   MAXIMUM DEFOCUS (NM)              : NULL                           
REMARK 245   MINIMUM TILT ANGLE (DEGREES)      : NULL                           
REMARK 245   MAXIMUM TILT ANGLE (DEGREES)      : NULL                           
REMARK 245   NOMINAL CS                        : NULL                           
REMARK 245   IMAGING MODE                      : BRIGHT FIELD                   
REMARK 245   ELECTRON DOSE (ELECTRONS NM**-2)  : 7250.00                        
REMARK 245   ILLUMINATION MODE                 : FLOOD BEAM                     
REMARK 245   NOMINAL MAGNIFICATION             : NULL                           
REMARK 245   CALIBRATED MAGNIFICATION          : NULL                           
REMARK 245   SOURCE                            : FIELD EMISSION GUN             
REMARK 245   ACCELERATION VOLTAGE (KV)         : 300                            
REMARK 245   IMAGING DETAILS                   : NULL                           
REMARK 247                                                                      
REMARK 247 ELECTRON MICROSCOPY                                                  
REMARK 247  THE COORDINATES IN THIS ENTRY WERE GENERATED FROM ELECTRON          
REMARK 247  MICROSCOPY DATA. PROTEIN DATA BANK CONVENTIONS REQUIRE              
REMARK 247  THAT CRYST1 AND SCALE RECORDS BE INCLUDED, BUT THE VALUES           
REMARK 247  ON THESE RECORDS ARE MEANINGLESS EXCEPT FOR THE CALCULATION         
REMARK 247  OF THE STRUCTURE FACTORS.                                           
REMARK 300                                                                      
REMARK 300 BIOMOLECULE: 1                                                       
REMARK 300 SEE REMARK 350 FOR THE AUTHOR PROVIDED AND/OR PROGRAM                
REMARK 300 GENERATED ASSEMBLY INFORMATION FOR THE STRUCTURE IN                  
REMARK 300 THIS ENTRY. THE REMARK MAY ALSO PROVIDE INFORMATION ON               
REMARK 300 BURIED SURFACE AREA.                                                 
REMARK 350                                                                      
REMARK 350 COORDINATES FOR A COMPLETE MULTIMER REPRESENTING THE KNOWN           
REMARK 350 BIOLOGICALLY SIGNIFICANT OLIGOMERIZATION STATE OF THE                
REMARK 350 MOLECULE CAN BE GENERATED BY APPLYING BIOMT TRANSFORMATIONS          
REMARK 350 GIVEN BELOW.  BOTH NON-CRYSTALLOGRAPHIC AND                          
REMARK 350 CRYSTALLOGRAPHIC OPERATIONS ARE GIVEN.                               
REMARK 350                                                                      
REMARK 350 BIOMOLECULE: 1                                                       
REMARK 350 AUTHOR DETERMINED BIOLOGICAL UNIT: HEXAMERIC                         
REMARK 350 SOFTWARE DETERMINED QUATERNARY STRUCTURE: HEXAMERIC                  
REMARK 350 SOFTWARE USED: PISA                                                  
REMARK 350 TOTAL BURIED SURFACE AREA: 38760 ANGSTROM**2                         
REMARK 350 SURFACE AREA OF THE COMPLEX: 70990 ANGSTROM**2                       
REMARK 350 CHANGE IN SOLVENT FREE ENERGY: -236.0 KCAL/MOL                       
REMARK 350 APPLY THE FOLLOWING TO CHAINS: A, B, C, E, D, F                      
REMARK 350   BIOMT1   1  1.000000  0.000000  0.000000        0.00000            
REMARK 350   BIOMT2   1  0.000000  1.000000  0.000000        0.00000            
REMARK 350   BIOMT3   1  0.000000  0.000000  1.000000        0.00000            
REMARK 465                                                                      
REMARK 465 MISSING RESIDUES                                                     
REMARK 465 THE FOLLOWING RESIDUES WERE NOT LOCATED IN THE                       
REMARK 465 EXPERIMENT. (M=MODEL NUMBER; RES=RESIDUE NAME; C=CHAIN               
REMARK 465 IDENTIFIER; SSSEQ=SEQUENCE NUMBER; I=INSERTION CODE.)                
REMARK 465                                                                      
REMARK 465   M RES C SSSEQI                                                     
REMARK 465     GLN B   186                                                      
REMARK 465     ARG B   187                                                      
REMARK 465     LYS B   188                                                      
REMARK 465     ARG B   189                                                      
REMARK 465     ARG B   190                                                      
REMARK 465     VAL B   191                                                      
REMARK 465     ARG B   192                                                      
REMARK 465     ASP B   193                                                      
REMARK 465     ASN B   194                                                      
REMARK 465     MET B   195                                                      
REMARK 465     THR B   196                                                      
REMARK 465     LYS B   197                                                      
REMARK 465     LYS B   198                                                      
REMARK 465     MET B   199                                                      
REMARK 465     VAL B   200                                                      
REMARK 465     THR B   201                                                      
REMARK 465     GLN B   202                                                      
REMARK 465     ARG B   203                                                      
REMARK 465     THR B   204                                                      
REMARK 465     ILE B   205                                                      
REMARK 465     GLY B   206                                                      
REMARK 465     LYS B   757                                                      
REMARK 465     VAL C   250                                                      
REMARK 465     ARG C   251                                                      
REMARK 465     ASN C   252                                                      
REMARK 465     ASP C   253                                                      
REMARK 465     ASP C   254                                                      
REMARK 465     VAL C   255                                                      
REMARK 465     ASP C   256                                                      
REMARK 465     GLN C   257                                                      
REMARK 465     SER C   258                                                      
REMARK 465     LEU C   259                                                      
REMARK 465     ILE C   260                                                      
REMARK 465     ILE C   261                                                      
REMARK 465     ALA C   262                                                      
REMARK 465     ALA C   263                                                      
REMARK 465     ARG C   264                                                      
REMARK 465     ASN C   265                                                      
REMARK 465     ILE C   266                                                      
REMARK 465     VAL C   267                                                      
REMARK 465     ARG C   268                                                      
REMARK 465     ARG C   269                                                      
REMARK 465     ALA C   270                                                      
REMARK 465     THR C   271                                                      
REMARK 465     VAL C   272                                                      
REMARK 465     SER C   273                                                      
REMARK 465     ALA C   274                                                      
REMARK 465     ASP C   275                                                      
REMARK 465     PRO C   276                                                      
REMARK 465     LEU C   277                                                      
REMARK 465     ALA C   278                                                      
REMARK 465     SER C   279                                                      
REMARK 465     LEU C   280                                                      
REMARK 465     LEU C   281                                                      
REMARK 465     GLU C   282                                                      
REMARK 465     MET C   283                                                      
REMARK 465     CYS C   284                                                      
REMARK 465     HIS C   285                                                      
REMARK 465     SER C   286                                                      
REMARK 465     THR C   287                                                      
REMARK 465     GLN C   288                                                      
REMARK 465     ILE C   289                                                      
REMARK 465     GLY C   290                                                      
REMARK 465     GLY C   291                                                      
REMARK 465     ILE C   292                                                      
REMARK 465     ARG C   293                                                      
REMARK 465     MET C   294                                                      
REMARK 465     VAL C   295                                                      
REMARK 465     ASP C   296                                                      
REMARK 465     ILE C   297                                                      
REMARK 465     LEU C   298                                                      
REMARK 465     ARG C   299                                                      
REMARK 465     GLN C   300                                                      
REMARK 465     ASN C   301                                                      
REMARK 465     PRO C   302                                                      
REMARK 465     THR C   303                                                      
REMARK 465     GLU C   304                                                      
REMARK 465     GLU C   305                                                      
REMARK 465     GLN C   306                                                      
REMARK 465     ALA C   307                                                      
REMARK 465     VAL C   308                                                      
REMARK 465     ASP C   309                                                      
REMARK 465     ILE C   310                                                      
REMARK 465     CYS C   311                                                      
REMARK 465     LYS C   312                                                      
REMARK 465     ALA C   313                                                      
REMARK 465     ALA C   314                                                      
REMARK 465     MET C   315                                                      
REMARK 465     GLY C   316                                                      
REMARK 465     LEU C   317                                                      
REMARK 465     ARG C   318                                                      
REMARK 465     ILE C   319                                                      
REMARK 465     SER C   320                                                      
REMARK 465     SER C   321                                                      
REMARK 465     SER C   322                                                      
REMARK 465     PHE C   323                                                      
REMARK 465     SER C   324                                                      
REMARK 465     PHE C   325                                                      
REMARK 465     GLY C   326                                                      
REMARK 465     GLY C   327                                                      
REMARK 465     PHE C   328                                                      
REMARK 465     THR C   329                                                      
REMARK 465     PHE C   330                                                      
REMARK 465     LYS C   331                                                      
REMARK 465     ARG C   332                                                      
REMARK 465     THR C   333                                                      
REMARK 465     SER C   334                                                      
REMARK 465     GLY C   335                                                      
REMARK 465     SER C   336                                                      
REMARK 465     SER C   337                                                      
REMARK 465     VAL C   338                                                      
REMARK 465     LYS C   339                                                      
REMARK 465     ARG C   340                                                      
REMARK 465     GLU C   341                                                      
REMARK 465     GLU C   342                                                      
REMARK 465     GLU C   343                                                      
REMARK 465     VAL C   344                                                      
REMARK 465     LEU C   345                                                      
REMARK 465     THR C   346                                                      
REMARK 465     GLY C   347                                                      
REMARK 465     ASN C   348                                                      
REMARK 465     LEU C   349                                                      
REMARK 465     GLN C   350                                                      
REMARK 465     THR C   351                                                      
REMARK 465     LEU C   352                                                      
REMARK 465     LYS C   353                                                      
REMARK 465     ILE C   354                                                      
REMARK 465     ARG C   355                                                      
REMARK 465     VAL C   356                                                      
REMARK 465     HIS C   357                                                      
REMARK 465     GLU C   358                                                      
REMARK 465     GLY C   359                                                      
REMARK 465     TYR C   360                                                      
REMARK 465     GLU C   361                                                      
REMARK 465     GLU C   362                                                      
REMARK 465     PHE C   363                                                      
REMARK 465     THR C   364                                                      
REMARK 465     MET C   365                                                      
REMARK 465     VAL C   366                                                      
REMARK 465     GLY C   367                                                      
REMARK 465     ARG C   368                                                      
REMARK 465     ARG C   369                                                      
REMARK 465     ALA C   370                                                      
REMARK 465     THR C   371                                                      
REMARK 465     ALA C   372                                                      
REMARK 465     ILE C   373                                                      
REMARK 465     LEU C   374                                                      
REMARK 465     ARG C   375                                                      
REMARK 465     LYS C   376                                                      
REMARK 465     ALA C   377                                                      
REMARK 465     THR C   378                                                      
REMARK 465     ARG C   379                                                      
REMARK 465     ARG C   380                                                      
REMARK 465     LEU C   381                                                      
REMARK 465     ILE C   382                                                      
REMARK 465     GLN C   383                                                      
REMARK 465     LEU C   384                                                      
REMARK 465     ILE C   385                                                      
REMARK 465     VAL C   386                                                      
REMARK 465     SER C   387                                                      
REMARK 465     GLY C   388                                                      
REMARK 465     ARG C   389                                                      
REMARK 465     ASP C   390                                                      
REMARK 465     GLU C   391                                                      
REMARK 465     GLN C   392                                                      
REMARK 465     SER C   393                                                      
REMARK 465     ILE C   394                                                      
REMARK 465     ALA C   395                                                      
REMARK 465     GLU C   396                                                      
REMARK 465     ALA C   397                                                      
REMARK 465     ILE C   398                                                      
REMARK 465     ILE C   399                                                      
REMARK 465     VAL C   400                                                      
REMARK 465     ALA C   401                                                      
REMARK 465     MET C   402                                                      
REMARK 465     VAL C   403                                                      
REMARK 465     PHE C   404                                                      
REMARK 465     SER C   405                                                      
REMARK 465     GLN C   406                                                      
REMARK 465     GLU C   407                                                      
REMARK 465     ASP C   408                                                      
REMARK 465     CYS C   409                                                      
REMARK 465     MET C   410                                                      
REMARK 465     ILE C   411                                                      
REMARK 465     LYS C   412                                                      
REMARK 465     ALA C   413                                                      
REMARK 465     VAL C   414                                                      
REMARK 465     ARG C   415                                                      
REMARK 465     GLY C   416                                                      
REMARK 465     ASP C   417                                                      
REMARK 465     LEU C   418                                                      
REMARK 465     ASN C   419                                                      
REMARK 465     PHE C   420                                                      
REMARK 465     VAL C   421                                                      
REMARK 465     ASN C   422                                                      
REMARK 465     ARG C   423                                                      
REMARK 465     ALA C   424                                                      
REMARK 465     ASN C   425                                                      
REMARK 465     GLN C   426                                                      
REMARK 465     ARG C   427                                                      
REMARK 465     LEU C   428                                                      
REMARK 465     ASN C   429                                                      
REMARK 465     PRO C   430                                                      
REMARK 465     MET C   431                                                      
REMARK 465     HIS C   432                                                      
REMARK 465     GLN C   433                                                      
REMARK 465     LEU C   434                                                      
REMARK 465     LEU C   435                                                      
REMARK 465     ARG C   436                                                      
REMARK 465     HIS C   437                                                      
REMARK 465     PHE C   438                                                      
REMARK 465     GLN C   439                                                      
REMARK 465     LYS C   440                                                      
REMARK 465     ASP C   441                                                      
REMARK 465     ALA C   442                                                      
REMARK 465     LYS C   443                                                      
REMARK 465     VAL C   444                                                      
REMARK 465     LEU C   445                                                      
REMARK 465     PHE C   446                                                      
REMARK 465     GLN C   447                                                      
REMARK 465     ASN C   448                                                      
REMARK 465     TRP C   449                                                      
REMARK 465     GLY C   450                                                      
REMARK 465     ILE C   451                                                      
REMARK 465     GLU C   452                                                      
REMARK 465     PRO C   453                                                      
REMARK 465     ILE C   454                                                      
REMARK 465     ASP C   455                                                      
REMARK 465     ASN C   456                                                      
REMARK 465     VAL C   457                                                      
REMARK 465     MET C   458                                                      
REMARK 465     GLY C   459                                                      
REMARK 465     MET C   460                                                      
REMARK 465     ILE C   461                                                      
REMARK 465     GLY C   462                                                      
REMARK 465     ILE C   463                                                      
REMARK 465     LEU C   464                                                      
REMARK 465     PRO C   465                                                      
REMARK 465     ASP C   466                                                      
REMARK 465     MET C   467                                                      
REMARK 465     THR C   468                                                      
REMARK 465     PRO C   469                                                      
REMARK 465     SER C   470                                                      
REMARK 465     THR C   471                                                      
REMARK 465     GLU C   472                                                      
REMARK 465     MET C   473                                                      
REMARK 465     SER C   474                                                      
REMARK 465     MET C   475                                                      
REMARK 465     ARG C   476                                                      
REMARK 465     GLY C   477                                                      
REMARK 465     VAL C   478                                                      
REMARK 465     ARG C   479                                                      
REMARK 465     VAL C   480                                                      
REMARK 465     SER C   481                                                      
REMARK 465     LYS C   482                                                      
REMARK 465     MET C   483                                                      
REMARK 465     GLY C   484                                                      
REMARK 465     VAL C   485                                                      
REMARK 465     ASP C   486                                                      
REMARK 465     GLU C   487                                                      
REMARK 465     TYR C   488                                                      
REMARK 465     SER C   489                                                      
REMARK 465     SER C   490                                                      
REMARK 465     THR C   491                                                      
REMARK 465     GLU C   492                                                      
REMARK 465     ARG C   493                                                      
REMARK 465     VAL C   494                                                      
REMARK 465     VAL C   495                                                      
REMARK 465     VAL C   496                                                      
REMARK 465     SER C   497                                                      
REMARK 465     ILE C   498                                                      
REMARK 465     ASP C   499                                                      
REMARK 465     ARG C   500                                                      
REMARK 465     PHE C   501                                                      
REMARK 465     LEU C   502                                                      
REMARK 465     ARG C   503                                                      
REMARK 465     VAL C   504                                                      
REMARK 465     ARG C   505                                                      
REMARK 465     ASP C   506                                                      
REMARK 465     GLN C   507                                                      
REMARK 465     ARG C   508                                                      
REMARK 465     GLY C   509                                                      
REMARK 465     ASN C   510                                                      
REMARK 465     VAL C   511                                                      
REMARK 465     LEU C   512                                                      
REMARK 465     LEU C   513                                                      
REMARK 465     SER C   514                                                      
REMARK 465     PRO C   515                                                      
REMARK 465     GLU C   516                                                      
REMARK 465     GLU C   517                                                      
REMARK 465     VAL C   518                                                      
REMARK 465     SER C   519                                                      
REMARK 465     GLU C   520                                                      
REMARK 465     THR C   521                                                      
REMARK 465     GLN C   522                                                      
REMARK 465     GLY C   523                                                      
REMARK 465     THR C   524                                                      
REMARK 465     GLU C   525                                                      
REMARK 465     LYS C   526                                                      
REMARK 465     LEU C   527                                                      
REMARK 465     THR C   528                                                      
REMARK 465     ILE C   529                                                      
REMARK 465     THR C   530                                                      
REMARK 465     TYR C   531                                                      
REMARK 465     SER C   532                                                      
REMARK 465     SER C   533                                                      
REMARK 465     SER C   534                                                      
REMARK 465     MET C   535                                                      
REMARK 465     MET C   536                                                      
REMARK 465     TRP C   537                                                      
REMARK 465     GLU C   538                                                      
REMARK 465     VAL C   539                                                      
REMARK 465     ASN C   540                                                      
REMARK 465     GLY C   541                                                      
REMARK 465     PRO C   542                                                      
REMARK 465     GLU C   543                                                      
REMARK 465     SER C   544                                                      
REMARK 465     VAL C   545                                                      
REMARK 465     LEU C   546                                                      
REMARK 465     VAL C   547                                                      
REMARK 465     ASN C   548                                                      
REMARK 465     THR C   549                                                      
REMARK 465     TYR C   550                                                      
REMARK 465     GLN C   551                                                      
REMARK 465     TRP C   552                                                      
REMARK 465     ILE C   553                                                      
REMARK 465     ILE C   554                                                      
REMARK 465     ARG C   555                                                      
REMARK 465     ASN C   556                                                      
REMARK 465     TRP C   557                                                      
REMARK 465     GLU C   558                                                      
REMARK 465     THR C   559                                                      
REMARK 465     VAL C   560                                                      
REMARK 465     LYS C   561                                                      
REMARK 465     ILE C   562                                                      
REMARK 465     GLN C   563                                                      
REMARK 465     TRP C   564                                                      
REMARK 465     SER C   565                                                      
REMARK 465     GLN C   566                                                      
REMARK 465     ASN C   567                                                      
REMARK 465     PRO C   568                                                      
REMARK 465     THR C   569                                                      
REMARK 465     MET C   570                                                      
REMARK 465     LEU C   571                                                      
REMARK 465     TYR C   572                                                      
REMARK 465     ASN C   573                                                      
REMARK 465     LYS C   574                                                      
REMARK 465     MET C   575                                                      
REMARK 465     GLU C   576                                                      
REMARK 465     PHE C   577                                                      
REMARK 465     GLU C   578                                                      
REMARK 465     PRO C   579                                                      
REMARK 465     PHE C   580                                                      
REMARK 465     GLN C   581                                                      
REMARK 465     SER C   582                                                      
REMARK 465     LEU C   583                                                      
REMARK 465     VAL C   584                                                      
REMARK 465     PRO C   585                                                      
REMARK 465     LYS C   586                                                      
REMARK 465     ALA C   587                                                      
REMARK 465     ALA C   588                                                      
REMARK 465     ARG C   589                                                      
REMARK 465     GLY C   590                                                      
REMARK 465     GLN C   591                                                      
REMARK 465     TYR C   592                                                      
REMARK 465     SER C   593                                                      
REMARK 465     GLY C   594                                                      
REMARK 465     PHE C   595                                                      
REMARK 465     VAL C   596                                                      
REMARK 465     ARG C   597                                                      
REMARK 465     THR C   598                                                      
REMARK 465     LEU C   599                                                      
REMARK 465     PHE C   600                                                      
REMARK 465     GLN C   601                                                      
REMARK 465     GLN C   602                                                      
REMARK 465     MET C   603                                                      
REMARK 465     ARG C   604                                                      
REMARK 465     ASP C   605                                                      
REMARK 465     VAL C   606                                                      
REMARK 465     LEU C   607                                                      
REMARK 465     GLY C   608                                                      
REMARK 465     THR C   609                                                      
REMARK 465     PHE C   610                                                      
REMARK 465     ASP C   611                                                      
REMARK 465     THR C   612                                                      
REMARK 465     VAL C   613                                                      
REMARK 465     GLN C   614                                                      
REMARK 465     ILE C   615                                                      
REMARK 465     ILE C   616                                                      
REMARK 465     LYS C   617                                                      
REMARK 465     LEU C   618                                                      
REMARK 465     LEU C   619                                                      
REMARK 465     PRO C   620                                                      
REMARK 465     PHE C   621                                                      
REMARK 465     ALA C   622                                                      
REMARK 465     ALA C   623                                                      
REMARK 465     ALA C   624                                                      
REMARK 465     PRO C   625                                                      
REMARK 465     PRO C   626                                                      
REMARK 465     LYS C   627                                                      
REMARK 465     GLN C   628                                                      
REMARK 465     SER C   629                                                      
REMARK 465     ARG C   630                                                      
REMARK 465     MET C   631                                                      
REMARK 465     GLN C   632                                                      
REMARK 465     PHE C   633                                                      
REMARK 465     SER C   634                                                      
REMARK 465     SER C   635                                                      
REMARK 465     LEU C   636                                                      
REMARK 465     THR C   637                                                      
REMARK 465     VAL C   638                                                      
REMARK 465     ASN C   639                                                      
REMARK 465     VAL C   640                                                      
REMARK 465     ARG C   641                                                      
REMARK 465     GLY C   642                                                      
REMARK 465     SER C   643                                                      
REMARK 465     GLY C   644                                                      
REMARK 465     MET C   645                                                      
REMARK 465     ARG C   646                                                      
REMARK 465     ILE C   647                                                      
REMARK 465     LEU C   648                                                      
REMARK 465     VAL C   649                                                      
REMARK 465     ARG C   650                                                      
REMARK 465     GLY C   651                                                      
REMARK 465     ASN C   652                                                      
REMARK 465     SER C   653                                                      
REMARK 465     PRO C   654                                                      
REMARK 465     VAL C   655                                                      
REMARK 465     PHE C   656                                                      
REMARK 465     ASN C   657                                                      
REMARK 465     TYR C   658                                                      
REMARK 465     ASN C   659                                                      
REMARK 465     LYS C   660                                                      
REMARK 465     ALA C   661                                                      
REMARK 465     THR C   662                                                      
REMARK 465     LYS C   663                                                      
REMARK 465     ARG C   664                                                      
REMARK 465     LEU C   665                                                      
REMARK 465     THR C   666                                                      
REMARK 465     VAL C   667                                                      
REMARK 465     LEU C   668                                                      
REMARK 465     GLY C   669                                                      
REMARK 465     LYS C   670                                                      
REMARK 465     ASP C   671                                                      
REMARK 465     ALA C   672                                                      
REMARK 465     GLY C   673                                                      
REMARK 465     ALA C   674                                                      
REMARK 465     LEU C   675                                                      
REMARK 465     THR C   676                                                      
REMARK 465     GLU C   677                                                      
REMARK 465     ASP C   678                                                      
REMARK 465     PRO C   679                                                      
REMARK 465     ASP C   680                                                      
REMARK 465     GLU C   681                                                      
REMARK 465     GLY C   682                                                      
REMARK 465     THR C   683                                                      
REMARK 465     ALA C   684                                                      
REMARK 465     GLY C   685                                                      
REMARK 465     VAL C   686                                                      
REMARK 465     GLU C   687                                                      
REMARK 465     SER C   688                                                      
REMARK 465     ALA C   689                                                      
REMARK 465     VAL C   690                                                      
REMARK 465     LEU C   691                                                      
REMARK 465     ARG C   692                                                      
REMARK 465     GLY C   693                                                      
REMARK 465     PHE C   694                                                      
REMARK 465     LEU C   695                                                      
REMARK 465     ILE C   696                                                      
REMARK 465     LEU C   697                                                      
REMARK 465     GLY C   698                                                      
REMARK 465     LYS C   699                                                      
REMARK 465     GLU C   700                                                      
REMARK 465     ASP C   701                                                      
REMARK 465     ARG C   702                                                      
REMARK 465     ARG C   703                                                      
REMARK 465     TYR C   704                                                      
REMARK 465     GLY C   705                                                      
REMARK 465     PRO C   706                                                      
REMARK 465     ALA C   707                                                      
REMARK 465     LEU C   708                                                      
REMARK 465     SER C   709                                                      
REMARK 465     ILE C   710                                                      
REMARK 465     ASN C   711                                                      
REMARK 465     GLU C   712                                                      
REMARK 465     LEU C   713                                                      
REMARK 465     SER C   714                                                      
REMARK 465     ASN C   715                                                      
REMARK 465     LEU C   716                                                      
REMARK 465     ALA C   717                                                      
REMARK 465     LYS C   718                                                      
REMARK 465     GLY C   719                                                      
REMARK 465     GLU C   720                                                      
REMARK 465     LYS C   721                                                      
REMARK 465     ALA C   722                                                      
REMARK 465     ASN C   723                                                      
REMARK 465     VAL C   724                                                      
REMARK 465     LEU C   725                                                      
REMARK 465     ILE C   726                                                      
REMARK 465     GLY C   727                                                      
REMARK 465     GLN C   728                                                      
REMARK 465     GLY C   729                                                      
REMARK 465     ASP C   730                                                      
REMARK 465     VAL C   731                                                      
REMARK 465     VAL C   732                                                      
REMARK 465     LEU C   733                                                      
REMARK 465     VAL C   734                                                      
REMARK 465     MET C   735                                                      
REMARK 465     LYS C   736                                                      
REMARK 465     ARG C   737                                                      
REMARK 465     LYS C   738                                                      
REMARK 465     ARG C   739                                                      
REMARK 465     ASP C   740                                                      
REMARK 465     SER C   741                                                      
REMARK 465     SER C   742                                                      
REMARK 465     ILE C   743                                                      
REMARK 465     LEU C   744                                                      
REMARK 465     THR C   745                                                      
REMARK 465     ASP C   746                                                      
REMARK 465     SER C   747                                                      
REMARK 465     GLN C   748                                                      
REMARK 465     THR C   749                                                      
REMARK 465     ALA C   750                                                      
REMARK 465     THR C   751                                                      
REMARK 465     LYS C   752                                                      
REMARK 465     ARG C   753                                                      
REMARK 465     ILE C   754                                                      
REMARK 465     ARG C   755                                                      
REMARK 465     MET C   756                                                      
REMARK 465     ALA C   757                                                      
REMARK 465     ILE C   758                                                      
REMARK 465     ASN C   759                                                      
REMARK 465     GLU C   760                                                      
REMARK 465     ASN C   761                                                      
REMARK 465     LEU C   762                                                      
REMARK 465     TYR C   763                                                      
REMARK 465     PHE C   764                                                      
REMARK 465     GLN C   765                                                      
REMARK 465     GLY C   766                                                      
REMARK 465     GLU C   767                                                      
REMARK 465     LEU C   768                                                      
REMARK 465     LYS C   769                                                      
REMARK 465     THR C   770                                                      
REMARK 465     ALA C   771                                                      
REMARK 465     ALA C   772                                                      
REMARK 465     LEU C   773                                                      
REMARK 465     ALA C   774                                                      
REMARK 465     GLN C   775                                                      
REMARK 465     HIS C   776                                                      
REMARK 465     ASP C   777                                                      
REMARK 465     GLU C   778                                                      
REMARK 465     ALA C   779                                                      
REMARK 465     VAL C   780                                                      
REMARK 465     ASP C   781                                                      
REMARK 465     ASN C   782                                                      
REMARK 465     LYS C   783                                                      
REMARK 465     PHE C   784                                                      
REMARK 465     ASN C   785                                                      
REMARK 465     LYS C   786                                                      
REMARK 465     GLU C   787                                                      
REMARK 465     GLN C   788                                                      
REMARK 465     GLN C   789                                                      
REMARK 465     ASN C   790                                                      
REMARK 465     ALA C   791                                                      
REMARK 465     PHE C   792                                                      
REMARK 465     TYR C   793                                                      
REMARK 465     GLU C   794                                                      
REMARK 465     ILE C   795                                                      
REMARK 465     LEU C   796                                                      
REMARK 465     HIS C   797                                                      
REMARK 465     LEU C   798                                                      
REMARK 465     PRO C   799                                                      
REMARK 465     ASN C   800                                                      
REMARK 465     LEU C   801                                                      
REMARK 465     ASN C   802                                                      
REMARK 465     GLU C   803                                                      
REMARK 465     GLU C   804                                                      
REMARK 465     GLN C   805                                                      
REMARK 465     ARG C   806                                                      
REMARK 465     ASN C   807                                                      
REMARK 465     ALA C   808                                                      
REMARK 465     PHE C   809                                                      
REMARK 465     ILE C   810                                                      
REMARK 465     GLN C   811                                                      
REMARK 465     SER C   812                                                      
REMARK 465     LEU C   813                                                      
REMARK 465     LYS C   814                                                      
REMARK 465     ASP C   815                                                      
REMARK 465     ASP C   816                                                      
REMARK 465     PRO C   817                                                      
REMARK 465     SER C   818                                                      
REMARK 465     GLN C   819                                                      
REMARK 465     SER C   820                                                      
REMARK 465     ALA C   821                                                      
REMARK 465     ASN C   822                                                      
REMARK 465     LEU C   823                                                      
REMARK 465     LEU C   824                                                      
REMARK 465     ALA C   825                                                      
REMARK 465     GLU C   826                                                      
REMARK 465     ALA C   827                                                      
REMARK 465     LYS C   828                                                      
REMARK 465     LYS C   829                                                      
REMARK 465     LEU C   830                                                      
REMARK 465     ASN C   831                                                      
REMARK 465     ASP C   832                                                      
REMARK 465     ALA C   833                                                      
REMARK 465     GLN C   834                                                      
REMARK 465     ALA C   835                                                      
REMARK 465     PRO C   836                                                      
REMARK 465     LYS C   837                                                      
REMARK 465     VAL C   838                                                      
REMARK 465     ASP C   839                                                      
REMARK 465     ASN C   840                                                      
REMARK 465     LYS C   841                                                      
REMARK 465     PHE C   842                                                      
REMARK 465     ASN C   843                                                      
REMARK 465     LYS C   844                                                      
REMARK 465     GLU C   845                                                      
REMARK 465     GLN C   846                                                      
REMARK 465     GLN C   847                                                      
REMARK 465     ASN C   848                                                      
REMARK 465     ALA C   849                                                      
REMARK 465     PHE C   850                                                      
REMARK 465     TYR C   851                                                      
REMARK 465     GLU C   852                                                      
REMARK 465     ILE C   853                                                      
REMARK 465     LEU C   854                                                      
REMARK 465     HIS C   855                                                      
REMARK 465     LEU C   856                                                      
REMARK 465     PRO C   857                                                      
REMARK 465     ASN C   858                                                      
REMARK 465     LEU C   859                                                      
REMARK 465     ASN C   860                                                      
REMARK 465     GLU C   861                                                      
REMARK 465     GLU C   862                                                      
REMARK 465     GLN C   863                                                      
REMARK 465     ARG C   864                                                      
REMARK 465     ASN C   865                                                      
REMARK 465     ALA C   866                                                      
REMARK 465     PHE C   867                                                      
REMARK 465     ILE C   868                                                      
REMARK 465     GLN C   869                                                      
REMARK 465     SER C   870                                                      
REMARK 465     LEU C   871                                                      
REMARK 465     LYS C   872                                                      
REMARK 465     ALA C   873                                                      
REMARK 465     ASP C   874                                                      
REMARK 465     PRO C   875                                                      
REMARK 465     SER C   876                                                      
REMARK 465     GLN C   877                                                      
REMARK 465     SER C   878                                                      
REMARK 465     ALA C   879                                                      
REMARK 465     ASN C   880                                                      
REMARK 465     LEU C   881                                                      
REMARK 465     LEU C   882                                                      
REMARK 465     ALA C   883                                                      
REMARK 465     GLU C   884                                                      
REMARK 465     ALA C   885                                                      
REMARK 465     LYS C   886                                                      
REMARK 465     LYS C   887                                                      
REMARK 465     LEU C   888                                                      
REMARK 465     ASN C   889                                                      
REMARK 465     GLY C   890                                                      
REMARK 465     ALA C   891                                                      
REMARK 465     GLN C   892                                                      
REMARK 465     ALA C   893                                                      
REMARK 465     PRO C   894                                                      
REMARK 465     LYS C   895                                                      
REMARK 465     VAL C   896                                                      
REMARK 465     ASP C   897                                                      
REMARK 465     ALA C   898                                                      
REMARK 465     ASN C   899                                                      
REMARK 465     SER C   900                                                      
REMARK 465     ALA C   901                                                      
REMARK 465     GLY C   902                                                      
REMARK 465     LYS C   903                                                      
REMARK 465     SER C   904                                                      
REMARK 465     THR C   905                                                      
REMARK 465       U E     9                                                      
REMARK 465       U E    10                                                      
REMARK 465       U E    11                                                      
REMARK 465       G E    12                                                      
REMARK 465       C E    13                                                      
REMARK 465       U E    14                                                      
REMARK 465       A E    15                                                      
REMARK 465       U E    16                                                      
REMARK 465       U E    17                                                      
REMARK 465     GLY F    26                                                      
REMARK 465     GLY F    27                                                      
REMARK 465     ILE F    28                                                      
REMARK 465     PHE F    29                                                      
REMARK 465     GLY F    30                                                      
REMARK 465     ILE F    31                                                      
REMARK 465     THR F    52                                                      
REMARK 465     ARG F    53                                                      
REMARK 465     SER F    54                                                      
REMARK 465     GLY F    55                                                      
REMARK 465     SER F    56                                                      
REMARK 465     GLN F    98                                                      
REMARK 465     PHE F    99                                                      
REMARK 465     TRP F   100                                                      
REMARK 465     GLU F   101                                                      
REMARK 465     VAL F   102                                                      
REMARK 465     ASP F   103                                                      
REMARK 465     ASN F   104                                                      
REMARK 465     GLY F   105                                                      
REMARK 465     ASN F   106                                                      
REMARK 465     ILE F   107                                                      
REMARK 465     ASP F   108                                                      
REMARK 465     SER F   119                                                      
REMARK 465     SER F   120                                                      
REMARK 465     HIS F   121                                                      
REMARK 465     HIS F   122                                                      
REMARK 465     HIS F   123                                                      
REMARK 465     HIS F   124                                                      
REMARK 465     HIS F   125                                                      
REMARK 465     HIS F   126                                                      
REMARK 465     GLU F   127                                                      
REMARK 465     PRO F   128                                                      
REMARK 465     GLU F   129                                                      
REMARK 465     ALA F   130                                                      
REMARK 500                                                                      
REMARK 500 GEOMETRY AND STEREOCHEMISTRY                                         
REMARK 500 SUBTOPIC: CLOSE CONTACTS IN SAME ASYMMETRIC UNIT                     
REMARK 500                                                                      
REMARK 500 THE FOLLOWING ATOMS ARE IN CLOSE CONTACT.                            
REMARK 500                                                                      
REMARK 500  ATM1  RES C  SSEQI   ATM2  RES C  SSEQI           DISTANCE          
REMARK 500   O    MET A   182     H    GLY A   186              1.50            
REMARK 500   OD1  ASN A   647     HE1  TRP A   699              1.57            
REMARK 500   O    PHE B   696     H    PHE B   700              1.59            
REMARK 500   OD1  ASP A   478     HE2  HIS A   510              1.60            
REMARK 500   OD2  ASP B   522     OH   TYR B   559              1.91            
REMARK 500   O    SER A   190     OG   SER A   194              2.02            
REMARK 500   O    PHE A    53     OG   SER A    60              2.03            
REMARK 500   O    LEU C    10     OG1  THR C    16              2.06            
REMARK 500   NH1  ARG A   124     O    PHE A   191              2.08            
REMARK 500   O    GLU A   300     NZ   LYS A   488              2.17            
REMARK 500   OD2  ASP A    27     NZ   LYS A    29              2.18            
REMARK 500   OE2  GLU B   636     NZ   LYS C    32              2.19            
REMARK 500   O    ALA A   476     NZ   LYS A   506              2.19            
REMARK 500   OD1  ASP C   146     OG1  THR C   215              2.19            
REMARK 500   O    VAL B   113     OG1  THR B   117              2.19            
REMARK 500                                                                      
REMARK 500 REMARK: NULL                                                         
REMARK 500                                                                      
REMARK 500 GEOMETRY AND STEREOCHEMISTRY                                         
REMARK 500 SUBTOPIC: COVALENT BOND ANGLES                                       
REMARK 500                                                                      
REMARK 500 THE STEREOCHEMICAL PARAMETERS OF THE FOLLOWING RESIDUES              
REMARK 500 HAVE VALUES WHICH DEVIATE FROM EXPECTED VALUES BY MORE               
REMARK 500 THAN 6*RMSD (M=MODEL NUMBER; RES=RESIDUE NAME; C=CHAIN               
REMARK 500 IDENTIFIER; SSEQ=SEQUENCE NUMBER; I=INSERTION CODE).                 
REMARK 500                                                                      
REMARK 500 STANDARD TABLE:                                                      
REMARK 500 FORMAT: (10X,I3,1X,A3,1X,A1,I4,A1,3(1X,A4,2X),12X,F5.1)              
REMARK 500                                                                      
REMARK 500 EXPECTED VALUES PROTEIN: ENGH AND HUBER, 1999                        
REMARK 500 EXPECTED VALUES NUCLEIC ACID: CLOWNEY ET AL 1996                     
REMARK 500                                                                      
REMARK 500  M RES CSSEQI ATM1   ATM2   ATM3                                     
REMARK 500    LYS A 113   CD  -  CE  -  NZ  ANGL. DEV. =  27.1 DEGREES          
REMARK 500    ARG F  38   NE  -  CZ  -  NH2 ANGL. DEV. =  -3.6 DEGREES          
REMARK 500    ARG F  66   NE  -  CZ  -  NH1 ANGL. DEV. =   4.5 DEGREES          
REMARK 500    ARG F  66   NE  -  CZ  -  NH2 ANGL. DEV. =  -4.0 DEGREES          
REMARK 500    PHE F  67   CB  -  CG  -  CD2 ANGL. DEV. =  -5.3 DEGREES          
REMARK 500    PHE F  67   CB  -  CG  -  CD1 ANGL. DEV. =   5.8 DEGREES          
REMARK 500                                                                      
REMARK 500 REMARK: NULL                                                         
REMARK 500                                                                      
REMARK 500 GEOMETRY AND STEREOCHEMISTRY                                         
REMARK 500 SUBTOPIC: TORSION ANGLES                                             
REMARK 500                                                                      
REMARK 500 TORSION ANGLES OUTSIDE THE EXPECTED RAMACHANDRAN REGIONS:            
REMARK 500 (M=MODEL NUMBER; RES=RESIDUE NAME; C=CHAIN IDENTIFIER;               
REMARK 500 SSEQ=SEQUENCE NUMBER; I=INSERTION CODE).                             
REMARK 500                                                                      
REMARK 500 STANDARD TABLE:                                                      
REMARK 500 FORMAT:(10X,I3,1X,A3,1X,A1,I4,A1,4X,F7.2,3X,F7.2)                    
REMARK 500                                                                      
REMARK 500 EXPECTED VALUES: GJ KLEYWEGT AND TA JONES (1996). PHI/PSI-           
REMARK 500 CHOLOGY: RAMACHANDRAN REVISITED. STRUCTURE 4, 1395 - 1400            
REMARK 500                                                                      
REMARK 500  M RES CSSEQI        PSI       PHI                                   
REMARK 500    GLU A  59       63.89     39.89                                   
REMARK 500    SER A  60      136.06    -39.75                                   
REMARK 500    HIS A 128        1.95    -64.88                                   
REMARK 500    GLU A 327       -7.59     75.87                                   
REMARK 500    ASP A 419       31.17    -99.07                                   
REMARK 500    ALA A 475      -60.29    -90.85                                   
REMARK 500    LYS A 605      148.97   -174.11                                   
REMARK 500    TYR A 650       33.46    -99.94                                   
REMARK 500    ILE A 695      -66.76   -122.16                                   
REMARK 500    LYS B 429       -7.28     75.59                                   
REMARK 500    SER B 444      127.89    -35.79                                   
REMARK 500    ASP B 445        2.34     80.54                                   
REMARK 500    PHE B 505       -8.24     71.35                                   
REMARK 500    ILE B 517      -61.91    -90.09                                   
REMARK 500    ASN B 518     -176.24   -170.02                                   
REMARK 500    SER B 732      111.74   -162.49                                   
REMARK 500    TYR C  55       62.72     63.40                                   
REMARK 500    PHE C 168       75.87   -112.30                                   
REMARK 500    SER C 199      142.48   -174.49                                   
REMARK 500    THR C 224       -6.03     77.82                                   
REMARK 500                                                                      
REMARK 500 REMARK: NULL                                                         
REMARK 900                                                                      
REMARK 900 RELATED ENTRIES                                                      
REMARK 900 RELATED ID: EMD-12435   RELATED DB: EMDB                             
REMARK 900 1918 H1N1 VIRAL INFLUENZA POLYMERASE HETEROTRIMER WITH NB8206        
DBREF  7NKA A    1   716  UNP    Q3HM39   PA_I18A0         1    716             
DBREF  7NKA B    1   757  UNP    Q3HM40   RDRP_I18A0       1    757             
DBREF  7NKA C    1   759  UNP    Q3HM41   PB2_I18A0        1    759             
DBREF  7NKA C  760   905  PDB    7NKA     7NKA           760    905             
DBREF  7NKA E    1    17  PDB    7NKA     7NKA             1     17             
DBREF  7NKA D    1    15  PDB    7NKA     7NKA             1     15             
DBREF  7NKA F    1   130  PDB    7NKA     7NKA             1    130             
SEQRES   1 A  716  MET GLU ASP PHE VAL ARG GLN CYS PHE ASN PRO MET ILE          
SEQRES   2 A  716  VAL GLU LEU ALA GLU LYS ALA MET LYS GLU TYR GLY GLU          
SEQRES   3 A  716  ASP LEU LYS ILE GLU THR ASN LYS PHE ALA ALA ILE CYS          
SEQRES   4 A  716  THR HIS LEU GLU VAL CYS PHE MET TYR SER ASP PHE HIS          
SEQRES   5 A  716  PHE ILE ASN GLU ARG GLY GLU SER ILE ILE VAL GLU SER          
SEQRES   6 A  716  GLY ASP PRO ASN ALA LEU LEU LYS HIS ARG PHE GLU ILE          
SEQRES   7 A  716  ILE GLU GLY ARG ASP ARG THR MET ALA TRP THR VAL VAL          
SEQRES   8 A  716  ASN SER ILE CYS ASN THR THR GLY ALA GLU LYS PRO LYS          
SEQRES   9 A  716  PHE LEU PRO ASP LEU TYR ASP TYR LYS GLU ASN ARG PHE          
SEQRES  10 A  716  ILE GLU ILE GLY VAL THR ARG ARG GLU VAL HIS ILE TYR          
SEQRES  11 A  716  TYR LEU GLU LYS ALA ASN LYS ILE LYS SER GLU LYS THR          
SEQRES  12 A  716  HIS ILE HIS ILE PHE SER PHE THR GLY GLU GLU MET ALA          
SEQRES  13 A  716  THR LYS ALA ASP TYR THR LEU ASP GLU GLU SER ARG ALA          
SEQRES  14 A  716  ARG ILE LYS THR ARG LEU PHE THR ILE ARG GLN GLU MET          
SEQRES  15 A  716  ALA SER ARG GLY LEU TRP ASP SER PHE ARG GLN SER GLU          
SEQRES  16 A  716  ARG GLY GLU GLU THR ILE GLU GLU ARG PHE GLU ILE THR          
SEQRES  17 A  716  GLY THR MET ARG ARG LEU ALA ASP GLN SER LEU PRO PRO          
SEQRES  18 A  716  ASN PHE SER SER LEU GLU ASN PHE ARG ALA TYR VAL ASP          
SEQRES  19 A  716  GLY PHE GLU PRO ASN GLY TYR ILE GLU GLY LYS LEU SER          
SEQRES  20 A  716  GLN MET SER LYS GLU VAL ASN ALA ARG ILE GLU PRO PHE          
SEQRES  21 A  716  LEU LYS THR THR PRO ARG PRO LEU ARG LEU PRO ASP GLY          
SEQRES  22 A  716  PRO PRO CYS SER GLN ARG SER LYS PHE LEU LEU MET ASP          
SEQRES  23 A  716  ALA LEU LYS LEU SER ILE GLU ASP PRO SER HIS GLU GLY          
SEQRES  24 A  716  GLU GLY ILE PRO LEU TYR ASP ALA ILE LYS CYS MET ARG          
SEQRES  25 A  716  THR PHE PHE GLY TRP LYS GLU PRO ASN VAL VAL LYS PRO          
SEQRES  26 A  716  HIS GLU LYS GLY ILE ASN PRO ASN TYR LEU LEU ALA TRP          
SEQRES  27 A  716  LYS GLN VAL LEU ALA GLU LEU GLN ASP ILE GLU ASN GLU          
SEQRES  28 A  716  GLU LYS ILE PRO LYS THR LYS ASN MET LYS LYS THR SER          
SEQRES  29 A  716  GLN LEU LYS TRP ALA LEU GLY GLU ASN MET ALA PRO GLU          
SEQRES  30 A  716  LYS VAL ASP PHE ASP ASP CYS LYS ASP VAL SER ASP LEU          
SEQRES  31 A  716  LYS GLN TYR ASP SER ASP GLU PRO GLU LEU ARG SER LEU          
SEQRES  32 A  716  ALA SER TRP ILE GLN SER GLU PHE ASN LYS ALA CYS GLU          
SEQRES  33 A  716  LEU THR ASP SER SER TRP ILE GLU LEU ASP GLU ILE GLY          
SEQRES  34 A  716  GLU ASP VAL ALA PRO ILE GLU HIS ILE ALA SER MET ARG          
SEQRES  35 A  716  ARG ASN TYR PHE THR ALA GLU VAL SER HIS CYS ARG ALA          
SEQRES  36 A  716  THR GLU TYR ILE MET LYS GLY VAL TYR ILE ASN THR ALA          
SEQRES  37 A  716  LEU LEU ASN ALA SER CYS ALA ALA MET ASP ASP PHE GLN          
SEQRES  38 A  716  LEU ILE PRO MET ILE SER LYS CYS ARG THR LYS GLU GLY          
SEQRES  39 A  716  ARG ARG LYS THR ASN LEU TYR GLY PHE ILE ILE LYS GLY          
SEQRES  40 A  716  ARG SER HIS LEU ARG ASN ASP THR ASP VAL VAL ASN PHE          
SEQRES  41 A  716  VAL SER MET GLU PHE SER LEU THR ASP PRO ARG LEU GLU          
SEQRES  42 A  716  PRO HIS LYS TRP GLU LYS TYR CYS VAL LEU GLU ILE GLY          
SEQRES  43 A  716  ASP MET LEU LEU ARG SER ALA ILE GLY GLN VAL SER ARG          
SEQRES  44 A  716  PRO MET PHE LEU TYR VAL ARG THR ASN GLY THR SER LYS          
SEQRES  45 A  716  ILE LYS MET LYS TRP GLY MET GLU MET ARG ARG CYS LEU          
SEQRES  46 A  716  LEU GLN SER LEU GLN GLN ILE GLU SER MET ILE GLU ALA          
SEQRES  47 A  716  GLU SER SER VAL LYS GLU LYS ASP MET THR LYS GLU PHE          
SEQRES  48 A  716  PHE GLU ASN LYS SER GLU THR TRP PRO ILE GLY GLU SER          
SEQRES  49 A  716  PRO LYS GLY VAL GLU GLU GLY SER ILE GLY LYS VAL CYS          
SEQRES  50 A  716  ARG THR LEU LEU ALA LYS SER VAL PHE ASN SER LEU TYR          
SEQRES  51 A  716  ALA SER PRO GLN LEU GLU GLY PHE SER ALA GLU SER ARG          
SEQRES  52 A  716  LYS LEU LEU LEU ILE VAL GLN ALA LEU ARG ASP ASN LEU          
SEQRES  53 A  716  GLU PRO GLY THR PHE ASP LEU GLY GLY LEU TYR GLU ALA          
SEQRES  54 A  716  ILE GLU GLU CYS LEU ILE ASN ASP PRO TRP VAL LEU LEU          
SEQRES  55 A  716  ASN ALA SER TRP PHE ASN SER PHE LEU THR HIS ALA LEU          
SEQRES  56 A  716  ARG                                                          
SEQRES   1 B  757  MET ASP VAL ASN PRO THR LEU LEU PHE LEU LYS VAL PRO          
SEQRES   2 B  757  ALA GLN ASN ALA ILE SER THR THR PHE PRO TYR THR GLY          
SEQRES   3 B  757  ASP PRO PRO TYR SER HIS GLY THR GLY THR GLY TYR THR          
SEQRES   4 B  757  MET ASP THR VAL ASN ARG THR HIS GLN TYR SER GLU LYS          
SEQRES   5 B  757  GLY ARG TRP THR THR ASN THR GLU THR GLY ALA PRO GLN          
SEQRES   6 B  757  LEU ASN PRO ILE ASP GLY PRO LEU PRO GLU ASP ASN GLU          
SEQRES   7 B  757  PRO SER GLY TYR ALA GLN THR ASP CYS VAL LEU GLU ALA          
SEQRES   8 B  757  MET ALA PHE LEU GLU GLU SER HIS PRO GLY ILE PHE GLU          
SEQRES   9 B  757  ASN SER CYS LEU GLU THR MET GLU VAL VAL GLN GLN THR          
SEQRES  10 B  757  ARG VAL ASP LYS LEU THR GLN GLY ARG GLN THR TYR ASP          
SEQRES  11 B  757  TRP THR LEU ASN ARG ASN GLN PRO ALA ALA THR ALA LEU          
SEQRES  12 B  757  ALA ASN THR ILE GLU VAL PHE ARG SER ASN GLY LEU THR          
SEQRES  13 B  757  ALA ASN GLU SER GLY ARG LEU ILE ASP PHE LEU LYS ASP          
SEQRES  14 B  757  VAL MET GLU SER MET ASP LYS GLU GLU MET GLU ILE THR          
SEQRES  15 B  757  THR HIS PHE GLN ARG LYS ARG ARG VAL ARG ASP ASN MET          
SEQRES  16 B  757  THR LYS LYS MET VAL THR GLN ARG THR ILE GLY LYS LYS          
SEQRES  17 B  757  LYS GLN ARG LEU ASN LYS ARG SER TYR LEU ILE ARG ALA          
SEQRES  18 B  757  LEU THR LEU ASN THR MET THR LYS ASP ALA GLU ARG GLY          
SEQRES  19 B  757  LYS LEU LYS ARG ARG ALA ILE ALA THR PRO GLY MET GLN          
SEQRES  20 B  757  ILE ARG GLY PHE VAL TYR PHE VAL GLU THR LEU ALA ARG          
SEQRES  21 B  757  SER ILE CYS GLU LYS LEU GLU GLN SER GLY LEU PRO VAL          
SEQRES  22 B  757  GLY GLY ASN GLU LYS LYS ALA LYS LEU ALA ASN VAL VAL          
SEQRES  23 B  757  ARG LYS MET MET THR ASN SER GLN ASP THR GLU LEU SER          
SEQRES  24 B  757  PHE THR ILE THR GLY ASP ASN THR LYS TRP ASN GLU ASN          
SEQRES  25 B  757  GLN ASN PRO ARG MET PHE LEU ALA MET ILE THR TYR ILE          
SEQRES  26 B  757  THR ARG ASN GLN PRO GLU TRP PHE ARG ASN VAL LEU SER          
SEQRES  27 B  757  ILE ALA PRO ILE MET PHE SER ASN LYS MET ALA ARG LEU          
SEQRES  28 B  757  GLY LYS GLY TYR MET PHE GLU SER LYS SER MET LYS LEU          
SEQRES  29 B  757  ARG THR GLN ILE PRO ALA GLU MET LEU ALA SER ILE ASP          
SEQRES  30 B  757  LEU LYS TYR PHE ASN ASP SER THR ARG LYS LYS ILE GLU          
SEQRES  31 B  757  LYS ILE ARG PRO LEU LEU ILE ASP GLY THR ALA SER LEU          
SEQRES  32 B  757  SER PRO GLY MET MET MET GLY MET PHE ASN MET LEU SER          
SEQRES  33 B  757  THR VAL LEU GLY VAL SER ILE LEU ASN LEU GLY GLN LYS          
SEQRES  34 B  757  ARG TYR THR LYS THR THR TYR TRP TRP ASP GLY LEU GLN          
SEQRES  35 B  757  SER SER ASP ASP PHE ALA LEU ILE VAL ASN ALA PRO ASN          
SEQRES  36 B  757  HIS GLU GLY ILE GLN ALA GLY VAL ASP ARG PHE TYR ARG          
SEQRES  37 B  757  THR CYS LYS LEU LEU GLY ILE ASN MET SER LYS LYS LYS          
SEQRES  38 B  757  SER TYR ILE ASN ARG THR GLY THR PHE GLU PHE THR SER          
SEQRES  39 B  757  PHE PHE TYR ARG TYR GLY PHE VAL ALA ASN PHE SER MET          
SEQRES  40 B  757  GLU LEU PRO SER PHE GLY VAL SER GLY ILE ASN GLU SER          
SEQRES  41 B  757  ALA ASP MET SER ILE GLY VAL THR VAL ILE LYS ASN ASN          
SEQRES  42 B  757  MET ILE ASN ASN ASP LEU GLY PRO ALA THR ALA GLN MET          
SEQRES  43 B  757  ALA LEU GLN LEU PHE ILE LYS ASP TYR ARG TYR THR TYR          
SEQRES  44 B  757  ARG CYS HIS ARG GLY ASP THR GLN ILE GLN THR ARG ARG          
SEQRES  45 B  757  SER PHE GLU ILE LYS LYS LEU TRP GLU GLN THR ARG SER          
SEQRES  46 B  757  LYS ALA GLY LEU LEU VAL SER ASP GLY GLY PRO ASN LEU          
SEQRES  47 B  757  TYR ASN ILE ARG ASN LEU HIS ILE PRO GLU VAL CYS LEU          
SEQRES  48 B  757  LYS TRP GLU LEU MET ASP GLU ASP TYR GLN GLY ARG LEU          
SEQRES  49 B  757  CYS ASN PRO LEU ASN PRO PHE VAL SER HIS LYS GLU ILE          
SEQRES  50 B  757  GLU SER VAL ASN ASN ALA VAL MET MET PRO ALA HIS GLY          
SEQRES  51 B  757  PRO ALA LYS ASN MET GLU TYR ASP ALA VAL ALA THR THR          
SEQRES  52 B  757  HIS SER TRP ILE PRO LYS ARG ASN ARG SER ILE LEU ASN          
SEQRES  53 B  757  THR SER GLN ARG GLY ILE LEU GLU ASP GLU GLN MET TYR          
SEQRES  54 B  757  GLN LYS CYS CYS ASN LEU PHE GLU LYS PHE PHE PRO SER          
SEQRES  55 B  757  SER SER TYR ARG ARG PRO VAL GLY ILE SER SER MET VAL          
SEQRES  56 B  757  GLU ALA MET VAL SER ARG ALA ARG ILE ASP ALA ARG ILE          
SEQRES  57 B  757  ASP PHE GLU SER GLY ARG ILE LYS LYS GLU GLU PHE ALA          
SEQRES  58 B  757  GLU ILE MET LYS ILE CYS SER THR ILE GLU GLU LEU ARG          
SEQRES  59 B  757  ARG GLN LYS                                                  
SEQRES   1 C  905  MET GLU ARG ILE LYS GLU LEU ARG ASP LEU MET SER GLN          
SEQRES   2 C  905  SER ARG THR ARG GLU ILE LEU THR LYS THR THR VAL ASP          
SEQRES   3 C  905  HIS MET ALA ILE ILE LYS LYS TYR THR SER GLY ARG GLN          
SEQRES   4 C  905  GLU LYS ASN PRO ALA LEU ARG MET LYS TRP MET MET ALA          
SEQRES   5 C  905  MET LYS TYR PRO ILE THR ALA ASP LYS ARG ILE MET GLU          
SEQRES   6 C  905  MET ILE PRO GLU ARG ASN GLU GLN GLY GLN THR LEU TRP          
SEQRES   7 C  905  SER LYS THR ASN ASP ALA GLY SER ASP ARG VAL MET VAL          
SEQRES   8 C  905  SER PRO LEU ALA VAL THR TRP TRP ASN ARG ASN GLY PRO          
SEQRES   9 C  905  THR THR SER ALA VAL HIS TYR PRO LYS ILE TYR LYS THR          
SEQRES  10 C  905  TYR PHE GLU LYS VAL GLU ARG LEU LYS HIS GLY THR PHE          
SEQRES  11 C  905  GLY PRO VAL HIS PHE ARG ASN GLN VAL LYS ILE ARG ARG          
SEQRES  12 C  905  ARG VAL ASP ILE ASN PRO GLY HIS ALA ASP LEU SER ALA          
SEQRES  13 C  905  LYS GLU ALA GLN ASP VAL ILE MET GLU VAL VAL PHE PRO          
SEQRES  14 C  905  ASN GLU VAL GLY ALA ARG ILE LEU THR SER GLU SER GLN          
SEQRES  15 C  905  LEU THR ILE THR LYS GLU LYS LYS GLU GLU LEU GLN ASP          
SEQRES  16 C  905  CYS LYS ILE SER PRO LEU MET VAL ALA TYR MET LEU GLU          
SEQRES  17 C  905  ARG GLU LEU VAL ARG LYS THR ARG PHE LEU PRO VAL ALA          
SEQRES  18 C  905  GLY GLY THR SER SER VAL TYR ILE GLU VAL LEU HIS LEU          
SEQRES  19 C  905  THR GLN GLY THR CYS TRP GLU GLN MET TYR THR PRO GLY          
SEQRES  20 C  905  GLY GLU VAL ARG ASN ASP ASP VAL ASP GLN SER LEU ILE          
SEQRES  21 C  905  ILE ALA ALA ARG ASN ILE VAL ARG ARG ALA THR VAL SER          
SEQRES  22 C  905  ALA ASP PRO LEU ALA SER LEU LEU GLU MET CYS HIS SER          
SEQRES  23 C  905  THR GLN ILE GLY GLY ILE ARG MET VAL ASP ILE LEU ARG          
SEQRES  24 C  905  GLN ASN PRO THR GLU GLU GLN ALA VAL ASP ILE CYS LYS          
SEQRES  25 C  905  ALA ALA MET GLY LEU ARG ILE SER SER SER PHE SER PHE          
SEQRES  26 C  905  GLY GLY PHE THR PHE LYS ARG THR SER GLY SER SER VAL          
SEQRES  27 C  905  LYS ARG GLU GLU GLU VAL LEU THR GLY ASN LEU GLN THR          
SEQRES  28 C  905  LEU LYS ILE ARG VAL HIS GLU GLY TYR GLU GLU PHE THR          
SEQRES  29 C  905  MET VAL GLY ARG ARG ALA THR ALA ILE LEU ARG LYS ALA          
SEQRES  30 C  905  THR ARG ARG LEU ILE GLN LEU ILE VAL SER GLY ARG ASP          
SEQRES  31 C  905  GLU GLN SER ILE ALA GLU ALA ILE ILE VAL ALA MET VAL          
SEQRES  32 C  905  PHE SER GLN GLU ASP CYS MET ILE LYS ALA VAL ARG GLY          
SEQRES  33 C  905  ASP LEU ASN PHE VAL ASN ARG ALA ASN GLN ARG LEU ASN          
SEQRES  34 C  905  PRO MET HIS GLN LEU LEU ARG HIS PHE GLN LYS ASP ALA          
SEQRES  35 C  905  LYS VAL LEU PHE GLN ASN TRP GLY ILE GLU PRO ILE ASP          
SEQRES  36 C  905  ASN VAL MET GLY MET ILE GLY ILE LEU PRO ASP MET THR          
SEQRES  37 C  905  PRO SER THR GLU MET SER MET ARG GLY VAL ARG VAL SER          
SEQRES  38 C  905  LYS MET GLY VAL ASP GLU TYR SER SER THR GLU ARG VAL          
SEQRES  39 C  905  VAL VAL SER ILE ASP ARG PHE LEU ARG VAL ARG ASP GLN          
SEQRES  40 C  905  ARG GLY ASN VAL LEU LEU SER PRO GLU GLU VAL SER GLU          
SEQRES  41 C  905  THR GLN GLY THR GLU LYS LEU THR ILE THR TYR SER SER          
SEQRES  42 C  905  SER MET MET TRP GLU VAL ASN GLY PRO GLU SER VAL LEU          
SEQRES  43 C  905  VAL ASN THR TYR GLN TRP ILE ILE ARG ASN TRP GLU THR          
SEQRES  44 C  905  VAL LYS ILE GLN TRP SER GLN ASN PRO THR MET LEU TYR          
SEQRES  45 C  905  ASN LYS MET GLU PHE GLU PRO PHE GLN SER LEU VAL PRO          
SEQRES  46 C  905  LYS ALA ALA ARG GLY GLN TYR SER GLY PHE VAL ARG THR          
SEQRES  47 C  905  LEU PHE GLN GLN MET ARG ASP VAL LEU GLY THR PHE ASP          
SEQRES  48 C  905  THR VAL GLN ILE ILE LYS LEU LEU PRO PHE ALA ALA ALA          
SEQRES  49 C  905  PRO PRO LYS GLN SER ARG MET GLN PHE SER SER LEU THR          
SEQRES  50 C  905  VAL ASN VAL ARG GLY SER GLY MET ARG ILE LEU VAL ARG          
SEQRES  51 C  905  GLY ASN SER PRO VAL PHE ASN TYR ASN LYS ALA THR LYS          
SEQRES  52 C  905  ARG LEU THR VAL LEU GLY LYS ASP ALA GLY ALA LEU THR          
SEQRES  53 C  905  GLU ASP PRO ASP GLU GLY THR ALA GLY VAL GLU SER ALA          
SEQRES  54 C  905  VAL LEU ARG GLY PHE LEU ILE LEU GLY LYS GLU ASP ARG          
SEQRES  55 C  905  ARG TYR GLY PRO ALA LEU SER ILE ASN GLU LEU SER ASN          
SEQRES  56 C  905  LEU ALA LYS GLY GLU LYS ALA ASN VAL LEU ILE GLY GLN          
SEQRES  57 C  905  GLY ASP VAL VAL LEU VAL MET LYS ARG LYS ARG ASP SER          
SEQRES  58 C  905  SER ILE LEU THR ASP SER GLN THR ALA THR LYS ARG ILE          
SEQRES  59 C  905  ARG MET ALA ILE ASN GLU ASN LEU TYR PHE GLN GLY GLU          
SEQRES  60 C  905  LEU LYS THR ALA ALA LEU ALA GLN HIS ASP GLU ALA VAL          
SEQRES  61 C  905  ASP ASN LYS PHE ASN LYS GLU GLN GLN ASN ALA PHE TYR          
SEQRES  62 C  905  GLU ILE LEU HIS LEU PRO ASN LEU ASN GLU GLU GLN ARG          
SEQRES  63 C  905  ASN ALA PHE ILE GLN SER LEU LYS ASP ASP PRO SER GLN          
SEQRES  64 C  905  SER ALA ASN LEU LEU ALA GLU ALA LYS LYS LEU ASN ASP          
SEQRES  65 C  905  ALA GLN ALA PRO LYS VAL ASP ASN LYS PHE ASN LYS GLU          
SEQRES  66 C  905  GLN GLN ASN ALA PHE TYR GLU ILE LEU HIS LEU PRO ASN          
SEQRES  67 C  905  LEU ASN GLU GLU GLN ARG ASN ALA PHE ILE GLN SER LEU          
SEQRES  68 C  905  LYS ALA ASP PRO SER GLN SER ALA ASN LEU LEU ALA GLU          
SEQRES  69 C  905  ALA LYS LYS LEU ASN GLY ALA GLN ALA PRO LYS VAL ASP          
SEQRES  70 C  905  ALA ASN SER ALA GLY LYS SER THR                              
SEQRES   1 E   17    G   G   C   C   U   G   C   U   U   U   U   G   C          
SEQRES   2 E   17    U   A   U   U                                              
SEQRES   1 D   15    A   G   U   A   G   A   A   A   C   A   A   G   G          
SEQRES   2 D   15    C   C                                                      
SEQRES   1 F  130  GLN VAL GLN LEU GLN GLU SER GLY GLY GLY LEU VAL GLN          
SEQRES   2 F  130  PRO GLY GLY SER LEU ARG LEU SER CYS THR ALA SER GLY          
SEQRES   3 F  130  GLY ILE PHE GLY ILE SER ALA MET GLY TRP TYR ARG GLN          
SEQRES   4 F  130  ALA PRO GLY LYS GLU ARG GLU LEU VAL ALA ARG ILE THR          
SEQRES   5 F  130  ARG SER GLY SER THR ASN PHE ALA ASP SER VAL LYS ASP          
SEQRES   6 F  130  ARG PHE THR ILE SER ARG ASP ALA THR GLU ASN THR VAL          
SEQRES   7 F  130  VAL LEU GLN MET ASN SER LEU LYS ALA GLU ASP THR ALA          
SEQRES   8 F  130  VAL TYR TYR CYS ASN GLY GLN PHE TRP GLU VAL ASP ASN          
SEQRES   9 F  130  GLY ASN ILE ASP LEU TRP GLY GLN GLY THR GLN VAL THR          
SEQRES  10 F  130  VAL SER SER HIS HIS HIS HIS HIS HIS GLU PRO GLU ALA          
HELIX    1 AA1 MET A    1  CYS A    8  1                                   8    
HELIX    2 AA2 ASN A   10  TYR A   24  1                                  15    
HELIX    3 AA3 THR A   32  ASP A   50  1                                  19    
HELIX    4 AA4 ASP A   83  GLY A   99  1                                  17    
HELIX    5 AA5 GLU A  126  ILE A  138  1                                  13    
HELIX    6 AA6 LYS A  158  ASP A  160  5                                   3    
HELIX    7 AA7 ASP A  164  GLY A  186  1                                  23    
HELIX    8 AA8 LEU A  187  ARG A  192  1                                   6    
HELIX    9 AA9 GLY A  209  GLN A  217  1                                   9    
HELIX   10 AB1 SER A  225  PHE A  236  1                                  12    
HELIX   11 AB2 GLY A  240  MET A  249  1                                  10    
HELIX   12 AB3 ILE A  302  THR A  313  1                                  12    
HELIX   13 AB4 ILE A  330  GLU A  351  1                                  22    
HELIX   14 AB5 THR A  363  LEU A  370  1                                   8    
HELIX   15 AB6 ASP A  380  CYS A  384  5                                   5    
HELIX   16 AB7 SER A  405  CYS A  415  1                                  11    
HELIX   17 AB8 ALA A  433  HIS A  452  1                                  20    
HELIX   18 AB9 CYS A  453  ALA A  476  1                                  24    
HELIX   19 AC1 GLU A  533  GLU A  538  5                                   6    
HELIX   20 AC2 LYS A  572  MET A  579  1                                   8    
HELIX   21 AC3 ARG A  582  SER A  601  1                                  20    
HELIX   22 AC4 MET A  607  ASN A  614  1                                   8    
HELIX   23 AC5 SER A  632  TYR A  650  1                                  19    
HELIX   24 AC6 SER A  652  ASP A  674  1                                  23    
HELIX   25 AC7 ASP A  682  GLU A  692  1                                  11    
HELIX   26 AC8 ASP A  697  ALA A  714  1                                  18    
HELIX   27 AC9 PRO B    5  LYS B   11  5                                   7    
HELIX   28 AD1 ALA B   14  PHE B   22  5                                   9    
HELIX   29 AD2 GLY B   35  TYR B   49  1                                  15    
HELIX   30 AD3 GLN B   84  HIS B   99  1                                  16    
HELIX   31 AD4 GLY B  101  THR B  117  1                                  17    
HELIX   32 AD5 ARG B  118  GLN B  124  5                                   7    
HELIX   33 AD6 PRO B  138  GLY B  154  1                                  17    
HELIX   34 AD7 THR B  156  GLY B  161  5                                   6    
HELIX   35 AD8 ARG B  162  MET B  174  1                                  13    
HELIX   36 AD9 LYS B  214  LEU B  222  1                                   9    
HELIX   37 AE1 ILE B  248  GLU B  264  1                                  17    
HELIX   38 AE2 GLY B  274  SER B  293  1                                  20    
HELIX   39 AE3 TRP B  309  GLN B  313  5                                   5    
HELIX   40 AE4 ASN B  314  THR B  326  1                                  13    
HELIX   41 AE5 PRO B  330  ASN B  346  1                                  17    
HELIX   42 AE6 GLU B  371  SER B  375  5                                   5    
HELIX   43 AE7 ASN B  382  ARG B  393  1                                  12    
HELIX   44 AE8 PHE B  412  LEU B  426  1                                  15    
HELIX   45 AE9 ASN B  455  LEU B  472  1                                  18    
HELIX   46 AF1 GLU B  508  GLY B  513  5                                   6    
HELIX   47 AF2 ASN B  518  ASN B  536  1                                  19    
HELIX   48 AF3 GLY B  540  ARG B  560  1                                  21    
HELIX   49 AF4 ARG B  572  THR B  583  1                                  12    
HELIX   50 AF5 SER B  585  LEU B  589  5                                   5    
HELIX   51 AF6 LEU B  590  GLY B  594  5                                   5    
HELIX   52 AF7 ASN B  600  LEU B  604  5                                   5    
HELIX   53 AF8 PRO B  607  LYS B  612  1                                   6    
HELIX   54 AF9 TRP B  613  MET B  616  5                                   4    
HELIX   55 AG1 ASP B  617  CYS B  625  1                                   9    
HELIX   56 AG2 ARG B  672  THR B  677  5                                   6    
HELIX   57 AG3 ARG B  680  PHE B  700  1                                  21    
HELIX   58 AG4 PRO B  701  SER B  704  5                                   4    
HELIX   59 AG5 SER B  713  SER B  732  1                                  20    
HELIX   60 AG6 LYS B  736  GLN B  756  1                                  21    
HELIX   61 AG7 GLU C    2  GLN C   13  1                                  12    
HELIX   62 AG8 GLN C   13  THR C   23  1                                  11    
HELIX   63 AG9 HIS C   27  TYR C   34  1                                   8    
HELIX   64 AH1 ASN C   42  MET C   51  1                                  10    
HELIX   65 AH2 ASP C   60  MET C   66  5                                   7    
HELIX   66 AH3 PRO C   93  ASN C  100  1                                   8    
HELIX   67 AH4 SER C  107  VAL C  109  5                                   3    
HELIX   68 AH5 HIS C  110  TYR C  115  1                                   6    
HELIX   69 AH6 TYR C  115  HIS C  127  1                                  13    
HELIX   70 AH7 SER C  155  PHE C  168  1                                  14    
HELIX   71 AH8 SER C  179  LEU C  193  1                                  15    
HELIX   72 AH9 SER C  199  VAL C  212  1                                  14    
HELIX   73 AI1 SER C  225  GLU C  230  1                                   6    
HELIX   74 AI2 VAL C  231  GLN C  236  1                                   6    
HELIX   75 AI3 LYS F   86  THR F   90  5                                   5    
SHEET    1 AA1 5 PHE A  76  ILE A  78  0                                        
SHEET    2 AA1 5 LEU A 109  ASP A 111 -1  O  TYR A 110   N  GLU A  77           
SHEET    3 AA1 5 ARG A 116  ILE A 120 -1  O  ARG A 116   N  ASP A 111           
SHEET    4 AA1 5 HIS A 144  PHE A 148  1  O  HIS A 144   N  GLU A 119           
SHEET    5 AA1 5 GLU A 154  ALA A 156 -1  O  MET A 155   N  ILE A 147           
SHEET    1 AA2 6 GLU A 258  PRO A 259  0                                        
SHEET    2 AA2 6 GLY A 679  THR A 680 -1  O  THR A 680   N  GLU A 258           
SHEET    3 AA2 6 TYR B 483  ARG B 486 -1  O  ILE B 484   N  GLY A 679           
SHEET    4 AA2 6 LEU B 298  ASP B 305 -1  N  THR B 303   O  TYR B 483           
SHEET    5 AA2 6 ASP B 446  ALA B 453 -1  O  VAL B 451   N  PHE B 300           
SHEET    6 AA2 6 TRP B 437  SER B 443 -1  N  SER B 443   O  ASP B 446           
SHEET    1 AA3 4 LEU A 290  SER A 291  0                                        
SHEET    2 AA3 4 ARG A 496  LYS A 506 -1  O  LEU A 500   N  LEU A 290           
SHEET    3 AA3 4 GLN A 481  THR A 491 -1  N  CYS A 489   O  LYS A 497           
SHEET    4 AA3 4 LYS A 358  ASN A 359 -1  N  LYS A 358   O  LEU A 482           
SHEET    1 AA4 7 TRP A 317  LYS A 324  0                                        
SHEET    2 AA4 7 TYR A 540  MET A 548 -1  O  VAL A 542   N  LYS A 324           
SHEET    3 AA4 7 ARG A 559  SER A 571 -1  O  VAL A 565   N  CYS A 541           
SHEET    4 AA4 7 VAL A 517  SER A 526 -1  N  GLU A 524   O  TYR A 564           
SHEET    5 AA4 7 ARG A 496  LYS A 506 -1  N  PHE A 503   O  MET A 523           
SHEET    6 AA4 7 GLN A 481  THR A 491 -1  N  CYS A 489   O  LYS A 497           
SHEET    7 AA4 7 SER A 420  SER A 421 -1  N  SER A 421   O  ARG A 490           
SHEET    1 AA5 4 GLU A 377  LYS A 378  0                                        
SHEET    2 AA5 4 LEU B 364  PRO B 369  1  O  ARG B 365   N  GLU A 377           
SHEET    3 AA5 4 GLY B 354  SER B 359 -1  N  SER B 359   O  LEU B 364           
SHEET    4 AA5 4 LYS A 391  GLN A 392 -1  N  LYS A 391   O  GLU B 358           
SHEET    1 AA6 3 GLY A 627  GLY A 631  0                                        
SHEET    2 AA6 3 TRP A 619  SER A 624 -1  N  SER A 624   O  GLY A 627           
SHEET    3 AA6 3 ASP B   2  VAL B   3 -1  O  ASP B   2   N  GLU A 623           
SHEET    1 AA7 2 ARG B  54  THR B  57  0                                        
SHEET    2 AA7 2 PRO B  64  ASN B  67 -1  O  ASN B  67   N  ARG B  54           
SHEET    1 AA8 2 THR B 128  ASP B 130  0                                        
SHEET    2 AA8 2 ARG B 135  GLN B 137 -1  O  GLN B 137   N  THR B 128           
SHEET    1 AA9 2 GLU B 178  THR B 183  0                                        
SHEET    2 AA9 2 LYS B 208  ASN B 213 -1  O  LYS B 208   N  THR B 183           
SHEET    1 AB1 5 ALA B 240  THR B 243  0                                        
SHEET    2 AB1 5 THR B 223  THR B 228 -1  N  ASN B 225   O  THR B 243           
SHEET    3 AB1 5 MET B 348  ARG B 350  1  O  ARG B 350   N  LEU B 224           
SHEET    4 AB1 5 THR B 400  SER B 402 -1  O  ALA B 401   N  ALA B 349           
SHEET    5 AB1 5 LEU B 396  ILE B 397 -1  N  ILE B 397   O  THR B 400           
SHEET    1 AB2 3 THR B 489  PHE B 492  0                                        
SHEET    2 AB2 3 PHE B 495  ARG B 498 -1  O  TYR B 497   N  PHE B 490           
SHEET    3 AB2 3 PHE B 501  VAL B 502 -1  O  VAL B 502   N  PHE B 496           
SHEET    1 AB3 2 ASN B 642  MET B 645  0                                        
SHEET    2 AB3 2 LYS B 653  GLU B 656 -1  O  MET B 655   N  ALA B 643           
SHEET    1 AB4 3 ILE C  57  ALA C  59  0                                        
SHEET    2 AB4 3 VAL C  89  VAL C  91 -1  O  VAL C  89   N  ALA C  59           
SHEET    3 AB4 3 TRP C  78  ASN C  82 -1  N  THR C  81   O  MET C  90           
SHEET    1 AB5 2 THR C 129  PHE C 135  0                                        
SHEET    2 AB5 2 TRP C 240  THR C 245 -1  O  GLU C 241   N  HIS C 134           
SHEET    1 AB6 2 ILE C 141  ASP C 146  0                                        
SHEET    2 AB6 2 THR C 215  VAL C 220 -1  O  LEU C 218   N  ARG C 143           
SHEET    1 AB7 4 GLN F   3  SER F   7  0                                        
SHEET    2 AB7 4 LEU F  18  SER F  25 -1  O  THR F  23   N  GLN F   5           
SHEET    3 AB7 4 THR F  77  MET F  82 -1  O  MET F  82   N  LEU F  18           
SHEET    4 AB7 4 PHE F  67  ASP F  72 -1  N  THR F  68   O  GLN F  81           
SHEET    1 AB8 6 GLY F  10  LEU F  11  0                                        
SHEET    2 AB8 6 THR F 114  THR F 117  1  O  THR F 117   N  GLY F  10           
SHEET    3 AB8 6 ALA F  91  ASN F  96 -1  N  TYR F  93   O  THR F 114           
SHEET    4 AB8 6 MET F  34  GLN F  39 -1  N  TYR F  37   O  TYR F  94           
SHEET    5 AB8 6 GLU F  46  ILE F  51 -1  O  ILE F  51   N  MET F  34           
SHEET    6 AB8 6 ASN F  58  PHE F  59 -1  O  ASN F  58   N  ARG F  50           
SSBOND   1 CYS F   22    CYS F   95                          1555   1555  2.01  
CRYST1    1.000    1.000    1.000  90.00  90.00  90.00 P 1                      
ORIGX1      1.000000  0.000000  0.000000        0.00000                         
ORIGX2      0.000000  1.000000  0.000000        0.00000                         
ORIGX3      0.000000  0.000000  1.000000        0.00000                         
SCALE1      1.000000  0.000000  0.000000        0.00000                         
SCALE2      0.000000  1.000000  0.000000        0.00000                         
SCALE3      0.000000  0.000000  1.000000        0.00000                         
ATOM      1  N   MET A   1     151.117 150.374  76.733  1.00 30.00           N  
ATOM      2  CA  MET A   1     150.143 151.498  76.857  1.00 30.00           C  
ATOM      3  C   MET A   1     150.489 152.385  78.053  1.00 30.00           C  
ATOM      4  O   MET A   1     150.277 153.597  78.024  1.00 30.00           O  
ATOM      5  CB  MET A   1     148.717 150.950  76.987  1.00 30.00           C  
ATOM      6  CG  MET A   1     148.397 150.301  78.330  1.00 30.00           C  
ATOM      7  SD  MET A   1     149.283 148.754  78.606  1.00 30.00           S  
ATOM      8  CE  MET A   1     148.499 147.685  77.403  1.00 30.00           C  
ATOM      9  H1  MET A   1     151.362 150.287  75.883  1.00 30.00           H  
ATOM     10  H2  MET A   1     151.835 150.542  77.232  1.00 30.00           H  
ATOM     11  H3  MET A   1     150.734 149.619  77.010  1.00 30.00           H  
ATOM     12  HA  MET A   1     150.182 152.033  76.050  1.00 30.00           H  
ATOM     13  HB2 MET A   1     148.093 151.680  76.861  1.00 30.00           H  
ATOM     14  HB3 MET A   1     148.578 150.282  76.296  1.00 30.00           H  
ATOM     15  HG2 MET A   1     148.616 150.909  79.052  1.00 30.00           H  
ATOM     16  HG3 MET A   1     147.449 150.098  78.355  1.00 30.00           H  
ATOM     17  HE1 MET A   1     148.859 146.789  77.496  1.00 30.00           H  
ATOM     18  HE2 MET A   1     147.543 147.676  77.566  1.00 30.00           H  
ATOM     19  HE3 MET A   1     148.681 148.022  76.512  1.00 30.00           H  
ATOM     20  N   GLU A   2     151.026 151.762  79.104  1.00 30.00           N  
ATOM     21  CA  GLU A   2     151.416 152.497  80.303  1.00 30.00           C  
ATOM     22  C   GLU A   2     152.472 153.558  80.021  1.00 30.00           C  
ATOM     23  O   GLU A   2     152.617 154.504  80.808  1.00 30.00           O  
ATOM     24  CB  GLU A   2     151.910 151.511  81.371  1.00 30.00           C  
ATOM     25  CG  GLU A   2     152.962 150.497  80.904  1.00 30.00           C  
ATOM     26  CD  GLU A   2     154.360 151.074  80.813  1.00 30.00           C  
ATOM     27  OE1 GLU A   2     154.599 152.158  81.377  1.00 30.00           O  
ATOM     28  OE2 GLU A   2     155.223 150.434  80.177  1.00 30.00           O  
ATOM     29  H   GLU A   2     151.162 150.916  79.145  1.00 30.00           H  
ATOM     30  HA  GLU A   2     150.634 152.947  80.659  1.00 30.00           H  
ATOM     31  HB2 GLU A   2     152.299 152.020  82.098  1.00 30.00           H  
ATOM     32  HB3 GLU A   2     151.149 151.010  81.701  1.00 30.00           H  
ATOM     33  HG2 GLU A   2     152.988 149.767  81.542  1.00 30.00           H  
ATOM     34  HG3 GLU A   2     152.725 150.155  80.030  1.00 30.00           H  
ATOM     35  N   ASP A   3     153.212 153.432  78.919  1.00 30.00           N  
ATOM     36  CA  ASP A   3     154.189 154.462  78.576  1.00 30.00           C  
ATOM     37  C   ASP A   3     153.517 155.818  78.412  1.00 30.00           C  
ATOM     38  O   ASP A   3     154.115 156.857  78.713  1.00 30.00           O  
ATOM     39  CB  ASP A   3     154.937 154.068  77.303  1.00 30.00           C  
ATOM     40  CG  ASP A   3     154.015 153.907  76.108  1.00 30.00           C  
ATOM     41  OD1 ASP A   3     152.785 154.048  76.277  1.00 30.00           O  
ATOM     42  OD2 ASP A   3     154.521 153.638  74.999  1.00 30.00           O  
ATOM     43  H   ASP A   3     153.169 152.775  78.366  1.00 30.00           H  
ATOM     44  HA  ASP A   3     154.837 154.531  79.295  1.00 30.00           H  
ATOM     45  HB2 ASP A   3     155.588 154.756  77.092  1.00 30.00           H  
ATOM     46  HB3 ASP A   3     155.385 153.221  77.451  1.00 30.00           H  
ATOM     47  N   PHE A   4     152.267 155.831  77.946  1.00 30.00           N  
ATOM     48  CA  PHE A   4     151.541 157.090  77.803  1.00 30.00           C  
ATOM     49  C   PHE A   4     151.363 157.799  79.139  1.00 30.00           C  
ATOM     50  O   PHE A   4     151.568 159.017  79.237  1.00 30.00           O  
ATOM     51  CB  PHE A   4     150.192 156.829  77.135  1.00 30.00           C  
ATOM     52  CG  PHE A   4     149.374 158.067  76.921  1.00 30.00           C  
ATOM     53  CD1 PHE A   4     149.682 158.962  75.918  1.00 30.00           C  
ATOM     54  CD2 PHE A   4     148.255 158.300  77.698  1.00 30.00           C  
ATOM     55  CE1 PHE A   4     148.912 160.097  75.733  1.00 30.00           C  
ATOM     56  CE2 PHE A   4     147.482 159.424  77.502  1.00 30.00           C  
ATOM     57  CZ  PHE A   4     147.812 160.321  76.519  1.00 30.00           C  
ATOM     58  H   PHE A   4     151.823 155.134  77.711  1.00 30.00           H  
ATOM     59  HA  PHE A   4     152.050 157.677  77.222  1.00 30.00           H  
ATOM     60  HB2 PHE A   4     150.344 156.422  76.269  1.00 30.00           H  
ATOM     61  HB3 PHE A   4     149.676 156.226  77.694  1.00 30.00           H  
ATOM     62  HD1 PHE A   4     150.433 158.820  75.387  1.00 30.00           H  
ATOM     63  HD2 PHE A   4     148.027 157.698  78.368  1.00 30.00           H  
ATOM     64  HE1 PHE A   4     149.130 160.705  75.065  1.00 30.00           H  
ATOM     65  HE2 PHE A   4     146.738 159.575  78.035  1.00 30.00           H  
ATOM     66  HZ  PHE A   4     147.292 161.080  76.386  1.00 30.00           H  
ATOM     67  N   VAL A   5     150.981 157.058  80.184  1.00 30.00           N  
ATOM     68  CA  VAL A   5     150.830 157.671  81.501  1.00 30.00           C  
ATOM     69  C   VAL A   5     152.170 157.933  82.166  1.00 30.00           C  
ATOM     70  O   VAL A   5     152.249 158.786  83.058  1.00 30.00           O  
ATOM     71  CB  VAL A   5     149.935 156.809  82.412  1.00 30.00           C  
ATOM     72  CG1 VAL A   5     150.583 155.463  82.714  1.00 30.00           C  
ATOM     73  CG2 VAL A   5     149.621 157.559  83.697  1.00 30.00           C  
ATOM     74  H   VAL A   5     150.810 156.216  80.154  1.00 30.00           H  
ATOM     75  HA  VAL A   5     150.390 158.529  81.388  1.00 30.00           H  
ATOM     76  HB  VAL A   5     149.095 156.639  81.956  1.00 30.00           H  
ATOM     77 HG11 VAL A   5     150.037 154.994  83.365  1.00 30.00           H  
ATOM     78 HG12 VAL A   5     150.624 154.947  81.895  1.00 30.00           H  
ATOM     79 HG13 VAL A   5     151.473 155.598  83.072  1.00 30.00           H  
ATOM     80 HG21 VAL A   5     148.726 157.330  83.985  1.00 30.00           H  
ATOM     81 HG22 VAL A   5     150.266 157.307  84.377  1.00 30.00           H  
ATOM     82 HG23 VAL A   5     149.676 158.513  83.526  1.00 30.00           H  
ATOM     83  N   ARG A   6     153.225 157.221  81.763  1.00 30.00           N  
ATOM     84  CA  ARG A   6     154.573 157.644  82.132  1.00 30.00           C  
ATOM     85  C   ARG A   6     154.887 159.023  81.558  1.00 30.00           C  
ATOM     86  O   ARG A   6     155.442 159.885  82.247  1.00 30.00           O  
ATOM     87  CB  ARG A   6     155.606 156.629  81.640  1.00 30.00           C  
ATOM     88  CG  ARG A   6     156.008 155.558  82.641  1.00 30.00           C  
ATOM     89  CD  ARG A   6     154.883 154.611  82.994  1.00 30.00           C  
ATOM     90  NE  ARG A   6     155.385 153.475  83.759  1.00 30.00           N  
ATOM     91  CZ  ARG A   6     154.624 152.558  84.339  1.00 30.00           C  
ATOM     92  NH1 ARG A   6     153.303 152.621  84.289  1.00 30.00           N  
ATOM     93  NH2 ARG A   6     155.201 151.551  84.986  1.00 30.00           N  
ATOM     94  H   ARG A   6     153.188 156.506  81.289  1.00 30.00           H  
ATOM     95  HA  ARG A   6     154.638 157.697  83.097  1.00 30.00           H  
ATOM     96  HB2 ARG A   6     155.245 156.178  80.859  1.00 30.00           H  
ATOM     97  HB3 ARG A   6     156.411 157.109  81.391  1.00 30.00           H  
ATOM     98  HG2 ARG A   6     156.732 155.032  82.264  1.00 30.00           H  
ATOM     99  HG3 ARG A   6     156.302 155.987  83.458  1.00 30.00           H  
ATOM    100  HD2 ARG A   6     154.228 155.078  83.535  1.00 30.00           H  
ATOM    101  HD3 ARG A   6     154.477 154.284  82.179  1.00 30.00           H  
ATOM    102  HE  ARG A   6     156.232 153.327  83.736  1.00 30.00           H  
ATOM    103 HH11 ARG A   6     152.918 153.267  83.873  1.00 30.00           H  
ATOM    104 HH12 ARG A   6     152.831 152.014  84.673  1.00 30.00           H  
ATOM    105 HH21 ARG A   6     156.060 151.499  85.024  1.00 30.00           H  
ATOM    106 HH22 ARG A   6     154.718 150.949  85.367  1.00 30.00           H  
ATOM    107  N   GLN A   7     154.534 159.244  80.291  1.00 30.00           N  
ATOM    108  CA  GLN A   7     154.973 160.445  79.587  1.00 30.00           C  
ATOM    109  C   GLN A   7     154.149 161.669  79.971  1.00 30.00           C  
ATOM    110  O   GLN A   7     154.681 162.644  80.511  1.00 30.00           O  
ATOM    111  CB  GLN A   7     154.899 160.227  78.071  1.00 30.00           C  
ATOM    112  CG  GLN A   7     155.670 159.025  77.551  1.00 30.00           C  
ATOM    113  CD  GLN A   7     154.965 158.337  76.392  1.00 30.00           C  
ATOM    114  OE1 GLN A   7     154.001 158.864  75.835  1.00 30.00           O  
ATOM    115  NE2 GLN A   7     155.442 157.154  76.028  1.00 30.00           N  
ATOM    116  H   GLN A   7     154.044 158.715  79.821  1.00 30.00           H  
ATOM    117  HA  GLN A   7     155.897 160.623  79.818  1.00 30.00           H  
ATOM    118  HB2 GLN A   7     153.967 160.111  77.827  1.00 30.00           H  
ATOM    119  HB3 GLN A   7     155.254 161.015  77.630  1.00 30.00           H  
ATOM    120  HG2 GLN A   7     156.535 159.323  77.232  1.00 30.00           H  
ATOM    121  HG3 GLN A   7     155.789 158.380  78.265  1.00 30.00           H  
ATOM    122 HE21 GLN A   7     156.117 156.815  76.440  1.00 30.00           H  
ATOM    123 HE22 GLN A   7     155.076 156.725  75.377  1.00 30.00           H  
ATOM    124  N   CYS A   8     152.842 161.638  79.698  1.00 30.00           N  
ATOM    125  CA  CYS A   8     152.083 162.883  79.646  1.00 30.00           C  
ATOM    126  C   CYS A   8     151.706 163.397  81.033  1.00 30.00           C  
ATOM    127  O   CYS A   8     152.119 164.490  81.433  1.00 30.00           O  
ATOM    128  CB  CYS A   8     150.827 162.693  78.791  1.00 30.00           C  
ATOM    129  SG  CYS A   8     151.168 162.327  77.055  1.00 30.00           S  
ATOM    130  H   CYS A   8     152.385 160.926  79.544  1.00 30.00           H  
ATOM    131  HA  CYS A   8     152.628 163.563  79.220  1.00 30.00           H  
ATOM    132  HB2 CYS A   8     150.310 161.956  79.153  1.00 30.00           H  
ATOM    133  HB3 CYS A   8     150.302 163.508  78.823  1.00 30.00           H  
ATOM    134  HG  CYS A   8     150.144 162.409  76.438  1.00 30.00           H  
ATOM    135  N   PHE A   9     150.927 162.623  81.778  1.00 30.00           N  
ATOM    136  CA  PHE A   9     150.257 163.153  82.957  1.00 30.00           C  
ATOM    137  C   PHE A   9     151.237 163.440  84.088  1.00 30.00           C  
ATOM    138  O   PHE A   9     152.293 162.812  84.208  1.00 30.00           O  
ATOM    139  CB  PHE A   9     149.174 162.184  83.433  1.00 30.00           C  
ATOM    140  CG  PHE A   9     148.308 161.662  82.325  1.00 30.00           C  
ATOM    141  CD1 PHE A   9     147.943 162.482  81.274  1.00 30.00           C  
ATOM    142  CD2 PHE A   9     147.852 160.357  82.338  1.00 30.00           C  
ATOM    143  CE1 PHE A   9     147.153 162.008  80.254  1.00 30.00           C  
ATOM    144  CE2 PHE A   9     147.056 159.882  81.318  1.00 30.00           C  
ATOM    145  CZ  PHE A   9     146.702 160.712  80.282  1.00 30.00           C  
ATOM    146  H   PHE A   9     150.774 161.791  81.625  1.00 30.00           H  
ATOM    147  HA  PHE A   9     149.824 163.989  82.721  1.00 30.00           H  
ATOM    148  HB2 PHE A   9     149.597 161.427  83.868  1.00 30.00           H  
ATOM    149  HB3 PHE A   9     148.599 162.647  84.059  1.00 30.00           H  
ATOM    150  HD1 PHE A   9     148.243 163.362  81.251  1.00 30.00           H  
ATOM    151  HD2 PHE A   9     148.086 159.794  83.039  1.00 30.00           H  
ATOM    152  HE1 PHE A   9     146.914 162.568  79.552  1.00 30.00           H  
ATOM    153  HE2 PHE A   9     146.752 159.005  81.333  1.00 30.00           H  
ATOM    154  HZ  PHE A   9     146.167 160.392  79.593  1.00 30.00           H  
ATOM    155  N   ASN A  10     150.866 164.411  84.921  1.00 30.00           N  
ATOM    156  CA  ASN A  10     151.706 164.850  86.022  1.00 30.00           C  
ATOM    157  C   ASN A  10     151.773 163.780  87.110  1.00 30.00           C  
ATOM    158  O   ASN A  10     150.940 162.874  87.158  1.00 30.00           O  
ATOM    159  CB  ASN A  10     151.165 166.155  86.602  1.00 30.00           C  
ATOM    160  CG  ASN A  10     151.793 167.381  85.966  1.00 30.00           C  
ATOM    161  OD1 ASN A  10     152.779 167.917  86.470  1.00 30.00           O  
ATOM    162  ND2 ASN A  10     151.222 167.830  84.853  1.00 30.00           N  
ATOM    163  H   ASN A  10     150.119 164.832  84.866  1.00 30.00           H  
ATOM    164  HA  ASN A  10     152.602 165.012  85.691  1.00 30.00           H  
ATOM    165  HB2 ASN A  10     150.208 166.197  86.450  1.00 30.00           H  
ATOM    166  HB3 ASN A  10     151.345 166.182  87.554  1.00 30.00           H  
ATOM    167 HD21 ASN A  10     150.533 167.429  84.530  1.00 30.00           H  
ATOM    168 HD22 ASN A  10     151.542 168.522  84.456  1.00 30.00           H  
ATOM    169  N   PRO A  11     152.777 163.856  87.991  1.00 30.00           N  
ATOM    170  CA  PRO A  11     152.860 162.859  89.073  1.00 30.00           C  
ATOM    171  C   PRO A  11     151.599 162.790  89.923  1.00 30.00           C  
ATOM    172  O   PRO A  11     150.988 161.719  90.050  1.00 30.00           O  
ATOM    173  CB  PRO A  11     154.076 163.328  89.886  1.00 30.00           C  
ATOM    174  CG  PRO A  11     154.242 164.770  89.544  1.00 30.00           C  
ATOM    175  CD  PRO A  11     153.819 164.888  88.113  1.00 30.00           C  
ATOM    176  HA  PRO A  11     153.069 161.993  88.707  1.00 30.00           H  
ATOM    177  HB2 PRO A  11     153.896 163.220  90.832  1.00 30.00           H  
ATOM    178  HB3 PRO A  11     154.860 162.819  89.624  1.00 30.00           H  
ATOM    179  HG2 PRO A  11     153.673 165.308  90.115  1.00 30.00           H  
ATOM    180  HG3 PRO A  11     155.172 165.024  89.649  1.00 30.00           H  
ATOM    181  HD2 PRO A  11     153.458 165.771  87.944  1.00 30.00           H  
ATOM    182  HD3 PRO A  11     154.564 164.689  87.524  1.00 30.00           H  
ATOM    183  N   MET A  12     151.178 163.928  90.475  1.00 30.00           N  
ATOM    184  CA  MET A  12     150.018 163.965  91.361  1.00 30.00           C  
ATOM    185  C   MET A  12     148.903 163.041  90.876  1.00 30.00           C  
ATOM    186  O   MET A  12     148.436 162.167  91.620  1.00 30.00           O  
ATOM    187  CB  MET A  12     149.551 165.421  91.495  1.00 30.00           C  
ATOM    188  CG  MET A  12     149.123 166.093  90.192  1.00 30.00           C  
ATOM    189  SD  MET A  12     147.472 165.682  89.611  1.00 30.00           S  
ATOM    190  CE  MET A  12     146.471 166.538  90.819  1.00 30.00           C  
ATOM    191  H   MET A  12     151.548 164.694  90.351  1.00 30.00           H  
ATOM    192  HA  MET A  12     150.291 163.677  92.243  1.00 30.00           H  
ATOM    193  HB2 MET A  12     148.793 165.448  92.099  1.00 30.00           H  
ATOM    194  HB3 MET A  12     150.280 165.943  91.866  1.00 30.00           H  
ATOM    195  HG2 MET A  12     149.152 167.054  90.320  1.00 30.00           H  
ATOM    196  HG3 MET A  12     149.750 165.843  89.495  1.00 30.00           H  
ATOM    197  HE1 MET A  12     145.569 166.625  90.474  1.00 30.00           H  
ATOM    198  HE2 MET A  12     146.466 166.032  91.646  1.00 30.00           H  
ATOM    199  HE3 MET A  12     146.851 167.417  90.968  1.00 30.00           H  
ATOM    200  N   ILE A  13     148.500 163.178  89.612  1.00 30.00           N  
ATOM    201  CA  ILE A  13     147.386 162.375  89.122  1.00 30.00           C  
ATOM    202  C   ILE A  13     147.773 160.903  89.011  1.00 30.00           C  
ATOM    203  O   ILE A  13     146.944 160.022  89.258  1.00 30.00           O  
ATOM    204  CB  ILE A  13     146.854 162.919  87.782  1.00 30.00           C  
ATOM    205  CG1 ILE A  13     145.543 162.214  87.437  1.00 30.00           C  
ATOM    206  CG2 ILE A  13     147.869 162.743  86.672  1.00 30.00           C  
ATOM    207  CD1 ILE A  13     144.777 162.875  86.335  1.00 30.00           C  
ATOM    208  H   ILE A  13     148.844 163.716  89.034  1.00 30.00           H  
ATOM    209  HA  ILE A  13     146.665 162.436  89.766  1.00 30.00           H  
ATOM    210  HB  ILE A  13     146.667 163.862  87.874  1.00 30.00           H  
ATOM    211 HG12 ILE A  13     145.739 161.307  87.156  1.00 30.00           H  
ATOM    212 HG13 ILE A  13     144.976 162.200  88.223  1.00 30.00           H  
ATOM    213 HG21 ILE A  13     147.486 163.097  85.855  1.00 30.00           H  
ATOM    214 HG22 ILE A  13     148.670 163.235  86.897  1.00 30.00           H  
ATOM    215 HG23 ILE A  13     148.071 161.801  86.555  1.00 30.00           H  
ATOM    216 HD11 ILE A  13     143.846 162.623  86.410  1.00 30.00           H  
ATOM    217 HD12 ILE A  13     144.866 163.837  86.424  1.00 30.00           H  
ATOM    218 HD13 ILE A  13     145.138 162.586  85.483  1.00 30.00           H  
ATOM    219  N   VAL A  14     149.016 160.600  88.623  1.00 30.00           N  
ATOM    220  CA  VAL A  14     149.354 159.193  88.414  1.00 30.00           C  
ATOM    221  C   VAL A  14     149.375 158.446  89.743  1.00 30.00           C  
ATOM    222  O   VAL A  14     148.894 157.312  89.830  1.00 30.00           O  
ATOM    223  CB  VAL A  14     150.681 159.026  87.643  1.00 30.00           C  
ATOM    224  CG1 VAL A  14     150.573 159.650  86.255  1.00 30.00           C  
ATOM    225  CG2 VAL A  14     151.850 159.591  88.396  1.00 30.00           C  
ATOM    226  H   VAL A  14     149.652 161.161  88.482  1.00 30.00           H  
ATOM    227  HA  VAL A  14     148.656 158.791  87.872  1.00 30.00           H  
ATOM    228  HB  VAL A  14     150.846 158.077  87.521  1.00 30.00           H  
ATOM    229 HG11 VAL A  14     151.397 159.483  85.770  1.00 30.00           H  
ATOM    230 HG12 VAL A  14     149.824 159.248  85.787  1.00 30.00           H  
ATOM    231 HG13 VAL A  14     150.431 160.604  86.346  1.00 30.00           H  
ATOM    232 HG21 VAL A  14     152.669 159.318  87.953  1.00 30.00           H  
ATOM    233 HG22 VAL A  14     151.763 160.547  88.361  1.00 30.00           H  
ATOM    234 HG23 VAL A  14     151.850 159.273  89.310  1.00 30.00           H  
ATOM    235  N   GLU A  15     149.911 159.059  90.807  1.00 30.00           N  
ATOM    236  CA  GLU A  15     149.834 158.352  92.086  1.00 30.00           C  
ATOM    237  C   GLU A  15     148.430 158.374  92.681  1.00 30.00           C  
ATOM    238  O   GLU A  15     148.052 157.420  93.376  1.00 30.00           O  
ATOM    239  CB  GLU A  15     150.846 158.872  93.117  1.00 30.00           C  
ATOM    240  CG  GLU A  15     150.711 160.315  93.569  1.00 30.00           C  
ATOM    241  CD  GLU A  15     151.649 161.236  92.822  1.00 30.00           C  
ATOM    242  OE1 GLU A  15     152.223 160.803  91.803  1.00 30.00           O  
ATOM    243  OE2 GLU A  15     151.840 162.385  93.274  1.00 30.00           O  
ATOM    244  H   GLU A  15     150.294 159.829  90.817  1.00 30.00           H  
ATOM    245  HA  GLU A  15     150.056 157.422  91.924  1.00 30.00           H  
ATOM    246  HB2 GLU A  15     150.763 158.323  93.913  1.00 30.00           H  
ATOM    247  HB3 GLU A  15     151.737 158.760  92.751  1.00 30.00           H  
ATOM    248  HG2 GLU A  15     149.803 160.615  93.407  1.00 30.00           H  
ATOM    249  HG3 GLU A  15     150.919 160.373  94.513  1.00 30.00           H  
ATOM    250  N   LEU A  16     147.625 159.406  92.414  1.00 30.00           N  
ATOM    251  CA  LEU A  16     146.226 159.334  92.833  1.00 30.00           C  
ATOM    252  C   LEU A  16     145.531 158.150  92.169  1.00 30.00           C  
ATOM    253  O   LEU A  16     144.813 157.382  92.823  1.00 30.00           O  
ATOM    254  CB  LEU A  16     145.507 160.642  92.505  1.00 30.00           C  
ATOM    255  CG  LEU A  16     145.822 161.820  93.428  1.00 30.00           C  
ATOM    256  CD1 LEU A  16     145.330 163.123  92.824  1.00 30.00           C  
ATOM    257  CD2 LEU A  16     145.207 161.605  94.804  1.00 30.00           C  
ATOM    258  H   LEU A  16     147.852 160.130  92.009  1.00 30.00           H  
ATOM    259  HA  LEU A  16     146.192 159.200  93.792  1.00 30.00           H  
ATOM    260  HB2 LEU A  16     145.750 160.907  91.604  1.00 30.00           H  
ATOM    261  HB3 LEU A  16     144.550 160.485  92.549  1.00 30.00           H  
ATOM    262  HG  LEU A  16     146.784 161.886  93.540  1.00 30.00           H  
ATOM    263 HD11 LEU A  16     145.695 163.866  93.332  1.00 30.00           H  
ATOM    264 HD12 LEU A  16     145.624 163.176  91.902  1.00 30.00           H  
ATOM    265 HD13 LEU A  16     144.361 163.139  92.865  1.00 30.00           H  
ATOM    266 HD21 LEU A  16     145.379 162.386  95.353  1.00 30.00           H  
ATOM    267 HD22 LEU A  16     144.250 161.476  94.703  1.00 30.00           H  
ATOM    268 HD23 LEU A  16     145.604 160.820  95.212  1.00 30.00           H  
ATOM    269  N   ALA A  17     145.759 157.974  90.867  1.00 30.00           N  
ATOM    270  CA  ALA A  17     145.163 156.854  90.151  1.00 30.00           C  
ATOM    271  C   ALA A  17     145.745 155.524  90.608  1.00 30.00           C  
ATOM    272  O   ALA A  17     145.038 154.517  90.618  1.00 30.00           O  
ATOM    273  CB  ALA A  17     145.356 157.033  88.646  1.00 30.00           C  
ATOM    274  H   ALA A  17     146.254 158.483  90.382  1.00 30.00           H  
ATOM    275  HA  ALA A  17     144.210 156.839  90.330  1.00 30.00           H  
ATOM    276  HB1 ALA A  17     144.958 156.278  88.184  1.00 30.00           H  
ATOM    277  HB2 ALA A  17     144.922 157.855  88.367  1.00 30.00           H  
ATOM    278  HB3 ALA A  17     146.306 157.079  88.450  1.00 30.00           H  
ATOM    279  N   GLU A  18     147.020 155.497  91.003  1.00 30.00           N  
ATOM    280  CA  GLU A  18     147.604 154.260  91.516  1.00 30.00           C  
ATOM    281  C   GLU A  18     146.993 153.863  92.853  1.00 30.00           C  
ATOM    282  O   GLU A  18     146.745 152.674  93.095  1.00 30.00           O  
ATOM    283  CB  GLU A  18     149.119 154.410  91.644  1.00 30.00           C  
ATOM    284  CG  GLU A  18     149.849 154.384  90.311  1.00 30.00           C  
ATOM    285  CD  GLU A  18     151.229 155.008  90.382  1.00 30.00           C  
ATOM    286  OE1 GLU A  18     152.093 154.464  91.101  1.00 30.00           O  
ATOM    287  OE2 GLU A  18     151.452 156.037  89.711  1.00 30.00           O  
ATOM    288  H   GLU A  18     147.557 156.169  90.988  1.00 30.00           H  
ATOM    289  HA  GLU A  18     147.428 153.546  90.883  1.00 30.00           H  
ATOM    290  HB2 GLU A  18     149.315 155.257  92.075  1.00 30.00           H  
ATOM    291  HB3 GLU A  18     149.461 153.681  92.186  1.00 30.00           H  
ATOM    292  HG2 GLU A  18     149.951 153.463  90.025  1.00 30.00           H  
ATOM    293  HG3 GLU A  18     149.329 154.879  89.659  1.00 30.00           H  
ATOM    294  N   LYS A  19     146.736 154.826  93.732  1.00 30.00           N  
ATOM    295  CA  LYS A  19     146.043 154.496  94.970  1.00 30.00           C  
ATOM    296  C   LYS A  19     144.595 154.098  94.725  1.00 30.00           C  
ATOM    297  O   LYS A  19     144.097 153.182  95.390  1.00 30.00           O  
ATOM    298  CB  LYS A  19     146.099 155.664  95.958  1.00 30.00           C  
ATOM    299  CG  LYS A  19     145.434 155.355  97.296  1.00 30.00           C  
ATOM    300  CD  LYS A  19     146.210 154.285  98.057  1.00 30.00           C  
ATOM    301  CE  LYS A  19     145.559 153.944  99.387  1.00 30.00           C  
ATOM    302  NZ  LYS A  19     145.594 155.074 100.350  1.00 30.00           N  
ATOM    303  H   LYS A  19     146.945 155.655  93.641  1.00 30.00           H  
ATOM    304  HA  LYS A  19     146.493 153.739  95.375  1.00 30.00           H  
ATOM    305  HB2 LYS A  19     147.029 155.885  96.130  1.00 30.00           H  
ATOM    306  HB3 LYS A  19     145.646 156.428  95.569  1.00 30.00           H  
ATOM    307  HG2 LYS A  19     145.422 156.159  97.837  1.00 30.00           H  
ATOM    308  HG3 LYS A  19     144.530 155.036  97.153  1.00 30.00           H  
ATOM    309  HD2 LYS A  19     146.242 153.472  97.527  1.00 30.00           H  
ATOM    310  HD3 LYS A  19     147.109 154.605  98.233  1.00 30.00           H  
ATOM    311  HE2 LYS A  19     144.631 153.713  99.231  1.00 30.00           H  
ATOM    312  HE3 LYS A  19     146.025 153.192  99.785  1.00 30.00           H  
ATOM    313  HZ1 LYS A  19     146.437 155.280 100.546  1.00 30.00           H  
ATOM    314  HZ2 LYS A  19     145.170 154.846 101.099  1.00 30.00           H  
ATOM    315  HZ3 LYS A  19     145.194 155.786  99.996  1.00 30.00           H  
ATOM    316  N   ALA A  20     143.914 154.740  93.772  1.00 30.00           N  
ATOM    317  CA  ALA A  20     142.586 154.272  93.388  1.00 30.00           C  
ATOM    318  C   ALA A  20     142.650 152.865  92.809  1.00 30.00           C  
ATOM    319  O   ALA A  20     141.691 152.095  92.927  1.00 30.00           O  
ATOM    320  CB  ALA A  20     141.963 155.230  92.375  1.00 30.00           C  
ATOM    321  H   ALA A  20     144.197 155.425  93.336  1.00 30.00           H  
ATOM    322  HA  ALA A  20     142.017 154.250  94.173  1.00 30.00           H  
ATOM    323  HB1 ALA A  20     141.090 154.892  92.119  1.00 30.00           H  
ATOM    324  HB2 ALA A  20     141.876 156.107  92.780  1.00 30.00           H  
ATOM    325  HB3 ALA A  20     142.542 155.279  91.599  1.00 30.00           H  
ATOM    326  N   MET A  21     143.763 152.531  92.161  1.00 30.00           N  
ATOM    327  CA  MET A  21     143.973 151.189  91.636  1.00 30.00           C  
ATOM    328  C   MET A  21     144.070 150.184  92.779  1.00 30.00           C  
ATOM    329  O   MET A  21     143.427 149.129  92.763  1.00 30.00           O  
ATOM    330  CB  MET A  21     145.251 151.186  90.793  1.00 30.00           C  
ATOM    331  CG  MET A  21     145.532 149.914  90.038  1.00 30.00           C  
ATOM    332  SD  MET A  21     144.291 149.629  88.768  1.00 30.00           S  
ATOM    333  CE  MET A  21     144.430 147.865  88.574  1.00 30.00           C  
ATOM    334  H   MET A  21     144.417 153.069  92.012  1.00 30.00           H  
ATOM    335  HA  MET A  21     143.228 150.952  91.061  1.00 30.00           H  
ATOM    336  HB2 MET A  21     145.200 151.910  90.149  1.00 30.00           H  
ATOM    337  HB3 MET A  21     146.005 151.333  91.384  1.00 30.00           H  
ATOM    338  HG2 MET A  21     146.396 149.984  89.605  1.00 30.00           H  
ATOM    339  HG3 MET A  21     145.523 149.166  90.655  1.00 30.00           H  
ATOM    340  HE1 MET A  21     144.216 147.637  87.657  1.00 30.00           H  
ATOM    341  HE2 MET A  21     145.341 147.600  88.778  1.00 30.00           H  
ATOM    342  HE3 MET A  21     143.816 147.429  89.185  1.00 30.00           H  
ATOM    343  N   LYS A  22     144.883 150.511  93.788  1.00 30.00           N  
ATOM    344  CA  LYS A  22     144.988 149.671  94.980  1.00 30.00           C  
ATOM    345  C   LYS A  22     143.673 149.581  95.745  1.00 30.00           C  
ATOM    346  O   LYS A  22     143.450 148.593  96.454  1.00 30.00           O  
ATOM    347  CB  LYS A  22     146.083 150.210  95.906  1.00 30.00           C  
ATOM    348  CG  LYS A  22     146.283 149.405  97.196  1.00 30.00           C  
ATOM    349  CD  LYS A  22     146.842 148.017  96.927  1.00 30.00           C  
ATOM    350  CE  LYS A  22     147.177 147.289  98.223  1.00 30.00           C  
ATOM    351  NZ  LYS A  22     145.961 146.983  99.027  1.00 30.00           N  
ATOM    352  H   LYS A  22     145.381 151.211  93.805  1.00 30.00           H  
ATOM    353  HA  LYS A  22     145.238 148.774  94.710  1.00 30.00           H  
ATOM    354  HB2 LYS A  22     146.924 150.210  95.426  1.00 30.00           H  
ATOM    355  HB3 LYS A  22     145.851 151.116  96.161  1.00 30.00           H  
ATOM    356  HG2 LYS A  22     146.916 149.874  97.762  1.00 30.00           H  
ATOM    357  HG3 LYS A  22     145.438 149.309  97.662  1.00 30.00           H  
ATOM    358  HD2 LYS A  22     146.181 147.493  96.447  1.00 30.00           H  
ATOM    359  HD3 LYS A  22     147.655 148.096  96.406  1.00 30.00           H  
ATOM    360  HE2 LYS A  22     147.617 146.449  98.011  1.00 30.00           H  
ATOM    361  HE3 LYS A  22     147.763 147.845  98.761  1.00 30.00           H  
ATOM    362  HZ1 LYS A  22     146.187 146.549  99.769  1.00 30.00           H  
ATOM    363  HZ2 LYS A  22     145.546 147.739  99.248  1.00 30.00           H  
ATOM    364  HZ3 LYS A  22     145.403 146.476  98.553  1.00 30.00           H  
ATOM    365  N   GLU A  23     142.811 150.590  95.629  1.00 30.00           N  
ATOM    366  CA  GLU A  23     141.563 150.632  96.385  1.00 30.00           C  
ATOM    367  C   GLU A  23     140.771 149.335  96.267  1.00 30.00           C  
ATOM    368  O   GLU A  23     140.511 148.672  97.277  1.00 30.00           O  
ATOM    369  CB  GLU A  23     140.705 151.810  95.914  1.00 30.00           C  
ATOM    370  CG  GLU A  23     139.270 151.799  96.427  1.00 30.00           C  
ATOM    371  CD  GLU A  23     138.301 151.159  95.448  1.00 30.00           C  
ATOM    372  OE1 GLU A  23     138.363 151.489  94.245  1.00 30.00           O  
ATOM    373  OE2 GLU A  23     137.477 150.328  95.882  1.00 30.00           O  
ATOM    374  H   GLU A  23     142.929 151.270  95.114  1.00 30.00           H  
ATOM    375  HA  GLU A  23     141.770 150.771  97.323  1.00 30.00           H  
ATOM    376  HB2 GLU A  23     141.118 152.635  96.212  1.00 30.00           H  
ATOM    377  HB3 GLU A  23     140.665 151.795  94.949  1.00 30.00           H  
ATOM    378  HG2 GLU A  23     139.231 151.300  97.260  1.00 30.00           H  
ATOM    379  HG3 GLU A  23     138.983 152.714  96.575  1.00 30.00           H  
ATOM    380  N   TYR A  24     140.384 148.960  95.049  1.00 30.00           N  
ATOM    381  CA  TYR A  24     139.530 147.798  94.843  1.00 30.00           C  
ATOM    382  C   TYR A  24     140.314 146.510  94.615  1.00 30.00           C  
ATOM    383  O   TYR A  24     139.703 145.470  94.349  1.00 30.00           O  
ATOM    384  CB  TYR A  24     138.566 148.052  93.676  1.00 30.00           C  
ATOM    385  CG  TYR A  24     139.222 148.251  92.330  1.00 30.00           C  
ATOM    386  CD1 TYR A  24     139.605 149.516  91.904  1.00 30.00           C  
ATOM    387  CD2 TYR A  24     139.428 147.181  91.471  1.00 30.00           C  
ATOM    388  CE1 TYR A  24     140.195 149.706  90.670  1.00 30.00           C  
ATOM    389  CE2 TYR A  24     140.015 147.363  90.235  1.00 30.00           C  
ATOM    390  CZ  TYR A  24     140.397 148.627  89.839  1.00 30.00           C  
ATOM    391  OH  TYR A  24     140.983 148.811  88.609  1.00 30.00           O  
ATOM    392  H   TYR A  24     140.605 149.368  94.326  1.00 30.00           H  
ATOM    393  HA  TYR A  24     138.990 147.670  95.639  1.00 30.00           H  
ATOM    394  HB2 TYR A  24     137.970 147.292  93.600  1.00 30.00           H  
ATOM    395  HB3 TYR A  24     138.049 148.850  93.871  1.00 30.00           H  
ATOM    396  HD1 TYR A  24     139.472 150.247  92.464  1.00 30.00           H  
ATOM    397  HD2 TYR A  24     139.172 146.327  91.735  1.00 30.00           H  
ATOM    398  HE1 TYR A  24     140.453 150.559  90.401  1.00 30.00           H  
ATOM    399  HE2 TYR A  24     140.153 146.636  89.672  1.00 30.00           H  
ATOM    400  HH  TYR A  24     141.048 148.073  88.214  1.00 30.00           H  
ATOM    401  N   GLY A  25     141.641 146.552  94.711  1.00 30.00           N  
ATOM    402  CA  GLY A  25     142.422 145.337  94.852  1.00 30.00           C  
ATOM    403  C   GLY A  25     142.745 144.577  93.585  1.00 30.00           C  
ATOM    404  O   GLY A  25     143.146 143.412  93.674  1.00 30.00           O  
ATOM    405  H   GLY A  25     142.109 147.274  94.700  1.00 30.00           H  
ATOM    406  HA2 GLY A  25     143.262 145.561  95.284  1.00 30.00           H  
ATOM    407  HA3 GLY A  25     141.943 144.733  95.440  1.00 30.00           H  
ATOM    408  N   GLU A  26     142.583 145.178  92.410  1.00 30.00           N  
ATOM    409  CA  GLU A  26     142.975 144.516  91.171  1.00 30.00           C  
ATOM    410  C   GLU A  26     144.333 145.032  90.715  1.00 30.00           C  
ATOM    411  O   GLU A  26     144.734 146.156  91.035  1.00 30.00           O  
ATOM    412  CB  GLU A  26     141.924 144.730  90.078  1.00 30.00           C  
ATOM    413  CG  GLU A  26     142.023 143.759  88.889  1.00 30.00           C  
ATOM    414  CD  GLU A  26     142.769 144.322  87.691  1.00 30.00           C  
ATOM    415  OE1 GLU A  26     143.144 145.508  87.714  1.00 30.00           O  
ATOM    416  OE2 GLU A  26     142.979 143.572  86.714  1.00 30.00           O  
ATOM    417  H   GLU A  26     142.254 145.965  92.303  1.00 30.00           H  
ATOM    418  HA  GLU A  26     143.059 143.563  91.325  1.00 30.00           H  
ATOM    419  HB2 GLU A  26     141.041 144.638  90.469  1.00 30.00           H  
ATOM    420  HB3 GLU A  26     142.034 145.630  89.736  1.00 30.00           H  
ATOM    421  HG2 GLU A  26     142.490 142.957  89.173  1.00 30.00           H  
ATOM    422  HG3 GLU A  26     141.130 143.533  88.595  1.00 30.00           H  
ATOM    423  N   ASP A  27     145.045 144.195  89.967  1.00 30.00           N  
ATOM    424  CA  ASP A  27     146.422 144.470  89.589  1.00 30.00           C  
ATOM    425  C   ASP A  27     146.488 145.212  88.259  1.00 30.00           C  
ATOM    426  O   ASP A  27     145.690 144.974  87.348  1.00 30.00           O  
ATOM    427  CB  ASP A  27     147.215 143.164  89.505  1.00 30.00           C  
ATOM    428  CG  ASP A  27     148.705 143.392  89.383  1.00 30.00           C  
ATOM    429  OD1 ASP A  27     149.128 144.566  89.311  1.00 30.00           O  
ATOM    430  OD2 ASP A  27     149.457 142.396  89.366  1.00 30.00           O  
ATOM    431  H   ASP A  27     144.746 143.449  89.662  1.00 30.00           H  
ATOM    432  HA  ASP A  27     146.835 145.028  90.266  1.00 30.00           H  
ATOM    433  HB2 ASP A  27     147.059 142.652  90.313  1.00 30.00           H  
ATOM    434  HB3 ASP A  27     146.916 142.663  88.733  1.00 30.00           H  
ATOM    435  N   LEU A  28     147.461 146.121  88.160  1.00 30.00           N  
ATOM    436  CA  LEU A  28     147.568 147.008  87.008  1.00 30.00           C  
ATOM    437  C   LEU A  28     148.210 146.345  85.797  1.00 30.00           C  
ATOM    438  O   LEU A  28     148.037 146.838  84.677  1.00 30.00           O  
ATOM    439  CB  LEU A  28     148.374 148.251  87.396  1.00 30.00           C  
ATOM    440  CG  LEU A  28     148.655 149.279  86.298  1.00 30.00           C  
ATOM    441  CD1 LEU A  28     147.368 149.722  85.620  1.00 30.00           C  
ATOM    442  CD2 LEU A  28     149.401 150.469  86.877  1.00 30.00           C  
ATOM    443  H   LEU A  28     148.073 146.242  88.752  1.00 30.00           H  
ATOM    444  HA  LEU A  28     146.678 147.298  86.752  1.00 30.00           H  
ATOM    445  HB2 LEU A  28     147.889 148.714  88.097  1.00 30.00           H  
ATOM    446  HB3 LEU A  28     149.231 147.960  87.741  1.00 30.00           H  
ATOM    447  HG  LEU A  28     149.224 148.873  85.625  1.00 30.00           H  
ATOM    448 HD11 LEU A  28     147.553 150.505  85.080  1.00 30.00           H  
ATOM    449 HD12 LEU A  28     147.038 149.002  85.061  1.00 30.00           H  
ATOM    450 HD13 LEU A  28     146.712 149.940  86.302  1.00 30.00           H  
ATOM    451 HD21 LEU A  28     149.607 151.092  86.161  1.00 30.00           H  
ATOM    452 HD22 LEU A  28     148.842 150.900  87.541  1.00 30.00           H  
ATOM    453 HD23 LEU A  28     150.223 150.156  87.287  1.00 30.00           H  
ATOM    454  N   LYS A  29     148.939 145.242  85.984  1.00 30.00           N  
ATOM    455  CA  LYS A  29     149.643 144.629  84.863  1.00 30.00           C  
ATOM    456  C   LYS A  29     148.703 143.885  83.921  1.00 30.00           C  
ATOM    457  O   LYS A  29     149.021 143.725  82.739  1.00 30.00           O  
ATOM    458  CB  LYS A  29     150.728 143.677  85.374  1.00 30.00           C  
ATOM    459  CG  LYS A  29     150.204 142.488  86.162  1.00 30.00           C  
ATOM    460  CD  LYS A  29     151.320 141.520  86.539  1.00 30.00           C  
ATOM    461  CE  LYS A  29     152.253 142.097  87.596  1.00 30.00           C  
ATOM    462  NZ  LYS A  29     151.581 142.292  88.908  1.00 30.00           N  
ATOM    463  H   LYS A  29     149.037 144.837  86.736  1.00 30.00           H  
ATOM    464  HA  LYS A  29     150.081 145.328  84.351  1.00 30.00           H  
ATOM    465  HB2 LYS A  29     151.223 143.332  84.614  1.00 30.00           H  
ATOM    466  HB3 LYS A  29     151.324 144.176  85.953  1.00 30.00           H  
ATOM    467  HG2 LYS A  29     149.786 142.803  86.978  1.00 30.00           H  
ATOM    468  HG3 LYS A  29     149.560 142.002  85.623  1.00 30.00           H  
ATOM    469  HD2 LYS A  29     150.929 140.707  86.895  1.00 30.00           H  
ATOM    470  HD3 LYS A  29     151.846 141.320  85.750  1.00 30.00           H  
ATOM    471  HE2 LYS A  29     152.993 141.481  87.730  1.00 30.00           H  
ATOM    472  HE3 LYS A  29     152.589 142.956  87.296  1.00 30.00           H  
ATOM    473  HZ1 LYS A  29     152.181 142.249  89.565  1.00 30.00           H  
ATOM    474  HZ2 LYS A  29     151.187 143.088  88.931  1.00 30.00           H  
ATOM    475  HZ3 LYS A  29     150.969 141.659  89.035  1.00 30.00           H  
ATOM    476  N   ILE A  30     147.554 143.430  84.415  1.00 30.00           N  
ATOM    477  CA  ILE A  30     146.646 142.650  83.581  1.00 30.00           C  
ATOM    478  C   ILE A  30     145.807 143.536  82.665  1.00 30.00           C  
ATOM    479  O   ILE A  30     145.622 143.205  81.489  1.00 30.00           O  
ATOM    480  CB  ILE A  30     145.746 141.757  84.454  1.00 30.00           C  
ATOM    481  CG1 ILE A  30     146.583 140.702  85.189  1.00 30.00           C  
ATOM    482  CG2 ILE A  30     144.670 141.089  83.604  1.00 30.00           C  
ATOM    483  CD1 ILE A  30     147.086 141.135  86.550  1.00 30.00           C  
ATOM    484  H   ILE A  30     147.276 143.564  85.217  1.00 30.00           H  
ATOM    485  HA  ILE A  30     147.175 142.066  83.015  1.00 30.00           H  
ATOM    486  HB  ILE A  30     145.311 142.316  85.116  1.00 30.00           H  
ATOM    487 HG12 ILE A  30     146.044 139.906  85.318  1.00 30.00           H  
ATOM    488 HG13 ILE A  30     147.358 140.487  84.646  1.00 30.00           H  
ATOM    489 HG21 ILE A  30     144.265 140.370  84.115  1.00 30.00           H  
ATOM    490 HG22 ILE A  30     143.994 141.744  83.373  1.00 30.00           H  
ATOM    491 HG23 ILE A  30     145.078 140.733  82.800  1.00 30.00           H  
ATOM    492 HD11 ILE A  30     147.789 140.530  86.833  1.00 30.00           H  
ATOM    493 HD12 ILE A  30     147.432 142.038  86.497  1.00 30.00           H  
ATOM    494 HD13 ILE A  30     146.349 141.103  87.179  1.00 30.00           H  
ATOM    495  N   GLU A  31     145.292 144.655  83.170  1.00 30.00           N  
ATOM    496  CA  GLU A  31     144.456 145.543  82.365  1.00 30.00           C  
ATOM    497  C   GLU A  31     144.760 146.977  82.777  1.00 30.00           C  
ATOM    498  O   GLU A  31     144.409 147.391  83.886  1.00 30.00           O  
ATOM    499  CB  GLU A  31     142.974 145.217  82.548  1.00 30.00           C  
ATOM    500  CG  GLU A  31     142.026 146.147  81.802  1.00 30.00           C  
ATOM    501  CD  GLU A  31     142.451 146.393  80.366  1.00 30.00           C  
ATOM    502  OE1 GLU A  31     143.365 147.217  80.150  1.00 30.00           O  
ATOM    503  OE2 GLU A  31     141.872 145.764  79.457  1.00 30.00           O  
ATOM    504  H   GLU A  31     145.413 144.924  83.977  1.00 30.00           H  
ATOM    505  HA  GLU A  31     144.684 145.438  81.429  1.00 30.00           H  
ATOM    506  HB2 GLU A  31     142.815 144.316  82.226  1.00 30.00           H  
ATOM    507  HB3 GLU A  31     142.760 145.265  83.493  1.00 30.00           H  
ATOM    508  HG2 GLU A  31     141.141 145.751  81.788  1.00 30.00           H  
ATOM    509  HG3 GLU A  31     141.999 147.004  82.254  1.00 30.00           H  
ATOM    510  N   THR A  32     145.404 147.726  81.884  1.00 30.00           N  
ATOM    511  CA  THR A  32     145.826 149.091  82.164  1.00 30.00           C  
ATOM    512  C   THR A  32     144.942 150.150  81.525  1.00 30.00           C  
ATOM    513  O   THR A  32     144.969 151.302  81.964  1.00 30.00           O  
ATOM    514  CB  THR A  32     147.269 149.308  81.690  1.00 30.00           C  
ATOM    515  OG1 THR A  32     148.116 148.295  82.249  1.00 30.00           O  
ATOM    516  CG2 THR A  32     147.777 150.679  82.110  1.00 30.00           C  
ATOM    517  H   THR A  32     145.612 147.457  81.094  1.00 30.00           H  
ATOM    518  HA  THR A  32     145.806 149.234  83.123  1.00 30.00           H  
ATOM    519  HB  THR A  32     147.300 149.255  80.721  1.00 30.00           H  
ATOM    520  HG1 THR A  32     148.085 148.324  83.087  1.00 30.00           H  
ATOM    521 HG21 THR A  32     148.726 150.636  82.306  1.00 30.00           H  
ATOM    522 HG22 THR A  32     147.631 151.320  81.396  1.00 30.00           H  
ATOM    523 HG23 THR A  32     147.307 150.977  82.904  1.00 30.00           H  
ATOM    524  N   ASN A  33     144.160 149.797  80.501  1.00 30.00           N  
ATOM    525  CA  ASN A  33     143.307 150.791  79.858  1.00 30.00           C  
ATOM    526  C   ASN A  33     142.348 151.432  80.851  1.00 30.00           C  
ATOM    527  O   ASN A  33     142.007 152.613  80.711  1.00 30.00           O  
ATOM    528  CB  ASN A  33     142.531 150.152  78.706  1.00 30.00           C  
ATOM    529  CG  ASN A  33     143.434 149.725  77.564  1.00 30.00           C  
ATOM    530  OD1 ASN A  33     143.545 148.540  77.255  1.00 30.00           O  
ATOM    531  ND2 ASN A  33     144.086 150.695  76.933  1.00 30.00           N  
ATOM    532  H   ASN A  33     144.108 149.006  80.169  1.00 30.00           H  
ATOM    533  HA  ASN A  33     143.866 151.493  79.489  1.00 30.00           H  
ATOM    534  HB2 ASN A  33     142.068 149.366  79.033  1.00 30.00           H  
ATOM    535  HB3 ASN A  33     141.893 150.795  78.360  1.00 30.00           H  
ATOM    536 HD21 ASN A  33     143.984 151.513  77.180  1.00 30.00           H  
ATOM    537 HD22 ASN A  33     144.611 150.505  76.278  1.00 30.00           H  
ATOM    538  N   LYS A  34     141.905 150.679  81.860  1.00 30.00           N  
ATOM    539  CA  LYS A  34     141.077 151.267  82.909  1.00 30.00           C  
ATOM    540  C   LYS A  34     141.842 152.361  83.639  1.00 30.00           C  
ATOM    541  O   LYS A  34     141.289 153.420  83.960  1.00 30.00           O  
ATOM    542  CB  LYS A  34     140.623 150.182  83.889  1.00 30.00           C  
ATOM    543  CG  LYS A  34     141.743 149.600  84.743  1.00 30.00           C  
ATOM    544  CD  LYS A  34     141.242 148.510  85.672  1.00 30.00           C  
ATOM    545  CE  LYS A  34     140.978 147.216  84.929  1.00 30.00           C  
ATOM    546  NZ  LYS A  34     140.575 146.116  85.849  1.00 30.00           N  
ATOM    547  H   LYS A  34     142.067 149.841  81.958  1.00 30.00           H  
ATOM    548  HA  LYS A  34     140.288 151.663  82.508  1.00 30.00           H  
ATOM    549  HB2 LYS A  34     139.963 150.565  84.490  1.00 30.00           H  
ATOM    550  HB3 LYS A  34     140.224 149.455  83.386  1.00 30.00           H  
ATOM    551  HG2 LYS A  34     142.422 149.218  84.164  1.00 30.00           H  
ATOM    552  HG3 LYS A  34     142.126 150.297  85.295  1.00 30.00           H  
ATOM    553  HD2 LYS A  34     141.915 148.338  86.349  1.00 30.00           H  
ATOM    554  HD3 LYS A  34     140.413 148.798  86.087  1.00 30.00           H  
ATOM    555  HE2 LYS A  34     140.263 147.354  84.289  1.00 30.00           H  
ATOM    556  HE3 LYS A  34     141.789 146.947  84.475  1.00 30.00           H  
ATOM    557  HZ1 LYS A  34     139.714 145.922  85.733  1.00 30.00           H  
ATOM    558  HZ2 LYS A  34     141.062 145.390  85.684  1.00 30.00           H  
ATOM    559  HZ3 LYS A  34     140.705 146.365  86.694  1.00 30.00           H  
ATOM    560  N   PHE A  35     143.124 152.115  83.915  1.00 30.00           N  
ATOM    561  CA  PHE A  35     143.944 153.115  84.586  1.00 30.00           C  
ATOM    562  C   PHE A  35     143.963 154.412  83.790  1.00 30.00           C  
ATOM    563  O   PHE A  35     143.713 155.493  84.333  1.00 30.00           O  
ATOM    564  CB  PHE A  35     145.360 152.569  84.779  1.00 30.00           C  
ATOM    565  CG  PHE A  35     146.286 153.503  85.503  1.00 30.00           C  
ATOM    566  CD1 PHE A  35     146.189 153.671  86.874  1.00 30.00           C  
ATOM    567  CD2 PHE A  35     147.263 154.203  84.816  1.00 30.00           C  
ATOM    568  CE1 PHE A  35     147.047 154.522  87.545  1.00 30.00           C  
ATOM    569  CE2 PHE A  35     148.121 155.057  85.482  1.00 30.00           C  
ATOM    570  CZ  PHE A  35     148.012 155.218  86.847  1.00 30.00           C  
ATOM    571  H   PHE A  35     143.536 151.384  83.724  1.00 30.00           H  
ATOM    572  HA  PHE A  35     143.569 153.303  85.461  1.00 30.00           H  
ATOM    573  HB2 PHE A  35     145.312 151.746  85.289  1.00 30.00           H  
ATOM    574  HB3 PHE A  35     145.749 152.394  83.908  1.00 30.00           H  
ATOM    575  HD1 PHE A  35     145.541 153.205  87.350  1.00 30.00           H  
ATOM    576  HD2 PHE A  35     147.341 154.099  83.894  1.00 30.00           H  
ATOM    577  HE1 PHE A  35     146.970 154.630  88.465  1.00 30.00           H  
ATOM    578  HE2 PHE A  35     148.772 155.524  85.011  1.00 30.00           H  
ATOM    579  HZ  PHE A  35     148.589 155.793  87.296  1.00 30.00           H  
ATOM    580  N   ALA A  36     144.231 154.318  82.485  1.00 30.00           N  
ATOM    581  CA  ALA A  36     144.275 155.511  81.648  1.00 30.00           C  
ATOM    582  C   ALA A  36     142.916 156.199  81.589  1.00 30.00           C  
ATOM    583  O   ALA A  36     142.827 157.427  81.709  1.00 30.00           O  
ATOM    584  CB  ALA A  36     144.750 155.147  80.242  1.00 30.00           C  
ATOM    585  H   ALA A  36     144.388 153.582  82.068  1.00 30.00           H  
ATOM    586  HA  ALA A  36     144.917 156.130  82.024  1.00 30.00           H  
ATOM    587  HB1 ALA A  36     144.773 155.951  79.700  1.00 30.00           H  
ATOM    588  HB2 ALA A  36     145.638 154.761  80.300  1.00 30.00           H  
ATOM    589  HB3 ALA A  36     144.134 154.505  79.857  1.00 30.00           H  
ATOM    590  N   ALA A  37     141.843 155.428  81.404  1.00 30.00           N  
ATOM    591  CA  ALA A  37     140.520 156.028  81.269  1.00 30.00           C  
ATOM    592  C   ALA A  37     140.127 156.780  82.535  1.00 30.00           C  
ATOM    593  O   ALA A  37     139.701 157.942  82.480  1.00 30.00           O  
ATOM    594  CB  ALA A  37     139.487 154.950  80.941  1.00 30.00           C  
ATOM    595  H   ALA A  37     141.855 154.569  81.355  1.00 30.00           H  
ATOM    596  HA  ALA A  37     140.535 156.664  80.536  1.00 30.00           H  
ATOM    597  HB1 ALA A  37     138.616 155.366  80.851  1.00 30.00           H  
ATOM    598  HB2 ALA A  37     139.738 154.519  80.108  1.00 30.00           H  
ATOM    599  HB3 ALA A  37     139.474 154.299  81.660  1.00 30.00           H  
ATOM    600  N   ILE A  38     140.276 156.139  83.695  1.00 30.00           N  
ATOM    601  CA  ILE A  38     139.881 156.792  84.935  1.00 30.00           C  
ATOM    602  C   ILE A  38     140.846 157.901  85.329  1.00 30.00           C  
ATOM    603  O   ILE A  38     140.427 158.862  85.982  1.00 30.00           O  
ATOM    604  CB  ILE A  38     139.744 155.772  86.078  1.00 30.00           C  
ATOM    605  CG1 ILE A  38     138.849 154.603  85.649  1.00 30.00           C  
ATOM    606  CG2 ILE A  38     139.169 156.442  87.316  1.00 30.00           C  
ATOM    607  CD1 ILE A  38     137.585 155.023  84.920  1.00 30.00           C  
ATOM    608  H   ILE A  38     140.594 155.345  83.786  1.00 30.00           H  
ATOM    609  HA  ILE A  38     139.015 157.207  84.802  1.00 30.00           H  
ATOM    610  HB  ILE A  38     140.625 155.426  86.292  1.00 30.00           H  
ATOM    611 HG12 ILE A  38     139.350 154.025  85.057  1.00 30.00           H  
ATOM    612 HG13 ILE A  38     138.582 154.109  86.440  1.00 30.00           H  
ATOM    613 HG21 ILE A  38     138.921 155.760  87.960  1.00 30.00           H  
ATOM    614 HG22 ILE A  38     139.839 157.030  87.700  1.00 30.00           H  
ATOM    615 HG23 ILE A  38     138.386 156.955  87.062  1.00 30.00           H  
ATOM    616 HD11 ILE A  38     136.964 154.277  84.909  1.00 30.00           H  
ATOM    617 HD12 ILE A  38     137.188 155.777  85.382  1.00 30.00           H  
ATOM    618 HD13 ILE A  38     137.812 155.275  84.011  1.00 30.00           H  
ATOM    619  N   CYS A  39     142.118 157.829  84.932  1.00 30.00           N  
ATOM    620  CA  CYS A  39     143.015 158.944  85.210  1.00 30.00           C  
ATOM    621  C   CYS A  39     142.675 160.144  84.336  1.00 30.00           C  
ATOM    622  O   CYS A  39     142.806 161.288  84.775  1.00 30.00           O  
ATOM    623  CB  CYS A  39     144.469 158.524  85.011  1.00 30.00           C  
ATOM    624  SG  CYS A  39     144.995 158.473  83.299  1.00 30.00           S  
ATOM    625  H   CYS A  39     142.474 157.168  84.511  1.00 30.00           H  
ATOM    626  HA  CYS A  39     142.906 159.211  86.137  1.00 30.00           H  
ATOM    627  HB2 CYS A  39     145.041 159.155  85.475  1.00 30.00           H  
ATOM    628  HB3 CYS A  39     144.589 157.636  85.384  1.00 30.00           H  
ATOM    629  HG  CYS A  39     146.141 158.122  83.262  1.00 30.00           H  
ATOM    630  N   THR A  40     142.228 159.910  83.100  1.00 30.00           N  
ATOM    631  CA  THR A  40     141.720 161.015  82.292  1.00 30.00           C  
ATOM    632  C   THR A  40     140.435 161.587  82.877  1.00 30.00           C  
ATOM    633  O   THR A  40     140.228 162.806  82.848  1.00 30.00           O  
ATOM    634  CB  THR A  40     141.488 160.562  80.850  1.00 30.00           C  
ATOM    635  OG1 THR A  40     140.601 159.436  80.833  1.00 30.00           O  
ATOM    636  CG2 THR A  40     142.806 160.196  80.182  1.00 30.00           C  
ATOM    637  H   THR A  40     142.210 159.141  82.715  1.00 30.00           H  
ATOM    638  HA  THR A  40     142.381 161.725  82.278  1.00 30.00           H  
ATOM    639  HB  THR A  40     141.086 161.290  80.350  1.00 30.00           H  
ATOM    640  HG1 THR A  40     140.465 159.190  80.041  1.00 30.00           H  
ATOM    641 HG21 THR A  40     142.642 159.860  79.287  1.00 30.00           H  
ATOM    642 HG22 THR A  40     143.376 160.979  80.124  1.00 30.00           H  
ATOM    643 HG23 THR A  40     143.264 159.513  80.696  1.00 30.00           H  
ATOM    644  N   HIS A  41     139.558 160.728  83.399  1.00 30.00           N  
ATOM    645  CA  HIS A  41     138.380 161.212  84.115  1.00 30.00           C  
ATOM    646  C   HIS A  41     138.788 162.105  85.282  1.00 30.00           C  
ATOM    647  O   HIS A  41     138.239 163.195  85.482  1.00 30.00           O  
ATOM    648  CB  HIS A  41     137.552 160.020  84.603  1.00 30.00           C  
ATOM    649  CG  HIS A  41     136.497 160.376  85.605  1.00 30.00           C  
ATOM    650  ND1 HIS A  41     136.110 159.518  86.610  1.00 30.00           N  
ATOM    651  CD2 HIS A  41     135.740 161.489  85.748  1.00 30.00           C  
ATOM    652  CE1 HIS A  41     135.165 160.089  87.336  1.00 30.00           C  
ATOM    653  NE2 HIS A  41     134.923 161.288  86.834  1.00 30.00           N  
ATOM    654  H   HIS A  41     139.621 159.871  83.353  1.00 30.00           H  
ATOM    655  HA  HIS A  41     137.826 161.730  83.510  1.00 30.00           H  
ATOM    656  HB2 HIS A  41     137.110 159.613  83.841  1.00 30.00           H  
ATOM    657  HB3 HIS A  41     138.148 159.377  85.019  1.00 30.00           H  
ATOM    658  HD2 HIS A  41     135.773 162.251  85.216  1.00 30.00           H  
ATOM    659  HE1 HIS A  41     134.742 159.712  88.074  1.00 30.00           H  
ATOM    660  HE2 HIS A  41     134.346 161.849  87.137  1.00 30.00           H  
ATOM    661  N   LEU A  42     139.768 161.654  86.061  1.00 30.00           N  
ATOM    662  CA  LEU A  42     140.246 162.431  87.197  1.00 30.00           C  
ATOM    663  C   LEU A  42     140.888 163.738  86.743  1.00 30.00           C  
ATOM    664  O   LEU A  42     140.735 164.777  87.401  1.00 30.00           O  
ATOM    665  CB  LEU A  42     141.229 161.571  87.993  1.00 30.00           C  
ATOM    666  CG  LEU A  42     141.612 161.976  89.412  1.00 30.00           C  
ATOM    667  CD1 LEU A  42     140.388 162.231  90.280  1.00 30.00           C  
ATOM    668  CD2 LEU A  42     142.509 160.914  90.035  1.00 30.00           C  
ATOM    669  H   LEU A  42     140.173 160.905  85.950  1.00 30.00           H  
ATOM    670  HA  LEU A  42     139.492 162.646  87.768  1.00 30.00           H  
ATOM    671  HB2 LEU A  42     140.851 160.681  88.054  1.00 30.00           H  
ATOM    672  HB3 LEU A  42     142.053 161.524  87.483  1.00 30.00           H  
ATOM    673  HG  LEU A  42     142.113 162.792  89.361  1.00 30.00           H  
ATOM    674 HD11 LEU A  42     140.680 162.402  91.189  1.00 30.00           H  
ATOM    675 HD12 LEU A  42     139.913 163.004  89.936  1.00 30.00           H  
ATOM    676 HD13 LEU A  42     139.816 161.449  90.257  1.00 30.00           H  
ATOM    677 HD21 LEU A  42     142.654 161.130  90.968  1.00 30.00           H  
ATOM    678 HD22 LEU A  42     142.075 160.050  89.958  1.00 30.00           H  
ATOM    679 HD23 LEU A  42     143.355 160.902  89.560  1.00 30.00           H  
ATOM    680  N   GLU A  43     141.610 163.707  85.621  1.00 30.00           N  
ATOM    681  CA  GLU A  43     142.233 164.912  85.089  1.00 30.00           C  
ATOM    682  C   GLU A  43     141.187 165.931  84.667  1.00 30.00           C  
ATOM    683  O   GLU A  43     141.336 167.130  84.924  1.00 30.00           O  
ATOM    684  CB  GLU A  43     143.136 164.561  83.905  1.00 30.00           C  
ATOM    685  CG  GLU A  43     143.823 165.765  83.274  1.00 30.00           C  
ATOM    686  CD  GLU A  43     142.960 166.466  82.236  1.00 30.00           C  
ATOM    687  OE1 GLU A  43     142.128 165.791  81.595  1.00 30.00           O  
ATOM    688  OE2 GLU A  43     143.116 167.693  82.064  1.00 30.00           O  
ATOM    689  H   GLU A  43     141.748 163.000  85.150  1.00 30.00           H  
ATOM    690  HA  GLU A  43     142.783 165.316  85.780  1.00 30.00           H  
ATOM    691  HB2 GLU A  43     143.827 163.954  84.202  1.00 30.00           H  
ATOM    692  HB3 GLU A  43     142.596 164.132  83.221  1.00 30.00           H  
ATOM    693  HG2 GLU A  43     144.027 166.408  83.971  1.00 30.00           H  
ATOM    694  HG3 GLU A  43     144.641 165.473  82.843  1.00 30.00           H  
ATOM    695  N   VAL A  44     140.137 165.482  83.978  1.00 30.00           N  
ATOM    696  CA  VAL A  44     139.087 166.419  83.599  1.00 30.00           C  
ATOM    697  C   VAL A  44     138.407 166.956  84.848  1.00 30.00           C  
ATOM    698  O   VAL A  44     138.045 168.134  84.914  1.00 30.00           O  
ATOM    699  CB  VAL A  44     138.079 165.776  82.623  1.00 30.00           C  
ATOM    700  CG1 VAL A  44     138.747 165.484  81.287  1.00 30.00           C  
ATOM    701  CG2 VAL A  44     137.457 164.524  83.198  1.00 30.00           C  
ATOM    702  H   VAL A  44     140.016 164.668  83.724  1.00 30.00           H  
ATOM    703  HA  VAL A  44     139.495 167.171  83.142  1.00 30.00           H  
ATOM    704  HB  VAL A  44     137.362 166.409  82.459  1.00 30.00           H  
ATOM    705 HG11 VAL A  44     138.109 165.040  80.707  1.00 30.00           H  
ATOM    706 HG12 VAL A  44     139.035 166.319  80.888  1.00 30.00           H  
ATOM    707 HG13 VAL A  44     139.512 164.906  81.437  1.00 30.00           H  
ATOM    708 HG21 VAL A  44     136.756 164.222  82.600  1.00 30.00           H  
ATOM    709 HG22 VAL A  44     138.142 163.845  83.266  1.00 30.00           H  
ATOM    710 HG23 VAL A  44     137.082 164.719  84.071  1.00 30.00           H  
ATOM    711  N   CYS A  45     138.259 166.112  85.874  1.00 30.00           N  
ATOM    712  CA  CYS A  45     137.709 166.590  87.139  1.00 30.00           C  
ATOM    713  C   CYS A  45     138.537 167.743  87.698  1.00 30.00           C  
ATOM    714  O   CYS A  45     137.997 168.809  88.025  1.00 30.00           O  
ATOM    715  CB  CYS A  45     137.634 165.442  88.144  1.00 30.00           C  
ATOM    716  SG  CYS A  45     136.233 164.333  87.884  1.00 30.00           S  
ATOM    717  H   CYS A  45     138.468 165.279  85.864  1.00 30.00           H  
ATOM    718  HA  CYS A  45     136.808 166.917  86.990  1.00 30.00           H  
ATOM    719  HB2 CYS A  45     138.443 164.915  88.079  1.00 30.00           H  
ATOM    720  HB3 CYS A  45     137.556 165.813  89.038  1.00 30.00           H  
ATOM    721  HG  CYS A  45     136.251 163.958  86.745  1.00 30.00           H  
ATOM    722  N   PHE A  46     139.857 167.556  87.807  1.00 30.00           N  
ATOM    723  CA  PHE A  46     140.698 168.658  88.270  1.00 30.00           C  
ATOM    724  C   PHE A  46     140.535 169.878  87.376  1.00 30.00           C  
ATOM    725  O   PHE A  46     140.122 170.952  87.826  1.00 30.00           O  
ATOM    726  CB  PHE A  46     142.183 168.276  88.325  1.00 30.00           C  
ATOM    727  CG  PHE A  46     142.526 167.250  89.360  1.00 30.00           C  
ATOM    728  CD1 PHE A  46     142.675 167.627  90.683  1.00 30.00           C  
ATOM    729  CD2 PHE A  46     142.824 165.950  89.005  1.00 30.00           C  
ATOM    730  CE1 PHE A  46     143.020 166.705  91.648  1.00 30.00           C  
ATOM    731  CE2 PHE A  46     143.183 165.028  89.965  1.00 30.00           C  
ATOM    732  CZ  PHE A  46     143.281 165.404  91.287  1.00 30.00           C  
ATOM    733  H   PHE A  46     140.276 166.832  87.615  1.00 30.00           H  
ATOM    734  HA  PHE A  46     140.421 168.908  89.165  1.00 30.00           H  
ATOM    735  HB2 PHE A  46     142.440 167.914  87.461  1.00 30.00           H  
ATOM    736  HB3 PHE A  46     142.705 169.071  88.513  1.00 30.00           H  
ATOM    737  HD1 PHE A  46     142.487 168.502  90.934  1.00 30.00           H  
ATOM    738  HD2 PHE A  46     142.756 165.685  88.115  1.00 30.00           H  
ATOM    739  HE1 PHE A  46     143.091 166.964  92.539  1.00 30.00           H  
ATOM    740  HE2 PHE A  46     143.363 164.151  89.721  1.00 30.00           H  
ATOM    741  HZ  PHE A  46     143.523 164.781  91.932  1.00 30.00           H  
ATOM    742  N   MET A  47     140.856 169.717  86.092  1.00 30.00           N  
ATOM    743  CA  MET A  47     140.958 170.853  85.191  1.00 30.00           C  
ATOM    744  C   MET A  47     139.636 171.602  85.100  1.00 30.00           C  
ATOM    745  O   MET A  47     139.624 172.792  84.773  1.00 30.00           O  
ATOM    746  CB  MET A  47     141.392 170.350  83.812  1.00 30.00           C  
ATOM    747  CG  MET A  47     141.725 171.430  82.807  1.00 30.00           C  
ATOM    748  SD  MET A  47     143.204 172.299  83.385  1.00 30.00           S  
ATOM    749  CE  MET A  47     143.058 173.878  82.572  1.00 30.00           C  
ATOM    750  H   MET A  47     141.021 168.958  85.723  1.00 30.00           H  
ATOM    751  HA  MET A  47     141.644 171.453  85.522  1.00 30.00           H  
ATOM    752  HB2 MET A  47     142.178 169.793  83.919  1.00 30.00           H  
ATOM    753  HB3 MET A  47     140.670 169.819  83.440  1.00 30.00           H  
ATOM    754  HG2 MET A  47     141.913 171.026  81.944  1.00 30.00           H  
ATOM    755  HG3 MET A  47     140.990 172.061  82.739  1.00 30.00           H  
ATOM    756  HE1 MET A  47     143.777 174.461  82.869  1.00 30.00           H  
ATOM    757  HE2 MET A  47     143.124 173.738  81.615  1.00 30.00           H  
ATOM    758  HE3 MET A  47     142.200 174.262  82.801  1.00 30.00           H  
ATOM    759  N   TYR A  48     138.530 170.918  85.395  1.00 30.00           N  
ATOM    760  CA  TYR A  48     137.205 171.514  85.443  1.00 30.00           C  
ATOM    761  C   TYR A  48     136.958 172.220  86.770  1.00 30.00           C  
ATOM    762  O   TYR A  48     136.224 173.214  86.824  1.00 30.00           O  
ATOM    763  CB  TYR A  48     136.175 170.404  85.241  1.00 30.00           C  
ATOM    764  CG  TYR A  48     134.738 170.829  85.216  1.00 30.00           C  
ATOM    765  CD1 TYR A  48     134.190 171.450  84.103  1.00 30.00           C  
ATOM    766  CD2 TYR A  48     133.931 170.627  86.320  1.00 30.00           C  
ATOM    767  CE1 TYR A  48     132.865 171.824  84.088  1.00 30.00           C  
ATOM    768  CE2 TYR A  48     132.612 171.000  86.317  1.00 30.00           C  
ATOM    769  CZ  TYR A  48     132.076 171.605  85.199  1.00 30.00           C  
ATOM    770  OH  TYR A  48     130.757 171.984  85.192  1.00 30.00           O  
ATOM    771  H   TYR A  48     138.524 170.077  85.577  1.00 30.00           H  
ATOM    772  HA  TYR A  48     137.108 172.161  84.725  1.00 30.00           H  
ATOM    773  HB2 TYR A  48     136.365 169.963  84.394  1.00 30.00           H  
ATOM    774  HB3 TYR A  48     136.269 169.765  85.962  1.00 30.00           H  
ATOM    775  HD1 TYR A  48     134.721 171.590  83.353  1.00 30.00           H  
ATOM    776  HD2 TYR A  48     134.295 170.216  87.064  1.00 30.00           H  
ATOM    777  HE1 TYR A  48     132.505 172.236  83.332  1.00 30.00           H  
ATOM    778  HE2 TYR A  48     132.078 170.853  87.069  1.00 30.00           H  
ATOM    779  HH  TYR A  48     130.377 171.704  85.885  1.00 30.00           H  
ATOM    780  N   SER A  49     137.545 171.705  87.852  1.00 30.00           N  
ATOM    781  CA  SER A  49     137.337 172.296  89.169  1.00 30.00           C  
ATOM    782  C   SER A  49     138.300 173.446  89.436  1.00 30.00           C  
ATOM    783  O   SER A  49     137.876 174.525  89.867  1.00 30.00           O  
ATOM    784  CB  SER A  49     137.484 171.225  90.248  1.00 30.00           C  
ATOM    785  OG  SER A  49     137.364 171.789  91.541  1.00 30.00           O  
ATOM    786  H   SER A  49     138.061 171.018  87.849  1.00 30.00           H  
ATOM    787  HA  SER A  49     136.434 172.646  89.219  1.00 30.00           H  
ATOM    788  HB2 SER A  49     136.793 170.558  90.127  1.00 30.00           H  
ATOM    789  HB3 SER A  49     138.359 170.813  90.164  1.00 30.00           H  
ATOM    790  HG  SER A  49     136.645 172.216  91.598  1.00 30.00           H  
ATOM    791  N   ASP A  50     139.593 173.238  89.196  1.00 30.00           N  
ATOM    792  CA  ASP A  50     140.579 174.266  89.483  1.00 30.00           C  
ATOM    793  C   ASP A  50     140.384 175.465  88.554  1.00 30.00           C  
ATOM    794  O   ASP A  50     139.574 175.450  87.625  1.00 30.00           O  
ATOM    795  CB  ASP A  50     141.992 173.709  89.328  1.00 30.00           C  
ATOM    796  CG  ASP A  50     142.319 173.344  87.896  1.00 30.00           C  
ATOM    797  OD1 ASP A  50     141.372 173.144  87.107  1.00 30.00           O  
ATOM    798  OD2 ASP A  50     143.519 173.255  87.560  1.00 30.00           O  
ATOM    799  H   ASP A  50     139.921 172.511  88.874  1.00 30.00           H  
ATOM    800  HA  ASP A  50     140.469 174.571  90.397  1.00 30.00           H  
ATOM    801  HB2 ASP A  50     142.630 174.380  89.618  1.00 30.00           H  
ATOM    802  HB3 ASP A  50     142.081 172.910  89.871  1.00 30.00           H  
ATOM    803  N   PHE A  51     141.143 176.528  88.833  1.00 30.00           N  
ATOM    804  CA  PHE A  51     141.091 177.755  88.046  1.00 30.00           C  
ATOM    805  C   PHE A  51     139.714 178.404  88.129  1.00 30.00           C  
ATOM    806  O   PHE A  51     139.408 179.318  87.357  1.00 30.00           O  
ATOM    807  CB  PHE A  51     141.449 177.481  86.581  1.00 30.00           C  
ATOM    808  CG  PHE A  51     142.889 177.090  86.358  1.00 30.00           C  
ATOM    809  CD1 PHE A  51     143.849 177.285  87.342  1.00 30.00           C  
ATOM    810  CD2 PHE A  51     143.281 176.529  85.153  1.00 30.00           C  
ATOM    811  CE1 PHE A  51     145.166 176.925  87.124  1.00 30.00           C  
ATOM    812  CE2 PHE A  51     144.595 176.167  84.932  1.00 30.00           C  
ATOM    813  CZ  PHE A  51     145.540 176.366  85.918  1.00 30.00           C  
ATOM    814  H   PHE A  51     141.704 176.558  89.484  1.00 30.00           H  
ATOM    815  HA  PHE A  51     141.725 178.393  88.406  1.00 30.00           H  
ATOM    816  HB2 PHE A  51     140.891 176.767  86.236  1.00 30.00           H  
ATOM    817  HB3 PHE A  51     141.288 178.290  86.070  1.00 30.00           H  
ATOM    818  HD1 PHE A  51     143.609 177.661  88.157  1.00 30.00           H  
ATOM    819  HD2 PHE A  51     142.649 176.392  84.485  1.00 30.00           H  
ATOM    820  HE1 PHE A  51     145.801 177.058  87.789  1.00 30.00           H  
ATOM    821  HE2 PHE A  51     144.844 175.791  84.118  1.00 30.00           H  
ATOM    822  HZ  PHE A  51     146.426 176.122  85.772  1.00 30.00           H  
ATOM    823  N   HIS A  52     138.878 177.945  89.060  1.00 30.00           N  
ATOM    824  CA  HIS A  52     137.509 178.434  89.201  1.00 30.00           C  
ATOM    825  C   HIS A  52     137.262 178.766  90.666  1.00 30.00           C  
ATOM    826  O   HIS A  52     137.157 177.860  91.501  1.00 30.00           O  
ATOM    827  CB  HIS A  52     136.509 177.399  88.692  1.00 30.00           C  
ATOM    828  CG  HIS A  52     136.767 176.963  87.283  1.00 30.00           C  
ATOM    829  ND1 HIS A  52     137.158 175.681  86.960  1.00 30.00           N  
ATOM    830  CD2 HIS A  52     136.697 177.642  86.114  1.00 30.00           C  
ATOM    831  CE1 HIS A  52     137.316 175.589  85.651  1.00 30.00           C  
ATOM    832  NE2 HIS A  52     137.042 176.764  85.115  1.00 30.00           N  
ATOM    833  H   HIS A  52     139.083 177.341  89.636  1.00 30.00           H  
ATOM    834  HA  HIS A  52     137.400 179.247  88.685  1.00 30.00           H  
ATOM    835  HB2 HIS A  52     136.553 176.613  89.259  1.00 30.00           H  
ATOM    836  HB3 HIS A  52     135.618 177.779  88.726  1.00 30.00           H  
ATOM    837  HD1 HIS A  52     137.281 175.042  87.520  1.00 30.00           H  
ATOM    838  HD2 HIS A  52     136.459 178.534  86.009  1.00 30.00           H  
ATOM    839  HE1 HIS A  52     137.575 174.827  85.186  1.00 30.00           H  
ATOM    840  N   PHE A  53     137.165 180.057  90.975  1.00 30.00           N  
ATOM    841  CA  PHE A  53     137.002 180.537  92.339  1.00 30.00           C  
ATOM    842  C   PHE A  53     135.728 181.365  92.438  1.00 30.00           C  
ATOM    843  O   PHE A  53     135.158 181.790  91.432  1.00 30.00           O  
ATOM    844  CB  PHE A  53     138.206 181.384  92.785  1.00 30.00           C  
ATOM    845  CG  PHE A  53     139.514 180.632  92.831  1.00 30.00           C  
ATOM    846  CD1 PHE A  53     139.547 179.247  92.805  1.00 30.00           C  
ATOM    847  CD2 PHE A  53     140.713 181.321  92.893  1.00 30.00           C  
ATOM    848  CE1 PHE A  53     140.751 178.567  92.845  1.00 30.00           C  
ATOM    849  CE2 PHE A  53     141.918 180.646  92.933  1.00 30.00           C  
ATOM    850  CZ  PHE A  53     141.936 179.268  92.909  1.00 30.00           C  
ATOM    851  H   PHE A  53     137.192 180.689  90.391  1.00 30.00           H  
ATOM    852  HA  PHE A  53     136.909 179.779  92.936  1.00 30.00           H  
ATOM    853  HB2 PHE A  53     138.318 182.116  92.161  1.00 30.00           H  
ATOM    854  HB3 PHE A  53     138.033 181.735  93.673  1.00 30.00           H  
ATOM    855  HD1 PHE A  53     138.754 178.766  92.765  1.00 30.00           H  
ATOM    856  HD2 PHE A  53     140.709 182.251  92.909  1.00 30.00           H  
ATOM    857  HE1 PHE A  53     140.760 177.637  92.829  1.00 30.00           H  
ATOM    858  HE2 PHE A  53     142.716 181.121  92.975  1.00 30.00           H  
ATOM    859  HZ  PHE A  53     142.745 178.811  92.936  1.00 30.00           H  
ATOM    860  N   ILE A  54     135.285 181.589  93.677  1.00 30.00           N  
ATOM    861  CA  ILE A  54     134.108 182.402  93.956  1.00 30.00           C  
ATOM    862  C   ILE A  54     134.437 183.368  95.088  1.00 30.00           C  
ATOM    863  O   ILE A  54     135.272 183.091  95.951  1.00 30.00           O  
ATOM    864  CB  ILE A  54     132.873 181.549  94.332  1.00 30.00           C  
ATOM    865  CG1 ILE A  54     132.482 180.616  93.182  1.00 30.00           C  
ATOM    866  CG2 ILE A  54     131.699 182.450  94.698  1.00 30.00           C  
ATOM    867  CD1 ILE A  54     131.450 179.562  93.566  1.00 30.00           C  
ATOM    868  H   ILE A  54     135.658 181.274  94.385  1.00 30.00           H  
ATOM    869  HA  ILE A  54     133.887 182.925  93.169  1.00 30.00           H  
ATOM    870  HB  ILE A  54     133.097 181.007  95.103  1.00 30.00           H  
ATOM    871 HG12 ILE A  54     132.114 181.146  92.457  1.00 30.00           H  
ATOM    872 HG13 ILE A  54     133.276 180.148  92.879  1.00 30.00           H  
ATOM    873 HG21 ILE A  54     130.866 182.022  94.455  1.00 30.00           H  
ATOM    874 HG22 ILE A  54     131.719 182.609  95.653  1.00 30.00           H  
ATOM    875 HG23 ILE A  54     131.780 183.287  94.215  1.00 30.00           H  
ATOM    876 HD11 ILE A  54     131.105 179.151  92.759  1.00 30.00           H  
ATOM    877 HD12 ILE A  54     131.873 178.893  94.124  1.00 30.00           H  
ATOM    878 HD13 ILE A  54     130.720 179.977  94.048  1.00 30.00           H  
ATOM    879  N   ASN A  55     133.769 184.517  95.066  1.00 30.00           N  
ATOM    880  CA  ASN A  55     133.784 185.481  96.155  1.00 30.00           C  
ATOM    881  C   ASN A  55     132.383 185.561  96.764  1.00 30.00           C  
ATOM    882  O   ASN A  55     131.485 184.795  96.404  1.00 30.00           O  
ATOM    883  CB  ASN A  55     134.284 186.840  95.652  1.00 30.00           C  
ATOM    884  CG  ASN A  55     133.591 187.283  94.385  1.00 30.00           C  
ATOM    885  OD1 ASN A  55     133.091 186.460  93.618  1.00 30.00           O  
ATOM    886  ND2 ASN A  55     133.557 188.590  94.154  1.00 30.00           N  
ATOM    887  H   ASN A  55     133.283 184.765  94.404  1.00 30.00           H  
ATOM    888  HA  ASN A  55     134.390 185.173  96.845  1.00 30.00           H  
ATOM    889  HB2 ASN A  55     134.129 187.511  96.334  1.00 30.00           H  
ATOM    890  HB3 ASN A  55     135.233 186.775  95.460  1.00 30.00           H  
ATOM    891 HD21 ASN A  55     133.918 189.136  94.713  1.00 30.00           H  
ATOM    892 HD22 ASN A  55     133.175 188.894  93.446  1.00 30.00           H  
ATOM    893  N   GLU A  56     132.196 186.495  97.699  1.00 30.00           N  
ATOM    894  CA  GLU A  56     130.932 186.590  98.425  1.00 30.00           C  
ATOM    895  C   GLU A  56     129.717 186.641  97.506  1.00 30.00           C  
ATOM    896  O   GLU A  56     128.613 186.312  97.954  1.00 30.00           O  
ATOM    897  CB  GLU A  56     130.944 187.821  99.332  1.00 30.00           C  
ATOM    898  CG  GLU A  56     131.851 187.685 100.549  1.00 30.00           C  
ATOM    899  CD  GLU A  56     133.303 188.005 100.246  1.00 30.00           C  
ATOM    900  OE1 GLU A  56     133.605 188.389  99.097  1.00 30.00           O  
ATOM    901  OE2 GLU A  56     134.143 187.872 101.159  1.00 30.00           O  
ATOM    902  H   GLU A  56     132.782 187.082  97.927  1.00 30.00           H  
ATOM    903  HA  GLU A  56     130.841 185.808  98.989  1.00 30.00           H  
ATOM    904  HB2 GLU A  56     131.243 188.588  98.818  1.00 30.00           H  
ATOM    905  HB3 GLU A  56     130.043 187.977  99.654  1.00 30.00           H  
ATOM    906  HG2 GLU A  56     131.547 188.293 101.240  1.00 30.00           H  
ATOM    907  HG3 GLU A  56     131.808 186.771 100.872  1.00 30.00           H  
ATOM    908  N   ARG A  57     129.886 187.038  96.247  1.00 30.00           N  
ATOM    909  CA  ARG A  57     128.800 186.989  95.282  1.00 30.00           C  
ATOM    910  C   ARG A  57     128.645 185.563  94.748  1.00 30.00           C  
ATOM    911  O   ARG A  57     129.218 184.602  95.270  1.00 30.00           O  
ATOM    912  CB  ARG A  57     129.071 187.959  94.132  1.00 30.00           C  
ATOM    913  CG  ARG A  57     130.246 187.526  93.269  1.00 30.00           C  
ATOM    914  CD  ARG A  57     130.558 188.468  92.122  1.00 30.00           C  
ATOM    915  NE  ARG A  57     131.586 187.892  91.260  1.00 30.00           N  
ATOM    916  CZ  ARG A  57     132.048 188.455  90.152  1.00 30.00           C  
ATOM    917  NH1 ARG A  57     131.608 189.630  89.735  1.00 30.00           N  
ATOM    918  NH2 ARG A  57     132.978 187.820  89.442  1.00 30.00           N  
ATOM    919  H   ARG A  57     130.625 187.342  95.930  1.00 30.00           H  
ATOM    920  HA  ARG A  57     127.971 187.247  95.713  1.00 30.00           H  
ATOM    921  HB2 ARG A  57     128.285 188.010  93.567  1.00 30.00           H  
ATOM    922  HB3 ARG A  57     129.274 188.835  94.498  1.00 30.00           H  
ATOM    923  HG2 ARG A  57     131.029 187.471  93.832  1.00 30.00           H  
ATOM    924  HG3 ARG A  57     130.054 186.664  92.882  1.00 30.00           H  
ATOM    925  HD2 ARG A  57     129.759 188.612  91.593  1.00 30.00           H  
ATOM    926  HD3 ARG A  57     130.889 189.309  92.474  1.00 30.00           H  
ATOM    927  HE  ARG A  57     131.913 187.130  91.485  1.00 30.00           H  
ATOM    928 HH11 ARG A  57     131.006 190.050  90.183  1.00 30.00           H  
ATOM    929 HH12 ARG A  57     131.923 189.973  89.013  1.00 30.00           H  
ATOM    930 HH21 ARG A  57     133.270 187.055  89.705  1.00 30.00           H  
ATOM    931 HH22 ARG A  57     133.286 188.172  88.721  1.00 30.00           H  
ATOM    932  N   GLY A  58     127.851 185.430  93.689  1.00 30.00           N  
ATOM    933  CA  GLY A  58     127.864 184.225  92.882  1.00 30.00           C  
ATOM    934  C   GLY A  58     128.934 184.363  91.821  1.00 30.00           C  
ATOM    935  O   GLY A  58     130.109 184.540  92.156  1.00 30.00           O  
ATOM    936  H   GLY A  58     127.295 186.027  93.420  1.00 30.00           H  
ATOM    937  HA2 GLY A  58     128.059 183.452  93.435  1.00 30.00           H  
ATOM    938  HA3 GLY A  58     127.003 184.100  92.453  1.00 30.00           H  
ATOM    939  N   GLU A  59     128.554 184.247  90.550  1.00 30.00           N  
ATOM    940  CA  GLU A  59     129.342 184.761  89.429  1.00 30.00           C  
ATOM    941  C   GLU A  59     130.838 184.521  89.645  1.00 30.00           C  
ATOM    942  O   GLU A  59     131.635 185.452  89.783  1.00 30.00           O  
ATOM    943  CB  GLU A  59     129.050 186.248  89.207  1.00 30.00           C  
ATOM    944  CG  GLU A  59     127.581 186.562  88.949  1.00 30.00           C  
ATOM    945  CD  GLU A  59     126.738 186.520  90.210  1.00 30.00           C  
ATOM    946  OE1 GLU A  59     127.175 187.074  91.240  1.00 30.00           O  
ATOM    947  OE2 GLU A  59     125.637 185.929  90.171  1.00 30.00           O  
ATOM    948  H   GLU A  59     127.824 183.862  90.305  1.00 30.00           H  
ATOM    949  HA  GLU A  59     129.082 184.287  88.624  1.00 30.00           H  
ATOM    950  HB2 GLU A  59     129.323 186.740  89.999  1.00 30.00           H  
ATOM    951  HB3 GLU A  59     129.557 186.554  88.439  1.00 30.00           H  
ATOM    952  HG2 GLU A  59     127.509 187.453  88.571  1.00 30.00           H  
ATOM    953  HG3 GLU A  59     127.223 185.909  88.328  1.00 30.00           H  
ATOM    954  N   SER A  60     131.196 183.241  89.692  1.00 30.00           N  
ATOM    955  CA  SER A  60     132.542 182.807  90.054  1.00 30.00           C  
ATOM    956  C   SER A  60     133.619 183.704  89.460  1.00 30.00           C  
ATOM    957  O   SER A  60     133.557 184.084  88.290  1.00 30.00           O  
ATOM    958  CB  SER A  60     132.755 181.371  89.581  1.00 30.00           C  
ATOM    959  OG  SER A  60     133.902 180.800  90.184  1.00 30.00           O  
ATOM    960  H   SER A  60     130.664 182.589  89.510  1.00 30.00           H  
ATOM    961  HA  SER A  60     132.632 182.826  91.019  1.00 30.00           H  
ATOM    962  HB2 SER A  60     131.977 180.842  89.819  1.00 30.00           H  
ATOM    963  HB3 SER A  60     132.874 181.372  88.619  1.00 30.00           H  
ATOM    964  HG  SER A  60     133.769 180.689  91.004  1.00 30.00           H  
ATOM    965  N   ILE A  61     134.608 184.037  90.285  1.00 30.00           N  
ATOM    966  CA  ILE A  61     135.800 184.738  89.823  1.00 30.00           C  
ATOM    967  C   ILE A  61     136.773 183.703  89.271  1.00 30.00           C  
ATOM    968  O   ILE A  61     137.125 182.737  89.955  1.00 30.00           O  
ATOM    969  CB  ILE A  61     136.440 185.558  90.955  1.00 30.00           C  
ATOM    970  CG1 ILE A  61     136.982 184.636  92.055  1.00 30.00           C  
ATOM    971  CG2 ILE A  61     135.430 186.545  91.522  1.00 30.00           C  
ATOM    972  CD1 ILE A  61     137.464 185.355  93.296  1.00 30.00           C  
ATOM    973  H   ILE A  61     134.609 183.865  91.128  1.00 30.00           H  
ATOM    974  HA  ILE A  61     135.559 185.345  89.106  1.00 30.00           H  
ATOM    975  HB  ILE A  61     137.183 186.060  90.586  1.00 30.00           H  
ATOM    976 HG12 ILE A  61     136.286 184.016  92.322  1.00 30.00           H  
ATOM    977 HG13 ILE A  61     137.742 184.151  91.703  1.00 30.00           H  
ATOM    978 HG21 ILE A  61     135.872 187.129  92.158  1.00 30.00           H  
ATOM    979 HG22 ILE A  61     135.066 187.072  90.795  1.00 30.00           H  
ATOM    980 HG23 ILE A  61     134.721 186.051  91.959  1.00 30.00           H  
ATOM    981 HD11 ILE A  61     137.952 184.728  93.852  1.00 30.00           H  
ATOM    982 HD12 ILE A  61     138.045 186.085  93.032  1.00 30.00           H  
ATOM    983 HD13 ILE A  61     136.698 185.699  93.781  1.00 30.00           H  
ATOM    984  N   ILE A  62     137.190 183.888  88.022  1.00 30.00           N  
ATOM    985  CA  ILE A  62     138.079 182.958  87.337  1.00 30.00           C  
ATOM    986  C   ILE A  62     139.437 183.629  87.194  1.00 30.00           C  
ATOM    987  O   ILE A  62     139.555 184.677  86.545  1.00 30.00           O  
ATOM    988  CB  ILE A  62     137.519 182.543  85.967  1.00 30.00           C  
ATOM    989  CG1 ILE A  62     136.018 182.251  86.065  1.00 30.00           C  
ATOM    990  CG2 ILE A  62     138.265 181.327  85.429  1.00 30.00           C  
ATOM    991  CD1 ILE A  62     135.634 181.309  87.194  1.00 30.00           C  
ATOM    992  H   ILE A  62     136.966 184.564  87.540  1.00 30.00           H  
ATOM    993  HA  ILE A  62     138.191 182.159  87.875  1.00 30.00           H  
ATOM    994  HB  ILE A  62     137.649 183.279  85.349  1.00 30.00           H  
ATOM    995 HG12 ILE A  62     135.545 183.086  86.203  1.00 30.00           H  
ATOM    996 HG13 ILE A  62     135.727 181.844  85.234  1.00 30.00           H  
ATOM    997 HG21 ILE A  62     137.935 180.530  85.871  1.00 30.00           H  
ATOM    998 HG22 ILE A  62     138.108 181.261  84.475  1.00 30.00           H  
ATOM    999 HG23 ILE A  62     139.213 181.434  85.601  1.00 30.00           H  
ATOM   1000 HD11 ILE A  62     134.915 180.733  86.892  1.00 30.00           H  
ATOM   1001 HD12 ILE A  62     136.403 180.776  87.441  1.00 30.00           H  
ATOM   1002 HD13 ILE A  62     135.339 181.833  87.954  1.00 30.00           H  
ATOM   1003  N   VAL A  63     140.459 183.030  87.801  1.00 30.00           N  
ATOM   1004  CA  VAL A  63     141.822 183.542  87.752  1.00 30.00           C  
ATOM   1005  C   VAL A  63     142.747 182.410  87.331  1.00 30.00           C  
ATOM   1006  O   VAL A  63     142.645 181.289  87.843  1.00 30.00           O  
ATOM   1007  CB  VAL A  63     142.263 184.132  89.109  1.00 30.00           C  
ATOM   1008  CG1 VAL A  63     141.245 185.149  89.602  1.00 30.00           C  
ATOM   1009  CG2 VAL A  63     142.463 183.028  90.138  1.00 30.00           C  
ATOM   1010  H   VAL A  63     140.382 182.307  88.259  1.00 30.00           H  
ATOM   1011  HA  VAL A  63     141.879 184.243  87.085  1.00 30.00           H  
ATOM   1012  HB  VAL A  63     143.110 184.590  88.993  1.00 30.00           H  
ATOM   1013 HG11 VAL A  63     141.587 185.572  90.405  1.00 30.00           H  
ATOM   1014 HG12 VAL A  63     141.104 185.815  88.912  1.00 30.00           H  
ATOM   1015 HG13 VAL A  63     140.411 184.693  89.800  1.00 30.00           H  
ATOM   1016 HG21 VAL A  63     142.484 183.423  91.024  1.00 30.00           H  
ATOM   1017 HG22 VAL A  63     141.727 182.399  90.073  1.00 30.00           H  
ATOM   1018 HG23 VAL A  63     143.302 182.574  89.960  1.00 30.00           H  
ATOM   1019  N   GLU A  64     143.649 182.703  86.393  1.00 30.00           N  
ATOM   1020  CA  GLU A  64     144.599 181.695  85.937  1.00 30.00           C  
ATOM   1021  C   GLU A  64     145.548 181.258  87.044  1.00 30.00           C  
ATOM   1022  O   GLU A  64     146.093 180.151  86.975  1.00 30.00           O  
ATOM   1023  CB  GLU A  64     145.402 182.232  84.749  1.00 30.00           C  
ATOM   1024  CG  GLU A  64     144.622 182.319  83.442  1.00 30.00           C  
ATOM   1025  CD  GLU A  64     143.946 181.013  83.066  1.00 30.00           C  
ATOM   1026  OE1 GLU A  64     144.660 180.057  82.701  1.00 30.00           O  
ATOM   1027  OE2 GLU A  64     142.701 180.943  83.139  1.00 30.00           O  
ATOM   1028  H   GLU A  64     143.728 183.468  86.010  1.00 30.00           H  
ATOM   1029  HA  GLU A  64     144.108 180.910  85.649  1.00 30.00           H  
ATOM   1030  HB2 GLU A  64     145.714 183.125  84.965  1.00 30.00           H  
ATOM   1031  HB3 GLU A  64     146.161 181.648  84.600  1.00 30.00           H  
ATOM   1032  HG2 GLU A  64     143.933 182.997  83.530  1.00 30.00           H  
ATOM   1033  HG3 GLU A  64     145.230 182.557  82.726  1.00 30.00           H  
ATOM   1034  N   SER A  65     145.756 182.095  88.059  1.00 30.00           N  
ATOM   1035  CA  SER A  65     146.627 181.751  89.178  1.00 30.00           C  
ATOM   1036  C   SER A  65     146.096 182.437  90.427  1.00 30.00           C  
ATOM   1037  O   SER A  65     145.919 183.659  90.432  1.00 30.00           O  
ATOM   1038  CB  SER A  65     148.072 182.173  88.902  1.00 30.00           C  
ATOM   1039  OG  SER A  65     148.928 181.776  89.960  1.00 30.00           O  
ATOM   1040  H   SER A  65     145.402 182.875  88.122  1.00 30.00           H  
ATOM   1041  HA  SER A  65     146.607 180.792  89.323  1.00 30.00           H  
ATOM   1042  HB2 SER A  65     148.371 181.754  88.080  1.00 30.00           H  
ATOM   1043  HB3 SER A  65     148.107 183.137  88.814  1.00 30.00           H  
ATOM   1044  HG  SER A  65     149.716 182.020  89.798  1.00 30.00           H  
ATOM   1045  N   GLY A  66     145.843 181.656  91.473  1.00 30.00           N  
ATOM   1046  CA  GLY A  66     145.336 182.204  92.716  1.00 30.00           C  
ATOM   1047  C   GLY A  66     146.311 183.159  93.373  1.00 30.00           C  
ATOM   1048  O   GLY A  66     147.414 182.762  93.762  1.00 30.00           O  
ATOM   1049  H   GLY A  66     145.960 180.805  91.484  1.00 30.00           H  
ATOM   1050  HA2 GLY A  66     144.510 182.680  92.544  1.00 30.00           H  
ATOM   1051  HA3 GLY A  66     145.152 181.480  93.334  1.00 30.00           H  
ATOM   1052  N   ASP A  67     145.913 184.420  93.505  1.00 30.00           N  
ATOM   1053  CA  ASP A  67     146.764 185.425  94.115  1.00 30.00           C  
ATOM   1054  C   ASP A  67     146.747 185.292  95.634  1.00 30.00           C  
ATOM   1055  O   ASP A  67     145.796 184.758  96.211  1.00 30.00           O  
ATOM   1056  CB  ASP A  67     146.303 186.820  93.705  1.00 30.00           C  
ATOM   1057  CG  ASP A  67     146.555 187.107  92.238  1.00 30.00           C  
ATOM   1058  OD1 ASP A  67     147.522 186.552  91.677  1.00 30.00           O  
ATOM   1059  OD2 ASP A  67     145.784 187.892  91.644  1.00 30.00           O  
ATOM   1060  H   ASP A  67     145.149 184.718  93.244  1.00 30.00           H  
ATOM   1061  HA  ASP A  67     147.674 185.298  93.802  1.00 30.00           H  
ATOM   1062  HB2 ASP A  67     145.349 186.895  93.866  1.00 30.00           H  
ATOM   1063  HB3 ASP A  67     146.781 187.481  94.229  1.00 30.00           H  
ATOM   1064  N   PRO A  68     147.792 185.770  96.312  1.00 30.00           N  
ATOM   1065  CA  PRO A  68     147.819 185.683  97.781  1.00 30.00           C  
ATOM   1066  C   PRO A  68     146.703 186.510  98.399  1.00 30.00           C  
ATOM   1067  O   PRO A  68     146.688 187.739  98.297  1.00 30.00           O  
ATOM   1068  CB  PRO A  68     149.205 186.229  98.142  1.00 30.00           C  
ATOM   1069  CG  PRO A  68     149.601 187.071  96.977  1.00 30.00           C  
ATOM   1070  CD  PRO A  68     149.010 186.400  95.776  1.00 30.00           C  
ATOM   1071  HA  PRO A  68     147.744 184.760  98.071  1.00 30.00           H  
ATOM   1072  HB2 PRO A  68     149.145 186.766  98.948  1.00 30.00           H  
ATOM   1073  HB3 PRO A  68     149.827 185.495  98.262  1.00 30.00           H  
ATOM   1074  HG2 PRO A  68     149.237 187.964  97.082  1.00 30.00           H  
ATOM   1075  HG3 PRO A  68     150.568 187.102  96.910  1.00 30.00           H  
ATOM   1076  HD2 PRO A  68     148.787 187.057  95.099  1.00 30.00           H  
ATOM   1077  HD3 PRO A  68     149.617 185.727  95.433  1.00 30.00           H  
ATOM   1078  N   ASN A  69     145.767 185.823  99.049  1.00 30.00           N  
ATOM   1079  CA  ASN A  69     144.622 186.484  99.663  1.00 30.00           C  
ATOM   1080  C   ASN A  69     143.758 185.483 100.414  1.00 30.00           C  
ATOM   1081  O   ASN A  69     143.976 184.270 100.323  1.00 30.00           O  
ATOM   1082  CB  ASN A  69     143.784 187.198  98.597  1.00 30.00           C  
ATOM   1083  CG  ASN A  69     143.341 186.267  97.481  1.00 30.00           C  
ATOM   1084  OD1 ASN A  69     143.107 185.079  97.702  1.00 30.00           O  
ATOM   1085  ND2 ASN A  69     143.223 186.806  96.273  1.00 30.00           N  
ATOM   1086  H   ASN A  69     145.773 184.968  99.151  1.00 30.00           H  
ATOM   1087  HA  ASN A  69     144.937 187.148 100.294  1.00 30.00           H  
ATOM   1088  HB2 ASN A  69     142.988 187.561  99.015  1.00 30.00           H  
ATOM   1089  HB3 ASN A  69     144.306 187.914  98.203  1.00 30.00           H  
ATOM   1090 HD21 ASN A  69     143.394 187.640  96.156  1.00 30.00           H  
ATOM   1091 HD22 ASN A  69     142.974 186.320  95.609  1.00 30.00           H  
ATOM   1092  N   ALA A  70     142.772 185.981 101.160  1.00 30.00           N  
ATOM   1093  CA  ALA A  70     141.743 185.115 101.719  1.00 30.00           C  
ATOM   1094  C   ALA A  70     140.738 184.675 100.665  1.00 30.00           C  
ATOM   1095  O   ALA A  70     139.895 183.816 100.948  1.00 30.00           O  
ATOM   1096  CB  ALA A  70     141.014 185.828 102.860  1.00 30.00           C  
ATOM   1097  H   ALA A  70     142.679 186.815 101.356  1.00 30.00           H  
ATOM   1098  HA  ALA A  70     142.163 184.320 102.082  1.00 30.00           H  
ATOM   1099  HB1 ALA A  70     140.337 185.234 103.221  1.00 30.00           H  
ATOM   1100  HB2 ALA A  70     141.656 186.057 103.550  1.00 30.00           H  
ATOM   1101  HB3 ALA A  70     140.599 186.632 102.515  1.00 30.00           H  
ATOM   1102  N   LEU A  71     140.812 185.246  99.462  1.00 30.00           N  
ATOM   1103  CA  LEU A  71     139.862 184.961  98.388  1.00 30.00           C  
ATOM   1104  C   LEU A  71     140.383 183.833  97.492  1.00 30.00           C  
ATOM   1105  O   LEU A  71     140.667 184.013  96.308  1.00 30.00           O  
ATOM   1106  CB  LEU A  71     139.598 186.229  97.590  1.00 30.00           C  
ATOM   1107  CG  LEU A  71     138.462 186.170  96.571  1.00 30.00           C  
ATOM   1108  CD1 LEU A  71     137.122 186.200  97.278  1.00 30.00           C  
ATOM   1109  CD2 LEU A  71     138.579 187.321  95.586  1.00 30.00           C  
ATOM   1110  H   LEU A  71     141.415 185.815  99.237  1.00 30.00           H  
ATOM   1111  HA  LEU A  71     139.022 184.669  98.778  1.00 30.00           H  
ATOM   1112  HB2 LEU A  71     139.387 186.942  98.214  1.00 30.00           H  
ATOM   1113  HB3 LEU A  71     140.406 186.457  97.106  1.00 30.00           H  
ATOM   1114  HG  LEU A  71     138.523 185.340  96.074  1.00 30.00           H  
ATOM   1115 HD11 LEU A  71     136.537 185.550  96.862  1.00 30.00           H  
ATOM   1116 HD12 LEU A  71     137.252 185.979  98.213  1.00 30.00           H  
ATOM   1117 HD13 LEU A  71     136.742 187.089  97.198  1.00 30.00           H  
ATOM   1118 HD21 LEU A  71     137.755 187.392  95.081  1.00 30.00           H  
ATOM   1119 HD22 LEU A  71     138.737 188.142  96.078  1.00 30.00           H  
ATOM   1120 HD23 LEU A  71     139.323 187.148  94.986  1.00 30.00           H  
ATOM   1121  N   LEU A  72     140.501 182.647  98.087  1.00 30.00           N  
ATOM   1122  CA  LEU A  72     140.940 181.452  97.379  1.00 30.00           C  
ATOM   1123  C   LEU A  72     139.864 180.372  97.346  1.00 30.00           C  
ATOM   1124  O   LEU A  72     140.180 179.201  97.109  1.00 30.00           O  
ATOM   1125  CB  LEU A  72     142.221 180.903  98.015  1.00 30.00           C  
ATOM   1126  CG  LEU A  72     143.504 181.715  97.795  1.00 30.00           C  
ATOM   1127  CD1 LEU A  72     144.711 180.947  98.309  1.00 30.00           C  
ATOM   1128  CD2 LEU A  72     143.697 182.080  96.328  1.00 30.00           C  
ATOM   1129  H   LEU A  72     140.331 182.511  98.920  1.00 30.00           H  
ATOM   1130  HA  LEU A  72     141.132 181.685  96.460  1.00 30.00           H  
ATOM   1131  HB2 LEU A  72     142.082 180.841  98.973  1.00 30.00           H  
ATOM   1132  HB3 LEU A  72     142.382 180.015  97.657  1.00 30.00           H  
ATOM   1133  HG  LEU A  72     143.441 182.541  98.298  1.00 30.00           H  
ATOM   1134 HD11 LEU A  72     145.510 181.475  98.153  1.00 30.00           H  
ATOM   1135 HD12 LEU A  72     144.602 180.787  99.259  1.00 30.00           H  
ATOM   1136 HD13 LEU A  72     144.775 180.103  97.836  1.00 30.00           H  
ATOM   1137 HD21 LEU A  72     144.604 182.395  96.197  1.00 30.00           H  
ATOM   1138 HD22 LEU A  72     143.539 181.291  95.784  1.00 30.00           H  
ATOM   1139 HD23 LEU A  72     143.066 182.776  96.089  1.00 30.00           H  
ATOM   1140  N   LYS A  73     138.604 180.737  97.577  1.00 30.00           N  
ATOM   1141  CA  LYS A  73     137.501 179.790  97.490  1.00 30.00           C  
ATOM   1142  C   LYS A  73     137.474 179.132  96.118  1.00 30.00           C  
ATOM   1143  O   LYS A  73     137.724 179.779  95.100  1.00 30.00           O  
ATOM   1144  CB  LYS A  73     136.175 180.513  97.754  1.00 30.00           C  
ATOM   1145  CG  LYS A  73     134.920 179.658  97.601  1.00 30.00           C  
ATOM   1146  CD  LYS A  73     134.879 178.504  98.591  1.00 30.00           C  
ATOM   1147  CE  LYS A  73     134.404 178.974  99.956  1.00 30.00           C  
ATOM   1148  NZ  LYS A  73     134.071 177.838 100.859  1.00 30.00           N  
ATOM   1149  H   LYS A  73     138.361 181.535  97.787  1.00 30.00           H  
ATOM   1150  HA  LYS A  73     137.620 179.100  98.161  1.00 30.00           H  
ATOM   1151  HB2 LYS A  73     136.187 180.856  98.660  1.00 30.00           H  
ATOM   1152  HB3 LYS A  73     136.103 181.250  97.130  1.00 30.00           H  
ATOM   1153  HG2 LYS A  73     134.142 180.215  97.757  1.00 30.00           H  
ATOM   1154  HG3 LYS A  73     134.888 179.290  96.705  1.00 30.00           H  
ATOM   1155  HD2 LYS A  73     134.255 177.833  98.269  1.00 30.00           H  
ATOM   1156  HD3 LYS A  73     135.761 178.118  98.689  1.00 30.00           H  
ATOM   1157  HE2 LYS A  73     135.106 179.496 100.374  1.00 30.00           H  
ATOM   1158  HE3 LYS A  73     133.606 179.515  99.848  1.00 30.00           H  
ATOM   1159  HZ1 LYS A  73     133.949 178.136 101.688  1.00 30.00           H  
ATOM   1160  HZ2 LYS A  73     133.326 177.440 100.582  1.00 30.00           H  
ATOM   1161  HZ3 LYS A  73     134.735 177.245 100.859  1.00 30.00           H  
ATOM   1162  N   HIS A  74     137.178 177.836  96.098  1.00 30.00           N  
ATOM   1163  CA  HIS A  74     137.100 177.065  94.864  1.00 30.00           C  
ATOM   1164  C   HIS A  74     135.644 176.932  94.435  1.00 30.00           C  
ATOM   1165  O   HIS A  74     134.779 176.602  95.253  1.00 30.00           O  
ATOM   1166  CB  HIS A  74     137.727 175.682  95.048  1.00 30.00           C  
ATOM   1167  CG  HIS A  74     139.202 175.717  95.301  1.00 30.00           C  
ATOM   1168  ND1 HIS A  74     139.738 175.829  96.566  1.00 30.00           N  
ATOM   1169  CD2 HIS A  74     140.253 175.653  94.450  1.00 30.00           C  
ATOM   1170  CE1 HIS A  74     141.056 175.833  96.484  1.00 30.00           C  
ATOM   1171  NE2 HIS A  74     141.394 175.728  95.210  1.00 30.00           N  
ATOM   1172  H   HIS A  74     137.015 177.372  96.804  1.00 30.00           H  
ATOM   1173  HA  HIS A  74     137.584 177.528  94.162  1.00 30.00           H  
ATOM   1174  HB2 HIS A  74     137.307 175.247  95.805  1.00 30.00           H  
ATOM   1175  HB3 HIS A  74     137.575 175.160  94.244  1.00 30.00           H  
ATOM   1176  HD2 HIS A  74     140.210 175.574  93.524  1.00 30.00           H  
ATOM   1177  HE1 HIS A  74     141.646 175.899  97.199  1.00 30.00           H  
ATOM   1178  HE2 HIS A  74     142.200 175.709  94.907  1.00 30.00           H  
ATOM   1179  N   ARG A  75     135.377 177.195  93.152  1.00 30.00           N  
ATOM   1180  CA  ARG A  75     134.008 177.111  92.653  1.00 30.00           C  
ATOM   1181  C   ARG A  75     133.454 175.702  92.801  1.00 30.00           C  
ATOM   1182  O   ARG A  75     132.379 175.500  93.378  1.00 30.00           O  
ATOM   1183  CB  ARG A  75     133.958 177.540  91.186  1.00 30.00           C  
ATOM   1184  CG  ARG A  75     132.555 177.509  90.599  1.00 30.00           C  
ATOM   1185  CD  ARG A  75     132.519 178.035  89.181  1.00 30.00           C  
ATOM   1186  NE  ARG A  75     131.151 178.191  88.701  1.00 30.00           N  
ATOM   1187  CZ  ARG A  75     130.808 178.880  87.621  1.00 30.00           C  
ATOM   1188  NH1 ARG A  75     131.705 179.539  86.909  1.00 30.00           N  
ATOM   1189  NH2 ARG A  75     129.529 178.924  87.258  1.00 30.00           N  
ATOM   1190  H   ARG A  75     135.961 177.419  92.565  1.00 30.00           H  
ATOM   1191  HA  ARG A  75     133.447 177.711  93.163  1.00 30.00           H  
ATOM   1192  HB2 ARG A  75     134.290 178.449  91.113  1.00 30.00           H  
ATOM   1193  HB3 ARG A  75     134.514 176.942  90.663  1.00 30.00           H  
ATOM   1194  HG2 ARG A  75     132.232 176.594  90.585  1.00 30.00           H  
ATOM   1195  HG3 ARG A  75     131.968 178.059  91.138  1.00 30.00           H  
ATOM   1196  HD2 ARG A  75     132.968 178.889  89.138  1.00 30.00           H  
ATOM   1197  HD3 ARG A  75     132.966 177.400  88.600  1.00 30.00           H  
ATOM   1198  HE  ARG A  75     130.518 177.866  89.185  1.00 30.00           H  
ATOM   1199 HH11 ARG A  75     132.535 179.520  87.132  1.00 30.00           H  
ATOM   1200 HH12 ARG A  75     131.460 179.982  86.213  1.00 30.00           H  
ATOM   1201 HH21 ARG A  75     128.937 178.501  87.717  1.00 30.00           H  
ATOM   1202 HH22 ARG A  75     129.295 179.371  86.562  1.00 30.00           H  
ATOM   1203  N   PHE A  76     134.177 174.714  92.288  1.00 30.00           N  
ATOM   1204  CA  PHE A  76     133.780 173.319  92.366  1.00 30.00           C  
ATOM   1205  C   PHE A  76     134.751 172.579  93.271  1.00 30.00           C  
ATOM   1206  O   PHE A  76     135.970 172.662  93.086  1.00 30.00           O  
ATOM   1207  CB  PHE A  76     133.758 172.669  90.982  1.00 30.00           C  
ATOM   1208  CG  PHE A  76     132.914 173.400  89.981  1.00 30.00           C  
ATOM   1209  CD1 PHE A  76     131.567 173.607  90.214  1.00 30.00           C  
ATOM   1210  CD2 PHE A  76     133.466 173.874  88.806  1.00 30.00           C  
ATOM   1211  CE1 PHE A  76     130.786 174.276  89.293  1.00 30.00           C  
ATOM   1212  CE2 PHE A  76     132.692 174.543  87.881  1.00 30.00           C  
ATOM   1213  CZ  PHE A  76     131.349 174.746  88.126  1.00 30.00           C  
ATOM   1214  H   PHE A  76     134.923 174.834  91.876  1.00 30.00           H  
ATOM   1215  HA  PHE A  76     132.892 173.254  92.749  1.00 30.00           H  
ATOM   1216  HB2 PHE A  76     134.662 172.628  90.636  1.00 30.00           H  
ATOM   1217  HB3 PHE A  76     133.391 171.776  91.067  1.00 30.00           H  
ATOM   1218  HD1 PHE A  76     131.185 173.291  91.000  1.00 30.00           H  
ATOM   1219  HD2 PHE A  76     134.371 173.740  88.636  1.00 30.00           H  
ATOM   1220  HE1 PHE A  76     129.881 174.411  89.460  1.00 30.00           H  
ATOM   1221  HE2 PHE A  76     133.074 174.858  87.096  1.00 30.00           H  
ATOM   1222  HZ  PHE A  76     130.826 175.196  87.504  1.00 30.00           H  
ATOM   1223  N   GLU A  77     134.212 171.859  94.248  1.00 30.00           N  
ATOM   1224  CA  GLU A  77     135.029 171.122  95.205  1.00 30.00           C  
ATOM   1225  C   GLU A  77     134.898 169.631  94.929  1.00 30.00           C  
ATOM   1226  O   GLU A  77     133.782 169.116  94.799  1.00 30.00           O  
ATOM   1227  CB  GLU A  77     134.622 171.453  96.634  1.00 30.00           C  
ATOM   1228  CG  GLU A  77     135.419 172.591  97.265  1.00 30.00           C  
ATOM   1229  CD  GLU A  77     134.814 173.955  96.997  1.00 30.00           C  
ATOM   1230  OE1 GLU A  77     133.830 174.036  96.231  1.00 30.00           O  
ATOM   1231  OE2 GLU A  77     135.325 174.951  97.549  1.00 30.00           O  
ATOM   1232  H   GLU A  77     133.365 171.780  94.380  1.00 30.00           H  
ATOM   1233  HA  GLU A  77     135.961 171.367  95.090  1.00 30.00           H  
ATOM   1234  HB2 GLU A  77     133.691 171.708  96.612  1.00 30.00           H  
ATOM   1235  HB3 GLU A  77     134.738 170.663  97.186  1.00 30.00           H  
ATOM   1236  HG2 GLU A  77     135.448 172.461  98.227  1.00 30.00           H  
ATOM   1237  HG3 GLU A  77     136.320 172.588  96.907  1.00 30.00           H  
ATOM   1238  N   ILE A  78     136.039 168.945  94.851  1.00 30.00           N  
ATOM   1239  CA  ILE A  78     136.095 167.629  94.230  1.00 30.00           C  
ATOM   1240  C   ILE A  78     135.629 166.554  95.203  1.00 30.00           C  
ATOM   1241  O   ILE A  78     135.869 166.632  96.415  1.00 30.00           O  
ATOM   1242  CB  ILE A  78     137.519 167.341  93.728  1.00 30.00           C  
ATOM   1243  CG1 ILE A  78     137.536 166.058  92.896  1.00 30.00           C  
ATOM   1244  CG2 ILE A  78     138.491 167.226  94.899  1.00 30.00           C  
ATOM   1245  CD1 ILE A  78     138.760 165.923  92.017  1.00 30.00           C  
ATOM   1246  H   ILE A  78     136.794 169.227  95.153  1.00 30.00           H  
ATOM   1247  HA  ILE A  78     135.495 167.605  93.472  1.00 30.00           H  
ATOM   1248  HB  ILE A  78     137.803 168.078  93.165  1.00 30.00           H  
ATOM   1249 HG12 ILE A  78     137.511 165.299  93.494  1.00 30.00           H  
ATOM   1250 HG13 ILE A  78     136.755 166.048  92.321  1.00 30.00           H  
ATOM   1251 HG21 ILE A  78     139.394 167.160  94.553  1.00 30.00           H  
ATOM   1252 HG22 ILE A  78     138.411 168.014  95.459  1.00 30.00           H  
ATOM   1253 HG23 ILE A  78     138.279 166.433  95.415  1.00 30.00           H  
ATOM   1254 HD11 ILE A  78     138.703 165.091  91.523  1.00 30.00           H  
ATOM   1255 HD12 ILE A  78     138.790 166.672  91.403  1.00 30.00           H  
ATOM   1256 HD13 ILE A  78     139.551 165.924  92.578  1.00 30.00           H  
ATOM   1257  N   ILE A  79     134.957 165.538  94.661  1.00 30.00           N  
ATOM   1258  CA  ILE A  79     134.505 164.387  95.434  1.00 30.00           C  
ATOM   1259  C   ILE A  79     135.507 163.253  95.258  1.00 30.00           C  
ATOM   1260  O   ILE A  79     136.074 162.751  96.235  1.00 30.00           O  
ATOM   1261  CB  ILE A  79     133.096 163.943  94.999  1.00 30.00           C  
ATOM   1262  CG1 ILE A  79     132.094 165.091  95.154  1.00 30.00           C  
ATOM   1263  CG2 ILE A  79     132.649 162.731  95.804  1.00 30.00           C  
ATOM   1264  CD1 ILE A  79     131.728 165.406  96.588  1.00 30.00           C  
ATOM   1265  H   ILE A  79     134.747 165.495  93.829  1.00 30.00           H  
ATOM   1266  HA  ILE A  79     134.476 164.621  96.374  1.00 30.00           H  
ATOM   1267  HB  ILE A  79     133.130 163.692  94.064  1.00 30.00           H  
ATOM   1268 HG12 ILE A  79     132.470 165.894  94.762  1.00 30.00           H  
ATOM   1269 HG13 ILE A  79     131.277 164.854  94.687  1.00 30.00           H  
ATOM   1270 HG21 ILE A  79     131.698 162.598  95.672  1.00 30.00           H  
ATOM   1271 HG22 ILE A  79     133.134 161.948  95.499  1.00 30.00           H  
ATOM   1272 HG23 ILE A  79     132.833 162.888  96.744  1.00 30.00           H  
ATOM   1273 HD11 ILE A  79     131.418 166.325  96.637  1.00 30.00           H  
ATOM   1274 HD12 ILE A  79     131.022 164.805  96.874  1.00 30.00           H  
ATOM   1275 HD13 ILE A  79     132.510 165.293  97.150  1.00 30.00           H  
ATOM   1276  N   GLU A  80     135.731 162.847  94.014  1.00 30.00           N  
ATOM   1277  CA  GLU A  80     136.624 161.736  93.711  1.00 30.00           C  
ATOM   1278  C   GLU A  80     138.066 162.180  93.978  1.00 30.00           C  
ATOM   1279  O   GLU A  80     138.329 163.315  94.388  1.00 30.00           O  
ATOM   1280  CB  GLU A  80     136.380 161.262  92.279  1.00 30.00           C  
ATOM   1281  CG  GLU A  80     137.042 159.940  91.888  1.00 30.00           C  
ATOM   1282  CD  GLU A  80     136.749 158.815  92.864  1.00 30.00           C  
ATOM   1283  OE1 GLU A  80     135.690 158.857  93.523  1.00 30.00           O  
ATOM   1284  OE2 GLU A  80     137.584 157.894  92.976  1.00 30.00           O  
ATOM   1285  H   GLU A  80     135.372 163.203  93.317  1.00 30.00           H  
ATOM   1286  HA  GLU A  80     136.423 161.006  94.316  1.00 30.00           H  
ATOM   1287  HB2 GLU A  80     135.424 161.152  92.154  1.00 30.00           H  
ATOM   1288  HB3 GLU A  80     136.709 161.941  91.671  1.00 30.00           H  
ATOM   1289  HG2 GLU A  80     136.685 159.668  91.027  1.00 30.00           H  
ATOM   1290  HG3 GLU A  80     137.999 160.054  91.809  1.00 30.00           H  
ATOM   1291  N   GLY A  81     139.022 161.281  93.758  1.00 30.00           N  
ATOM   1292  CA  GLY A  81     140.372 161.521  94.219  1.00 30.00           C  
ATOM   1293  C   GLY A  81     140.546 161.226  95.688  1.00 30.00           C  
ATOM   1294  O   GLY A  81     141.548 161.629  96.284  1.00 30.00           O  
ATOM   1295  H   GLY A  81     138.917 160.527  93.368  1.00 30.00           H  
ATOM   1296  HA2 GLY A  81     140.987 160.963  93.720  1.00 30.00           H  
ATOM   1297  HA3 GLY A  81     140.606 162.449  94.065  1.00 30.00           H  
ATOM   1298  N   ARG A  82     139.585 160.528  96.287  1.00 30.00           N  
ATOM   1299  CA  ARG A  82     139.585 160.225  97.707  1.00 30.00           C  
ATOM   1300  C   ARG A  82     139.152 158.777  97.880  1.00 30.00           C  
ATOM   1301  O   ARG A  82     138.660 158.143  96.944  1.00 30.00           O  
ATOM   1302  CB  ARG A  82     138.641 161.159  98.475  1.00 30.00           C  
ATOM   1303  CG  ARG A  82     138.926 162.642  98.267  1.00 30.00           C  
ATOM   1304  CD  ARG A  82     137.830 163.495  98.896  1.00 30.00           C  
ATOM   1305  NE  ARG A  82     137.944 164.916  98.580  1.00 30.00           N  
ATOM   1306  CZ  ARG A  82     138.957 165.699  98.928  1.00 30.00           C  
ATOM   1307  NH1 ARG A  82     139.980 165.241  99.632  1.00 30.00           N  
ATOM   1308  NH2 ARG A  82     138.942 166.977  98.564  1.00 30.00           N  
ATOM   1309  H   ARG A  82     138.900 160.208  95.876  1.00 30.00           H  
ATOM   1310  HA  ARG A  82     140.481 160.326  98.065  1.00 30.00           H  
ATOM   1311  HB2 ARG A  82     137.730 160.989  98.185  1.00 30.00           H  
ATOM   1312  HB3 ARG A  82     138.722 160.973  99.423  1.00 30.00           H  
ATOM   1313  HG2 ARG A  82     139.773 162.863  98.682  1.00 30.00           H  
ATOM   1314  HG3 ARG A  82     138.955 162.837  97.318  1.00 30.00           H  
ATOM   1315  HD2 ARG A  82     136.969 163.187  98.570  1.00 30.00           H  
ATOM   1316  HD3 ARG A  82     137.868 163.400  99.859  1.00 30.00           H  
ATOM   1317  HE  ARG A  82     137.270 165.291  98.202  1.00 30.00           H  
ATOM   1318 HH11 ARG A  82     140.006 164.419  99.880  1.00 30.00           H  
ATOM   1319 HH12 ARG A  82     140.623 165.771  99.847  1.00 30.00           H  
ATOM   1320 HH21 ARG A  82     138.281 167.286  98.106  1.00 30.00           H  
ATOM   1321 HH22 ARG A  82     139.591 167.496  98.784  1.00 30.00           H  
ATOM   1322  N   ASP A  83     139.340 158.254  99.086  1.00 30.00           N  
ATOM   1323  CA  ASP A  83     138.903 156.897  99.371  1.00 30.00           C  
ATOM   1324  C   ASP A  83     137.382 156.849  99.497  1.00 30.00           C  
ATOM   1325  O   ASP A  83     136.716 157.867  99.705  1.00 30.00           O  
ATOM   1326  CB  ASP A  83     139.558 156.377 100.649  1.00 30.00           C  
ATOM   1327  CG  ASP A  83     139.407 154.878 100.815  1.00 30.00           C  
ATOM   1328  OD1 ASP A  83     138.665 154.261 100.021  1.00 30.00           O  
ATOM   1329  OD2 ASP A  83     140.032 154.314 101.737  1.00 30.00           O  
ATOM   1330  H   ASP A  83     139.709 158.658  99.749  1.00 30.00           H  
ATOM   1331  HA  ASP A  83     139.164 156.318  98.638  1.00 30.00           H  
ATOM   1332  HB2 ASP A  83     140.505 156.583 100.627  1.00 30.00           H  
ATOM   1333  HB3 ASP A  83     139.144 156.806 101.414  1.00 30.00           H  
ATOM   1334  N   ARG A  84     136.831 155.639  99.368  1.00 30.00           N  
ATOM   1335  CA  ARG A  84     135.383 155.484  99.447  1.00 30.00           C  
ATOM   1336  C   ARG A  84     134.852 155.994 100.780  1.00 30.00           C  
ATOM   1337  O   ARG A  84     133.815 156.667 100.830  1.00 30.00           O  
ATOM   1338  CB  ARG A  84     134.997 154.017  99.233  1.00 30.00           C  
ATOM   1339  CG  ARG A  84     135.528 153.051 100.287  1.00 30.00           C  
ATOM   1340  CD  ARG A  84     134.925 151.661 100.124  1.00 30.00           C  
ATOM   1341  NE  ARG A  84     135.405 150.989  98.923  1.00 30.00           N  
ATOM   1342  CZ  ARG A  84     134.884 149.875  98.427  1.00 30.00           C  
ATOM   1343  NH1 ARG A  84     133.858 149.270  99.004  1.00 30.00           N  
ATOM   1344  NH2 ARG A  84     135.406 149.351  97.320  1.00 30.00           N  
ATOM   1345  H   ARG A  84     137.266 154.910  99.233  1.00 30.00           H  
ATOM   1346  HA  ARG A  84     134.970 156.007  98.742  1.00 30.00           H  
ATOM   1347  HB2 ARG A  84     134.030 153.949  99.234  1.00 30.00           H  
ATOM   1348  HB3 ARG A  84     135.343 153.729  98.373  1.00 30.00           H  
ATOM   1349  HG2 ARG A  84     136.490 152.976 100.200  1.00 30.00           H  
ATOM   1350  HG3 ARG A  84     135.292 153.368 101.171  1.00 30.00           H  
ATOM   1351  HD2 ARG A  84     135.163 151.118 100.892  1.00 30.00           H  
ATOM   1352  HD3 ARG A  84     133.959 151.740 100.059  1.00 30.00           H  
ATOM   1353  HE  ARG A  84     136.072 151.338  98.508  1.00 30.00           H  
ATOM   1354 HH11 ARG A  84     133.512 149.597  99.720  1.00 30.00           H  
ATOM   1355 HH12 ARG A  84     133.538 148.548  98.664  1.00 30.00           H  
ATOM   1356 HH21 ARG A  84     136.072 149.735  96.936  1.00 30.00           H  
ATOM   1357 HH22 ARG A  84     135.076 148.630  96.989  1.00 30.00           H  
ATOM   1358  N   THR A  85     135.562 155.698 101.870  1.00 30.00           N  
ATOM   1359  CA  THR A  85     135.126 156.167 103.179  1.00 30.00           C  
ATOM   1360  C   THR A  85     135.050 157.685 103.215  1.00 30.00           C  
ATOM   1361  O   THR A  85     134.053 158.256 103.665  1.00 30.00           O  
ATOM   1362  CB  THR A  85     136.062 155.639 104.267  1.00 30.00           C  
ATOM   1363  OG1 THR A  85     137.368 156.208 104.106  1.00 30.00           O  
ATOM   1364  CG2 THR A  85     136.126 154.117 104.220  1.00 30.00           C  
ATOM   1365  H   THR A  85     136.296 155.248 101.876  1.00 30.00           H  
ATOM   1366  HA  THR A  85     134.239 155.819 103.358  1.00 30.00           H  
ATOM   1367  HB  THR A  85     135.716 155.896 105.136  1.00 30.00           H  
ATOM   1368  HG1 THR A  85     137.874 155.962 104.731  1.00 30.00           H  
ATOM   1369 HG21 THR A  85     136.575 153.775 105.008  1.00 30.00           H  
ATOM   1370 HG22 THR A  85     135.222 153.761 104.196  1.00 30.00           H  
ATOM   1371 HG23 THR A  85     136.598 153.822 103.426  1.00 30.00           H  
ATOM   1372  N   MET A  86     136.081 158.364 102.710  1.00 30.00           N  
ATOM   1373  CA  MET A  86     136.034 159.820 102.715  1.00 30.00           C  
ATOM   1374  C   MET A  86     135.075 160.371 101.669  1.00 30.00           C  
ATOM   1375  O   MET A  86     134.488 161.436 101.878  1.00 30.00           O  
ATOM   1376  CB  MET A  86     137.417 160.417 102.489  1.00 30.00           C  
ATOM   1377  CG  MET A  86     137.358 161.917 102.576  1.00 30.00           C  
ATOM   1378  SD  MET A  86     138.900 162.796 102.428  1.00 30.00           S  
ATOM   1379  CE  MET A  86     138.186 164.436 102.487  1.00 30.00           C  
ATOM   1380  H   MET A  86     136.796 158.020 102.378  1.00 30.00           H  
ATOM   1381  HA  MET A  86     135.727 160.106 103.591  1.00 30.00           H  
ATOM   1382  HB2 MET A  86     138.039 160.088 103.156  1.00 30.00           H  
ATOM   1383  HB3 MET A  86     137.716 160.188 101.596  1.00 30.00           H  
ATOM   1384  HG2 MET A  86     136.797 162.240 101.855  1.00 30.00           H  
ATOM   1385  HG3 MET A  86     136.964 162.162 103.429  1.00 30.00           H  
ATOM   1386  HE1 MET A  86     138.517 164.935 101.722  1.00 30.00           H  
ATOM   1387  HE2 MET A  86     137.219 164.363 102.448  1.00 30.00           H  
ATOM   1388  HE3 MET A  86     138.452 164.866 103.317  1.00 30.00           H  
ATOM   1389  N   ALA A  87     134.929 159.703 100.524  1.00 30.00           N  
ATOM   1390  CA  ALA A  87     133.960 160.173  99.539  1.00 30.00           C  
ATOM   1391  C   ALA A  87     132.559 160.177 100.137  1.00 30.00           C  
ATOM   1392  O   ALA A  87     131.789 161.128  99.962  1.00 30.00           O  
ATOM   1393  CB  ALA A  87     134.013 159.300  98.287  1.00 30.00           C  
ATOM   1394  H   ALA A  87     135.371 159.002 100.300  1.00 30.00           H  
ATOM   1395  HA  ALA A  87     134.188 161.078  99.280  1.00 30.00           H  
ATOM   1396  HB1 ALA A  87     133.425 159.686  97.620  1.00 30.00           H  
ATOM   1397  HB2 ALA A  87     134.923 159.280  97.952  1.00 30.00           H  
ATOM   1398  HB3 ALA A  87     133.722 158.402  98.510  1.00 30.00           H  
ATOM   1399  N   TRP A  88     132.223 159.126 100.876  1.00 30.00           N  
ATOM   1400  CA  TRP A  88     130.923 159.081 101.529  1.00 30.00           C  
ATOM   1401  C   TRP A  88     130.870 160.014 102.731  1.00 30.00           C  
ATOM   1402  O   TRP A  88     129.802 160.548 103.051  1.00 30.00           O  
ATOM   1403  CB  TRP A  88     130.627 157.629 101.888  1.00 30.00           C  
ATOM   1404  CG  TRP A  88     130.405 156.815 100.641  1.00 30.00           C  
ATOM   1405  CD1 TRP A  88     130.294 157.297  99.368  1.00 30.00           C  
ATOM   1406  CD2 TRP A  88     130.360 155.389 100.532  1.00 30.00           C  
ATOM   1407  NE1 TRP A  88     130.133 156.266  98.481  1.00 30.00           N  
ATOM   1408  CE2 TRP A  88     130.177 155.082  99.169  1.00 30.00           C  
ATOM   1409  CE3 TRP A  88     130.441 154.343 101.454  1.00 30.00           C  
ATOM   1410  CZ2 TRP A  88     130.069 153.776  98.705  1.00 30.00           C  
ATOM   1411  CZ3 TRP A  88     130.335 153.046 100.990  1.00 30.00           C  
ATOM   1412  CH2 TRP A  88     130.150 152.773  99.629  1.00 30.00           C  
ATOM   1413  H   TRP A  88     132.719 158.439 101.015  1.00 30.00           H  
ATOM   1414  HA  TRP A  88     130.245 159.388 100.910  1.00 30.00           H  
ATOM   1415  HB2 TRP A  88     131.384 157.256 102.367  1.00 30.00           H  
ATOM   1416  HB3 TRP A  88     129.826 157.585 102.433  1.00 30.00           H  
ATOM   1417  HD1 TRP A  88     130.296 158.198  99.138  1.00 30.00           H  
ATOM   1418  HE1 TRP A  88     130.032 156.350  97.634  1.00 30.00           H  
ATOM   1419  HE3 TRP A  88     130.559 154.516 102.358  1.00 30.00           H  
ATOM   1420  HZ2 TRP A  88     129.947 153.593  97.801  1.00 30.00           H  
ATOM   1421  HZ3 TRP A  88     130.381 152.341 101.596  1.00 30.00           H  
ATOM   1422  HH2 TRP A  88     130.079 151.889  99.347  1.00 30.00           H  
ATOM   1423  N   THR A  89     132.012 160.269 103.376  1.00 30.00           N  
ATOM   1424  CA  THR A  89     132.061 161.294 104.413  1.00 30.00           C  
ATOM   1425  C   THR A  89     131.678 162.658 103.851  1.00 30.00           C  
ATOM   1426  O   THR A  89     130.842 163.366 104.423  1.00 30.00           O  
ATOM   1427  CB  THR A  89     133.462 161.343 105.029  1.00 30.00           C  
ATOM   1428  OG1 THR A  89     133.808 160.051 105.543  1.00 30.00           O  
ATOM   1429  CG2 THR A  89     133.521 162.368 106.153  1.00 30.00           C  
ATOM   1430  H   THR A  89     132.759 159.866 103.233  1.00 30.00           H  
ATOM   1431  HA  THR A  89     131.432 161.068 105.115  1.00 30.00           H  
ATOM   1432  HB  THR A  89     134.103 161.601 104.348  1.00 30.00           H  
ATOM   1433  HG1 THR A  89     133.840 159.490 104.919  1.00 30.00           H  
ATOM   1434 HG21 THR A  89     134.350 162.268 106.647  1.00 30.00           H  
ATOM   1435 HG22 THR A  89     133.477 163.266 105.789  1.00 30.00           H  
ATOM   1436 HG23 THR A  89     132.776 162.237 106.761  1.00 30.00           H  
ATOM   1437  N   VAL A  90     132.283 163.043 102.723  1.00 30.00           N  
ATOM   1438  CA  VAL A  90     131.953 164.323 102.100  1.00 30.00           C  
ATOM   1439  C   VAL A  90     130.507 164.328 101.625  1.00 30.00           C  
ATOM   1440  O   VAL A  90     129.804 165.334 101.763  1.00 30.00           O  
ATOM   1441  CB  VAL A  90     132.933 164.655 100.956  1.00 30.00           C  
ATOM   1442  CG1 VAL A  90     132.960 163.576  99.909  1.00 30.00           C  
ATOM   1443  CG2 VAL A  90     132.530 165.960 100.277  1.00 30.00           C  
ATOM   1444  H   VAL A  90     132.882 162.586 102.310  1.00 30.00           H  
ATOM   1445  HA  VAL A  90     132.036 165.015 102.771  1.00 30.00           H  
ATOM   1446  HB  VAL A  90     133.828 164.759 101.314  1.00 30.00           H  
ATOM   1447 HG11 VAL A  90     133.518 163.871  99.173  1.00 30.00           H  
ATOM   1448 HG12 VAL A  90     133.336 162.778 100.302  1.00 30.00           H  
ATOM   1449 HG13 VAL A  90     132.060 163.413  99.590  1.00 30.00           H  
ATOM   1450 HG21 VAL A  90     133.330 166.469 100.072  1.00 30.00           H  
ATOM   1451 HG22 VAL A  90     132.053 165.752  99.457  1.00 30.00           H  
ATOM   1452 HG23 VAL A  90     131.956 166.470 100.868  1.00 30.00           H  
ATOM   1453  N   VAL A  91     130.036 163.215 101.063  1.00 30.00           N  
ATOM   1454  CA  VAL A  91     128.646 163.159 100.623  1.00 30.00           C  
ATOM   1455  C   VAL A  91     127.711 163.447 101.794  1.00 30.00           C  
ATOM   1456  O   VAL A  91     126.844 164.326 101.718  1.00 30.00           O  
ATOM   1457  CB  VAL A  91     128.341 161.792  99.985  1.00 30.00           C  
ATOM   1458  CG1 VAL A  91     126.845 161.615  99.800  1.00 30.00           C  
ATOM   1459  CG2 VAL A  91     129.065 161.653  98.656  1.00 30.00           C  
ATOM   1460  H   VAL A  91     130.489 162.496 100.928  1.00 30.00           H  
ATOM   1461  HA  VAL A  91     128.501 163.844  99.951  1.00 30.00           H  
ATOM   1462  HB  VAL A  91     128.658 161.091 100.576  1.00 30.00           H  
ATOM   1463 HG11 VAL A  91     126.691 160.904  99.158  1.00 30.00           H  
ATOM   1464 HG12 VAL A  91     126.443 161.382 100.651  1.00 30.00           H  
ATOM   1465 HG13 VAL A  91     126.466 162.444  99.469  1.00 30.00           H  
ATOM   1466 HG21 VAL A  91     129.155 160.711  98.446  1.00 30.00           H  
ATOM   1467 HG22 VAL A  91     128.546 162.097  97.966  1.00 30.00           H  
ATOM   1468 HG23 VAL A  91     129.941 162.062  98.725  1.00 30.00           H  
ATOM   1469  N   ASN A  92     127.901 162.733 102.907  1.00 30.00           N  
ATOM   1470  CA  ASN A  92     127.011 162.902 104.049  1.00 30.00           C  
ATOM   1471  C   ASN A  92     127.136 164.297 104.647  1.00 30.00           C  
ATOM   1472  O   ASN A  92     126.129 164.901 105.035  1.00 30.00           O  
ATOM   1473  CB  ASN A  92     127.303 161.839 105.109  1.00 30.00           C  
ATOM   1474  CG  ASN A  92     127.121 160.429 104.584  1.00 30.00           C  
ATOM   1475  OD1 ASN A  92     128.049 159.620 104.604  1.00 30.00           O  
ATOM   1476  ND2 ASN A  92     125.921 160.127 104.105  1.00 30.00           N  
ATOM   1477  H   ASN A  92     128.527 162.155 103.020  1.00 30.00           H  
ATOM   1478  HA  ASN A  92     126.095 162.784 103.754  1.00 30.00           H  
ATOM   1479  HB2 ASN A  92     128.220 161.932 105.408  1.00 30.00           H  
ATOM   1480  HB3 ASN A  92     126.694 161.961 105.855  1.00 30.00           H  
ATOM   1481 HD21 ASN A  92     125.296 160.718 104.108  1.00 30.00           H  
ATOM   1482 HD22 ASN A  92     125.766 159.339 103.795  1.00 30.00           H  
ATOM   1483  N   SER A  93     128.358 164.827 104.737  1.00 30.00           N  
ATOM   1484  CA  SER A  93     128.536 166.161 105.296  1.00 30.00           C  
ATOM   1485  C   SER A  93     127.833 167.209 104.446  1.00 30.00           C  
ATOM   1486  O   SER A  93     127.168 168.106 104.978  1.00 30.00           O  
ATOM   1487  CB  SER A  93     130.026 166.477 105.421  1.00 30.00           C  
ATOM   1488  OG  SER A  93     130.663 165.586 106.318  1.00 30.00           O  
ATOM   1489  H   SER A  93     129.083 164.439 104.485  1.00 30.00           H  
ATOM   1490  HA  SER A  93     128.149 166.187 106.184  1.00 30.00           H  
ATOM   1491  HB2 SER A  93     130.441 166.398 104.548  1.00 30.00           H  
ATOM   1492  HB3 SER A  93     130.124 167.381 105.753  1.00 30.00           H  
ATOM   1493  HG  SER A  93     131.466 165.809 106.423  1.00 30.00           H  
ATOM   1494  N   ILE A  94     127.961 167.109 103.122  1.00 30.00           N  
ATOM   1495  CA  ILE A  94     127.298 168.063 102.238  1.00 30.00           C  
ATOM   1496  C   ILE A  94     125.785 167.950 102.384  1.00 30.00           C  
ATOM   1497  O   ILE A  94     125.072 168.957 102.450  1.00 30.00           O  
ATOM   1498  CB  ILE A  94     127.742 167.848 100.780  1.00 30.00           C  
ATOM   1499  CG1 ILE A  94     129.243 168.113 100.640  1.00 30.00           C  
ATOM   1500  CG2 ILE A  94     126.950 168.762  99.859  1.00 30.00           C  
ATOM   1501  CD1 ILE A  94     129.832 167.680  99.313  1.00 30.00           C  
ATOM   1502  H   ILE A  94     128.421 166.507 102.717  1.00 30.00           H  
ATOM   1503  HA  ILE A  94     127.558 168.961 102.492  1.00 30.00           H  
ATOM   1504  HB  ILE A  94     127.563 166.926 100.533  1.00 30.00           H  
ATOM   1505 HG12 ILE A  94     129.395 169.067 100.728  1.00 30.00           H  
ATOM   1506 HG13 ILE A  94     129.717 167.644 101.344  1.00 30.00           H  
ATOM   1507 HG21 ILE A  94     127.371 168.784  98.989  1.00 30.00           H  
ATOM   1508 HG22 ILE A  94     126.043 168.429  99.778  1.00 30.00           H  
ATOM   1509 HG23 ILE A  94     126.944 169.653 100.240  1.00 30.00           H  
ATOM   1510 HD11 ILE A  94     130.785 167.859  99.320  1.00 30.00           H  
ATOM   1511 HD12 ILE A  94     129.675 166.730  99.193  1.00 30.00           H  
ATOM   1512 HD13 ILE A  94     129.411 168.178  98.595  1.00 30.00           H  
ATOM   1513  N   CYS A  95     125.273 166.717 102.436  1.00 30.00           N  
ATOM   1514  CA  CYS A  95     123.831 166.540 102.584  1.00 30.00           C  
ATOM   1515  C   CYS A  95     123.330 167.140 103.892  1.00 30.00           C  
ATOM   1516  O   CYS A  95     122.276 167.785 103.923  1.00 30.00           O  
ATOM   1517  CB  CYS A  95     123.468 165.057 102.504  1.00 30.00           C  
ATOM   1518  SG  CYS A  95     124.121 164.215 101.049  1.00 30.00           S  
ATOM   1519  H   CYS A  95     125.726 165.989 102.387  1.00 30.00           H  
ATOM   1520  HA  CYS A  95     123.382 166.997 101.855  1.00 30.00           H  
ATOM   1521  HB2 CYS A  95     123.819 164.608 103.288  1.00 30.00           H  
ATOM   1522  HB3 CYS A  95     122.502 164.974 102.483  1.00 30.00           H  
ATOM   1523  HG  CYS A  95     123.941 163.035 101.167  1.00 30.00           H  
ATOM   1524  N   ASN A  96     124.071 166.941 104.983  1.00 30.00           N  
ATOM   1525  CA  ASN A  96     123.635 167.438 106.280  1.00 30.00           C  
ATOM   1526  C   ASN A  96     123.804 168.945 106.426  1.00 30.00           C  
ATOM   1527  O   ASN A  96     123.073 169.559 107.212  1.00 30.00           O  
ATOM   1528  CB  ASN A  96     124.399 166.730 107.401  1.00 30.00           C  
ATOM   1529  CG  ASN A  96     124.062 165.255 107.492  1.00 30.00           C  
ATOM   1530  OD1 ASN A  96     124.917 164.397 107.282  1.00 30.00           O  
ATOM   1531  ND2 ASN A  96     122.808 164.954 107.810  1.00 30.00           N  
ATOM   1532  H   ASN A  96     124.823 166.524 104.996  1.00 30.00           H  
ATOM   1533  HA  ASN A  96     122.693 167.237 106.391  1.00 30.00           H  
ATOM   1534  HB2 ASN A  96     125.350 166.812 107.237  1.00 30.00           H  
ATOM   1535  HB3 ASN A  96     124.170 167.143 108.249  1.00 30.00           H  
ATOM   1536 HD21 ASN A  96     122.237 165.581 107.950  1.00 30.00           H  
ATOM   1537 HD22 ASN A  96     122.567 164.131 107.875  1.00 30.00           H  
ATOM   1538  N   THR A  97     124.738 169.554 105.697  1.00 30.00           N  
ATOM   1539  CA  THR A  97     124.923 170.999 105.782  1.00 30.00           C  
ATOM   1540  C   THR A  97     124.140 171.743 104.706  1.00 30.00           C  
ATOM   1541  O   THR A  97     123.610 172.828 104.967  1.00 30.00           O  
ATOM   1542  CB  THR A  97     126.409 171.356 105.678  1.00 30.00           C  
ATOM   1543  OG1 THR A  97     126.583 172.759 105.914  1.00 30.00           O  
ATOM   1544  CG2 THR A  97     126.954 171.016 104.299  1.00 30.00           C  
ATOM   1545  H   THR A  97     125.272 169.155 105.154  1.00 30.00           H  
ATOM   1546  HA  THR A  97     124.606 171.308 106.645  1.00 30.00           H  
ATOM   1547  HB  THR A  97     126.910 170.853 106.339  1.00 30.00           H  
ATOM   1548  HG1 THR A  97     127.392 172.967 105.828  1.00 30.00           H  
ATOM   1549 HG21 THR A  97     127.910 170.861 104.349  1.00 30.00           H  
ATOM   1550 HG22 THR A  97     126.522 170.219 103.958  1.00 30.00           H  
ATOM   1551 HG23 THR A  97     126.784 171.749 103.687  1.00 30.00           H  
ATOM   1552  N   THR A  98     124.056 171.182 103.499  1.00 30.00           N  
ATOM   1553  CA  THR A  98     123.328 171.818 102.410  1.00 30.00           C  
ATOM   1554  C   THR A  98     121.841 171.493 102.415  1.00 30.00           C  
ATOM   1555  O   THR A  98     121.085 172.130 101.675  1.00 30.00           O  
ATOM   1556  CB  THR A  98     123.925 171.403 101.064  1.00 30.00           C  
ATOM   1557  OG1 THR A  98     123.723 169.999 100.860  1.00 30.00           O  
ATOM   1558  CG2 THR A  98     125.412 171.716 101.020  1.00 30.00           C  
ATOM   1559  H   THR A  98     124.414 170.429 103.288  1.00 30.00           H  
ATOM   1560  HA  THR A  98     123.422 172.781 102.492  1.00 30.00           H  
ATOM   1561  HB  THR A  98     123.488 171.896 100.353  1.00 30.00           H  
ATOM   1562  HG1 THR A  98     124.046 169.765 100.120  1.00 30.00           H  
ATOM   1563 HG21 THR A  98     125.756 171.558 100.127  1.00 30.00           H  
ATOM   1564 HG22 THR A  98     125.562 172.647 101.254  1.00 30.00           H  
ATOM   1565 HG23 THR A  98     125.891 171.153 101.647  1.00 30.00           H  
ATOM   1566  N   GLY A  99     121.404 170.529 103.219  1.00 30.00           N  
ATOM   1567  CA  GLY A  99     120.005 170.149 103.246  1.00 30.00           C  
ATOM   1568  C   GLY A  99     119.544 169.530 101.944  1.00 30.00           C  
ATOM   1569  O   GLY A  99     118.343 169.483 101.662  1.00 30.00           O  
ATOM   1570  H   GLY A  99     121.901 170.080 103.759  1.00 30.00           H  
ATOM   1571  HA2 GLY A  99     119.858 169.508 103.959  1.00 30.00           H  
ATOM   1572  HA3 GLY A  99     119.463 170.934 103.422  1.00 30.00           H  
ATOM   1573  N   ALA A 100     120.490 169.051 101.140  1.00 30.00           N  
ATOM   1574  CA  ALA A 100     120.171 168.445  99.858  1.00 30.00           C  
ATOM   1575  C   ALA A 100     119.890 166.953 100.037  1.00 30.00           C  
ATOM   1576  O   ALA A 100     119.893 166.418 101.149  1.00 30.00           O  
ATOM   1577  CB  ALA A 100     121.310 168.675  98.867  1.00 30.00           C  
ATOM   1578  H   ALA A 100     121.331 169.067 101.317  1.00 30.00           H  
ATOM   1579  HA  ALA A 100     119.373 168.860  99.499  1.00 30.00           H  
ATOM   1580  HB1 ALA A 100     121.075 168.276  98.015  1.00 30.00           H  
ATOM   1581  HB2 ALA A 100     121.445 169.629  98.759  1.00 30.00           H  
ATOM   1582  HB3 ALA A 100     122.118 168.265  99.215  1.00 30.00           H  
ATOM   1583  N   GLU A 101     119.641 166.272  98.922  1.00 30.00           N  
ATOM   1584  CA  GLU A 101     119.343 164.847  98.934  1.00 30.00           C  
ATOM   1585  C   GLU A 101     120.622 164.044  98.742  1.00 30.00           C  
ATOM   1586  O   GLU A 101     121.532 164.463  98.020  1.00 30.00           O  
ATOM   1587  CB  GLU A 101     118.332 164.502  97.840  1.00 30.00           C  
ATOM   1588  CG  GLU A 101     117.670 163.140  98.005  1.00 30.00           C  
ATOM   1589  CD  GLU A 101     118.517 161.998  97.473  1.00 30.00           C  
ATOM   1590  OE1 GLU A 101     119.500 162.265  96.750  1.00 30.00           O  
ATOM   1591  OE2 GLU A 101     118.200 160.830  97.782  1.00 30.00           O  
ATOM   1592  H   GLU A 101     119.639 166.620  98.136  1.00 30.00           H  
ATOM   1593  HA  GLU A 101     118.957 164.607  99.790  1.00 30.00           H  
ATOM   1594  HB2 GLU A 101     117.629 165.171  97.847  1.00 30.00           H  
ATOM   1595  HB3 GLU A 101     118.783 164.515  96.981  1.00 30.00           H  
ATOM   1596  HG2 GLU A 101     117.512 162.980  98.949  1.00 30.00           H  
ATOM   1597  HG3 GLU A 101     116.828 163.138  97.524  1.00 30.00           H  
ATOM   1598  N   LYS A 102     120.684 162.885  99.395  1.00 30.00           N  
ATOM   1599  CA  LYS A 102     121.880 162.052  99.362  1.00 30.00           C  
ATOM   1600  C   LYS A 102     121.839 161.134  98.148  1.00 30.00           C  
ATOM   1601  O   LYS A 102     120.924 160.305  98.047  1.00 30.00           O  
ATOM   1602  CB  LYS A 102     121.987 161.223 100.633  1.00 30.00           C  
ATOM   1603  CG  LYS A 102     123.170 160.265 100.655  1.00 30.00           C  
ATOM   1604  CD  LYS A 102     123.249 159.511 101.972  1.00 30.00           C  
ATOM   1605  CE  LYS A 102     124.178 158.312 101.869  1.00 30.00           C  
ATOM   1606  NZ  LYS A 102     124.134 157.463 103.091  1.00 30.00           N  
ATOM   1607  H   LYS A 102     120.043 162.558  99.865  1.00 30.00           H  
ATOM   1608  HA  LYS A 102     122.659 162.622  99.310  1.00 30.00           H  
ATOM   1609  HB2 LYS A 102     122.074 161.823 101.390  1.00 30.00           H  
ATOM   1610  HB3 LYS A 102     121.179 160.695 100.727  1.00 30.00           H  
ATOM   1611  HG2 LYS A 102     123.075 159.615  99.943  1.00 30.00           H  
ATOM   1612  HG3 LYS A 102     123.992 160.768 100.543  1.00 30.00           H  
ATOM   1613  HD2 LYS A 102     123.592 160.102 102.660  1.00 30.00           H  
ATOM   1614  HD3 LYS A 102     122.365 159.191 102.213  1.00 30.00           H  
ATOM   1615  HE2 LYS A 102     123.910 157.766 101.113  1.00 30.00           H  
ATOM   1616  HE3 LYS A 102     125.088 158.624 101.749  1.00 30.00           H  
ATOM   1617  HZ1 LYS A 102     124.683 156.768 102.998  1.00 30.00           H  
ATOM   1618  HZ2 LYS A 102     124.387 157.939 103.800  1.00 30.00           H  
ATOM   1619  HZ3 LYS A 102     123.308 157.163 103.224  1.00 30.00           H  
ATOM   1620  N   PRO A 103     122.786 161.233  97.216  1.00 30.00           N  
ATOM   1621  CA  PRO A 103     122.829 160.271  96.113  1.00 30.00           C  
ATOM   1622  C   PRO A 103     123.320 158.911  96.581  1.00 30.00           C  
ATOM   1623  O   PRO A 103     123.993 158.777  97.606  1.00 30.00           O  
ATOM   1624  CB  PRO A 103     123.810 160.905  95.123  1.00 30.00           C  
ATOM   1625  CG  PRO A 103     124.700 161.735  95.964  1.00 30.00           C  
ATOM   1626  CD  PRO A 103     123.863 162.233  97.113  1.00 30.00           C  
ATOM   1627  HA  PRO A 103     121.956 160.182  95.699  1.00 30.00           H  
ATOM   1628  HB2 PRO A 103     124.312 160.212  94.668  1.00 30.00           H  
ATOM   1629  HB3 PRO A 103     123.325 161.455  94.486  1.00 30.00           H  
ATOM   1630  HG2 PRO A 103     125.433 161.192  96.290  1.00 30.00           H  
ATOM   1631  HG3 PRO A 103     125.034 162.477  95.438  1.00 30.00           H  
ATOM   1632  HD2 PRO A 103     124.390 162.249  97.927  1.00 30.00           H  
ATOM   1633  HD3 PRO A 103     123.495 163.107  96.909  1.00 30.00           H  
ATOM   1634  N   LYS A 104     122.973 157.889  95.804  1.00 30.00           N  
ATOM   1635  CA  LYS A 104     123.324 156.519  96.140  1.00 30.00           C  
ATOM   1636  C   LYS A 104     124.666 156.096  95.554  1.00 30.00           C  
ATOM   1637  O   LYS A 104     125.244 155.109  96.018  1.00 30.00           O  
ATOM   1638  CB  LYS A 104     122.209 155.576  95.665  1.00 30.00           C  
ATOM   1639  CG  LYS A 104     122.304 154.137  96.165  1.00 30.00           C  
ATOM   1640  CD  LYS A 104     123.015 153.205  95.203  1.00 30.00           C  
ATOM   1641  CE  LYS A 104     123.008 151.781  95.742  1.00 30.00           C  
ATOM   1642  NZ  LYS A 104     123.735 150.827  94.863  1.00 30.00           N  
ATOM   1643  H   LYS A 104     122.530 157.968  95.070  1.00 30.00           H  
ATOM   1644  HA  LYS A 104     123.385 156.439  97.105  1.00 30.00           H  
ATOM   1645  HB2 LYS A 104     121.356 155.931  95.963  1.00 30.00           H  
ATOM   1646  HB3 LYS A 104     122.225 155.548  94.695  1.00 30.00           H  
ATOM   1647  HG2 LYS A 104     122.792 154.129  97.004  1.00 30.00           H  
ATOM   1648  HG3 LYS A 104     121.407 153.795  96.302  1.00 30.00           H  
ATOM   1649  HD2 LYS A 104     122.556 153.211  94.350  1.00 30.00           H  
ATOM   1650  HD3 LYS A 104     123.935 153.483  95.095  1.00 30.00           H  
ATOM   1651  HE2 LYS A 104     123.432 151.770  96.614  1.00 30.00           H  
ATOM   1652  HE3 LYS A 104     122.090 151.478  95.816  1.00 30.00           H  
ATOM   1653  HZ1 LYS A 104     123.510 149.991  95.072  1.00 30.00           H  
ATOM   1654  HZ2 LYS A 104     123.530 150.979  94.012  1.00 30.00           H  
ATOM   1655  HZ3 LYS A 104     124.614 150.925  94.970  1.00 30.00           H  
ATOM   1656  N   PHE A 105     125.185 156.832  94.571  1.00 30.00           N  
ATOM   1657  CA  PHE A 105     126.472 156.553  93.946  1.00 30.00           C  
ATOM   1658  C   PHE A 105     127.409 157.738  94.159  1.00 30.00           C  
ATOM   1659  O   PHE A 105     127.044 158.750  94.767  1.00 30.00           O  
ATOM   1660  CB  PHE A 105     126.309 156.252  92.449  1.00 30.00           C  
ATOM   1661  CG  PHE A 105     125.824 154.853  92.143  1.00 30.00           C  
ATOM   1662  CD1 PHE A 105     125.775 153.874  93.125  1.00 30.00           C  
ATOM   1663  CD2 PHE A 105     125.441 154.514  90.856  1.00 30.00           C  
ATOM   1664  CE1 PHE A 105     125.339 152.600  92.832  1.00 30.00           C  
ATOM   1665  CE2 PHE A 105     125.002 153.238  90.558  1.00 30.00           C  
ATOM   1666  CZ  PHE A 105     124.953 152.279  91.548  1.00 30.00           C  
ATOM   1667  H   PHE A 105     124.792 157.522  94.237  1.00 30.00           H  
ATOM   1668  HA  PHE A 105     126.891 155.798  94.384  1.00 30.00           H  
ATOM   1669  HB2 PHE A 105     125.665 156.874  92.074  1.00 30.00           H  
ATOM   1670  HB3 PHE A 105     127.166 156.365  92.008  1.00 30.00           H  
ATOM   1671  HD1 PHE A 105     126.031 154.075  93.996  1.00 30.00           H  
ATOM   1672  HD2 PHE A 105     125.470 155.157  90.184  1.00 30.00           H  
ATOM   1673  HE1 PHE A 105     125.308 151.957  93.501  1.00 30.00           H  
ATOM   1674  HE2 PHE A 105     124.742 153.023  89.691  1.00 30.00           H  
ATOM   1675  HZ  PHE A 105     124.659 151.420  91.351  1.00 30.00           H  
ATOM   1676  N   LEU A 106     128.629 157.600  93.651  1.00 30.00           N  
ATOM   1677  CA  LEU A 106     129.676 158.584  93.895  1.00 30.00           C  
ATOM   1678  C   LEU A 106     129.535 159.762  92.939  1.00 30.00           C  
ATOM   1679  O   LEU A 106     129.608 159.567  91.721  1.00 30.00           O  
ATOM   1680  CB  LEU A 106     131.048 157.947  93.718  1.00 30.00           C  
ATOM   1681  CG  LEU A 106     131.631 157.161  94.897  1.00 30.00           C  
ATOM   1682  CD1 LEU A 106     131.879 158.069  96.092  1.00 30.00           C  
ATOM   1683  CD2 LEU A 106     130.729 155.997  95.274  1.00 30.00           C  
ATOM   1684  H   LEU A 106     128.877 156.941  93.157  1.00 30.00           H  
ATOM   1685  HA  LEU A 106     129.605 158.902  94.806  1.00 30.00           H  
ATOM   1686  HB2 LEU A 106     130.998 157.333  92.969  1.00 30.00           H  
ATOM   1687  HB3 LEU A 106     131.681 158.652  93.508  1.00 30.00           H  
ATOM   1688  HG  LEU A 106     132.488 156.792  94.628  1.00 30.00           H  
ATOM   1689 HD11 LEU A 106     132.339 157.565  96.780  1.00 30.00           H  
ATOM   1690 HD12 LEU A 106     132.427 158.817  95.807  1.00 30.00           H  
ATOM   1691 HD13 LEU A 106     131.029 158.392  96.430  1.00 30.00           H  
ATOM   1692 HD21 LEU A 106     131.131 155.514  96.013  1.00 30.00           H  
ATOM   1693 HD22 LEU A 106     129.862 156.341  95.537  1.00 30.00           H  
ATOM   1694 HD23 LEU A 106     130.634 155.410  94.507  1.00 30.00           H  
ATOM   1695  N   PRO A 107     129.335 160.992  93.434  1.00 30.00           N  
ATOM   1696  CA  PRO A 107     129.452 162.159  92.552  1.00 30.00           C  
ATOM   1697  C   PRO A 107     130.906 162.550  92.338  1.00 30.00           C  
ATOM   1698  O   PRO A 107     131.810 161.856  92.814  1.00 30.00           O  
ATOM   1699  CB  PRO A 107     128.670 163.243  93.301  1.00 30.00           C  
ATOM   1700  CG  PRO A 107     128.804 162.872  94.730  1.00 30.00           C  
ATOM   1701  CD  PRO A 107     128.870 161.366  94.782  1.00 30.00           C  
ATOM   1702  HA  PRO A 107     129.031 161.986  91.696  1.00 30.00           H  
ATOM   1703  HB2 PRO A 107     129.067 164.113  93.130  1.00 30.00           H  
ATOM   1704  HB3 PRO A 107     127.741 163.228  93.024  1.00 30.00           H  
ATOM   1705  HG2 PRO A 107     129.617 163.261  95.089  1.00 30.00           H  
ATOM   1706  HG3 PRO A 107     128.032 163.193  95.220  1.00 30.00           H  
ATOM   1707  HD2 PRO A 107     129.510 161.081  95.453  1.00 30.00           H  
ATOM   1708  HD3 PRO A 107     127.989 160.997  94.950  1.00 30.00           H  
ATOM   1709  N   ASP A 108     131.147 163.650  91.627  1.00 30.00           N  
ATOM   1710  CA  ASP A 108     132.501 164.093  91.324  1.00 30.00           C  
ATOM   1711  C   ASP A 108     132.830 165.486  91.832  1.00 30.00           C  
ATOM   1712  O   ASP A 108     134.005 165.779  92.057  1.00 30.00           O  
ATOM   1713  CB  ASP A 108     132.743 164.062  89.806  1.00 30.00           C  
ATOM   1714  CG  ASP A 108     132.603 162.671  89.225  1.00 30.00           C  
ATOM   1715  OD1 ASP A 108     132.855 161.692  89.956  1.00 30.00           O  
ATOM   1716  OD2 ASP A 108     132.236 162.559  88.037  1.00 30.00           O  
ATOM   1717  H   ASP A 108     130.535 164.161  91.306  1.00 30.00           H  
ATOM   1718  HA  ASP A 108     133.132 163.479  91.732  1.00 30.00           H  
ATOM   1719  HB2 ASP A 108     132.096 164.637  89.369  1.00 30.00           H  
ATOM   1720  HB3 ASP A 108     133.642 164.376  89.624  1.00 30.00           H  
ATOM   1721  N   LEU A 109     131.836 166.350  92.023  1.00 30.00           N  
ATOM   1722  CA  LEU A 109     132.097 167.741  92.359  1.00 30.00           C  
ATOM   1723  C   LEU A 109     130.867 168.309  93.052  1.00 30.00           C  
ATOM   1724  O   LEU A 109     129.760 167.789  92.907  1.00 30.00           O  
ATOM   1725  CB  LEU A 109     132.440 168.542  91.096  1.00 30.00           C  
ATOM   1726  CG  LEU A 109     133.909 168.651  90.676  1.00 30.00           C  
ATOM   1727  CD1 LEU A 109     134.002 169.327  89.328  1.00 30.00           C  
ATOM   1728  CD2 LEU A 109     134.734 169.415  91.680  1.00 30.00           C  
ATOM   1729  H   LEU A 109     131.000 166.154  91.962  1.00 30.00           H  
ATOM   1730  HA  LEU A 109     132.848 167.789  92.972  1.00 30.00           H  
ATOM   1731  HB2 LEU A 109     131.965 168.139  90.353  1.00 30.00           H  
ATOM   1732  HB3 LEU A 109     132.116 169.449  91.223  1.00 30.00           H  
ATOM   1733  HG  LEU A 109     134.283 167.760  90.593  1.00 30.00           H  
ATOM   1734 HD11 LEU A 109     134.923 169.297  89.024  1.00 30.00           H  
ATOM   1735 HD12 LEU A 109     133.431 168.857  88.702  1.00 30.00           H  
ATOM   1736 HD13 LEU A 109     133.710 170.249  89.413  1.00 30.00           H  
ATOM   1737 HD21 LEU A 109     135.561 168.933  91.838  1.00 30.00           H  
ATOM   1738 HD22 LEU A 109     134.937 170.292  91.322  1.00 30.00           H  
ATOM   1739 HD23 LEU A 109     134.227 169.499  92.495  1.00 30.00           H  
ATOM   1740  N   TYR A 110     131.065 169.387  93.809  1.00 30.00           N  
ATOM   1741  CA  TYR A 110     129.953 170.147  94.370  1.00 30.00           C  
ATOM   1742  C   TYR A 110     130.126 171.624  94.057  1.00 30.00           C  
ATOM   1743  O   TYR A 110     131.252 172.136  94.043  1.00 30.00           O  
ATOM   1744  CB  TYR A 110     129.815 169.970  95.888  1.00 30.00           C  
ATOM   1745  CG  TYR A 110     128.650 170.757  96.471  1.00 30.00           C  
ATOM   1746  CD1 TYR A 110     127.346 170.296  96.373  1.00 30.00           C  
ATOM   1747  CD2 TYR A 110     128.860 171.969  97.112  1.00 30.00           C  
ATOM   1748  CE1 TYR A 110     126.288 171.012  96.899  1.00 30.00           C  
ATOM   1749  CE2 TYR A 110     127.811 172.694  97.640  1.00 30.00           C  
ATOM   1750  CZ  TYR A 110     126.527 172.212  97.531  1.00 30.00           C  
ATOM   1751  OH  TYR A 110     125.478 172.931  98.057  1.00 30.00           O  
ATOM   1752  H   TYR A 110     131.840 169.701  94.012  1.00 30.00           H  
ATOM   1753  HA  TYR A 110     129.125 169.852  93.958  1.00 30.00           H  
ATOM   1754  HB2 TYR A 110     129.669 169.032  96.085  1.00 30.00           H  
ATOM   1755  HB3 TYR A 110     130.629 170.274  96.318  1.00 30.00           H  
ATOM   1756  HD1 TYR A 110     127.179 169.494  95.949  1.00 30.00           H  
ATOM   1757  HD2 TYR A 110     129.719 172.299  97.187  1.00 30.00           H  
ATOM   1758  HE1 TYR A 110     125.421 170.687  96.825  1.00 30.00           H  
ATOM   1759  HE2 TYR A 110     127.971 173.504  98.068  1.00 30.00           H  
ATOM   1760  HH  TYR A 110     125.762 173.643  98.398  1.00 30.00           H  
ATOM   1761  N   ASP A 111     128.995 172.299  93.826  1.00 30.00           N  
ATOM   1762  CA  ASP A 111     128.950 173.713  93.489  1.00 30.00           C  
ATOM   1763  C   ASP A 111     127.938 174.445  94.363  1.00 30.00           C  
ATOM   1764  O   ASP A 111     126.903 173.886  94.754  1.00 30.00           O  
ATOM   1765  CB  ASP A 111     128.582 173.927  92.019  1.00 30.00           C  
ATOM   1766  CG  ASP A 111     128.644 175.389  91.612  1.00 30.00           C  
ATOM   1767  OD1 ASP A 111     129.761 175.910  91.416  1.00 30.00           O  
ATOM   1768  OD2 ASP A 111     127.572 176.019  91.494  1.00 30.00           O  
ATOM   1769  H   ASP A 111     128.215 171.937  93.863  1.00 30.00           H  
ATOM   1770  HA  ASP A 111     129.823 174.106  93.644  1.00 30.00           H  
ATOM   1771  HB2 ASP A 111     129.191 173.426  91.460  1.00 30.00           H  
ATOM   1772  HB3 ASP A 111     127.673 173.620  91.877  1.00 30.00           H  
ATOM   1773  N   TYR A 112     128.242 175.724  94.623  1.00 30.00           N  
ATOM   1774  CA  TYR A 112     127.443 176.550  95.526  1.00 30.00           C  
ATOM   1775  C   TYR A 112     126.279 177.226  94.812  1.00 30.00           C  
ATOM   1776  O   TYR A 112     125.134 177.115  95.261  1.00 30.00           O  
ATOM   1777  CB  TYR A 112     128.317 177.620  96.178  1.00 30.00           C  
ATOM   1778  CG  TYR A 112     129.486 177.087  96.968  1.00 30.00           C  
ATOM   1779  CD1 TYR A 112     129.317 176.624  98.264  1.00 30.00           C  
ATOM   1780  CD2 TYR A 112     130.765 177.076  96.429  1.00 30.00           C  
ATOM   1781  CE1 TYR A 112     130.384 176.142  98.991  1.00 30.00           C  
ATOM   1782  CE2 TYR A 112     131.840 176.600  97.152  1.00 30.00           C  
ATOM   1783  CZ  TYR A 112     131.642 176.136  98.434  1.00 30.00           C  
ATOM   1784  OH  TYR A 112     132.706 175.661  99.165  1.00 30.00           O  
ATOM   1785  H   TYR A 112     128.915 176.137  94.283  1.00 30.00           H  
ATOM   1786  HA  TYR A 112     127.080 175.988  96.229  1.00 30.00           H  
ATOM   1787  HB2 TYR A 112     128.671 178.196  95.482  1.00 30.00           H  
ATOM   1788  HB3 TYR A 112     127.767 178.140  96.784  1.00 30.00           H  
ATOM   1789  HD1 TYR A 112     128.468 176.625  98.642  1.00 30.00           H  
ATOM   1790  HD2 TYR A 112     130.898 177.388  95.564  1.00 30.00           H  
ATOM   1791  HE1 TYR A 112     130.254 175.829  99.858  1.00 30.00           H  
ATOM   1792  HE2 TYR A 112     132.691 176.594  96.777  1.00 30.00           H  
ATOM   1793  HH  TYR A 112     132.571 175.797  99.983  1.00 30.00           H  
ATOM   1794  N   LYS A 113     126.555 177.948  93.721  1.00 30.00           N  
ATOM   1795  CA  LYS A 113     125.527 178.691  92.995  1.00 30.00           C  
ATOM   1796  C   LYS A 113     124.236 177.893  92.925  1.00 30.00           C  
ATOM   1797  O   LYS A 113     123.174 178.347  93.360  1.00 30.00           O  
ATOM   1798  CB  LYS A 113     125.984 179.000  91.568  1.00 30.00           C  
ATOM   1799  CG  LYS A 113     127.148 179.960  91.432  1.00 30.00           C  
ATOM   1800  CD  LYS A 113     127.680 179.931  90.004  1.00 30.00           C  
ATOM   1801  CE  LYS A 113     126.597 180.319  88.997  1.00 30.00           C  
ATOM   1802  NZ  LYS A 113     126.449 180.503  87.524  1.00 30.00           N  
ATOM   1803  H   LYS A 113     127.341 178.024  93.380  1.00 30.00           H  
ATOM   1804  HA  LYS A 113     125.348 179.528  93.450  1.00 30.00           H  
ATOM   1805  HB2 LYS A 113     126.247 178.167  91.145  1.00 30.00           H  
ATOM   1806  HB3 LYS A 113     125.233 179.382  91.088  1.00 30.00           H  
ATOM   1807  HG2 LYS A 113     126.850 180.862  91.631  1.00 30.00           H  
ATOM   1808  HG3 LYS A 113     127.862 179.695  92.033  1.00 30.00           H  
ATOM   1809  HD2 LYS A 113     128.415 180.559  89.923  1.00 30.00           H  
ATOM   1810  HD3 LYS A 113     127.984 179.033  89.797  1.00 30.00           H  
ATOM   1811  HE2 LYS A 113     126.720 179.402  88.706  1.00 30.00           H  
ATOM   1812  HE3 LYS A 113     127.190 181.072  88.857  1.00 30.00           H  
ATOM   1813  HZ1 LYS A 113     125.611 180.732  87.330  1.00 30.00           H  
ATOM   1814  HZ2 LYS A 113     126.998 181.142  87.238  1.00 30.00           H  
ATOM   1815  HZ3 LYS A 113     126.644 179.744  87.101  1.00 30.00           H  
ATOM   1816  N   GLU A 114     124.345 176.696  92.371  1.00 30.00           N  
ATOM   1817  CA  GLU A 114     123.238 175.770  92.204  1.00 30.00           C  
ATOM   1818  C   GLU A 114     123.159 174.750  93.331  1.00 30.00           C  
ATOM   1819  O   GLU A 114     122.250 173.911  93.327  1.00 30.00           O  
ATOM   1820  CB  GLU A 114     123.369 175.080  90.839  1.00 30.00           C  
ATOM   1821  CG  GLU A 114     124.745 174.466  90.564  1.00 30.00           C  
ATOM   1822  CD  GLU A 114     125.077 174.415  89.089  1.00 30.00           C  
ATOM   1823  OE1 GLU A 114     124.226 174.815  88.266  1.00 30.00           O  
ATOM   1824  OE2 GLU A 114     126.195 173.975  88.747  1.00 30.00           O  
ATOM   1825  H   GLU A 114     125.094 176.395  92.087  1.00 30.00           H  
ATOM   1826  HA  GLU A 114     122.408 176.273  92.201  1.00 30.00           H  
ATOM   1827  HB2 GLU A 114     122.713 174.366  90.789  1.00 30.00           H  
ATOM   1828  HB3 GLU A 114     123.191 175.737  90.149  1.00 30.00           H  
ATOM   1829  HG2 GLU A 114     125.445 174.969  90.997  1.00 30.00           H  
ATOM   1830  HG3 GLU A 114     124.750 173.554  90.896  1.00 30.00           H  
ATOM   1831  N   ASN A 115     124.072 174.817  94.295  1.00 30.00           N  
ATOM   1832  CA  ASN A 115     124.016 174.026  95.523  1.00 30.00           C  
ATOM   1833  C   ASN A 115     123.756 172.553  95.222  1.00 30.00           C  
ATOM   1834  O   ASN A 115     122.783 171.961  95.687  1.00 30.00           O  
ATOM   1835  CB  ASN A 115     122.944 174.568  96.468  1.00 30.00           C  
ATOM   1836  CG  ASN A 115     123.251 175.964  96.967  1.00 30.00           C  
ATOM   1837  OD1 ASN A 115     122.816 176.955  96.381  1.00 30.00           O  
ATOM   1838  ND2 ASN A 115     124.003 176.050  98.058  1.00 30.00           N  
ATOM   1839  H   ASN A 115     124.761 175.328  94.258  1.00 30.00           H  
ATOM   1840  HA  ASN A 115     124.870 174.092  95.977  1.00 30.00           H  
ATOM   1841  HB2 ASN A 115     122.095 174.598  95.998  1.00 30.00           H  
ATOM   1842  HB3 ASN A 115     122.877 173.982  97.236  1.00 30.00           H  
ATOM   1843 HD21 ASN A 115     124.289 175.335  98.441  1.00 30.00           H  
ATOM   1844 HD22 ASN A 115     124.204 176.822  98.381  1.00 30.00           H  
ATOM   1845  N   ARG A 116     124.643 171.952  94.430  1.00 30.00           N  
ATOM   1846  CA  ARG A 116     124.407 170.558  94.067  1.00 30.00           C  
ATOM   1847  C   ARG A 116     125.651 169.933  93.451  1.00 30.00           C  
ATOM   1848  O   ARG A 116     126.691 170.576  93.278  1.00 30.00           O  
ATOM   1849  CB  ARG A 116     123.197 170.432  93.130  1.00 30.00           C  
ATOM   1850  CG  ARG A 116     123.183 171.366  91.926  1.00 30.00           C  
ATOM   1851  CD  ARG A 116     124.028 170.865  90.774  1.00 30.00           C  
ATOM   1852  NE  ARG A 116     123.747 171.610  89.550  1.00 30.00           N  
ATOM   1853  CZ  ARG A 116     124.514 171.601  88.470  1.00 30.00           C  
ATOM   1854  NH1 ARG A 116     125.672 170.964  88.451  1.00 30.00           N  
ATOM   1855  NH2 ARG A 116     124.111 172.249  87.382  1.00 30.00           N  
ATOM   1856  H   ARG A 116     125.354 172.309  94.105  1.00 30.00           H  
ATOM   1857  HA  ARG A 116     124.201 170.063  94.874  1.00 30.00           H  
ATOM   1858  HB2 ARG A 116     123.159 169.524  92.791  1.00 30.00           H  
ATOM   1859  HB3 ARG A 116     122.394 170.615  93.643  1.00 30.00           H  
ATOM   1860  HG2 ARG A 116     122.271 171.457  91.609  1.00 30.00           H  
ATOM   1861  HG3 ARG A 116     123.527 172.232  92.191  1.00 30.00           H  
ATOM   1862  HD2 ARG A 116     124.966 170.978  90.990  1.00 30.00           H  
ATOM   1863  HD3 ARG A 116     123.831 169.929  90.612  1.00 30.00           H  
ATOM   1864  HE  ARG A 116     123.020 172.067  89.521  1.00 30.00           H  
ATOM   1865 HH11 ARG A 116     125.939 170.540  89.149  1.00 30.00           H  
ATOM   1866 HH12 ARG A 116     126.156 170.972  87.741  1.00 30.00           H  
ATOM   1867 HH21 ARG A 116     123.361 172.670  87.384  1.00 30.00           H  
ATOM   1868 HH22 ARG A 116     124.604 172.255  86.676  1.00 30.00           H  
ATOM   1869  N   PHE A 117     125.514 168.647  93.124  1.00 30.00           N  
ATOM   1870  CA  PHE A 117     126.601 167.775  92.708  1.00 30.00           C  
ATOM   1871  C   PHE A 117     126.755 167.758  91.190  1.00 30.00           C  
ATOM   1872  O   PHE A 117     125.842 168.103  90.436  1.00 30.00           O  
ATOM   1873  CB  PHE A 117     126.356 166.343  93.201  1.00 30.00           C  
ATOM   1874  CG  PHE A 117     126.444 166.174  94.691  1.00 30.00           C  
ATOM   1875  CD1 PHE A 117     127.012 167.140  95.491  1.00 30.00           C  
ATOM   1876  CD2 PHE A 117     125.925 165.039  95.293  1.00 30.00           C  
ATOM   1877  CE1 PHE A 117     127.082 166.981  96.856  1.00 30.00           C  
ATOM   1878  CE2 PHE A 117     125.991 164.872  96.662  1.00 30.00           C  
ATOM   1879  CZ  PHE A 117     126.569 165.844  97.444  1.00 30.00           C  
ATOM   1880  H   PHE A 117     124.756 168.239  93.140  1.00 30.00           H  
ATOM   1881  HA  PHE A 117     127.434 168.101  93.080  1.00 30.00           H  
ATOM   1882  HB2 PHE A 117     125.463 166.076  92.950  1.00 30.00           H  
ATOM   1883  HB3 PHE A 117     127.008 165.752  92.793  1.00 30.00           H  
ATOM   1884  HD1 PHE A 117     127.363 167.908  95.102  1.00 30.00           H  
ATOM   1885  HD2 PHE A 117     125.535 164.381  94.767  1.00 30.00           H  
ATOM   1886  HE1 PHE A 117     127.474 167.639  97.379  1.00 30.00           H  
ATOM   1887  HE2 PHE A 117     125.643 164.104  97.054  1.00 30.00           H  
ATOM   1888  HZ  PHE A 117     126.614 165.735  98.366  1.00 30.00           H  
ATOM   1889  N   ILE A 118     127.943 167.344  90.757  1.00 30.00           N  
ATOM   1890  CA  ILE A 118     128.266 167.125  89.352  1.00 30.00           C  
ATOM   1891  C   ILE A 118     128.953 165.769  89.259  1.00 30.00           C  
ATOM   1892  O   ILE A 118     129.918 165.512  89.988  1.00 30.00           O  
ATOM   1893  CB  ILE A 118     129.176 168.222  88.772  1.00 30.00           C  
ATOM   1894  CG1 ILE A 118     128.483 169.582  88.814  1.00 30.00           C  
ATOM   1895  CG2 ILE A 118     129.546 167.913  87.327  1.00 30.00           C  
ATOM   1896  CD1 ILE A 118     128.702 170.357  90.099  1.00 30.00           C  
ATOM   1897  H   ILE A 118     128.603 167.174  91.282  1.00 30.00           H  
ATOM   1898  HA  ILE A 118     127.447 167.092  88.831  1.00 30.00           H  
ATOM   1899  HB  ILE A 118     129.987 168.269  89.301  1.00 30.00           H  
ATOM   1900 HG12 ILE A 118     128.808 170.124  88.077  1.00 30.00           H  
ATOM   1901 HG13 ILE A 118     127.533 169.428  88.715  1.00 30.00           H  
ATOM   1902 HG21 ILE A 118     130.180 168.578  87.016  1.00 30.00           H  
ATOM   1903 HG22 ILE A 118     129.941 167.032  87.271  1.00 30.00           H  
ATOM   1904 HG23 ILE A 118     128.742 167.947  86.783  1.00 30.00           H  
ATOM   1905 HD11 ILE A 118     128.244 171.210  90.033  1.00 30.00           H  
ATOM   1906 HD12 ILE A 118     128.348 169.852  90.847  1.00 30.00           H  
ATOM   1907 HD13 ILE A 118     129.652 170.502  90.221  1.00 30.00           H  
ATOM   1908  N   GLU A 119     128.465 164.907  88.370  1.00 30.00           N  
ATOM   1909  CA  GLU A 119     129.067 163.597  88.127  1.00 30.00           C  
ATOM   1910  C   GLU A 119     129.646 163.615  86.716  1.00 30.00           C  
ATOM   1911  O   GLU A 119     128.966 163.303  85.739  1.00 30.00           O  
ATOM   1912  CB  GLU A 119     128.046 162.478  88.308  1.00 30.00           C  
ATOM   1913  CG  GLU A 119     128.530 161.111  87.840  1.00 30.00           C  
ATOM   1914  CD  GLU A 119     129.821 160.686  88.511  1.00 30.00           C  
ATOM   1915  OE1 GLU A 119     130.119 161.197  89.612  1.00 30.00           O  
ATOM   1916  OE2 GLU A 119     130.542 159.844  87.937  1.00 30.00           O  
ATOM   1917  H   GLU A 119     127.771 165.061  87.885  1.00 30.00           H  
ATOM   1918  HA  GLU A 119     129.794 163.452  88.752  1.00 30.00           H  
ATOM   1919  HB2 GLU A 119     127.827 162.407  89.251  1.00 30.00           H  
ATOM   1920  HB3 GLU A 119     127.249 162.700  87.802  1.00 30.00           H  
ATOM   1921  HG2 GLU A 119     127.854 160.451  88.051  1.00 30.00           H  
ATOM   1922  HG3 GLU A 119     128.680 161.133  86.881  1.00 30.00           H  
ATOM   1923  N   ILE A 120     130.921 163.991  86.615  1.00 30.00           N  
ATOM   1924  CA  ILE A 120     131.563 164.119  85.314  1.00 30.00           C  
ATOM   1925  C   ILE A 120     132.030 162.750  84.844  1.00 30.00           C  
ATOM   1926  O   ILE A 120     132.718 162.024  85.574  1.00 30.00           O  
ATOM   1927  CB  ILE A 120     132.737 165.105  85.386  1.00 30.00           C  
ATOM   1928  CG1 ILE A 120     132.247 166.463  85.884  1.00 30.00           C  
ATOM   1929  CG2 ILE A 120     133.395 165.256  84.014  1.00 30.00           C  
ATOM   1930  CD1 ILE A 120     133.312 167.519  85.931  1.00 30.00           C  
ATOM   1931  H   ILE A 120     131.433 164.174  87.282  1.00 30.00           H  
ATOM   1932  HA  ILE A 120     130.920 164.457  84.671  1.00 30.00           H  
ATOM   1933  HB  ILE A 120     133.395 164.763  86.010  1.00 30.00           H  
ATOM   1934 HG12 ILE A 120     131.537 166.778  85.302  1.00 30.00           H  
ATOM   1935 HG13 ILE A 120     131.911 166.355  86.786  1.00 30.00           H  
ATOM   1936 HG21 ILE A 120     134.157 165.852  84.087  1.00 30.00           H  
ATOM   1937 HG22 ILE A 120     133.695 164.387  83.701  1.00 30.00           H  
ATOM   1938 HG23 ILE A 120     132.747 165.625  83.394  1.00 30.00           H  
ATOM   1939 HD11 ILE A 120     133.056 168.177  86.596  1.00 30.00           H  
ATOM   1940 HD12 ILE A 120     134.155 167.109  86.180  1.00 30.00           H  
ATOM   1941 HD13 ILE A 120     133.390 167.934  85.058  1.00 30.00           H  
ATOM   1942  N   GLY A 121     131.659 162.392  83.622  1.00 30.00           N  
ATOM   1943  CA  GLY A 121     132.188 161.197  83.000  1.00 30.00           C  
ATOM   1944  C   GLY A 121     132.380 161.393  81.514  1.00 30.00           C  
ATOM   1945  O   GLY A 121     131.430 161.712  80.794  1.00 30.00           O  
ATOM   1946  H   GLY A 121     131.101 162.827  83.133  1.00 30.00           H  
ATOM   1947  HA2 GLY A 121     133.043 160.971  83.397  1.00 30.00           H  
ATOM   1948  HA3 GLY A 121     131.576 160.457  83.140  1.00 30.00           H  
ATOM   1949  N   VAL A 122     133.607 161.201  81.041  1.00 30.00           N  
ATOM   1950  CA  VAL A 122     133.939 161.323  79.628  1.00 30.00           C  
ATOM   1951  C   VAL A 122     134.247 159.919  79.128  1.00 30.00           C  
ATOM   1952  O   VAL A 122     135.287 159.340  79.469  1.00 30.00           O  
ATOM   1953  CB  VAL A 122     135.114 162.285  79.386  1.00 30.00           C  
ATOM   1954  CG1 VAL A 122     136.387 161.804  80.082  1.00 30.00           C  
ATOM   1955  CG2 VAL A 122     135.353 162.473  77.892  1.00 30.00           C  
ATOM   1956  H   VAL A 122     134.277 160.992  81.535  1.00 30.00           H  
ATOM   1957  HA  VAL A 122     133.169 161.657  79.141  1.00 30.00           H  
ATOM   1958  HB  VAL A 122     134.885 163.151  79.757  1.00 30.00           H  
ATOM   1959 HG11 VAL A 122     136.984 162.561  80.192  1.00 30.00           H  
ATOM   1960 HG12 VAL A 122     136.161 161.437  80.949  1.00 30.00           H  
ATOM   1961 HG13 VAL A 122     136.813 161.127  79.535  1.00 30.00           H  
ATOM   1962 HG21 VAL A 122     136.306 162.432  77.722  1.00 30.00           H  
ATOM   1963 HG22 VAL A 122     134.901 161.773  77.399  1.00 30.00           H  
ATOM   1964 HG23 VAL A 122     135.005 163.338  77.625  1.00 30.00           H  
ATOM   1965  N   THR A 123     133.336 159.363  78.337  1.00 30.00           N  
ATOM   1966  CA  THR A 123     133.468 158.011  77.825  1.00 30.00           C  
ATOM   1967  C   THR A 123     133.850 158.041  76.352  1.00 30.00           C  
ATOM   1968  O   THR A 123     133.686 159.053  75.666  1.00 30.00           O  
ATOM   1969  CB  THR A 123     132.169 157.219  77.993  1.00 30.00           C  
ATOM   1970  OG1 THR A 123     131.053 158.044  77.638  1.00 30.00           O  
ATOM   1971  CG2 THR A 123     132.021 156.736  79.428  1.00 30.00           C  
ATOM   1972  H   THR A 123     132.618 159.761  78.080  1.00 30.00           H  
ATOM   1973  HA  THR A 123     134.168 157.549  78.310  1.00 30.00           H  
ATOM   1974  HB  THR A 123     132.189 156.443  77.411  1.00 30.00           H  
ATOM   1975  HG1 THR A 123     130.361 157.574  77.563  1.00 30.00           H  
ATOM   1976 HG21 THR A 123     131.142 156.351  79.558  1.00 30.00           H  
ATOM   1977 HG22 THR A 123     132.692 156.063  79.621  1.00 30.00           H  
ATOM   1978 HG23 THR A 123     132.137 157.479  80.040  1.00 30.00           H  
ATOM   1979  N   ARG A 124     134.364 156.908  75.881  1.00 30.00           N  
ATOM   1980  CA  ARG A 124     134.751 156.787  74.483  1.00 30.00           C  
ATOM   1981  C   ARG A 124     133.537 156.923  73.572  1.00 30.00           C  
ATOM   1982  O   ARG A 124     133.588 157.609  72.544  1.00 30.00           O  
ATOM   1983  CB  ARG A 124     135.458 155.450  74.267  1.00 30.00           C  
ATOM   1984  CG  ARG A 124     136.859 155.388  74.870  1.00 30.00           C  
ATOM   1985  CD  ARG A 124     136.839 155.217  76.391  1.00 30.00           C  
ATOM   1986  NE  ARG A 124     136.069 154.054  76.820  1.00 30.00           N  
ATOM   1987  CZ  ARG A 124     136.575 152.845  77.030  1.00 30.00           C  
ATOM   1988  NH1 ARG A 124     137.867 152.598  76.883  1.00 30.00           N  
ATOM   1989  NH2 ARG A 124     135.765 151.859  77.404  1.00 30.00           N  
ATOM   1990  H   ARG A 124     134.487 156.196  76.348  1.00 30.00           H  
ATOM   1991  HA  ARG A 124     135.374 157.498  74.263  1.00 30.00           H  
ATOM   1992  HB2 ARG A 124     134.925 154.747  74.670  1.00 30.00           H  
ATOM   1993  HB3 ARG A 124     135.537 155.295  73.314  1.00 30.00           H  
ATOM   1994  HG2 ARG A 124     137.344 154.639  74.487  1.00 30.00           H  
ATOM   1995  HG3 ARG A 124     137.316 156.219  74.672  1.00 30.00           H  
ATOM   1996  HD2 ARG A 124     137.750 155.114  76.707  1.00 30.00           H  
ATOM   1997  HD3 ARG A 124     136.449 156.004  76.798  1.00 30.00           H  
ATOM   1998  HE  ARG A 124     135.243 154.178  77.021  1.00 30.00           H  
ATOM   1999 HH11 ARG A 124     138.406 153.222  76.642  1.00 30.00           H  
ATOM   2000 HH12 ARG A 124     138.170 151.805  77.027  1.00 30.00           H  
ATOM   2001 HH21 ARG A 124     134.924 152.009  77.504  1.00 30.00           H  
ATOM   2002 HH22 ARG A 124     136.082 151.072  77.545  1.00 30.00           H  
ATOM   2003  N   ARG A 125     132.430 156.289  73.946  1.00 30.00           N  
ATOM   2004  CA  ARG A 125     131.216 156.358  73.145  1.00 30.00           C  
ATOM   2005  C   ARG A 125     130.644 157.772  73.169  1.00 30.00           C  
ATOM   2006  O   ARG A 125     131.009 158.602  74.005  1.00 30.00           O  
ATOM   2007  CB  ARG A 125     130.180 155.362  73.667  1.00 30.00           C  
ATOM   2008  CG  ARG A 125     130.624 153.910  73.583  1.00 30.00           C  
ATOM   2009  CD  ARG A 125     129.573 152.973  74.151  1.00 30.00           C  
ATOM   2010  NE  ARG A 125     128.390 152.903  73.302  1.00 30.00           N  
ATOM   2011  CZ  ARG A 125     127.249 152.323  73.651  1.00 30.00           C  
ATOM   2012  NH1 ARG A 125     127.091 151.762  74.837  1.00 30.00           N  
ATOM   2013  NH2 ARG A 125     126.240 152.307  72.784  1.00 30.00           N  
ATOM   2014  H   ARG A 125     132.357 155.811  74.659  1.00 30.00           H  
ATOM   2015  HA  ARG A 125     131.426 156.129  72.226  1.00 30.00           H  
ATOM   2016  HB2 ARG A 125     129.996 155.562  74.599  1.00 30.00           H  
ATOM   2017  HB3 ARG A 125     129.368 155.454  73.145  1.00 30.00           H  
ATOM   2018  HG2 ARG A 125     130.772 153.673  72.655  1.00 30.00           H  
ATOM   2019  HG3 ARG A 125     131.442 153.793  74.094  1.00 30.00           H  
ATOM   2020  HD2 ARG A 125     129.945 152.081  74.224  1.00 30.00           H  
ATOM   2021  HD3 ARG A 125     129.299 153.293  75.026  1.00 30.00           H  
ATOM   2022  HE  ARG A 125     128.403 153.346  72.564  1.00 30.00           H  
ATOM   2023 HH11 ARG A 125     127.737 151.766  75.407  1.00 30.00           H  
ATOM   2024 HH12 ARG A 125     126.342 151.392  75.041  1.00 30.00           H  
ATOM   2025 HH21 ARG A 125     126.333 152.669  72.009  1.00 30.00           H  
ATOM   2026 HH22 ARG A 125     125.495 151.935  72.998  1.00 30.00           H  
ATOM   2027  N   GLU A 126     129.738 158.042  72.233  1.00 30.00           N  
ATOM   2028  CA  GLU A 126     129.145 159.366  72.130  1.00 30.00           C  
ATOM   2029  C   GLU A 126     128.269 159.649  73.353  1.00 30.00           C  
ATOM   2030  O   GLU A 126     127.789 158.745  74.041  1.00 30.00           O  
ATOM   2031  CB  GLU A 126     128.340 159.493  70.834  1.00 30.00           C  
ATOM   2032  CG  GLU A 126     127.174 158.524  70.707  1.00 30.00           C  
ATOM   2033  CD  GLU A 126     125.908 159.041  71.364  1.00 30.00           C  
ATOM   2034  OE1 GLU A 126     125.806 160.266  71.586  1.00 30.00           O  
ATOM   2035  OE2 GLU A 126     125.013 158.220  71.657  1.00 30.00           O  
ATOM   2036  H   GLU A 126     129.453 157.480  71.648  1.00 30.00           H  
ATOM   2037  HA  GLU A 126     129.853 160.028  72.110  1.00 30.00           H  
ATOM   2038  HB2 GLU A 126     127.994 160.397  70.767  1.00 30.00           H  
ATOM   2039  HB3 GLU A 126     128.938 159.324  70.088  1.00 30.00           H  
ATOM   2040  HG2 GLU A 126     126.987 158.380  69.766  1.00 30.00           H  
ATOM   2041  HG3 GLU A 126     127.411 157.684  71.130  1.00 30.00           H  
ATOM   2042  N   VAL A 127     128.072 160.942  73.620  1.00 30.00           N  
ATOM   2043  CA  VAL A 127     127.460 161.372  74.877  1.00 30.00           C  
ATOM   2044  C   VAL A 127     125.998 160.939  74.956  1.00 30.00           C  
ATOM   2045  O   VAL A 127     125.537 160.425  75.983  1.00 30.00           O  
ATOM   2046  CB  VAL A 127     127.605 162.896  75.050  1.00 30.00           C  
ATOM   2047  CG1 VAL A 127     129.064 163.272  75.253  1.00 30.00           C  
ATOM   2048  CG2 VAL A 127     127.043 163.646  73.841  1.00 30.00           C  
ATOM   2049  H   VAL A 127     128.290 161.580  73.089  1.00 30.00           H  
ATOM   2050  HA  VAL A 127     127.931 160.947  75.611  1.00 30.00           H  
ATOM   2051  HB  VAL A 127     127.113 163.173  75.838  1.00 30.00           H  
ATOM   2052 HG11 VAL A 127     129.108 164.144  75.676  1.00 30.00           H  
ATOM   2053 HG12 VAL A 127     129.489 162.609  75.817  1.00 30.00           H  
ATOM   2054 HG13 VAL A 127     129.501 163.303  74.387  1.00 30.00           H  
ATOM   2055 HG21 VAL A 127     127.137 164.599  73.993  1.00 30.00           H  
ATOM   2056 HG22 VAL A 127     127.540 163.397  73.048  1.00 30.00           H  
ATOM   2057 HG23 VAL A 127     126.107 163.426  73.724  1.00 30.00           H  
ATOM   2058  N   HIS A 128     125.246 161.129  73.871  1.00 30.00           N  
ATOM   2059  CA  HIS A 128     123.788 161.056  73.932  1.00 30.00           C  
ATOM   2060  C   HIS A 128     123.247 159.674  74.285  1.00 30.00           C  
ATOM   2061  O   HIS A 128     122.027 159.485  74.329  1.00 30.00           O  
ATOM   2062  CB  HIS A 128     123.193 161.533  72.605  1.00 30.00           C  
ATOM   2063  CG  HIS A 128     123.440 162.985  72.329  1.00 30.00           C  
ATOM   2064  ND1 HIS A 128     124.567 163.438  71.678  1.00 30.00           N  
ATOM   2065  CD2 HIS A 128     122.709 164.085  72.624  1.00 30.00           C  
ATOM   2066  CE1 HIS A 128     124.518 164.755  71.582  1.00 30.00           C  
ATOM   2067  NE2 HIS A 128     123.400 165.172  72.149  1.00 30.00           N  
ATOM   2068  H   HIS A 128     125.558 161.302  73.088  1.00 30.00           H  
ATOM   2069  HA  HIS A 128     123.471 161.656  74.618  1.00 30.00           H  
ATOM   2070  HB2 HIS A 128     123.578 161.020  71.879  1.00 30.00           H  
ATOM   2071  HB3 HIS A 128     122.234 161.397  72.631  1.00 30.00           H  
ATOM   2072  HD2 HIS A 128     121.891 164.102  73.067  1.00 30.00           H  
ATOM   2073  HE1 HIS A 128     125.161 165.297  71.184  1.00 30.00           H  
ATOM   2074  HE2 HIS A 128     123.146 165.992  72.209  1.00 30.00           H  
ATOM   2075  N   ILE A 129     124.122 158.707  74.536  1.00 30.00           N  
ATOM   2076  CA  ILE A 129     123.717 157.410  75.072  1.00 30.00           C  
ATOM   2077  C   ILE A 129     124.258 157.198  76.482  1.00 30.00           C  
ATOM   2078  O   ILE A 129     123.527 156.775  77.380  1.00 30.00           O  
ATOM   2079  CB  ILE A 129     124.155 156.272  74.119  1.00 30.00           C  
ATOM   2080  CG1 ILE A 129     123.698 154.919  74.663  1.00 30.00           C  
ATOM   2081  CG2 ILE A 129     125.666 156.273  73.917  1.00 30.00           C  
ATOM   2082  CD1 ILE A 129     123.633 153.837  73.608  1.00 30.00           C  
ATOM   2083  H   ILE A 129     124.967 158.776  74.401  1.00 30.00           H  
ATOM   2084  HA  ILE A 129     122.749 157.382  75.128  1.00 30.00           H  
ATOM   2085  HB  ILE A 129     123.733 156.414  73.257  1.00 30.00           H  
ATOM   2086 HG12 ILE A 129     124.320 154.627  75.348  1.00 30.00           H  
ATOM   2087 HG13 ILE A 129     122.812 155.018  75.043  1.00 30.00           H  
ATOM   2088 HG21 ILE A 129     125.888 155.640  73.219  1.00 30.00           H  
ATOM   2089 HG22 ILE A 129     125.956 157.160  73.658  1.00 30.00           H  
ATOM   2090 HG23 ILE A 129     126.099 156.013  74.746  1.00 30.00           H  
ATOM   2091 HD11 ILE A 129     123.719 152.972  74.035  1.00 30.00           H  
ATOM   2092 HD12 ILE A 129     122.780 153.897  73.149  1.00 30.00           H  
ATOM   2093 HD13 ILE A 129     124.357 153.970  72.978  1.00 30.00           H  
ATOM   2094  N   TYR A 130     125.543 157.499  76.692  1.00 30.00           N  
ATOM   2095  CA  TYR A 130     126.148 157.356  78.013  1.00 30.00           C  
ATOM   2096  C   TYR A 130     125.441 158.221  79.046  1.00 30.00           C  
ATOM   2097  O   TYR A 130     125.316 157.824  80.214  1.00 30.00           O  
ATOM   2098  CB  TYR A 130     127.633 157.720  77.928  1.00 30.00           C  
ATOM   2099  CG  TYR A 130     128.378 157.711  79.245  1.00 30.00           C  
ATOM   2100  CD1 TYR A 130     128.320 156.614  80.093  1.00 30.00           C  
ATOM   2101  CD2 TYR A 130     129.161 158.793  79.627  1.00 30.00           C  
ATOM   2102  CE1 TYR A 130     129.011 156.601  81.293  1.00 30.00           C  
ATOM   2103  CE2 TYR A 130     129.858 158.788  80.819  1.00 30.00           C  
ATOM   2104  CZ  TYR A 130     129.780 157.689  81.648  1.00 30.00           C  
ATOM   2105  OH  TYR A 130     130.469 157.686  82.840  1.00 30.00           O  
ATOM   2106  H   TYR A 130     126.080 157.789  76.087  1.00 30.00           H  
ATOM   2107  HA  TYR A 130     126.081 156.434  78.299  1.00 30.00           H  
ATOM   2108  HB2 TYR A 130     128.071 157.086  77.340  1.00 30.00           H  
ATOM   2109  HB3 TYR A 130     127.708 158.613  77.558  1.00 30.00           H  
ATOM   2110  HD1 TYR A 130     127.805 155.877  79.854  1.00 30.00           H  
ATOM   2111  HD2 TYR A 130     129.217 159.536  79.070  1.00 30.00           H  
ATOM   2112  HE1 TYR A 130     128.961 155.861  81.853  1.00 30.00           H  
ATOM   2113  HE2 TYR A 130     130.374 159.522  81.063  1.00 30.00           H  
ATOM   2114  HH  TYR A 130     130.323 156.971  83.256  1.00 30.00           H  
ATOM   2115  N   TYR A 131     124.972 159.401  78.638  1.00 30.00           N  
ATOM   2116  CA  TYR A 131     124.290 160.309  79.548  1.00 30.00           C  
ATOM   2117  C   TYR A 131     123.084 159.622  80.170  1.00 30.00           C  
ATOM   2118  O   TYR A 131     123.033 159.432  81.389  1.00 30.00           O  
ATOM   2119  CB  TYR A 131     123.849 161.579  78.822  1.00 30.00           C  
ATOM   2120  CG  TYR A 131     123.427 162.679  79.765  1.00 30.00           C  
ATOM   2121  CD1 TYR A 131     124.373 163.400  80.473  1.00 30.00           C  
ATOM   2122  CD2 TYR A 131     122.087 162.986  79.958  1.00 30.00           C  
ATOM   2123  CE1 TYR A 131     124.002 164.399  81.337  1.00 30.00           C  
ATOM   2124  CE2 TYR A 131     121.705 163.989  80.826  1.00 30.00           C  
ATOM   2125  CZ  TYR A 131     122.667 164.693  81.515  1.00 30.00           C  
ATOM   2126  OH  TYR A 131     122.297 165.693  82.382  1.00 30.00           O  
ATOM   2127  H   TYR A 131     125.039 159.695  77.832  1.00 30.00           H  
ATOM   2128  HA  TYR A 131     124.897 160.562  80.261  1.00 30.00           H  
ATOM   2129  HB2 TYR A 131     124.586 161.911  78.288  1.00 30.00           H  
ATOM   2130  HB3 TYR A 131     123.095 161.371  78.249  1.00 30.00           H  
ATOM   2131  HD1 TYR A 131     125.275 163.207  80.357  1.00 30.00           H  
ATOM   2132  HD2 TYR A 131     121.437 162.512  79.495  1.00 30.00           H  
ATOM   2133  HE1 TYR A 131     124.652 164.872  81.800  1.00 30.00           H  
ATOM   2134  HE2 TYR A 131     120.804 164.187  80.947  1.00 30.00           H  
ATOM   2135  HH  TYR A 131     122.964 165.954  82.823  1.00 30.00           H  
ATOM   2136  N   LEU A 132     122.110 159.239  79.343  1.00 30.00           N  
ATOM   2137  CA  LEU A 132     120.925 158.573  79.864  1.00 30.00           C  
ATOM   2138  C   LEU A 132     121.236 157.206  80.456  1.00 30.00           C  
ATOM   2139  O   LEU A 132     120.493 156.752  81.331  1.00 30.00           O  
ATOM   2140  CB  LEU A 132     119.859 158.437  78.772  1.00 30.00           C  
ATOM   2141  CG  LEU A 132     118.940 159.644  78.537  1.00 30.00           C  
ATOM   2142  CD1 LEU A 132     118.119 159.961  79.786  1.00 30.00           C  
ATOM   2143  CD2 LEU A 132     119.716 160.871  78.080  1.00 30.00           C  
ATOM   2144  H   LEU A 132     122.112 159.353  78.490  1.00 30.00           H  
ATOM   2145  HA  LEU A 132     120.557 159.119  80.574  1.00 30.00           H  
ATOM   2146  HB2 LEU A 132     120.309 158.253  77.932  1.00 30.00           H  
ATOM   2147  HB3 LEU A 132     119.289 157.686  79.000  1.00 30.00           H  
ATOM   2148  HG  LEU A 132     118.315 159.420  77.831  1.00 30.00           H  
ATOM   2149 HD11 LEU A 132     117.453 160.628  79.564  1.00 30.00           H  
ATOM   2150 HD12 LEU A 132     117.687 159.150  80.093  1.00 30.00           H  
ATOM   2151 HD13 LEU A 132     118.708 160.303  80.476  1.00 30.00           H  
ATOM   2152 HD21 LEU A 132     119.136 161.646  78.124  1.00 30.00           H  
ATOM   2153 HD22 LEU A 132     120.477 161.000  78.664  1.00 30.00           H  
ATOM   2154 HD23 LEU A 132     120.019 160.734  77.169  1.00 30.00           H  
ATOM   2155  N   GLU A 133     122.323 156.554  80.037  1.00 30.00           N  
ATOM   2156  CA  GLU A 133     122.727 155.322  80.704  1.00 30.00           C  
ATOM   2157  C   GLU A 133     123.014 155.584  82.178  1.00 30.00           C  
ATOM   2158  O   GLU A 133     122.338 155.049  83.066  1.00 30.00           O  
ATOM   2159  CB  GLU A 133     123.948 154.722  80.005  1.00 30.00           C  
ATOM   2160  CG  GLU A 133     123.599 153.701  78.933  1.00 30.00           C  
ATOM   2161  CD  GLU A 133     124.796 153.294  78.097  1.00 30.00           C  
ATOM   2162  OE1 GLU A 133     125.593 154.178  77.724  1.00 30.00           O  
ATOM   2163  OE2 GLU A 133     124.940 152.086  77.815  1.00 30.00           O  
ATOM   2164  H   GLU A 133     122.828 156.798  79.387  1.00 30.00           H  
ATOM   2165  HA  GLU A 133     122.003 154.679  80.649  1.00 30.00           H  
ATOM   2166  HB2 GLU A 133     124.450 155.437  79.583  1.00 30.00           H  
ATOM   2167  HB3 GLU A 133     124.502 154.279  80.668  1.00 30.00           H  
ATOM   2168  HG2 GLU A 133     123.246 152.905  79.359  1.00 30.00           H  
ATOM   2169  HG3 GLU A 133     122.934 154.082  78.340  1.00 30.00           H  
ATOM   2170  N   LYS A 134     123.999 156.437  82.461  1.00 30.00           N  
ATOM   2171  CA  LYS A 134     124.285 156.753  83.856  1.00 30.00           C  
ATOM   2172  C   LYS A 134     123.091 157.394  84.548  1.00 30.00           C  
ATOM   2173  O   LYS A 134     122.966 157.285  85.773  1.00 30.00           O  
ATOM   2174  CB  LYS A 134     125.503 157.671  83.969  1.00 30.00           C  
ATOM   2175  CG  LYS A 134     125.338 159.031  83.320  1.00 30.00           C  
ATOM   2176  CD  LYS A 134     126.453 159.964  83.747  1.00 30.00           C  
ATOM   2177  CE  LYS A 134     127.794 159.502  83.245  1.00 30.00           C  
ATOM   2178  NZ  LYS A 134     128.863 160.501  83.516  1.00 30.00           N  
ATOM   2179  H   LYS A 134     124.500 156.832  81.885  1.00 30.00           H  
ATOM   2180  HA  LYS A 134     124.492 155.929  84.324  1.00 30.00           H  
ATOM   2181  HB2 LYS A 134     125.696 157.814  84.908  1.00 30.00           H  
ATOM   2182  HB3 LYS A 134     126.257 157.231  83.543  1.00 30.00           H  
ATOM   2183  HG2 LYS A 134     125.373 158.934  82.356  1.00 30.00           H  
ATOM   2184  HG3 LYS A 134     124.495 159.423  83.591  1.00 30.00           H  
ATOM   2185  HD2 LYS A 134     126.296 160.834  83.360  1.00 30.00           H  
ATOM   2186  HD3 LYS A 134     126.484 160.019  84.716  1.00 30.00           H  
ATOM   2187  HE2 LYS A 134     128.036 158.671  83.682  1.00 30.00           H  
ATOM   2188  HE3 LYS A 134     127.730 159.375  82.285  1.00 30.00           H  
ATOM   2189  HZ1 LYS A 134     129.484 160.464  82.880  1.00 30.00           H  
ATOM   2190  HZ2 LYS A 134     128.515 161.320  83.534  1.00 30.00           H  
ATOM   2191  HZ3 LYS A 134     129.242 160.334  84.304  1.00 30.00           H  
ATOM   2192  N   ALA A 135     122.210 158.061  83.797  1.00 30.00           N  
ATOM   2193  CA  ALA A 135     121.015 158.640  84.400  1.00 30.00           C  
ATOM   2194  C   ALA A 135     120.078 157.557  84.917  1.00 30.00           C  
ATOM   2195  O   ALA A 135     119.515 157.689  86.010  1.00 30.00           O  
ATOM   2196  CB  ALA A 135     120.296 159.531  83.390  1.00 30.00           C  
ATOM   2197  H   ALA A 135     122.283 158.191  82.949  1.00 30.00           H  
ATOM   2198  HA  ALA A 135     121.278 159.193  85.151  1.00 30.00           H  
ATOM   2199  HB1 ALA A 135     119.564 159.987  83.836  1.00 30.00           H  
ATOM   2200  HB2 ALA A 135     120.924 160.178  83.035  1.00 30.00           H  
ATOM   2201  HB3 ALA A 135     119.951 158.976  82.673  1.00 30.00           H  
ATOM   2202  N   ASN A 136     119.882 156.485  84.145  1.00 30.00           N  
ATOM   2203  CA  ASN A 136     119.013 155.411  84.615  1.00 30.00           C  
ATOM   2204  C   ASN A 136     119.731 154.529  85.630  1.00 30.00           C  
ATOM   2205  O   ASN A 136     119.078 153.768  86.355  1.00 30.00           O  
ATOM   2206  CB  ASN A 136     118.476 154.593  83.433  1.00 30.00           C  
ATOM   2207  CG  ASN A 136     119.528 153.708  82.783  1.00 30.00           C  
ATOM   2208  OD1 ASN A 136     120.590 153.461  83.340  1.00 30.00           O  
ATOM   2209  ND2 ASN A 136     119.222 153.224  81.584  1.00 30.00           N  
ATOM   2210  H   ASN A 136     120.229 156.360  83.368  1.00 30.00           H  
ATOM   2211  HA  ASN A 136     118.249 155.807  85.063  1.00 30.00           H  
ATOM   2212  HB2 ASN A 136     117.759 154.022  83.747  1.00 30.00           H  
ATOM   2213  HB3 ASN A 136     118.143 155.203  82.756  1.00 30.00           H  
ATOM   2214 HD21 ASN A 136     118.467 153.417  81.224  1.00 30.00           H  
ATOM   2215 HD22 ASN A 136     119.779 152.715  81.171  1.00 30.00           H  
ATOM   2216  N   LYS A 137     121.064 154.612  85.698  1.00 30.00           N  
ATOM   2217  CA  LYS A 137     121.768 154.003  86.825  1.00 30.00           C  
ATOM   2218  C   LYS A 137     121.470 154.727  88.133  1.00 30.00           C  
ATOM   2219  O   LYS A 137     121.420 154.090  89.192  1.00 30.00           O  
ATOM   2220  CB  LYS A 137     123.280 153.984  86.578  1.00 30.00           C  
ATOM   2221  CG  LYS A 137     123.800 152.731  85.883  1.00 30.00           C  
ATOM   2222  CD  LYS A 137     123.415 152.679  84.422  1.00 30.00           C  
ATOM   2223  CE  LYS A 137     124.064 151.505  83.711  1.00 30.00           C  
ATOM   2224  NZ  LYS A 137     123.617 151.398  82.296  1.00 30.00           N  
ATOM   2225  H   LYS A 137     121.568 155.001  85.121  1.00 30.00           H  
ATOM   2226  HA  LYS A 137     121.472 153.085  86.919  1.00 30.00           H  
ATOM   2227  HB2 LYS A 137     123.512 154.745  86.026  1.00 30.00           H  
ATOM   2228  HB3 LYS A 137     123.733 154.053  87.434  1.00 30.00           H  
ATOM   2229  HG2 LYS A 137     124.768 152.716  85.940  1.00 30.00           H  
ATOM   2230  HG3 LYS A 137     123.429 151.948  86.319  1.00 30.00           H  
ATOM   2231  HD2 LYS A 137     122.456 152.588  84.347  1.00 30.00           H  
ATOM   2232  HD3 LYS A 137     123.718 153.492  83.988  1.00 30.00           H  
ATOM   2233  HE2 LYS A 137     125.027 151.621  83.717  1.00 30.00           H  
ATOM   2234  HE3 LYS A 137     123.823 150.685  84.168  1.00 30.00           H  
ATOM   2235  HZ1 LYS A 137     123.986 150.685  81.912  1.00 30.00           H  
ATOM   2236  HZ2 LYS A 137     122.731 151.316  82.263  1.00 30.00           H  
ATOM   2237  HZ3 LYS A 137     123.855 152.127  81.845  1.00 30.00           H  
ATOM   2238  N   ILE A 138     121.268 156.040  88.084  1.00 30.00           N  
ATOM   2239  CA  ILE A 138     121.046 156.856  89.276  1.00 30.00           C  
ATOM   2240  C   ILE A 138     119.555 157.152  89.379  1.00 30.00           C  
ATOM   2241  O   ILE A 138     118.932 157.595  88.408  1.00 30.00           O  
ATOM   2242  CB  ILE A 138     121.880 158.148  89.231  1.00 30.00           C  
ATOM   2243  CG1 ILE A 138     121.827 158.869  90.581  1.00 30.00           C  
ATOM   2244  CG2 ILE A 138     121.400 159.064  88.113  1.00 30.00           C  
ATOM   2245  CD1 ILE A 138     122.626 160.160  90.616  1.00 30.00           C  
ATOM   2246  H   ILE A 138     121.253 156.493  87.354  1.00 30.00           H  
ATOM   2247  HA  ILE A 138     121.311 156.355  90.063  1.00 30.00           H  
ATOM   2248  HB  ILE A 138     122.803 157.909  89.051  1.00 30.00           H  
ATOM   2249 HG12 ILE A 138     120.905 159.085  90.786  1.00 30.00           H  
ATOM   2250 HG13 ILE A 138     122.186 158.281  91.264  1.00 30.00           H  
ATOM   2251 HG21 ILE A 138     122.053 159.765  87.974  1.00 30.00           H  
ATOM   2252 HG22 ILE A 138     121.302 158.543  87.301  1.00 30.00           H  
ATOM   2253 HG23 ILE A 138     120.547 159.450  88.363  1.00 30.00           H  
ATOM   2254 HD11 ILE A 138     122.601 160.521  91.516  1.00 30.00           H  
ATOM   2255 HD12 ILE A 138     123.541 159.970  90.362  1.00 30.00           H  
ATOM   2256 HD13 ILE A 138     122.238 160.796  89.996  1.00 30.00           H  
ATOM   2257  N   LYS A 139     118.983 156.909  90.556  1.00 30.00           N  
ATOM   2258  CA  LYS A 139     117.536 156.943  90.723  1.00 30.00           C  
ATOM   2259  C   LYS A 139     117.058 158.340  91.099  1.00 30.00           C  
ATOM   2260  O   LYS A 139     117.512 158.912  92.095  1.00 30.00           O  
ATOM   2261  CB  LYS A 139     117.108 155.946  91.799  1.00 30.00           C  
ATOM   2262  CG  LYS A 139     117.513 154.505  91.523  1.00 30.00           C  
ATOM   2263  CD  LYS A 139     116.682 153.884  90.412  1.00 30.00           C  
ATOM   2264  CE  LYS A 139     117.410 153.924  89.078  1.00 30.00           C  
ATOM   2265  NZ  LYS A 139     116.657 153.206  88.015  1.00 30.00           N  
ATOM   2266  H   LYS A 139     119.415 156.722  91.277  1.00 30.00           H  
ATOM   2267  HA  LYS A 139     117.109 156.695  89.889  1.00 30.00           H  
ATOM   2268  HB2 LYS A 139     117.515 156.209  92.640  1.00 30.00           H  
ATOM   2269  HB3 LYS A 139     116.143 155.972  91.882  1.00 30.00           H  
ATOM   2270  HG2 LYS A 139     118.446 154.480  91.256  1.00 30.00           H  
ATOM   2271  HG3 LYS A 139     117.383 153.981  92.328  1.00 30.00           H  
ATOM   2272  HD2 LYS A 139     116.501 152.957  90.631  1.00 30.00           H  
ATOM   2273  HD3 LYS A 139     115.852 154.375  90.319  1.00 30.00           H  
ATOM   2274  HE2 LYS A 139     117.521 154.846  88.798  1.00 30.00           H  
ATOM   2275  HE3 LYS A 139     118.277 153.498  89.174  1.00 30.00           H  
ATOM   2276  HZ1 LYS A 139     117.108 153.238  87.248  1.00 30.00           H  
ATOM   2277  HZ2 LYS A 139     116.539 152.356  88.247  1.00 30.00           H  
ATOM   2278  HZ3 LYS A 139     115.861 153.587  87.898  1.00 30.00           H  
ATOM   2279  N   SER A 140     116.132 158.882  90.302  1.00 30.00           N  
ATOM   2280  CA  SER A 140     115.450 160.131  90.623  1.00 30.00           C  
ATOM   2281  C   SER A 140     116.435 161.185  91.111  1.00 30.00           C  
ATOM   2282  O   SER A 140     116.350 161.640  92.255  1.00 30.00           O  
ATOM   2283  CB  SER A 140     114.369 159.893  91.679  1.00 30.00           C  
ATOM   2284  OG  SER A 140     113.711 161.101  92.014  1.00 30.00           O  
ATOM   2285  H   SER A 140     115.880 158.535  89.556  1.00 30.00           H  
ATOM   2286  HA  SER A 140     115.019 160.472  89.824  1.00 30.00           H  
ATOM   2287  HB2 SER A 140     113.717 159.266  91.327  1.00 30.00           H  
ATOM   2288  HB3 SER A 140     114.782 159.527  92.476  1.00 30.00           H  
ATOM   2289  HG  SER A 140     113.088 160.948  92.557  1.00 30.00           H  
ATOM   2290  N   GLU A 141     117.365 161.577  90.251  1.00 30.00           N  
ATOM   2291  CA  GLU A 141     118.495 162.402  90.653  1.00 30.00           C  
ATOM   2292  C   GLU A 141     118.247 163.862  90.303  1.00 30.00           C  
ATOM   2293  O   GLU A 141     117.835 164.186  89.185  1.00 30.00           O  
ATOM   2294  CB  GLU A 141     119.784 161.909  89.985  1.00 30.00           C  
ATOM   2295  CG  GLU A 141     119.946 162.253  88.503  1.00 30.00           C  
ATOM   2296  CD  GLU A 141     118.978 161.508  87.603  1.00 30.00           C  
ATOM   2297  OE1 GLU A 141     118.127 160.764  88.131  1.00 30.00           O  
ATOM   2298  OE2 GLU A 141     119.070 161.668  86.369  1.00 30.00           O  
ATOM   2299  H   GLU A 141     117.357 161.381  89.417  1.00 30.00           H  
ATOM   2300  HA  GLU A 141     118.611 162.337  91.614  1.00 30.00           H  
ATOM   2301  HB2 GLU A 141     120.538 162.286  90.460  1.00 30.00           H  
ATOM   2302  HB3 GLU A 141     119.812 160.941  90.059  1.00 30.00           H  
ATOM   2303  HG2 GLU A 141     119.825 163.204  88.364  1.00 30.00           H  
ATOM   2304  HG3 GLU A 141     120.842 162.000  88.231  1.00 30.00           H  
ATOM   2305  N   LYS A 142     118.491 164.739  91.275  1.00 30.00           N  
ATOM   2306  CA  LYS A 142     118.513 166.176  91.044  1.00 30.00           C  
ATOM   2307  C   LYS A 142     119.909 166.712  90.783  1.00 30.00           C  
ATOM   2308  O   LYS A 142     120.044 167.789  90.200  1.00 30.00           O  
ATOM   2309  CB  LYS A 142     117.908 166.923  92.239  1.00 30.00           C  
ATOM   2310  CG  LYS A 142     116.395 167.048  92.175  1.00 30.00           C  
ATOM   2311  CD  LYS A 142     115.710 165.717  92.435  1.00 30.00           C  
ATOM   2312  CE  LYS A 142     114.197 165.863  92.407  1.00 30.00           C  
ATOM   2313  NZ  LYS A 142     113.510 164.552  92.554  1.00 30.00           N  
ATOM   2314  H   LYS A 142     118.647 164.519  92.091  1.00 30.00           H  
ATOM   2315  HA  LYS A 142     117.971 166.377  90.266  1.00 30.00           H  
ATOM   2316  HB2 LYS A 142     118.132 166.448  93.053  1.00 30.00           H  
ATOM   2317  HB3 LYS A 142     118.278 167.820  92.268  1.00 30.00           H  
ATOM   2318  HG2 LYS A 142     116.098 167.679  92.849  1.00 30.00           H  
ATOM   2319  HG3 LYS A 142     116.137 167.354  91.291  1.00 30.00           H  
ATOM   2320  HD2 LYS A 142     115.965 165.085  91.745  1.00 30.00           H  
ATOM   2321  HD3 LYS A 142     115.970 165.387  93.308  1.00 30.00           H  
ATOM   2322  HE2 LYS A 142     113.920 166.435  93.139  1.00 30.00           H  
ATOM   2323  HE3 LYS A 142     113.930 166.251  91.560  1.00 30.00           H  
ATOM   2324  HZ1 LYS A 142     112.628 164.667  92.524  1.00 30.00           H  
ATOM   2325  HZ2 LYS A 142     113.753 164.006  91.894  1.00 30.00           H  
ATOM   2326  HZ3 LYS A 142     113.728 164.179  93.332  1.00 30.00           H  
ATOM   2327  N   THR A 143     120.947 165.990  91.204  1.00 30.00           N  
ATOM   2328  CA  THR A 143     122.300 166.317  90.783  1.00 30.00           C  
ATOM   2329  C   THR A 143     122.377 166.374  89.264  1.00 30.00           C  
ATOM   2330  O   THR A 143     122.034 165.411  88.573  1.00 30.00           O  
ATOM   2331  CB  THR A 143     123.297 165.286  91.321  1.00 30.00           C  
ATOM   2332  OG1 THR A 143     124.624 165.663  90.936  1.00 30.00           O  
ATOM   2333  CG2 THR A 143     122.991 163.894  90.789  1.00 30.00           C  
ATOM   2334  H   THR A 143     120.890 165.314  91.731  1.00 30.00           H  
ATOM   2335  HA  THR A 143     122.545 167.187  91.132  1.00 30.00           H  
ATOM   2336  HB  THR A 143     123.239 165.260  92.288  1.00 30.00           H  
ATOM   2337  HG1 THR A 143     125.166 165.052  91.136  1.00 30.00           H  
ATOM   2338 HG21 THR A 143     123.470 163.231  91.309  1.00 30.00           H  
ATOM   2339 HG22 THR A 143     122.042 163.720  90.857  1.00 30.00           H  
ATOM   2340 HG23 THR A 143     123.261 163.823  89.861  1.00 30.00           H  
ATOM   2341  N   HIS A 144     122.814 167.517  88.752  1.00 30.00           N  
ATOM   2342  CA  HIS A 144     122.974 167.692  87.321  1.00 30.00           C  
ATOM   2343  C   HIS A 144     124.146 166.861  86.823  1.00 30.00           C  
ATOM   2344  O   HIS A 144     125.176 166.747  87.493  1.00 30.00           O  
ATOM   2345  CB  HIS A 144     123.191 169.167  87.000  1.00 30.00           C  
ATOM   2346  CG  HIS A 144     123.415 169.454  85.550  1.00 30.00           C  
ATOM   2347  ND1 HIS A 144     124.559 169.075  84.882  1.00 30.00           N  
ATOM   2348  CD2 HIS A 144     122.644 170.097  84.642  1.00 30.00           C  
ATOM   2349  CE1 HIS A 144     124.482 169.469  83.624  1.00 30.00           C  
ATOM   2350  NE2 HIS A 144     123.329 170.091  83.452  1.00 30.00           N  
ATOM   2351  H   HIS A 144     123.025 168.209  89.218  1.00 30.00           H  
ATOM   2352  HA  HIS A 144     122.169 167.393  86.867  1.00 30.00           H  
ATOM   2353  HB2 HIS A 144     122.431 169.684  87.307  1.00 30.00           H  
ATOM   2354  HB3 HIS A 144     123.993 169.430  87.466  1.00 30.00           H  
ATOM   2355  HD1 HIS A 144     125.220 168.649  85.229  1.00 30.00           H  
ATOM   2356  HD2 HIS A 144     121.807 170.471  84.794  1.00 30.00           H  
ATOM   2357  HE1 HIS A 144     125.127 169.331  82.969  1.00 30.00           H  
ATOM   2358  N   ILE A 145     123.983 166.281  85.640  1.00 30.00           N  
ATOM   2359  CA  ILE A 145     124.978 165.411  85.029  1.00 30.00           C  
ATOM   2360  C   ILE A 145     125.466 166.084  83.755  1.00 30.00           C  
ATOM   2361  O   ILE A 145     124.669 166.670  83.015  1.00 30.00           O  
ATOM   2362  CB  ILE A 145     124.398 164.015  84.737  1.00 30.00           C  
ATOM   2363  CG1 ILE A 145     123.929 163.351  86.033  1.00 30.00           C  
ATOM   2364  CG2 ILE A 145     125.419 163.124  84.062  1.00 30.00           C  
ATOM   2365  CD1 ILE A 145     122.476 163.601  86.365  1.00 30.00           C  
ATOM   2366  H   ILE A 145     123.277 166.379  85.158  1.00 30.00           H  
ATOM   2367  HA  ILE A 145     125.733 165.308  85.630  1.00 30.00           H  
ATOM   2368  HB  ILE A 145     123.635 164.114  84.147  1.00 30.00           H  
ATOM   2369 HG12 ILE A 145     124.053 162.392  85.954  1.00 30.00           H  
ATOM   2370 HG13 ILE A 145     124.462 163.692  86.767  1.00 30.00           H  
ATOM   2371 HG21 ILE A 145     124.937 162.405  83.625  1.00 30.00           H  
ATOM   2372 HG22 ILE A 145     125.924 163.621  83.404  1.00 30.00           H  
ATOM   2373 HG23 ILE A 145     126.016 162.764  84.735  1.00 30.00           H  
ATOM   2374 HD11 ILE A 145     122.320 163.352  87.289  1.00 30.00           H  
ATOM   2375 HD12 ILE A 145     122.276 164.541  86.237  1.00 30.00           H  
ATOM   2376 HD13 ILE A 145     121.922 163.064  85.777  1.00 30.00           H  
ATOM   2377  N   HIS A 146     126.773 166.009  83.508  1.00 30.00           N  
ATOM   2378  CA  HIS A 146     127.372 166.590  82.311  1.00 30.00           C  
ATOM   2379  C   HIS A 146     128.515 165.695  81.859  1.00 30.00           C  
ATOM   2380  O   HIS A 146     129.376 165.334  82.665  1.00 30.00           O  
ATOM   2381  CB  HIS A 146     127.870 168.012  82.584  1.00 30.00           C  
ATOM   2382  CG  HIS A 146     128.535 168.653  81.407  1.00 30.00           C  
ATOM   2383  ND1 HIS A 146     127.845 169.007  80.268  1.00 30.00           N  
ATOM   2384  CD2 HIS A 146     129.822 169.013  81.195  1.00 30.00           C  
ATOM   2385  CE1 HIS A 146     128.681 169.551  79.402  1.00 30.00           C  
ATOM   2386  NE2 HIS A 146     129.886 169.569  79.941  1.00 30.00           N  
ATOM   2387  H   HIS A 146     127.340 165.622  84.027  1.00 30.00           H  
ATOM   2388  HA  HIS A 146     126.711 166.626  81.603  1.00 30.00           H  
ATOM   2389  HB2 HIS A 146     127.115 168.565  82.836  1.00 30.00           H  
ATOM   2390  HB3 HIS A 146     128.513 167.984  83.309  1.00 30.00           H  
ATOM   2391  HD1 HIS A 146     127.002 168.888  80.139  1.00 30.00           H  
ATOM   2392  HD2 HIS A 146     130.531 168.902  81.788  1.00 30.00           H  
ATOM   2393  HE1 HIS A 146     128.458 169.871  78.558  1.00 30.00           H  
ATOM   2394  N   ILE A 147     128.523 165.338  80.574  1.00 30.00           N  
ATOM   2395  CA  ILE A 147     129.503 164.414  80.016  1.00 30.00           C  
ATOM   2396  C   ILE A 147     130.013 164.953  78.685  1.00 30.00           C  
ATOM   2397  O   ILE A 147     129.261 165.572  77.925  1.00 30.00           O  
ATOM   2398  CB  ILE A 147     128.909 163.001  79.834  1.00 30.00           C  
ATOM   2399  CG1 ILE A 147     127.787 163.003  78.791  1.00 30.00           C  
ATOM   2400  CG2 ILE A 147     128.395 162.467  81.163  1.00 30.00           C  
ATOM   2401  CD1 ILE A 147     127.335 161.618  78.392  1.00 30.00           C  
ATOM   2402  H   ILE A 147     127.957 165.627  79.995  1.00 30.00           H  
ATOM   2403  HA  ILE A 147     130.259 164.346  80.620  1.00 30.00           H  
ATOM   2404  HB  ILE A 147     129.610 162.412  79.516  1.00 30.00           H  
ATOM   2405 HG12 ILE A 147     127.020 163.471  79.156  1.00 30.00           H  
ATOM   2406 HG13 ILE A 147     128.088 163.446  77.984  1.00 30.00           H  
ATOM   2407 HG21 ILE A 147     128.199 161.522  81.070  1.00 30.00           H  
ATOM   2408 HG22 ILE A 147     129.077 162.599  81.840  1.00 30.00           H  
ATOM   2409 HG23 ILE A 147     127.591 162.951  81.408  1.00 30.00           H  
ATOM   2410 HD11 ILE A 147     126.698 161.694  77.664  1.00 30.00           H  
ATOM   2411 HD12 ILE A 147     128.107 161.107  78.101  1.00 30.00           H  
ATOM   2412 HD13 ILE A 147     126.919 161.186  79.154  1.00 30.00           H  
ATOM   2413  N   PHE A 148     131.294 164.720  78.414  1.00 30.00           N  
ATOM   2414  CA  PHE A 148     131.889 164.938  77.104  1.00 30.00           C  
ATOM   2415  C   PHE A 148     132.194 163.598  76.444  1.00 30.00           C  
ATOM   2416  O   PHE A 148     132.117 162.538  77.069  1.00 30.00           O  
ATOM   2417  CB  PHE A 148     133.181 165.760  77.194  1.00 30.00           C  
ATOM   2418  CG  PHE A 148     133.013 167.106  77.838  1.00 30.00           C  
ATOM   2419  CD1 PHE A 148     132.928 167.232  79.214  1.00 30.00           C  
ATOM   2420  CD2 PHE A 148     132.955 168.251  77.060  1.00 30.00           C  
ATOM   2421  CE1 PHE A 148     132.784 168.475  79.800  1.00 30.00           C  
ATOM   2422  CE2 PHE A 148     132.808 169.496  77.641  1.00 30.00           C  
ATOM   2423  CZ  PHE A 148     132.724 169.607  79.012  1.00 30.00           C  
ATOM   2424  H   PHE A 148     131.856 164.425  78.996  1.00 30.00           H  
ATOM   2425  HA  PHE A 148     131.262 165.418  76.541  1.00 30.00           H  
ATOM   2426  HB2 PHE A 148     133.830 165.265  77.717  1.00 30.00           H  
ATOM   2427  HB3 PHE A 148     133.523 165.902  76.298  1.00 30.00           H  
ATOM   2428  HD1 PHE A 148     132.970 166.473  79.749  1.00 30.00           H  
ATOM   2429  HD2 PHE A 148     133.013 168.182  76.135  1.00 30.00           H  
ATOM   2430  HE1 PHE A 148     132.725 168.549  80.726  1.00 30.00           H  
ATOM   2431  HE2 PHE A 148     132.769 170.255  77.108  1.00 30.00           H  
ATOM   2432  HZ  PHE A 148     132.624 170.445  79.406  1.00 30.00           H  
ATOM   2433  N   SER A 149     132.549 163.664  75.162  1.00 30.00           N  
ATOM   2434  CA  SER A 149     133.024 162.501  74.424  1.00 30.00           C  
ATOM   2435  C   SER A 149     134.003 162.968  73.357  1.00 30.00           C  
ATOM   2436  O   SER A 149     133.993 164.130  72.943  1.00 30.00           O  
ATOM   2437  CB  SER A 149     131.868 161.711  73.797  1.00 30.00           C  
ATOM   2438  OG  SER A 149     132.326 160.879  72.744  1.00 30.00           O  
ATOM   2439  H   SER A 149     132.520 164.382  74.690  1.00 30.00           H  
ATOM   2440  HA  SER A 149     133.497 161.912  75.032  1.00 30.00           H  
ATOM   2441  HB2 SER A 149     131.461 161.156  74.479  1.00 30.00           H  
ATOM   2442  HB3 SER A 149     131.216 162.335  73.445  1.00 30.00           H  
ATOM   2443  HG  SER A 149     132.533 161.344  72.076  1.00 30.00           H  
ATOM   2444  N   PHE A 150     134.836 162.032  72.897  1.00 30.00           N  
ATOM   2445  CA  PHE A 150     136.038 162.404  72.153  1.00 30.00           C  
ATOM   2446  C   PHE A 150     135.730 163.207  70.897  1.00 30.00           C  
ATOM   2447  O   PHE A 150     136.559 164.017  70.466  1.00 30.00           O  
ATOM   2448  CB  PHE A 150     136.838 161.151  71.798  1.00 30.00           C  
ATOM   2449  CG  PHE A 150     137.635 160.603  72.945  1.00 30.00           C  
ATOM   2450  CD1 PHE A 150     137.069 159.703  73.832  1.00 30.00           C  
ATOM   2451  CD2 PHE A 150     138.945 161.002  73.147  1.00 30.00           C  
ATOM   2452  CE1 PHE A 150     137.799 159.202  74.892  1.00 30.00           C  
ATOM   2453  CE2 PHE A 150     139.681 160.505  74.206  1.00 30.00           C  
ATOM   2454  CZ  PHE A 150     139.107 159.604  75.079  1.00 30.00           C  
ATOM   2455  H   PHE A 150     134.728 161.186  72.999  1.00 30.00           H  
ATOM   2456  HA  PHE A 150     136.600 162.948  72.723  1.00 30.00           H  
ATOM   2457  HB2 PHE A 150     136.224 160.460  71.504  1.00 30.00           H  
ATOM   2458  HB3 PHE A 150     137.457 161.368  71.083  1.00 30.00           H  
ATOM   2459  HD1 PHE A 150     136.189 159.429  73.710  1.00 30.00           H  
ATOM   2460  HD2 PHE A 150     139.337 161.608  72.560  1.00 30.00           H  
ATOM   2461  HE1 PHE A 150     137.410 158.596  75.480  1.00 30.00           H  
ATOM   2462  HE2 PHE A 150     140.562 160.778  74.330  1.00 30.00           H  
ATOM   2463  HZ  PHE A 150     139.599 159.269  75.793  1.00 30.00           H  
ATOM   2464  N   THR A 151     134.558 163.007  70.289  1.00 30.00           N  
ATOM   2465  CA  THR A 151     134.257 163.717  69.050  1.00 30.00           C  
ATOM   2466  C   THR A 151     134.213 165.227  69.275  1.00 30.00           C  
ATOM   2467  O   THR A 151     134.352 166.004  68.323  1.00 30.00           O  
ATOM   2468  CB  THR A 151     132.936 163.221  68.461  1.00 30.00           C  
ATOM   2469  OG1 THR A 151     132.890 161.791  68.517  1.00 30.00           O  
ATOM   2470  CG2 THR A 151     132.799 163.670  67.012  1.00 30.00           C  
ATOM   2471  H   THR A 151     133.937 162.481  70.568  1.00 30.00           H  
ATOM   2472  HA  THR A 151     134.958 163.534  68.405  1.00 30.00           H  
ATOM   2473  HB  THR A 151     132.193 163.589  68.959  1.00 30.00           H  
ATOM   2474  HG1 THR A 151     133.523 161.465  68.073  1.00 30.00           H  
ATOM   2475 HG21 THR A 151     131.976 163.321  66.634  1.00 30.00           H  
ATOM   2476 HG22 THR A 151     132.782 164.639  66.963  1.00 30.00           H  
ATOM   2477 HG23 THR A 151     133.548 163.341  66.491  1.00 30.00           H  
ATOM   2478  N   GLY A 152     134.019 165.657  70.521  1.00 30.00           N  
ATOM   2479  CA  GLY A 152     134.063 167.069  70.851  1.00 30.00           C  
ATOM   2480  C   GLY A 152     132.727 167.635  71.287  1.00 30.00           C  
ATOM   2481  O   GLY A 152     132.617 168.831  71.575  1.00 30.00           O  
ATOM   2482  H   GLY A 152     133.858 165.145  71.192  1.00 30.00           H  
ATOM   2483  HA2 GLY A 152     134.699 167.208  71.572  1.00 30.00           H  
ATOM   2484  HA3 GLY A 152     134.368 167.573  70.082  1.00 30.00           H  
ATOM   2485  N   GLU A 153     131.703 166.788  71.335  1.00 30.00           N  
ATOM   2486  CA  GLU A 153     130.354 167.240  71.635  1.00 30.00           C  
ATOM   2487  C   GLU A 153     130.115 167.292  73.141  1.00 30.00           C  
ATOM   2488  O   GLU A 153     130.709 166.535  73.915  1.00 30.00           O  
ATOM   2489  CB  GLU A 153     129.324 166.322  70.971  1.00 30.00           C  
ATOM   2490  CG  GLU A 153     129.157 164.937  71.606  1.00 30.00           C  
ATOM   2491  CD  GLU A 153     130.291 163.990  71.274  1.00 30.00           C  
ATOM   2492  OE1 GLU A 153     131.362 164.471  70.854  1.00 30.00           O  
ATOM   2493  OE2 GLU A 153     130.106 162.765  71.422  1.00 30.00           O  
ATOM   2494  H   GLU A 153     131.771 165.945  71.198  1.00 30.00           H  
ATOM   2495  HA  GLU A 153     130.232 168.135  71.280  1.00 30.00           H  
ATOM   2496  HB2 GLU A 153     128.459 166.761  71.001  1.00 30.00           H  
ATOM   2497  HB3 GLU A 153     129.584 166.188  70.047  1.00 30.00           H  
ATOM   2498  HG2 GLU A 153     129.107 165.017  72.570  1.00 30.00           H  
ATOM   2499  HG3 GLU A 153     128.339 164.541  71.268  1.00 30.00           H  
ATOM   2500  N   GLU A 154     129.235 168.201  73.546  1.00 30.00           N  
ATOM   2501  CA  GLU A 154     128.792 168.334  74.926  1.00 30.00           C  
ATOM   2502  C   GLU A 154     127.273 168.244  74.979  1.00 30.00           C  
ATOM   2503  O   GLU A 154     126.577 168.499  73.994  1.00 30.00           O  
ATOM   2504  CB  GLU A 154     129.263 169.663  75.537  1.00 30.00           C  
ATOM   2505  CG  GLU A 154     128.769 170.897  74.793  1.00 30.00           C  
ATOM   2506  CD  GLU A 154     129.615 172.125  75.065  1.00 30.00           C  
ATOM   2507  OE1 GLU A 154     130.858 172.011  75.061  1.00 30.00           O  
ATOM   2508  OE2 GLU A 154     129.035 173.209  75.285  1.00 30.00           O  
ATOM   2509  H   GLU A 154     128.866 168.771  73.019  1.00 30.00           H  
ATOM   2510  HA  GLU A 154     129.160 167.610  75.454  1.00 30.00           H  
ATOM   2511  HB2 GLU A 154     128.939 169.718  76.449  1.00 30.00           H  
ATOM   2512  HB3 GLU A 154     130.233 169.680  75.532  1.00 30.00           H  
ATOM   2513  HG2 GLU A 154     128.797 170.726  73.839  1.00 30.00           H  
ATOM   2514  HG3 GLU A 154     127.859 171.092  75.069  1.00 30.00           H  
ATOM   2515  N   MET A 155     126.755 167.870  76.146  1.00 30.00           N  
ATOM   2516  CA  MET A 155     125.314 167.812  76.338  1.00 30.00           C  
ATOM   2517  C   MET A 155     125.013 167.898  77.823  1.00 30.00           C  
ATOM   2518  O   MET A 155     125.898 167.707  78.660  1.00 30.00           O  
ATOM   2519  CB  MET A 155     124.701 166.523  75.774  1.00 30.00           C  
ATOM   2520  CG  MET A 155     125.149 165.263  76.486  1.00 30.00           C  
ATOM   2521  SD  MET A 155     124.378 163.797  75.795  1.00 30.00           S  
ATOM   2522  CE  MET A 155     122.698 163.987  76.381  1.00 30.00           C  
ATOM   2523  H   MET A 155     127.213 167.647  76.840  1.00 30.00           H  
ATOM   2524  HA  MET A 155     124.901 168.561  75.883  1.00 30.00           H  
ATOM   2525  HB2 MET A 155     123.736 166.585  75.855  1.00 30.00           H  
ATOM   2526  HB3 MET A 155     124.948 166.445  74.841  1.00 30.00           H  
ATOM   2527  HG2 MET A 155     126.111 165.171  76.414  1.00 30.00           H  
ATOM   2528  HG3 MET A 155     124.887 165.310  77.419  1.00 30.00           H  
ATOM   2529  HE1 MET A 155     122.145 163.283  76.004  1.00 30.00           H  
ATOM   2530  HE2 MET A 155     122.694 163.929  77.350  1.00 30.00           H  
ATOM   2531  HE3 MET A 155     122.366 164.853  76.102  1.00 30.00           H  
ATOM   2532  N   ALA A 156     123.750 168.182  78.133  1.00 30.00           N  
ATOM   2533  CA  ALA A 156     123.284 168.176  79.511  1.00 30.00           C  
ATOM   2534  C   ALA A 156     121.779 168.389  79.566  1.00 30.00           C  
ATOM   2535  O   ALA A 156     121.199 168.999  78.660  1.00 30.00           O  
ATOM   2536  CB  ALA A 156     124.004 169.253  80.320  1.00 30.00           C  
ATOM   2537  H   ALA A 156     123.143 168.384  77.560  1.00 30.00           H  
ATOM   2538  HA  ALA A 156     123.480 167.315  79.911  1.00 30.00           H  
ATOM   2539  HB1 ALA A 156     123.498 169.410  81.128  1.00 30.00           H  
ATOM   2540  HB2 ALA A 156     124.899 168.948  80.537  1.00 30.00           H  
ATOM   2541  HB3 ALA A 156     124.042 170.069  79.796  1.00 30.00           H  
ATOM   2542  N   THR A 157     121.134 167.891  80.616  1.00 30.00           N  
ATOM   2543  CA  THR A 157     119.721 168.162  80.821  1.00 30.00           C  
ATOM   2544  C   THR A 157     119.545 169.616  81.256  1.00 30.00           C  
ATOM   2545  O   THR A 157     120.493 170.288  81.672  1.00 30.00           O  
ATOM   2546  CB  THR A 157     119.130 167.197  81.847  1.00 30.00           C  
ATOM   2547  OG1 THR A 157     117.718 167.422  81.958  1.00 30.00           O  
ATOM   2548  CG2 THR A 157     119.779 167.392  83.209  1.00 30.00           C  
ATOM   2549  H   THR A 157     121.492 167.391  81.218  1.00 30.00           H  
ATOM   2550  HA  THR A 157     119.249 168.038  79.983  1.00 30.00           H  
ATOM   2551  HB  THR A 157     119.289 166.285  81.559  1.00 30.00           H  
ATOM   2552  HG1 THR A 157     117.381 166.870  82.494  1.00 30.00           H  
ATOM   2553 HG21 THR A 157     119.450 166.722  83.829  1.00 30.00           H  
ATOM   2554 HG22 THR A 157     120.741 167.308  83.137  1.00 30.00           H  
ATOM   2555 HG23 THR A 157     119.568 168.270  83.553  1.00 30.00           H  
ATOM   2556  N   LYS A 158     118.317 170.113  81.147  1.00 30.00           N  
ATOM   2557  CA  LYS A 158     117.987 171.519  81.358  1.00 30.00           C  
ATOM   2558  C   LYS A 158     118.716 172.435  80.382  1.00 30.00           C  
ATOM   2559  O   LYS A 158     118.662 173.662  80.535  1.00 30.00           O  
ATOM   2560  CB  LYS A 158     118.297 171.972  82.794  1.00 30.00           C  
ATOM   2561  CG  LYS A 158     117.242 171.611  83.830  1.00 30.00           C  
ATOM   2562  CD  LYS A 158     117.418 170.194  84.360  1.00 30.00           C  
ATOM   2563  CE  LYS A 158     118.624 170.097  85.291  1.00 30.00           C  
ATOM   2564  NZ  LYS A 158     118.720 168.775  85.971  1.00 30.00           N  
ATOM   2565  H   LYS A 158     117.632 169.635  80.944  1.00 30.00           H  
ATOM   2566  HA  LYS A 158     117.035 171.636  81.212  1.00 30.00           H  
ATOM   2567  HB2 LYS A 158     119.136 171.579  83.073  1.00 30.00           H  
ATOM   2568  HB3 LYS A 158     118.382 172.938  82.798  1.00 30.00           H  
ATOM   2569  HG2 LYS A 158     117.311 172.224  84.580  1.00 30.00           H  
ATOM   2570  HG3 LYS A 158     116.362 171.677  83.428  1.00 30.00           H  
ATOM   2571  HD2 LYS A 158     116.629 169.938  84.861  1.00 30.00           H  
ATOM   2572  HD3 LYS A 158     117.558 169.588  83.617  1.00 30.00           H  
ATOM   2573  HE2 LYS A 158     119.437 170.226  84.777  1.00 30.00           H  
ATOM   2574  HE3 LYS A 158     118.554 170.782  85.975  1.00 30.00           H  
ATOM   2575  HZ1 LYS A 158     119.529 168.679  86.331  1.00 30.00           H  
ATOM   2576  HZ2 LYS A 158     118.110 168.719  86.615  1.00 30.00           H  
ATOM   2577  HZ3 LYS A 158     118.585 168.119  85.385  1.00 30.00           H  
ATOM   2578  N   ALA A 159     119.394 171.876  79.378  1.00 30.00           N  
ATOM   2579  CA  ALA A 159     120.303 172.643  78.528  1.00 30.00           C  
ATOM   2580  C   ALA A 159     121.294 173.442  79.365  1.00 30.00           C  
ATOM   2581  O   ALA A 159     121.765 174.505  78.945  1.00 30.00           O  
ATOM   2582  CB  ALA A 159     119.534 173.572  77.584  1.00 30.00           C  
ATOM   2583  H   ALA A 159     119.342 171.046  79.163  1.00 30.00           H  
ATOM   2584  HA  ALA A 159     120.813 172.024  77.982  1.00 30.00           H  
ATOM   2585  HB1 ALA A 159     120.169 174.050  77.028  1.00 30.00           H  
ATOM   2586  HB2 ALA A 159     118.944 173.039  77.030  1.00 30.00           H  
ATOM   2587  HB3 ALA A 159     119.017 174.199  78.113  1.00 30.00           H  
ATOM   2588  N   ASP A 160     121.616 172.938  80.554  1.00 30.00           N  
ATOM   2589  CA  ASP A 160     122.392 173.683  81.532  1.00 30.00           C  
ATOM   2590  C   ASP A 160     123.876 173.377  81.382  1.00 30.00           C  
ATOM   2591  O   ASP A 160     124.279 172.210  81.346  1.00 30.00           O  
ATOM   2592  CB  ASP A 160     121.926 173.343  82.949  1.00 30.00           C  
ATOM   2593  CG  ASP A 160     122.575 174.221  84.004  1.00 30.00           C  
ATOM   2594  OD1 ASP A 160     123.403 175.081  83.639  1.00 30.00           O  
ATOM   2595  OD2 ASP A 160     122.260 174.045  85.200  1.00 30.00           O  
ATOM   2596  H   ASP A 160     121.391 172.150  80.817  1.00 30.00           H  
ATOM   2597  HA  ASP A 160     122.260 174.632  81.389  1.00 30.00           H  
ATOM   2598  HB2 ASP A 160     120.965 173.472  83.005  1.00 30.00           H  
ATOM   2599  HB3 ASP A 160     122.147 172.420  83.145  1.00 30.00           H  
ATOM   2600  N   TYR A 161     124.680 174.434  81.291  1.00 30.00           N  
ATOM   2601  CA  TYR A 161     126.134 174.329  81.324  1.00 30.00           C  
ATOM   2602  C   TYR A 161     126.622 175.348  82.341  1.00 30.00           C  
ATOM   2603  O   TYR A 161     126.409 176.551  82.166  1.00 30.00           O  
ATOM   2604  CB  TYR A 161     126.737 174.581  79.939  1.00 30.00           C  
ATOM   2605  CG  TYR A 161     126.260 173.593  78.897  1.00 30.00           C  
ATOM   2606  CD1 TYR A 161     126.820 172.325  78.799  1.00 30.00           C  
ATOM   2607  CD2 TYR A 161     125.234 173.925  78.024  1.00 30.00           C  
ATOM   2608  CE1 TYR A 161     126.377 171.421  77.849  1.00 30.00           C  
ATOM   2609  CE2 TYR A 161     124.786 173.030  77.076  1.00 30.00           C  
ATOM   2610  CZ  TYR A 161     125.359 171.781  76.991  1.00 30.00           C  
ATOM   2611  OH  TYR A 161     124.908 170.894  76.043  1.00 30.00           O  
ATOM   2612  H   TYR A 161     124.397 175.242  81.207  1.00 30.00           H  
ATOM   2613  HA  TYR A 161     126.389 173.440  81.618  1.00 30.00           H  
ATOM   2614  HB2 TYR A 161     126.498 175.471  79.640  1.00 30.00           H  
ATOM   2615  HB3 TYR A 161     127.700 174.498  80.004  1.00 30.00           H  
ATOM   2616  HD1 TYR A 161     127.508 172.082  79.376  1.00 30.00           H  
ATOM   2617  HD2 TYR A 161     124.844 174.766  78.077  1.00 30.00           H  
ATOM   2618  HE1 TYR A 161     126.761 170.577  77.789  1.00 30.00           H  
ATOM   2619  HE2 TYR A 161     124.100 173.270  76.497  1.00 30.00           H  
ATOM   2620  HH  TYR A 161     124.192 171.174  75.705  1.00 30.00           H  
ATOM   2621  N   THR A 162     127.281 174.869  83.395  1.00 30.00           N  
ATOM   2622  CA  THR A 162     127.326 175.605  84.653  1.00 30.00           C  
ATOM   2623  C   THR A 162     128.404 176.683  84.728  1.00 30.00           C  
ATOM   2624  O   THR A 162     128.396 177.456  85.694  1.00 30.00           O  
ATOM   2625  CB  THR A 162     127.521 174.631  85.819  1.00 30.00           C  
ATOM   2626  OG1 THR A 162     127.614 175.360  87.049  1.00 30.00           O  
ATOM   2627  CG2 THR A 162     128.778 173.818  85.620  1.00 30.00           C  
ATOM   2628  H   THR A 162     127.711 174.124  83.406  1.00 30.00           H  
ATOM   2629  HA  THR A 162     126.468 176.039  84.775  1.00 30.00           H  
ATOM   2630  HB  THR A 162     126.768 174.020  85.857  1.00 30.00           H  
ATOM   2631  HG1 THR A 162     127.859 174.844  87.669  1.00 30.00           H  
ATOM   2632 HG21 THR A 162     129.336 173.872  86.409  1.00 30.00           H  
ATOM   2633 HG22 THR A 162     128.546 172.893  85.455  1.00 30.00           H  
ATOM   2634 HG23 THR A 162     129.270 174.164  84.861  1.00 30.00           H  
ATOM   2635  N   LEU A 163     129.324 176.771  83.776  1.00 30.00           N  
ATOM   2636  CA  LEU A 163     130.364 177.797  83.868  1.00 30.00           C  
ATOM   2637  C   LEU A 163     130.799 178.200  82.461  1.00 30.00           C  
ATOM   2638  O   LEU A 163     130.155 177.850  81.464  1.00 30.00           O  
ATOM   2639  CB  LEU A 163     131.558 177.324  84.704  1.00 30.00           C  
ATOM   2640  CG  LEU A 163     132.552 176.335  84.093  1.00 30.00           C  
ATOM   2641  CD1 LEU A 163     133.822 176.293  84.937  1.00 30.00           C  
ATOM   2642  CD2 LEU A 163     131.950 174.947  83.956  1.00 30.00           C  
ATOM   2643  H   LEU A 163     129.368 176.266  83.081  1.00 30.00           H  
ATOM   2644  HA  LEU A 163     129.988 178.581  84.297  1.00 30.00           H  
ATOM   2645  HB2 LEU A 163     132.068 178.109  84.950  1.00 30.00           H  
ATOM   2646  HB3 LEU A 163     131.210 176.903  85.505  1.00 30.00           H  
ATOM   2647  HG  LEU A 163     132.807 176.643  83.210  1.00 30.00           H  
ATOM   2648 HD11 LEU A 163     134.283 175.455  84.775  1.00 30.00           H  
ATOM   2649 HD12 LEU A 163     134.390 177.036  84.680  1.00 30.00           H  
ATOM   2650 HD13 LEU A 163     133.586 176.368  85.874  1.00 30.00           H  
ATOM   2651 HD21 LEU A 163     132.586 174.393  83.483  1.00 30.00           H  
ATOM   2652 HD22 LEU A 163     131.782 174.583  84.839  1.00 30.00           H  
ATOM   2653 HD23 LEU A 163     131.123 174.999  83.456  1.00 30.00           H  
ATOM   2654  N   ASP A 164     131.903 178.947  82.394  1.00 30.00           N  
ATOM   2655  CA  ASP A 164     132.389 179.565  81.165  1.00 30.00           C  
ATOM   2656  C   ASP A 164     132.555 178.556  80.037  1.00 30.00           C  
ATOM   2657  O   ASP A 164     132.840 177.379  80.279  1.00 30.00           O  
ATOM   2658  CB  ASP A 164     133.725 180.266  81.432  1.00 30.00           C  
ATOM   2659  CG  ASP A 164     134.065 181.298  80.373  1.00 30.00           C  
ATOM   2660  OD1 ASP A 164     133.680 181.105  79.201  1.00 30.00           O  
ATOM   2661  OD2 ASP A 164     134.723 182.302  80.715  1.00 30.00           O  
ATOM   2662  H   ASP A 164     132.402 179.116  83.074  1.00 30.00           H  
ATOM   2663  HA  ASP A 164     131.753 180.236  80.878  1.00 30.00           H  
ATOM   2664  HB2 ASP A 164     133.680 180.716  82.288  1.00 30.00           H  
ATOM   2665  HB3 ASP A 164     134.433 179.603  81.441  1.00 30.00           H  
ATOM   2666  N   GLU A 165     132.380 179.014  78.797  1.00 30.00           N  
ATOM   2667  CA  GLU A 165     132.552 178.160  77.631  1.00 30.00           C  
ATOM   2668  C   GLU A 165     134.006 178.024  77.202  1.00 30.00           C  
ATOM   2669  O   GLU A 165     134.356 177.021  76.569  1.00 30.00           O  
ATOM   2670  CB  GLU A 165     131.727 178.700  76.456  1.00 30.00           C  
ATOM   2671  CG  GLU A 165     131.937 177.958  75.141  1.00 30.00           C  
ATOM   2672  CD  GLU A 165     131.798 176.454  75.283  1.00 30.00           C  
ATOM   2673  OE1 GLU A 165     130.713 175.991  75.694  1.00 30.00           O  
ATOM   2674  OE2 GLU A 165     132.771 175.734  74.973  1.00 30.00           O  
ATOM   2675  H   GLU A 165     132.161 179.824  78.605  1.00 30.00           H  
ATOM   2676  HA  GLU A 165     132.222 177.274  77.845  1.00 30.00           H  
ATOM   2677  HB2 GLU A 165     130.787 178.634  76.684  1.00 30.00           H  
ATOM   2678  HB3 GLU A 165     131.966 179.629  76.311  1.00 30.00           H  
ATOM   2679  HG2 GLU A 165     131.272 178.259  74.502  1.00 30.00           H  
ATOM   2680  HG3 GLU A 165     132.827 178.149  74.804  1.00 30.00           H  
ATOM   2681  N   GLU A 166     134.860 178.999  77.522  1.00 30.00           N  
ATOM   2682  CA  GLU A 166     136.277 178.842  77.214  1.00 30.00           C  
ATOM   2683  C   GLU A 166     136.875 177.682  77.999  1.00 30.00           C  
ATOM   2684  O   GLU A 166     137.764 176.985  77.497  1.00 30.00           O  
ATOM   2685  CB  GLU A 166     137.027 180.147  77.496  1.00 30.00           C  
ATOM   2686  CG  GLU A 166     137.082 180.556  78.961  1.00 30.00           C  
ATOM   2687  CD  GLU A 166     138.311 180.030  79.678  1.00 30.00           C  
ATOM   2688  OE1 GLU A 166     139.299 179.674  79.003  1.00 30.00           O  
ATOM   2689  OE2 GLU A 166     138.289 179.974  80.926  1.00 30.00           O  
ATOM   2690  H   GLU A 166     134.651 179.738  77.907  1.00 30.00           H  
ATOM   2691  HA  GLU A 166     136.374 178.642  76.269  1.00 30.00           H  
ATOM   2692  HB2 GLU A 166     137.937 180.058  77.172  1.00 30.00           H  
ATOM   2693  HB3 GLU A 166     136.584 180.862  77.015  1.00 30.00           H  
ATOM   2694  HG2 GLU A 166     137.091 181.525  79.019  1.00 30.00           H  
ATOM   2695  HG3 GLU A 166     136.303 180.203  79.415  1.00 30.00           H  
ATOM   2696  N   SER A 167     136.373 177.434  79.210  1.00 30.00           N  
ATOM   2697  CA  SER A 167     136.795 176.253  79.954  1.00 30.00           C  
ATOM   2698  C   SER A 167     136.416 174.977  79.213  1.00 30.00           C  
ATOM   2699  O   SER A 167     137.197 174.022  79.171  1.00 30.00           O  
ATOM   2700  CB  SER A 167     136.179 176.266  81.353  1.00 30.00           C  
ATOM   2701  OG  SER A 167     136.636 177.376  82.104  1.00 30.00           O  
ATOM   2702  H   SER A 167     135.798 177.929  79.617  1.00 30.00           H  
ATOM   2703  HA  SER A 167     137.762 176.267  80.052  1.00 30.00           H  
ATOM   2704  HB2 SER A 167     135.214 176.316  81.272  1.00 30.00           H  
ATOM   2705  HB3 SER A 167     136.430 175.451  81.815  1.00 30.00           H  
ATOM   2706  HG  SER A 167     136.284 177.372  82.865  1.00 30.00           H  
ATOM   2707  N   ARG A 168     135.223 174.941  78.616  1.00 30.00           N  
ATOM   2708  CA  ARG A 168     134.810 173.758  77.867  1.00 30.00           C  
ATOM   2709  C   ARG A 168     135.609 173.597  76.580  1.00 30.00           C  
ATOM   2710  O   ARG A 168     135.887 172.466  76.155  1.00 30.00           O  
ATOM   2711  CB  ARG A 168     133.317 173.835  77.559  1.00 30.00           C  
ATOM   2712  CG  ARG A 168     132.444 173.718  78.794  1.00 30.00           C  
ATOM   2713  CD  ARG A 168     131.003 173.410  78.437  1.00 30.00           C  
ATOM   2714  NE  ARG A 168     130.299 174.614  78.013  1.00 30.00           N  
ATOM   2715  CZ  ARG A 168     129.871 175.561  78.837  1.00 30.00           C  
ATOM   2716  NH1 ARG A 168     130.068 175.481  80.143  1.00 30.00           N  
ATOM   2717  NH2 ARG A 168     129.237 176.617  78.337  1.00 30.00           N  
ATOM   2718  H   ARG A 168     134.645 175.578  78.629  1.00 30.00           H  
ATOM   2719  HA  ARG A 168     134.962 172.970  78.414  1.00 30.00           H  
ATOM   2720  HB2 ARG A 168     133.128 174.689  77.141  1.00 30.00           H  
ATOM   2721  HB3 ARG A 168     133.084 173.113  76.957  1.00 30.00           H  
ATOM   2722  HG2 ARG A 168     132.779 173.002  79.356  1.00 30.00           H  
ATOM   2723  HG3 ARG A 168     132.461 174.559  79.277  1.00 30.00           H  
ATOM   2724  HD2 ARG A 168     130.981 172.768  77.711  1.00 30.00           H  
ATOM   2725  HD3 ARG A 168     130.551 173.051  79.217  1.00 30.00           H  
ATOM   2726  HE  ARG A 168     130.221 174.753  77.168  1.00 30.00           H  
ATOM   2727 HH11 ARG A 168     130.477 174.803  80.480  1.00 30.00           H  
ATOM   2728 HH12 ARG A 168     129.783 176.108  80.658  1.00 30.00           H  
ATOM   2729 HH21 ARG A 168     129.106 176.678  77.490  1.00 30.00           H  
ATOM   2730 HH22 ARG A 168     128.957 177.238  78.863  1.00 30.00           H  
ATOM   2731  N   ALA A 169     135.980 174.709  75.941  1.00 30.00           N  
ATOM   2732  CA  ALA A 169     136.907 174.633  74.819  1.00 30.00           C  
ATOM   2733  C   ALA A 169     138.225 174.032  75.274  1.00 30.00           C  
ATOM   2734  O   ALA A 169     138.832 173.216  74.573  1.00 30.00           O  
ATOM   2735  CB  ALA A 169     137.125 176.022  74.218  1.00 30.00           C  
ATOM   2736  H   ALA A 169     135.721 175.504  76.141  1.00 30.00           H  
ATOM   2737  HA  ALA A 169     136.532 174.064  74.130  1.00 30.00           H  
ATOM   2738  HB1 ALA A 169     137.750 175.951  73.480  1.00 30.00           H  
ATOM   2739  HB2 ALA A 169     136.276 176.366  73.902  1.00 30.00           H  
ATOM   2740  HB3 ALA A 169     137.486 176.607  74.902  1.00 30.00           H  
ATOM   2741  N   ARG A 170     138.683 174.439  76.457  1.00 30.00           N  
ATOM   2742  CA  ARG A 170     139.836 173.817  77.099  1.00 30.00           C  
ATOM   2743  C   ARG A 170     139.649 172.307  77.219  1.00 30.00           C  
ATOM   2744  O   ARG A 170     140.541 171.521  76.876  1.00 30.00           O  
ATOM   2745  CB  ARG A 170     140.014 174.441  78.482  1.00 30.00           C  
ATOM   2746  CG  ARG A 170     141.421 174.814  78.854  1.00 30.00           C  
ATOM   2747  CD  ARG A 170     141.438 175.316  80.281  1.00 30.00           C  
ATOM   2748  NE  ARG A 170     140.502 176.407  80.507  1.00 30.00           N  
ATOM   2749  CZ  ARG A 170     140.381 177.070  81.648  1.00 30.00           C  
ATOM   2750  NH1 ARG A 170     141.168 176.822  82.680  1.00 30.00           N  
ATOM   2751  NH2 ARG A 170     139.440 177.997  81.759  1.00 30.00           N  
ATOM   2752  H   ARG A 170     138.335 175.082  76.907  1.00 30.00           H  
ATOM   2753  HA  ARG A 170     140.635 173.989  76.579  1.00 30.00           H  
ATOM   2754  HB2 ARG A 170     139.485 175.252  78.519  1.00 30.00           H  
ATOM   2755  HB3 ARG A 170     139.695 173.813  79.147  1.00 30.00           H  
ATOM   2756  HG2 ARG A 170     141.986 174.027  78.795  1.00 30.00           H  
ATOM   2757  HG3 ARG A 170     141.740 175.516  78.267  1.00 30.00           H  
ATOM   2758  HD2 ARG A 170     141.176 174.591  80.865  1.00 30.00           H  
ATOM   2759  HD3 ARG A 170     142.329 175.635  80.499  1.00 30.00           H  
ATOM   2760  HE  ARG A 170     140.112 176.741  79.815  1.00 30.00           H  
ATOM   2761 HH11 ARG A 170     141.782 176.225  82.627  1.00 30.00           H  
ATOM   2762 HH12 ARG A 170     141.068 177.268  83.411  1.00 30.00           H  
ATOM   2763 HH21 ARG A 170     138.923 178.161  81.095  1.00 30.00           H  
ATOM   2764 HH22 ARG A 170     139.353 178.433  82.497  1.00 30.00           H  
ATOM   2765  N   ILE A 171     138.484 171.896  77.725  1.00 30.00           N  
ATOM   2766  CA  ILE A 171     138.206 170.475  77.943  1.00 30.00           C  
ATOM   2767  C   ILE A 171     138.319 169.706  76.635  1.00 30.00           C  
ATOM   2768  O   ILE A 171     138.988 168.672  76.557  1.00 30.00           O  
ATOM   2769  CB  ILE A 171     136.814 170.280  78.574  1.00 30.00           C  
ATOM   2770  CG1 ILE A 171     136.702 171.006  79.918  1.00 30.00           C  
ATOM   2771  CG2 ILE A 171     136.507 168.799  78.745  1.00 30.00           C  
ATOM   2772  CD1 ILE A 171     137.677 170.532  80.976  1.00 30.00           C  
ATOM   2773  H   ILE A 171     137.840 172.418  77.950  1.00 30.00           H  
ATOM   2774  HA  ILE A 171     138.866 170.112  78.552  1.00 30.00           H  
ATOM   2775  HB  ILE A 171     136.154 170.657  77.972  1.00 30.00           H  
ATOM   2776 HG12 ILE A 171     136.860 171.946  79.779  1.00 30.00           H  
ATOM   2777 HG13 ILE A 171     135.806 170.874  80.265  1.00 30.00           H  
ATOM   2778 HG21 ILE A 171     135.710 168.706  79.292  1.00 30.00           H  
ATOM   2779 HG22 ILE A 171     136.357 168.402  77.874  1.00 30.00           H  
ATOM   2780 HG23 ILE A 171     137.259 168.370  79.181  1.00 30.00           H  
ATOM   2781 HD11 ILE A 171     137.514 171.030  81.792  1.00 30.00           H  
ATOM   2782 HD12 ILE A 171     137.537 169.586  81.136  1.00 30.00           H  
ATOM   2783 HD13 ILE A 171     138.582 170.690  80.668  1.00 30.00           H  
ATOM   2784  N   LYS A 172     137.660 170.196  75.584  1.00 30.00           N  
ATOM   2785  CA  LYS A 172     137.663 169.457  74.327  1.00 30.00           C  
ATOM   2786  C   LYS A 172     138.997 169.551  73.589  1.00 30.00           C  
ATOM   2787  O   LYS A 172     139.340 168.625  72.844  1.00 30.00           O  
ATOM   2788  CB  LYS A 172     136.520 169.922  73.423  1.00 30.00           C  
ATOM   2789  CG  LYS A 172     136.588 171.366  72.975  1.00 30.00           C  
ATOM   2790  CD  LYS A 172     135.525 171.659  71.919  1.00 30.00           C  
ATOM   2791  CE  LYS A 172     134.111 171.588  72.484  1.00 30.00           C  
ATOM   2792  NZ  LYS A 172     133.843 172.650  73.491  1.00 30.00           N  
ATOM   2793  H   LYS A 172     137.215 170.931  75.576  1.00 30.00           H  
ATOM   2794  HA  LYS A 172     137.510 168.519  74.525  1.00 30.00           H  
ATOM   2795  HB2 LYS A 172     136.513 169.370  72.626  1.00 30.00           H  
ATOM   2796  HB3 LYS A 172     135.688 169.803  73.907  1.00 30.00           H  
ATOM   2797  HG2 LYS A 172     136.425 171.942  73.738  1.00 30.00           H  
ATOM   2798  HG3 LYS A 172     137.458 171.550  72.592  1.00 30.00           H  
ATOM   2799  HD2 LYS A 172     135.665 172.551  71.565  1.00 30.00           H  
ATOM   2800  HD3 LYS A 172     135.597 171.003  71.208  1.00 30.00           H  
ATOM   2801  HE2 LYS A 172     133.477 171.699  71.759  1.00 30.00           H  
ATOM   2802  HE3 LYS A 172     133.975 170.728  72.911  1.00 30.00           H  
ATOM   2803  HZ1 LYS A 172     133.028 172.542  73.835  1.00 30.00           H  
ATOM   2804  HZ2 LYS A 172     134.441 172.605  74.149  1.00 30.00           H  
ATOM   2805  HZ3 LYS A 172     133.891 173.452  73.108  1.00 30.00           H  
ATOM   2806  N   THR A 173     139.766 170.622  73.786  1.00 30.00           N  
ATOM   2807  CA  THR A 173     141.128 170.659  73.266  1.00 30.00           C  
ATOM   2808  C   THR A 173     141.985 169.596  73.941  1.00 30.00           C  
ATOM   2809  O   THR A 173     142.757 168.889  73.286  1.00 30.00           O  
ATOM   2810  CB  THR A 173     141.736 172.050  73.470  1.00 30.00           C  
ATOM   2811  OG1 THR A 173     141.625 172.430  74.846  1.00 30.00           O  
ATOM   2812  CG2 THR A 173     141.038 173.081  72.593  1.00 30.00           C  
ATOM   2813  H   THR A 173     139.523 171.331  74.211  1.00 30.00           H  
ATOM   2814  HA  THR A 173     141.112 170.473  72.315  1.00 30.00           H  
ATOM   2815  HB  THR A 173     142.672 172.026  73.221  1.00 30.00           H  
ATOM   2816  HG1 THR A 173     141.986 173.179  74.967  1.00 30.00           H  
ATOM   2817 HG21 THR A 173     141.173 173.970  72.959  1.00 30.00           H  
ATOM   2818 HG22 THR A 173     141.405 173.054  71.695  1.00 30.00           H  
ATOM   2819 HG23 THR A 173     140.087 172.899  72.551  1.00 30.00           H  
ATOM   2820  N   ARG A 174     141.848 169.465  75.259  1.00 30.00           N  
ATOM   2821  CA  ARG A 174     142.520 168.417  76.019  1.00 30.00           C  
ATOM   2822  C   ARG A 174     142.099 167.062  75.461  1.00 30.00           C  
ATOM   2823  O   ARG A 174     142.918 166.151  75.275  1.00 30.00           O  
ATOM   2824  CB  ARG A 174     142.133 168.548  77.494  1.00 30.00           C  
ATOM   2825  CG  ARG A 174     142.717 167.535  78.459  1.00 30.00           C  
ATOM   2826  CD  ARG A 174     144.222 167.665  78.601  1.00 30.00           C  
ATOM   2827  NE  ARG A 174     144.728 166.696  79.565  1.00 30.00           N  
ATOM   2828  CZ  ARG A 174     145.068 165.448  79.279  1.00 30.00           C  
ATOM   2829  NH1 ARG A 174     145.124 165.016  78.033  1.00 30.00           N  
ATOM   2830  NH2 ARG A 174     145.369 164.616  80.269  1.00 30.00           N  
ATOM   2831  H   ARG A 174     141.357 169.978  75.744  1.00 30.00           H  
ATOM   2832  HA  ARG A 174     143.481 168.514  75.934  1.00 30.00           H  
ATOM   2833  HB2 ARG A 174     142.408 169.424  77.802  1.00 30.00           H  
ATOM   2834  HB3 ARG A 174     141.168 168.478  77.561  1.00 30.00           H  
ATOM   2835  HG2 ARG A 174     142.322 167.668  79.333  1.00 30.00           H  
ATOM   2836  HG3 ARG A 174     142.519 166.639  78.140  1.00 30.00           H  
ATOM   2837  HD2 ARG A 174     144.649 167.509  77.743  1.00 30.00           H  
ATOM   2838  HD3 ARG A 174     144.435 168.551  78.927  1.00 30.00           H  
ATOM   2839  HE  ARG A 174     144.764 166.942  80.388  1.00 30.00           H  
ATOM   2840 HH11 ARG A 174     144.931 165.541  77.380  1.00 30.00           H  
ATOM   2841 HH12 ARG A 174     145.352 164.203  77.876  1.00 30.00           H  
ATOM   2842 HH21 ARG A 174     145.338 164.883  81.083  1.00 30.00           H  
ATOM   2843 HH22 ARG A 174     145.591 163.810  80.089  1.00 30.00           H  
ATOM   2844  N   LEU A 175     140.803 166.951  75.171  1.00 30.00           N  
ATOM   2845  CA  LEU A 175     140.207 165.707  74.698  1.00 30.00           C  
ATOM   2846  C   LEU A 175     140.808 165.268  73.367  1.00 30.00           C  
ATOM   2847  O   LEU A 175     141.269 164.130  73.215  1.00 30.00           O  
ATOM   2848  CB  LEU A 175     138.697 165.916  74.577  1.00 30.00           C  
ATOM   2849  CG  LEU A 175     137.741 164.734  74.534  1.00 30.00           C  
ATOM   2850  CD1 LEU A 175     137.558 164.127  75.908  1.00 30.00           C  
ATOM   2851  CD2 LEU A 175     136.415 165.239  73.999  1.00 30.00           C  
ATOM   2852  H   LEU A 175     140.239 167.596  75.243  1.00 30.00           H  
ATOM   2853  HA  LEU A 175     140.367 165.008  75.351  1.00 30.00           H  
ATOM   2854  HB2 LEU A 175     138.419 166.462  75.329  1.00 30.00           H  
ATOM   2855  HB3 LEU A 175     138.542 166.417  73.761  1.00 30.00           H  
ATOM   2856  HG  LEU A 175     138.087 164.055  73.934  1.00 30.00           H  
ATOM   2857 HD11 LEU A 175     136.933 163.391  75.840  1.00 30.00           H  
ATOM   2858 HD12 LEU A 175     138.415 163.807  76.229  1.00 30.00           H  
ATOM   2859 HD13 LEU A 175     137.211 164.806  76.509  1.00 30.00           H  
ATOM   2860 HD21 LEU A 175     135.699 164.746  74.425  1.00 30.00           H  
ATOM   2861 HD22 LEU A 175     136.333 166.183  74.211  1.00 30.00           H  
ATOM   2862 HD23 LEU A 175     136.390 165.117  73.038  1.00 30.00           H  
ATOM   2863  N   PHE A 176     140.812 166.163  72.382  1.00 30.00           N  
ATOM   2864  CA  PHE A 176     141.406 165.822  71.098  1.00 30.00           C  
ATOM   2865  C   PHE A 176     142.924 165.724  71.157  1.00 30.00           C  
ATOM   2866  O   PHE A 176     143.503 164.982  70.360  1.00 30.00           O  
ATOM   2867  CB  PHE A 176     140.977 166.824  70.023  1.00 30.00           C  
ATOM   2868  CG  PHE A 176     139.685 166.452  69.345  1.00 30.00           C  
ATOM   2869  CD1 PHE A 176     139.632 165.352  68.503  1.00 30.00           C  
ATOM   2870  CD2 PHE A 176     138.531 167.187  69.554  1.00 30.00           C  
ATOM   2871  CE1 PHE A 176     138.455 164.996  67.875  1.00 30.00           C  
ATOM   2872  CE2 PHE A 176     137.348 166.833  68.927  1.00 30.00           C  
ATOM   2873  CZ  PHE A 176     137.312 165.736  68.088  1.00 30.00           C  
ATOM   2874  H   PHE A 176     140.481 166.956  72.431  1.00 30.00           H  
ATOM   2875  HA  PHE A 176     141.074 164.951  70.833  1.00 30.00           H  
ATOM   2876  HB2 PHE A 176     140.855 167.694  70.434  1.00 30.00           H  
ATOM   2877  HB3 PHE A 176     141.667 166.872  69.344  1.00 30.00           H  
ATOM   2878  HD1 PHE A 176     140.399 164.850  68.354  1.00 30.00           H  
ATOM   2879  HD2 PHE A 176     138.550 167.926  70.117  1.00 30.00           H  
ATOM   2880  HE1 PHE A 176     138.434 164.256  67.312  1.00 30.00           H  
ATOM   2881  HE2 PHE A 176     136.577 167.333  69.072  1.00 30.00           H  
ATOM   2882  HZ  PHE A 176     136.518 165.498  67.666  1.00 30.00           H  
ATOM   2883  N   THR A 177     143.585 166.413  72.087  1.00 30.00           N  
ATOM   2884  CA  THR A 177     144.996 166.138  72.322  1.00 30.00           C  
ATOM   2885  C   THR A 177     145.184 164.675  72.690  1.00 30.00           C  
ATOM   2886  O   THR A 177     146.021 163.971  72.111  1.00 30.00           O  
ATOM   2887  CB  THR A 177     145.526 167.052  73.429  1.00 30.00           C  
ATOM   2888  OG1 THR A 177     145.121 168.402  73.167  1.00 30.00           O  
ATOM   2889  CG2 THR A 177     147.046 166.986  73.507  1.00 30.00           C  
ATOM   2890  H   THR A 177     143.251 167.031  72.579  1.00 30.00           H  
ATOM   2891  HA  THR A 177     145.501 166.312  71.512  1.00 30.00           H  
ATOM   2892  HB  THR A 177     145.164 166.765  74.283  1.00 30.00           H  
ATOM   2893  HG1 THR A 177     145.358 168.899  73.797  1.00 30.00           H  
ATOM   2894 HG21 THR A 177     147.366 167.623  74.163  1.00 30.00           H  
ATOM   2895 HG22 THR A 177     147.332 166.098  73.766  1.00 30.00           H  
ATOM   2896 HG23 THR A 177     147.427 167.204  72.644  1.00 30.00           H  
ATOM   2897  N   ILE A 178     144.368 164.189  73.626  1.00 30.00           N  
ATOM   2898  CA  ILE A 178     144.410 162.776  73.991  1.00 30.00           C  
ATOM   2899  C   ILE A 178     144.204 161.920  72.749  1.00 30.00           C  
ATOM   2900  O   ILE A 178     144.972 160.992  72.465  1.00 30.00           O  
ATOM   2901  CB  ILE A 178     143.339 162.482  75.058  1.00 30.00           C  
ATOM   2902  CG1 ILE A 178     143.543 163.345  76.298  1.00 30.00           C  
ATOM   2903  CG2 ILE A 178     143.345 161.021  75.465  1.00 30.00           C  
ATOM   2904  CD1 ILE A 178     142.241 163.661  77.035  1.00 30.00           C  
ATOM   2905  H   ILE A 178     143.772 164.646  74.042  1.00 30.00           H  
ATOM   2906  HA  ILE A 178     145.290 162.579  74.364  1.00 30.00           H  
ATOM   2907  HB  ILE A 178     142.482 162.691  74.668  1.00 30.00           H  
ATOM   2908 HG12 ILE A 178     144.101 162.848  76.918  1.00 30.00           H  
ATOM   2909 HG13 ILE A 178     143.983 164.176  76.064  1.00 30.00           H  
ATOM   2910 HG21 ILE A 178     143.287 160.940  76.435  1.00 30.00           H  
ATOM   2911 HG22 ILE A 178     142.578 160.581  75.067  1.00 30.00           H  
ATOM   2912 HG23 ILE A 178     144.164 160.608  75.155  1.00 30.00           H  
ATOM   2913 HD11 ILE A 178     142.273 163.299  77.935  1.00 30.00           H  
ATOM   2914 HD12 ILE A 178     142.129 164.623  77.069  1.00 30.00           H  
ATOM   2915 HD13 ILE A 178     141.505 163.264  76.547  1.00 30.00           H  
ATOM   2916  N   ARG A 179     143.169 162.250  71.975  1.00 30.00           N  
ATOM   2917  CA  ARG A 179     142.775 161.426  70.835  1.00 30.00           C  
ATOM   2918  C   ARG A 179     143.887 161.345  69.795  1.00 30.00           C  
ATOM   2919  O   ARG A 179     144.444 160.267  69.546  1.00 30.00           O  
ATOM   2920  CB  ARG A 179     141.478 161.986  70.234  1.00 30.00           C  
ATOM   2921  CG  ARG A 179     140.797 161.134  69.165  1.00 30.00           C  
ATOM   2922  CD  ARG A 179     141.228 161.540  67.755  1.00 30.00           C  
ATOM   2923  NE  ARG A 179     140.585 160.731  66.724  1.00 30.00           N  
ATOM   2924  CZ  ARG A 179     141.016 159.551  66.300  1.00 30.00           C  
ATOM   2925  NH1 ARG A 179     142.150 159.033  66.732  1.00 30.00           N  
ATOM   2926  NH2 ARG A 179     140.296 158.881  65.405  1.00 30.00           N  
ATOM   2927  H   ARG A 179     142.684 162.949  72.089  1.00 30.00           H  
ATOM   2928  HA  ARG A 179     142.592 160.525  71.147  1.00 30.00           H  
ATOM   2929  HB2 ARG A 179     140.838 162.110  70.951  1.00 30.00           H  
ATOM   2930  HB3 ARG A 179     141.672 162.844  69.827  1.00 30.00           H  
ATOM   2931  HG2 ARG A 179     141.029 160.201  69.301  1.00 30.00           H  
ATOM   2932  HG3 ARG A 179     139.836 161.257  69.228  1.00 30.00           H  
ATOM   2933  HD2 ARG A 179     140.975 162.465  67.605  1.00 30.00           H  
ATOM   2934  HD3 ARG A 179     142.190 161.444  67.672  1.00 30.00           H  
ATOM   2935  HE  ARG A 179     139.834 161.014  66.414  1.00 30.00           H  
ATOM   2936 HH11 ARG A 179     142.626 159.456  67.311  1.00 30.00           H  
ATOM   2937 HH12 ARG A 179     142.412 158.267  66.439  1.00 30.00           H  
ATOM   2938 HH21 ARG A 179     139.557 159.212  65.115  1.00 30.00           H  
ATOM   2939 HH22 ARG A 179     140.567 158.118  65.117  1.00 30.00           H  
ATOM   2940  N   GLN A 180     144.251 162.471  69.190  1.00 30.00           N  
ATOM   2941  CA  GLN A 180     145.306 162.430  68.187  1.00 30.00           C  
ATOM   2942  C   GLN A 180     146.703 162.363  68.796  1.00 30.00           C  
ATOM   2943  O   GLN A 180     147.677 162.624  68.081  1.00 30.00           O  
ATOM   2944  CB  GLN A 180     145.212 163.614  67.214  1.00 30.00           C  
ATOM   2945  CG  GLN A 180     145.349 165.009  67.801  1.00 30.00           C  
ATOM   2946  CD  GLN A 180     144.016 165.727  67.901  1.00 30.00           C  
ATOM   2947  OE1 GLN A 180     142.955 165.117  67.772  1.00 30.00           O  
ATOM   2948  NE2 GLN A 180     144.066 167.036  68.116  1.00 30.00           N  
ATOM   2949  H   GLN A 180     143.922 163.250  69.340  1.00 30.00           H  
ATOM   2950  HA  GLN A 180     145.178 161.627  67.661  1.00 30.00           H  
ATOM   2951  HB2 GLN A 180     145.924 163.516  66.560  1.00 30.00           H  
ATOM   2952  HB3 GLN A 180     144.358 163.566  66.758  1.00 30.00           H  
ATOM   2953  HG2 GLN A 180     145.722 164.945  68.694  1.00 30.00           H  
ATOM   2954  HG3 GLN A 180     145.932 165.536  67.234  1.00 30.00           H  
ATOM   2955 HE21 GLN A 180     144.825 167.431  68.196  1.00 30.00           H  
ATOM   2956 HE22 GLN A 180     143.336 167.490  68.178  1.00 30.00           H  
ATOM   2957  N   GLU A 181     146.833 162.027  70.085  1.00 30.00           N  
ATOM   2958  CA  GLU A 181     148.118 161.523  70.551  1.00 30.00           C  
ATOM   2959  C   GLU A 181     148.115 159.999  70.568  1.00 30.00           C  
ATOM   2960  O   GLU A 181     149.108 159.370  70.178  1.00 30.00           O  
ATOM   2961  CB  GLU A 181     148.453 162.066  71.941  1.00 30.00           C  
ATOM   2962  CG  GLU A 181     149.888 161.758  72.384  1.00 30.00           C  
ATOM   2963  CD  GLU A 181     150.099 160.324  72.835  1.00 30.00           C  
ATOM   2964  OE1 GLU A 181     149.103 159.607  73.059  1.00 30.00           O  
ATOM   2965  OE2 GLU A 181     151.271 159.913  72.971  1.00 30.00           O  
ATOM   2966  H   GLU A 181     146.214 162.071  70.682  1.00 30.00           H  
ATOM   2967  HA  GLU A 181     148.814 161.815  69.940  1.00 30.00           H  
ATOM   2968  HB2 GLU A 181     148.342 163.030  71.930  1.00 30.00           H  
ATOM   2969  HB3 GLU A 181     147.848 161.669  72.586  1.00 30.00           H  
ATOM   2970  HG2 GLU A 181     150.483 161.919  71.635  1.00 30.00           H  
ATOM   2971  HG3 GLU A 181     150.121 162.343  73.124  1.00 30.00           H  
ATOM   2972  N   MET A 182     147.014 159.374  71.009  1.00 30.00           N  
ATOM   2973  CA  MET A 182     146.928 157.935  70.770  1.00 30.00           C  
ATOM   2974  C   MET A 182     147.048 157.651  69.281  1.00 30.00           C  
ATOM   2975  O   MET A 182     147.509 156.578  68.879  1.00 30.00           O  
ATOM   2976  CB  MET A 182     145.641 157.286  71.299  1.00 30.00           C  
ATOM   2977  CG  MET A 182     145.574 157.036  72.798  1.00 30.00           C  
ATOM   2978  SD  MET A 182     145.305 158.481  73.801  1.00 30.00           S  
ATOM   2979  CE  MET A 182     143.564 158.685  73.411  1.00 30.00           C  
ATOM   2980  H   MET A 182     146.350 159.738  71.419  1.00 30.00           H  
ATOM   2981  HA  MET A 182     147.662 157.523  71.236  1.00 30.00           H  
ATOM   2982  HB2 MET A 182     144.904 157.877  71.082  1.00 30.00           H  
ATOM   2983  HB3 MET A 182     145.520 156.439  70.848  1.00 30.00           H  
ATOM   2984  HG2 MET A 182     144.859 156.409  72.986  1.00 30.00           H  
ATOM   2985  HG3 MET A 182     146.424 156.657  73.075  1.00 30.00           H  
ATOM   2986  HE1 MET A 182     143.377 159.619  73.256  1.00 30.00           H  
ATOM   2987  HE2 MET A 182     143.359 158.173  72.615  1.00 30.00           H  
ATOM   2988  HE3 MET A 182     143.026 158.348  74.144  1.00 30.00           H  
ATOM   2989  N   ALA A 183     146.644 158.609  68.446  1.00 30.00           N  
ATOM   2990  CA  ALA A 183     146.836 158.450  67.008  1.00 30.00           C  
ATOM   2991  C   ALA A 183     148.291 158.121  66.698  1.00 30.00           C  
ATOM   2992  O   ALA A 183     148.584 157.203  65.922  1.00 30.00           O  
ATOM   2993  CB  ALA A 183     146.400 159.716  66.276  1.00 30.00           C  
ATOM   2994  H   ALA A 183     146.263 159.343  68.679  1.00 30.00           H  
ATOM   2995  HA  ALA A 183     146.290 157.717  66.690  1.00 30.00           H  
ATOM   2996  HB1 ALA A 183     146.575 159.605  65.329  1.00 30.00           H  
ATOM   2997  HB2 ALA A 183     145.450 159.851  66.422  1.00 30.00           H  
ATOM   2998  HB3 ALA A 183     146.903 160.468  66.626  1.00 30.00           H  
ATOM   2999  N   SER A 184     149.217 158.863  67.304  1.00 30.00           N  
ATOM   3000  CA  SER A 184     150.622 158.488  67.231  1.00 30.00           C  
ATOM   3001  C   SER A 184     150.894 157.166  67.938  1.00 30.00           C  
ATOM   3002  O   SER A 184     151.803 156.436  67.528  1.00 30.00           O  
ATOM   3003  CB  SER A 184     151.484 159.603  67.826  1.00 30.00           C  
ATOM   3004  OG  SER A 184     151.250 159.747  69.216  1.00 30.00           O  
ATOM   3005  H   SER A 184     149.056 159.575  67.760  1.00 30.00           H  
ATOM   3006  HA  SER A 184     150.870 158.381  66.300  1.00 30.00           H  
ATOM   3007  HB2 SER A 184     152.420 159.393  67.681  1.00 30.00           H  
ATOM   3008  HB3 SER A 184     151.258 160.437  67.384  1.00 30.00           H  
ATOM   3009  HG  SER A 184     151.712 160.383  69.520  1.00 30.00           H  
ATOM   3010  N   ARG A 185     150.134 156.839  68.987  1.00 30.00           N  
ATOM   3011  CA  ARG A 185     150.358 155.578  69.694  1.00 30.00           C  
ATOM   3012  C   ARG A 185     149.642 154.415  69.005  1.00 30.00           C  
ATOM   3013  O   ARG A 185     150.275 153.421  68.629  1.00 30.00           O  
ATOM   3014  CB  ARG A 185     149.904 155.700  71.148  1.00 30.00           C  
ATOM   3015  CG  ARG A 185     150.924 156.351  72.076  1.00 30.00           C  
ATOM   3016  CD  ARG A 185     152.019 155.395  72.530  1.00 30.00           C  
ATOM   3017  NE  ARG A 185     151.486 154.159  73.093  1.00 30.00           N  
ATOM   3018  CZ  ARG A 185     151.470 152.986  72.474  1.00 30.00           C  
ATOM   3019  NH1 ARG A 185     151.946 152.838  71.248  1.00 30.00           N  
ATOM   3020  NH2 ARG A 185     150.960 151.930  73.102  1.00 30.00           N  
ATOM   3021  H   ARG A 185     149.499 157.322  69.304  1.00 30.00           H  
ATOM   3022  HA  ARG A 185     151.309 155.384  69.696  1.00 30.00           H  
ATOM   3023  HB2 ARG A 185     149.096 156.218  71.178  1.00 30.00           H  
ATOM   3024  HB3 ARG A 185     149.729 154.810  71.480  1.00 30.00           H  
ATOM   3025  HG2 ARG A 185     151.344 157.092  71.612  1.00 30.00           H  
ATOM   3026  HG3 ARG A 185     150.465 156.673  72.868  1.00 30.00           H  
ATOM   3027  HD2 ARG A 185     152.590 155.184  71.776  1.00 30.00           H  
ATOM   3028  HD3 ARG A 185     152.541 155.832  73.221  1.00 30.00           H  
ATOM   3029  HE  ARG A 185     151.099 154.209  73.860  1.00 30.00           H  
ATOM   3030 HH11 ARG A 185     152.279 153.509  70.826  1.00 30.00           H  
ATOM   3031 HH12 ARG A 185     151.923 152.067  70.872  1.00 30.00           H  
ATOM   3032 HH21 ARG A 185     150.647 152.014  73.899  1.00 30.00           H  
ATOM   3033 HH22 ARG A 185     150.944 151.163  72.711  1.00 30.00           H  
ATOM   3034  N   GLY A 186     148.320 154.513  68.836  1.00 30.00           N  
ATOM   3035  CA  GLY A 186     147.570 153.507  68.100  1.00 30.00           C  
ATOM   3036  C   GLY A 186     146.834 152.478  68.941  1.00 30.00           C  
ATOM   3037  O   GLY A 186     147.040 151.273  68.761  1.00 30.00           O  
ATOM   3038  H   GLY A 186     147.836 155.145  69.155  1.00 30.00           H  
ATOM   3039  HA2 GLY A 186     146.914 153.956  67.545  1.00 30.00           H  
ATOM   3040  HA3 GLY A 186     148.177 153.029  67.513  1.00 30.00           H  
ATOM   3041  N   LEU A 187     145.979 152.930  69.864  1.00 30.00           N  
ATOM   3042  CA  LEU A 187     145.382 152.052  70.867  1.00 30.00           C  
ATOM   3043  C   LEU A 187     143.917 151.686  70.627  1.00 30.00           C  
ATOM   3044  O   LEU A 187     143.377 150.879  71.392  1.00 30.00           O  
ATOM   3045  CB  LEU A 187     145.486 152.703  72.252  1.00 30.00           C  
ATOM   3046  CG  LEU A 187     146.786 152.456  73.013  1.00 30.00           C  
ATOM   3047  CD1 LEU A 187     147.905 153.287  72.425  1.00 30.00           C  
ATOM   3048  CD2 LEU A 187     146.593 152.780  74.483  1.00 30.00           C  
ATOM   3049  H   LEU A 187     145.728 153.749  69.927  1.00 30.00           H  
ATOM   3050  HA  LEU A 187     145.886 151.224  70.896  1.00 30.00           H  
ATOM   3051  HB2 LEU A 187     145.391 153.662  72.145  1.00 30.00           H  
ATOM   3052  HB3 LEU A 187     144.761 152.369  72.803  1.00 30.00           H  
ATOM   3053  HG  LEU A 187     147.031 151.520  72.937  1.00 30.00           H  
ATOM   3054 HD11 LEU A 187     148.634 153.333  73.061  1.00 30.00           H  
ATOM   3055 HD12 LEU A 187     148.207 152.870  71.602  1.00 30.00           H  
ATOM   3056 HD13 LEU A 187     147.572 154.180  72.241  1.00 30.00           H  
ATOM   3057 HD21 LEU A 187     147.436 152.663  74.946  1.00 30.00           H  
ATOM   3058 HD22 LEU A 187     146.294 153.699  74.563  1.00 30.00           H  
ATOM   3059 HD23 LEU A 187     145.924 152.181  74.850  1.00 30.00           H  
ATOM   3060  N   TRP A 188     143.250 152.240  69.611  1.00 30.00           N  
ATOM   3061  CA  TRP A 188     141.804 152.041  69.508  1.00 30.00           C  
ATOM   3062  C   TRP A 188     141.397 150.624  69.136  1.00 30.00           C  
ATOM   3063  O   TRP A 188     140.193 150.351  69.071  1.00 30.00           O  
ATOM   3064  CB  TRP A 188     141.182 153.011  68.507  1.00 30.00           C  
ATOM   3065  CG  TRP A 188     141.230 154.410  68.979  1.00 30.00           C  
ATOM   3066  CD1 TRP A 188     140.294 155.052  69.731  1.00 30.00           C  
ATOM   3067  CD2 TRP A 188     142.269 155.354  68.737  1.00 30.00           C  
ATOM   3068  NE1 TRP A 188     140.687 156.342  69.978  1.00 30.00           N  
ATOM   3069  CE2 TRP A 188     141.899 156.553  69.375  1.00 30.00           C  
ATOM   3070  CE3 TRP A 188     143.479 155.302  68.042  1.00 30.00           C  
ATOM   3071  CZ2 TRP A 188     142.697 157.687  69.338  1.00 30.00           C  
ATOM   3072  CZ3 TRP A 188     144.264 156.424  68.006  1.00 30.00           C  
ATOM   3073  CH2 TRP A 188     143.871 157.602  68.647  1.00 30.00           C  
ATOM   3074  H   TRP A 188     143.600 152.720  68.988  1.00 30.00           H  
ATOM   3075  HA  TRP A 188     141.411 152.227  70.372  1.00 30.00           H  
ATOM   3076  HB2 TRP A 188     141.664 152.956  67.667  1.00 30.00           H  
ATOM   3077  HB3 TRP A 188     140.252 152.774  68.371  1.00 30.00           H  
ATOM   3078  HD1 TRP A 188     139.505 154.668  70.037  1.00 30.00           H  
ATOM   3079  HE1 TRP A 188     140.245 156.923  70.433  1.00 30.00           H  
ATOM   3080  HE3 TRP A 188     143.745 154.523  67.612  1.00 30.00           H  
ATOM   3081  HZ2 TRP A 188     142.434 158.471  69.766  1.00 30.00           H  
ATOM   3082  HZ3 TRP A 188     145.068 156.393  67.546  1.00 30.00           H  
ATOM   3083  HH2 TRP A 188     144.426 158.344  68.601  1.00 30.00           H  
ATOM   3084  N   ASP A 189     142.341 149.717  68.886  1.00 30.00           N  
ATOM   3085  CA  ASP A 189     141.956 148.320  68.720  1.00 30.00           C  
ATOM   3086  C   ASP A 189     141.263 147.791  69.969  1.00 30.00           C  
ATOM   3087  O   ASP A 189     140.527 146.800  69.899  1.00 30.00           O  
ATOM   3088  CB  ASP A 189     143.178 147.467  68.381  1.00 30.00           C  
ATOM   3089  CG  ASP A 189     144.340 147.712  69.322  1.00 30.00           C  
ATOM   3090  OD1 ASP A 189     144.953 148.797  69.239  1.00 30.00           O  
ATOM   3091  OD2 ASP A 189     144.639 146.822  70.146  1.00 30.00           O  
ATOM   3092  H   ASP A 189     143.181 149.882  68.808  1.00 30.00           H  
ATOM   3093  HA  ASP A 189     141.329 148.253  67.982  1.00 30.00           H  
ATOM   3094  HB2 ASP A 189     142.933 146.530  68.444  1.00 30.00           H  
ATOM   3095  HB3 ASP A 189     143.470 147.673  67.479  1.00 30.00           H  
ATOM   3096  N   SER A 190     141.487 148.436  71.117  1.00 30.00           N  
ATOM   3097  CA  SER A 190     140.815 148.085  72.359  1.00 30.00           C  
ATOM   3098  C   SER A 190     140.347 149.285  73.169  1.00 30.00           C  
ATOM   3099  O   SER A 190     139.625 149.092  74.153  1.00 30.00           O  
ATOM   3100  CB  SER A 190     141.741 147.236  73.245  1.00 30.00           C  
ATOM   3101  OG  SER A 190     141.021 146.642  74.312  1.00 30.00           O  
ATOM   3102  H   SER A 190     142.036 149.091  71.198  1.00 30.00           H  
ATOM   3103  HA  SER A 190     140.034 147.549  72.152  1.00 30.00           H  
ATOM   3104  HB2 SER A 190     142.142 146.536  72.706  1.00 30.00           H  
ATOM   3105  HB3 SER A 190     142.433 147.808  73.613  1.00 30.00           H  
ATOM   3106  HG  SER A 190     141.544 146.198  74.798  1.00 30.00           H  
ATOM   3107  N   PHE A 191     140.729 150.507  72.792  1.00 30.00           N  
ATOM   3108  CA  PHE A 191     140.473 151.664  73.645  1.00 30.00           C  
ATOM   3109  C   PHE A 191     138.977 151.895  73.838  1.00 30.00           C  
ATOM   3110  O   PHE A 191     138.521 152.185  74.949  1.00 30.00           O  
ATOM   3111  CB  PHE A 191     141.139 152.904  73.053  1.00 30.00           C  
ATOM   3112  CG  PHE A 191     140.971 154.141  73.885  1.00 30.00           C  
ATOM   3113  CD1 PHE A 191     141.712 154.313  75.042  1.00 30.00           C  
ATOM   3114  CD2 PHE A 191     140.089 155.137  73.506  1.00 30.00           C  
ATOM   3115  CE1 PHE A 191     141.566 155.448  75.813  1.00 30.00           C  
ATOM   3116  CE2 PHE A 191     139.943 156.278  74.272  1.00 30.00           C  
ATOM   3117  CZ  PHE A 191     140.682 156.432  75.427  1.00 30.00           C  
ATOM   3118  H   PHE A 191     141.134 150.690  72.057  1.00 30.00           H  
ATOM   3119  HA  PHE A 191     140.863 151.504  74.519  1.00 30.00           H  
ATOM   3120  HB2 PHE A 191     142.089 152.737  72.950  1.00 30.00           H  
ATOM   3121  HB3 PHE A 191     140.740 153.087  72.189  1.00 30.00           H  
ATOM   3122  HD1 PHE A 191     142.308 153.651  75.307  1.00 30.00           H  
ATOM   3123  HD2 PHE A 191     139.587 155.037  72.729  1.00 30.00           H  
ATOM   3124  HE1 PHE A 191     142.068 155.550  76.589  1.00 30.00           H  
ATOM   3125  HE2 PHE A 191     139.343 156.940  74.011  1.00 30.00           H  
ATOM   3126  HZ  PHE A 191     140.584 157.200  75.944  1.00 30.00           H  
ATOM   3127  N   ARG A 192     138.196 151.776  72.761  1.00 30.00           N  
ATOM   3128  CA  ARG A 192     136.754 151.975  72.875  1.00 30.00           C  
ATOM   3129  C   ARG A 192     136.132 150.960  73.827  1.00 30.00           C  
ATOM   3130  O   ARG A 192     135.296 151.310  74.668  1.00 30.00           O  
ATOM   3131  CB  ARG A 192     136.092 151.886  71.497  1.00 30.00           C  
ATOM   3132  CG  ARG A 192     136.711 152.768  70.417  1.00 30.00           C  
ATOM   3133  CD  ARG A 192     136.508 154.246  70.723  1.00 30.00           C  
ATOM   3134  NE  ARG A 192     135.162 154.690  70.377  1.00 30.00           N  
ATOM   3135  CZ  ARG A 192     134.702 155.919  70.572  1.00 30.00           C  
ATOM   3136  NH1 ARG A 192     135.458 156.866  71.105  1.00 30.00           N  
ATOM   3137  NH2 ARG A 192     133.448 156.204  70.228  1.00 30.00           N  
ATOM   3138  H   ARG A 192     138.473 151.582  71.972  1.00 30.00           H  
ATOM   3139  HA  ARG A 192     136.585 152.859  73.236  1.00 30.00           H  
ATOM   3140  HB2 ARG A 192     136.143 150.969  71.190  1.00 30.00           H  
ATOM   3141  HB3 ARG A 192     135.162 152.146  71.587  1.00 30.00           H  
ATOM   3142  HG2 ARG A 192     137.662 152.595  70.360  1.00 30.00           H  
ATOM   3143  HG3 ARG A 192     136.284 152.575  69.569  1.00 30.00           H  
ATOM   3144  HD2 ARG A 192     136.651 154.406  71.666  1.00 30.00           H  
ATOM   3145  HD3 ARG A 192     137.138 154.765  70.199  1.00 30.00           H  
ATOM   3146  HE  ARG A 192     134.620 154.108  70.052  1.00 30.00           H  
ATOM   3147 HH11 ARG A 192     136.269 156.696  71.332  1.00 30.00           H  
ATOM   3148 HH12 ARG A 192     135.136 157.656  71.222  1.00 30.00           H  
ATOM   3149 HH21 ARG A 192     132.949 155.596  69.882  1.00 30.00           H  
ATOM   3150 HH22 ARG A 192     133.139 156.997  70.352  1.00 30.00           H  
ATOM   3151  N   GLN A 193     136.533 149.694  73.710  1.00 30.00           N  
ATOM   3152  CA  GLN A 193     135.987 148.604  74.520  1.00 30.00           C  
ATOM   3153  C   GLN A 193     137.155 147.809  75.096  1.00 30.00           C  
ATOM   3154  O   GLN A 193     137.686 146.905  74.445  1.00 30.00           O  
ATOM   3155  CB  GLN A 193     135.055 147.723  73.690  1.00 30.00           C  
ATOM   3156  CG  GLN A 193     133.997 148.494  72.916  1.00 30.00           C  
ATOM   3157  CD  GLN A 193     133.143 149.373  73.812  1.00 30.00           C  
ATOM   3158  OE1 GLN A 193     132.820 149.000  74.940  1.00 30.00           O  
ATOM   3159  NE2 GLN A 193     132.769 150.545  73.312  1.00 30.00           N  
ATOM   3160  H   GLN A 193     137.133 149.436  73.151  1.00 30.00           H  
ATOM   3161  HA  GLN A 193     135.479 148.973  75.259  1.00 30.00           H  
ATOM   3162  HB2 GLN A 193     135.585 147.225  73.049  1.00 30.00           H  
ATOM   3163  HB3 GLN A 193     134.597 147.107  74.284  1.00 30.00           H  
ATOM   3164  HG2 GLN A 193     134.433 149.066  72.265  1.00 30.00           H  
ATOM   3165  HG3 GLN A 193     133.412 147.866  72.467  1.00 30.00           H  
ATOM   3166 HE21 GLN A 193     133.013 150.772  72.519  1.00 30.00           H  
ATOM   3167 HE22 GLN A 193     132.285 151.077  73.781  1.00 30.00           H  
ATOM   3168  N   SER A 194     137.553 148.154  76.323  1.00 30.00           N  
ATOM   3169  CA  SER A 194     138.609 147.440  77.028  1.00 30.00           C  
ATOM   3170  C   SER A 194     138.201 146.961  78.411  1.00 30.00           C  
ATOM   3171  O   SER A 194     138.849 146.049  78.939  1.00 30.00           O  
ATOM   3172  CB  SER A 194     139.859 148.325  77.166  1.00 30.00           C  
ATOM   3173  OG  SER A 194     140.469 148.547  75.910  1.00 30.00           O  
ATOM   3174  H   SER A 194     137.219 148.807  76.772  1.00 30.00           H  
ATOM   3175  HA  SER A 194     138.859 146.659  76.509  1.00 30.00           H  
ATOM   3176  HB2 SER A 194     139.599 149.179  77.546  1.00 30.00           H  
ATOM   3177  HB3 SER A 194     140.494 147.882  77.751  1.00 30.00           H  
ATOM   3178  HG  SER A 194     140.648 147.813  75.543  1.00 30.00           H  
ATOM   3179  N   GLU A 195     137.164 147.535  79.014  1.00 30.00           N  
ATOM   3180  CA  GLU A 195     136.668 147.119  80.318  1.00 30.00           C  
ATOM   3181  C   GLU A 195     135.235 146.632  80.166  1.00 30.00           C  
ATOM   3182  O   GLU A 195     134.421 147.279  79.501  1.00 30.00           O  
ATOM   3183  CB  GLU A 195     136.756 148.266  81.334  1.00 30.00           C  
ATOM   3184  CG  GLU A 195     135.848 149.460  81.055  1.00 30.00           C  
ATOM   3185  CD  GLU A 195     136.447 150.425  80.049  1.00 30.00           C  
ATOM   3186  OE1 GLU A 195     137.406 150.037  79.350  1.00 30.00           O  
ATOM   3187  OE2 GLU A 195     135.956 151.569  79.956  1.00 30.00           O  
ATOM   3188  H   GLU A 195     136.718 148.188  78.673  1.00 30.00           H  
ATOM   3189  HA  GLU A 195     137.205 146.382  80.647  1.00 30.00           H  
ATOM   3190  HB2 GLU A 195     136.520 147.919  82.209  1.00 30.00           H  
ATOM   3191  HB3 GLU A 195     137.670 148.591  81.352  1.00 30.00           H  
ATOM   3192  HG2 GLU A 195     134.993 149.161  80.714  1.00 30.00           H  
ATOM   3193  HG3 GLU A 195     135.716 149.948  81.883  1.00 30.00           H  
ATOM   3194  N   ARG A 196     134.937 145.481  80.769  1.00 30.00           N  
ATOM   3195  CA  ARG A 196     133.611 144.880  80.692  1.00 30.00           C  
ATOM   3196  C   ARG A 196     133.025 144.586  82.067  1.00 30.00           C  
ATOM   3197  O   ARG A 196     131.961 143.961  82.155  1.00 30.00           O  
ATOM   3198  CB  ARG A 196     133.665 143.594  79.861  1.00 30.00           C  
ATOM   3199  CG  ARG A 196     133.992 143.828  78.395  1.00 30.00           C  
ATOM   3200  CD  ARG A 196     134.066 142.521  77.623  1.00 30.00           C  
ATOM   3201  NE  ARG A 196     134.348 142.739  76.208  1.00 30.00           N  
ATOM   3202  CZ  ARG A 196     135.563 142.809  75.682  1.00 30.00           C  
ATOM   3203  NH1 ARG A 196     136.651 142.692  76.428  1.00 30.00           N  
ATOM   3204  NH2 ARG A 196     135.693 143.003  74.372  1.00 30.00           N  
ATOM   3205  H   ARG A 196     135.496 145.024  81.237  1.00 30.00           H  
ATOM   3206  HA  ARG A 196     133.012 145.496  80.244  1.00 30.00           H  
ATOM   3207  HB2 ARG A 196     134.348 143.013  80.227  1.00 30.00           H  
ATOM   3208  HB3 ARG A 196     132.801 143.157  79.905  1.00 30.00           H  
ATOM   3209  HG2 ARG A 196     133.298 144.376  77.996  1.00 30.00           H  
ATOM   3210  HG3 ARG A 196     134.852 144.271  78.326  1.00 30.00           H  
ATOM   3211  HD2 ARG A 196     134.769 141.966  77.996  1.00 30.00           H  
ATOM   3212  HD3 ARG A 196     133.213 142.065  77.692  1.00 30.00           H  
ATOM   3213  HE  ARG A 196     133.677 142.858  75.681  1.00 30.00           H  
ATOM   3214 HH11 ARG A 196     136.584 142.567  77.275  1.00 30.00           H  
ATOM   3215 HH12 ARG A 196     137.427 142.741  76.062  1.00 30.00           H  
ATOM   3216 HH21 ARG A 196     134.994 143.082  73.878  1.00 30.00           H  
ATOM   3217 HH22 ARG A 196     136.476 143.052  74.021  1.00 30.00           H  
ATOM   3218  N   GLY A 197     133.686 145.017  83.139  1.00 30.00           N  
ATOM   3219  CA  GLY A 197     133.169 144.806  84.477  1.00 30.00           C  
ATOM   3220  C   GLY A 197     133.451 143.420  85.016  1.00 30.00           C  
ATOM   3221  O   GLY A 197     132.522 142.675  85.342  1.00 30.00           O  
ATOM   3222  H   GLY A 197     134.437 145.434  83.115  1.00 30.00           H  
ATOM   3223  HA2 GLY A 197     133.567 145.454  85.078  1.00 30.00           H  
ATOM   3224  HA3 GLY A 197     132.208 144.942  84.475  1.00 30.00           H  
ATOM   3225  N   GLU A 198     134.729 143.058  85.109  1.00 30.00           N  
ATOM   3226  CA  GLU A 198     135.132 141.773  85.664  1.00 30.00           C  
ATOM   3227  C   GLU A 198     135.423 141.924  87.153  1.00 30.00           C  
ATOM   3228  O   GLU A 198     136.241 142.762  87.549  1.00 30.00           O  
ATOM   3229  CB  GLU A 198     136.367 141.230  84.946  1.00 30.00           C  
ATOM   3230  CG  GLU A 198     136.128 140.825  83.499  1.00 30.00           C  
ATOM   3231  CD  GLU A 198     136.226 141.992  82.535  1.00 30.00           C  
ATOM   3232  OE1 GLU A 198     136.501 143.123  82.988  1.00 30.00           O  
ATOM   3233  OE2 GLU A 198     136.034 141.775  81.321  1.00 30.00           O  
ATOM   3234  H   GLU A 198     135.388 143.548  84.852  1.00 30.00           H  
ATOM   3235  HA  GLU A 198     134.410 141.134  85.557  1.00 30.00           H  
ATOM   3236  HB2 GLU A 198     137.060 141.909  84.956  1.00 30.00           H  
ATOM   3237  HB3 GLU A 198     136.677 140.443  85.420  1.00 30.00           H  
ATOM   3238  HG2 GLU A 198     136.794 140.167  83.242  1.00 30.00           H  
ATOM   3239  HG3 GLU A 198     135.239 140.445  83.420  1.00 30.00           H  
ATOM   3240  N   GLU A 199     134.755 141.111  87.969  1.00 30.00           N  
ATOM   3241  CA  GLU A 199     135.011 141.064  89.410  1.00 30.00           C  
ATOM   3242  C   GLU A 199     134.976 139.600  89.843  1.00 30.00           C  
ATOM   3243  O   GLU A 199     133.908 138.989  89.936  1.00 30.00           O  
ATOM   3244  CB  GLU A 199     134.015 141.928  90.184  1.00 30.00           C  
ATOM   3245  CG  GLU A 199     132.542 141.527  90.089  1.00 30.00           C  
ATOM   3246  CD  GLU A 199     131.882 142.041  88.826  1.00 30.00           C  
ATOM   3247  OE1 GLU A 199     132.612 142.441  87.895  1.00 30.00           O  
ATOM   3248  OE2 GLU A 199     130.636 142.042  88.762  1.00 30.00           O  
ATOM   3249  H   GLU A 199     134.138 140.570  87.710  1.00 30.00           H  
ATOM   3250  HA  GLU A 199     135.903 141.405  89.584  1.00 30.00           H  
ATOM   3251  HB2 GLU A 199     134.259 141.901  91.123  1.00 30.00           H  
ATOM   3252  HB3 GLU A 199     134.088 142.839  89.861  1.00 30.00           H  
ATOM   3253  HG2 GLU A 199     132.441 140.568  90.110  1.00 30.00           H  
ATOM   3254  HG3 GLU A 199     132.070 141.918  90.841  1.00 30.00           H  
ATOM   3255  N   THR A 200     136.156 139.033  90.080  1.00 30.00           N  
ATOM   3256  CA  THR A 200     136.273 137.651  90.521  1.00 30.00           C  
ATOM   3257  C   THR A 200     137.666 137.446  91.096  1.00 30.00           C  
ATOM   3258  O   THR A 200     138.638 138.045  90.632  1.00 30.00           O  
ATOM   3259  CB  THR A 200     136.023 136.659  89.378  1.00 30.00           C  
ATOM   3260  OG1 THR A 200     134.878 137.068  88.620  1.00 30.00           O  
ATOM   3261  CG2 THR A 200     135.792 135.259  89.927  1.00 30.00           C  
ATOM   3262  H   THR A 200     136.912 139.435  89.990  1.00 30.00           H  
ATOM   3263  HA  THR A 200     135.624 137.482  91.222  1.00 30.00           H  
ATOM   3264  HB  THR A 200     136.800 136.635  88.798  1.00 30.00           H  
ATOM   3265  HG1 THR A 200     134.729 136.517  88.004  1.00 30.00           H  
ATOM   3266 HG21 THR A 200     135.580 134.650  89.202  1.00 30.00           H  
ATOM   3267 HG22 THR A 200     136.590 134.943  90.380  1.00 30.00           H  
ATOM   3268 HG23 THR A 200     135.055 135.267  90.557  1.00 30.00           H  
ATOM   3269  N   ILE A 201     137.748 136.589  92.114  1.00 30.00           N  
ATOM   3270  CA  ILE A 201     139.018 136.281  92.757  1.00 30.00           C  
ATOM   3271  C   ILE A 201     138.848 134.977  93.520  1.00 30.00           C  
ATOM   3272  O   ILE A 201     137.762 134.670  94.018  1.00 30.00           O  
ATOM   3273  CB  ILE A 201     139.473 137.435  93.686  1.00 30.00           C  
ATOM   3274  CG1 ILE A 201     140.897 137.196  94.197  1.00 30.00           C  
ATOM   3275  CG2 ILE A 201     138.513 137.589  94.856  1.00 30.00           C  
ATOM   3276  CD1 ILE A 201     141.938 137.066  93.104  1.00 30.00           C  
ATOM   3277  H   ILE A 201     137.076 136.170  92.450  1.00 30.00           H  
ATOM   3278  HA  ILE A 201     139.690 136.146  92.073  1.00 30.00           H  
ATOM   3279  HB  ILE A 201     139.465 138.259  93.175  1.00 30.00           H  
ATOM   3280 HG12 ILE A 201     141.153 137.943  94.761  1.00 30.00           H  
ATOM   3281 HG13 ILE A 201     140.910 136.376  94.717  1.00 30.00           H  
ATOM   3282 HG21 ILE A 201     138.705 138.421  95.314  1.00 30.00           H  
ATOM   3283 HG22 ILE A 201     137.603 137.600  94.520  1.00 30.00           H  
ATOM   3284 HG23 ILE A 201     138.630 136.843  95.463  1.00 30.00           H  
ATOM   3285 HD11 ILE A 201     142.820 137.149  93.500  1.00 30.00           H  
ATOM   3286 HD12 ILE A 201     141.848 136.198  92.680  1.00 30.00           H  
ATOM   3287 HD13 ILE A 201     141.803 137.771  92.453  1.00 30.00           H  
ATOM   3288  N   GLU A 202     139.932 134.211  93.613  1.00 30.00           N  
ATOM   3289  CA  GLU A 202     139.955 132.957  94.356  1.00 30.00           C  
ATOM   3290  C   GLU A 202     140.953 133.096  95.497  1.00 30.00           C  
ATOM   3291  O   GLU A 202     142.092 133.524  95.282  1.00 30.00           O  
ATOM   3292  CB  GLU A 202     140.311 131.780  93.441  1.00 30.00           C  
ATOM   3293  CG  GLU A 202     141.723 131.804  92.857  1.00 30.00           C  
ATOM   3294  CD  GLU A 202     141.839 132.715  91.652  1.00 30.00           C  
ATOM   3295  OE1 GLU A 202     140.931 133.547  91.444  1.00 30.00           O  
ATOM   3296  OE2 GLU A 202     142.838 132.600  90.912  1.00 30.00           O  
ATOM   3297  H   GLU A 202     140.684 134.403  93.245  1.00 30.00           H  
ATOM   3298  HA  GLU A 202     139.079 132.791  94.737  1.00 30.00           H  
ATOM   3299  HB2 GLU A 202     140.222 130.959  93.950  1.00 30.00           H  
ATOM   3300  HB3 GLU A 202     139.688 131.769  92.698  1.00 30.00           H  
ATOM   3301  HG2 GLU A 202     142.358 132.101  93.524  1.00 30.00           H  
ATOM   3302  HG3 GLU A 202     141.951 130.906  92.569  1.00 30.00           H  
ATOM   3303  N   GLU A 203     140.516 132.758  96.706  1.00 30.00           N  
ATOM   3304  CA  GLU A 203     141.389 132.857  97.866  1.00 30.00           C  
ATOM   3305  C   GLU A 203     142.378 131.699  97.870  1.00 30.00           C  
ATOM   3306  O   GLU A 203     141.994 130.540  97.690  1.00 30.00           O  
ATOM   3307  CB  GLU A 203     140.560 132.866  99.147  1.00 30.00           C  
ATOM   3308  CG  GLU A 203     139.681 134.098  99.276  1.00 30.00           C  
ATOM   3309  CD  GLU A 203     138.821 134.085 100.520  1.00 30.00           C  
ATOM   3310  OE1 GLU A 203     138.818 133.063 101.235  1.00 30.00           O  
ATOM   3311  OE2 GLU A 203     138.142 135.100 100.778  1.00 30.00           O  
ATOM   3312  H   GLU A 203     139.725 132.469  96.879  1.00 30.00           H  
ATOM   3313  HA  GLU A 203     141.891 133.686  97.822  1.00 30.00           H  
ATOM   3314  HB2 GLU A 203     139.983 132.086  99.154  1.00 30.00           H  
ATOM   3315  HB3 GLU A 203     141.156 132.844  99.911  1.00 30.00           H  
ATOM   3316  HG2 GLU A 203     140.245 134.887  99.312  1.00 30.00           H  
ATOM   3317  HG3 GLU A 203     139.092 134.148  98.506  1.00 30.00           H  
ATOM   3318  N   ARG A 204     143.655 132.016  98.073  1.00 30.00           N  
ATOM   3319  CA  ARG A 204     144.735 131.040  97.980  1.00 30.00           C  
ATOM   3320  C   ARG A 204     145.496 131.028  99.298  1.00 30.00           C  
ATOM   3321  O   ARG A 204     146.099 132.035  99.682  1.00 30.00           O  
ATOM   3322  CB  ARG A 204     145.671 131.369  96.815  1.00 30.00           C  
ATOM   3323  CG  ARG A 204     144.970 131.448  95.462  1.00 30.00           C  
ATOM   3324  CD  ARG A 204     144.757 130.071  94.832  1.00 30.00           C  
ATOM   3325  NE  ARG A 204     145.935 129.211  94.893  1.00 30.00           N  
ATOM   3326  CZ  ARG A 204     147.121 129.506  94.377  1.00 30.00           C  
ATOM   3327  NH1 ARG A 204     147.321 130.616  93.683  1.00 30.00           N  
ATOM   3328  NH2 ARG A 204     148.133 128.661  94.552  1.00 30.00           N  
ATOM   3329  H   ARG A 204     143.925 132.808  98.272  1.00 30.00           H  
ATOM   3330  HA  ARG A 204     144.365 130.157  97.833  1.00 30.00           H  
ATOM   3331  HB2 ARG A 204     146.076 132.234  96.983  1.00 30.00           H  
ATOM   3332  HB3 ARG A 204     146.363 130.692  96.769  1.00 30.00           H  
ATOM   3333  HG2 ARG A 204     144.098 131.854  95.583  1.00 30.00           H  
ATOM   3334  HG3 ARG A 204     145.500 131.991  94.862  1.00 30.00           H  
ATOM   3335  HD2 ARG A 204     144.037 129.621  95.299  1.00 30.00           H  
ATOM   3336  HD3 ARG A 204     144.522 130.187  93.897  1.00 30.00           H  
ATOM   3337  HE  ARG A 204     145.847 128.444  95.272  1.00 30.00           H  
ATOM   3338 HH11 ARG A 204     146.680 131.171  93.557  1.00 30.00           H  
ATOM   3339 HH12 ARG A 204     148.098 130.780  93.356  1.00 30.00           H  
ATOM   3340 HH21 ARG A 204     148.014 127.935  95.000  1.00 30.00           H  
ATOM   3341 HH22 ARG A 204     148.905 128.839  94.219  1.00 30.00           H  
ATOM   3342  N   PHE A 205     145.465 129.890  99.986  1.00 30.00           N  
ATOM   3343  CA  PHE A 205     146.185 129.685 101.239  1.00 30.00           C  
ATOM   3344  C   PHE A 205     147.018 128.420 101.057  1.00 30.00           C  
ATOM   3345  O   PHE A 205     146.572 127.316 101.376  1.00 30.00           O  
ATOM   3346  CB  PHE A 205     145.221 129.571 102.410  1.00 30.00           C  
ATOM   3347  CG  PHE A 205     145.872 129.745 103.748  1.00 30.00           C  
ATOM   3348  CD1 PHE A 205     146.504 128.685 104.369  1.00 30.00           C  
ATOM   3349  CD2 PHE A 205     145.848 130.972 104.387  1.00 30.00           C  
ATOM   3350  CE1 PHE A 205     147.100 128.846 105.600  1.00 30.00           C  
ATOM   3351  CE2 PHE A 205     146.441 131.137 105.618  1.00 30.00           C  
ATOM   3352  CZ  PHE A 205     147.067 130.074 106.226  1.00 30.00           C  
ATOM   3353  H   PHE A 205     145.017 129.199  99.737  1.00 30.00           H  
ATOM   3354  HA  PHE A 205     146.783 130.431 101.400  1.00 30.00           H  
ATOM   3355  HB2 PHE A 205     144.539 130.255 102.322  1.00 30.00           H  
ATOM   3356  HB3 PHE A 205     144.809 128.693 102.394  1.00 30.00           H  
ATOM   3357  HD1 PHE A 205     146.529 127.854 103.951  1.00 30.00           H  
ATOM   3358  HD2 PHE A 205     145.423 131.693 103.980  1.00 30.00           H  
ATOM   3359  HE1 PHE A 205     147.523 128.126 106.010  1.00 30.00           H  
ATOM   3360  HE2 PHE A 205     146.418 131.967 106.038  1.00 30.00           H  
ATOM   3361  HZ  PHE A 205     147.469 130.184 107.057  1.00 30.00           H  
ATOM   3362  N   GLU A 206     148.232 128.587 100.544  1.00 30.00           N  
ATOM   3363  CA  GLU A 206     149.068 127.472 100.124  1.00 30.00           C  
ATOM   3364  C   GLU A 206     150.114 127.164 101.187  1.00 30.00           C  
ATOM   3365  O   GLU A 206     150.826 128.063 101.646  1.00 30.00           O  
ATOM   3366  CB  GLU A 206     149.747 127.787  98.788  1.00 30.00           C  
ATOM   3367  CG  GLU A 206     150.745 128.936  98.847  1.00 30.00           C  
ATOM   3368  CD  GLU A 206     151.342 129.257  97.492  1.00 30.00           C  
ATOM   3369  OE1 GLU A 206     150.961 128.598  96.501  1.00 30.00           O  
ATOM   3370  OE2 GLU A 206     152.191 130.170  97.417  1.00 30.00           O  
ATOM   3371  H   GLU A 206     148.600 129.356 100.427  1.00 30.00           H  
ATOM   3372  HA  GLU A 206     148.516 126.684 100.004  1.00 30.00           H  
ATOM   3373  HB2 GLU A 206     150.224 126.997  98.488  1.00 30.00           H  
ATOM   3374  HB3 GLU A 206     149.064 128.022  98.141  1.00 30.00           H  
ATOM   3375  HG2 GLU A 206     150.295 129.730  99.174  1.00 30.00           H  
ATOM   3376  HG3 GLU A 206     151.474 128.696  99.438  1.00 30.00           H  
ATOM   3377  N   ILE A 207     150.193 125.895 101.579  1.00 30.00           N  
ATOM   3378  CA  ILE A 207     151.244 125.432 102.478  1.00 30.00           C  
ATOM   3379  C   ILE A 207     152.455 125.060 101.633  1.00 30.00           C  
ATOM   3380  O   ILE A 207     152.369 124.197 100.753  1.00 30.00           O  
ATOM   3381  CB  ILE A 207     150.770 124.239 103.319  1.00 30.00           C  
ATOM   3382  CG1 ILE A 207     149.434 124.568 103.989  1.00 30.00           C  
ATOM   3383  CG2 ILE A 207     151.815 123.874 104.366  1.00 30.00           C  
ATOM   3384  CD1 ILE A 207     148.976 123.537 104.998  1.00 30.00           C  
ATOM   3385  H   ILE A 207     149.645 125.280 101.336  1.00 30.00           H  
ATOM   3386  HA  ILE A 207     151.497 126.149 103.079  1.00 30.00           H  
ATOM   3387  HB  ILE A 207     150.641 123.479 102.731  1.00 30.00           H  
ATOM   3388 HG12 ILE A 207     149.516 125.418 104.449  1.00 30.00           H  
ATOM   3389 HG13 ILE A 207     148.754 124.631 103.302  1.00 30.00           H  
ATOM   3390 HG21 ILE A 207     151.583 123.021 104.764  1.00 30.00           H  
ATOM   3391 HG22 ILE A 207     152.685 123.808 103.943  1.00 30.00           H  
ATOM   3392 HG23 ILE A 207     151.833 124.563 105.048  1.00 30.00           H  
ATOM   3393 HD11 ILE A 207     148.052 123.714 105.232  1.00 30.00           H  
ATOM   3394 HD12 ILE A 207     149.054 122.654 104.604  1.00 30.00           H  
ATOM   3395 HD13 ILE A 207     149.534 123.595 105.789  1.00 30.00           H  
ATOM   3396  N   THR A 208     153.584 125.710 101.896  1.00 30.00           N  
ATOM   3397  CA  THR A 208     154.791 125.473 101.120  1.00 30.00           C  
ATOM   3398  C   THR A 208     155.998 125.862 101.960  1.00 30.00           C  
ATOM   3399  O   THR A 208     155.873 126.534 102.986  1.00 30.00           O  
ATOM   3400  CB  THR A 208     154.778 126.252  99.800  1.00 30.00           C  
ATOM   3401  OG1 THR A 208     155.918 125.887  99.014  1.00 30.00           O  
ATOM   3402  CG2 THR A 208     154.797 127.753 100.059  1.00 30.00           C  
ATOM   3403  H   THR A 208     153.676 126.294 102.520  1.00 30.00           H  
ATOM   3404  HA  THR A 208     154.859 124.526 100.914  1.00 30.00           H  
ATOM   3405  HB  THR A 208     153.969 126.038  99.311  1.00 30.00           H  
ATOM   3406  HG1 THR A 208     155.919 126.318  98.293  1.00 30.00           H  
ATOM   3407 HG21 THR A 208     154.610 128.232  99.238  1.00 30.00           H  
ATOM   3408 HG22 THR A 208     154.126 127.986 100.720  1.00 30.00           H  
ATOM   3409 HG23 THR A 208     155.669 128.024 100.389  1.00 30.00           H  
ATOM   3410  N   GLY A 209     157.171 125.428 101.505  1.00 30.00           N  
ATOM   3411  CA  GLY A 209     158.387 125.742 102.223  1.00 30.00           C  
ATOM   3412  C   GLY A 209     158.480 124.981 103.534  1.00 30.00           C  
ATOM   3413  O   GLY A 209     157.976 123.864 103.680  1.00 30.00           O  
ATOM   3414  H   GLY A 209     157.281 124.957 100.795  1.00 30.00           H  
ATOM   3415  HA2 GLY A 209     159.155 125.513 101.676  1.00 30.00           H  
ATOM   3416  HA3 GLY A 209     158.416 126.692 102.414  1.00 30.00           H  
ATOM   3417  N   THR A 210     159.135 125.611 104.511  1.00 30.00           N  
ATOM   3418  CA  THR A 210     159.367 124.954 105.792  1.00 30.00           C  
ATOM   3419  C   THR A 210     158.058 124.474 106.407  1.00 30.00           C  
ATOM   3420  O   THR A 210     157.974 123.352 106.919  1.00 30.00           O  
ATOM   3421  CB  THR A 210     160.085 125.903 106.751  1.00 30.00           C  
ATOM   3422  OG1 THR A 210     159.241 127.024 107.040  1.00 30.00           O  
ATOM   3423  CG2 THR A 210     161.390 126.397 106.146  1.00 30.00           C  
ATOM   3424  H   THR A 210     159.447 126.410 104.456  1.00 30.00           H  
ATOM   3425  HA  THR A 210     159.935 124.179 105.653  1.00 30.00           H  
ATOM   3426  HB  THR A 210     160.290 125.434 107.575  1.00 30.00           H  
ATOM   3427  HG1 THR A 210     159.663 127.585 107.501  1.00 30.00           H  
ATOM   3428 HG21 THR A 210     161.890 126.899 106.809  1.00 30.00           H  
ATOM   3429 HG22 THR A 210     161.926 125.643 105.854  1.00 30.00           H  
ATOM   3430 HG23 THR A 210     161.212 126.971 105.386  1.00 30.00           H  
ATOM   3431  N   MET A 211     157.019 125.309 106.356  1.00 30.00           N  
ATOM   3432  CA  MET A 211     155.759 124.940 106.986  1.00 30.00           C  
ATOM   3433  C   MET A 211     155.167 123.676 106.382  1.00 30.00           C  
ATOM   3434  O   MET A 211     154.403 122.979 107.057  1.00 30.00           O  
ATOM   3435  CB  MET A 211     154.752 126.086 106.879  1.00 30.00           C  
ATOM   3436  CG  MET A 211     153.471 125.831 107.655  1.00 30.00           C  
ATOM   3437  SD  MET A 211     153.790 125.770 109.429  1.00 30.00           S  
ATOM   3438  CE  MET A 211     152.407 124.791 110.000  1.00 30.00           C  
ATOM   3439  H   MET A 211     157.019 126.078 105.972  1.00 30.00           H  
ATOM   3440  HA  MET A 211     155.924 124.780 107.928  1.00 30.00           H  
ATOM   3441  HB2 MET A 211     155.157 126.895 107.230  1.00 30.00           H  
ATOM   3442  HB3 MET A 211     154.517 126.212 105.945  1.00 30.00           H  
ATOM   3443  HG2 MET A 211     152.848 126.555 107.485  1.00 30.00           H  
ATOM   3444  HG3 MET A 211     153.082 124.986 107.383  1.00 30.00           H  
ATOM   3445  HE1 MET A 211     152.550 124.558 110.931  1.00 30.00           H  
ATOM   3446  HE2 MET A 211     151.595 125.306 109.910  1.00 30.00           H  
ATOM   3447  HE3 MET A 211     152.350 123.984 109.463  1.00 30.00           H  
ATOM   3448  N   ARG A 212     155.498 123.360 105.128  1.00 30.00           N  
ATOM   3449  CA  ARG A 212     155.051 122.095 104.557  1.00 30.00           C  
ATOM   3450  C   ARG A 212     155.778 120.920 105.194  1.00 30.00           C  
ATOM   3451  O   ARG A 212     155.153 119.907 105.527  1.00 30.00           O  
ATOM   3452  CB  ARG A 212     155.260 122.093 103.043  1.00 30.00           C  
ATOM   3453  CG  ARG A 212     155.070 120.730 102.395  1.00 30.00           C  
ATOM   3454  CD  ARG A 212     154.387 120.847 101.043  1.00 30.00           C  
ATOM   3455  NE  ARG A 212     152.978 121.203 101.175  1.00 30.00           N  
ATOM   3456  CZ  ARG A 212     152.017 120.352 101.504  1.00 30.00           C  
ATOM   3457  NH1 ARG A 212     152.273 119.078 101.751  1.00 30.00           N  
ATOM   3458  NH2 ARG A 212     150.764 120.790 101.591  1.00 30.00           N  
ATOM   3459  H   ARG A 212     155.969 123.849 104.601  1.00 30.00           H  
ATOM   3460  HA  ARG A 212     154.101 121.989 104.729  1.00 30.00           H  
ATOM   3461  HB2 ARG A 212     154.624 122.704 102.640  1.00 30.00           H  
ATOM   3462  HB3 ARG A 212     156.163 122.388 102.852  1.00 30.00           H  
ATOM   3463  HG2 ARG A 212     155.936 120.315 102.262  1.00 30.00           H  
ATOM   3464  HG3 ARG A 212     154.514 120.176 102.963  1.00 30.00           H  
ATOM   3465  HD2 ARG A 212     154.825 121.539 100.524  1.00 30.00           H  
ATOM   3466  HD3 ARG A 212     154.444 119.996 100.582  1.00 30.00           H  
ATOM   3467  HE  ARG A 212     152.761 122.027 101.057  1.00 30.00           H  
ATOM   3468 HH11 ARG A 212     153.080 118.780 101.699  1.00 30.00           H  
ATOM   3469 HH12 ARG A 212     151.633 118.544 101.963  1.00 30.00           H  
ATOM   3470 HH21 ARG A 212     150.585 121.617 101.432  1.00 30.00           H  
ATOM   3471 HH22 ARG A 212     150.132 120.247 101.804  1.00 30.00           H  
ATOM   3472  N   ARG A 213     157.093 121.042 105.387  1.00 30.00           N  
ATOM   3473  CA  ARG A 213     157.848 119.953 105.996  1.00 30.00           C  
ATOM   3474  C   ARG A 213     157.346 119.665 107.403  1.00 30.00           C  
ATOM   3475  O   ARG A 213     157.227 118.499 107.801  1.00 30.00           O  
ATOM   3476  CB  ARG A 213     159.337 120.289 106.006  1.00 30.00           C  
ATOM   3477  CG  ARG A 213     159.860 120.781 104.663  1.00 30.00           C  
ATOM   3478  CD  ARG A 213     161.329 120.437 104.458  1.00 30.00           C  
ATOM   3479  NE  ARG A 213     162.223 121.473 104.965  1.00 30.00           N  
ATOM   3480  CZ  ARG A 213     162.321 122.694 104.461  1.00 30.00           C  
ATOM   3481  NH1 ARG A 213     161.594 123.076 103.422  1.00 30.00           N  
ATOM   3482  NH2 ARG A 213     163.172 123.556 105.010  1.00 30.00           N  
ATOM   3483  H   ARG A 213     157.560 121.735 105.180  1.00 30.00           H  
ATOM   3484  HA  ARG A 213     157.725 119.151 105.464  1.00 30.00           H  
ATOM   3485  HB2 ARG A 213     159.496 120.987 106.660  1.00 30.00           H  
ATOM   3486  HB3 ARG A 213     159.832 119.491 106.250  1.00 30.00           H  
ATOM   3487  HG2 ARG A 213     159.350 120.363 103.951  1.00 30.00           H  
ATOM   3488  HG3 ARG A 213     159.762 121.745 104.621  1.00 30.00           H  
ATOM   3489  HD2 ARG A 213     161.537 119.609 104.918  1.00 30.00           H  
ATOM   3490  HD3 ARG A 213     161.498 120.338 103.508  1.00 30.00           H  
ATOM   3491  HE  ARG A 213     162.791 121.245 105.569  1.00 30.00           H  
ATOM   3492 HH11 ARG A 213     161.041 122.529 103.057  1.00 30.00           H  
ATOM   3493 HH12 ARG A 213     161.675 123.875 103.114  1.00 30.00           H  
ATOM   3494 HH21 ARG A 213     163.649 123.318 105.685  1.00 30.00           H  
ATOM   3495 HH22 ARG A 213     163.244 124.351 104.692  1.00 30.00           H  
ATOM   3496  N   LEU A 214     157.040 120.711 108.171  1.00 30.00           N  
ATOM   3497  CA  LEU A 214     156.441 120.504 109.484  1.00 30.00           C  
ATOM   3498  C   LEU A 214     155.150 119.706 109.371  1.00 30.00           C  
ATOM   3499  O   LEU A 214     154.863 118.849 110.214  1.00 30.00           O  
ATOM   3500  CB  LEU A 214     156.179 121.849 110.161  1.00 30.00           C  
ATOM   3501  CG  LEU A 214     157.410 122.700 110.481  1.00 30.00           C  
ATOM   3502  CD1 LEU A 214     156.992 124.018 111.108  1.00 30.00           C  
ATOM   3503  CD2 LEU A 214     158.366 121.952 111.396  1.00 30.00           C  
ATOM   3504  H   LEU A 214     157.166 121.535 107.958  1.00 30.00           H  
ATOM   3505  HA  LEU A 214     157.055 119.998 110.037  1.00 30.00           H  
ATOM   3506  HB2 LEU A 214     155.609 122.376 109.580  1.00 30.00           H  
ATOM   3507  HB3 LEU A 214     155.719 121.683 110.999  1.00 30.00           H  
ATOM   3508  HG  LEU A 214     157.879 122.897 109.656  1.00 30.00           H  
ATOM   3509 HD11 LEU A 214     157.786 124.541 111.302  1.00 30.00           H  
ATOM   3510 HD12 LEU A 214     156.423 124.497 110.486  1.00 30.00           H  
ATOM   3511 HD13 LEU A 214     156.506 123.837 111.928  1.00 30.00           H  
ATOM   3512 HD21 LEU A 214     159.060 122.563 111.692  1.00 30.00           H  
ATOM   3513 HD22 LEU A 214     157.873 121.616 112.161  1.00 30.00           H  
ATOM   3514 HD23 LEU A 214     158.761 121.214 110.906  1.00 30.00           H  
ATOM   3515  N   ALA A 215     154.355 119.970 108.330  1.00 30.00           N  
ATOM   3516  CA  ALA A 215     153.131 119.204 108.131  1.00 30.00           C  
ATOM   3517  C   ALA A 215     153.434 117.739 107.851  1.00 30.00           C  
ATOM   3518  O   ALA A 215     152.639 116.862 108.204  1.00 30.00           O  
ATOM   3519  CB  ALA A 215     152.313 119.803 106.988  1.00 30.00           C  
ATOM   3520  H   ALA A 215     154.501 120.578 107.738  1.00 30.00           H  
ATOM   3521  HA  ALA A 215     152.596 119.250 108.939  1.00 30.00           H  
ATOM   3522  HB1 ALA A 215     151.481 119.313 106.906  1.00 30.00           H  
ATOM   3523  HB2 ALA A 215     152.131 120.735 107.186  1.00 30.00           H  
ATOM   3524  HB3 ALA A 215     152.821 119.733 106.165  1.00 30.00           H  
ATOM   3525  N   ASP A 216     154.574 117.455 107.221  1.00 30.00           N  
ATOM   3526  CA  ASP A 216     154.972 116.080 106.954  1.00 30.00           C  
ATOM   3527  C   ASP A 216     155.478 115.359 108.195  1.00 30.00           C  
ATOM   3528  O   ASP A 216     155.631 114.135 108.159  1.00 30.00           O  
ATOM   3529  CB  ASP A 216     156.055 116.052 105.873  1.00 30.00           C  
ATOM   3530  CG  ASP A 216     155.550 116.541 104.531  1.00 30.00           C  
ATOM   3531  OD1 ASP A 216     154.351 116.873 104.432  1.00 30.00           O  
ATOM   3532  OD2 ASP A 216     156.353 116.592 103.575  1.00 30.00           O  
ATOM   3533  H   ASP A 216     155.133 118.043 106.939  1.00 30.00           H  
ATOM   3534  HA  ASP A 216     154.204 115.591 106.618  1.00 30.00           H  
ATOM   3535  HB2 ASP A 216     156.789 116.624 106.144  1.00 30.00           H  
ATOM   3536  HB3 ASP A 216     156.368 115.141 105.762  1.00 30.00           H  
ATOM   3537  N   GLN A 217     155.742 116.083 109.284  1.00 30.00           N  
ATOM   3538  CA  GLN A 217     156.228 115.496 110.525  1.00 30.00           C  
ATOM   3539  C   GLN A 217     155.184 115.549 111.635  1.00 30.00           C  
ATOM   3540  O   GLN A 217     155.523 115.379 112.811  1.00 30.00           O  
ATOM   3541  CB  GLN A 217     157.510 116.199 110.969  1.00 30.00           C  
ATOM   3542  CG  GLN A 217     158.747 115.762 110.201  1.00 30.00           C  
ATOM   3543  CD  GLN A 217     159.598 116.931 109.746  1.00 30.00           C  
ATOM   3544  OE1 GLN A 217     159.545 118.016 110.322  1.00 30.00           O  
ATOM   3545  NE2 GLN A 217     160.390 116.713 108.703  1.00 30.00           N  
ATOM   3546  H   GLN A 217     155.643 116.936 109.326  1.00 30.00           H  
ATOM   3547  HA  GLN A 217     156.444 114.563 110.370  1.00 30.00           H  
ATOM   3548  HB2 GLN A 217     157.398 117.153 110.843  1.00 30.00           H  
ATOM   3549  HB3 GLN A 217     157.665 116.009 111.907  1.00 30.00           H  
ATOM   3550  HG2 GLN A 217     159.292 115.199 110.773  1.00 30.00           H  
ATOM   3551  HG3 GLN A 217     158.471 115.268 109.413  1.00 30.00           H  
ATOM   3552 HE21 GLN A 217     160.400 115.941 108.325  1.00 30.00           H  
ATOM   3553 HE22 GLN A 217     160.892 117.344 108.406  1.00 30.00           H  
ATOM   3554  N   SER A 218     153.921 115.779 111.287  1.00 30.00           N  
ATOM   3555  CA  SER A 218     152.827 115.846 112.249  1.00 30.00           C  
ATOM   3556  C   SER A 218     151.718 114.881 111.858  1.00 30.00           C  
ATOM   3557  O   SER A 218     150.529 115.171 112.009  1.00 30.00           O  
ATOM   3558  CB  SER A 218     152.285 117.268 112.362  1.00 30.00           C  
ATOM   3559  OG  SER A 218     151.673 117.675 111.152  1.00 30.00           O  
ATOM   3560  H   SER A 218     153.665 115.904 110.476  1.00 30.00           H  
ATOM   3561  HA  SER A 218     153.155 115.585 113.123  1.00 30.00           H  
ATOM   3562  HB2 SER A 218     151.628 117.300 113.075  1.00 30.00           H  
ATOM   3563  HB3 SER A 218     153.020 117.869 112.560  1.00 30.00           H  
ATOM   3564  HG  SER A 218     151.387 118.461 111.228  1.00 30.00           H  
ATOM   3565  N   LEU A 219     152.096 113.719 111.348  1.00 30.00           N  
ATOM   3566  CA  LEU A 219     151.184 112.681 110.904  1.00 30.00           C  
ATOM   3567  C   LEU A 219     151.330 111.433 111.764  1.00 30.00           C  
ATOM   3568  O   LEU A 219     152.266 111.316 112.562  1.00 30.00           O  
ATOM   3569  CB  LEU A 219     151.456 112.333 109.437  1.00 30.00           C  
ATOM   3570  CG  LEU A 219     151.706 113.514 108.499  1.00 30.00           C  
ATOM   3571  CD1 LEU A 219     152.043 113.017 107.106  1.00 30.00           C  
ATOM   3572  CD2 LEU A 219     150.497 114.432 108.463  1.00 30.00           C  
ATOM   3573  H   LEU A 219     152.921 113.498 111.246  1.00 30.00           H  
ATOM   3574  HA  LEU A 219     150.272 113.001 110.979  1.00 30.00           H  
ATOM   3575  HB2 LEU A 219     152.241 111.765 109.400  1.00 30.00           H  
ATOM   3576  HB3 LEU A 219     150.692 111.850 109.088  1.00 30.00           H  
ATOM   3577  HG  LEU A 219     152.462 114.026 108.825  1.00 30.00           H
[truncated: 2,042,092 more chars]
