# Supplementary material for: Development of a synthetic library of humanized nanobodies for targeted IL-6 inhibition
Source: Front Bioeng Biotechnol. 2024 Jul 23;12:1440150. doi: 10.3389/fbioe.2024.1440150 (PMC11300276; doi:10.3389/fbioe.2024.1440150)
Supplement: Supplementary file 2 [file DataSheet1.ZIP › Nanobody-antigen complexes/7ocy.pdb]

HEADER    MEMBRANE PROTEIN                        28-APR-21   7OCY              
TITLE     ENTEROCOCCUS FAECALIS EFRCD IN COMPLEX WITH A NANOBODY                
COMPND    MOL_ID: 1;                                                            
COMPND   2 MOLECULE: ABC TRANSPORTER ATP-BINDING PROTEIN;                       
COMPND   3 CHAIN: A;                                                            
COMPND   4 SYNONYM: ATP-BINDING CASSETTE DOMAIN-CONTAINING PROTEIN,MULTIDRUG ABC
COMPND   5 TRANSPORTER ATP-BINDING PROTEIN;                                     
COMPND   6 ENGINEERED: YES;                                                     
COMPND   7 MOL_ID: 2;                                                           
COMPND   8 MOLECULE: ABC TRANSPORTER ATP-BINDING PROTEIN;                       
COMPND   9 CHAIN: B;                                                            
COMPND  10 SYNONYM: ABC TRANSPORTER,ATP-BINDING/PERMEASE PROTEIN,ATP-BINDING    
COMPND  11 CASSETTE DOMAIN-CONTAINING PROTEIN,MULTIDRUG ABC TRANSPORTER         
COMPND  12 PERMEASE;                                                            
COMPND  13 ENGINEERED: YES;                                                     
COMPND  14 MOL_ID: 3;                                                           
COMPND  15 MOLECULE: NANOBODY;                                                  
COMPND  16 CHAIN: C;                                                            
COMPND  17 ENGINEERED: YES                                                      
SOURCE    MOL_ID: 1;                                                            
SOURCE   2 ORGANISM_SCIENTIFIC: ENTEROCOCCUS FAECALIS;                          
SOURCE   3 ORGANISM_TAXID: 1351;                                                
SOURCE   4 GENE: BHU49_08870, BZG32_03820, CUN08_16895, CYQ48_04235,            
SOURCE   5 DRJ71_07650, DVW78_12035, EY666_03975, G7X26_03035, GRB94_03325,     
SOURCE   6 GTI65_09725, JAOMBFPH_07340;                                         
SOURCE   7 EXPRESSION_SYSTEM: LACTOCOCCUS LACTIS;                               
SOURCE   8 EXPRESSION_SYSTEM_TAXID: 1358;                                       
SOURCE   9 MOL_ID: 2;                                                           
SOURCE  10 ORGANISM_SCIENTIFIC: ENTEROCOCCUS FAECALIS;                          
SOURCE  11 ORGANISM_TAXID: 1351;                                                
SOURCE  12 GENE: BZG32_03825, CUN08_16890, CYQ48_04230, DVW78_12040,            
SOURCE  13 ELS84_1389, EY666_03970, G5T22_05360, GKQ57_11755, GTI65_09720,      
SOURCE  14 GTI81_06315, KUB3007_C05280;                                         
SOURCE  15 EXPRESSION_SYSTEM: LACTOCOCCUS LACTIS;                               
SOURCE  16 EXPRESSION_SYSTEM_TAXID: 1358;                                       
SOURCE  17 MOL_ID: 3;                                                           
SOURCE  18 ORGANISM_SCIENTIFIC: VICUGNA PACOS;                                  
SOURCE  19 ORGANISM_COMMON: ALPACA;                                             
SOURCE  20 ORGANISM_TAXID: 30538;                                               
SOURCE  21 EXPRESSION_SYSTEM: ESCHERICHIA COLI BL21;                            
SOURCE  22 EXPRESSION_SYSTEM_TAXID: 511693                                      
KEYWDS    ABC TRANSPORTER, NANOBODY, ENTEROCOCCUS FAECALIS, MEMBRANE PROTEIN    
EXPDTA    ELECTRON MICROSCOPY                                                   
AUTHOR    K.EHRENBOLGER,C.A.J.HUTTER,G.MEIER,M.A.SEEGER,J.BARANDUN              
REVDAT   1   18-MAY-22 7OCY    0                                                
JRNL        AUTH   G.MEIER,S.THAVARASAH,K.EHRENBOLGER,C.A.J.HUTTER,L.HURLIMANN, 
JRNL        AUTH 2 J.BARANDUN,M.A.SEEGER                                        
JRNL        TITL   ENTEROCOCCUS FAECALIS EFRCD IN COMPLEX WITH A NANOBODY       
JRNL        REF    TO BE PUBLISHED                                              
JRNL        REFN                                                                
REMARK   2                                                                      
REMARK   2 RESOLUTION.    4.25 ANGSTROMS.                                       
REMARK   3                                                                      
REMARK   3 REFINEMENT.                                                          
REMARK   3   SOFTWARE PACKAGES      : CRYOLO, EPU, RELION, CTFFIND, UCSF        
REMARK   3                            CHIMERA, COOT, ISOLDE, RELION,            
REMARK   3                            CRYOSPARC, CRYOSPARC, PHENIX              
REMARK   3   RECONSTRUCTION SCHEMA  : FOURIER SPACE                             
REMARK   3                                                                      
REMARK   3 EM MAP-MODEL FITTING AND REFINEMENT                                  
REMARK   3   PDB ENTRY                    : 4Q4H                                
REMARK   3   REFINEMENT SPACE             : REAL                                
REMARK   3   REFINEMENT PROTOCOL          : OTHER                               
REMARK   3   REFINEMENT TARGET            : NULL                                
REMARK   3   OVERALL ANISOTROPIC B VALUE  : NULL                                
REMARK   3                                                                      
REMARK   3 FITTING PROCEDURE : INITIAL DOCKING IN CHIMERA, LOCAL ADJUSTMENTS    
REMARK   3  IN COOT                                                             
REMARK   3                                                                      
REMARK   3 EM IMAGE RECONSTRUCTION STATISTICS                                   
REMARK   3   NOMINAL PIXEL SIZE (ANGSTROMS)    : NULL                           
REMARK   3   ACTUAL PIXEL SIZE  (ANGSTROMS)    : NULL                           
REMARK   3   EFFECTIVE RESOLUTION (ANGSTROMS)  : 4.250                          
REMARK   3   NUMBER OF PARTICLES               : 254682                         
REMARK   3   CTF CORRECTION METHOD             : NONE                           
REMARK   3                                                                      
REMARK   3 EM RECONSTRUCTION MAGNIFICATION CALIBRATION: NULL                    
REMARK   3                                                                      
REMARK   3 OTHER DETAILS: NULL                                                  
REMARK   4                                                                      
REMARK   4 7OCY COMPLIES WITH FORMAT V. 3.30, 13-JUL-11                         
REMARK 100                                                                      
REMARK 100 THIS ENTRY HAS BEEN PROCESSED BY PDBE ON 28-APR-21.                  
REMARK 100 THE DEPOSITION ID IS D_1292115312.                                   
REMARK 245                                                                      
REMARK 245 EXPERIMENTAL DETAILS                                                 
REMARK 245   RECONSTRUCTION METHOD          : SINGLE PARTICLE                   
REMARK 245   SPECIMEN TYPE                  : NULL                              
REMARK 245                                                                      
REMARK 245 ELECTRON MICROSCOPE SAMPLE                                           
REMARK 245   SAMPLE TYPE                    : PARTICLE                          
REMARK 245   PARTICLE TYPE                  : POINT                             
REMARK 245   NAME OF SAMPLE                 : EFRCD IN COMPLEX WITH A           
REMARK 245                                    NANOBODY; ENTEROCOCCUS FAECALIS;  
REMARK 245                                    NANOBODY                          
REMARK 245   SAMPLE CONCENTRATION (MG ML-1) : 8.00                              
REMARK 245   SAMPLE SUPPORT DETAILS         : NULL                              
REMARK 245   SAMPLE VITRIFICATION DETAILS   : BLOT FORCE OF -5, WAITING TIME    
REMARK 245                                    OF 1 SECOND, BLOT TIME OF 4.5     
REMARK 245                                    SECONDS AT 4C                     
REMARK 245   SAMPLE BUFFER                  : NULL                              
REMARK 245   PH                             : 7.50                              
REMARK 245   SAMPLE DETAILS                 : NULL                              
REMARK 245                                                                      
REMARK 245 DATA ACQUISITION                                                     
REMARK 245   DATE OF EXPERIMENT                : NULL                           
REMARK 245   NUMBER OF MICROGRAPHS-IMAGES      : 3135                           
REMARK 245   TEMPERATURE (KELVIN)              : NULL                           
REMARK 245   MICROSCOPE MODEL                  : FEI TITAN KRIOS                
REMARK 245   DETECTOR TYPE                     : GATAN K2 QUANTUM (4K X 4K)     
REMARK 245   MINIMUM DEFOCUS (NM)              : 1500.00                        
REMARK 245   MAXIMUM DEFOCUS (NM)              : 3300.00                        
REMARK 245   MINIMUM TILT ANGLE (DEGREES)      : NULL                           
REMARK 245   MAXIMUM TILT ANGLE (DEGREES)      : NULL                           
REMARK 245   NOMINAL CS                        : 2.70                           
REMARK 245   IMAGING MODE                      : BRIGHT FIELD                   
REMARK 245   ELECTRON DOSE (ELECTRONS NM**-2)  : 5210.00                        
REMARK 245   ILLUMINATION MODE                 : FLOOD BEAM                     
REMARK 245   NOMINAL MAGNIFICATION             : NULL                           
REMARK 245   CALIBRATED MAGNIFICATION          : NULL                           
REMARK 245   SOURCE                            : FIELD EMISSION GUN             
REMARK 245   ACCELERATION VOLTAGE (KV)         : 300                            
REMARK 245   IMAGING DETAILS                   : NULL                           
REMARK 247                                                                      
REMARK 247 ELECTRON MICROSCOPY                                                  
REMARK 247  THE COORDINATES IN THIS ENTRY WERE GENERATED FROM ELECTRON          
REMARK 247  MICROSCOPY DATA. PROTEIN DATA BANK CONVENTIONS REQUIRE              
REMARK 247  THAT CRYST1 AND SCALE RECORDS BE INCLUDED, BUT THE VALUES           
REMARK 247  ON THESE RECORDS ARE MEANINGLESS EXCEPT FOR THE CALCULATION         
REMARK 247  OF THE STRUCTURE FACTORS.                                           
REMARK 300                                                                      
REMARK 300 BIOMOLECULE: 1                                                       
REMARK 300 SEE REMARK 350 FOR THE AUTHOR PROVIDED AND/OR PROGRAM                
REMARK 300 GENERATED ASSEMBLY INFORMATION FOR THE STRUCTURE IN                  
REMARK 300 THIS ENTRY. THE REMARK MAY ALSO PROVIDE INFORMATION ON               
REMARK 300 BURIED SURFACE AREA.                                                 
REMARK 350                                                                      
REMARK 350 COORDINATES FOR A COMPLETE MULTIMER REPRESENTING THE KNOWN           
REMARK 350 BIOLOGICALLY SIGNIFICANT OLIGOMERIZATION STATE OF THE                
REMARK 350 MOLECULE CAN BE GENERATED BY APPLYING BIOMT TRANSFORMATIONS          
REMARK 350 GIVEN BELOW.  BOTH NON-CRYSTALLOGRAPHIC AND                          
REMARK 350 CRYSTALLOGRAPHIC OPERATIONS ARE GIVEN.                               
REMARK 350                                                                      
REMARK 350 BIOMOLECULE: 1                                                       
REMARK 350 AUTHOR DETERMINED BIOLOGICAL UNIT: TRIMERIC                          
REMARK 350 APPLY THE FOLLOWING TO CHAINS: A, B, C                               
REMARK 350   BIOMT1   1  1.000000  0.000000  0.000000        0.00000            
REMARK 350   BIOMT2   1  0.000000  1.000000  0.000000        0.00000            
REMARK 350   BIOMT3   1  0.000000  0.000000  1.000000        0.00000            
REMARK 465                                                                      
REMARK 465 MISSING RESIDUES                                                     
REMARK 465 THE FOLLOWING RESIDUES WERE NOT LOCATED IN THE                       
REMARK 465 EXPERIMENT. (M=MODEL NUMBER; RES=RESIDUE NAME; C=CHAIN               
REMARK 465 IDENTIFIER; SSSEQ=SEQUENCE NUMBER; I=INSERTION CODE.)                
REMARK 465                                                                      
REMARK 465   M RES C SSSEQI                                                     
REMARK 465     MET A     1                                                      
REMARK 465     PRO A   339                                                      
REMARK 465     GLY A   340                                                      
REMARK 465     ASP A   341                                                      
REMARK 465     GLU A   342                                                      
REMARK 465     GLU A   343                                                      
REMARK 465     ASP A   344                                                      
REMARK 465     GLN A   565                                                      
REMARK 465     LYS A   566                                                      
REMARK 465     GLY A   567                                                      
REMARK 465     LYS A   568                                                      
REMARK 465     GLU A   569                                                      
REMARK 465     GLU A   570                                                      
REMARK 465     ALA A   571                                                      
REMARK 465     MET B     1                                                      
REMARK 465     GLY B   447                                                      
REMARK 465     LYS B   448                                                      
REMARK 465     PRO B   449                                                      
REMARK 465     GLU B   482                                                      
REMARK 465     GLU B   483                                                      
REMARK 465     ASN B   484                                                      
REMARK 465     PHE B   586                                                      
REMARK 465     VAL B   587                                                      
REMARK 465     PHE B   588                                                      
REMARK 465     GLU B   589                                                      
REMARK 465     GLY C     1                                                      
REMARK 465     PRO C     2                                                      
REMARK 465     SER C     3                                                      
REMARK 465     GLN C     4                                                      
REMARK 465     LEU C     5                                                      
REMARK 465     ALA C   114                                                      
REMARK 470                                                                      
REMARK 470 MISSING ATOM                                                         
REMARK 470 THE FOLLOWING RESIDUES HAVE MISSING ATOMS (M=MODEL NUMBER;           
REMARK 470 RES=RESIDUE NAME; C=CHAIN IDENTIFIER; SSEQ=SEQUENCE NUMBER;          
REMARK 470 I=INSERTION CODE):                                                   
REMARK 470   M RES CSSEQI  ATOMS                                                
REMARK 470     ASP A 314    CG   OD1  OD2                                       
REMARK 470     VAL A 315    CG1  CG2                                            
REMARK 470     THR A 316    OG1  CG2                                            
REMARK 470     TYR A 317    CG   CD1  CD2  CE1  CE2  CZ   OH                    
REMARK 470     LYS A 318    CG   CD   CE   NZ                                   
REMARK 470     LYS A 319    CG   CD   CE   NZ                                   
REMARK 470     VAL A 320    CG1  CG2                                            
REMARK 470     PRO A 321    CG   CD                                             
REMARK 470     GLU A 322    CG   CD   OE1  OE2                                  
REMARK 470     GLN A 323    CG   CD   OE1  NE2                                  
REMARK 470     GLU A 324    CG   CD   OE1  OE2                                  
REMARK 470     LEU A 325    CG   CD1  CD2                                       
REMARK 470     ILE A 326    CG1  CG2  CD1                                       
REMARK 470     SER A 328    OG                                                  
REMARK 470     VAL A 329    CG1  CG2                                            
REMARK 470     GLU A 330    CG   CD   OE1  OE2                                  
REMARK 470     PHE A 331    CG   CD1  CD2  CE1  CE2  CZ                         
REMARK 470     ASP A 332    CG   OD1  OD2                                       
REMARK 470     HIS A 333    CG   ND1  CD2  CE1  NE2                             
REMARK 470     VAL A 334    CG1  CG2                                            
REMARK 470     SER A 335    OG                                                  
REMARK 470     PHE A 336    CG   CD1  CD2  CE1  CE2  CZ                         
REMARK 470     ARG A 337    CG   CD   NE   CZ   NH1  NH2                        
REMARK 470     TYR A 338    CG   CD1  CD2  CE1  CE2  CZ   OH                    
REMARK 470     THR A 345    OG1  CG2                                            
REMARK 470     LEU A 346    CG   CD1  CD2                                       
REMARK 470     LYS A 347    CG   CD   CE   NZ                                   
REMARK 470     ASP A 348    CG   OD1  OD2                                       
REMARK 470     ILE A 349    CG1  CG2  CD1                                       
REMARK 470     SER A 350    OG                                                  
REMARK 470     PHE A 351    CG   CD1  CD2  CE1  CE2  CZ                         
REMARK 470     SER A 352    OG                                                  
REMARK 470     ILE A 353    CG1  CG2  CD1                                       
REMARK 470     GLN A 354    CG   CD   OE1  NE2                                  
REMARK 470     PRO A 355    CG   CD                                             
REMARK 470     GLU A 357    CG   CD   OE1  OE2                                  
REMARK 470     MET A 358    CG   SD   CE                                        
REMARK 470     ILE A 359    CG1  CG2  CD1                                       
REMARK 470     ILE A 361    CG1  CG2  CD1                                       
REMARK 470     VAL A 362    CG1  CG2                                            
REMARK 470     THR A 365    OG1  CG2                                            
REMARK 470     LYS A 369    CG   CD   CE   NZ                                   
REMARK 470     SER A 370    OG                                                  
REMARK 470     THR A 371    OG1  CG2                                            
REMARK 470     LEU A 372    CG   CD1  CD2                                       
REMARK 470     GLN A 374    CG   CD   OE1  NE2                                  
REMARK 470     LEU A 375    CG   CD1  CD2                                       
REMARK 470     ILE A 376    CG1  CG2  CD1                                       
REMARK 470     PRO A 377    CG   CD                                             
REMARK 470     ARG A 378    CG   CD   NE   CZ   NH1  NH2                        
REMARK 470     LEU A 379    CG   CD1  CD2                                       
REMARK 470     PHE A 380    CG   CD1  CD2  CE1  CE2  CZ                         
REMARK 470     ASP A 381    CG   OD1  OD2                                       
REMARK 470     PRO A 382    CG   CD                                             
REMARK 470     THR A 383    OG1  CG2                                            
REMARK 470     GLU A 384    CG   CD   OE1  OE2                                  
REMARK 470     LYS A 386    CG   CD   CE   NZ                                   
REMARK 470     ILE A 387    CG1  CG2  CD1                                       
REMARK 470     GLU A 388    CG   CD   OE1  OE2                                  
REMARK 470     VAL A 389    CG1  CG2                                            
REMARK 470     VAL A 392    CG1  CG2                                            
REMARK 470     ASP A 393    CG   OD1  OD2                                       
REMARK 470     LEU A 394    CG   CD1  CD2                                       
REMARK 470     ARG A 395    CG   CD   NE   CZ   NH1  NH2                        
REMARK 470     GLU A 396    CG   CD   OE1  OE2                                  
REMARK 470     VAL A 397    CG1  CG2                                            
REMARK 470     ASN A 398    CG   OD1  ND2                                       
REMARK 470     GLU A 399    CG   CD   OE1  OE2                                  
REMARK 470     HIS A 400    CG   ND1  CD2  CE1  NE2                             
REMARK 470     SER A 401    OG                                                  
REMARK 470     LEU A 402    CG   CD1  CD2                                       
REMARK 470     ARG A 403    CG   CD   NE   CZ   NH1  NH2                        
REMARK 470     LYS A 404    CG   CD   CE   NZ                                   
REMARK 470     THR A 405    OG1  CG2                                            
REMARK 470     VAL A 406    CG1  CG2                                            
REMARK 470     SER A 407    OG                                                  
REMARK 470     PHE A 408    CG   CD1  CD2  CE1  CE2  CZ                         
REMARK 470     VAL A 409    CG1  CG2                                            
REMARK 470     LEU A 410    CG   CD1  CD2                                       
REMARK 470     GLN A 411    CG   CD   OE1  NE2                                  
REMARK 470     LYS A 412    CG   CD   CE   NZ                                   
REMARK 470     ILE A 414    CG1  CG2  CD1                                       
REMARK 470     LEU A 415    CG   CD1  CD2                                       
REMARK 470     PHE A 416    CG   CD1  CD2  CE1  CE2  CZ                         
REMARK 470     SER A 417    OG                                                  
REMARK 470     THR A 419    OG1  CG2                                            
REMARK 470     ILE A 420    CG1  CG2  CD1                                       
REMARK 470     GLN A 422    CG   CD   OE1  NE2                                  
REMARK 470     ASN A 423    CG   OD1  ND2                                       
REMARK 470     LEU A 424    CG   CD1  CD2                                       
REMARK 470     ARG A 425    CG   CD   NE   CZ   NH1  NH2                        
REMARK 470     HIS A 426    CG   ND1  CD2  CE1  NE2                             
REMARK 470     LYS A 428    CG   CD   CE   NZ                                   
REMARK 470     ARG A 429    CG   CD   NE   CZ   NH1  NH2                        
REMARK 470     ASP A 430    CG   OD1  OD2                                       
REMARK 470     SER A 432    OG                                                  
REMARK 470     GLU A 433    CG   CD   OE1  OE2                                  
REMARK 470     ASP A 435    CG   OD1  OD2                                       
REMARK 470     MET A 436    CG   SD   CE                                        
REMARK 470     GLU A 437    CG   CD   OE1  OE2                                  
REMARK 470     ARG A 438    CG   CD   NE   CZ   NH1  NH2                        
REMARK 470     SER A 440    OG                                                  
REMARK 470     ILE A 442    CG1  CG2  CD1                                       
REMARK 470     GLN A 444    CG   CD   OE1  NE2                                  
REMARK 470     LYS A 446    CG   CD   CE   NZ                                   
REMARK 470     GLU A 447    CG   CD   OE1  OE2                                  
REMARK 470     PHE A 448    CG   CD1  CD2  CE1  CE2  CZ                         
REMARK 470     ILE A 449    CG1  CG2  CD1                                       
REMARK 470     GLU A 450    CG   CD   OE1  OE2                                  
REMARK 470     LYS A 451    CG   CD   CE   NZ                                   
REMARK 470     LEU A 452    CG   CD1  CD2                                       
REMARK 470     GLU A 454    CG   CD   OE1  OE2                                  
REMARK 470     TYR A 456    CG   CD1  CD2  CE1  CE2  CZ   OH                    
REMARK 470     ASP A 457    CG   OD1  OD2                                       
REMARK 470     PRO A 459    CG   CD                                             
REMARK 470     VAL A 460    CG1  CG2                                            
REMARK 470     GLU A 461    CG   CD   OE1  OE2                                  
REMARK 470     GLU A 462    CG   CD   OE1  OE2                                  
REMARK 470     ARG A 463    CG   CD   NE   CZ   NH1  NH2                        
REMARK 470     SER A 464    OG                                                  
REMARK 470     ASN A 465    CG   OD1  ND2                                       
REMARK 470     ASN A 466    CG   OD1  ND2                                       
REMARK 470     PHE A 467    CG   CD1  CD2  CE1  CE2  CZ                         
REMARK 470     SER A 468    OG                                                  
REMARK 470     GLN A 471    CG   CD   OE1  NE2                                  
REMARK 470     LYS A 472    CG   CD   CE   NZ                                   
REMARK 470     GLN A 473    CG   CD   OE1  NE2                                  
REMARK 470     ARG A 474    CG   CD   NE   CZ   NH1  NH2                        
REMARK 470     LEU A 475    CG   CD1  CD2                                       
REMARK 470     SER A 476    OG                                                  
REMARK 470     ILE A 477    CG1  CG2  CD1                                       
REMARK 470     THR A 478    OG1  CG2                                            
REMARK 470     ARG A 479    CG   CD   NE   CZ   NH1  NH2                        
REMARK 470     VAL A 481    CG1  CG2                                            
REMARK 470     ILE A 482    CG1  CG2  CD1                                       
REMARK 470     GLU A 484    CG   CD   OE1  OE2                                  
REMARK 470     PRO A 485    CG   CD                                             
REMARK 470     LYS A 486    CG   CD   CE   NZ                                   
REMARK 470     ILE A 487    CG1  CG2  CD1                                       
REMARK 470     LEU A 488    CG   CD1  CD2                                       
REMARK 470     ILE A 489    CG1  CG2  CD1                                       
REMARK 470     LEU A 490    CG   CD1  CD2                                       
REMARK 470     ASP A 491    CG   OD1  OD2                                       
REMARK 470     ASP A 492    CG   OD1  OD2                                       
REMARK 470     SER A 493    OG                                                  
REMARK 470     THR A 494    OG1  CG2                                            
REMARK 470     SER A 495    OG                                                  
REMARK 470     LEU A 497    CG   CD1  CD2                                       
REMARK 470     ASP A 498    CG   OD1  OD2                                       
REMARK 470     ARG A 500    CG   CD   NE   CZ   NH1  NH2                        
REMARK 470     SER A 501    OG                                                  
REMARK 470     GLU A 502    CG   CD   OE1  OE2                                  
REMARK 470     ARG A 503    CG   CD   NE   CZ   NH1  NH2                        
REMARK 470     LEU A 504    CG   CD1  CD2                                       
REMARK 470     VAL A 505    CG1  CG2                                            
REMARK 470     ARG A 506    CG   CD   NE   CZ   NH1  NH2                        
REMARK 470     GLU A 507    CG   CD   OE1  OE2                                  
REMARK 470     LEU A 509    CG   CD1  CD2                                       
REMARK 470     ASP A 510    CG   OD1  OD2                                       
REMARK 470     LYS A 511    CG   CD   CE   NZ                                   
REMARK 470     GLU A 512    CG   CD   OE1  OE2                                  
REMARK 470     LEU A 513    CG   CD1  CD2                                       
REMARK 470     LYS A 514    CG   CD   CE   NZ                                   
REMARK 470     GLU A 515    CG   CD   OE1  OE2                                  
REMARK 470     THR A 516    OG1  CG2                                            
REMARK 470     THR A 517    OG1  CG2                                            
REMARK 470     THR A 518    OG1  CG2                                            
REMARK 470     ILE A 519    CG1  CG2  CD1                                       
REMARK 470     VAL A 520    CG1  CG2                                            
REMARK 470     ILE A 521    CG1  CG2  CD1                                       
REMARK 470     GLN A 523    CG   CD   OE1  NE2                                  
REMARK 470     LYS A 524    CG   CD   CE   NZ                                   
REMARK 470     ILE A 525    CG1  CG2  CD1                                       
REMARK 470     SER A 526    OG                                                  
REMARK 470     SER A 527    OG                                                  
REMARK 470     VAL A 528    CG1  CG2                                            
REMARK 470     VAL A 529    CG1  CG2                                            
REMARK 470     HIS A 530    CG   ND1  CD2  CE1  NE2                             
REMARK 470     ASP A 532    CG   OD1  OD2                                       
REMARK 470     ARG A 533    CG   CD   NE   CZ   NH1  NH2                        
REMARK 470     ILE A 534    CG1  CG2  CD1                                       
REMARK 470     LEU A 535    CG   CD1  CD2                                       
REMARK 470     VAL A 536    CG1  CG2                                            
REMARK 470     LEU A 537    CG   CD1  CD2                                       
REMARK 470     ASP A 538    CG   OD1  OD2                                       
REMARK 470     ASN A 539    CG   OD1  ND2                                       
REMARK 470     ARG A 541    CG   CD   NE   CZ   NH1  NH2                        
REMARK 470     LEU A 542    CG   CD1  CD2                                       
REMARK 470     VAL A 543    CG1  CG2                                            
REMARK 470     GLU A 545    CG   CD   OE1  OE2                                  
REMARK 470     THR A 547    OG1  CG2                                            
REMARK 470     HIS A 548    CG   ND1  CD2  CE1  NE2                             
REMARK 470     GLU A 549    CG   CD   OE1  OE2                                  
REMARK 470     GLU A 550    CG   CD   OE1  OE2                                  
REMARK 470     LEU A 551    CG   CD1  CD2                                       
REMARK 470     THR A 554    OG1  CG2                                            
REMARK 470     ASN A 555    CG   OD1  ND2                                       
REMARK 470     PRO A 556    CG   CD                                             
REMARK 470     VAL A 557    CG1  CG2                                            
REMARK 470     TYR A 558    CG   CD1  CD2  CE1  CE2  CZ   OH                    
REMARK 470     GLN A 559    CG   CD   OE1  NE2                                  
REMARK 470     GLU A 560    CG   CD   OE1  OE2                                  
REMARK 470     ILE A 561    CG1  CG2  CD1                                       
REMARK 470     TYR A 562    CG   CD1  CD2  CE1  CE2  CZ   OH                    
REMARK 470     GLU A 563    CG   CD   OE1  OE2                                  
REMARK 470     THR A 564    OG1  CG2                                            
REMARK 470     ASP B 333    CG   OD1  OD2                                       
REMARK 470     GLU B 334    CG   CD   OE1  OE2                                  
REMARK 470     ILE B 335    CG1  CG2  CD1                                       
REMARK 470     ARG B 336    CG   CD   NE   CZ   NH1  NH2                        
REMARK 470     PRO B 337    CG   CD                                             
REMARK 470     GLU B 338    CG   CD   OE1  OE2                                  
REMARK 470     ASN B 339    CG   OD1  ND2                                       
REMARK 470     GLU B 341    CG   CD   OE1  OE2                                  
REMARK 470     LYS B 342    CG   CD   CE   NZ                                   
REMARK 470     LEU B 343    CG   CD1  CD2                                       
REMARK 470     GLU B 344    CG   CD   OE1  OE2                                  
REMARK 470     GLU B 345    CG   CD   OE1  OE2                                  
REMARK 470     ILE B 346    CG1  CG2  CD1                                       
REMARK 470     ASN B 347    CG   OD1  ND2                                       
REMARK 470     LYS B 348    CG   CD   CE   NZ                                   
REMARK 470     VAL B 350    CG1  CG2                                            
REMARK 470     LEU B 352    CG   CD1  CD2                                       
REMARK 470     ASN B 353    CG   OD1  ND2                                       
REMARK 470     HIS B 354    CG   ND1  CD2  CE1  NE2                             
REMARK 470     VAL B 355    CG1  CG2                                            
REMARK 470     VAL B 356    CG1  CG2                                            
REMARK 470     PHE B 357    CG   CD1  CD2  CE1  CE2  CZ                         
REMARK 470     TYR B 359    CG   CD1  CD2  CE1  CE2  CZ   OH                    
REMARK 470     ASN B 360    CG   OD1  ND2                                       
REMARK 470     PRO B 361    CG   CD                                             
REMARK 470     GLU B 362    CG   CD   OE1  OE2                                  
REMARK 470     THR B 363    OG1  CG2                                            
REMARK 470     PRO B 364    CG   CD                                             
REMARK 470     VAL B 365    CG1  CG2                                            
REMARK 470     LEU B 366    CG   CD1  CD2                                       
REMARK 470     LYS B 367    CG   CD   CE   NZ                                   
REMARK 470     ASP B 368    CG   OD1  OD2                                       
REMARK 470     VAL B 369    CG1  CG2                                            
REMARK 470     SER B 370    OG                                                  
REMARK 470     ILE B 371    CG1  CG2  CD1                                       
REMARK 470     HIS B 372    CG   ND1  CD2  CE1  NE2                             
REMARK 470     VAL B 373    CG1  CG2                                            
REMARK 470     ASP B 374    CG   OD1  OD2                                       
REMARK 470     LYS B 375    CG   CD   CE   NZ                                   
REMARK 470     GLU B 377    CG   CD   OE1  OE2                                  
REMARK 470     MET B 378    CG   SD   CE                                        
REMARK 470     VAL B 379    CG1  CG2                                            
REMARK 470     LEU B 381    CG   CD1  CD2                                       
REMARK 470     VAL B 382    CG1  CG2                                            
REMARK 470     PRO B 384    CG   CD                                             
REMARK 470     THR B 385    OG1  CG2                                            
REMARK 470     SER B 387    OG                                                  
REMARK 470     LYS B 389    CG   CD   CE   NZ                                   
REMARK 470     THR B 390    OG1  CG2                                            
REMARK 470     THR B 391    OG1  CG2                                            
REMARK 470     ILE B 392    CG1  CG2  CD1                                       
REMARK 470     MET B 393    CG   SD   CE                                        
REMARK 470     ASN B 394    CG   OD1  ND2                                       
REMARK 470     LEU B 395    CG   CD1  CD2                                       
REMARK 470     MET B 396    CG   SD   CE                                        
REMARK 470     ASN B 397    CG   OD1  ND2                                       
REMARK 470     ARG B 398    CG   CD   NE   CZ   NH1  NH2                        
REMARK 470     PHE B 399    CG   CD1  CD2  CE1  CE2  CZ                         
REMARK 470     TYR B 400    CG   CD1  CD2  CE1  CE2  CZ   OH                    
REMARK 470     ASP B 401    CG   OD1  OD2                                       
REMARK 470     VAL B 402    CG1  CG2                                            
REMARK 470     ASN B 403    CG   OD1  ND2                                       
REMARK 470     GLU B 404    CG   CD   OE1  OE2                                  
REMARK 470     VAL B 407    CG1  CG2                                            
REMARK 470     THR B 408    OG1  CG2                                            
REMARK 470     PHE B 409    CG   CD1  CD2  CE1  CE2  CZ                         
REMARK 470     ASP B 410    CG   OD1  OD2                                       
REMARK 470     VAL B 412    CG1  CG2                                            
REMARK 470     ASP B 413    CG   OD1  OD2                                       
REMARK 470     ILE B 414    CG1  CG2  CD1                                       
REMARK 470     ARG B 415    CG   CD   NE   CZ   NH1  NH2                        
REMARK 470     GLU B 416    CG   CD   OE1  OE2                                  
REMARK 470     MET B 417    CG   SD   CE                                        
REMARK 470     ASP B 418    CG   OD1  OD2                                       
REMARK 470     LEU B 419    CG   CD1  CD2                                       
REMARK 470     ASP B 420    CG   OD1  OD2                                       
REMARK 470     SER B 421    OG                                                  
REMARK 470     LEU B 422    CG   CD1  CD2                                       
REMARK 470     ARG B 423    CG   CD   NE   CZ   NH1  NH2                        
REMARK 470     SER B 424    OG                                                  
REMARK 470     HIS B 425    CG   ND1  CD2  CE1  NE2                             
REMARK 470     VAL B 426    CG1  CG2                                            
REMARK 470     ILE B 428    CG1  CG2  CD1                                       
REMARK 470     VAL B 429    CG1  CG2                                            
REMARK 470     LEU B 430    CG   CD1  CD2                                       
REMARK 470     GLN B 431    CG   CD   OE1  NE2                                  
REMARK 470     GLU B 432    CG   CD   OE1  OE2                                  
REMARK 470     SER B 433    OG                                                  
REMARK 470     VAL B 434    CG1  CG2                                            
REMARK 470     LEU B 435    CG   CD1  CD2                                       
REMARK 470     PHE B 436    CG   CD1  CD2  CE1  CE2  CZ                         
REMARK 470     SER B 437    OG                                                  
REMARK 470     THR B 439    OG1  CG2                                            
REMARK 470     ILE B 440    CG1  CG2  CD1                                       
REMARK 470     ARG B 441    CG   CD   NE   CZ   NH1  NH2                        
REMARK 470     GLU B 442    CG   CD   OE1  OE2                                  
REMARK 470     ASN B 443    CG   OD1  ND2                                       
REMARK 470     ILE B 444    CG1  CG2  CD1                                       
REMARK 470     PHE B 446    CG   CD1  CD2  CE1  CE2  CZ                         
REMARK 470     GLU B 450    CG   CD   OE1  OE2                                  
REMARK 470     THR B 452    OG1  CG2                                            
REMARK 470     ASP B 453    CG   OD1  OD2                                       
REMARK 470     GLU B 454    CG   CD   OE1  OE2                                  
REMARK 470     GLU B 455    CG   CD   OE1  OE2                                  
REMARK 470     ILE B 456    CG1  CG2  CD1                                       
REMARK 470     VAL B 457    CG1  CG2                                            
REMARK 470     GLN B 458    CG   CD   OE1  NE2                                  
REMARK 470     LYS B 461    CG   CD   CE   NZ                                   
REMARK 470     GLN B 462    CG   CD   OE1  NE2                                  
REMARK 470     ASN B 464    CG   OD1  ND2                                       
REMARK 470     ILE B 465    CG1  CG2  CD1                                       
REMARK 470     HIS B 466    CG   ND1  CD2  CE1  NE2                             
REMARK 470     GLU B 467    CG   CD   OE1  OE2                                  
REMARK 470     PHE B 468    CG   CD1  CD2  CE1  CE2  CZ                         
REMARK 470     ILE B 469    CG1  CG2  CD1                                       
REMARK 470     VAL B 470    CG1  CG2                                            
REMARK 470     ASN B 471    CG   OD1  ND2                                       
REMARK 470     LEU B 472    CG   CD1  CD2                                       
REMARK 470     GLU B 473    CG   CD   OE1  OE2                                  
REMARK 470     GLN B 474    CG   CD   OE1  NE2                                  
REMARK 470     TYR B 476    CG   CD1  CD2  CE1  CE2  CZ   OH                    
REMARK 470     ASP B 477    CG   OD1  OD2                                       
REMARK 470     THR B 478    OG1  CG2                                            
REMARK 470     GLU B 479    CG   CD   OE1  OE2                                  
REMARK 470     ILE B 480    CG1  CG2  CD1                                       
REMARK 470     THR B 481    OG1  CG2                                            
REMARK 470     ASN B 485    CG   OD1  ND2                                       
REMARK 470     LEU B 486    CG   CD1  CD2                                       
REMARK 470     PHE B 487    CG   CD1  CD2  CE1  CE2  CZ                         
REMARK 470     SER B 488    OG                                                  
REMARK 470     THR B 489    OG1  CG2                                            
REMARK 470     GLN B 491    CG   CD   OE1  NE2                                  
REMARK 470     LYS B 492    CG   CD   CE   NZ                                   
REMARK 470     GLN B 493    CG   CD   OE1  NE2                                  
REMARK 470     LEU B 494    CG   CD1  CD2                                       
REMARK 470     VAL B 495    CG1  CG2                                            
REMARK 470     SER B 496    OG                                                  
REMARK 470     ILE B 497    CG1  CG2  CD1                                       
REMARK 470     ARG B 499    CG   CD   NE   CZ   NH1  NH2                        
REMARK 470     THR B 500    OG1  CG2                                            
REMARK 470     ILE B 501    CG1  CG2  CD1                                       
REMARK 470     ILE B 502    CG1  CG2  CD1                                       
REMARK 470     THR B 503    OG1  CG2                                            
REMARK 470     ASN B 504    CG   OD1  ND2                                       
REMARK 470     PRO B 505    CG   CD                                             
REMARK 470     GLU B 506    CG   CD   OE1  OE2                                  
REMARK 470     LEU B 507    CG   CD1  CD2                                       
REMARK 470     LEU B 508    CG   CD1  CD2                                       
REMARK 470     ILE B 509    CG1  CG2  CD1                                       
REMARK 470     LEU B 510    CG   CD1  CD2                                       
REMARK 470     ASP B 511    CG   OD1  OD2                                       
REMARK 470     GLU B 512    CG   CD   OE1  OE2                                  
REMARK 470     THR B 514    OG1  CG2                                            
REMARK 470     SER B 515    OG                                                  
REMARK 470     ASN B 516    CG   OD1  ND2                                       
REMARK 470     VAL B 517    CG1  CG2                                            
REMARK 470     ASP B 518    CG   OD1  OD2                                       
REMARK 470     THR B 519    OG1  CG2                                            
REMARK 470     VAL B 520    CG1  CG2                                            
REMARK 470     THR B 521    OG1  CG2                                            
REMARK 470     GLU B 522    CG   CD   OE1  OE2                                  
REMARK 470     LYS B 524    CG   CD   CE   NZ                                   
REMARK 470     ILE B 525    CG1  CG2  CD1                                       
REMARK 470     GLN B 526    CG   CD   OE1  NE2                                  
REMARK 470     LYS B 527    CG   CD   CE   NZ                                   
REMARK 470     MET B 529    CG   SD   CE                                        
REMARK 470     ASP B 530    CG   OD1  OD2                                       
REMARK 470     GLU B 531    CG   CD   OE1  OE2                                  
REMARK 470     ILE B 533    CG1  CG2  CD1                                       
REMARK 470     LYS B 534    CG   CD   CE   NZ                                   
REMARK 470     ARG B 536    CG   CD   NE   CZ   NH1  NH2                        
REMARK 470     THR B 537    OG1  CG2                                            
REMARK 470     SER B 538    OG                                                  
REMARK 470     PHE B 539    CG   CD1  CD2  CE1  CE2  CZ                         
REMARK 470     VAL B 540    CG1  CG2                                            
REMARK 470     ILE B 541    CG1  CG2  CD1                                       
REMARK 470     HIS B 543    CG   ND1  CD2  CE1  NE2                             
REMARK 470     ARG B 544    CG   CD   NE   CZ   NH1  NH2                        
REMARK 470     LEU B 545    CG   CD1  CD2                                       
REMARK 470     LYS B 546    CG   CD   CE   NZ                                   
REMARK 470     THR B 547    OG1  CG2                                            
REMARK 470     ILE B 548    CG1  CG2  CD1                                       
REMARK 470     LEU B 549    CG   CD1  CD2                                       
REMARK 470     ASN B 550    CG   OD1  ND2                                       
REMARK 470     ASP B 552    CG   OD1  OD2                                       
REMARK 470     ARG B 553    CG   CD   NE   CZ   NH1  NH2                        
REMARK 470     ILE B 554    CG1  CG2  CD1                                       
REMARK 470     ILE B 555    CG1  CG2  CD1                                       
REMARK 470     VAL B 556    CG1  CG2                                            
REMARK 470     LEU B 557    CG   CD1  CD2                                       
REMARK 470     ARG B 558    CG   CD   NE   CZ   NH1  NH2                        
REMARK 470     ASP B 559    CG   OD1  OD2                                       
REMARK 470     GLU B 561    CG   CD   OE1  OE2                                  
REMARK 470     VAL B 562    CG1  CG2                                            
REMARK 470     ILE B 563    CG1  CG2  CD1                                       
REMARK 470     GLU B 564    CG   CD   OE1  OE2                                  
REMARK 470     GLU B 565    CG   CD   OE1  OE2                                  
REMARK 470     ASN B 567    CG   OD1  ND2                                       
REMARK 470     HIS B 568    CG   ND1  CD2  CE1  NE2                             
REMARK 470     HIS B 569    CG   ND1  CD2  CE1  NE2                             
REMARK 470     GLU B 570    CG   CD   OE1  OE2                                  
REMARK 470     LEU B 571    CG   CD1  CD2                                       
REMARK 470     VAL B 572    CG1  CG2                                            
REMARK 470     GLU B 573    CG   CD   OE1  OE2                                  
REMARK 470     GLN B 574    CG   CD   OE1  NE2                                  
REMARK 470     ASP B 575    CG   OD1  OD2                                       
REMARK 470     PHE B 577    CG   CD1  CD2  CE1  CE2  CZ                         
REMARK 470     TYR B 578    CG   CD1  CD2  CE1  CE2  CZ   OH                    
REMARK 470     GLU B 580    CG   CD   OE1  OE2                                  
REMARK 470     LEU B 581    CG   CD1  CD2                                       
REMARK 470     TYR B 582    CG   CD1  CD2  CE1  CE2  CZ   OH                    
REMARK 470     LYS B 583    CG   CD   CE   NZ                                   
REMARK 470     ASN B 584    CG   OD1  ND2                                       
REMARK 470     GLN B 585    CG   CD   OE1  NE2                                  
REMARK 470     GLN C   6    CG   CD   OE1  NE2                                  
REMARK 470     LEU C   7    CG   CD1  CD2                                       
REMARK 470     VAL C   8    CG1  CG2                                            
REMARK 470     GLU C   9    CG   CD   OE1  OE2                                  
REMARK 470     SER C  10    OG                                                  
REMARK 470     LEU C  14    CG   CD1  CD2                                       
REMARK 470     VAL C  15    CG1  CG2                                            
REMARK 470     GLN C  16    CG   CD   OE1  NE2                                  
REMARK 470     ASP C  19    CG   OD1  OD2                                       
REMARK 470     THR C  20    OG1  CG2                                            
REMARK 470     LEU C  21    CG   CD1  CD2                                       
REMARK 470     ARG C  22    CG   CD   NE   CZ   NH1  NH2                        
REMARK 470     LEU C  23    CG   CD1  CD2                                       
REMARK 470     SER C  24    OG                                                  
REMARK 470     CYS C  25    SG                                                  
REMARK 470     GLU C  26    CG   CD   OE1  OE2                                  
REMARK 470     SER C  28    OG                                                  
REMARK 470     ARG C  29    CG   CD   NE   CZ   NH1  NH2                        
REMARK 470     SER C  30    OG                                                  
REMARK 470     PHE C  31    CG   CD1  CD2  CE1  CE2  CZ                         
REMARK 470     ASN C  32    CG   OD1  ND2                                       
REMARK 470     ARG C  33    CG   CD   NE   CZ   NH1  NH2                        
REMARK 470     MET C  34    CG   SD   CE                                        
REMARK 470     TRP C  36    CG   CD1  CD2  NE1  CE2  CE3  CZ2                   
REMARK 470     TRP C  36    CZ3  CH2                                            
REMARK 470     TYR C  37    CG   CD1  CD2  CE1  CE2  CZ   OH                    
REMARK 470     ARG C  38    CG   CD   NE   CZ   NH1  NH2                        
REMARK 470     GLN C  39    CG   CD   OE1  NE2                                  
REMARK 470     PRO C  41    CG   CD                                             
REMARK 470     LYS C  43    CG   CD   CE   NZ                                   
REMARK 470     GLN C  44    CG   CD   OE1  NE2                                  
REMARK 470     ARG C  45    CG   CD   NE   CZ   NH1  NH2                        
REMARK 470     ASP C  46    CG   OD1  OD2                                       
REMARK 470     MET C  47    CG   SD   CE                                        
REMARK 470     VAL C  48    CG1  CG2                                            
REMARK 470     HIS C  50    CG   ND1  CD2  CE1  NE2                             
REMARK 470     ILE C  51    CG1  CG2  CD1                                       
REMARK 470     PHE C  52    CG   CD1  CD2  CE1  CE2  CZ                         
REMARK 470     SER C  53    OG                                                  
REMARK 470     ASP C  54    CG   OD1  OD2                                       
REMARK 470     ARG C  56    CG   CD   NE   CZ   NH1  NH2                        
REMARK 470     THR C  57    OG1  CG2                                            
REMARK 470     ARG C  58    CG   CD   NE   CZ   NH1  NH2                        
REMARK 470     TYR C  59    CG   CD1  CD2  CE1  CE2  CZ   OH                    
REMARK 470     ASP C  61    CG   OD1  OD2                                       
REMARK 470     SER C  62    OG                                                  
REMARK 470     VAL C  63    CG1  CG2                                            
REMARK 470     GLN C  64    CG   CD   OE1  NE2                                  
REMARK 470     ARG C  66    CG   CD   NE   CZ   NH1  NH2                        
REMARK 470     PHE C  67    CG   CD1  CD2  CE1  CE2  CZ                         
REMARK 470     THR C  68    OG1  CG2                                            
REMARK 470     ILE C  69    CG1  CG2  CD1                                       
REMARK 470     SER C  70    OG                                                  
REMARK 470     ARG C  71    CG   CD   NE   CZ   NH1  NH2                        
REMARK 470     ASP C  72    CG   OD1  OD2                                       
REMARK 470     ASN C  73    CG   OD1  ND2                                       
REMARK 470     LYS C  75    CG   CD   CE   NZ                                   
REMARK 470     ASN C  76    CG   OD1  ND2                                       
REMARK 470     THR C  77    OG1  CG2                                            
REMARK 470     VAL C  78    CG1  CG2                                            
REMARK 470     TYR C  79    CG   CD1  CD2  CE1  CE2  CZ   OH                    
REMARK 470     LEU C  80    CG   CD1  CD2                                       
REMARK 470     GLN C  81    CG   CD   OE1  NE2                                  
REMARK 470     MET C  82    CG   SD   CE                                        
REMARK 470     ASN C  83    CG   OD1  ND2                                       
REMARK 470     ASN C  84    CG   OD1  ND2                                       
REMARK 470     LEU C  85    CG   CD1  CD2                                       
REMARK 470     LYS C  86    CG   CD   CE   NZ                                   
REMARK 470     PRO C  87    CG   CD                                             
REMARK 470     GLU C  88    CG   CD   OE1  OE2                                  
REMARK 470     ASP C  89    CG   OD1  OD2                                       
REMARK 470     THR C  90    OG1  CG2                                            
REMARK 470     VAL C  92    CG1  CG2                                            
REMARK 470     TYR C  93    CG   CD1  CD2  CE1  CE2  CZ   OH                    
REMARK 470     TYR C  94    CG   CD1  CD2  CE1  CE2  CZ   OH                    
REMARK 470     CYS C  95    SG                                                  
REMARK 470     ASN C  96    CG   OD1  ND2                                       
REMARK 470     PHE C  98    CG   CD1  CD2  CE1  CE2  CZ                         
REMARK 470     PHE C  99    CG   CD1  CD2  CE1  CE2  CZ                         
REMARK 470     ILE C 100    CG1  CG2  CD1                                       
REMARK 470     GLN C 101    CG   CD   OE1  NE2                                  
REMARK 470     ASP C 102    CG   OD1  OD2                                       
REMARK 470     PHE C 103    CG   CD1  CD2  CE1  CE2  CZ                         
REMARK 470     TRP C 104    CG   CD1  CD2  NE1  CE2  CE3  CZ2                   
REMARK 470     TRP C 104    CZ3  CH2                                            
REMARK 470     GLN C 106    CG   CD   OE1  NE2                                  
REMARK 470     THR C 108    OG1  CG2                                            
REMARK 470     PRO C 109    CG   CD                                             
REMARK 470     VAL C 110    CG1  CG2                                            
REMARK 470     THR C 111    OG1  CG2                                            
REMARK 470     VAL C 112    CG1  CG2                                            
REMARK 470     SER C 113    OG                                                  
REMARK 500                                                                      
REMARK 500 GEOMETRY AND STEREOCHEMISTRY                                         
REMARK 500 SUBTOPIC: CLOSE CONTACTS IN SAME ASYMMETRIC UNIT                     
REMARK 500                                                                      
REMARK 500 THE FOLLOWING ATOMS ARE IN CLOSE CONTACT.                            
REMARK 500                                                                      
REMARK 500  ATM1  RES C  SSEQI   ATM2  RES C  SSEQI           DISTANCE          
REMARK 500   O    GLU A   222     OG1  THR A   225              1.98            
REMARK 500   O    VAL A   250     OG   SER A   253              2.05            
REMARK 500   OE2  GLU A    89     NE   ARG A    93              2.08            
REMARK 500   O    LYS A   219     OE1  GLU A   223              2.16            
REMARK 500   O    GLU B   442     N    PHE B   446              2.17            
REMARK 500                                                                      
REMARK 500 REMARK: NULL                                                         
REMARK 500                                                                      
REMARK 500 GEOMETRY AND STEREOCHEMISTRY                                         
REMARK 500 SUBTOPIC: TORSION ANGLES                                             
REMARK 500                                                                      
REMARK 500 TORSION ANGLES OUTSIDE THE EXPECTED RAMACHANDRAN REGIONS:            
REMARK 500 (M=MODEL NUMBER; RES=RESIDUE NAME; C=CHAIN IDENTIFIER;               
REMARK 500 SSEQ=SEQUENCE NUMBER; I=INSERTION CODE).                             
REMARK 500                                                                      
REMARK 500 STANDARD TABLE:                                                      
REMARK 500 FORMAT:(10X,I3,1X,A3,1X,A1,I4,A1,4X,F7.2,3X,F7.2)                    
REMARK 500                                                                      
REMARK 500 EXPECTED VALUES: GJ KLEYWEGT AND TA JONES (1996). PHI/PSI-           
REMARK 500 CHOLOGY: RAMACHANDRAN REVISITED. STRUCTURE 4, 1395 - 1400            
REMARK 500                                                                      
REMARK 500  M RES CSSEQI        PSI       PHI                                   
REMARK 500    THR A 132      -54.57   -120.38                                   
REMARK 500    GLN A 209       -8.54    -58.09                                   
REMARK 500    LYS A 319      -99.62     49.95                                   
REMARK 500    GLN A 323     -179.09    -69.37                                   
REMARK 500    LYS B  64       23.70     49.80                                   
REMARK 500    LEU B 114       41.05    -95.06                                   
REMARK 500    VAL B 168      -64.46   -100.13                                   
REMARK 500    ASN B 347       -2.39     76.66                                   
REMARK 500    GLN B 474       19.30     50.65                                   
REMARK 500    THR B 514       33.41    -97.53                                   
REMARK 500    ARG B 558     -161.51    -78.44                                   
REMARK 500    ASP B 559       68.99    -67.54                                   
REMARK 500    VAL C  48      -52.49   -124.26                                   
REMARK 500    ILE C 100      -64.16   -123.03                                   
REMARK 500    ASP C 102       99.37    -68.49                                   
REMARK 500                                                                      
REMARK 500 REMARK: NULL                                                         
REMARK 900                                                                      
REMARK 900 RELATED ENTRIES                                                      
REMARK 900 RELATED ID: EMD-12816   RELATED DB: EMDB                             
REMARK 900 ENTEROCOCCUS FAECALIS EFRCD IN COMPLEX WITH A NANOBODY               
DBREF1 7OCY A    1   571  UNP                  A0A1B4XLV2_ENTFL                 
DBREF2 7OCY A     A0A1B4XLV2                          1         571             
DBREF1 7OCY B    1   589  UNP                  A0A1B4XLV0_ENTFL                 
DBREF2 7OCY B     A0A1B4XLV0                          1         589             
DBREF  7OCY C    1   114  PDB    7OCY     7OCY             1    114             
SEQRES   1 A  571  MET ASP LEU ILE ILE GLN HIS ALA LYS LYS TYR LYS GLY          
SEQRES   2 A  571  SER VAL VAL ILE ALA LEU LEU ALA VAL ILE VAL MET VAL          
SEQRES   3 A  571  VAL SER ALA LEU TRP GLN PRO LYS LEU LEU GLN GLN VAL          
SEQRES   4 A  571  LEU GLU ALA ILE MET ASN ASP ASP SER ASP LYS MET LYS          
SEQRES   5 A  571  ASN LEU GLY ILE GLN LEU ILE ALA ILE ALA GLY LEU GLY          
SEQRES   6 A  571  LEU VAL ALA GLY VAL ILE ASN THR ILE PHE SER ALA LYS          
SEQRES   7 A  571  VAL ALA GLN GLY VAL SER ALA ASP ILE ARG GLU ALA THR          
SEQRES   8 A  571  PHE ARG LYS ILE GLN THR PHE SER PHE GLY ASN ILE GLU          
SEQRES   9 A  571  LYS PHE SER ALA GLY ASN LEU VAL VAL ARG LEU THR ASN          
SEQRES  10 A  571  ASP VAL THR GLN ILE GLN ASN VAL ILE MET ILE ALA LEU          
SEQRES  11 A  571  GLN THR LEU PHE ARG ILE PRO PHE LEU PHE ILE GLY SER          
SEQRES  12 A  571  PHE ILE LEU ALA MET LEU THR LEU PRO GLN LEU TRP TRP          
SEQRES  13 A  571  VAL ILE VAL ALA LEU VAL ILE ALA VAL ILE LEU ILE SER          
SEQRES  14 A  571  MET LEU SER PHE SER GLN MET GLY LYS HIS PHE MET ILE          
SEQRES  15 A  571  ILE GLN ASN LEU ILE ASP LYS ILE ASN GLY ILE ALA LYS          
SEQRES  16 A  571  GLU ASN LEU LEU GLY ILE ARG VAL VAL LYS SER PHE VAL          
SEQRES  17 A  571  GLN GLU LYS ASN GLN LEU SER ARG PHE THR LYS VAL SER          
SEQRES  18 A  571  GLU GLU LEU THR THR HIS ASN LEU ILE VAL GLY SER LEU          
SEQRES  19 A  571  PHE ALA VAL MET ILE PRO ALA PHE MET LEU VAL ALA ASN          
SEQRES  20 A  571  LEU ALA VAL VAL GLY SER ILE PHE PHE VAL SER ASN LEU          
SEQRES  21 A  571  VAL LYS ASP ASP PRO THR LEU ILE GLY GLY VAL ALA SER          
SEQRES  22 A  571  PHE MET ASN TYR LEU MET GLN ILE MET MET ALA ILE ILE          
SEQRES  23 A  571  ILE GLY GLY MET MET MET MET MET THR SER ARG ALA ALA          
SEQRES  24 A  571  VAL SER ILE LYS ARG ILE LYS GLU VAL MET GLU THR GLU          
SEQRES  25 A  571  PRO ASP VAL THR TYR LYS LYS VAL PRO GLU GLN GLU LEU          
SEQRES  26 A  571  ILE GLY SER VAL GLU PHE ASP HIS VAL SER PHE ARG TYR          
SEQRES  27 A  571  PRO GLY ASP GLU GLU ASP THR LEU LYS ASP ILE SER PHE          
SEQRES  28 A  571  SER ILE GLN PRO GLY GLU MET ILE GLY ILE VAL GLY ALA          
SEQRES  29 A  571  THR GLY ALA GLY LYS SER THR LEU ALA GLN LEU ILE PRO          
SEQRES  30 A  571  ARG LEU PHE ASP PRO THR GLU GLY LYS ILE GLU VAL GLY          
SEQRES  31 A  571  GLY VAL ASP LEU ARG GLU VAL ASN GLU HIS SER LEU ARG          
SEQRES  32 A  571  LYS THR VAL SER PHE VAL LEU GLN LYS ALA ILE LEU PHE          
SEQRES  33 A  571  SER GLY THR ILE ALA GLN ASN LEU ARG HIS GLY LYS ARG          
SEQRES  34 A  571  ASP ALA SER GLU ALA ASP MET GLU ARG ALA SER GLY ILE          
SEQRES  35 A  571  ALA GLN ALA LYS GLU PHE ILE GLU LYS LEU ALA GLU GLY          
SEQRES  36 A  571  TYR ASP ALA PRO VAL GLU GLU ARG SER ASN ASN PHE SER          
SEQRES  37 A  571  GLY GLY GLN LYS GLN ARG LEU SER ILE THR ARG GLY VAL          
SEQRES  38 A  571  ILE GLY GLU PRO LYS ILE LEU ILE LEU ASP ASP SER THR          
SEQRES  39 A  571  SER ALA LEU ASP ALA ARG SER GLU ARG LEU VAL ARG GLU          
SEQRES  40 A  571  ALA LEU ASP LYS GLU LEU LYS GLU THR THR THR ILE VAL          
SEQRES  41 A  571  ILE ALA GLN LYS ILE SER SER VAL VAL HIS ALA ASP ARG          
SEQRES  42 A  571  ILE LEU VAL LEU ASP ASN GLY ARG LEU VAL GLY GLU GLY          
SEQRES  43 A  571  THR HIS GLU GLU LEU ALA ALA THR ASN PRO VAL TYR GLN          
SEQRES  44 A  571  GLU ILE TYR GLU THR GLN LYS GLY LYS GLU GLU ALA              
SEQRES   1 B  589  MET THR ASP LEU ILE LYS ALA SER LYS PHE PHE TYR HIS          
SEQRES   2 B  589  TYR LEU LYS ARG TYR LYS VAL SER PHE LEU PHE ILE PHE          
SEQRES   3 B  589  LEU ALA ILE PHE ALA ALA THR TYR LEU GLN VAL LYS ALA          
SEQRES   4 B  589  PRO GLN PHE VAL GLY GLU ALA ILE GLN GLU LEU ALA LYS          
SEQRES   5 B  589  TYR ALA VAL ASN VAL MET GLN GLY LYS ASP ASP LYS SER          
SEQRES   6 B  589  ALA PHE VAL SER VAL ILE TRP LYS LEU LEU ILE PHE TYR          
SEQRES   7 B  589  VAL LEU THR SER ALA ALA SER PHE ILE TYR SER ILE LEU          
SEQRES   8 B  589  PHE THR GLN VAL VAL GLY LYS SER THR ASN ARG MET ARG          
SEQRES   9 B  589  ILE GLY LEU PHE ASN LYS LEU GLU LYS LEU THR ILE ARG          
SEQRES  10 B  589  PHE PHE ASP SER HIS GLN ASP GLY GLU ILE LEU SER ARG          
SEQRES  11 B  589  PHE THR SER ASP LEU ASP ASN ILE GLN ASN SER LEU ASN          
SEQRES  12 B  589  GLN ALA LEU LEU GLN VAL LEU THR ASN ILE ALA LEU LEU          
SEQRES  13 B  589  VAL GLY VAL LEU ILE MET MET PHE ARG GLN ASN VAL GLU          
SEQRES  14 B  589  LEU ALA TRP ALA THR ILE ALA SER THR PRO ILE ALA ILE          
SEQRES  15 B  589  LEU ILE ALA VAL PHE VAL ILE SER LYS ALA ARG LYS TYR          
SEQRES  16 B  589  VAL ASP LEU GLN GLN ASP GLU VAL GLY LYS LEU ASN GLY          
SEQRES  17 B  589  TYR MET ASP GLU LYS ILE SER GLY GLN ARG VAL ILE ILE          
SEQRES  18 B  589  THR ASN GLY LEU GLN GLU GLU THR ILE ASP GLY PHE LEU          
SEQRES  19 B  589  GLU GLN ASN GLU LYS VAL ARG ALA ALA THR TYR LYS GLY          
SEQRES  20 B  589  GLN VAL TYR SER GLY LEU LEU PHE PRO MET MET GLN GLY          
SEQRES  21 B  589  MET SER LEU VAL ASN THR ALA ILE VAL ILE PHE PHE GLY          
SEQRES  22 B  589  GLY TRP LEU ALA ILE ASN GLY SER VAL ASP ARG ALA ALA          
SEQRES  23 B  589  ALA LEU GLY LEU VAL VAL MET PHE VAL GLN TYR SER GLN          
SEQRES  24 B  589  GLN TYR TYR GLN PRO LEU MET GLN ILE SER SER GLY TYR          
SEQRES  25 B  589  SER MET ILE GLN LEU ALA VAL THR GLY ALA ARG ARG LEU          
SEQRES  26 B  589  ASN GLU MET PHE ASP GLU PRO ASP GLU ILE ARG PRO GLU          
SEQRES  27 B  589  ASN GLY GLU LYS LEU GLU GLU ILE ASN LYS ALA VAL ALA          
SEQRES  28 B  589  LEU ASN HIS VAL VAL PHE GLY TYR ASN PRO GLU THR PRO          
SEQRES  29 B  589  VAL LEU LYS ASP VAL SER ILE HIS VAL ASP LYS GLY GLU          
SEQRES  30 B  589  MET VAL ALA LEU VAL GLY PRO THR GLY SER GLY LYS THR          
SEQRES  31 B  589  THR ILE MET ASN LEU MET ASN ARG PHE TYR ASP VAL ASN          
SEQRES  32 B  589  GLU GLY ALA VAL THR PHE ASP GLY VAL ASP ILE ARG GLU          
SEQRES  33 B  589  MET ASP LEU ASP SER LEU ARG SER HIS VAL GLY ILE VAL          
SEQRES  34 B  589  LEU GLN GLU SER VAL LEU PHE SER GLY THR ILE ARG GLU          
SEQRES  35 B  589  ASN ILE ALA PHE GLY LYS PRO GLU ALA THR ASP GLU GLU          
SEQRES  36 B  589  ILE VAL GLN ALA ALA LYS GLN ALA ASN ILE HIS GLU PHE          
SEQRES  37 B  589  ILE VAL ASN LEU GLU GLN GLY TYR ASP THR GLU ILE THR          
SEQRES  38 B  589  GLU GLU ASN ASN LEU PHE SER THR GLY GLN LYS GLN LEU          
SEQRES  39 B  589  VAL SER ILE ALA ARG THR ILE ILE THR ASN PRO GLU LEU          
SEQRES  40 B  589  LEU ILE LEU ASP GLU ALA THR SER ASN VAL ASP THR VAL          
SEQRES  41 B  589  THR GLU ALA LYS ILE GLN LYS ALA MET ASP GLU ALA ILE          
SEQRES  42 B  589  LYS GLY ARG THR SER PHE VAL ILE ALA HIS ARG LEU LYS          
SEQRES  43 B  589  THR ILE LEU ASN ALA ASP ARG ILE ILE VAL LEU ARG ASP          
SEQRES  44 B  589  GLY GLU VAL ILE GLU GLU GLY ASN HIS HIS GLU LEU VAL          
SEQRES  45 B  589  GLU GLN ASP GLY PHE TYR ALA GLU LEU TYR LYS ASN GLN          
SEQRES  46 B  589  PHE VAL PHE GLU                                              
SEQRES   1 C  114  GLY PRO SER GLN LEU GLN LEU VAL GLU SER GLY GLY GLY          
SEQRES   2 C  114  LEU VAL GLN ALA GLY ASP THR LEU ARG LEU SER CYS GLU          
SEQRES   3 C  114  ALA SER ARG SER PHE ASN ARG MET GLY TRP TYR ARG GLN          
SEQRES   4 C  114  ALA PRO GLY LYS GLN ARG ASP MET VAL ALA HIS ILE PHE          
SEQRES   5 C  114  SER ASP GLY ARG THR ARG TYR ALA ASP SER VAL GLN GLY          
SEQRES   6 C  114  ARG PHE THR ILE SER ARG ASP ASN ALA LYS ASN THR VAL          
SEQRES   7 C  114  TYR LEU GLN MET ASN ASN LEU LYS PRO GLU ASP THR ALA          
SEQRES   8 C  114  VAL TYR TYR CYS ASN GLY PHE PHE ILE GLN ASP PHE TRP          
SEQRES   9 C  114  GLY GLN GLY THR PRO VAL THR VAL SER ALA                      
HELIX    1 AA1 ASP A    2  LYS A    9  1                                   8    
HELIX    2 AA2 TYR A   11  ASP A   46  1                                  36    
HELIX    3 AA3 ASP A   47  THR A   97  1                                  51    
HELIX    4 AA4 SER A   99  LYS A  105  1                                   7    
HELIX    5 AA5 SER A  107  THR A  132  1                                  26    
HELIX    6 AA6 PHE A  134  LEU A  151  1                                  18    
HELIX    7 AA7 LEU A  154  GLY A  200  1                                  47    
HELIX    8 AA8 GLY A  200  PHE A  207  1                                   8    
HELIX    9 AA9 VAL A  208  SER A  258  1                                  51    
HELIX   10 AB1 THR A  266  THR A  311  1                                  46    
HELIX   11 AB2 SER A  370  ILE A  376  1                                   7    
HELIX   12 AB3 ASN A  398  THR A  405  1                                   8    
HELIX   13 AB4 ILE A  420  HIS A  426  1                                   7    
HELIX   14 AB5 SER A  432  GLN A  444  1                                  13    
HELIX   15 AB6 ALA A  445  LYS A  451  1                                   7    
HELIX   16 AB7 SER A  468  GLY A  483  1                                  16    
HELIX   17 AB8 SER A  501  ASP A  510  1                                  10    
HELIX   18 AB9 LYS A  524  VAL A  529  1                                   6    
HELIX   19 AC1 THR A  547  ASN A  555  1                                   9    
HELIX   20 AC2 ASN A  555  GLU A  563  1                                   9    
HELIX   21 AC3 ASP B    3  LYS B   16  1                                  14    
HELIX   22 AC4 TYR B   18  GLY B   60  1                                  43    
HELIX   23 AC5 LYS B   64  GLU B  112  1                                  49    
HELIX   24 AC6 THR B  115  HIS B  122  1                                   8    
HELIX   25 AC7 GLN B  123  SER B  133  1                                  11    
HELIX   26 AC8 SER B  133  ASN B  167  1                                  35    
HELIX   27 AC9 VAL B  168  ILE B  175  1                                   8    
HELIX   28 AD1 SER B  177  GLY B  224  1                                  48    
HELIX   29 AD2 LEU B  225  LEU B  253  1                                  29    
HELIX   30 AD3 LEU B  253  GLY B  280  1                                  28    
HELIX   31 AD4 ASP B  283  ASP B  330  1                                  48    
HELIX   32 AD5 LYS B  389  ASN B  397  1                                   9    
HELIX   33 AD6 ASP B  418  HIS B  425  1                                   8    
HELIX   34 AD7 THR B  439  PHE B  446  1                                   8    
HELIX   35 AD8 GLU B  454  ALA B  463  1                                  10    
HELIX   36 AD9 ILE B  465  LEU B  472  1                                   8    
HELIX   37 AE1 GLN B  474  THR B  478  5                                   5    
HELIX   38 AE2 SER B  488  ASN B  504  1                                  17    
HELIX   39 AE3 ASP B  518  ARG B  536  1                                  19    
HELIX   40 AE4 ARG B  544  LEU B  549  5                                   6    
HELIX   41 AE5 ASN B  567  GLN B  574  1                                   8    
HELIX   42 AE6 GLY B  576  LYS B  583  1                                   8    
HELIX   43 AE7 ASP C   61  GLN C   64  5                                   4    
HELIX   44 AE8 LYS C   86  THR C   90  5                                   5    
SHEET    1 AA1 3 LEU A 346  ILE A 353  0                                        
SHEET    2 AA1 3 VAL A 329  PHE A 336 -1  N  PHE A 331   O  PHE A 351           
SHEET    3 AA1 3 GLU A 384  VAL A 389 -1  O  LYS A 386   N  ASP A 332           
SHEET    1 AA2 6 VAL A 406  PHE A 408  0                                        
SHEET    2 AA2 6 ILE A 487  ASP A 491  1  O  ILE A 487   N  SER A 407           
SHEET    3 AA2 6 THR A 517  ILE A 521  1  O  ILE A 519   N  LEU A 490           
SHEET    4 AA2 6 MET A 358  GLY A 363  1  N  ILE A 361   O  VAL A 520           
SHEET    5 AA2 6 ARG A 533  ASP A 538  1  O  LEU A 535   N  GLY A 360           
SHEET    6 AA2 6 ARG A 541  GLY A 546 -1  O  VAL A 543   N  VAL A 536           
SHEET    1 AA3 2 GLY A 418  THR A 419  0                                        
SHEET    2 AA3 2 PRO A 459  VAL A 460 -1  O  VAL A 460   N  GLY A 418           
SHEET    1 AA4 3 LEU B 366  VAL B 369  0                                        
SHEET    2 AA4 3 ALA B 351  PHE B 357 -1  N  PHE B 357   O  LEU B 366           
SHEET    3 AA4 3 GLU B 404  THR B 408 -1  O  THR B 408   N  ALA B 351           
SHEET    1 AA5 6 VAL B 426  VAL B 429  0                                        
SHEET    2 AA5 6 LEU B 507  LEU B 510  1  O  LEU B 507   N  GLY B 427           
SHEET    3 AA5 6 THR B 537  ILE B 541  1  O  PHE B 539   N  LEU B 508           
SHEET    4 AA5 6 MET B 378  VAL B 382  1  N  LEU B 381   O  VAL B 540           
SHEET    5 AA5 6 ARG B 553  LEU B 557  1  O  ILE B 555   N  ALA B 380           
SHEET    6 AA5 6 VAL B 562  GLY B 566 -1  O  GLY B 566   N  ILE B 554           
SHEET    1 AA6 4 LEU C   7  SER C  10  0                                        
SHEET    2 AA6 4 LEU C  21  ALA C  27 -1  O  GLU C  26   N  VAL C   8           
SHEET    3 AA6 4 THR C  77  MET C  82 -1  O  MET C  82   N  LEU C  21           
SHEET    4 AA6 4 THR C  68  ASP C  72 -1  N  SER C  70   O  TYR C  79           
SHEET    1 AA7 6 LEU C  14  GLN C  16  0                                        
SHEET    2 AA7 6 THR C 108  SER C 113  1  O  SER C 113   N  VAL C  15           
SHEET    3 AA7 6 ALA C  91  PHE C  98 -1  N  TYR C  93   O  THR C 108           
SHEET    4 AA7 6 ARG C  33  GLN C  39 -1  N  GLY C  35   O  ASN C  96           
SHEET    5 AA7 6 ASP C  46  ILE C  51 -1  O  ILE C  51   N  MET C  34           
SHEET    6 AA7 6 THR C  57  TYR C  59 -1  O  ARG C  58   N  HIS C  50           
CRYST1    1.000    1.000    1.000  90.00  90.00  90.00 P 1           1          
ORIGX1      1.000000  0.000000  0.000000        0.00000                         
ORIGX2      0.000000  1.000000  0.000000        0.00000                         
ORIGX3      0.000000  0.000000  1.000000        0.00000                         
SCALE1      1.000000  0.000000  0.000000        0.00000                         
SCALE2      0.000000  1.000000  0.000000        0.00000                         
SCALE3      0.000000  0.000000  1.000000        0.00000                         
ATOM      1  N   ASP A   2     172.464 167.876 141.400  1.00166.60           N  
ATOM      2  CA  ASP A   2     172.727 169.343 141.412  1.00166.60           C  
ATOM      3  C   ASP A   2     171.667 170.096 140.620  1.00166.60           C  
ATOM      4  O   ASP A   2     171.358 171.248 140.919  1.00166.60           O  
ATOM      5  CB  ASP A   2     174.114 169.645 140.839  1.00166.60           C  
ATOM      6  CG  ASP A   2     175.232 169.325 141.814  1.00166.60           C  
ATOM      7  OD1 ASP A   2     174.933 169.003 142.982  1.00166.60           O  
ATOM      8  OD2 ASP A   2     176.413 169.399 141.411  1.00166.60           O1-
ATOM      9  N   LEU A   3     171.109 169.441 139.601  1.00165.60           N  
ATOM     10  CA  LEU A   3     170.110 170.102 138.771  1.00165.60           C  
ATOM     11  C   LEU A   3     168.891 170.509 139.583  1.00165.60           C  
ATOM     12  O   LEU A   3     168.363 171.615 139.406  1.00165.60           O  
ATOM     13  CB  LEU A   3     169.691 169.185 137.623  1.00165.60           C  
ATOM     14  CG  LEU A   3     168.781 169.824 136.573  1.00165.60           C  
ATOM     15  CD1 LEU A   3     169.455 171.036 135.952  1.00165.60           C  
ATOM     16  CD2 LEU A   3     168.402 168.816 135.504  1.00165.60           C  
ATOM     17  N   ILE A   4     168.427 169.633 140.476  1.00166.00           N  
ATOM     18  CA  ILE A   4     167.231 169.945 141.249  1.00166.00           C  
ATOM     19  C   ILE A   4     167.457 171.191 142.093  1.00166.00           C  
ATOM     20  O   ILE A   4     166.605 172.081 142.143  1.00166.00           O  
ATOM     21  CB  ILE A   4     166.803 168.735 142.102  1.00166.00           C  
ATOM     22  CG1 ILE A   4     167.940 168.249 143.004  1.00166.00           C  
ATOM     23  CG2 ILE A   4     166.334 167.604 141.205  1.00166.00           C  
ATOM     24  CD1 ILE A   4     167.468 167.383 144.148  1.00166.00           C  
ATOM     25  N   ILE A   5     168.613 171.289 142.754  1.00171.75           N  
ATOM     26  CA  ILE A   5     168.898 172.486 143.538  1.00171.75           C  
ATOM     27  C   ILE A   5     169.145 173.675 142.621  1.00171.75           C  
ATOM     28  O   ILE A   5     168.794 174.814 142.957  1.00171.75           O  
ATOM     29  CB  ILE A   5     170.087 172.245 144.490  1.00171.75           C  
ATOM     30  CG1 ILE A   5     170.403 173.511 145.294  1.00171.75           C  
ATOM     31  CG2 ILE A   5     171.321 171.803 143.720  1.00171.75           C  
ATOM     32  CD1 ILE A   5     169.221 174.075 146.054  1.00171.75           C  
ATOM     33  N   GLN A   6     169.757 173.442 141.459  1.00162.85           N  
ATOM     34  CA  GLN A   6     169.942 174.527 140.504  1.00162.85           C  
ATOM     35  C   GLN A   6     168.610 175.185 140.176  1.00162.85           C  
ATOM     36  O   GLN A   6     168.514 176.416 140.115  1.00162.85           O  
ATOM     37  CB  GLN A   6     170.609 173.998 139.235  1.00162.85           C  
ATOM     38  CG  GLN A   6     170.778 175.037 138.141  1.00162.85           C  
ATOM     39  CD  GLN A   6     171.663 174.550 137.011  1.00162.85           C  
ATOM     40  OE1 GLN A   6     172.660 173.866 137.239  1.00162.85           O  
ATOM     41  NE2 GLN A   6     171.301 174.901 135.783  1.00162.85           N  
ATOM     42  N   HIS A   7     167.569 174.380 139.972  1.00161.05           N  
ATOM     43  CA  HIS A   7     166.245 174.935 139.712  1.00161.05           C  
ATOM     44  C   HIS A   7     165.618 175.500 140.982  1.00161.05           C  
ATOM     45  O   HIS A   7     164.997 176.567 140.955  1.00161.05           O  
ATOM     46  CB  HIS A   7     165.345 173.866 139.098  1.00161.05           C  
ATOM     47  CG  HIS A   7     165.625 173.603 137.652  1.00161.05           C  
ATOM     48  ND1 HIS A   7     166.655 172.791 137.229  1.00161.05           N  
ATOM     49  CD2 HIS A   7     165.012 174.050 136.531  1.00161.05           C  
ATOM     50  CE1 HIS A   7     166.662 172.747 135.909  1.00161.05           C  
ATOM     51  NE2 HIS A   7     165.675 173.502 135.461  1.00161.05           N  
ATOM     52  N   ALA A   8     165.784 174.803 142.106  1.00164.08           N  
ATOM     53  CA  ALA A   8     165.155 175.204 143.356  1.00164.08           C  
ATOM     54  C   ALA A   8     165.763 176.469 143.938  1.00164.08           C  
ATOM     55  O   ALA A   8     165.250 176.976 144.941  1.00164.08           O  
ATOM     56  CB  ALA A   8     165.257 174.071 144.376  1.00164.08           C  
ATOM     57  N   LYS A   9     166.867 176.955 143.373  1.00160.26           N  
ATOM     58  CA  LYS A   9     167.357 178.270 143.767  1.00160.26           C  
ATOM     59  C   LYS A   9     166.266 179.317 143.595  1.00160.26           C  
ATOM     60  O   LYS A   9     166.230 180.319 144.318  1.00160.26           O  
ATOM     61  CB  LYS A   9     168.592 178.645 142.947  1.00160.26           C  
ATOM     62  CG  LYS A   9     169.889 178.062 143.476  1.00160.26           C  
ATOM     63  CD  LYS A   9     171.051 178.356 142.542  1.00160.26           C  
ATOM     64  CE  LYS A   9     172.342 177.740 143.054  1.00160.26           C  
ATOM     65  NZ  LYS A   9     173.484 177.980 142.130  1.00160.26           N1+
ATOM     66  N   LYS A  10     165.361 179.094 142.641  1.00159.03           N  
ATOM     67  CA  LYS A  10     164.266 180.025 142.410  1.00159.03           C  
ATOM     68  C   LYS A  10     163.292 180.073 143.581  1.00159.03           C  
ATOM     69  O   LYS A  10     162.689 181.123 143.826  1.00159.03           O  
ATOM     70  CB  LYS A  10     163.531 179.631 141.128  1.00159.03           C  
ATOM     71  CG  LYS A  10     162.870 180.783 140.396  1.00159.03           C  
ATOM     72  CD  LYS A  10     162.386 180.336 139.027  1.00159.03           C  
ATOM     73  CE  LYS A  10     161.729 181.469 138.263  1.00159.03           C  
ATOM     74  NZ  LYS A  10     161.297 181.038 136.905  1.00159.03           N1+
ATOM     75  N   TYR A  11     163.126 178.968 144.309  1.00150.45           N  
ATOM     76  CA  TYR A  11     162.179 178.895 145.416  1.00150.45           C  
ATOM     77  C   TYR A  11     162.870 178.766 146.768  1.00150.45           C  
ATOM     78  O   TYR A  11     162.201 178.487 147.771  1.00150.45           O  
ATOM     79  CB  TYR A  11     161.225 177.717 145.212  1.00150.45           C  
ATOM     80  CG  TYR A  11     160.363 177.840 143.981  1.00150.45           C  
ATOM     81  CD1 TYR A  11     159.174 178.549 144.011  1.00150.45           C  
ATOM     82  CD2 TYR A  11     160.739 177.242 142.788  1.00150.45           C  
ATOM     83  CE1 TYR A  11     158.382 178.661 142.887  1.00150.45           C  
ATOM     84  CE2 TYR A  11     159.954 177.347 141.659  1.00150.45           C  
ATOM     85  CZ  TYR A  11     158.777 178.059 141.714  1.00150.45           C  
ATOM     86  OH  TYR A  11     157.990 178.168 140.592  1.00150.45           O  
ATOM     87  N   LYS A  12     164.194 178.920 146.813  1.00165.35           N  
ATOM     88  CA  LYS A  12     164.906 178.860 148.087  1.00165.35           C  
ATOM     89  C   LYS A  12     164.175 179.640 149.176  1.00165.35           C  
ATOM     90  O   LYS A  12     164.190 179.247 150.350  1.00165.35           O  
ATOM     91  CB  LYS A  12     166.328 179.395 147.912  1.00165.35           C  
ATOM     92  CG  LYS A  12     167.245 179.112 149.092  1.00165.35           C  
ATOM     93  CD  LYS A  12     168.679 179.524 148.795  1.00165.35           C  
ATOM     94  CE  LYS A  12     169.605 179.192 149.954  1.00165.35           C  
ATOM     95  NZ  LYS A  12     169.904 177.736 150.035  1.00165.35           N1+
ATOM     96  N   GLY A  13     163.530 180.748 148.806  1.00167.26           N  
ATOM     97  CA  GLY A  13     162.806 181.545 149.779  1.00167.26           C  
ATOM     98  C   GLY A  13     161.742 180.772 150.528  1.00167.26           C  
ATOM     99  O   GLY A  13     161.592 180.957 151.740  1.00167.26           O  
ATOM    100  N   SER A  14     160.989 179.920 149.837  1.00162.68           N  
ATOM    101  CA  SER A  14     160.029 179.051 150.504  1.00162.68           C  
ATOM    102  C   SER A  14     160.682 177.792 151.053  1.00162.68           C  
ATOM    103  O   SER A  14     160.198 177.221 152.040  1.00162.68           O  
ATOM    104  CB  SER A  14     158.909 178.668 149.536  1.00162.68           C  
ATOM    105  OG  SER A  14     158.266 179.824 149.029  1.00162.68           O  
ATOM    106  N   VAL A  15     161.774 177.353 150.431  1.00159.48           N  
ATOM    107  CA  VAL A  15     162.455 176.146 150.889  1.00159.48           C  
ATOM    108  C   VAL A  15     162.941 176.328 152.319  1.00159.48           C  
ATOM    109  O   VAL A  15     162.821 175.427 153.158  1.00159.48           O  
ATOM    110  CB  VAL A  15     163.620 175.797 149.949  1.00159.48           C  
ATOM    111  CG1 VAL A  15     164.414 174.619 150.509  1.00159.48           C  
ATOM    112  CG2 VAL A  15     163.099 175.510 148.555  1.00159.48           C  
ATOM    113  N   VAL A  16     163.525 177.490 152.609  1.00167.03           N  
ATOM    114  CA  VAL A  16     164.087 177.716 153.938  1.00167.03           C  
ATOM    115  C   VAL A  16     162.994 177.649 154.996  1.00167.03           C  
ATOM    116  O   VAL A  16     163.161 177.011 156.044  1.00167.03           O  
ATOM    117  CB  VAL A  16     164.842 179.058 153.984  1.00167.03           C  
ATOM    118  CG1 VAL A  16     166.041 179.026 153.048  1.00167.03           C  
ATOM    119  CG2 VAL A  16     163.921 180.218 153.635  1.00167.03           C  
ATOM    120  N   ILE A  17     161.859 178.300 154.743  1.00159.69           N  
ATOM    121  CA  ILE A  17     160.774 178.284 155.719  1.00159.69           C  
ATOM    122  C   ILE A  17     160.223 176.874 155.869  1.00159.69           C  
ATOM    123  O   ILE A  17     159.868 176.446 156.973  1.00159.69           O  
ATOM    124  CB  ILE A  17     159.674 179.290 155.328  1.00159.69           C  
ATOM    125  CG1 ILE A  17     158.513 179.217 156.320  1.00159.69           C  
ATOM    126  CG2 ILE A  17     159.168 179.027 153.929  1.00159.69           C  
ATOM    127  CD1 ILE A  17     157.567 180.395 156.235  1.00159.69           C  
ATOM    128  N   ALA A  18     160.147 176.125 154.768  1.00155.99           N  
ATOM    129  CA  ALA A  18     159.677 174.748 154.861  1.00155.99           C  
ATOM    130  C   ALA A  18     160.596 173.920 155.749  1.00155.99           C  
ATOM    131  O   ALA A  18     160.139 173.150 156.604  1.00155.99           O  
ATOM    132  CB  ALA A  18     159.582 174.137 153.463  1.00155.99           C  
ATOM    133  N   LEU A  19     161.905 174.069 155.558  1.00157.78           N  
ATOM    134  CA  LEU A  19     162.847 173.306 156.364  1.00157.78           C  
ATOM    135  C   LEU A  19     162.759 173.712 157.828  1.00157.78           C  
ATOM    136  O   LEU A  19     162.851 172.863 158.723  1.00157.78           O  
ATOM    137  CB  LEU A  19     164.265 173.494 155.830  1.00157.78           C  
ATOM    138  CG  LEU A  19     165.357 172.694 156.539  1.00157.78           C  
ATOM    139  CD1 LEU A  19     165.116 171.200 156.383  1.00157.78           C  
ATOM    140  CD2 LEU A  19     166.725 173.074 155.998  1.00157.78           C  
ATOM    141  N   LEU A  20     162.577 175.006 158.095  1.00158.43           N  
ATOM    142  CA  LEU A  20     162.401 175.445 159.475  1.00158.43           C  
ATOM    143  C   LEU A  20     161.145 174.833 160.083  1.00158.43           C  
ATOM    144  O   LEU A  20     161.132 174.457 161.262  1.00158.43           O  
ATOM    145  CB  LEU A  20     162.345 176.971 159.538  1.00158.43           C  
ATOM    146  CG  LEU A  20     162.327 177.571 160.946  1.00158.43           C  
ATOM    147  CD1 LEU A  20     163.132 178.858 160.988  1.00158.43           C  
ATOM    148  CD2 LEU A  20     160.900 177.824 161.413  1.00158.43           C  
ATOM    149  N   ALA A  21     160.072 174.739 159.295  1.00157.08           N  
ATOM    150  CA  ALA A  21     158.868 174.069 159.771  1.00157.08           C  
ATOM    151  C   ALA A  21     159.168 172.622 160.137  1.00157.08           C  
ATOM    152  O   ALA A  21     158.726 172.124 161.182  1.00157.08           O  
ATOM    153  CB  ALA A  21     157.777 174.134 158.703  1.00157.08           C  
ATOM    154  N   VAL A  22     159.919 171.933 159.279  1.00157.78           N  
ATOM    155  CA  VAL A  22     160.319 170.563 159.583  1.00157.78           C  
ATOM    156  C   VAL A  22     161.039 170.523 160.922  1.00157.78           C  
ATOM    157  O   VAL A  22     160.765 169.673 161.780  1.00157.78           O  
ATOM    158  CB  VAL A  22     161.213 170.002 158.462  1.00157.78           C  
ATOM    159  CG1 VAL A  22     161.616 168.565 158.778  1.00157.78           C  
ATOM    160  CG2 VAL A  22     160.529 170.106 157.101  1.00157.78           C  
ATOM    161  N   ILE A  23     161.973 171.452 161.113  1.00153.51           N  
ATOM    162  CA  ILE A  23     162.799 171.447 162.312  1.00153.51           C  
ATOM    163  C   ILE A  23     161.934 171.632 163.548  1.00153.51           C  
ATOM    164  O   ILE A  23     162.116 170.947 164.563  1.00153.51           O  
ATOM    165  CB  ILE A  23     163.879 172.540 162.215  1.00153.51           C  
ATOM    166  CG1 ILE A  23     164.929 172.167 161.165  1.00153.51           C  
ATOM    167  CG2 ILE A  23     164.532 172.763 163.568  1.00153.51           C  
ATOM    168  CD1 ILE A  23     165.839 171.029 161.558  1.00153.51           C  
ATOM    169  N   VAL A  24     160.990 172.572 163.492  1.00153.65           N  
ATOM    170  CA  VAL A  24     160.155 172.831 164.661  1.00153.65           C  
ATOM    171  C   VAL A  24     159.275 171.625 164.960  1.00153.65           C  
ATOM    172  O   VAL A  24     159.091 171.247 166.126  1.00153.65           O  
ATOM    173  CB  VAL A  24     159.325 174.114 164.474  1.00153.65           C  
ATOM    174  CG1 VAL A  24     158.462 174.034 163.241  1.00153.65           C  
ATOM    175  CG2 VAL A  24     158.471 174.368 165.703  1.00153.65           C  
ATOM    176  N   MET A  25     158.718 170.996 163.922  1.00150.35           N  
ATOM    177  CA  MET A  25     157.945 169.781 164.153  1.00150.35           C  
ATOM    178  C   MET A  25     158.785 168.737 164.870  1.00150.35           C  
ATOM    179  O   MET A  25     158.341 168.132 165.856  1.00150.35           O  
ATOM    180  CB  MET A  25     157.430 169.216 162.833  1.00150.35           C  
ATOM    181  CG  MET A  25     156.248 168.283 162.998  1.00150.35           C  
ATOM    182  SD  MET A  25     155.170 168.258 161.562  1.00150.35           S  
ATOM    183  CE  MET A  25     156.146 167.293 160.412  1.00150.35           C  
ATOM    184  N   VAL A  26     160.009 168.519 164.391  1.00155.94           N  
ATOM    185  CA  VAL A  26     160.855 167.490 164.983  1.00155.94           C  
ATOM    186  C   VAL A  26     161.150 167.820 166.437  1.00155.94           C  
ATOM    187  O   VAL A  26     161.062 166.956 167.316  1.00155.94           O  
ATOM    188  CB  VAL A  26     162.151 167.324 164.172  1.00155.94           C  
ATOM    189  CG1 VAL A  26     163.078 166.331 164.850  1.00155.94           C  
ATOM    190  CG2 VAL A  26     161.831 166.848 162.776  1.00155.94           C  
ATOM    191  N   VAL A  27     161.519 169.071 166.716  1.00155.16           N  
ATOM    192  CA  VAL A  27     161.922 169.403 168.079  1.00155.16           C  
ATOM    193  C   VAL A  27     160.737 169.281 169.025  1.00155.16           C  
ATOM    194  O   VAL A  27     160.890 168.832 170.167  1.00155.16           O  
ATOM    195  CB  VAL A  27     162.555 170.807 168.144  1.00155.16           C  
ATOM    196  CG1 VAL A  27     161.539 171.869 167.811  1.00155.16           C  
ATOM    197  CG2 VAL A  27     163.159 171.051 169.517  1.00155.16           C  
ATOM    198  N   SER A  28     159.541 169.660 168.574  1.00154.49           N  
ATOM    199  CA  SER A  28     158.357 169.484 169.406  1.00154.49           C  
ATOM    200  C   SER A  28     158.119 168.008 169.702  1.00154.49           C  
ATOM    201  O   SER A  28     157.875 167.613 170.853  1.00154.49           O  
ATOM    202  CB  SER A  28     157.144 170.093 168.708  1.00154.49           C  
ATOM    203  OG  SER A  28     157.005 169.565 167.401  1.00154.49           O  
ATOM    204  N   ALA A  29     158.176 167.176 168.660  1.00147.49           N  
ATOM    205  CA  ALA A  29     157.919 165.754 168.848  1.00147.49           C  
ATOM    206  C   ALA A  29     158.954 165.130 169.772  1.00147.49           C  
ATOM    207  O   ALA A  29     158.646 164.198 170.522  1.00147.49           O  
ATOM    208  CB  ALA A  29     157.904 165.042 167.496  1.00147.49           C  
ATOM    209  N   LEU A  30     160.191 165.621 169.723  1.00150.67           N  
ATOM    210  CA  LEU A  30     161.232 165.060 170.575  1.00150.67           C  
ATOM    211  C   LEU A  30     161.155 165.579 172.002  1.00150.67           C  
ATOM    212  O   LEU A  30     161.593 164.885 172.926  1.00150.67           O  
ATOM    213  CB  LEU A  30     162.616 165.338 169.988  1.00150.67           C  
ATOM    214  CG  LEU A  30     163.131 164.385 168.904  1.00150.67           C  
ATOM    215  CD1 LEU A  30     163.315 162.982 169.467  1.00150.67           C  
ATOM    216  CD2 LEU A  30     162.219 164.343 167.698  1.00150.67           C  
ATOM    217  N   TRP A  31     160.639 166.791 172.216  1.00150.48           N  
ATOM    218  CA  TRP A  31     160.472 167.233 173.597  1.00150.48           C  
ATOM    219  C   TRP A  31     159.298 166.541 174.269  1.00150.48           C  
ATOM    220  O   TRP A  31     159.395 166.162 175.442  1.00150.48           O  
ATOM    221  CB  TRP A  31     160.300 168.748 173.710  1.00150.48           C  
ATOM    222  CG  TRP A  31     161.510 169.547 173.383  1.00150.48           C  
ATOM    223  CD1 TRP A  31     162.762 169.077 173.127  1.00150.48           C  
ATOM    224  CD2 TRP A  31     161.608 170.974 173.379  1.00150.48           C  
ATOM    225  NE1 TRP A  31     163.625 170.123 172.913  1.00150.48           N  
ATOM    226  CE2 TRP A  31     162.941 171.300 173.067  1.00150.48           C  
ATOM    227  CE3 TRP A  31     160.692 172.009 173.589  1.00150.48           C  
ATOM    228  CZ2 TRP A  31     163.381 172.617 172.955  1.00150.48           C  
ATOM    229  CZ3 TRP A  31     161.129 173.315 173.476  1.00150.48           C  
ATOM    230  CH2 TRP A  31     162.461 173.608 173.163  1.00150.48           C  
ATOM    231  N   GLN A  32     158.181 166.366 173.563  1.00151.86           N  
ATOM    232  CA  GLN A  32     156.978 165.938 174.269  1.00151.86           C  
ATOM    233  C   GLN A  32     157.203 164.688 175.119  1.00151.86           C  
ATOM    234  O   GLN A  32     156.556 164.583 176.175  1.00151.86           O  
ATOM    235  CB  GLN A  32     155.805 165.759 173.285  1.00151.86           C  
ATOM    236  CG  GLN A  32     155.775 164.500 172.436  1.00151.86           C  
ATOM    237  CD  GLN A  32     155.390 163.263 173.219  1.00151.86           C  
ATOM    238  OE1 GLN A  32     154.883 163.356 174.335  1.00151.86           O  
ATOM    239  NE2 GLN A  32     155.621 162.097 172.634  1.00151.86           N  
ATOM    240  N   PRO A  33     158.090 163.749 174.771  1.00150.68           N  
ATOM    241  CA  PRO A  33     158.378 162.668 175.725  1.00150.68           C  
ATOM    242  C   PRO A  33     159.261 163.127 176.868  1.00150.68           C  
ATOM    243  O   PRO A  33     159.146 162.610 177.986  1.00150.68           O  
ATOM    244  CB  PRO A  33     159.075 161.608 174.856  1.00150.68           C  
ATOM    245  CG  PRO A  33     158.889 162.065 173.434  1.00150.68           C  
ATOM    246  CD  PRO A  33     158.846 163.546 173.530  1.00150.68           C  
ATOM    247  N   LYS A  34     160.154 164.086 176.622  1.00154.07           N  
ATOM    248  CA  LYS A  34     160.907 164.673 177.723  1.00154.07           C  
ATOM    249  C   LYS A  34     159.958 165.321 178.716  1.00154.07           C  
ATOM    250  O   LYS A  34     160.106 165.171 179.934  1.00154.07           O  
ATOM    251  CB  LYS A  34     161.911 165.697 177.192  1.00154.07           C  
ATOM    252  CG  LYS A  34     162.758 166.350 178.270  1.00154.07           C  
ATOM    253  CD  LYS A  34     163.738 167.344 177.673  1.00154.07           C  
ATOM    254  CE  LYS A  34     164.698 167.877 178.723  1.00154.07           C  
ATOM    255  NZ  LYS A  34     165.709 168.802 178.142  1.00154.07           N1+
ATOM    256  N   LEU A  35     158.959 166.038 178.207  1.00156.67           N  
ATOM    257  CA  LEU A  35     157.974 166.646 179.088  1.00156.67           C  
ATOM    258  C   LEU A  35     157.106 165.584 179.744  1.00156.67           C  
ATOM    259  O   LEU A  35     156.648 165.770 180.874  1.00156.67           O  
ATOM    260  CB  LEU A  35     157.122 167.637 178.300  1.00156.67           C  
ATOM    261  CG  LEU A  35     157.716 169.034 178.098  1.00156.67           C  
ATOM    262  CD1 LEU A  35     157.894 169.769 179.416  1.00156.67           C  
ATOM    263  CD2 LEU A  35     159.042 168.950 177.354  1.00156.67           C  
ATOM    264  N   LEU A  36     156.871 164.466 179.055  1.00150.05           N  
ATOM    265  CA  LEU A  36     156.211 163.330 179.688  1.00150.05           C  
ATOM    266  C   LEU A  36     156.987 162.878 180.914  1.00150.05           C  
ATOM    267  O   LEU A  36     156.420 162.689 182.002  1.00150.05           O  
ATOM    268  CB  LEU A  36     156.096 162.183 178.683  1.00150.05           C  
ATOM    269  CG  LEU A  36     155.617 160.819 179.182  1.00150.05           C  
ATOM    270  CD1 LEU A  36     154.748 160.139 178.149  1.00150.05           C  
ATOM    271  CD2 LEU A  36     156.796 159.930 179.529  1.00150.05           C  
ATOM    272  N   GLN A  37     158.293 162.690 180.745  1.00154.00           N  
ATOM    273  CA  GLN A  37     159.140 162.302 181.863  1.00154.00           C  
ATOM    274  C   GLN A  37     159.058 163.338 182.969  1.00154.00           C  
ATOM    275  O   GLN A  37     158.931 162.997 184.146  1.00154.00           O  
ATOM    276  CB  GLN A  37     160.584 162.124 181.394  1.00154.00           C  
ATOM    277  CG  GLN A  37     161.609 162.143 182.517  1.00154.00           C  
ATOM    278  CD  GLN A  37     162.112 163.538 182.822  1.00154.00           C  
ATOM    279  OE1 GLN A  37     162.350 164.337 181.917  1.00154.00           O  
ATOM    280  NE2 GLN A  37     162.268 163.842 184.104  1.00154.00           N  
ATOM    281  N   GLN A  38     159.122 164.617 182.604  1.00156.20           N  
ATOM    282  CA  GLN A  38     159.093 165.673 183.609  1.00156.20           C  
ATOM    283  C   GLN A  38     157.796 165.633 184.405  1.00156.20           C  
ATOM    284  O   GLN A  38     157.805 165.744 185.634  1.00156.20           O  
ATOM    285  CB  GLN A  38     159.272 167.037 182.945  1.00156.20           C  
ATOM    286  CG  GLN A  38     160.590 167.204 182.213  1.00156.20           C  
ATOM    287  CD  GLN A  38     161.672 167.801 183.089  1.00156.20           C  
ATOM    288  OE1 GLN A  38     161.507 168.885 183.648  1.00156.20           O  
ATOM    289  NE2 GLN A  38     162.790 167.094 183.215  1.00156.20           N  
ATOM    290  N   VAL A  39     156.664 165.466 183.720  1.00152.74           N  
ATOM    291  CA  VAL A  39     155.381 165.537 184.409  1.00152.74           C  
ATOM    292  C   VAL A  39     155.186 164.327 185.309  1.00152.74           C  
ATOM    293  O   VAL A  39     154.738 164.458 186.455  1.00152.74           O  
ATOM    294  CB  VAL A  39     154.226 165.687 183.402  1.00152.74           C  
ATOM    295  CG1 VAL A  39     154.148 164.496 182.472  1.00152.74           C  
ATOM    296  CG2 VAL A  39     152.909 165.872 184.140  1.00152.74           C  
ATOM    297  N   LEU A  40     155.508 163.129 184.824  1.00152.01           N  
ATOM    298  CA  LEU A  40     155.316 161.974 185.692  1.00152.01           C  
ATOM    299  C   LEU A  40     156.360 161.948 186.805  1.00152.01           C  
ATOM    300  O   LEU A  40     156.090 161.444 187.901  1.00152.01           O  
ATOM    301  CB  LEU A  40     155.320 160.690 184.867  1.00152.01           C  
ATOM    302  CG  LEU A  40     156.556 160.365 184.041  1.00152.01           C  
ATOM    303  CD1 LEU A  40     157.522 159.552 184.857  1.00152.01           C  
ATOM    304  CD2 LEU A  40     156.160 159.630 182.773  1.00152.01           C  
ATOM    305  N   GLU A  41     157.532 162.542 186.573  1.00162.03           N  
ATOM    306  CA  GLU A  41     158.486 162.744 187.653  1.00162.03           C  
ATOM    307  C   GLU A  41     157.943 163.710 188.693  1.00162.03           C  
ATOM    308  O   GLU A  41     158.185 163.532 189.887  1.00162.03           O  
ATOM    309  CB  GLU A  41     159.806 163.266 187.088  1.00162.03           C  
ATOM    310  CG  GLU A  41     160.884 163.481 188.131  1.00162.03           C  
ATOM    311  CD  GLU A  41     162.270 163.179 187.598  1.00162.03           C  
ATOM    312  OE1 GLU A  41     162.788 162.080 187.880  1.00162.03           O  
ATOM    313  OE2 GLU A  41     162.843 164.040 186.899  1.00162.03           O1-
ATOM    314  N   ALA A  42     157.236 164.751 188.258  1.00166.54           N  
ATOM    315  CA  ALA A  42     156.572 165.634 189.208  1.00166.54           C  
ATOM    316  C   ALA A  42     155.505 164.888 189.992  1.00166.54           C  
ATOM    317  O   ALA A  42     155.349 165.111 191.197  1.00166.54           O  
ATOM    318  CB  ALA A  42     155.962 166.828 188.479  1.00166.54           C  
ATOM    319  N   ILE A  43     154.763 164.003 189.325  1.00155.01           N  
ATOM    320  CA  ILE A  43     153.843 163.126 190.042  1.00155.01           C  
ATOM    321  C   ILE A  43     154.596 162.364 191.119  1.00155.01           C  
ATOM    322  O   ILE A  43     154.136 162.245 192.261  1.00155.01           O  
ATOM    323  CB  ILE A  43     153.140 162.166 189.065  1.00155.01           C  
ATOM    324  CG1 ILE A  43     152.256 162.940 188.087  1.00155.01           C  
ATOM    325  CG2 ILE A  43     152.329 161.133 189.830  1.00155.01           C  
ATOM    326  CD1 ILE A  43     151.095 163.669 188.740  1.00155.01           C  
ATOM    327  N   MET A  44     155.768 161.837 190.770  1.00166.85           N  
ATOM    328  CA  MET A  44     156.633 161.225 191.772  1.00166.85           C  
ATOM    329  C   MET A  44     156.951 162.209 192.894  1.00166.85           C  
ATOM    330  O   MET A  44     156.996 161.830 194.070  1.00166.85           O  
ATOM    331  CB  MET A  44     157.927 160.740 191.118  1.00166.85           C  
ATOM    332  CG  MET A  44     158.791 159.850 191.994  1.00166.85           C  
ATOM    333  SD  MET A  44     158.104 158.242 192.444  1.00166.85           S  
ATOM    334  CE  MET A  44     157.026 157.891 191.077  1.00166.85           C  
ATOM    335  N   ASN A  45     157.182 163.474 192.550  1.00176.75           N  
ATOM    336  CA  ASN A  45     157.588 164.492 193.512  1.00176.75           C  
ATOM    337  C   ASN A  45     156.422 165.347 193.996  1.00176.75           C  
ATOM    338  O   ASN A  45     156.607 166.160 194.906  1.00176.75           O  
ATOM    339  CB  ASN A  45     158.673 165.388 192.899  1.00176.75           C  
ATOM    340  CG  ASN A  45     159.558 166.042 193.950  1.00176.75           C  
ATOM    341  OD1 ASN A  45     159.424 165.777 195.143  1.00176.75           O  
ATOM    342  ND2 ASN A  45     160.484 166.885 193.505  1.00176.75           N  
ATOM    343  N   ASP A  46     155.237 165.192 193.407  1.00175.43           N  
ATOM    344  CA  ASP A  46     154.010 165.795 193.927  1.00175.43           C  
ATOM    345  C   ASP A  46     154.117 167.316 194.033  1.00175.43           C  
ATOM    346  O   ASP A  46     154.063 167.894 195.121  1.00175.43           O  
ATOM    347  CB  ASP A  46     153.650 165.183 195.280  1.00175.43           C  
ATOM    348  CG  ASP A  46     152.232 165.496 195.701  1.00175.43           C  
ATOM    349  OD1 ASP A  46     151.579 166.320 195.026  1.00175.43           O  
ATOM    350  OD2 ASP A  46     151.768 164.916 196.704  1.00175.43           O1-
ATOM    351  N   ASP A  47     154.267 167.972 192.883  1.00172.42           N  
ATOM    352  CA  ASP A  47     154.228 169.431 192.793  1.00172.42           C  
ATOM    353  C   ASP A  47     153.048 169.828 191.911  1.00172.42           C  
ATOM    354  O   ASP A  47     153.146 169.802 190.680  1.00172.42           O  
ATOM    355  CB  ASP A  47     155.538 169.984 192.238  1.00172.42           C  
ATOM    356  CG  ASP A  47     156.506 170.410 193.328  1.00172.42           C  
ATOM    357  OD1 ASP A  47     156.046 170.819 194.414  1.00172.42           O  
ATOM    358  OD2 ASP A  47     157.730 170.341 193.095  1.00172.42           O1-
ATOM    359  N   SER A  48     151.938 170.209 192.546  1.00168.46           N  
ATOM    360  CA  SER A  48     150.712 170.485 191.803  1.00168.46           C  
ATOM    361  C   SER A  48     150.903 171.620 190.807  1.00168.46           C  
ATOM    362  O   SER A  48     150.561 171.481 189.627  1.00168.46           O  
ATOM    363  CB  SER A  48     149.582 170.817 192.774  1.00168.46           C  
ATOM    364  OG  SER A  48     149.913 171.946 193.563  1.00168.46           O  
ATOM    365  N   ASP A  49     151.439 172.754 191.262  1.00177.91           N  
ATOM    366  CA  ASP A  49     151.650 173.879 190.361  1.00177.91           C  
ATOM    367  C   ASP A  49     152.607 173.519 189.235  1.00177.91           C  
ATOM    368  O   ASP A  49     152.365 173.882 188.077  1.00177.91           O  
ATOM    369  CB  ASP A  49     152.185 175.082 191.137  1.00177.91           C  
ATOM    370  CG  ASP A  49     152.049 176.378 190.366  1.00177.91           C  
ATOM    371  OD1 ASP A  49     150.959 176.985 190.410  1.00177.91           O  
ATOM    372  OD2 ASP A  49     153.032 176.788 189.715  1.00177.91           O1-
ATOM    373  N   LYS A  50     153.689 172.810 189.555  1.00167.66           N  
ATOM    374  CA  LYS A  50     154.591 172.344 188.512  1.00167.66           C  
ATOM    375  C   LYS A  50     153.865 171.424 187.543  1.00167.66           C  
ATOM    376  O   LYS A  50     154.073 171.504 186.328  1.00167.66           O  
ATOM    377  CB  LYS A  50     155.785 171.626 189.136  1.00167.66           C  
ATOM    378  CG  LYS A  50     156.928 171.368 188.174  1.00167.66           C  
ATOM    379  CD  LYS A  50     158.196 170.986 188.910  1.00167.66           C  
ATOM    380  CE  LYS A  50     159.350 170.770 187.950  1.00167.66           C  
ATOM    381  NZ  LYS A  50     160.593 170.386 188.669  1.00167.66           N1+
ATOM    382  N   MET A  51     153.013 170.539 188.064  1.00167.38           N  
ATOM    383  CA  MET A  51     152.258 169.649 187.193  1.00167.38           C  
ATOM    384  C   MET A  51     151.411 170.447 186.215  1.00167.38           C  
ATOM    385  O   MET A  51     151.411 170.179 185.010  1.00167.38           O  
ATOM    386  CB  MET A  51     151.377 168.723 188.035  1.00167.38           C  
ATOM    387  CG  MET A  51     150.870 167.492 187.294  1.00167.38           C  
ATOM    388  SD  MET A  51     149.607 167.843 186.054  1.00167.38           S  
ATOM    389  CE  MET A  51     148.265 168.444 187.079  1.00167.38           C  
ATOM    390  N   LYS A  52     150.683 171.441 186.721  1.00166.87           N  
ATOM    391  CA  LYS A  52     149.826 172.242 185.853  1.00166.87           C  
ATOM    392  C   LYS A  52     150.649 172.979 184.805  1.00166.87           C  
ATOM    393  O   LYS A  52     150.291 173.004 183.620  1.00166.87           O  
ATOM    394  CB  LYS A  52     149.019 173.231 186.692  1.00166.87           C  
ATOM    395  CG  LYS A  52     147.891 172.598 187.486  1.00166.87           C  
ATOM    396  CD  LYS A  52     147.034 173.658 188.158  1.00166.87           C  
ATOM    397  CE  LYS A  52     145.853 173.043 188.889  1.00166.87           C  
ATOM    398  NZ  LYS A  52     144.983 174.077 189.514  1.00166.87           N1+
ATOM    399  N   ASN A  53     151.757 173.593 185.227  1.00174.53           N  
ATOM    400  CA  ASN A  53     152.576 174.363 184.296  1.00174.53           C  
ATOM    401  C   ASN A  53     153.148 173.469 183.204  1.00174.53           C  
ATOM    402  O   ASN A  53     153.104 173.808 182.015  1.00174.53           O  
ATOM    403  CB  ASN A  53     153.699 175.070 185.052  1.00174.53           C  
ATOM    404  CG  ASN A  53     154.473 176.035 184.176  1.00174.53           C  
ATOM    405  OD1 ASN A  53     155.207 175.622 183.279  1.00174.53           O  
ATOM    406  ND2 ASN A  53     154.315 177.328 184.434  1.00174.53           N  
ATOM    407  N   LEU A  54     153.691 172.316 183.593  1.00166.46           N  
ATOM    408  CA  LEU A  54     154.245 171.396 182.610  1.00166.46           C  
ATOM    409  C   LEU A  54     153.161 170.863 181.685  1.00166.46           C  
ATOM    410  O   LEU A  54     153.390 170.709 180.482  1.00166.46           O  
ATOM    411  CB  LEU A  54     154.982 170.256 183.318  1.00166.46           C  
ATOM    412  CG  LEU A  54     156.434 170.510 183.757  1.00166.46           C  
ATOM    413  CD1 LEU A  54     157.330 170.741 182.546  1.00166.46           C  
ATOM    414  CD2 LEU A  54     156.572 171.681 184.721  1.00166.46           C  
ATOM    415  N   GLY A  55     151.970 170.589 182.216  1.00161.10           N  
ATOM    416  CA  GLY A  55     150.892 170.118 181.362  1.00161.10           C  
ATOM    417  C   GLY A  55     150.487 171.144 180.322  1.00161.10           C  
ATOM    418  O   GLY A  55     150.297 170.817 179.145  1.00161.10           O  
ATOM    419  N   ILE A  56     150.336 172.401 180.743  1.00169.13           N  
ATOM    420  CA  ILE A  56     149.957 173.440 179.792  1.00169.13           C  
ATOM    421  C   ILE A  56     151.056 173.631 178.755  1.00169.13           C  
ATOM    422  O   ILE A  56     150.780 173.764 177.556  1.00169.13           O  
ATOM    423  CB  ILE A  56     149.615 174.755 180.519  1.00169.13           C  
ATOM    424  CG1 ILE A  56     150.788 175.236 181.372  1.00169.13           C  
ATOM    425  CG2 ILE A  56     148.377 174.571 181.382  1.00169.13           C  
ATOM    426  CD1 ILE A  56     150.574 176.594 181.997  1.00169.13           C  
ATOM    427  N   GLN A  57     152.319 173.632 179.188  1.00166.22           N  
ATOM    428  CA  GLN A  57     153.411 173.725 178.228  1.00166.22           C  
ATOM    429  C   GLN A  57     153.353 172.575 177.235  1.00166.22           C  
ATOM    430  O   GLN A  57     153.560 172.765 176.031  1.00166.22           O  
ATOM    431  CB  GLN A  57     154.755 173.723 178.954  1.00166.22           C  
ATOM    432  CG  GLN A  57     155.098 175.028 179.645  1.00166.22           C  
ATOM    433  CD  GLN A  57     156.544 175.078 180.098  1.00166.22           C  
ATOM    434  OE1 GLN A  57     157.459 174.811 179.319  1.00166.22           O  
ATOM    435  NE2 GLN A  57     156.758 175.420 181.362  1.00166.22           N  
ATOM    436  N   LEU A  58     153.061 171.373 177.726  1.00155.49           N  
ATOM    437  CA  LEU A  58     153.087 170.193 176.876  1.00155.49           C  
ATOM    438  C   LEU A  58     151.979 170.260 175.833  1.00155.49           C  
ATOM    439  O   LEU A  58     152.205 169.989 174.647  1.00155.49           O  
ATOM    440  CB  LEU A  58     152.950 168.945 177.748  1.00155.49           C  
ATOM    441  CG  LEU A  58     153.139 167.584 177.083  1.00155.49           C  
ATOM    442  CD1 LEU A  58     153.610 166.563 178.108  1.00155.49           C  
ATOM    443  CD2 LEU A  58     151.889 167.106 176.416  1.00155.49           C  
ATOM    444  N   ILE A  59     150.769 170.628 176.256  1.00160.34           N  
ATOM    445  CA  ILE A  59     149.665 170.727 175.304  1.00160.34           C  
ATOM    446  C   ILE A  59     149.938 171.836 174.295  1.00160.34           C  
ATOM    447  O   ILE A  59     149.653 171.695 173.097  1.00160.34           O  
ATOM    448  CB  ILE A  59     148.331 170.936 176.048  1.00160.34           C  
ATOM    449  CG1 ILE A  59     147.141 170.732 175.105  1.00160.34           C  
ATOM    450  CG2 ILE A  59     148.266 172.308 176.684  1.00160.34           C  
ATOM    451  CD1 ILE A  59     146.989 169.315 174.599  1.00160.34           C  
ATOM    452  N   ALA A  60     150.499 172.955 174.758  1.00165.70           N  
ATOM    453  CA  ALA A  60     150.807 174.053 173.851  1.00165.70           C  
ATOM    454  C   ALA A  60     151.805 173.613 172.789  1.00165.70           C  
ATOM    455  O   ALA A  60     151.627 173.886 171.598  1.00165.70           O  
ATOM    456  CB  ALA A  60     151.346 175.245 174.641  1.00165.70           C  
ATOM    457  N   ILE A  61     152.868 172.922 173.204  1.00156.37           N  
ATOM    458  CA  ILE A  61     153.867 172.485 172.235  1.00156.37           C  
ATOM    459  C   ILE A  61     153.288 171.435 171.301  1.00156.37           C  
ATOM    460  O   ILE A  61     153.658 171.370 170.123  1.00156.37           O  
ATOM    461  CB  ILE A  61     155.136 171.978 172.948  1.00156.37           C  
ATOM    462  CG1 ILE A  61     156.252 171.753 171.929  1.00156.37           C  
ATOM    463  CG2 ILE A  61     154.854 170.718 173.737  1.00156.37           C  
ATOM    464  CD1 ILE A  61     157.613 171.571 172.553  1.00156.37           C  
ATOM    465  N   ALA A  62     152.385 170.592 171.799  1.00151.85           N  
ATOM    466  CA  ALA A  62     151.739 169.625 170.919  1.00151.85           C  
ATOM    467  C   ALA A  62     150.956 170.334 169.820  1.00151.85           C  
ATOM    468  O   ALA A  62     151.072 169.994 168.635  1.00151.85           O  
ATOM    469  CB  ALA A  62     150.824 168.711 171.731  1.00151.85           C  
ATOM    470  N   GLY A  63     150.156 171.331 170.195  1.00159.98           N  
ATOM    471  CA  GLY A  63     149.440 172.098 169.186  1.00159.98           C  
ATOM    472  C   GLY A  63     150.383 172.817 168.240  1.00159.98           C  
ATOM    473  O   GLY A  63     150.113 172.940 167.038  1.00159.98           O  
ATOM    474  N   LEU A  64     151.501 173.310 168.773  1.00161.70           N  
ATOM    475  CA  LEU A  64     152.493 173.969 167.936  1.00161.70           C  
ATOM    476  C   LEU A  64     153.022 173.009 166.882  1.00161.70           C  
ATOM    477  O   LEU A  64     153.156 173.366 165.708  1.00161.70           O  
ATOM    478  CB  LEU A  64     153.627 174.502 168.809  1.00161.70           C  
ATOM    479  CG  LEU A  64     154.646 175.409 168.122  1.00161.70           C  
ATOM    480  CD1 LEU A  64     155.179 176.431 169.111  1.00161.70           C  
ATOM    481  CD2 LEU A  64     155.785 174.603 167.524  1.00161.70           C  
ATOM    482  N   GLY A  65     153.325 171.777 167.288  1.00150.32           N  
ATOM    483  CA  GLY A  65     153.756 170.778 166.323  1.00150.32           C  
ATOM    484  C   GLY A  65     152.678 170.472 165.306  1.00150.32           C  
ATOM    485  O   GLY A  65     152.952 170.292 164.116  1.00150.32           O  
ATOM    486  N   LEU A  66     151.429 170.409 165.763  1.00147.07           N  
ATOM    487  CA  LEU A  66     150.325 170.184 164.837  1.00147.07           C  
ATOM    488  C   LEU A  66     150.327 171.230 163.731  1.00147.07           C  
ATOM    489  O   LEU A  66     150.312 170.895 162.541  1.00147.07           O  
ATOM    490  CB  LEU A  66     148.998 170.203 165.592  1.00147.07           C  
ATOM    491  CG  LEU A  66     147.751 170.076 164.718  1.00147.07           C  
ATOM    492  CD1 LEU A  66     147.766 168.764 163.956  1.00147.07           C  
ATOM    493  CD2 LEU A  66     146.496 170.194 165.565  1.00147.07           C  
ATOM    494  N   VAL A  67     150.362 172.510 164.107  1.00155.85           N  
ATOM    495  CA  VAL A  67     150.330 173.566 163.094  1.00155.85           C  
ATOM    496  C   VAL A  67     151.602 173.544 162.252  1.00155.85           C  
ATOM    497  O   VAL A  67     151.575 173.855 161.047  1.00155.85           O  
ATOM    498  CB  VAL A  67     150.108 174.940 163.752  1.00155.85           C  
ATOM    499  CG1 VAL A  67     151.197 175.242 164.767  1.00155.85           C  
ATOM    500  CG2 VAL A  67     150.047 176.028 162.691  1.00155.85           C  
ATOM    501  N   ALA A  68     152.734 173.211 162.871  1.00153.85           N  
ATOM    502  CA  ALA A  68     153.960 173.037 162.110  1.00153.85           C  
ATOM    503  C   ALA A  68     153.758 172.019 161.002  1.00153.85           C  
ATOM    504  O   ALA A  68     154.301 172.167 159.906  1.00153.85           O  
ATOM    505  CB  ALA A  68     155.095 172.604 163.037  1.00153.85           C  
ATOM    506  N   GLY A  69     152.974 170.977 161.270  1.00147.07           N  
ATOM    507  CA  GLY A  69     152.734 169.978 160.242  1.00147.07           C  
ATOM    508  C   GLY A  69     152.070 170.561 159.010  1.00147.07           C  
ATOM    509  O   GLY A  69     152.514 170.332 157.880  1.00147.07           O  
ATOM    510  N   VAL A  70     151.002 171.334 159.209  1.00152.60           N  
ATOM    511  CA  VAL A  70     150.282 171.876 158.064  1.00152.60           C  
ATOM    512  C   VAL A  70     151.152 172.872 157.309  1.00152.60           C  
ATOM    513  O   VAL A  70     151.200 172.857 156.072  1.00152.60           O  
ATOM    514  CB  VAL A  70     148.942 172.494 158.504  1.00152.60           C  
ATOM    515  CG1 VAL A  70     148.055 171.425 159.119  1.00152.60           C  
ATOM    516  CG2 VAL A  70     149.146 173.632 159.488  1.00152.60           C  
ATOM    517  N   ILE A  71     151.860 173.749 158.027  1.00156.56           N  
ATOM    518  CA  ILE A  71     152.701 174.714 157.321  1.00156.56           C  
ATOM    519  C   ILE A  71     153.806 173.995 156.555  1.00156.56           C  
ATOM    520  O   ILE A  71     154.099 174.322 155.393  1.00156.56           O  
ATOM    521  CB  ILE A  71     153.270 175.764 158.291  1.00156.56           C  
ATOM    522  CG1 ILE A  71     153.927 176.894 157.497  1.00156.56           C  
ATOM    523  CG2 ILE A  71     154.255 175.141 159.247  1.00156.56           C  
ATOM    524  CD1 ILE A  71     154.233 178.122 158.318  1.00156.56           C  
ATOM    525  N   ASN A  72     154.432 173.001 157.187  1.00150.54           N  
ATOM    526  CA  ASN A  72     155.464 172.216 156.531  1.00150.54           C  
ATOM    527  C   ASN A  72     154.950 171.609 155.240  1.00150.54           C  
ATOM    528  O   ASN A  72     155.560 171.764 154.177  1.00150.54           O  
ATOM    529  CB  ASN A  72     155.937 171.115 157.476  1.00150.54           C  
ATOM    530  CG  ASN A  72     157.140 170.381 156.951  1.00150.54           C  
ATOM    531  OD1 ASN A  72     157.628 170.665 155.858  1.00150.54           O  
ATOM    532  ND2 ASN A  72     157.618 169.410 157.718  1.00150.54           N  
ATOM    533  N   THR A  73     153.825 170.900 155.315  1.00153.25           N  
ATOM    534  CA  THR A  73     153.338 170.219 154.125  1.00153.25           C  
ATOM    535  C   THR A  73     152.970 171.216 153.037  1.00153.25           C  
ATOM    536  O   THR A  73     153.301 171.006 151.866  1.00153.25           O  
ATOM    537  CB  THR A  73     152.150 169.318 154.464  1.00153.25           C  
ATOM    538  OG1 THR A  73     151.714 168.639 153.281  1.00153.25           O  
ATOM    539  CG2 THR A  73     151.001 170.117 155.037  1.00153.25           C  
ATOM    540  N   ILE A  74     152.309 172.319 153.394  1.00155.82           N  
ATOM    541  CA  ILE A  74     151.867 173.245 152.358  1.00155.82           C  
ATOM    542  C   ILE A  74     153.064 173.855 151.642  1.00155.82           C  
ATOM    543  O   ILE A  74     153.100 173.914 150.407  1.00155.82           O  
ATOM    544  CB  ILE A  74     150.941 174.328 152.944  1.00155.82           C  
ATOM    545  CG1 ILE A  74     150.462 175.285 151.849  1.00155.82           C  
ATOM    546  CG2 ILE A  74     151.644 175.124 154.010  1.00155.82           C  
ATOM    547  CD1 ILE A  74     149.619 174.631 150.785  1.00155.82           C  
ATOM    548  N   PHE A  75     154.076 174.298 152.388  1.00152.55           N  
ATOM    549  CA  PHE A  75     155.184 174.963 151.712  1.00152.55           C  
ATOM    550  C   PHE A  75     156.087 173.962 151.001  1.00152.55           C  
ATOM    551  O   PHE A  75     156.655 174.280 149.946  1.00152.55           O  
ATOM    552  CB  PHE A  75     155.961 175.818 152.706  1.00152.55           C  
ATOM    553  CG  PHE A  75     155.292 177.123 153.000  1.00152.55           C  
ATOM    554  CD1 PHE A  75     155.261 178.125 152.048  1.00152.55           C  
ATOM    555  CD2 PHE A  75     154.664 177.336 154.212  1.00152.55           C  
ATOM    556  CE1 PHE A  75     154.632 179.323 152.307  1.00152.55           C  
ATOM    557  CE2 PHE A  75     154.036 178.533 154.478  1.00152.55           C  
ATOM    558  CZ  PHE A  75     154.018 179.529 153.524  1.00152.55           C  
ATOM    559  N   SER A  76     156.220 172.750 151.542  1.00151.62           N  
ATOM    560  CA  SER A  76     156.922 171.702 150.816  1.00151.62           C  
ATOM    561  C   SER A  76     156.233 171.415 149.492  1.00151.62           C  
ATOM    562  O   SER A  76     156.891 171.236 148.463  1.00151.62           O  
ATOM    563  CB  SER A  76     156.992 170.441 151.671  1.00151.62           C  
ATOM    564  OG  SER A  76     155.697 169.916 151.890  1.00151.62           O  
ATOM    565  N   ALA A  77     154.902 171.381 149.495  1.00155.77           N  
ATOM    566  CA  ALA A  77     154.171 171.198 148.249  1.00155.77           C  
ATOM    567  C   ALA A  77     154.422 172.357 147.299  1.00155.77           C  
ATOM    568  O   ALA A  77     154.576 172.156 146.089  1.00155.77           O  
ATOM    569  CB  ALA A  77     152.676 171.057 148.536  1.00155.77           C  
ATOM    570  N   LYS A  78     154.444 173.582 147.825  1.00154.42           N  
ATOM    571  CA  LYS A  78     154.715 174.727 146.965  1.00154.42           C  
ATOM    572  C   LYS A  78     156.054 174.570 146.257  1.00154.42           C  
ATOM    573  O   LYS A  78     156.135 174.689 145.028  1.00154.42           O  
ATOM    574  CB  LYS A  78     154.689 176.018 147.781  1.00154.42           C  
ATOM    575  CG  LYS A  78     154.768 177.277 146.934  1.00154.42           C  
ATOM    576  CD  LYS A  78     153.990 178.432 147.557  1.00154.42           C  
ATOM    577  CE  LYS A  78     152.498 178.326 147.273  1.00154.42           C  
ATOM    578  NZ  LYS A  78     151.766 179.573 147.628  1.00154.42           N1+
ATOM    579  N   VAL A  79     157.111 174.274 147.011  1.00155.81           N  
ATOM    580  CA  VAL A  79     158.418 174.124 146.374  1.00155.81           C  
ATOM    581  C   VAL A  79     158.427 172.940 145.413  1.00155.81           C  
ATOM    582  O   VAL A  79     159.011 173.028 144.325  1.00155.81           O  
ATOM    583  CB  VAL A  79     159.536 173.995 147.423  1.00155.81           C  
ATOM    584  CG1 VAL A  79     159.316 172.786 148.304  1.00155.81           C  
ATOM    585  CG2 VAL A  79     160.904 173.920 146.743  1.00155.81           C  
ATOM    586  N   ALA A  80     157.812 171.820 145.790  1.00154.12           N  
ATOM    587  CA  ALA A  80     157.843 170.641 144.936  1.00154.12           C  
ATOM    588  C   ALA A  80     157.164 170.917 143.603  1.00154.12           C  
ATOM    589  O   ALA A  80     157.713 170.619 142.536  1.00154.12           O  
ATOM    590  CB  ALA A  80     157.175 169.466 145.648  1.00154.12           C  
ATOM    591  N   GLN A  81     155.961 171.488 143.644  1.00154.91           N  
ATOM    592  CA  GLN A  81     155.270 171.796 142.402  1.00154.91           C  
ATOM    593  C   GLN A  81     156.038 172.827 141.593  1.00154.91           C  
ATOM    594  O   GLN A  81     156.089 172.732 140.362  1.00154.91           O  
ATOM    595  CB  GLN A  81     153.843 172.273 142.689  1.00154.91           C  
ATOM    596  CG  GLN A  81     153.730 173.655 143.309  1.00154.91           C  
ATOM    597  CD  GLN A  81     153.885 174.773 142.295  1.00154.91           C  
ATOM    598  OE1 GLN A  81     153.476 174.643 141.142  1.00154.91           O  
ATOM    599  NE2 GLN A  81     154.491 175.875 142.719  1.00154.91           N  
ATOM    600  N   GLY A  82     156.645 173.813 142.255  1.00159.93           N  
ATOM    601  CA  GLY A  82     157.421 174.793 141.516  1.00159.93           C  
ATOM    602  C   GLY A  82     158.564 174.155 140.754  1.00159.93           C  
ATOM    603  O   GLY A  82     158.752 174.406 139.559  1.00159.93           O  
ATOM    604  N   VAL A  83     159.334 173.302 141.430  1.00160.40           N  
ATOM    605  CA  VAL A  83     160.465 172.665 140.765  1.00160.40           C  
ATOM    606  C   VAL A  83     159.976 171.755 139.649  1.00160.40           C  
ATOM    607  O   VAL A  83     160.575 171.700 138.570  1.00160.40           O  
ATOM    608  CB  VAL A  83     161.343 171.905 141.776  1.00160.40           C  
ATOM    609  CG1 VAL A  83     160.546 170.845 142.510  1.00160.40           C  
ATOM    610  CG2 VAL A  83     162.533 171.276 141.068  1.00160.40           C  
ATOM    611  N   SER A  84     158.887 171.023 139.884  1.00158.11           N  
ATOM    612  CA  SER A  84     158.380 170.130 138.851  1.00158.11           C  
ATOM    613  C   SER A  84     157.969 170.907 137.609  1.00158.11           C  
ATOM    614  O   SER A  84     158.336 170.541 136.485  1.00158.11           O  
ATOM    615  CB  SER A  84     157.203 169.327 139.395  1.00158.11           C  
ATOM    616  OG  SER A  84     156.129 170.183 139.739  1.00158.11           O  
ATOM    617  N   ALA A  85     157.211 171.987 137.791  1.00157.48           N  
ATOM    618  CA  ALA A  85     156.783 172.780 136.646  1.00157.48           C  
ATOM    619  C   ALA A  85     157.984 173.365 135.921  1.00157.48           C  
ATOM    620  O   ALA A  85     158.062 173.324 134.687  1.00157.48           O  
ATOM    621  CB  ALA A  85     155.835 173.888 137.101  1.00157.48           C  
ATOM    622  N   ASP A  86     158.943 173.905 136.674  1.00167.95           N  
ATOM    623  CA  ASP A  86     160.097 174.525 136.039  1.00167.95           C  
ATOM    624  C   ASP A  86     160.894 173.508 135.239  1.00167.95           C  
ATOM    625  O   ASP A  86     161.314 173.788 134.111  1.00167.95           O  
ATOM    626  CB  ASP A  86     160.981 175.188 137.093  1.00167.95           C  
ATOM    627  CG  ASP A  86     160.474 176.555 137.497  1.00167.95           C  
ATOM    628  OD1 ASP A  86     159.303 176.867 137.193  1.00167.95           O  
ATOM    629  OD2 ASP A  86     161.244 177.320 138.114  1.00167.95           O1-
ATOM    630  N   ILE A  87     161.109 172.318 135.799  1.00162.96           N  
ATOM    631  CA  ILE A  87     161.921 171.328 135.104  1.00162.96           C  
ATOM    632  C   ILE A  87     161.188 170.804 133.879  1.00162.96           C  
ATOM    633  O   ILE A  87     161.795 170.600 132.822  1.00162.96           O  
ATOM    634  CB  ILE A  87     162.330 170.195 136.063  1.00162.96           C  
ATOM    635  CG1 ILE A  87     163.384 169.307 135.403  1.00162.96           C  
ATOM    636  CG2 ILE A  87     161.129 169.374 136.482  1.00162.96           C  
ATOM    637  CD1 ILE A  87     164.079 168.371 136.364  1.00162.96           C  
ATOM    638  N   ARG A  88     159.877 170.583 133.985  1.00161.01           N  
ATOM    639  CA  ARG A  88     159.137 170.149 132.808  1.00161.01           C  
ATOM    640  C   ARG A  88     159.207 171.202 131.711  1.00161.01           C  
ATOM    641  O   ARG A  88     159.407 170.875 130.536  1.00161.01           O  
ATOM    642  CB  ARG A  88     157.684 169.845 133.169  1.00161.01           C  
ATOM    643  CG  ARG A  88     157.026 168.863 132.210  1.00161.01           C  
ATOM    644  CD  ARG A  88     155.513 168.958 132.231  1.00161.01           C  
ATOM    645  NE  ARG A  88     154.936 168.264 133.376  1.00161.01           N  
ATOM    646  CZ  ARG A  88     154.584 168.845 134.515  1.00161.01           C  
ATOM    647  NH1 ARG A  88     154.750 170.143 134.712  1.00161.01           N1+
ATOM    648  NH2 ARG A  88     154.052 168.105 135.482  1.00161.01           N  
ATOM    649  N   GLU A  89     159.061 172.476 132.079  1.00166.05           N  
ATOM    650  CA  GLU A  89     159.153 173.546 131.092  1.00166.05           C  
ATOM    651  C   GLU A  89     160.533 173.583 130.448  1.00166.05           C  
ATOM    652  O   GLU A  89     160.653 173.729 129.225  1.00166.05           O  
ATOM    653  CB  GLU A  89     158.838 174.883 131.757  1.00166.05           C  
ATOM    654  CG  GLU A  89     158.628 176.033 130.791  1.00166.05           C  
ATOM    655  CD  GLU A  89     159.926 176.658 130.333  1.00166.05           C  
ATOM    656  OE1 GLU A  89     160.919 176.608 131.088  1.00166.05           O  
ATOM    657  OE2 GLU A  89     159.953 177.204 129.213  1.00166.05           O1-
ATOM    658  N   ALA A  90     161.586 173.458 131.257  1.00170.01           N  
ATOM    659  CA  ALA A  90     162.939 173.504 130.720  1.00170.01           C  
ATOM    660  C   ALA A  90     163.178 172.356 129.752  1.00170.01           C  
ATOM    661  O   ALA A  90     163.732 172.554 128.663  1.00170.01           O  
ATOM    662  CB  ALA A  90     163.956 173.457 131.859  1.00170.01           C  
ATOM    663  N   THR A  91     162.763 171.149 130.131  1.00167.46           N  
ATOM    664  CA  THR A  91     162.912 170.016 129.235  1.00167.46           C  
ATOM    665  C   THR A  91     162.112 170.204 127.961  1.00167.46           C  
ATOM    666  O   THR A  91     162.598 169.866 126.881  1.00167.46           O  
ATOM    667  CB  THR A  91     162.481 168.728 129.929  1.00167.46           C  
ATOM    668  OG1 THR A  91     161.099 168.822 130.294  1.00167.46           O  
ATOM    669  CG2 THR A  91     163.325 168.481 131.158  1.00167.46           C  
ATOM    670  N   PHE A  92     160.895 170.730 128.057  1.00170.43           N  
ATOM    671  CA  PHE A  92     160.106 170.947 126.855  1.00170.43           C  
ATOM    672  C   PHE A  92     160.812 171.920 125.922  1.00170.43           C  
ATOM    673  O   PHE A  92     160.879 171.700 124.706  1.00170.43           O  
ATOM    674  CB  PHE A  92     158.719 171.466 127.235  1.00170.43           C  
ATOM    675  CG  PHE A  92     157.670 171.190 126.207  1.00170.43           C  
ATOM    676  CD1 PHE A  92     157.179 169.908 126.037  1.00170.43           C  
ATOM    677  CD2 PHE A  92     157.172 172.203 125.412  1.00170.43           C  
ATOM    678  CE1 PHE A  92     156.211 169.644 125.096  1.00170.43           C  
ATOM    679  CE2 PHE A  92     156.203 171.944 124.468  1.00170.43           C  
ATOM    680  CZ  PHE A  92     155.723 170.663 124.310  1.00170.43           C  
ATOM    681  N   ARG A  93     161.360 173.001 126.481  1.00168.37           N  
ATOM    682  CA  ARG A  93     162.112 173.950 125.668  1.00168.37           C  
ATOM    683  C   ARG A  93     163.289 173.262 124.991  1.00168.37           C  
ATOM    684  O   ARG A  93     163.507 173.417 123.783  1.00168.37           O  
ATOM    685  CB  ARG A  93     162.598 175.116 126.530  1.00168.37           C  
ATOM    686  CG  ARG A  93     161.553 176.186 126.785  1.00168.37           C  
ATOM    687  CD  ARG A  93     162.181 177.437 127.379  1.00168.37           C  
ATOM    688  NE  ARG A  93     161.185 178.323 127.970  1.00168.37           N  
ATOM    689  CZ  ARG A  93     160.441 179.179 127.285  1.00168.37           C  
ATOM    690  NH1 ARG A  93     160.553 179.299 125.972  1.00168.37           N1+
ATOM    691  NH2 ARG A  93     159.558 179.933 127.933  1.00168.37           N  
ATOM    692  N   LYS A  94     164.055 172.486 125.758  1.00182.33           N  
ATOM    693  CA  LYS A  94     165.198 171.791 125.179  1.00182.33           C  
ATOM    694  C   LYS A  94     164.756 170.895 124.032  1.00182.33           C  
ATOM    695  O   LYS A  94     165.345 170.917 122.946  1.00182.33           O  
ATOM    696  CB  LYS A  94     165.921 170.978 126.252  1.00182.33           C  
ATOM    697  CG  LYS A  94     166.858 171.795 127.140  1.00182.33           C  
ATOM    698  CD  LYS A  94     167.997 172.457 126.361  1.00182.33           C  
ATOM    699  CE  LYS A  94     168.684 171.508 125.389  1.00182.33           C  
ATOM    700  NZ  LYS A  94     169.147 170.253 126.042  1.00182.33           N1+
ATOM    701  N   ILE A  95     163.694 170.118 124.248  1.00173.81           N  
ATOM    702  CA  ILE A  95     163.190 169.240 123.196  1.00173.81           C  
ATOM    703  C   ILE A  95     162.879 170.047 121.948  1.00173.81           C  
ATOM    704  O   ILE A  95     163.309 169.709 120.840  1.00173.81           O  
ATOM    705  CB  ILE A  95     161.947 168.474 123.680  1.00173.81           C  
ATOM    706  CG1 ILE A  95     162.261 167.589 124.891  1.00173.81           C  
ATOM    707  CG2 ILE A  95     161.380 167.650 122.555  1.00173.81           C  
ATOM    708  CD1 ILE A  95     163.271 166.503 124.637  1.00173.81           C  
ATOM    709  N   GLN A  96     162.136 171.140 122.112  1.00179.81           N  
ATOM    710  CA  GLN A  96     161.757 171.947 120.961  1.00179.81           C  
ATOM    711  C   GLN A  96     162.943 172.641 120.308  1.00179.81           C  
ATOM    712  O   GLN A  96     162.817 173.089 119.164  1.00179.81           O  
ATOM    713  CB  GLN A  96     160.705 172.976 121.368  1.00179.81           C  
ATOM    714  CG  GLN A  96     159.279 172.452 121.284  1.00179.81           C  
ATOM    715  CD  GLN A  96     159.129 171.051 121.846  1.00179.81           C  
ATOM    716  OE1 GLN A  96     158.903 170.093 121.108  1.00179.81           O  
ATOM    717  NE2 GLN A  96     159.251 170.927 123.164  1.00179.81           N  
ATOM    718  N   THR A  97     164.082 172.741 120.990  1.00174.28           N  
ATOM    719  CA  THR A  97     165.280 173.320 120.398  1.00174.28           C  
ATOM    720  C   THR A  97     166.213 172.281 119.791  1.00174.28           C  
ATOM    721  O   THR A  97     167.287 172.648 119.304  1.00174.28           O  
ATOM    722  CB  THR A  97     166.047 174.139 121.441  1.00174.28           C  
ATOM    723  OG1 THR A  97     166.226 173.359 122.628  1.00174.28           O  
ATOM    724  CG2 THR A  97     165.291 175.414 121.777  1.00174.28           C  
ATOM    725  N   PHE A  98     165.842 171.004 119.802  1.00183.63           N  
ATOM    726  CA  PHE A  98     166.709 169.977 119.242  1.00183.63           C  
ATOM    727  C   PHE A  98     166.730 170.034 117.722  1.00183.63           C  
ATOM    728  O   PHE A  98     165.840 170.598 117.081  1.00183.63           O  
ATOM    729  CB  PHE A  98     166.251 168.581 119.664  1.00183.63           C  
ATOM    730  CG  PHE A  98     166.426 168.289 121.122  1.00183.63           C  
ATOM    731  CD1 PHE A  98     167.219 169.088 121.926  1.00183.63           C  
ATOM    732  CD2 PHE A  98     165.815 167.184 121.682  1.00183.63           C  
ATOM    733  CE1 PHE A  98     167.378 168.802 123.265  1.00183.63           C  
ATOM    734  CE2 PHE A  98     165.975 166.891 123.015  1.00183.63           C  
ATOM    735  CZ  PHE A  98     166.755 167.702 123.810  1.00183.63           C  
ATOM    736  N   SER A  99     167.771 169.438 117.149  1.00197.68           N  
ATOM    737  CA  SER A  99     167.771 169.095 115.739  1.00197.68           C  
ATOM    738  C   SER A  99     167.095 167.742 115.548  1.00197.68           C  
ATOM    739  O   SER A  99     167.017 166.923 116.468  1.00197.68           O  
ATOM    740  CB  SER A  99     169.196 169.056 115.188  1.00197.68           C  
ATOM    741  OG  SER A  99     169.865 170.286 115.405  1.00197.68           O  
ATOM    742  N   PHE A 100     166.600 167.508 114.331  1.00196.06           N  
ATOM    743  CA  PHE A 100     165.846 166.284 114.083  1.00196.06           C  
ATOM    744  C   PHE A 100     166.678 165.051 114.406  1.00196.06           C  
ATOM    745  O   PHE A 100     166.139 164.031 114.848  1.00196.06           O  
ATOM    746  CB  PHE A 100     165.366 166.235 112.634  1.00196.06           C  
ATOM    747  CG  PHE A 100     164.702 164.939 112.267  1.00196.06           C  
ATOM    748  CD1 PHE A 100     163.672 164.434 113.039  1.00196.06           C  
ATOM    749  CD2 PHE A 100     165.108 164.225 111.154  1.00196.06           C  
ATOM    750  CE1 PHE A 100     163.059 163.242 112.709  1.00196.06           C  
ATOM    751  CE2 PHE A 100     164.497 163.032 110.820  1.00196.06           C  
ATOM    752  CZ  PHE A 100     163.471 162.542 111.598  1.00196.06           C  
ATOM    753  N   GLY A 101     167.991 165.117 114.184  1.00194.31           N  
ATOM    754  CA  GLY A 101     168.846 164.005 114.568  1.00194.31           C  
ATOM    755  C   GLY A 101     168.875 163.790 116.068  1.00194.31           C  
ATOM    756  O   GLY A 101     168.737 162.661 116.550  1.00194.31           O  
ATOM    757  N   ASN A 102     169.047 164.872 116.830  1.00192.79           N  
ATOM    758  CA  ASN A 102     169.013 164.756 118.283  1.00192.79           C  
ATOM    759  C   ASN A 102     167.681 164.182 118.744  1.00192.79           C  
ATOM    760  O   ASN A 102     167.624 163.426 119.720  1.00192.79           O  
ATOM    761  CB  ASN A 102     169.266 166.120 118.922  1.00192.79           C  
ATOM    762  CG  ASN A 102     170.623 166.691 118.559  1.00192.79           C  
ATOM    763  OD1 ASN A 102     170.728 167.593 117.728  1.00192.79           O  
ATOM    764  ND2 ASN A 102     171.671 166.170 119.185  1.00192.79           N  
ATOM    765  N   ILE A 103     166.597 164.531 118.052  1.00185.55           N  
ATOM    766  CA  ILE A 103     165.306 163.926 118.351  1.00185.55           C  
ATOM    767  C   ILE A 103     165.331 162.436 118.043  1.00185.55           C  
ATOM    768  O   ILE A 103     164.831 161.621 118.827  1.00185.55           O  
ATOM    769  CB  ILE A 103     164.196 164.642 117.564  1.00185.55           C  
ATOM    770  CG1 ILE A 103     164.047 166.087 118.048  1.00185.55           C  
ATOM    771  CG2 ILE A 103     162.889 163.892 117.699  1.00185.55           C  
ATOM    772  CD1 ILE A 103     163.359 166.224 119.391  1.00185.55           C  
ATOM    773  N   GLU A 104     165.910 162.055 116.905  1.00191.45           N  
ATOM    774  CA  GLU A 104     166.032 160.652 116.543  1.00191.45           C  
ATOM    775  C   GLU A 104     166.911 159.881 117.512  1.00191.45           C  
ATOM    776  O   GLU A 104     166.867 158.646 117.514  1.00191.45           O  
ATOM    777  CB  GLU A 104     166.599 160.527 115.131  1.00191.45           C  
ATOM    778  CG  GLU A 104     165.643 160.968 114.042  1.00191.45           C  
ATOM    779  CD  GLU A 104     166.344 161.222 112.726  1.00191.45           C  
ATOM    780  OE1 GLU A 104     166.904 162.325 112.556  1.00191.45           O  
ATOM    781  OE2 GLU A 104     166.335 160.321 111.860  1.00191.45           O1-
ATOM    782  N   LYS A 105     167.702 160.575 118.331  1.00182.09           N  
ATOM    783  CA  LYS A 105     168.541 159.880 119.300  1.00182.09           C  
ATOM    784  C   LYS A 105     167.714 158.991 120.219  1.00182.09           C  
ATOM    785  O   LYS A 105     168.234 158.012 120.765  1.00182.09           O  
ATOM    786  CB  LYS A 105     169.331 160.890 120.128  1.00182.09           C  
ATOM    787  CG  LYS A 105     170.417 161.617 119.352  1.00182.09           C  
ATOM    788  CD  LYS A 105     171.634 160.736 119.096  1.00182.09           C  
ATOM    789  CE  LYS A 105     172.336 160.348 120.391  1.00182.09           C  
ATOM    790  NZ  LYS A 105     173.691 159.782 120.149  1.00182.09           N1+
ATOM    791  N   PHE A 106     166.436 159.313 120.406  1.00175.33           N  
ATOM    792  CA  PHE A 106     165.564 158.538 121.274  1.00175.33           C  
ATOM    793  C   PHE A 106     164.214 158.349 120.599  1.00175.33           C  
ATOM    794  O   PHE A 106     163.824 159.127 119.725  1.00175.33           O  
ATOM    795  CB  PHE A 106     165.373 159.221 122.630  1.00175.33           C  
ATOM    796  CG  PHE A 106     166.655 159.566 123.319  1.00175.33           C  
ATOM    797  CD1 PHE A 106     167.500 158.572 123.777  1.00175.33           C  
ATOM    798  CD2 PHE A 106     167.012 160.887 123.515  1.00175.33           C  
ATOM    799  CE1 PHE A 106     168.681 158.891 124.414  1.00175.33           C  
ATOM    800  CE2 PHE A 106     168.190 161.213 124.151  1.00175.33           C  
ATOM    801  CZ  PHE A 106     169.027 160.214 124.602  1.00175.33           C  
ATOM    802  N   SER A 107     163.507 157.304 121.017  1.00179.52           N  
ATOM    803  CA  SER A 107     162.187 157.020 120.474  1.00179.52           C  
ATOM    804  C   SER A 107     161.141 157.941 121.091  1.00179.52           C  
ATOM    805  O   SER A 107     161.222 158.315 122.264  1.00179.52           O  
ATOM    806  CB  SER A 107     161.809 155.563 120.730  1.00179.52           C  
ATOM    807  OG  SER A 107     160.439 155.338 120.449  1.00179.52           O  
ATOM    808  N   ALA A 108     160.137 158.292 120.284  1.00179.25           N  
ATOM    809  CA  ALA A 108     159.085 159.185 120.759  1.00179.25           C  
ATOM    810  C   ALA A 108     158.464 158.665 122.047  1.00179.25           C  
ATOM    811  O   ALA A 108     158.211 159.437 122.980  1.00179.25           O  
ATOM    812  CB  ALA A 108     158.015 159.356 119.682  1.00179.25           C  
ATOM    813  N   GLY A 109     158.207 157.359 122.118  1.00176.68           N  
ATOM    814  CA  GLY A 109     157.719 156.788 123.360  1.00176.68           C  
ATOM    815  C   GLY A 109     158.663 157.057 124.514  1.00176.68           C  
ATOM    816  O   GLY A 109     158.231 157.383 125.623  1.00176.68           O  
ATOM    817  N   ASN A 110     159.969 156.932 124.267  1.00176.74           N  
ATOM    818  CA  ASN A 110     160.947 157.230 125.305  1.00176.74           C  
ATOM    819  C   ASN A 110     160.878 158.694 125.718  1.00176.74           C  
ATOM    820  O   ASN A 110     160.908 159.009 126.914  1.00176.74           O  
ATOM    821  CB  ASN A 110     162.348 156.869 124.815  1.00176.74           C  
ATOM    822  CG  ASN A 110     163.406 157.068 125.878  1.00176.74           C  
ATOM    823  OD1 ASN A 110     164.085 158.092 125.909  1.00176.74           O  
ATOM    824  ND2 ASN A 110     163.547 156.089 126.763  1.00176.74           N  
ATOM    825  N   LEU A 111     160.774 159.603 124.748  1.00176.33           N  
ATOM    826  CA  LEU A 111     160.645 161.015 125.088  1.00176.33           C  
ATOM    827  C   LEU A 111     159.444 161.242 125.990  1.00176.33           C  
ATOM    828  O   LEU A 111     159.563 161.838 127.065  1.00176.33           O  
ATOM    829  CB  LEU A 111     160.508 161.863 123.826  1.00176.33           C  
ATOM    830  CG  LEU A 111     161.779 162.266 123.083  1.00176.33           C  
ATOM    831  CD1 LEU A 111     162.664 163.134 123.966  1.00176.33           C  
ATOM    832  CD2 LEU A 111     162.519 161.052 122.581  1.00176.33           C  
ATOM    833  N   VAL A 112     158.274 160.763 125.570  1.00174.66           N  
ATOM    834  CA  VAL A 112     157.057 161.059 126.315  1.00174.66           C  
ATOM    835  C   VAL A 112     157.117 160.441 127.704  1.00174.66           C  
ATOM    836  O   VAL A 112     156.738 161.078 128.694  1.00174.66           O  
ATOM    837  CB  VAL A 112     155.813 160.592 125.536  1.00174.66           C  
ATOM    838  CG1 VAL A 112     155.854 159.098 125.285  1.00174.66           C  
ATOM    839  CG2 VAL A 112     154.547 160.975 126.284  1.00174.66           C  
ATOM    840  N   VAL A 113     157.586 159.196 127.812  1.00179.06           N  
ATOM    841  CA  VAL A 113     157.617 158.550 129.120  1.00179.06           C  
ATOM    842  C   VAL A 113     158.580 159.283 130.046  1.00179.06           C  
ATOM    843  O   VAL A 113     158.216 159.663 131.163  1.00179.06           O  
ATOM    844  CB  VAL A 113     157.964 157.054 128.985  1.00179.06           C  
ATOM    845  CG1 VAL A 113     159.414 156.847 128.593  1.00179.06           C  
ATOM    846  CG2 VAL A 113     157.657 156.325 130.284  1.00179.06           C  
ATOM    847  N   ARG A 114     159.807 159.540 129.586  1.00178.91           N  
ATOM    848  CA  ARG A 114     160.759 160.215 130.457  1.00178.91           C  
ATOM    849  C   ARG A 114     160.400 161.676 130.670  1.00178.91           C  
ATOM    850  O   ARG A 114     161.003 162.331 131.527  1.00178.91           O  
ATOM    851  CB  ARG A 114     162.173 160.111 129.888  1.00178.91           C  
ATOM    852  CG  ARG A 114     162.404 160.950 128.647  1.00178.91           C  
ATOM    853  CD  ARG A 114     163.488 160.347 127.775  1.00178.91           C  
ATOM    854  NE  ARG A 114     164.806 160.455 128.388  1.00178.91           N  
ATOM    855  CZ  ARG A 114     165.926 159.995 127.847  1.00178.91           C  
ATOM    856  NH1 ARG A 114     165.927 159.382 126.674  1.00178.91           N1+
ATOM    857  NH2 ARG A 114     167.074 160.155 128.498  1.00178.91           N  
ATOM    858  N   LEU A 115     159.438 162.201 129.913  1.00168.78           N  
ATOM    859  CA  LEU A 115     159.064 163.599 130.059  1.00168.78           C  
ATOM    860  C   LEU A 115     157.844 163.762 130.954  1.00168.78           C  
ATOM    861  O   LEU A 115     157.645 164.829 131.545  1.00168.78           O  
ATOM    862  CB  LEU A 115     158.800 164.195 128.679  1.00168.78           C  
ATOM    863  CG  LEU A 115     158.457 165.679 128.606  1.00168.78           C  
ATOM    864  CD1 LEU A 115     159.611 166.525 129.111  1.00168.78           C  
ATOM    865  CD2 LEU A 115     158.093 166.057 127.178  1.00168.78           C  
ATOM    866  N   THR A 116     157.015 162.723 131.063  1.00167.73           N  
ATOM    867  CA  THR A 116     155.798 162.793 131.865  1.00167.73           C  
ATOM    868  C   THR A 116     155.855 161.941 133.127  1.00167.73           C  
ATOM    869  O   THR A 116     155.486 162.421 134.202  1.00167.73           O  
ATOM    870  CB  THR A 116     154.582 162.381 131.025  1.00167.73           C  
ATOM    871  OG1 THR A 116     153.379 162.721 131.725  1.00167.73           O  
ATOM    872  CG2 THR A 116     154.586 160.886 130.734  1.00167.73           C  
ATOM    873  N   ASN A 117     156.293 160.684 133.037  1.00169.62           N  
ATOM    874  CA  ASN A 117     156.341 159.837 134.220  1.00169.62           C  
ATOM    875  C   ASN A 117     157.476 160.257 135.145  1.00169.62           C  
ATOM    876  O   ASN A 117     157.290 160.381 136.361  1.00169.62           O  
ATOM    877  CB  ASN A 117     156.497 158.375 133.800  1.00169.62           C  
ATOM    878  CG  ASN A 117     156.703 157.450 134.979  1.00169.62           C  
ATOM    879  OD1 ASN A 117     155.742 156.978 135.586  1.00169.62           O  
ATOM    880  ND2 ASN A 117     157.961 157.185 135.311  1.00169.62           N  
ATOM    881  N   ASP A 118     158.665 160.486 134.584  1.00174.68           N  
ATOM    882  CA  ASP A 118     159.811 160.833 135.417  1.00174.68           C  
ATOM    883  C   ASP A 118     159.619 162.177 136.104  1.00174.68           C  
ATOM    884  O   ASP A 118     160.026 162.350 137.257  1.00174.68           O  
ATOM    885  CB  ASP A 118     161.094 160.843 134.586  1.00174.68           C  
ATOM    886  CG  ASP A 118     161.505 159.459 134.132  1.00174.68           C  
ATOM    887  OD1 ASP A 118     161.192 158.484 134.846  1.00174.68           O  
ATOM    888  OD2 ASP A 118     162.165 159.345 133.079  1.00174.68           O1-
ATOM    889  N   VAL A 119     159.027 163.150 135.411  1.00166.46           N  
ATOM    890  CA  VAL A 119     158.861 164.466 136.018  1.00166.46           C  
ATOM    891  C   VAL A 119     157.968 164.373 137.248  1.00166.46           C  
ATOM    892  O   VAL A 119     158.289 164.921 138.309  1.00166.46           O  
ATOM    893  CB  VAL A 119     158.319 165.476 134.988  1.00166.46           C  
ATOM    894  CG1 VAL A 119     156.974 165.036 134.438  1.00166.46           C  
ATOM    895  CG2 VAL A 119     158.213 166.854 135.613  1.00166.46           C  
ATOM    896  N   THR A 120     156.845 163.660 137.140  1.00167.03           N  
ATOM    897  CA  THR A 120     155.978 163.507 138.302  1.00167.03           C  
ATOM    898  C   THR A 120     156.628 162.639 139.369  1.00167.03           C  
ATOM    899  O   THR A 120     156.419 162.869 140.566  1.00167.03           O  
ATOM    900  CB  THR A 120     154.625 162.924 137.889  1.00167.03           C  
ATOM    901  OG1 THR A 120     153.757 162.876 139.028  1.00167.03           O  
ATOM    902  CG2 THR A 120     154.780 161.527 137.307  1.00167.03           C  
ATOM    903  N   GLN A 121     157.422 161.649 138.964  1.00170.02           N  
ATOM    904  CA  GLN A 121     158.122 160.823 139.937  1.00170.02           C  
ATOM    905  C   GLN A 121     159.062 161.675 140.780  1.00170.02           C  
ATOM    906  O   GLN A 121     159.074 161.582 142.012  1.00170.02           O  
ATOM    907  CB  GLN A 121     158.885 159.713 139.211  1.00170.02           C  
ATOM    908  CG  GLN A 121     159.080 158.446 140.024  1.00170.02           C  
ATOM    909  CD  GLN A 121     160.262 158.529 140.965  1.00170.02           C  
ATOM    910  OE1 GLN A 121     161.198 159.294 140.739  1.00170.02           O  
ATOM    911  NE2 GLN A 121     160.228 157.734 142.026  1.00170.02           N  
ATOM    912  N   ILE A 122     159.843 162.538 140.128  1.00164.05           N  
ATOM    913  CA  ILE A 122     160.763 163.401 140.863  1.00164.05           C  
ATOM    914  C   ILE A 122     159.999 164.444 141.663  1.00164.05           C  
ATOM    915  O   ILE A 122     160.436 164.843 142.747  1.00164.05           O  
ATOM    916  CB  ILE A 122     161.783 164.056 139.914  1.00164.05           C  
ATOM    917  CG1 ILE A 122     161.085 164.950 138.893  1.00164.05           C  
ATOM    918  CG2 ILE A 122     162.605 162.992 139.210  1.00164.05           C  
ATOM    919  CD1 ILE A 122     162.037 165.765 138.063  1.00164.05           C  
ATOM    920  N   GLN A 123     158.865 164.920 141.149  1.00160.64           N  
ATOM    921  CA  GLN A 123     158.044 165.835 141.932  1.00160.64           C  
ATOM    922  C   GLN A 123     157.633 165.188 143.246  1.00160.64           C  
ATOM    923  O   GLN A 123     157.800 165.772 144.322  1.00160.64           O  
ATOM    924  CB  GLN A 123     156.810 166.252 141.131  1.00160.64           C  
ATOM    925  CG  GLN A 123     155.996 167.373 141.770  1.00160.64           C  
ATOM    926  CD  GLN A 123     155.159 166.906 142.944  1.00160.64           C  
ATOM    927  OE1 GLN A 123     154.727 165.755 142.997  1.00160.64           O  
ATOM    928  NE2 GLN A 123     154.929 167.802 143.895  1.00160.64           N  
ATOM    929  N   ASN A 124     157.095 163.973 143.175  1.00163.97           N  
ATOM    930  CA  ASN A 124     156.692 163.278 144.391  1.00163.97           C  
ATOM    931  C   ASN A 124     157.898 163.007 145.279  1.00163.97           C  
ATOM    932  O   ASN A 124     157.809 163.076 146.511  1.00163.97           O  
ATOM    933  CB  ASN A 124     155.974 161.977 144.038  1.00163.97           C  
ATOM    934  CG  ASN A 124     155.507 161.223 145.264  1.00163.97           C  
ATOM    935  OD1 ASN A 124     154.816 161.775 146.118  1.00163.97           O  
ATOM    936  ND2 ASN A 124     155.881 159.953 145.356  1.00163.97           N  
ATOM    937  N   VAL A 125     159.041 162.697 144.667  1.00166.33           N  
ATOM    938  CA  VAL A 125     160.237 162.403 145.448  1.00166.33           C  
ATOM    939  C   VAL A 125     160.655 163.624 146.251  1.00166.33           C  
ATOM    940  O   VAL A 125     160.919 163.532 147.451  1.00166.33           O  
ATOM    941  CB  VAL A 125     161.376 161.928 144.534  1.00166.33           C  
ATOM    942  CG1 VAL A 125     162.712 162.068 145.258  1.00166.33           C  
ATOM    943  CG2 VAL A 125     161.134 160.495 144.095  1.00166.33           C  
ATOM    944  N   ILE A 126     160.743 164.782 145.597  1.00159.70           N  
ATOM    945  CA  ILE A 126     161.165 165.987 146.302  1.00159.70           C  
ATOM    946  C   ILE A 126     160.110 166.401 147.321  1.00159.70           C  
ATOM    947  O   ILE A 126     160.440 166.941 148.385  1.00159.70           O  
ATOM    948  CB  ILE A 126     161.477 167.113 145.298  1.00159.70           C  
ATOM    949  CG1 ILE A 126     162.326 168.203 145.956  1.00159.70           C  
ATOM    950  CG2 ILE A 126     160.206 167.712 144.735  1.00159.70           C  
ATOM    951  CD1 ILE A 126     163.758 167.793 146.208  1.00159.70           C  
ATOM    952  N   MET A 127     158.831 166.174 147.015  1.00158.76           N  
ATOM    953  CA  MET A 127     157.785 166.363 148.014  1.00158.76           C  
ATOM    954  C   MET A 127     158.092 165.576 149.278  1.00158.76           C  
ATOM    955  O   MET A 127     158.159 166.139 150.377  1.00158.76           O  
ATOM    956  CB  MET A 127     156.436 165.942 147.423  1.00158.76           C  
ATOM    957  CG  MET A 127     155.420 165.419 148.430  1.00158.76           C  
ATOM    958  SD  MET A 127     155.052 166.527 149.802  1.00158.76           S  
ATOM    959  CE  MET A 127     154.488 167.966 148.915  1.00158.76           C  
ATOM    960  N   ILE A 128     158.292 164.266 149.138  1.00161.00           N  
ATOM    961  CA  ILE A 128     158.621 163.450 150.301  1.00161.00           C  
ATOM    962  C   ILE A 128     159.923 163.923 150.927  1.00161.00           C  
ATOM    963  O   ILE A 128     160.095 163.855 152.149  1.00161.00           O  
ATOM    964  CB  ILE A 128     158.685 161.962 149.905  1.00161.00           C  
ATOM    965  CG1 ILE A 128     157.274 161.377 149.809  1.00161.00           C  
ATOM    966  CG2 ILE A 128     159.505 161.174 150.904  1.00161.00           C  
ATOM    967  CD1 ILE A 128     156.612 161.126 151.157  1.00161.00           C  
ATOM    968  N   ALA A 129     160.853 164.413 150.109  1.00159.22           N  
ATOM    969  CA  ALA A 129     162.159 164.804 150.621  1.00159.22           C  
ATOM    970  C   ALA A 129     162.042 165.975 151.584  1.00159.22           C  
ATOM    971  O   ALA A 129     162.530 165.916 152.717  1.00159.22           O  
ATOM    972  CB  ALA A 129     163.090 165.158 149.463  1.00159.22           C  
ATOM    973  N   LEU A 130     161.390 167.050 151.148  1.00156.59           N  
ATOM    974  CA  LEU A 130     161.228 168.210 152.017  1.00156.59           C  
ATOM    975  C   LEU A 130     160.291 167.897 153.172  1.00156.59           C  
ATOM    976  O   LEU A 130     160.553 168.276 154.319  1.00156.59           O  
ATOM    977  CB  LEU A 130     160.716 169.405 151.215  1.00156.59           C  
ATOM    978  CG  LEU A 130     161.780 170.209 150.465  1.00156.59           C  
ATOM    979  CD1 LEU A 130     162.761 170.870 151.425  1.00156.59           C  
ATOM    980  CD2 LEU A 130     162.522 169.310 149.493  1.00156.59           C  
ATOM    981  N   GLN A 131     159.192 167.200 152.894  1.00153.86           N  
ATOM    982  CA  GLN A 131     158.237 166.900 153.948  1.00153.86           C  
ATOM    983  C   GLN A 131     158.752 165.840 154.908  1.00153.86           C  
ATOM    984  O   GLN A 131     158.442 165.906 156.102  1.00153.86           O  
ATOM    985  CB  GLN A 131     156.914 166.446 153.337  1.00153.86           C  
ATOM    986  CG  GLN A 131     155.908 165.931 154.343  1.00153.86           C  
ATOM    987  CD  GLN A 131     154.482 166.076 153.850  1.00153.86           C  
ATOM    988  OE1 GLN A 131     154.018 167.181 153.573  1.00153.86           O  
ATOM    989  NE2 GLN A 131     153.780 164.956 153.735  1.00153.86           N  
ATOM    990  N   THR A 132     159.517 164.864 154.420  1.00164.01           N  
ATOM    991  CA  THR A 132     159.902 163.733 155.255  1.00164.01           C  
ATOM    992  C   THR A 132     161.412 163.586 155.412  1.00164.01           C  
ATOM    993  O   THR A 132     161.910 163.570 156.540  1.00164.01           O  
ATOM    994  CB  THR A 132     159.314 162.445 154.679  1.00164.01           C  
ATOM    995  OG1 THR A 132     157.890 162.576 154.582  1.00164.01           O  
ATOM    996  CG2 THR A 132     159.641 161.263 155.568  1.00164.01           C  
ATOM    997  N   LEU A 133     162.152 163.510 154.302  1.00166.20           N  
ATOM    998  CA  LEU A 133     163.533 163.033 154.371  1.00166.20           C  
ATOM    999  C   LEU A 133     164.335 163.799 155.409  1.00166.20           C  
ATOM   1000  O   LEU A 133     164.948 163.200 156.297  1.00166.20           O  
ATOM   1001  CB  LEU A 133     164.214 163.144 153.010  1.00166.20           C  
ATOM   1002  CG  LEU A 133     164.112 161.906 152.120  1.00166.20           C  
ATOM   1003  CD1 LEU A 133     165.067 160.826 152.607  1.00166.20           C  
ATOM   1004  CD2 LEU A 133     162.692 161.378 152.102  1.00166.20           C  
ATOM   1005  N   PHE A 134     164.326 165.128 155.330  1.00159.36           N  
ATOM   1006  CA  PHE A 134     165.100 165.909 156.285  1.00159.36           C  
ATOM   1007  C   PHE A 134     164.624 165.676 157.710  1.00159.36           C  
ATOM   1008  O   PHE A 134     165.351 165.993 158.657  1.00159.36           O  
ATOM   1009  CB  PHE A 134     165.027 167.391 155.927  1.00159.36           C  
ATOM   1010  CG  PHE A 134     166.021 167.806 154.879  1.00159.36           C  
ATOM   1011  CD1 PHE A 134     167.341 168.051 155.216  1.00159.36           C  
ATOM   1012  CD2 PHE A 134     165.638 167.939 153.556  1.00159.36           C  
ATOM   1013  CE1 PHE A 134     168.259 168.430 154.252  1.00159.36           C  
ATOM   1014  CE2 PHE A 134     166.552 168.317 152.589  1.00159.36           C  
ATOM   1015  CZ  PHE A 134     167.863 168.562 152.938  1.00159.36           C  
ATOM   1016  N   ARG A 135     163.424 165.122 157.881  1.00159.28           N  
ATOM   1017  CA  ARG A 135     162.934 164.799 159.215  1.00159.28           C  
ATOM   1018  C   ARG A 135     163.701 163.628 159.819  1.00159.28           C  
ATOM   1019  O   ARG A 135     164.067 163.659 160.999  1.00159.28           O  
ATOM   1020  CB  ARG A 135     161.437 164.496 159.152  1.00159.28           C  
ATOM   1021  CG  ARG A 135     160.691 164.752 160.443  1.00159.28           C  
ATOM   1022  CD  ARG A 135     159.201 164.517 160.282  1.00159.28           C  
ATOM   1023  NE  ARG A 135     158.893 163.131 159.946  1.00159.28           N  
ATOM   1024  CZ  ARG A 135     158.223 162.738 158.869  1.00159.28           C  
ATOM   1025  NH1 ARG A 135     157.754 163.604 157.985  1.00159.28           N1+
ATOM   1026  NH2 ARG A 135     158.016 161.439 158.675  1.00159.28           N  
ATOM   1027  N   ILE A 136     163.967 162.592 159.027  1.00165.19           N  
ATOM   1028  CA  ILE A 136     164.522 161.351 159.565  1.00165.19           C  
ATOM   1029  C   ILE A 136     165.881 161.566 160.220  1.00165.19           C  
ATOM   1030  O   ILE A 136     166.071 161.133 161.361  1.00165.19           O  
ATOM   1031  CB  ILE A 136     164.637 160.255 158.491  1.00165.19           C  
ATOM   1032  CG1 ILE A 136     163.263 159.857 157.948  1.00165.19           C  
ATOM   1033  CG2 ILE A 136     165.338 159.030 159.062  1.00165.19           C  
ATOM   1034  CD1 ILE A 136     162.798 160.656 156.785  1.00165.19           C  
ATOM   1035  N   PRO A 137     166.860 162.187 159.559  1.00169.71           N  
ATOM   1036  CA  PRO A 137     168.200 162.219 160.165  1.00169.71           C  
ATOM   1037  C   PRO A 137     168.253 163.031 161.443  1.00169.71           C  
ATOM   1038  O   PRO A 137     168.821 162.569 162.444  1.00169.71           O  
ATOM   1039  CB  PRO A 137     169.066 162.828 159.058  1.00169.71           C  
ATOM   1040  CG  PRO A 137     168.136 163.684 158.298  1.00169.71           C  
ATOM   1041  CD  PRO A 137     166.809 162.977 158.320  1.00169.71           C  
ATOM   1042  N   PHE A 138     167.689 164.239 161.437  1.00165.02           N  
ATOM   1043  CA  PHE A 138     167.682 165.029 162.659  1.00165.02           C  
ATOM   1044  C   PHE A 138     166.873 164.334 163.743  1.00165.02           C  
ATOM   1045  O   PHE A 138     167.275 164.320 164.909  1.00165.02           O  
ATOM   1046  CB  PHE A 138     167.130 166.427 162.392  1.00165.02           C  
ATOM   1047  CG  PHE A 138     167.383 167.408 163.510  1.00165.02           C  
ATOM   1048  CD1 PHE A 138     168.237 167.103 164.561  1.00165.02           C  
ATOM   1049  CD2 PHE A 138     166.755 168.639 163.509  1.00165.02           C  
ATOM   1050  CE1 PHE A 138     168.459 168.010 165.577  1.00165.02           C  
ATOM   1051  CE2 PHE A 138     166.973 169.549 164.524  1.00165.02           C  
ATOM   1052  CZ  PHE A 138     167.826 169.233 165.560  1.00165.02           C  
ATOM   1053  N   LEU A 139     165.728 163.760 163.377  1.00157.88           N  
ATOM   1054  CA  LEU A 139     164.953 162.975 164.331  1.00157.88           C  
ATOM   1055  C   LEU A 139     165.818 161.907 164.981  1.00157.88           C  
ATOM   1056  O   LEU A 139     165.854 161.775 166.209  1.00157.88           O  
ATOM   1057  CB  LEU A 139     163.759 162.340 163.616  1.00157.88           C  
ATOM   1058  CG  LEU A 139     163.092 161.127 164.263  1.00157.88           C  
ATOM   1059  CD1 LEU A 139     162.595 161.461 165.644  1.00157.88           C  
ATOM   1060  CD2 LEU A 139     161.947 160.636 163.395  1.00157.88           C  
ATOM   1061  N   PHE A 140     166.531 161.140 164.162  1.00159.98           N  
ATOM   1062  CA  PHE A 140     167.342 160.035 164.654  1.00159.98           C  
ATOM   1063  C   PHE A 140     168.416 160.530 165.611  1.00159.98           C  
ATOM   1064  O   PHE A 140     168.547 160.031 166.735  1.00159.98           O  
ATOM   1065  CB  PHE A 140     167.959 159.305 163.460  1.00159.98           C  
ATOM   1066  CG  PHE A 140     169.090 158.390 163.814  1.00159.98           C  
ATOM   1067  CD1 PHE A 140     168.848 157.096 164.231  1.00159.98           C  
ATOM   1068  CD2 PHE A 140     170.399 158.820 163.706  1.00159.98           C  
ATOM   1069  CE1 PHE A 140     169.892 156.251 164.545  1.00159.98           C  
ATOM   1070  CE2 PHE A 140     171.445 157.980 164.020  1.00159.98           C  
ATOM   1071  CZ  PHE A 140     171.191 156.694 164.440  1.00159.98           C  
ATOM   1072  N   ILE A 141     169.195 161.522 165.181  1.00169.17           N  
ATOM   1073  CA  ILE A 141     170.304 161.989 166.010  1.00169.17           C  
ATOM   1074  C   ILE A 141     169.782 162.616 167.297  1.00169.17           C  
ATOM   1075  O   ILE A 141     170.338 162.396 168.381  1.00169.17           O  
ATOM   1076  CB  ILE A 141     171.197 162.962 165.220  1.00169.17           C  
ATOM   1077  CG1 ILE A 141     170.427 164.234 164.867  1.00169.17           C  
ATOM   1078  CG2 ILE A 141     171.732 162.286 163.967  1.00169.17           C  
ATOM   1079  CD1 ILE A 141     171.185 165.176 163.957  1.00169.17           C  
ATOM   1080  N   GLY A 142     168.715 163.410 167.201  1.00165.93           N  
ATOM   1081  CA  GLY A 142     168.168 164.038 168.390  1.00165.93           C  
ATOM   1082  C   GLY A 142     167.647 163.022 169.382  1.00165.93           C  
ATOM   1083  O   GLY A 142     167.904 163.119 170.583  1.00165.93           O  
ATOM   1084  N   SER A 143     166.901 162.030 168.894  1.00160.50           N  
ATOM   1085  CA  SER A 143     166.429 160.976 169.778  1.00160.50           C  
ATOM   1086  C   SER A 143     167.600 160.264 170.430  1.00160.50           C  
ATOM   1087  O   SER A 143     167.594 160.023 171.640  1.00160.50           O  
ATOM   1088  CB  SER A 143     165.572 159.983 168.997  1.00160.50           C  
ATOM   1089  OG  SER A 143     166.293 159.461 167.895  1.00160.50           O  
ATOM   1090  N   PHE A 144     168.623 159.935 169.643  1.00158.80           N  
ATOM   1091  CA  PHE A 144     169.792 159.259 170.188  1.00158.80           C  
ATOM   1092  C   PHE A 144     170.401 160.058 171.330  1.00158.80           C  
ATOM   1093  O   PHE A 144     170.579 159.546 172.444  1.00158.80           O  
ATOM   1094  CB  PHE A 144     170.814 159.051 169.071  1.00158.80           C  
ATOM   1095  CG  PHE A 144     172.041 158.312 169.498  1.00158.80           C  
ATOM   1096  CD1 PHE A 144     172.076 156.931 169.477  1.00158.80           C  
ATOM   1097  CD2 PHE A 144     173.167 159.001 169.910  1.00158.80           C  
ATOM   1098  CE1 PHE A 144     173.209 156.251 169.864  1.00158.80           C  
ATOM   1099  CE2 PHE A 144     174.303 158.327 170.298  1.00158.80           C  
ATOM   1100  CZ  PHE A 144     174.325 156.950 170.276  1.00158.80           C  
ATOM   1101  N   ILE A 145     170.699 161.332 171.079  1.00167.19           N  
ATOM   1102  CA  ILE A 145     171.411 162.127 172.072  1.00167.19           C  
ATOM   1103  C   ILE A 145     170.536 162.368 173.294  1.00167.19           C  
ATOM   1104  O   ILE A 145     171.005 162.277 174.434  1.00167.19           O  
ATOM   1105  CB  ILE A 145     171.907 163.445 171.449  1.00167.19           C  
ATOM   1106  CG1 ILE A 145     170.732 164.304 170.978  1.00167.19           C  
ATOM   1107  CG2 ILE A 145     172.860 163.152 170.301  1.00167.19           C  
ATOM   1108  CD1 ILE A 145     171.150 165.607 170.333  1.00167.19           C  
ATOM   1109  N   LEU A 146     169.256 162.677 173.088  1.00157.65           N  
ATOM   1110  CA  LEU A 146     168.381 162.939 174.222  1.00157.65           C  
ATOM   1111  C   LEU A 146     168.197 161.690 175.070  1.00157.65           C  
ATOM   1112  O   LEU A 146     168.212 161.762 176.304  1.00157.65           O  
ATOM   1113  CB  LEU A 146     167.032 163.455 173.730  1.00157.65           C  
ATOM   1114  CG  LEU A 146     166.165 164.117 174.800  1.00157.65           C  
ATOM   1115  CD1 LEU A 146     165.155 165.057 174.161  1.00157.65           C  
ATOM   1116  CD2 LEU A 146     165.477 163.079 175.667  1.00157.65           C  
ATOM   1117  N   ALA A 147     168.015 160.534 174.430  1.00153.36           N  
ATOM   1118  CA  ALA A 147     167.871 159.293 175.175  1.00153.36           C  
ATOM   1119  C   ALA A 147     169.135 158.993 175.964  1.00153.36           C  
ATOM   1120  O   ALA A 147     169.074 158.545 177.114  1.00153.36           O  
ATOM   1121  CB  ALA A 147     167.540 158.149 174.219  1.00153.36           C  
ATOM   1122  N   MET A 148     170.299 159.231 175.360  1.00160.47           N  
ATOM   1123  CA  MET A 148     171.544 159.059 176.098  1.00160.47           C  
ATOM   1124  C   MET A 148     171.559 159.986 177.305  1.00160.47           C  
ATOM   1125  O   MET A 148     171.938 159.588 178.411  1.00160.47           O  
ATOM   1126  CB  MET A 148     172.735 159.322 175.167  1.00160.47           C  
ATOM   1127  CG  MET A 148     174.145 159.146 175.766  1.00160.47           C  
ATOM   1128  SD  MET A 148     174.568 160.068 177.263  1.00160.47           S  
ATOM   1129  CE  MET A 148     175.020 161.672 176.587  1.00160.47           C  
ATOM   1130  N   LEU A 149     171.112 161.225 177.111  1.00164.95           N  
ATOM   1131  CA  LEU A 149     171.144 162.202 178.192  1.00164.95           C  
ATOM   1132  C   LEU A 149     170.246 161.778 179.345  1.00164.95           C  
ATOM   1133  O   LEU A 149     170.645 161.853 180.514  1.00164.95           O  
ATOM   1134  CB  LEU A 149     170.724 163.573 177.664  1.00164.95           C  
ATOM   1135  CG  LEU A 149     170.767 164.723 178.670  1.00164.95           C  
ATOM   1136  CD1 LEU A 149     172.188 164.959 179.163  1.00164.95           C  
ATOM   1137  CD2 LEU A 149     170.194 165.983 178.044  1.00164.95           C  
ATOM   1138  N   THR A 150     169.030 161.323 179.039  1.00156.17           N  
ATOM   1139  CA  THR A 150     168.066 161.010 180.085  1.00156.17           C  
ATOM   1140  C   THR A 150     168.368 159.697 180.794  1.00156.17           C  
ATOM   1141  O   THR A 150     168.100 159.588 181.994  1.00156.17           O  
ATOM   1142  CB  THR A 150     166.652 160.973 179.505  1.00156.17           C  
ATOM   1143  OG1 THR A 150     165.696 160.958 180.572  1.00156.17           O  
ATOM   1144  CG2 THR A 150     166.454 159.752 178.625  1.00156.17           C  
ATOM   1145  N   LEU A 151     168.912 158.704 180.092  1.00152.21           N  
ATOM   1146  CA  LEU A 151     169.332 157.473 180.747  1.00152.21           C  
ATOM   1147  C   LEU A 151     170.740 157.111 180.295  1.00152.21           C  
ATOM   1148  O   LEU A 151     170.924 156.137 179.553  1.00152.21           O  
ATOM   1149  CB  LEU A 151     168.381 156.318 180.435  1.00152.21           C  
ATOM   1150  CG  LEU A 151     166.913 156.399 180.864  1.00152.21           C  
ATOM   1151  CD1 LEU A 151     166.300 155.014 180.728  1.00152.21           C  
ATOM   1152  CD2 LEU A 151     166.689 156.949 182.267  1.00152.21           C  
ATOM   1153  N   PRO A 152     171.758 157.856 180.725  1.00153.76           N  
ATOM   1154  CA  PRO A 152     173.118 157.559 180.247  1.00153.76           C  
ATOM   1155  C   PRO A 152     173.541 156.127 180.507  1.00153.76           C  
ATOM   1156  O   PRO A 152     174.226 155.523 179.673  1.00153.76           O  
ATOM   1157  CB  PRO A 152     173.986 158.562 181.022  1.00153.76           C  
ATOM   1158  CG  PRO A 152     173.048 159.645 181.446  1.00153.76           C  
ATOM   1159  CD  PRO A 152     171.733 158.978 181.676  1.00153.76           C  
ATOM   1160  N   GLN A 153     173.131 155.557 181.639  1.00154.94           N  
ATOM   1161  CA  GLN A 153     173.574 154.216 181.996  1.00154.94           C  
ATOM   1162  C   GLN A 153     173.094 153.172 181.000  1.00154.94           C  
ATOM   1163  O   GLN A 153     173.638 152.064 180.970  1.00154.94           O  
ATOM   1164  CB  GLN A 153     173.084 153.859 183.399  1.00154.94           C  
ATOM   1165  CG  GLN A 153     173.707 154.693 184.506  1.00154.94           C  
ATOM   1166  CD  GLN A 153     173.199 156.120 184.519  1.00154.94           C  
ATOM   1167  OE1 GLN A 153     172.229 156.450 183.838  1.00154.94           O  
ATOM   1168  NE2 GLN A 153     173.856 156.975 185.290  1.00154.94           N  
ATOM   1169  N   LEU A 154     172.097 153.500 180.187  1.00152.73           N  
ATOM   1170  CA  LEU A 154     171.546 152.574 179.210  1.00152.73           C  
ATOM   1171  C   LEU A 154     172.116 152.787 177.816  1.00152.73           C  
ATOM   1172  O   LEU A 154     171.581 152.234 176.852  1.00152.73           O  
ATOM   1173  CB  LEU A 154     170.022 152.706 179.170  1.00152.73           C  
ATOM   1174  CG  LEU A 154     169.234 151.939 180.233  1.00152.73           C  
ATOM   1175  CD1 LEU A 154     169.417 150.438 180.074  1.00152.73           C  
ATOM   1176  CD2 LEU A 154     169.639 152.383 181.630  1.00152.73           C  
ATOM   1177  N   TRP A 155     173.195 153.561 177.689  1.00149.26           N  
ATOM   1178  CA  TRP A 155     173.685 153.932 176.366  1.00149.26           C  
ATOM   1179  C   TRP A 155     173.859 152.712 175.472  1.00149.26           C  
ATOM   1180  O   TRP A 155     173.542 152.755 174.279  1.00149.26           O  
ATOM   1181  CB  TRP A 155     175.006 154.693 176.496  1.00149.26           C  
ATOM   1182  CG  TRP A 155     176.161 153.829 176.896  1.00149.26           C  
ATOM   1183  CD1 TRP A 155     176.645 153.646 178.155  1.00149.26           C  
ATOM   1184  CD2 TRP A 155     176.977 153.032 176.032  1.00149.26           C  
ATOM   1185  NE1 TRP A 155     177.712 152.783 178.131  1.00149.26           N  
ATOM   1186  CE2 TRP A 155     177.934 152.390 176.838  1.00149.26           C  
ATOM   1187  CE3 TRP A 155     176.989 152.796 174.656  1.00149.26           C  
ATOM   1188  CZ2 TRP A 155     178.894 151.531 176.315  1.00149.26           C  
ATOM   1189  CZ3 TRP A 155     177.941 151.941 174.139  1.00149.26           C  
ATOM   1190  CH2 TRP A 155     178.880 151.320 174.965  1.00149.26           C  
ATOM   1191  N   TRP A 156     174.348 151.608 176.035  1.00148.29           N  
ATOM   1192  CA  TRP A 156     174.695 150.459 175.209  1.00148.29           C  
ATOM   1193  C   TRP A 156     173.468 149.826 174.562  1.00148.29           C  
ATOM   1194  O   TRP A 156     173.550 149.348 173.425  1.00148.29           O  
ATOM   1195  CB  TRP A 156     175.456 149.436 176.049  1.00148.29           C  
ATOM   1196  CG  TRP A 156     174.664 148.898 177.181  1.00148.29           C  
ATOM   1197  CD1 TRP A 156     174.698 149.318 178.475  1.00148.29           C  
ATOM   1198  CD2 TRP A 156     173.714 147.833 177.128  1.00148.29           C  
ATOM   1199  NE1 TRP A 156     173.826 148.579 179.234  1.00148.29           N  
ATOM   1200  CE2 TRP A 156     173.209 147.660 178.428  1.00148.29           C  
ATOM   1201  CE3 TRP A 156     173.242 147.008 176.106  1.00148.29           C  
ATOM   1202  CZ2 TRP A 156     172.257 146.699 178.732  1.00148.29           C  
ATOM   1203  CZ3 TRP A 156     172.296 146.056 176.410  1.00148.29           C  
ATOM   1204  CH2 TRP A 156     171.813 145.908 177.711  1.00148.29           C  
ATOM   1205  N   VAL A 157     172.327 149.808 175.254  1.00150.87           N  
ATOM   1206  CA  VAL A 157     171.168 149.129 174.684  1.00150.87           C  
ATOM   1207  C   VAL A 157     170.693 149.838 173.422  1.00150.87           C  
ATOM   1208  O   VAL A 157     170.204 149.190 172.488  1.00150.87           O  
ATOM   1209  CB  VAL A 157     170.040 148.990 175.726  1.00150.87           C  
ATOM   1210  CG1 VAL A 157     169.576 150.341 176.234  1.00150.87           C  
ATOM   1211  CG2 VAL A 157     168.873 148.212 175.140  1.00150.87           C  
ATOM   1212  N   ILE A 158     170.829 151.164 173.357  1.00153.31           N  
ATOM   1213  CA  ILE A 158     170.473 151.871 172.131  1.00153.31           C  
ATOM   1214  C   ILE A 158     171.340 151.373 170.986  1.00153.31           C  
ATOM   1215  O   ILE A 158     170.858 151.115 169.875  1.00153.31           O  
ATOM   1216  CB  ILE A 158     170.626 153.392 172.311  1.00153.31           C  
ATOM   1217  CG1 ILE A 158     169.679 153.920 173.387  1.00153.31           C  
ATOM   1218  CG2 ILE A 158     170.354 154.112 170.997  1.00153.31           C  
ATOM   1219  CD1 ILE A 158     170.267 153.892 174.771  1.00153.31           C  
ATOM   1220  N   VAL A 159     172.641 151.243 171.247  1.00165.57           N  
ATOM   1221  CA  VAL A 159     173.569 150.784 170.223  1.00165.57           C  
ATOM   1222  C   VAL A 159     173.202 149.377 169.778  1.00165.57           C  
ATOM   1223  O   VAL A 159     173.226 149.059 168.584  1.00165.57           O  
ATOM   1224  CB  VAL A 159     175.013 150.858 170.750  1.00165.57           C  
ATOM   1225  CG1 VAL A 159     175.984 150.286 169.734  1.00165.57           C  
ATOM   1226  CG2 VAL A 159     175.374 152.298 171.090  1.00165.57           C  
ATOM   1227  N   ALA A 160     172.851 148.513 170.729  1.00166.07           N  
ATOM   1228  CA  ALA A 160     172.472 147.151 170.369  1.00166.07           C  
ATOM   1229  C   ALA A 160     171.227 147.140 169.492  1.00166.07           C  
ATOM   1230  O   ALA A 160     171.171 146.419 168.487  1.00166.07           O  
ATOM   1231  CB  ALA A 160     172.246 146.321 171.631  1.00166.07           C  
ATOM   1232  N   LEU A 161     170.213 147.926 169.857  1.00160.95           N  
ATOM   1233  CA  LEU A 161     168.989 147.940 169.066  1.00160.95           C  
ATOM   1234  C   LEU A 161     169.263 148.448 167.661  1.00160.95           C  
ATOM   1235  O   LEU A 161     168.765 147.888 166.676  1.00160.95           O  
ATOM   1236  CB  LEU A 161     167.923 148.804 169.735  1.00160.95           C  
ATOM   1237  CG  LEU A 161     166.691 149.036 168.853  1.00160.95           C  
ATOM   1238  CD1 LEU A 161     166.116 147.711 168.366  1.00160.95           C  
ATOM   1239  CD2 LEU A 161     165.631 149.836 169.574  1.00160.95           C  
ATOM   1240  N   VAL A 162     170.037 149.528 167.546  1.00170.09           N  
ATOM   1241  CA  VAL A 162     170.315 150.071 166.222  1.00170.09           C  
ATOM   1242  C   VAL A 162     171.116 149.066 165.406  1.00170.09           C  
ATOM   1243  O   VAL A 162     170.899 148.914 164.201  1.00170.09           O  
ATOM   1244  CB  VAL A 162     171.028 151.432 166.321  1.00170.09           C  
ATOM   1245  CG1 VAL A 162     172.346 151.303 167.034  1.00170.09           C  
ATOM   1246  CG2 VAL A 162     171.227 152.025 164.934  1.00170.09           C  
ATOM   1247  N   ILE A 163     172.029 148.339 166.052  1.00174.03           N  
ATOM   1248  CA  ILE A 163     172.799 147.323 165.341  1.00174.03           C  
ATOM   1249  C   ILE A 163     171.874 146.241 164.803  1.00174.03           C  
ATOM   1250  O   ILE A 163     171.978 145.827 163.642  1.00174.03           O  
ATOM   1251  CB  ILE A 163     173.878 146.727 166.262  1.00174.03           C  
ATOM   1252  CG1 ILE A 163     174.998 147.741 166.497  1.00174.03           C  
ATOM   1253  CG2 ILE A 163     174.442 145.447 165.660  1.00174.03           C  
ATOM   1254  CD1 ILE A 163     175.835 147.443 167.722  1.00174.03           C  
ATOM   1255  N   ALA A 164     170.960 145.757 165.644  1.00179.51           N  
ATOM   1256  CA  ALA A 164     170.075 144.674 165.224  1.00179.51           C  
ATOM   1257  C   ALA A 164     169.162 145.120 164.089  1.00179.51           C  
ATOM   1258  O   ALA A 164     168.991 144.405 163.087  1.00179.51           O  
ATOM   1259  CB  ALA A 164     169.251 144.186 166.415  1.00179.51           C  
ATOM   1260  N   VAL A 165     168.556 146.299 164.233  1.00173.13           N  
ATOM   1261  CA  VAL A 165     167.672 146.794 163.189  1.00173.13           C  
ATOM   1262  C   VAL A 165     168.459 147.035 161.913  1.00173.13           C  
ATOM   1263  O   VAL A 165     167.952 146.818 160.811  1.00173.13           O  
ATOM   1264  CB  VAL A 165     166.936 148.063 163.652  1.00173.13           C  
ATOM   1265  CG1 VAL A 165     167.908 149.202 163.829  1.00173.13           C  
ATOM   1266  CG2 VAL A 165     165.849 148.432 162.659  1.00173.13           C  
ATOM   1267  N   ILE A 166     169.712 147.474 162.034  1.00178.33           N  
ATOM   1268  CA  ILE A 166     170.548 147.668 160.856  1.00178.33           C  
ATOM   1269  C   ILE A 166     170.811 146.333 160.175  1.00178.33           C  
ATOM   1270  O   ILE A 166     170.817 146.235 158.946  1.00178.33           O  
ATOM   1271  CB  ILE A 166     171.857 148.375 161.244  1.00178.33           C  
ATOM   1272  CG1 ILE A 166     171.603 149.872 161.427  1.00178.33           C  
ATOM   1273  CG2 ILE A 166     172.928 148.130 160.186  1.00178.33           C  
ATOM   1274  CD1 ILE A 166     172.760 150.623 162.049  1.00178.33           C  
ATOM   1275  N   LEU A 167     171.047 145.288 160.964  1.00182.28           N  
ATOM   1276  CA  LEU A 167     171.272 143.962 160.399  1.00182.28           C  
ATOM   1277  C   LEU A 167     170.066 143.508 159.584  1.00182.28           C  
ATOM   1278  O   LEU A 167     170.186 143.102 158.417  1.00182.28           O  
ATOM   1279  CB  LEU A 167     171.573 142.974 161.530  1.00182.28           C  
ATOM   1280  CG  LEU A 167     171.388 141.478 161.264  1.00182.28           C  
ATOM   1281  CD1 LEU A 167     172.472 140.960 160.338  1.00182.28           C  
ATOM   1282  CD2 LEU A 167     171.389 140.711 162.575  1.00182.28           C  
ATOM   1283  N   ILE A 168     168.883 143.567 160.197  1.00176.18           N  
ATOM   1284  CA  ILE A 168     167.696 143.099 159.486  1.00176.18           C  
ATOM   1285  C   ILE A 168     167.392 144.009 158.301  1.00176.18           C  
ATOM   1286  O   ILE A 168     166.943 143.542 157.245  1.00176.18           O  
ATOM   1287  CB  ILE A 168     166.496 142.973 160.442  1.00176.18           C  
ATOM   1288  CG1 ILE A 168     166.347 144.222 161.303  1.00176.18           C  
ATOM   1289  CG2 ILE A 168     166.659 141.751 161.329  1.00176.18           C  
ATOM   1290  CD1 ILE A 168     164.976 144.383 161.894  1.00176.18           C  
ATOM   1291  N   SER A 169     167.647 145.310 158.437  1.00180.44           N  
ATOM   1292  CA  SER A 169     167.447 146.222 157.321  1.00180.44           C  
ATOM   1293  C   SER A 169     168.425 145.929 156.197  1.00180.44           C  
ATOM   1294  O   SER A 169     168.118 146.164 155.030  1.00180.44           O  
ATOM   1295  CB  SER A 169     167.597 147.666 157.792  1.00180.44           C  
ATOM   1296  OG  SER A 169     168.963 148.037 157.846  1.00180.44           O  
ATOM   1297  N   MET A 170     169.615 145.430 156.527  1.00185.09           N  
ATOM   1298  CA  MET A 170     170.553 145.014 155.491  1.00185.09           C  
ATOM   1299  C   MET A 170     170.023 143.799 154.747  1.00185.09           C  
ATOM   1300  O   MET A 170     170.048 143.749 153.508  1.00185.09           O  
ATOM   1301  CB  MET A 170     171.915 144.712 156.118  1.00185.09           C  
ATOM   1302  CG  MET A 170     173.005 144.327 155.123  1.00185.09           C  
ATOM   1303  SD  MET A 170     172.958 142.593 154.620  1.00185.09           S  
ATOM   1304  CE  MET A 170     173.540 141.785 156.109  1.00185.09           C  
ATOM   1305  N   LEU A 171     169.543 142.805 155.494  1.00177.49           N  
ATOM   1306  CA  LEU A 171     168.911 141.656 154.852  1.00177.49           C  
ATOM   1307  C   LEU A 171     167.811 142.111 153.901  1.00177.49           C  
ATOM   1308  O   LEU A 171     167.713 141.627 152.763  1.00177.49           O  
ATOM   1309  CB  LEU A 171     168.348 140.708 155.910  1.00177.49           C  
ATOM   1310  CG  LEU A 171     169.272 139.575 156.358  1.00177.49           C  
ATOM   1311  CD1 LEU A 171     169.409 138.528 155.265  1.00177.49           C  
ATOM   1312  CD2 LEU A 171     170.635 140.120 156.757  1.00177.49           C  
ATOM   1313  N   SER A 172     166.977 143.048 154.353  1.00173.01           N  
ATOM   1314  CA  SER A 172     165.918 143.575 153.500  1.00173.01           C  
ATOM   1315  C   SER A 172     166.499 144.296 152.289  1.00173.01           C  
ATOM   1316  O   SER A 172     166.157 143.987 151.147  1.00173.01           O  
ATOM   1317  CB  SER A 172     165.019 144.513 154.305  1.00173.01           C  
ATOM   1318  OG  SER A 172     165.605 145.796 154.428  1.00173.01           O  
ATOM   1319  N   PHE A 173     167.411 145.237 152.518  1.00184.27           N  
ATOM   1320  CA  PHE A 173     167.951 146.038 151.428  1.00184.27           C  
ATOM   1321  C   PHE A 173     168.575 145.160 150.358  1.00184.27           C  
ATOM   1322  O   PHE A 173     168.654 145.565 149.193  1.00184.27           O  
ATOM   1323  CB  PHE A 173     168.984 147.023 151.974  1.00184.27           C  
ATOM   1324  CG  PHE A 173     169.234 148.202 151.080  1.00184.27           C  
ATOM   1325  CD1 PHE A 173     168.341 149.260 151.043  1.00184.27           C  
ATOM   1326  CD2 PHE A 173     170.366 148.259 150.286  1.00184.27           C  
ATOM   1327  CE1 PHE A 173     168.570 150.348 150.226  1.00184.27           C  
ATOM   1328  CE2 PHE A 173     170.600 149.346 149.467  1.00184.27           C  
ATOM   1329  CZ  PHE A 173     169.701 150.391 149.438  1.00184.27           C  
ATOM   1330  N   SER A 174     169.025 143.964 150.730  1.00182.99           N  
ATOM   1331  CA  SER A 174     169.507 143.027 149.722  1.00182.99           C  
ATOM   1332  C   SER A 174     168.346 142.316 149.031  1.00182.99           C  
ATOM   1333  O   SER A 174     168.108 142.504 147.828  1.00182.99           O  
ATOM   1334  CB  SER A 174     170.446 142.006 150.366  1.00182.99           C  
ATOM   1335  OG  SER A 174     169.836 141.398 151.492  1.00182.99           O  
ATOM   1336  N   GLN A 175     167.593 141.517 149.792  1.00169.23           N  
ATOM   1337  CA  GLN A 175     166.627 140.611 149.179  1.00169.23           C  
ATOM   1338  C   GLN A 175     165.489 141.371 148.508  1.00169.23           C  
ATOM   1339  O   GLN A 175     165.076 141.030 147.390  1.00169.23           O  
ATOM   1340  CB  GLN A 175     166.075 139.653 150.234  1.00169.23           C  
ATOM   1341  CG  GLN A 175     167.131 138.816 150.937  1.00169.23           C  
ATOM   1342  CD  GLN A 175     167.522 137.587 150.143  1.00169.23           C  
ATOM   1343  OE1 GLN A 175     167.249 137.495 148.946  1.00169.23           O  
ATOM   1344  NE2 GLN A 175     168.158 136.631 150.808  1.00169.23           N  
ATOM   1345  N   MET A 176     164.954 142.386 149.184  1.00171.91           N  
ATOM   1346  CA  MET A 176     163.797 143.099 148.668  1.00171.91           C  
ATOM   1347  C   MET A 176     164.108 143.778 147.346  1.00171.91           C  
ATOM   1348  O   MET A 176     163.298 143.733 146.424  1.00171.91           O  
ATOM   1349  CB  MET A 176     163.307 144.117 149.692  1.00171.91           C  
ATOM   1350  CG  MET A 176     162.496 143.480 150.786  1.00171.91           C  
ATOM   1351  SD  MET A 176     160.792 143.319 150.235  1.00171.91           S  
ATOM   1352  CE  MET A 176     159.909 143.371 151.781  1.00171.91           C  
ATOM   1353  N   GLY A 177     165.265 144.427 147.231  1.00168.11           N  
ATOM   1354  CA  GLY A 177     165.631 145.005 145.946  1.00168.11           C  
ATOM   1355  C   GLY A 177     165.870 143.943 144.893  1.00168.11           C  
ATOM   1356  O   GLY A 177     165.393 144.049 143.752  1.00168.11           O  
ATOM   1357  N   LYS A 178     166.605 142.888 145.270  1.00162.85           N  
ATOM   1358  CA  LYS A 178     166.900 141.813 144.332  1.00162.85           C  
ATOM   1359  C   LYS A 178     165.626 141.261 143.713  1.00162.85           C  
ATOM   1360  O   LYS A 178     165.608 140.891 142.534  1.00162.85           O  
ATOM   1361  CB  LYS A 178     167.676 140.709 145.053  1.00162.85           C  
ATOM   1362  CG  LYS A 178     168.045 139.514 144.192  1.00162.85           C  
ATOM   1363  CD  LYS A 178     168.884 138.525 144.987  1.00162.85           C  
ATOM   1364  CE  LYS A 178     169.272 137.317 144.156  1.00162.85           C  
ATOM   1365  NZ  LYS A 178     168.142 136.360 144.013  1.00162.85           N1+
ATOM   1366  N   HIS A 179     164.549 141.198 144.493  1.00160.18           N  
ATOM   1367  CA  HIS A 179     163.283 140.705 143.965  1.00160.18           C  
ATOM   1368  C   HIS A 179     162.410 141.809 143.381  1.00160.18           C  
ATOM   1369  O   HIS A 179     161.623 141.543 142.465  1.00160.18           O  
ATOM   1370  CB  HIS A 179     162.516 139.960 145.058  1.00160.18           C  
ATOM   1371  CG  HIS A 179     163.027 138.577 145.309  1.00160.18           C  
ATOM   1372  ND1 HIS A 179     164.111 138.318 146.118  1.00160.18           N  
ATOM   1373  CD2 HIS A 179     162.607 137.375 144.847  1.00160.18           C  
ATOM   1374  CE1 HIS A 179     164.335 137.017 146.148  1.00160.18           C  
ATOM   1375  NE2 HIS A 179     163.436 136.422 145.385  1.00160.18           N  
ATOM   1376  N   PHE A 180     162.535 143.039 143.881  1.00165.06           N  
ATOM   1377  CA  PHE A 180     161.724 144.139 143.379  1.00165.06           C  
ATOM   1378  C   PHE A 180     162.027 144.414 141.921  1.00165.06           C  
ATOM   1379  O   PHE A 180     161.111 144.643 141.125  1.00165.06           O  
ATOM   1380  CB  PHE A 180     161.962 145.403 144.210  1.00165.06           C  
ATOM   1381  CG  PHE A 180     161.162 145.472 145.490  1.00165.06           C  
ATOM   1382  CD1 PHE A 180     160.140 144.576 145.764  1.00165.06           C  
ATOM   1383  CD2 PHE A 180     161.435 146.459 146.420  1.00165.06           C  
ATOM   1384  CE1 PHE A 180     159.419 144.662 146.935  1.00165.06           C  
ATOM   1385  CE2 PHE A 180     160.715 146.546 147.593  1.00165.06           C  
ATOM   1386  CZ  PHE A 180     159.707 145.647 147.849  1.00165.06           C  
ATOM   1387  N   MET A 181     163.305 144.405 141.548  1.00160.42           N  
ATOM   1388  CA  MET A 181     163.632 144.673 140.150  1.00160.42           C  
ATOM   1389  C   MET A 181     162.948 143.664 139.234  1.00160.42           C  
ATOM   1390  O   MET A 181     162.285 144.034 138.252  1.00160.42           O  
ATOM   1391  CB  MET A 181     165.148 144.651 139.951  1.00160.42           C  
ATOM   1392  CG  MET A 181     165.849 145.931 140.393  1.00160.42           C  
ATOM   1393  SD  MET A 181     165.249 147.405 139.541  1.00160.42           S  
ATOM   1394  CE  MET A 181     165.928 148.699 140.575  1.00160.42           C  
ATOM   1395  N   ILE A 182     163.068 142.377 139.563  1.00161.32           N  
ATOM   1396  CA  ILE A 182     162.518 141.342 138.697  1.00161.32           C  
ATOM   1397  C   ILE A 182     160.996 141.408 138.674  1.00161.32           C  
ATOM   1398  O   ILE A 182     160.377 141.236 137.619  1.00161.32           O  
ATOM   1399  CB  ILE A 182     163.028 139.953 139.130  1.00161.32           C  
ATOM   1400  CG1 ILE A 182     162.455 138.859 138.224  1.00161.32           C  
ATOM   1401  CG2 ILE A 182     162.677 139.667 140.578  1.00161.32           C  
ATOM   1402  CD1 ILE A 182     162.824 139.018 136.764  1.00161.32           C  
ATOM   1403  N   ILE A 183     160.361 141.647 139.825  1.00163.66           N  
ATOM   1404  CA  ILE A 183     158.901 141.684 139.824  1.00163.66           C  
ATOM   1405  C   ILE A 183     158.396 142.908 139.078  1.00163.66           C  
ATOM   1406  O   ILE A 183     157.343 142.855 138.437  1.00163.66           O  
ATOM   1407  CB  ILE A 183     158.335 141.631 141.254  1.00163.66           C  
ATOM   1408  CG1 ILE A 183     158.786 142.844 142.057  1.00163.66           C  
ATOM   1409  CG2 ILE A 183     158.752 140.343 141.934  1.00163.66           C  
ATOM   1410  CD1 ILE A 183     158.099 142.980 143.393  1.00163.66           C  
ATOM   1411  N   GLN A 184     159.107 144.033 139.161  1.00158.59           N  
ATOM   1412  CA  GLN A 184     158.727 145.190 138.362  1.00158.59           C  
ATOM   1413  C   GLN A 184     158.803 144.862 136.879  1.00158.59           C  
ATOM   1414  O   GLN A 184     157.881 145.172 136.111  1.00158.59           O  
ATOM   1415  CB  GLN A 184     159.631 146.374 138.702  1.00158.59           C  
ATOM   1416  CG  GLN A 184     159.444 147.580 137.803  1.00158.59           C  
ATOM   1417  CD  GLN A 184     158.000 148.021 137.725  1.00158.59           C  
ATOM   1418  OE1 GLN A 184     157.235 147.848 138.673  1.00158.59           O  
ATOM   1419  NE2 GLN A 184     157.617 148.598 136.593  1.00158.59           N  
ATOM   1420  N   ASN A 185     159.886 144.206 136.462  1.00164.09           N  
ATOM   1421  CA  ASN A 185     159.990 143.813 135.062  1.00164.09           C  
ATOM   1422  C   ASN A 185     158.855 142.874 134.672  1.00164.09           C  
ATOM   1423  O   ASN A 185     158.280 143.004 133.587  1.00164.09           O  
ATOM   1424  CB  ASN A 185     161.345 143.162 134.798  1.00164.09           C  
ATOM   1425  CG  ASN A 185     162.452 144.181 134.618  1.00164.09           C  
ATOM   1426  OD1 ASN A 185     162.193 145.368 134.418  1.00164.09           O  
ATOM   1427  ND2 ASN A 185     163.696 143.722 134.687  1.00164.09           N  
ATOM   1428  N   LEU A 186     158.506 141.935 135.550  1.00161.00           N  
ATOM   1429  CA  LEU A 186     157.472 140.960 135.216  1.00161.00           C  
ATOM   1430  C   LEU A 186     156.092 141.604 135.149  1.00161.00           C  
ATOM   1431  O   LEU A 186     155.286 141.270 134.273  1.00161.00           O  
ATOM   1432  CB  LEU A 186     157.481 139.822 136.233  1.00161.00           C  
ATOM   1433  CG  LEU A 186     158.162 138.544 135.745  1.00161.00           C  
ATOM   1434  CD1 LEU A 186     159.603 138.825 135.353  1.00161.00           C  
ATOM   1435  CD2 LEU A 186     158.092 137.461 136.809  1.00161.00           C  
ATOM   1436  N   ILE A 187     155.788 142.513 136.077  1.00163.83           N  
ATOM   1437  CA  ILE A 187     154.497 143.187 136.035  1.00163.83           C  
ATOM   1438  C   ILE A 187     154.401 144.053 134.790  1.00163.83           C  
ATOM   1439  O   ILE A 187     153.331 144.151 134.178  1.00163.83           O  
ATOM   1440  CB  ILE A 187     154.264 143.997 137.326  1.00163.83           C  
ATOM   1441  CG1 ILE A 187     152.811 144.475 137.416  1.00163.83           C  
ATOM   1442  CG2 ILE A 187     155.209 145.174 137.416  1.00163.83           C  
ATOM   1443  CD1 ILE A 187     151.808 143.363 137.621  1.00163.83           C  
ATOM   1444  N   ASP A 188     155.503 144.686 134.382  1.00163.67           N  
ATOM   1445  CA  ASP A 188     155.483 145.420 133.121  1.00163.67           C  
ATOM   1446  C   ASP A 188     155.274 144.471 131.946  1.00163.67           C  
ATOM   1447  O   ASP A 188     154.554 144.793 130.993  1.00163.67           O  
ATOM   1448  CB  ASP A 188     156.778 146.211 132.954  1.00163.67           C  
ATOM   1449  CG  ASP A 188     156.661 147.302 131.914  1.00163.67           C  
ATOM   1450  OD1 ASP A 188     155.526 147.749 131.646  1.00163.67           O  
ATOM   1451  OD2 ASP A 188     157.702 147.715 131.364  1.00163.67           O1-
ATOM   1452  N   LYS A 189     155.901 143.295 132.000  1.00164.68           N  
ATOM   1453  CA  LYS A 189     155.751 142.308 130.935  1.00164.68           C  
ATOM   1454  C   LYS A 189     154.297 141.874 130.798  1.00164.68           C  
ATOM   1455  O   LYS A 189     153.788 141.696 129.685  1.00164.68           O  
ATOM   1456  CB  LYS A 189     156.648 141.106 131.232  1.00164.68           C  
ATOM   1457  CG  LYS A 189     156.533 139.946 130.256  1.00164.68           C  
ATOM   1458  CD  LYS A 189     157.289 140.224 128.972  1.00164.68           C  
ATOM   1459  CE  LYS A 189     157.446 138.960 128.144  1.00164.68           C  
ATOM   1460  NZ  LYS A 189     158.503 139.102 127.107  1.00164.68           N1+
ATOM   1461  N   ILE A 190     153.624 141.667 131.930  1.00159.66           N  
ATOM   1462  CA  ILE A 190     152.226 141.249 131.895  1.00159.66           C  
ATOM   1463  C   ILE A 190     151.379 142.303 131.198  1.00159.66           C  
ATOM   1464  O   ILE A 190     150.561 141.990 130.324  1.00159.66           O  
ATOM   1465  CB  ILE A 190     151.717 140.970 133.321  1.00159.66           C  
ATOM   1466  CG1 ILE A 190     152.295 139.651 133.843  1.00159.66           C  
ATOM   1467  CG2 ILE A 190     150.197 140.960 133.351  1.00159.66           C  
ATOM   1468  CD1 ILE A 190     151.670 138.402 133.238  1.00159.66           C  
ATOM   1469  N   ASN A 191     151.565 143.569 131.568  1.00161.95           N  
ATOM   1470  CA  ASN A 191     150.815 144.636 130.919  1.00161.95           C  
ATOM   1471  C   ASN A 191     151.136 144.699 129.434  1.00161.95           C  
ATOM   1472  O   ASN A 191     150.250 144.949 128.610  1.00161.95           O  
ATOM   1473  CB  ASN A 191     151.116 145.972 131.592  1.00161.95           C  
ATOM   1474  CG  ASN A 191     150.534 146.063 132.985  1.00161.95           C  
ATOM   1475  OD1 ASN A 191     149.403 145.641 133.225  1.00161.95           O  
ATOM   1476  ND2 ASN A 191     151.305 146.612 133.916  1.00161.95           N  
ATOM   1477  N   GLY A 192     152.400 144.483 129.073  1.00164.00           N  
ATOM   1478  CA  GLY A 192     152.764 144.516 127.666  1.00164.00           C  
ATOM   1479  C   GLY A 192     152.066 143.435 126.865  1.00164.00           C  
ATOM   1480  O   GLY A 192     151.538 143.688 125.777  1.00164.00           O  
ATOM   1481  N   ILE A 193     152.061 142.208 127.388  1.00159.85           N  
ATOM   1482  CA  ILE A 193     151.391 141.133 126.667  1.00159.85           C  
ATOM   1483  C   ILE A 193     149.895 141.391 126.614  1.00159.85           C  
ATOM   1484  O   ILE A 193     149.241 141.066 125.618  1.00159.85           O  
ATOM   1485  CB  ILE A 193     151.700 139.759 127.289  1.00159.85           C  
ATOM   1486  CG1 ILE A 193     151.293 139.722 128.758  1.00159.85           C  
ATOM   1487  CG2 ILE A 193     153.176 139.436 127.140  1.00159.85           C  
ATOM   1488  CD1 ILE A 193     151.417 138.355 129.378  1.00159.85           C  
ATOM   1489  N   ALA A 194     149.324 141.971 127.669  1.00157.59           N  
ATOM   1490  CA  ALA A 194     147.909 142.323 127.625  1.00157.59           C  
ATOM   1491  C   ALA A 194     147.641 143.329 126.515  1.00157.59           C  
ATOM   1492  O   ALA A 194     146.682 143.190 125.751  1.00157.59           O  
ATOM   1493  CB  ALA A 194     147.464 142.880 128.976  1.00157.59           C  
ATOM   1494  N   LYS A 195     148.489 144.352 126.414  1.00161.33           N  
ATOM   1495  CA  LYS A 195     148.385 145.325 125.332  1.00161.33           C  
ATOM   1496  C   LYS A 195     148.397 144.622 123.981  1.00161.33           C  
ATOM   1497  O   LYS A 195     147.497 144.812 123.149  1.00161.33           O  
ATOM   1498  CB  LYS A 195     149.556 146.306 125.451  1.00161.33           C  
ATOM   1499  CG  LYS A 195     150.023 147.028 124.181  1.00161.33           C  
ATOM   1500  CD  LYS A 195     148.920 147.621 123.315  1.00161.33           C  
ATOM   1501  CE  LYS A 195     148.492 148.970 123.863  1.00161.33           C  
ATOM   1502  NZ  LYS A 195     147.746 149.792 122.875  1.00161.33           N1+
ATOM   1503  N   GLU A 196     149.409 143.784 123.759  1.00173.80           N  
ATOM   1504  CA  GLU A 196     149.575 143.154 122.455  1.00173.80           C  
ATOM   1505  C   GLU A 196     148.383 142.267 122.124  1.00173.80           C  
ATOM   1506  O   GLU A 196     147.863 142.297 121.003  1.00173.80           O  
ATOM   1507  CB  GLU A 196     150.873 142.348 122.422  1.00173.80           C  
ATOM   1508  CG  GLU A 196     152.130 143.199 122.503  1.00173.80           C  
ATOM   1509  CD  GLU A 196     153.397 142.367 122.486  1.00173.80           C  
ATOM   1510  OE1 GLU A 196     153.292 141.124 122.537  1.00173.80           O  
ATOM   1511  OE2 GLU A 196     154.497 142.956 122.424  1.00173.80           O1-
ATOM   1512  N   ASN A 197     147.930 141.472 123.092  1.00160.27           N  
ATOM   1513  CA  ASN A 197     146.778 140.612 122.853  1.00160.27           C  
ATOM   1514  C   ASN A 197     145.538 141.439 122.555  1.00160.27           C  
ATOM   1515  O   ASN A 197     144.779 141.125 121.631  1.00160.27           O  
ATOM   1516  CB  ASN A 197     146.543 139.712 124.064  1.00160.27           C  
ATOM   1517  CG  ASN A 197     145.365 138.777 123.877  1.00160.27           C  
ATOM   1518  OD1 ASN A 197     144.709 138.783 122.836  1.00160.27           O  
ATOM   1519  ND2 ASN A 197     145.087 137.969 124.891  1.00160.27           N  
ATOM   1520  N   LEU A 198     145.321 142.508 123.318  1.00163.00           N  
ATOM   1521  CA  LEU A 198     144.108 143.293 123.153  1.00163.00           C  
ATOM   1522  C   LEU A 198     144.049 143.923 121.772  1.00163.00           C  
ATOM   1523  O   LEU A 198     143.063 143.757 121.046  1.00163.00           O  
ATOM   1524  CB  LEU A 198     144.039 144.363 124.238  1.00163.00           C  
ATOM   1525  CG  LEU A 198     142.666 144.991 124.463  1.00163.00           C  
ATOM   1526  CD1 LEU A 198     142.608 145.615 125.841  1.00163.00           C  
ATOM   1527  CD2 LEU A 198     142.355 146.024 123.393  1.00163.00           C  
ATOM   1528  N   LEU A 199     145.103 144.639 121.377  1.00161.34           N  
ATOM   1529  CA  LEU A 199     145.062 145.287 120.070  1.00161.34           C  
ATOM   1530  C   LEU A 199     144.949 144.269 118.948  1.00161.34           C  
ATOM   1531  O   LEU A 199     144.368 144.565 117.898  1.00161.34           O  
ATOM   1532  CB  LEU A 199     146.286 146.176 119.876  1.00161.34           C  
ATOM   1533  CG  LEU A 199     146.016 147.638 120.230  1.00161.34           C  
ATOM   1534  CD1 LEU A 199     145.465 147.769 121.642  1.00161.34           C  
ATOM   1535  CD2 LEU A 199     147.276 148.467 120.062  1.00161.34           C  
ATOM   1536  N   GLY A 200     145.486 143.073 119.147  1.00170.88           N  
ATOM   1537  CA  GLY A 200     145.330 142.011 118.180  1.00170.88           C  
ATOM   1538  C   GLY A 200     144.107 141.151 118.375  1.00170.88           C  
ATOM   1539  O   GLY A 200     143.950 140.150 117.669  1.00170.88           O  
ATOM   1540  N   ILE A 201     143.224 141.516 119.309  1.00162.90           N  
ATOM   1541  CA  ILE A 201     142.080 140.666 119.625  1.00162.90           C  
ATOM   1542  C   ILE A 201     141.390 140.185 118.361  1.00162.90           C  
ATOM   1543  O   ILE A 201     140.900 139.052 118.310  1.00162.90           O  
ATOM   1544  CB  ILE A 201     141.097 141.408 120.547  1.00162.90           C  
ATOM   1545  CG1 ILE A 201     140.039 140.439 121.075  1.00162.90           C  
ATOM   1546  CG2 ILE A 201     140.438 142.554 119.806  1.00162.90           C  
ATOM   1547  CD1 ILE A 201     140.584 139.383 122.003  1.00162.90           C  
ATOM   1548  N   ARG A 202     141.341 141.019 117.322  1.00168.32           N  
ATOM   1549  CA  ARG A 202     140.791 140.569 116.049  1.00168.32           C  
ATOM   1550  C   ARG A 202     141.486 139.292 115.596  1.00168.32           C  
ATOM   1551  O   ARG A 202     140.868 138.227 115.491  1.00168.32           O  
ATOM   1552  CB  ARG A 202     140.933 141.661 114.983  1.00168.32           C  
ATOM   1553  CG  ARG A 202     140.542 143.067 115.420  1.00168.32           C  
ATOM   1554  CD  ARG A 202     139.041 143.217 115.564  1.00168.32           C  
ATOM   1555  NE  ARG A 202     138.670 144.595 115.860  1.00168.32           N  
ATOM   1556  CZ  ARG A 202     137.444 145.086 115.745  1.00168.32           C  
ATOM   1557  NH1 ARG A 202     136.435 144.336 115.332  1.00168.32           N1+
ATOM   1558  NH2 ARG A 202     137.224 146.361 116.051  1.00168.32           N  
ATOM   1559  N   VAL A 203     142.794 139.377 115.355  1.00171.53           N  
ATOM   1560  CA  VAL A 203     143.528 138.210 114.888  1.00171.53           C  
ATOM   1561  C   VAL A 203     143.597 137.117 115.945  1.00171.53           C  
ATOM   1562  O   VAL A 203     143.516 135.932 115.601  1.00171.53           O  
ATOM   1563  CB  VAL A 203     144.941 138.607 114.425  1.00171.53           C  
ATOM   1564  CG1 VAL A 203     145.781 139.127 115.584  1.00171.53           C  
ATOM   1565  CG2 VAL A 203     145.624 137.429 113.756  1.00171.53           C  
ATOM   1566  N   VAL A 204     143.734 137.475 117.222  1.00168.23           N  
ATOM   1567  CA  VAL A 204     143.811 136.449 118.255  1.00168.23           C  
ATOM   1568  C   VAL A 204     142.556 135.590 118.243  1.00168.23           C  
ATOM   1569  O   VAL A 204     142.632 134.357 118.197  1.00168.23           O  
ATOM   1570  CB  VAL A 204     144.043 137.088 119.635  1.00168.23           C  
ATOM   1571  CG1 VAL A 204     144.217 136.012 120.690  1.00168.23           C  
ATOM   1572  CG2 VAL A 204     145.272 137.980 119.609  1.00168.23           C  
ATOM   1573  N   LYS A 205     141.384 136.220 118.268  1.00170.55           N  
ATOM   1574  CA  LYS A 205     140.140 135.475 118.171  1.00170.55           C  
ATOM   1575  C   LYS A 205     139.976 134.829 116.806  1.00170.55           C  
ATOM   1576  O   LYS A 205     139.217 133.863 116.677  1.00170.55           O  
ATOM   1577  CB  LYS A 205     138.955 136.398 118.460  1.00170.55           C  
ATOM   1578  CG  LYS A 205     137.598 135.706 118.493  1.00170.55           C  
ATOM   1579  CD  LYS A 205     137.477 134.751 119.673  1.00170.55           C  
ATOM   1580  CE  LYS A 205     137.486 135.496 120.999  1.00170.55           C  
ATOM   1581  NZ  LYS A 205     136.879 134.698 122.098  1.00170.55           N1+
ATOM   1582  N   SER A 206     140.673 135.336 115.789  1.00171.01           N  
ATOM   1583  CA  SER A 206     140.633 134.701 114.480  1.00171.01           C  
ATOM   1584  C   SER A 206     141.204 133.293 114.511  1.00171.01           C  
ATOM   1585  O   SER A 206     140.920 132.501 113.606  1.00171.01           O  
ATOM   1586  CB  SER A 206     141.408 135.539 113.466  1.00171.01           C  
ATOM   1587  OG  SER A 206     142.777 135.175 113.456  1.00171.01           O  
ATOM   1588  N   PHE A 207     141.999 132.962 115.524  1.00165.25           N  
ATOM   1589  CA  PHE A 207     142.635 131.659 115.623  1.00165.25           C  
ATOM   1590  C   PHE A 207     142.401 131.085 117.008  1.00165.25           C  
ATOM   1591  O   PHE A 207     142.282 131.826 117.988  1.00165.25           O  
ATOM   1592  CB  PHE A 207     144.136 131.753 115.359  1.00165.25           C  
ATOM   1593  CG  PHE A 207     144.476 132.423 114.068  1.00165.25           C  
ATOM   1594  CD1 PHE A 207     144.045 131.897 112.867  1.00165.25           C  
ATOM   1595  CD2 PHE A 207     145.227 133.583 114.055  1.00165.25           C  
ATOM   1596  CE1 PHE A 207     144.356 132.515 111.678  1.00165.25           C  
ATOM   1597  CE2 PHE A 207     145.543 134.203 112.869  1.00165.25           C  
ATOM   1598  CZ  PHE A 207     145.106 133.670 111.679  1.00165.25           C  
ATOM   1599  N   VAL A 208     142.344 129.755 117.084  1.00176.52           N  
ATOM   1600  CA  VAL A 208     142.232 129.095 118.375  1.00176.52           C  
ATOM   1601  C   VAL A 208     143.479 129.317 119.215  1.00176.52           C  
ATOM   1602  O   VAL A 208     143.492 128.981 120.404  1.00176.52           O  
ATOM   1603  CB  VAL A 208     141.957 127.591 118.180  1.00176.52           C  
ATOM   1604  CG1 VAL A 208     140.636 127.388 117.455  1.00176.52           C  
ATOM   1605  CG2 VAL A 208     143.101 126.929 117.421  1.00176.52           C  
ATOM   1606  N   GLN A 209     144.534 129.890 118.628  1.00171.76           N  
ATOM   1607  CA  GLN A 209     145.751 130.167 119.382  1.00171.76           C  
ATOM   1608  C   GLN A 209     145.497 131.068 120.581  1.00171.76           C  
ATOM   1609  O   GLN A 209     146.407 131.277 121.391  1.00171.76           O  
ATOM   1610  CB  GLN A 209     146.798 130.808 118.469  1.00171.76           C  
ATOM   1611  CG  GLN A 209     147.523 129.820 117.568  1.00171.76           C  
ATOM   1612  CD  GLN A 209     148.772 130.411 116.943  1.00171.76           C  
ATOM   1613  OE1 GLN A 209     149.516 131.142 117.593  1.00171.76           O  
ATOM   1614  NE2 GLN A 209     149.005 130.099 115.674  1.00171.76           N  
ATOM   1615  N   GLU A 210     144.292 131.626 120.705  1.00163.47           N  
ATOM   1616  CA  GLU A 210     143.956 132.394 121.896  1.00163.47           C  
ATOM   1617  C   GLU A 210     144.111 131.551 123.153  1.00163.47           C  
ATOM   1618  O   GLU A 210     144.523 132.056 124.202  1.00163.47           O  
ATOM   1619  CB  GLU A 210     142.530 132.930 121.783  1.00163.47           C  
ATOM   1620  CG  GLU A 210     141.457 131.849 121.735  1.00163.47           C  
ATOM   1621  CD  GLU A 210     141.056 131.351 123.111  1.00163.47           C  
ATOM   1622  OE1 GLU A 210     140.445 130.265 123.195  1.00163.47           O  
ATOM   1623  OE2 GLU A 210     141.360 132.038 124.108  1.00163.47           O1-
ATOM   1624  N   LYS A 211     143.776 130.264 123.071  1.00155.55           N  
ATOM   1625  CA  LYS A 211     143.897 129.400 124.240  1.00155.55           C  
ATOM   1626  C   LYS A 211     145.353 129.275 124.669  1.00155.55           C  
ATOM   1627  O   LYS A 211     145.678 129.370 125.858  1.00155.55           O  
ATOM   1628  CB  LYS A 211     143.303 128.025 123.931  1.00155.55           C  
ATOM   1629  CG  LYS A 211     143.252 127.086 125.124  1.00155.55           C  
ATOM   1630  CD  LYS A 211     142.258 127.571 126.168  1.00155.55           C  
ATOM   1631  CE  LYS A 211     141.885 126.460 127.135  1.00155.55           C  
ATOM   1632  NZ  LYS A 211     140.763 126.850 128.032  1.00155.55           N1+
ATOM   1633  N   ASN A 212     146.251 129.069 123.706  1.00163.00           N  
ATOM   1634  CA  ASN A 212     147.667 128.978 124.037  1.00163.00           C  
ATOM   1635  C   ASN A 212     148.202 130.319 124.520  1.00163.00           C  
ATOM   1636  O   ASN A 212     149.092 130.367 125.375  1.00163.00           O  
ATOM   1637  CB  ASN A 212     148.451 128.481 122.826  1.00163.00           C  
ATOM   1638  CG  ASN A 212     147.828 127.251 122.201  1.00163.00           C  
ATOM   1639  OD1 ASN A 212     146.716 127.304 121.675  1.00163.00           O  
ATOM   1640  ND2 ASN A 212     148.540 126.133 122.258  1.00163.00           N  
ATOM   1641  N   GLN A 213     147.675 131.420 123.984  1.00160.66           N  
ATOM   1642  CA  GLN A 213     148.061 132.732 124.490  1.00160.66           C  
ATOM   1643  C   GLN A 213     147.651 132.884 125.947  1.00160.66           C  
ATOM   1644  O   GLN A 213     148.406 133.424 126.766  1.00160.66           O  
ATOM   1645  CB  GLN A 213     147.426 133.829 123.639  1.00160.66           C  
ATOM   1646  CG  GLN A 213     148.064 135.192 123.818  1.00160.66           C  
ATOM   1647  CD  GLN A 213     149.492 135.232 123.319  1.00160.66           C  
ATOM   1648  OE1 GLN A 213     150.437 135.098 124.096  1.00160.66           O  
ATOM   1649  NE2 GLN A 213     149.658 135.418 122.016  1.00160.66           N  
ATOM   1650  N   LEU A 214     146.453 132.412 126.285  1.00156.67           N  
ATOM   1651  CA  LEU A 214     146.018 132.410 127.675  1.00156.67           C  
ATOM   1652  C   LEU A 214     146.949 131.562 128.524  1.00156.67           C  
ATOM   1653  O   LEU A 214     147.304 131.941 129.643  1.00156.67           O  
ATOM   1654  CB  LEU A 214     144.580 131.899 127.771  1.00156.67           C  
ATOM   1655  CG  LEU A 214     143.902 131.997 129.141  1.00156.67           C  
ATOM   1656  CD1 LEU A 214     142.396 132.096 128.976  1.00156.67           C  
ATOM   1657  CD2 LEU A 214     144.245 130.805 130.026  1.00156.67           C  
ATOM   1658  N   SER A 215     147.345 130.400 128.011  1.00163.58           N  
ATOM   1659  CA  SER A 215     148.268 129.553 128.757  1.00163.58           C  
ATOM   1660  C   SER A 215     149.586 130.275 129.008  1.00163.58           C  
ATOM   1661  O   SER A 215     150.154 130.186 130.100  1.00163.58           O  
ATOM   1662  CB  SER A 215     148.510 128.247 128.003  1.00163.58           C  
ATOM   1663  OG  SER A 215     149.279 127.351 128.783  1.00163.58           O  
ATOM   1664  N   ARG A 216     150.085 130.991 128.002  1.00162.18           N  
ATOM   1665  CA  ARG A 216     151.321 131.753 128.155  1.00162.18           C  
ATOM   1666  C   ARG A 216     151.171 132.836 129.216  1.00162.18           C  
ATOM   1667  O   ARG A 216     152.043 133.012 130.079  1.00162.18           O  
ATOM   1668  CB  ARG A 216     151.704 132.363 126.806  1.00162.18           C  
ATOM   1669  CG  ARG A 216     152.817 133.388 126.858  1.00162.18           C  
ATOM   1670  CD  ARG A 216     153.347 133.671 125.463  1.00162.18           C  
ATOM   1671  NE  ARG A 216     154.228 134.833 125.437  1.00162.18           N  
ATOM   1672  CZ  ARG A 216     153.882 136.037 124.998  1.00162.18           C  
ATOM   1673  NH1 ARG A 216     152.667 136.287 124.536  1.00162.18           N1+
ATOM   1674  NH2 ARG A 216     154.779 137.018 125.024  1.00162.18           N  
ATOM   1675  N   PHE A 217     150.065 133.577 129.163  1.00154.72           N  
ATOM   1676  CA  PHE A 217     149.825 134.626 130.147  1.00154.72           C  
ATOM   1677  C   PHE A 217     149.755 134.039 131.549  1.00154.72           C  
ATOM   1678  O   PHE A 217     150.317 134.591 132.503  1.00154.72           O  
ATOM   1679  CB  PHE A 217     148.530 135.363 129.801  1.00154.72           C  
ATOM   1680  CG  PHE A 217     148.081 136.333 130.852  1.00154.72           C  
ATOM   1681  CD1 PHE A 217     147.272 135.921 131.894  1.00154.72           C  
ATOM   1682  CD2 PHE A 217     148.455 137.660 130.789  1.00154.72           C  
ATOM   1683  CE1 PHE A 217     146.854 136.814 132.858  1.00154.72           C  
ATOM   1684  CE2 PHE A 217     148.039 138.556 131.750  1.00154.72           C  
ATOM   1685  CZ  PHE A 217     147.238 138.133 132.785  1.00154.72           C  
ATOM   1686  N   THR A 218     149.057 132.912 131.687  1.00160.86           N  
ATOM   1687  CA  THR A 218     148.950 132.252 132.981  1.00160.86           C  
ATOM   1688  C   THR A 218     150.308 131.783 133.473  1.00160.86           C  
ATOM   1689  O   THR A 218     150.622 131.906 134.660  1.00160.86           O  
ATOM   1690  CB  THR A 218     147.986 131.074 132.883  1.00160.86           C  
ATOM   1691  OG1 THR A 218     148.437 130.167 131.868  1.00160.86           O  
ATOM   1692  CG2 THR A 218     146.593 131.564 132.560  1.00160.86           C  
ATOM   1693  N   LYS A 219     151.126 131.235 132.578  1.00161.85           N  
ATOM   1694  CA  LYS A 219     152.478 130.855 132.958  1.00161.85           C  
ATOM   1695  C   LYS A 219     153.227 132.051 133.523  1.00161.85           C  
ATOM   1696  O   LYS A 219     153.787 131.985 134.624  1.00161.85           O  
ATOM   1697  CB  LYS A 219     153.212 130.276 131.749  1.00161.85           C  
ATOM   1698  CG  LYS A 219     154.693 130.027 131.972  1.00161.85           C  
ATOM   1699  CD  LYS A 219     155.324 129.370 130.755  1.00161.85           C  
ATOM   1700  CE  LYS A 219     156.833 129.272 130.891  1.00161.85           C  
ATOM   1701  NZ  LYS A 219     157.448 128.582 129.725  1.00161.85           N1+
ATOM   1702  N   VAL A 220     153.219 133.165 132.787  1.00159.56           N  
ATOM   1703  CA  VAL A 220     153.954 134.348 133.223  1.00159.56           C  
ATOM   1704  C   VAL A 220     153.465 134.800 134.590  1.00159.56           C  
ATOM   1705  O   VAL A 220     154.265 135.093 135.492  1.00159.56           O  
ATOM   1706  CB  VAL A 220     153.822 135.470 132.180  1.00159.56           C  
ATOM   1707  CG1 VAL A 220     154.638 136.679 132.605  1.00159.56           C  
ATOM   1708  CG2 VAL A 220     154.259 134.975 130.809  1.00159.56           C  
ATOM   1709  N   SER A 221     152.147 134.866 134.768  1.00158.19           N  
ATOM   1710  CA  SER A 221     151.606 135.210 136.075  1.00158.19           C  
ATOM   1711  C   SER A 221     152.081 134.223 137.129  1.00158.19           C  
ATOM   1712  O   SER A 221     152.293 134.594 138.287  1.00158.19           O  
ATOM   1713  CB  SER A 221     150.081 135.242 136.026  1.00158.19           C  
ATOM   1714  OG  SER A 221     149.538 135.295 137.334  1.00158.19           O  
ATOM   1715  N   GLU A 222     152.252 132.958 136.749  1.00163.88           N  
ATOM   1716  CA  GLU A 222     152.709 131.966 137.712  1.00163.88           C  
ATOM   1717  C   GLU A 222     154.122 132.273 138.185  1.00163.88           C  
ATOM   1718  O   GLU A 222     154.399 132.227 139.390  1.00163.88           O  
ATOM   1719  CB  GLU A 222     152.629 130.564 137.109  1.00163.88           C  
ATOM   1720  CG  GLU A 222     151.307 129.859 137.371  1.00163.88           C  
ATOM   1721  CD  GLU A 222     151.077 129.581 138.844  1.00163.88           C  
ATOM   1722  OE1 GLU A 222     149.942 129.213 139.212  1.00163.88           O  
ATOM   1723  OE2 GLU A 222     152.032 129.737 139.633  1.00163.88           O1-
ATOM   1724  N   GLU A 223     155.031 132.604 137.263  1.00172.95           N  
ATOM   1725  CA  GLU A 223     156.358 133.006 137.737  1.00172.95           C  
ATOM   1726  C   GLU A 223     156.255 134.244 138.613  1.00172.95           C  
ATOM   1727  O   GLU A 223     156.938 134.346 139.639  1.00172.95           O  
ATOM   1728  CB  GLU A 223     157.369 133.261 136.611  1.00172.95           C  
ATOM   1729  CG  GLU A 223     157.805 132.047 135.794  1.00172.95           C  
ATOM   1730  CD  GLU A 223     156.850 131.710 134.689  1.00172.95           C  
ATOM   1731  OE1 GLU A 223     155.888 132.467 134.516  1.00172.95           O  
ATOM   1732  OE2 GLU A 223     157.065 130.694 133.995  1.00172.95           O1-
ATOM   1733  N   LEU A 224     155.403 135.197 138.232  1.00158.25           N  
ATOM   1734  CA  LEU A 224     155.172 136.340 139.108  1.00158.25           C  
ATOM   1735  C   LEU A 224     154.749 135.904 140.503  1.00158.25           C  
ATOM   1736  O   LEU A 224     155.137 136.543 141.489  1.00158.25           O  
ATOM   1737  CB  LEU A 224     154.104 137.260 138.514  1.00158.25           C  
ATOM   1738  CG  LEU A 224     153.699 138.442 139.395  1.00158.25           C  
ATOM   1739  CD1 LEU A 224     154.873 139.380 139.598  1.00158.25           C  
ATOM   1740  CD2 LEU A 224     152.521 139.177 138.783  1.00158.25           C  
ATOM   1741  N   THR A 225     153.956 134.839 140.596  1.00158.71           N  
ATOM   1742  CA  THR A 225     153.450 134.379 141.881  1.00158.71           C  
ATOM   1743  C   THR A 225     154.565 133.985 142.833  1.00158.71           C  
ATOM   1744  O   THR A 225     154.491 134.299 144.023  1.00158.71           O  
ATOM   1745  CB  THR A 225     152.520 133.181 141.690  1.00158.71           C  
ATOM   1746  OG1 THR A 225     153.209 132.151 140.971  1.00158.71           O  
ATOM   1747  CG2 THR A 225     151.267 133.577 140.939  1.00158.71           C  
ATOM   1748  N   THR A 226     155.584 133.278 142.346  1.00165.43           N  
ATOM   1749  CA  THR A 226     156.659 132.856 143.236  1.00165.43           C  
ATOM   1750  C   THR A 226     157.360 134.058 143.852  1.00165.43           C  
ATOM   1751  O   THR A 226     157.590 134.096 145.066  1.00165.43           O  
ATOM   1752  CB  THR A 226     157.662 131.991 142.474  1.00165.43           C  
ATOM   1753  OG1 THR A 226     158.083 132.678 141.288  1.00165.43           O  
ATOM   1754  CG2 THR A 226     157.036 130.657 142.093  1.00165.43           C  
ATOM   1755  N   HIS A 227     157.696 135.052 143.035  1.00161.48           N  
ATOM   1756  CA  HIS A 227     158.372 136.231 143.557  1.00161.48           C  
ATOM   1757  C   HIS A 227     157.462 137.005 144.501  1.00161.48           C  
ATOM   1758  O   HIS A 227     157.914 137.529 145.527  1.00161.48           O  
ATOM   1759  CB  HIS A 227     158.836 137.116 142.403  1.00161.48           C  
ATOM   1760  CG  HIS A 227     159.778 136.434 141.463  1.00161.48           C  
ATOM   1761  ND1 HIS A 227     159.373 135.446 140.591  1.00161.48           N  
ATOM   1762  CD2 HIS A 227     161.106 136.597 141.255  1.00161.48           C  
ATOM   1763  CE1 HIS A 227     160.411 135.030 139.887  1.00161.48           C  
ATOM   1764  NE2 HIS A 227     161.474 135.713 140.271  1.00161.48           N  
ATOM   1765  N   ASN A 228     156.173 137.096 144.167  1.00156.56           N  
ATOM   1766  CA  ASN A 228     155.243 137.787 145.051  1.00156.56           C  
ATOM   1767  C   ASN A 228     155.164 137.088 146.400  1.00156.56           C  
ATOM   1768  O   ASN A 228     155.146 137.740 147.450  1.00156.56           O  
ATOM   1769  CB  ASN A 228     153.865 137.867 144.399  1.00156.56           C  
ATOM   1770  CG  ASN A 228     153.746 139.030 143.434  1.00156.56           C  
ATOM   1771  OD1 ASN A 228     154.621 139.892 143.374  1.00156.56           O  
ATOM   1772  ND2 ASN A 228     152.663 139.057 142.669  1.00156.56           N  
ATOM   1773  N   LEU A 229     155.131 135.757 146.391  1.00166.57           N  
ATOM   1774  CA  LEU A 229     155.117 135.003 147.638  1.00166.57           C  
ATOM   1775  C   LEU A 229     156.407 135.222 148.414  1.00166.57           C  
ATOM   1776  O   LEU A 229     156.398 135.326 149.645  1.00166.57           O  
ATOM   1777  CB  LEU A 229     154.905 133.519 147.338  1.00166.57           C  
ATOM   1778  CG  LEU A 229     154.825 132.579 148.541  1.00166.57           C  
ATOM   1779  CD1 LEU A 229     153.793 131.493 148.294  1.00166.57           C  
ATOM   1780  CD2 LEU A 229     156.183 131.961 148.838  1.00166.57           C  
ATOM   1781  N   ILE A 230     157.534 135.289 147.707  1.00163.03           N  
ATOM   1782  CA  ILE A 230     158.809 135.521 148.376  1.00163.03           C  
ATOM   1783  C   ILE A 230     158.790 136.868 149.087  1.00163.03           C  
ATOM   1784  O   ILE A 230     159.179 136.981 150.255  1.00163.03           O  
ATOM   1785  CB  ILE A 230     159.966 135.433 147.365  1.00163.03           C  
ATOM   1786  CG1 ILE A 230     160.195 133.981 146.937  1.00163.03           C  
ATOM   1787  CG2 ILE A 230     161.238 136.016 147.957  1.00163.03           C  
ATOM   1788  CD1 ILE A 230     160.851 133.112 147.995  1.00163.03           C  
ATOM   1789  N   VAL A 231     158.331 137.910 148.395  1.00162.07           N  
ATOM   1790  CA  VAL A 231     158.315 139.235 149.010  1.00162.07           C  
ATOM   1791  C   VAL A 231     157.319 139.271 150.160  1.00162.07           C  
ATOM   1792  O   VAL A 231     157.531 139.963 151.164  1.00162.07           O  
ATOM   1793  CB  VAL A 231     158.013 140.325 147.965  1.00162.07           C  
ATOM   1794  CG1 VAL A 231     156.719 140.041 147.243  1.00162.07           C  
ATOM   1795  CG2 VAL A 231     157.962 141.688 148.630  1.00162.07           C  
ATOM   1796  N   GLY A 232     156.206 138.550 150.026  1.00161.33           N  
ATOM   1797  CA  GLY A 232     155.280 138.452 151.141  1.00161.33           C  
ATOM   1798  C   GLY A 232     155.929 137.819 152.354  1.00161.33           C  
ATOM   1799  O   GLY A 232     155.755 138.279 153.485  1.00161.33           O  
ATOM   1800  N   SER A 233     156.699 136.757 152.130  1.00159.78           N  
ATOM   1801  CA  SER A 233     157.444 136.144 153.220  1.00159.78           C  
ATOM   1802  C   SER A 233     158.424 137.138 153.823  1.00159.78           C  
ATOM   1803  O   SER A 233     158.644 137.154 155.038  1.00159.78           O  
ATOM   1804  CB  SER A 233     158.180 134.904 152.716  1.00159.78           C  
ATOM   1805  OG  SER A 233     157.296 134.033 152.034  1.00159.78           O  
ATOM   1806  N   LEU A 234     159.035 137.968 152.981  1.00165.35           N  
ATOM   1807  CA  LEU A 234     159.981 138.955 153.488  1.00165.35           C  
ATOM   1808  C   LEU A 234     159.285 139.967 154.390  1.00165.35           C  
ATOM   1809  O   LEU A 234     159.797 140.312 155.460  1.00165.35           O  
ATOM   1810  CB  LEU A 234     160.692 139.647 152.327  1.00165.35           C  
ATOM   1811  CG  LEU A 234     162.021 139.015 151.899  1.00165.35           C  
ATOM   1812  CD1 LEU A 234     163.035 139.071 153.035  1.00165.35           C  
ATOM   1813  CD2 LEU A 234     161.836 137.582 151.424  1.00165.35           C  
ATOM   1814  N   PHE A 235     158.120 140.465 153.968  1.00164.81           N  
ATOM   1815  CA  PHE A 235     157.296 141.256 154.880  1.00164.81           C  
ATOM   1816  C   PHE A 235     157.066 140.510 156.181  1.00164.81           C  
ATOM   1817  O   PHE A 235     157.325 141.033 157.274  1.00164.81           O  
ATOM   1818  CB  PHE A 235     155.932 141.579 154.255  1.00164.81           C  
ATOM   1819  CG  PHE A 235     155.932 142.703 153.252  1.00164.81           C  
ATOM   1820  CD1 PHE A 235     156.947 143.643 153.206  1.00164.81           C  
ATOM   1821  CD2 PHE A 235     154.877 142.824 152.360  1.00164.81           C  
ATOM   1822  CE1 PHE A 235     156.909 144.676 152.284  1.00164.81           C  
ATOM   1823  CE2 PHE A 235     154.839 143.848 151.437  1.00164.81           C  
ATOM   1824  CZ  PHE A 235     155.854 144.774 151.397  1.00164.81           C  
ATOM   1825  N   ALA A 236     156.584 139.273 156.079  1.00164.84           N  
ATOM   1826  CA  ALA A 236     156.168 138.539 157.261  1.00164.84           C  
ATOM   1827  C   ALA A 236     157.334 138.210 158.172  1.00164.84           C  
ATOM   1828  O   ALA A 236     157.119 137.845 159.329  1.00164.84           O  
ATOM   1829  CB  ALA A 236     155.451 137.257 156.851  1.00164.84           C  
ATOM   1830  N   VAL A 237     158.556 138.297 157.670  1.00169.85           N  
ATOM   1831  CA  VAL A 237     159.725 138.107 158.517  1.00169.85           C  
ATOM   1832  C   VAL A 237     160.180 139.425 159.123  1.00169.85           C  
ATOM   1833  O   VAL A 237     160.423 139.513 160.330  1.00169.85           O  
ATOM   1834  CB  VAL A 237     160.860 137.435 157.718  1.00169.85           C  
ATOM   1835  CG1 VAL A 237     162.134 137.397 158.545  1.00169.85           C  
ATOM   1836  CG2 VAL A 237     160.453 136.033 157.296  1.00169.85           C  
ATOM   1837  N   MET A 238     160.289 140.476 158.308  1.00177.52           N  
ATOM   1838  CA  MET A 238     160.859 141.723 158.805  1.00177.52           C  
ATOM   1839  C   MET A 238     159.914 142.418 159.775  1.00177.52           C  
ATOM   1840  O   MET A 238     160.309 142.772 160.892  1.00177.52           O  
ATOM   1841  CB  MET A 238     161.220 142.655 157.646  1.00177.52           C  
ATOM   1842  CG  MET A 238     160.062 143.089 156.763  1.00177.52           C  
ATOM   1843  SD  MET A 238     160.608 143.910 155.246  1.00177.52           S  
ATOM   1844  CE  MET A 238     161.692 142.688 154.510  1.00177.52           C  
ATOM   1845  N   ILE A 239     158.657 142.628 159.376  1.00167.13           N  
ATOM   1846  CA  ILE A 239     157.735 143.367 160.237  1.00167.13           C  
ATOM   1847  C   ILE A 239     157.634 142.718 161.612  1.00167.13           C  
ATOM   1848  O   ILE A 239     157.814 143.423 162.620  1.00167.13           O  
ATOM   1849  CB  ILE A 239     156.372 143.526 159.544  1.00167.13           C  
ATOM   1850  CG1 ILE A 239     156.529 144.271 158.214  1.00167.13           C  
ATOM   1851  CG2 ILE A 239     155.389 144.248 160.453  1.00167.13           C  
ATOM   1852  CD1 ILE A 239     157.085 145.680 158.344  1.00167.13           C  
ATOM   1853  N   PRO A 240     157.387 141.412 161.736  1.00160.35           N  
ATOM   1854  CA  PRO A 240     157.547 140.788 163.054  1.00160.35           C  
ATOM   1855  C   PRO A 240     158.939 140.961 163.617  1.00160.35           C  
ATOM   1856  O   PRO A 240     159.086 141.147 164.826  1.00160.35           O  
ATOM   1857  CB  PRO A 240     157.224 139.317 162.775  1.00160.35           C  
ATOM   1858  CG  PRO A 240     156.266 139.381 161.669  1.00160.35           C  
ATOM   1859  CD  PRO A 240     156.810 140.461 160.773  1.00160.35           C  
ATOM   1860  N   ALA A 241     159.972 140.906 162.776  1.00168.13           N  
ATOM   1861  CA  ALA A 241     161.329 141.074 163.283  1.00168.13           C  
ATOM   1862  C   ALA A 241     161.514 142.457 163.891  1.00168.13           C  
ATOM   1863  O   ALA A 241     162.034 142.592 165.004  1.00168.13           O  
ATOM   1864  CB  ALA A 241     162.344 140.833 162.166  1.00168.13           C  
ATOM   1865  N   PHE A 242     161.087 143.498 163.173  1.00171.20           N  
ATOM   1866  CA  PHE A 242     161.171 144.854 163.705  1.00171.20           C  
ATOM   1867  C   PHE A 242     160.409 144.972 165.017  1.00171.20           C  
ATOM   1868  O   PHE A 242     160.925 145.501 166.012  1.00171.20           O  
ATOM   1869  CB  PHE A 242     160.608 145.850 162.692  1.00171.20           C  
ATOM   1870  CG  PHE A 242     161.472 146.056 161.488  1.00171.20           C  
ATOM   1871  CD1 PHE A 242     162.712 146.654 161.603  1.00171.20           C  
ATOM   1872  CD2 PHE A 242     161.037 145.662 160.236  1.00171.20           C  
ATOM   1873  CE1 PHE A 242     163.502 146.851 160.492  1.00171.20           C  
ATOM   1874  CE2 PHE A 242     161.824 145.857 159.125  1.00171.20           C  
ATOM   1875  CZ  PHE A 242     163.058 146.450 159.253  1.00171.20           C  
ATOM   1876  N   MET A 243     159.161 144.505 165.029  1.00165.60           N  
ATOM   1877  CA  MET A 243     158.338 144.691 166.215  1.00165.60           C  
ATOM   1878  C   MET A 243     158.938 143.935 167.393  1.00165.60           C  
ATOM   1879  O   MET A 243     158.957 144.438 168.523  1.00165.60           O  
ATOM   1880  CB  MET A 243     156.910 144.224 165.931  1.00165.60           C  
ATOM   1881  CG  MET A 243     155.920 144.529 167.037  1.00165.60           C  
ATOM   1882  SD  MET A 243     155.691 146.312 167.213  1.00165.60           S  
ATOM   1883  CE  MET A 243     155.124 146.450 168.904  1.00165.60           C  
ATOM   1884  N   LEU A 244     159.455 142.732 167.136  1.00161.82           N  
ATOM   1885  CA  LEU A 244     160.106 141.936 168.167  1.00161.82           C  
ATOM   1886  C   LEU A 244     161.329 142.639 168.726  1.00161.82           C  
ATOM   1887  O   LEU A 244     161.530 142.678 169.942  1.00161.82           O  
ATOM   1888  CB  LEU A 244     160.496 140.572 167.598  1.00161.82           C  
ATOM   1889  CG  LEU A 244     161.148 139.607 168.592  1.00161.82           C  
ATOM   1890  CD1 LEU A 244     160.217 139.248 169.735  1.00161.82           C  
ATOM   1891  CD2 LEU A 244     161.610 138.352 167.865  1.00161.82           C  
ATOM   1892  N   VAL A 245     162.186 143.172 167.857  1.00167.42           N  
ATOM   1893  CA  VAL A 245     163.398 143.804 168.368  1.00167.42           C  
ATOM   1894  C   VAL A 245     163.030 145.018 169.204  1.00167.42           C  
ATOM   1895  O   VAL A 245     163.599 145.245 170.278  1.00167.42           O  
ATOM   1896  CB  VAL A 245     164.366 144.171 167.227  1.00167.42           C  
ATOM   1897  CG1 VAL A 245     165.011 142.915 166.657  1.00167.42           C  
ATOM   1898  CG2 VAL A 245     163.681 144.987 166.150  1.00167.42           C  
ATOM   1899  N   ALA A 246     162.059 145.806 168.741  1.00161.59           N  
ATOM   1900  CA  ALA A 246     161.646 146.977 169.509  1.00161.59           C  
ATOM   1901  C   ALA A 246     161.086 146.571 170.868  1.00161.59           C  
ATOM   1902  O   ALA A 246     161.435 147.156 171.902  1.00161.59           O  
ATOM   1903  CB  ALA A 246     160.614 147.778 168.718  1.00161.59           C  
ATOM   1904  N   ASN A 247     160.215 145.561 170.885  1.00156.94           N  
ATOM   1905  CA  ASN A 247     159.614 145.126 172.139  1.00156.94           C  
ATOM   1906  C   ASN A 247     160.667 144.573 173.087  1.00156.94           C  
ATOM   1907  O   ASN A 247     160.642 144.849 174.293  1.00156.94           O  
ATOM   1908  CB  ASN A 247     158.552 144.069 171.861  1.00156.94           C  
ATOM   1909  CG  ASN A 247     157.293 144.656 171.275  1.00156.94           C  
ATOM   1910  OD1 ASN A 247     156.858 145.739 171.663  1.00156.94           O  
ATOM   1911  ND2 ASN A 247     156.682 143.929 170.351  1.00156.94           N  
ATOM   1912  N   LEU A 248     161.588 143.768 172.559  1.00157.29           N  
ATOM   1913  CA  LEU A 248     162.647 143.214 173.385  1.00157.29           C  
ATOM   1914  C   LEU A 248     163.503 144.324 173.964  1.00157.29           C  
ATOM   1915  O   LEU A 248     163.892 144.273 175.134  1.00157.29           O  
ATOM   1916  CB  LEU A 248     163.495 142.247 172.562  1.00157.29           C  
ATOM   1917  CG  LEU A 248     164.477 141.384 173.354  1.00157.29           C  
ATOM   1918  CD1 LEU A 248     164.636 140.024 172.692  1.00157.29           C  
ATOM   1919  CD2 LEU A 248     165.826 142.077 173.491  1.00157.29           C  
ATOM   1920  N   ALA A 249     163.802 145.344 173.162  1.00158.41           N  
ATOM   1921  CA  ALA A 249     164.583 146.461 173.670  1.00158.41           C  
ATOM   1922  C   ALA A 249     163.845 147.180 174.789  1.00158.41           C  
ATOM   1923  O   ALA A 249     164.442 147.521 175.814  1.00158.41           O  
ATOM   1924  CB  ALA A 249     164.912 147.425 172.533  1.00158.41           C  
ATOM   1925  N   VAL A 250     162.542 147.408 174.620  1.00157.12           N  
ATOM   1926  CA  VAL A 250     161.780 148.104 175.655  1.00157.12           C  
ATOM   1927  C   VAL A 250     161.776 147.292 176.946  1.00157.12           C  
ATOM   1928  O   VAL A 250     162.028 147.819 178.039  1.00157.12           O  
ATOM   1929  CB  VAL A 250     160.348 148.387 175.168  1.00157.12           C  
ATOM   1930  CG1 VAL A 250     159.446 148.751 176.339  1.00157.12           C  
ATOM   1931  CG2 VAL A 250     160.351 149.493 174.129  1.00157.12           C  
ATOM   1932  N   VAL A 251     161.484 145.996 176.840  1.00157.35           N  
ATOM   1933  CA  VAL A 251     161.398 145.170 178.038  1.00157.35           C  
ATOM   1934  C   VAL A 251     162.759 145.067 178.712  1.00157.35           C  
ATOM   1935  O   VAL A 251     162.855 145.088 179.943  1.00157.35           O  
ATOM   1936  CB  VAL A 251     160.819 143.784 177.702  1.00157.35           C  
ATOM   1937  CG1 VAL A 251     161.748 143.025 176.789  1.00157.35           C  
ATOM   1938  CG2 VAL A 251     160.574 142.995 178.976  1.00157.35           C  
ATOM   1939  N   GLY A 252     163.830 144.951 177.928  1.00157.05           N  
ATOM   1940  CA  GLY A 252     165.156 144.956 178.516  1.00157.05           C  
ATOM   1941  C   GLY A 252     165.464 146.269 179.203  1.00157.05           C  
ATOM   1942  O   GLY A 252     166.121 146.299 180.245  1.00157.05           O  
ATOM   1943  N   SER A 253     164.995 147.375 178.626  1.00154.31           N  
ATOM   1944  CA  SER A 253     165.149 148.666 179.280  1.00154.31           C  
ATOM   1945  C   SER A 253     164.482 148.660 180.644  1.00154.31           C  
ATOM   1946  O   SER A 253     165.061 149.121 181.634  1.00154.31           O  
ATOM   1947  CB  SER A 253     164.552 149.760 178.401  1.00154.31           C  
ATOM   1948  OG  SER A 253     163.178 149.508 178.168  1.00154.31           O  
ATOM   1949  N   ILE A 254     163.263 148.130 180.714  1.00148.72           N  
ATOM   1950  CA  ILE A 254     162.576 148.053 182.000  1.00148.72           C  
ATOM   1951  C   ILE A 254     163.343 147.153 182.960  1.00148.72           C  
ATOM   1952  O   ILE A 254     163.463 147.450 184.153  1.00148.72           O  
ATOM   1953  CB  ILE A 254     161.129 147.562 181.814  1.00148.72           C  
ATOM   1954  CG1 ILE A 254     160.394 148.407 180.773  1.00148.72           C  
ATOM   1955  CG2 ILE A 254     160.390 147.594 183.142  1.00148.72           C  
ATOM   1956  CD1 ILE A 254     160.489 149.894 181.005  1.00148.72           C  
ATOM   1957  N   PHE A 255     163.859 146.033 182.461  1.00150.45           N  
ATOM   1958  CA  PHE A 255     164.458 145.030 183.331  1.00150.45           C  
ATOM   1959  C   PHE A 255     165.781 145.514 183.911  1.00150.45           C  
ATOM   1960  O   PHE A 255     166.017 145.425 185.121  1.00150.45           O  
ATOM   1961  CB  PHE A 255     164.647 143.731 182.545  1.00150.45           C  
ATOM   1962  CG  PHE A 255     165.322 142.642 183.322  1.00150.45           C  
ATOM   1963  CD1 PHE A 255     164.721 142.086 184.433  1.00150.45           C  
ATOM   1964  CD2 PHE A 255     166.549 142.156 182.919  1.00150.45           C  
ATOM   1965  CE1 PHE A 255     165.343 141.077 185.140  1.00150.45           C  
ATOM   1966  CE2 PHE A 255     167.176 141.148 183.620  1.00150.45           C  
ATOM   1967  CZ  PHE A 255     166.573 140.607 184.730  1.00150.45           C  
ATOM   1968  N   PHE A 256     166.660 146.040 183.059  1.00156.78           N  
ATOM   1969  CA  PHE A 256     168.016 146.354 183.497  1.00156.78           C  
ATOM   1970  C   PHE A 256     168.072 147.624 184.331  1.00156.78           C  
ATOM   1971  O   PHE A 256     168.973 147.769 185.164  1.00156.78           O  
ATOM   1972  CB  PHE A 256     168.940 146.471 182.282  1.00156.78           C  
ATOM   1973  CG  PHE A 256     169.352 145.144 181.688  1.00156.78           C  
ATOM   1974  CD1 PHE A 256     169.986 145.099 180.459  1.00156.78           C  
ATOM   1975  CD2 PHE A 256     169.130 143.952 182.357  1.00156.78           C  
ATOM   1976  CE1 PHE A 256     170.372 143.891 179.906  1.00156.78           C  
ATOM   1977  CE2 PHE A 256     169.517 142.745 181.808  1.00156.78           C  
ATOM   1978  CZ  PHE A 256     170.139 142.716 180.582  1.00156.78           C  
ATOM   1979  N   VAL A 257     167.133 148.551 184.135  1.00148.08           N  
ATOM   1980  CA  VAL A 257     167.163 149.771 184.933  1.00148.08           C  
ATOM   1981  C   VAL A 257     167.072 149.438 186.413  1.00148.08           C  
ATOM   1982  O   VAL A 257     167.606 150.167 187.257  1.00148.08           O  
ATOM   1983  CB  VAL A 257     166.038 150.732 184.503  1.00148.08           C  
ATOM   1984  CG1 VAL A 257     164.687 150.055 184.596  1.00148.08           C  
ATOM   1985  CG2 VAL A 257     166.064 151.988 185.358  1.00148.08           C  
ATOM   1986  N   SER A 258     166.416 148.329 186.755  1.00154.51           N  
ATOM   1987  CA  SER A 258     166.290 147.935 188.151  1.00154.51           C  
ATOM   1988  C   SER A 258     167.636 147.715 188.823  1.00154.51           C  
ATOM   1989  O   SER A 258     167.712 147.785 190.053  1.00154.51           O  
ATOM   1990  CB  SER A 258     165.462 146.656 188.256  1.00154.51           C  
ATOM   1991  OG  SER A 258     166.229 145.532 187.864  1.00154.51           O  
ATOM   1992  N   ASN A 259     168.693 147.447 188.057  1.00154.04           N  
ATOM   1993  CA  ASN A 259     169.996 147.189 188.652  1.00154.04           C  
ATOM   1994  C   ASN A 259     170.674 148.451 189.163  1.00154.04           C  
ATOM   1995  O   ASN A 259     171.663 148.350 189.897  1.00154.04           O  
ATOM   1996  CB  ASN A 259     170.910 146.502 187.638  1.00154.04           C  
ATOM   1997  CG  ASN A 259     170.435 145.112 187.279  1.00154.04           C  
ATOM   1998  OD1 ASN A 259     169.418 144.642 187.787  1.00154.04           O  
ATOM   1999  ND2 ASN A 259     171.177 144.441 186.406  1.00154.04           N  
ATOM   2000  N   LEU A 260     170.171 149.631 188.799  1.00154.78           N  
ATOM   2001  CA  LEU A 260     170.801 150.888 189.171  1.00154.78           C  
ATOM   2002  C   LEU A 260     169.894 151.828 189.949  1.00154.78           C  
ATOM   2003  O   LEU A 260     170.369 152.873 190.407  1.00154.78           O  
ATOM   2004  CB  LEU A 260     171.311 151.619 187.919  1.00154.78           C  
ATOM   2005  CG  LEU A 260     170.293 151.835 186.797  1.00154.78           C  
ATOM   2006  CD1 LEU A 260     169.475 153.093 187.030  1.00154.78           C  
ATOM   2007  CD2 LEU A 260     170.998 151.900 185.453  1.00154.78           C  
ATOM   2008  N   VAL A 261     168.613 151.495 190.115  1.00158.36           N  
ATOM   2009  CA  VAL A 261     167.709 152.381 190.836  1.00158.36           C  
ATOM   2010  C   VAL A 261     168.118 152.550 192.290  1.00158.36           C  
ATOM   2011  O   VAL A 261     167.658 153.489 192.950  1.00158.36           O  
ATOM   2012  CB  VAL A 261     166.264 151.858 190.759  1.00158.36           C  
ATOM   2013  CG1 VAL A 261     165.790 151.822 189.319  1.00158.36           C  
ATOM   2014  CG2 VAL A 261     166.161 150.480 191.396  1.00158.36           C  
ATOM   2015  N   LYS A 262     168.969 151.664 192.811  1.00166.32           N  
ATOM   2016  CA  LYS A 262     169.302 151.693 194.231  1.00166.32           C  
ATOM   2017  C   LYS A 262     169.758 153.080 194.664  1.00166.32           C  
ATOM   2018  O   LYS A 262     169.255 153.635 195.647  1.00166.32           O  
ATOM   2019  CB  LYS A 262     170.386 150.657 194.532  1.00166.32           C  
ATOM   2020  CG  LYS A 262     170.995 150.782 195.921  1.00166.32           C  
ATOM   2021  CD  LYS A 262     172.014 149.690 196.183  1.00166.32           C  
ATOM   2022  CE  LYS A 262     172.707 149.897 197.518  1.00166.32           C  
ATOM   2023  NZ  LYS A 262     173.741 148.860 197.781  1.00166.32           N1+
ATOM   2024  N   ASP A 263     170.713 153.656 193.940  1.00162.43           N  
ATOM   2025  CA  ASP A 263     171.250 154.967 194.276  1.00162.43           C  
ATOM   2026  C   ASP A 263     170.470 156.108 193.640  1.00162.43           C  
ATOM   2027  O   ASP A 263     170.707 157.268 193.987  1.00162.43           O  
ATOM   2028  CB  ASP A 263     172.719 155.059 193.855  1.00162.43           C  
ATOM   2029  CG  ASP A 263     172.940 154.630 192.421  1.00162.43           C  
ATOM   2030  OD1 ASP A 263     172.901 153.412 192.151  1.00162.43           O  
ATOM   2031  OD2 ASP A 263     173.147 155.513 191.563  1.00162.43           O1-
ATOM   2032  N   ASP A 264     169.551 155.814 192.722  1.00155.49           N  
ATOM   2033  CA  ASP A 264     168.734 156.860 192.123  1.00155.49           C  
ATOM   2034  C   ASP A 264     167.392 156.302 191.668  1.00155.49           C  
ATOM   2035  O   ASP A 264     167.333 155.544 190.693  1.00155.49           O  
ATOM   2036  CB  ASP A 264     169.456 157.502 190.940  1.00155.49           C  
ATOM   2037  CG  ASP A 264     168.748 158.742 190.437  1.00155.49           C  
ATOM   2038  OD1 ASP A 264     167.637 159.033 190.930  1.00155.49           O  
ATOM   2039  OD2 ASP A 264     169.296 159.424 189.547  1.00155.49           O1-
ATOM   2040  N   PRO A 265     166.292 156.662 192.335  1.00155.17           N  
ATOM   2041  CA  PRO A 265     164.976 156.207 191.872  1.00155.17           C  
ATOM   2042  C   PRO A 265     164.378 157.068 190.775  1.00155.17           C  
ATOM   2043  O   PRO A 265     163.546 156.566 190.009  1.00155.17           O  
ATOM   2044  CB  PRO A 265     164.128 156.271 193.144  1.00155.17           C  
ATOM   2045  CG  PRO A 265     164.704 157.429 193.881  1.00155.17           C  
ATOM   2046  CD  PRO A 265     166.184 157.453 193.573  1.00155.17           C  
ATOM   2047  N   THR A 266     164.777 158.338 190.668  1.00151.87           N  
ATOM   2048  CA  THR A 266     164.222 159.210 189.640  1.00151.87           C  
ATOM   2049  C   THR A 266     164.274 158.576 188.259  1.00151.87           C  
ATOM   2050  O   THR A 266     163.490 158.955 187.383  1.00151.87           O  
ATOM   2051  CB  THR A 266     164.972 160.542 189.617  1.00151.87           C  
ATOM   2052  OG1 THR A 266     166.327 160.319 189.213  1.00151.87           O  
ATOM   2053  CG2 THR A 266     164.949 161.196 190.991  1.00151.87           C  
ATOM   2054  N   LEU A 267     165.170 157.613 188.048  1.00151.86           N  
ATOM   2055  CA  LEU A 267     165.238 156.910 186.777  1.00151.86           C  
ATOM   2056  C   LEU A 267     163.913 156.255 186.422  1.00151.86           C  
ATOM   2057  O   LEU A 267     163.647 156.016 185.235  1.00151.86           O  
ATOM   2058  CB  LEU A 267     166.344 155.857 186.843  1.00151.86           C  
ATOM   2059  CG  LEU A 267     167.774 156.342 186.584  1.00151.86           C  
ATOM   2060  CD1 LEU A 267     167.957 156.868 185.172  1.00151.86           C  
ATOM   2061  CD2 LEU A 267     168.162 157.402 187.603  1.00151.86           C  
ATOM   2062  N   ILE A 268     163.086 155.950 187.424  1.00152.94           N  
ATOM   2063  CA  ILE A 268     161.717 155.526 187.155  1.00152.94           C  
ATOM   2064  C   ILE A 268     161.023 156.567 186.294  1.00152.94           C  
ATOM   2065  O   ILE A 268     160.260 156.241 185.378  1.00152.94           O  
ATOM   2066  CB  ILE A 268     160.959 155.293 188.474  1.00152.94           C  
ATOM   2067  CG1 ILE A 268     159.633 154.582 188.210  1.00152.94           C  
ATOM   2068  CG2 ILE A 268     160.703 156.613 189.184  1.00152.94           C  
ATOM   2069  CD1 ILE A 268     159.771 153.099 188.024  1.00152.94           C  
ATOM   2070  N   GLY A 269     161.280 157.842 186.579  1.00153.43           N  
ATOM   2071  CA  GLY A 269     160.711 158.892 185.758  1.00153.43           C  
ATOM   2072  C   GLY A 269     161.183 158.809 184.321  1.00153.43           C  
ATOM   2073  O   GLY A 269     160.392 158.957 183.386  1.00153.43           O  
ATOM   2074  N   GLY A 270     162.475 158.560 184.124  1.00150.93           N  
ATOM   2075  CA  GLY A 270     163.009 158.528 182.774  1.00150.93           C  
ATOM   2076  C   GLY A 270     162.480 157.368 181.958  1.00150.93           C  
ATOM   2077  O   GLY A 270     162.176 157.518 180.776  1.00150.93           O  
ATOM   2078  N   VAL A 271     162.316 156.206 182.593  1.00150.74           N  
ATOM   2079  CA  VAL A 271     162.214 154.956 181.838  1.00150.74           C  
ATOM   2080  C   VAL A 271     161.141 155.042 180.756  1.00150.74           C  
ATOM   2081  O   VAL A 271     161.334 154.554 179.634  1.00150.74           O  
ATOM   2082  CB  VAL A 271     161.945 153.780 182.793  1.00150.74           C  
ATOM   2083  CG1 VAL A 271     160.566 153.905 183.414  1.00150.74           C  
ATOM   2084  CG2 VAL A 271     162.088 152.463 182.054  1.00150.74           C  
ATOM   2085  N   ALA A 272     159.988 155.629 181.073  1.00149.30           N  
ATOM   2086  CA  ALA A 272     158.901 155.671 180.098  1.00149.30           C  
ATOM   2087  C   ALA A 272     159.282 156.514 178.888  1.00149.30           C  
ATOM   2088  O   ALA A 272     159.142 156.078 177.737  1.00149.30           O  
ATOM   2089  CB  ALA A 272     157.632 156.213 180.753  1.00149.30           C  
ATOM   2090  N   SER A 273     159.761 157.734 179.128  1.00154.68           N  
ATOM   2091  CA  SER A 273     160.216 158.562 178.021  1.00154.68           C  
ATOM   2092  C   SER A 273     161.328 157.865 177.255  1.00154.68           C  
ATOM   2093  O   SER A 273     161.432 158.001 176.033  1.00154.68           O  
ATOM   2094  CB  SER A 273     160.690 159.917 178.539  1.00154.68           C  
ATOM   2095  OG  SER A 273     161.886 159.781 179.286  1.00154.68           O  
ATOM   2096  N   PHE A 274     162.167 157.110 177.959  1.00154.01           N  
ATOM   2097  CA  PHE A 274     163.275 156.434 177.301  1.00154.01           C  
ATOM   2098  C   PHE A 274     162.767 155.391 176.320  1.00154.01           C  
ATOM   2099  O   PHE A 274     163.236 155.314 175.182  1.00154.01           O  
ATOM   2100  CB  PHE A 274     164.188 155.778 178.330  1.00154.01           C  
ATOM   2101  CG  PHE A 274     165.275 154.954 177.716  1.00154.01           C  
ATOM   2102  CD1 PHE A 274     166.458 155.543 177.316  1.00154.01           C  
ATOM   2103  CD2 PHE A 274     165.110 153.596 177.522  1.00154.01           C  
ATOM   2104  CE1 PHE A 274     167.458 154.795 176.746  1.00154.01           C  
ATOM   2105  CE2 PHE A 274     166.110 152.841 176.949  1.00154.01           C  
ATOM   2106  CZ  PHE A 274     167.285 153.441 176.560  1.00154.01           C  
ATOM   2107  N   MET A 275     161.821 154.558 176.753  1.00160.75           N  
ATOM   2108  CA  MET A 275     161.286 153.562 175.833  1.00160.75           C  
ATOM   2109  C   MET A 275     160.550 154.235 174.686  1.00160.75           C  
ATOM   2110  O   MET A 275     160.593 153.753 173.546  1.00160.75           O  
ATOM   2111  CB  MET A 275     160.366 152.575 176.557  1.00160.75           C  
ATOM   2112  CG  MET A 275     159.260 153.191 177.395  1.00160.75           C  
ATOM   2113  SD  MET A 275     157.893 153.849 176.415  1.00160.75           S  
ATOM   2114  CE  MET A 275     157.372 152.396 175.506  1.00160.75           C  
ATOM   2115  N   ASN A 276     159.878 155.354 174.960  1.00155.82           N  
ATOM   2116  CA  ASN A 276     159.256 156.106 173.878  1.00155.82           C  
ATOM   2117  C   ASN A 276     160.298 156.540 172.854  1.00155.82           C  
ATOM   2118  O   ASN A 276     160.116 156.347 171.648  1.00155.82           O  
ATOM   2119  CB  ASN A 276     158.517 157.318 174.438  1.00155.82           C  
ATOM   2120  CG  ASN A 276     157.660 158.004 173.398  1.00155.82           C  
ATOM   2121  OD1 ASN A 276     157.612 157.582 172.244  1.00155.82           O  
ATOM   2122  ND2 ASN A 276     156.985 159.073 173.798  1.00155.82           N  
ATOM   2123  N   TYR A 277     161.407 157.114 173.324  1.00156.96           N  
ATOM   2124  CA  TYR A 277     162.473 157.537 172.421  1.00156.96           C  
ATOM   2125  C   TYR A 277     163.044 156.350 171.666  1.00156.96           C  
ATOM   2126  O   TYR A 277     163.426 156.468 170.498  1.00156.96           O  
ATOM   2127  CB  TYR A 277     163.588 158.227 173.205  1.00156.96           C  
ATOM   2128  CG  TYR A 277     163.261 159.626 173.651  1.00156.96           C  
ATOM   2129  CD1 TYR A 277     163.084 160.643 172.730  1.00156.96           C  
ATOM   2130  CD2 TYR A 277     163.143 159.932 174.997  1.00156.96           C  
ATOM   2131  CE1 TYR A 277     162.786 161.925 173.135  1.00156.96           C  
ATOM   2132  CE2 TYR A 277     162.843 161.207 175.411  1.00156.96           C  
ATOM   2133  CZ  TYR A 277     162.665 162.201 174.477  1.00156.96           C  
ATOM   2134  OH  TYR A 277     162.370 163.476 174.892  1.00156.96           O  
ATOM   2135  N   LEU A 278     163.142 155.207 172.334  1.00160.99           N  
ATOM   2136  CA  LEU A 278     163.738 154.031 171.721  1.00160.99           C  
ATOM   2137  C   LEU A 278     162.881 153.543 170.558  1.00160.99           C  
ATOM   2138  O   LEU A 278     163.384 153.305 169.448  1.00160.99           O  
ATOM   2139  CB  LEU A 278     163.896 152.958 172.795  1.00160.99           C  
ATOM   2140  CG  LEU A 278     164.563 151.634 172.463  1.00160.99           C  
ATOM   2141  CD1 LEU A 278     165.998 151.878 172.059  1.00160.99           C  
ATOM   2142  CD2 LEU A 278     164.491 150.726 173.675  1.00160.99           C  
ATOM   2143  N   MET A 279     161.573 153.425 170.787  1.00158.64           N  
ATOM   2144  CA  MET A 279     160.661 153.090 169.700  1.00158.64           C  
ATOM   2145  C   MET A 279     160.716 154.149 168.607  1.00158.64           C  
ATOM   2146  O   MET A 279     160.693 153.824 167.413  1.00158.64           O  
ATOM   2147  CB  MET A 279     159.240 152.950 170.242  1.00158.64           C  
ATOM   2148  CG  MET A 279     158.403 151.904 169.532  1.00158.64           C  
ATOM   2149  SD  MET A 279     156.798 151.673 170.321  1.00158.64           S  
ATOM   2150  CE  MET A 279     155.950 150.690 169.089  1.00158.64           C  
ATOM   2151  N   GLN A 280     160.790 155.421 169.000  1.00154.67           N  
ATOM   2152  CA  GLN A 280     160.845 156.499 168.022  1.00154.67           C  
ATOM   2153  C   GLN A 280     162.049 156.344 167.106  1.00154.67           C  
ATOM   2154  O   GLN A 280     161.927 156.463 165.883  1.00154.67           O  
ATOM   2155  CB  GLN A 280     160.895 157.843 168.746  1.00154.67           C  
ATOM   2156  CG  GLN A 280     160.821 159.048 167.836  1.00154.67           C  
ATOM   2157  CD  GLN A 280     159.483 159.169 167.143  1.00154.67           C  
ATOM   2158  OE1 GLN A 280     158.549 159.766 167.675  1.00154.67           O  
ATOM   2159  NE2 GLN A 280     159.383 158.605 165.947  1.00154.67           N  
ATOM   2160  N   ILE A 281     163.220 156.078 167.681  1.00161.28           N  
ATOM   2161  CA  ILE A 281     164.430 155.976 166.874  1.00161.28           C  
ATOM   2162  C   ILE A 281     164.381 154.738 165.992  1.00161.28           C  
ATOM   2163  O   ILE A 281     164.849 154.761 164.847  1.00161.28           O  
ATOM   2164  CB  ILE A 281     165.683 156.001 167.770  1.00161.28           C  
ATOM   2165  CG1 ILE A 281     166.940 156.150 166.912  1.00161.28           C  
ATOM   2166  CG2 ILE A 281     165.762 154.768 168.648  1.00161.28           C  
ATOM   2167  CD1 ILE A 281     168.178 156.505 167.701  1.00161.28           C  
ATOM   2168  N   MET A 282     163.820 153.637 166.496  1.00172.69           N  
ATOM   2169  CA  MET A 282     163.687 152.458 165.646  1.00172.69           C  
ATOM   2170  C   MET A 282     162.820 152.777 164.433  1.00172.69           C  
ATOM   2171  O   MET A 282     163.180 152.467 163.287  1.00172.69           O  
ATOM   2172  CB  MET A 282     163.116 151.290 166.460  1.00172.69           C  
ATOM   2173  CG  MET A 282     162.500 150.119 165.671  1.00172.69           C  
ATOM   2174  SD  MET A 282     161.013 150.436 164.693  1.00172.69           S  
ATOM   2175  CE  MET A 282     159.856 150.913 165.972  1.00172.69           C  
ATOM   2176  N   MET A 283     161.673 153.419 164.669  1.00174.21           N  
ATOM   2177  CA  MET A 283     160.797 153.784 163.562  1.00174.21           C  
ATOM   2178  C   MET A 283     161.510 154.723 162.600  1.00174.21           C  
ATOM   2179  O   MET A 283     161.387 154.589 161.375  1.00174.21           O  
ATOM   2180  CB  MET A 283     159.520 154.433 164.093  1.00174.21           C  
ATOM   2181  CG  MET A 283     158.290 154.180 163.234  1.00174.21           C  
ATOM   2182  SD  MET A 283     156.748 154.347 164.154  1.00174.21           S  
ATOM   2183  CE  MET A 283     156.472 152.658 164.680  1.00174.21           C  
ATOM   2184  N   ALA A 284     162.259 155.683 163.141  1.00164.96           N  
ATOM   2185  CA  ALA A 284     162.951 156.650 162.300  1.00164.96           C  
ATOM   2186  C   ALA A 284     163.960 155.960 161.396  1.00164.96           C  
ATOM   2187  O   ALA A 284     164.033 156.245 160.197  1.00164.96           O  
ATOM   2188  CB  ALA A 284     163.639 157.698 163.172  1.00164.96           C  
ATOM   2189  N   ILE A 285     164.749 155.041 161.952  1.00168.21           N  
ATOM   2190  CA  ILE A 285     165.757 154.389 161.128  1.00168.21           C  
ATOM   2191  C   ILE A 285     165.104 153.516 160.068  1.00168.21           C  
ATOM   2192  O   ILE A 285     165.561 153.484 158.918  1.00168.21           O  
ATOM   2193  CB  ILE A 285     166.747 153.589 161.995  1.00168.21           C  
ATOM   2194  CG1 ILE A 285     167.847 152.975 161.123  1.00168.21           C  
ATOM   2195  CG2 ILE A 285     166.037 152.509 162.787  1.00168.21           C  
ATOM   2196  CD1 ILE A 285     168.647 153.988 160.338  1.00168.21           C  
ATOM   2197  N   ILE A 286     164.036 152.793 160.414  1.00175.18           N  
ATOM   2198  CA  ILE A 286     163.414 151.937 159.407  1.00175.18           C  
ATOM   2199  C   ILE A 286     162.808 152.774 158.284  1.00175.18           C  
ATOM   2200  O   ILE A 286     162.953 152.443 157.098  1.00175.18           O  
ATOM   2201  CB  ILE A 286     162.380 150.996 160.054  1.00175.18           C  
ATOM   2202  CG1 ILE A 286     161.249 151.787 160.708  1.00175.18           C  
ATOM   2203  CG2 ILE A 286     163.062 150.091 161.065  1.00175.18           C  
ATOM   2204  CD1 ILE A 286     160.088 150.933 161.160  1.00175.18           C  
ATOM   2205  N   ILE A 287     162.130 153.873 158.625  1.00176.19           N  
ATOM   2206  CA  ILE A 287     161.548 154.701 157.574  1.00176.19           C  
ATOM   2207  C   ILE A 287     162.642 155.355 156.744  1.00176.19           C  
ATOM   2208  O   ILE A 287     162.490 155.524 155.527  1.00176.19           O  
ATOM   2209  CB  ILE A 287     160.583 155.744 158.170  1.00176.19           C  
ATOM   2210  CG1 ILE A 287     159.794 156.427 157.052  1.00176.19           C  
ATOM   2211  CG2 ILE A 287     161.332 156.766 159.002  1.00176.19           C  
ATOM   2212  CD1 ILE A 287     158.605 157.228 157.540  1.00176.19           C  
ATOM   2213  N   GLY A 288     163.755 155.735 157.372  1.00170.01           N  
ATOM   2214  CA  GLY A 288     164.869 156.270 156.611  1.00170.01           C  
ATOM   2215  C   GLY A 288     165.415 155.266 155.623  1.00170.01           C  
ATOM   2216  O   GLY A 288     165.730 155.604 154.481  1.00170.01           O  
ATOM   2217  N   GLY A 289     165.542 154.011 156.052  1.00179.21           N  
ATOM   2218  CA  GLY A 289     165.977 152.976 155.130  1.00179.21           C  
ATOM   2219  C   GLY A 289     165.016 152.809 153.970  1.00179.21           C  
ATOM   2220  O   GLY A 289     165.428 152.696 152.811  1.00179.21           O  
ATOM   2221  N   MET A 290     163.716 152.798 154.266  1.00185.17           N  
ATOM   2222  CA  MET A 290     162.722 152.654 153.207  1.00185.17           C  
ATOM   2223  C   MET A 290     162.831 153.793 152.199  1.00185.17           C  
ATOM   2224  O   MET A 290     162.816 153.571 150.981  1.00185.17           O  
ATOM   2225  CB  MET A 290     161.319 152.607 153.812  1.00185.17           C  
ATOM   2226  CG  MET A 290     160.258 152.016 152.893  1.00185.17           C  
ATOM   2227  SD  MET A 290     160.492 150.256 152.570  1.00185.17           S  
ATOM   2228  CE  MET A 290     159.910 150.137 150.880  1.00185.17           C  
ATOM   2229  N   MET A 291     162.950 155.025 152.693  1.00184.26           N  
ATOM   2230  CA  MET A 291     163.015 156.166 151.788  1.00184.26           C  
ATOM   2231  C   MET A 291     164.327 156.193 151.015  1.00184.26           C  
ATOM   2232  O   MET A 291     164.342 156.574 149.841  1.00184.26           O  
ATOM   2233  CB  MET A 291     162.816 157.462 152.570  1.00184.26           C  
ATOM   2234  CG  MET A 291     161.430 157.572 153.184  1.00184.26           C  
ATOM   2235  SD  MET A 291     160.126 157.637 151.937  1.00184.26           S  
ATOM   2236  CE  MET A 291     158.661 157.520 152.959  1.00184.26           C  
ATOM   2237  N   MET A 292     165.430 155.780 151.640  1.00186.10           N  
ATOM   2238  CA  MET A 292     166.682 155.664 150.904  1.00186.10           C  
ATOM   2239  C   MET A 292     166.550 154.652 149.776  1.00186.10           C  
ATOM   2240  O   MET A 292     167.024 154.888 148.659  1.00186.10           O  
ATOM   2241  CB  MET A 292     167.814 155.266 151.849  1.00186.10           C  
ATOM   2242  CG  MET A 292     169.183 155.239 151.189  1.00186.10           C  
ATOM   2243  SD  MET A 292     170.502 154.777 152.327  1.00186.10           S  
ATOM   2244  CE  MET A 292     170.609 156.249 153.339  1.00186.10           C  
ATOM   2245  N   MET A 293     165.904 153.518 150.048  1.00187.30           N  
ATOM   2246  CA  MET A 293     165.688 152.529 148.999  1.00187.30           C  
ATOM   2247  C   MET A 293     164.851 153.116 147.870  1.00187.30           C  
ATOM   2248  O   MET A 293     165.162 152.930 146.688  1.00187.30           O  
ATOM   2249  CB  MET A 293     165.013 151.287 149.579  1.00187.30           C  
ATOM   2250  CG  MET A 293     164.376 150.386 148.531  1.00187.30           C  
ATOM   2251  SD  MET A 293     164.217 148.675 149.076  1.00187.30           S  
ATOM   2252  CE  MET A 293     162.614 148.716 149.872  1.00187.30           C  
ATOM   2253  N   MET A 294     163.783 153.837 148.217  1.00191.03           N  
ATOM   2254  CA  MET A 294     162.940 154.436 147.186  1.00191.03           C  
ATOM   2255  C   MET A 294     163.678 155.524 146.416  1.00191.03           C  
ATOM   2256  O   MET A 294     163.310 155.838 145.279  1.00191.03           O  
ATOM   2257  CB  MET A 294     161.668 155.006 147.811  1.00191.03           C  
ATOM   2258  CG  MET A 294     160.666 153.949 148.241  1.00191.03           C  
ATOM   2259  SD  MET A 294     159.907 153.102 146.840  1.00191.03           S  
ATOM   2260  CE  MET A 294     159.126 151.715 147.661  1.00191.03           C  
ATOM   2261  N   THR A 295     164.715 156.109 147.015  1.00185.05           N  
ATOM   2262  CA  THR A 295     165.455 157.178 146.354  1.00185.05           C  
ATOM   2263  C   THR A 295     166.175 156.701 145.098  1.00185.05           C  
ATOM   2264  O   THR A 295     166.582 157.531 144.277  1.00185.05           O  
ATOM   2265  CB  THR A 295     166.462 157.783 147.332  1.00185.05           C  
ATOM   2266  OG1 THR A 295     165.773 158.252 148.497  1.00185.05           O  
ATOM   2267  CG2 THR A 295     167.210 158.943 146.692  1.00185.05           C  
ATOM   2268  N   SER A 296     166.355 155.390 144.931  1.00182.40           N  
ATOM   2269  CA  SER A 296     167.034 154.890 143.740  1.00182.40           C  
ATOM   2270  C   SER A 296     166.246 155.218 142.478  1.00182.40           C  
ATOM   2271  O   SER A 296     166.829 155.572 141.446  1.00182.40           O  
ATOM   2272  CB  SER A 296     167.258 153.383 143.859  1.00182.40           C  
ATOM   2273  OG  SER A 296     167.757 153.042 145.141  1.00182.40           O  
ATOM   2274  N   ARG A 297     164.918 155.092 142.533  1.00174.88           N  
ATOM   2275  CA  ARG A 297     164.102 155.471 141.386  1.00174.88           C  
ATOM   2276  C   ARG A 297     164.275 156.944 141.055  1.00174.88           C  
ATOM   2277  O   ARG A 297     164.351 157.314 139.877  1.00174.88           O  
ATOM   2278  CB  ARG A 297     162.630 155.163 141.657  1.00174.88           C  
ATOM   2279  CG  ARG A 297     162.281 153.690 141.579  1.00174.88           C  
ATOM   2280  CD  ARG A 297     160.784 153.491 141.406  1.00174.88           C  
ATOM   2281  NE  ARG A 297     160.416 152.080 141.385  1.00174.88           N  
ATOM   2282  CZ  ARG A 297     159.220 151.622 141.042  1.00174.88           C  
ATOM   2283  NH1 ARG A 297     158.244 152.438 140.679  1.00174.88           N1+
ATOM   2284  NH2 ARG A 297     158.998 150.311 141.062  1.00174.88           N  
ATOM   2285  N   ALA A 298     164.335 157.797 142.076  1.00176.15           N  
ATOM   2286  CA  ALA A 298     164.580 159.214 141.843  1.00176.15           C  
ATOM   2287  C   ALA A 298     165.931 159.426 141.181  1.00176.15           C  
ATOM   2288  O   ALA A 298     166.072 160.255 140.276  1.00176.15           O  
ATOM   2289  CB  ALA A 298     164.510 159.974 143.163  1.00176.15           C  
ATOM   2290  N   ALA A 299     166.946 158.697 141.643  1.00181.65           N  
ATOM   2291  CA  ALA A 299     168.267 158.808 141.038  1.00181.65           C  
ATOM   2292  C   ALA A 299     168.213 158.440 139.562  1.00181.65           C  
ATOM   2293  O   ALA A 299     168.778 159.135 138.709  1.00181.65           O  
ATOM   2294  CB  ALA A 299     169.258 157.913 141.781  1.00181.65           C  
ATOM   2295  N   VAL A 300     167.519 157.349 139.242  1.00180.09           N  
ATOM   2296  CA  VAL A 300     167.413 156.919 137.851  1.00180.09           C  
ATOM   2297  C   VAL A 300     166.704 157.983 137.025  1.00180.09           C  
ATOM   2298  O   VAL A 300     167.127 158.315 135.912  1.00180.09           O  
ATOM   2299  CB  VAL A 300     166.690 155.563 137.762  1.00180.09           C  
ATOM   2300  CG1 VAL A 300     166.356 155.231 136.316  1.00180.09           C  
ATOM   2301  CG2 VAL A 300     167.541 154.469 138.381  1.00180.09           C  
ATOM   2302  N   SER A 301     165.610 158.528 137.555  1.00174.69           N  
ATOM   2303  CA  SER A 301     164.841 159.514 136.805  1.00174.69           C  
ATOM   2304  C   SER A 301     165.658 160.775 136.558  1.00174.69           C  
ATOM   2305  O   SER A 301     165.645 161.334 135.455  1.00174.69           O  
ATOM   2306  CB  SER A 301     163.550 159.845 137.553  1.00174.69           C  
ATOM   2307  OG  SER A 301     162.806 158.671 137.822  1.00174.69           O  
ATOM   2308  N   ILE A 302     166.372 161.246 137.581  1.00176.66           N  
ATOM   2309  CA  ILE A 302     167.167 162.455 137.408  1.00176.66           C  
ATOM   2310  C   ILE A 302     168.307 162.201 136.433  1.00176.66           C  
ATOM   2311  O   ILE A 302     168.631 163.064 135.608  1.00176.66           O  
ATOM   2312  CB  ILE A 302     167.672 162.972 138.770  1.00176.66           C  
ATOM   2313  CG1 ILE A 302     168.324 164.349 138.618  1.00176.66           C  
ATOM   2314  CG2 ILE A 302     168.642 161.995 139.400  1.00176.66           C  
ATOM   2315  CD1 ILE A 302     167.370 165.436 138.187  1.00176.66           C  
ATOM   2316  N   LYS A 303     168.920 161.017 136.485  1.00174.87           N  
ATOM   2317  CA  LYS A 303     169.944 160.683 135.503  1.00174.87           C  
ATOM   2318  C   LYS A 303     169.367 160.714 134.095  1.00174.87           C  
ATOM   2319  O   LYS A 303     169.959 161.293 133.177  1.00174.87           O  
ATOM   2320  CB  LYS A 303     170.531 159.308 135.815  1.00174.87           C  
ATOM   2321  CG  LYS A 303     171.590 158.846 134.833  1.00174.87           C  
ATOM   2322  CD  LYS A 303     172.314 157.616 135.349  1.00174.87           C  
ATOM   2323  CE  LYS A 303     173.367 157.138 134.368  1.00174.87           C  
ATOM   2324  NZ  LYS A 303     172.766 156.378 133.240  1.00174.87           N1+
ATOM   2325  N   ARG A 304     168.195 160.107 133.912  1.00174.83           N  
ATOM   2326  CA  ARG A 304     167.561 160.076 132.602  1.00174.83           C  
ATOM   2327  C   ARG A 304     167.242 161.468 132.083  1.00174.83           C  
ATOM   2328  O   ARG A 304     167.465 161.742 130.899  1.00174.83           O  
ATOM   2329  CB  ARG A 304     166.282 159.242 132.671  1.00174.83           C  
ATOM   2330  CG  ARG A 304     165.748 158.806 131.323  1.00174.83           C  
ATOM   2331  CD  ARG A 304     165.167 157.407 131.396  1.00174.83           C  
ATOM   2332  NE  ARG A 304     164.063 157.318 132.344  1.00174.83           N  
ATOM   2333  CZ  ARG A 304     163.436 156.193 132.658  1.00174.83           C  
ATOM   2334  NH1 ARG A 304     163.771 155.037 132.108  1.00174.83           N1+
ATOM   2335  NH2 ARG A 304     162.447 156.227 133.546  1.00174.83           N  
ATOM   2336  N   ILE A 305     166.728 162.349 132.935  1.00171.23           N  
ATOM   2337  CA  ILE A 305     166.346 163.681 132.482  1.00171.23           C  
ATOM   2338  C   ILE A 305     167.580 164.544 132.240  1.00171.23           C  
ATOM   2339  O   ILE A 305     167.559 165.463 131.412  1.00171.23           O  
ATOM   2340  CB  ILE A 305     165.390 164.330 133.500  1.00171.23           C  
ATOM   2341  CG1 ILE A 305     164.775 165.604 132.930  1.00171.23           C  
ATOM   2342  CG2 ILE A 305     166.117 164.647 134.782  1.00171.23           C  
ATOM   2343  CD1 ILE A 305     163.607 166.110 133.746  1.00171.23           C  
ATOM   2344  N   LYS A 306     168.672 164.268 132.957  1.00172.44           N  
ATOM   2345  CA  LYS A 306     169.865 165.099 132.834  1.00172.44           C  
ATOM   2346  C   LYS A 306     170.386 165.117 131.403  1.00172.44           C  
ATOM   2347  O   LYS A 306     170.630 166.186 130.830  1.00172.44           O  
ATOM   2348  CB  LYS A 306     170.944 164.591 133.792  1.00172.44           C  
ATOM   2349  CG  LYS A 306     172.239 165.394 133.771  1.00172.44           C  
ATOM   2350  CD  LYS A 306     172.012 166.850 134.143  1.00172.44           C  
ATOM   2351  CE  LYS A 306     173.275 167.482 134.708  1.00172.44           C  
ATOM   2352  NZ  LYS A 306     174.355 167.586 133.688  1.00172.44           N1+
ATOM   2353  N   GLU A 307     170.566 163.936 130.808  1.00179.67           N  
ATOM   2354  CA  GLU A 307     171.166 163.872 129.480  1.00179.67           C  
ATOM   2355  C   GLU A 307     170.321 164.610 128.453  1.00179.67           C  
ATOM   2356  O   GLU A 307     170.861 165.344 127.618  1.00179.67           O  
ATOM   2357  CB  GLU A 307     171.366 162.416 129.059  1.00179.67           C  
ATOM   2358  CG  GLU A 307     170.083 161.616 128.929  1.00179.67           C  
ATOM   2359  CD  GLU A 307     170.340 160.155 128.626  1.00179.67           C  
ATOM   2360  OE1 GLU A 307     171.339 159.606 129.137  1.00179.67           O  
ATOM   2361  OE2 GLU A 307     169.543 159.555 127.876  1.00179.67           O1-
ATOM   2362  N   VAL A 308     169.001 164.432 128.495  1.00179.37           N  
ATOM   2363  CA  VAL A 308     168.142 165.140 127.554  1.00179.37           C  
ATOM   2364  C   VAL A 308     168.212 166.638 127.807  1.00179.37           C  
ATOM   2365  O   VAL A 308     168.158 167.442 126.870  1.00179.37           O  
ATOM   2366  CB  VAL A 308     166.695 164.620 127.637  1.00179.37           C  
ATOM   2367  CG1 VAL A 308     166.597 163.233 127.021  1.00179.37           C  
ATOM   2368  CG2 VAL A 308     166.188 164.622 129.071  1.00179.37           C  
ATOM   2369  N   MET A 309     168.336 167.042 129.072  1.00180.05           N  
ATOM   2370  CA  MET A 309     168.458 168.463 129.368  1.00180.05           C  
ATOM   2371  C   MET A 309     169.729 169.052 128.771  1.00180.05           C  
ATOM   2372  O   MET A 309     169.709 170.160 128.224  1.00180.05           O  
ATOM   2373  CB  MET A 309     168.427 168.688 130.877  1.00180.05           C  
ATOM   2374  CG  MET A 309     168.400 170.156 131.263  1.00180.05           C  
ATOM   2375  SD  MET A 309     166.894 171.005 130.758  1.00180.05           S  
ATOM   2376  CE  MET A 309     167.489 172.692 130.692  1.00180.05           C  
ATOM   2377  N   GLU A 310     170.843 168.331 128.866  1.00185.79           N  
ATOM   2378  CA  GLU A 310     172.137 168.910 128.521  1.00185.79           C  
ATOM   2379  C   GLU A 310     172.476 168.811 127.041  1.00185.79           C  
ATOM   2380  O   GLU A 310     173.214 169.662 126.531  1.00185.79           O  
ATOM   2381  CB  GLU A 310     173.250 168.237 129.331  1.00185.79           C  
ATOM   2382  CG  GLU A 310     173.376 166.736 129.108  1.00185.79           C  
ATOM   2383  CD  GLU A 310     174.148 166.383 127.850  1.00185.79           C  
ATOM   2384  OE1 GLU A 310     174.912 167.238 127.355  1.00185.79           O  
ATOM   2385  OE2 GLU A 310     173.983 165.251 127.351  1.00185.79           O1-
ATOM   2386  N   THR A 311     171.968 167.802 126.339  1.00187.31           N  
ATOM   2387  CA  THR A 311     172.421 167.540 124.978  1.00187.31           C  
ATOM   2388  C   THR A 311     172.229 168.770 124.100  1.00187.31           C  
ATOM   2389  O   THR A 311     171.165 169.395 124.107  1.00187.31           O  
ATOM   2390  CB  THR A 311     171.670 166.352 124.381  1.00187.31           C  
ATOM   2391  OG1 THR A 311     172.149 166.104 123.053  1.00187.31           O  
ATOM   2392  CG2 THR A 311     170.174 166.624 124.330  1.00187.31           C  
ATOM   2393  N   GLU A 312     173.268 169.115 123.344  1.00198.34           N  
ATOM   2394  CA  GLU A 312     173.219 170.246 122.432  1.00198.34           C  
ATOM   2395  C   GLU A 312     172.662 169.817 121.078  1.00198.34           C  
ATOM   2396  O   GLU A 312     172.643 168.624 120.756  1.00198.34           O  
ATOM   2397  CB  GLU A 312     174.614 170.848 122.258  1.00198.34           C  
ATOM   2398  CG  GLU A 312     175.433 170.282 121.101  1.00198.34           C  
ATOM   2399  CD  GLU A 312     175.765 168.815 121.283  1.00198.34           C  
ATOM   2400  OE1 GLU A 312     176.581 168.290 120.498  1.00198.34           O  
ATOM   2401  OE2 GLU A 312     175.213 168.190 122.212  1.00198.34           O1-
ATOM   2402  N   PRO A 313     172.204 170.768 120.269  1.00200.97           N  
ATOM   2403  CA  PRO A 313     171.604 170.414 118.981  1.00200.97           C  
ATOM   2404  C   PRO A 313     172.655 170.167 117.911  1.00200.97           C  
ATOM   2405  O   PRO A 313     173.850 170.402 118.098  1.00200.97           O  
ATOM   2406  CB  PRO A 313     170.755 171.640 118.647  1.00200.97           C  
ATOM   2407  CG  PRO A 313     171.519 172.773 119.255  1.00200.97           C  
ATOM   2408  CD  PRO A 313     172.193 172.224 120.495  1.00200.97           C  
ATOM   2409  N   ASP A 314     172.181 169.677 116.764  1.00201.44           N  
ATOM   2410  CA  ASP A 314     173.051 169.513 115.607  1.00201.44           C  
ATOM   2411  C   ASP A 314     173.166 170.792 114.790  1.00201.44           C  
ATOM   2412  O   ASP A 314     174.193 171.007 114.138  1.00201.44           O  
ATOM   2413  CB  ASP A 314     172.533 168.383 114.717  1.00201.44           C  
ATOM   2414  N   VAL A 315     172.144 171.643 114.815  1.00210.39           N  
ATOM   2415  CA  VAL A 315     172.111 172.872 114.033  1.00210.39           C  
ATOM   2416  C   VAL A 315     172.321 174.047 114.974  1.00210.39           C  
ATOM   2417  O   VAL A 315     171.923 173.996 116.143  1.00210.39           O  
ATOM   2418  CB  VAL A 315     170.779 173.020 113.270  1.00210.39           C  
ATOM   2419  N   THR A 316     172.949 175.107 114.467  1.00218.37           N  
ATOM   2420  CA  THR A 316     173.257 176.275 115.278  1.00218.37           C  
ATOM   2421  C   THR A 316     173.114 177.541 114.448  1.00218.37           C  
ATOM   2422  O   THR A 316     173.281 177.526 113.226  1.00218.37           O  
ATOM   2423  CB  THR A 316     174.677 176.205 115.850  1.00218.37           C  
ATOM   2424  N   TYR A 317     172.805 178.639 115.133  1.00224.70           N  
ATOM   2425  CA  TYR A 317     172.808 179.947 114.496  1.00224.70           C  
ATOM   2426  C   TYR A 317     174.233 180.343 114.128  1.00224.70           C  
ATOM   2427  O   TYR A 317     175.205 179.872 114.723  1.00224.70           O  
ATOM   2428  CB  TYR A 317     172.197 180.994 115.429  1.00224.70           C  
ATOM   2429  N   LYS A 318     174.355 181.218 113.132  1.00232.08           N  
ATOM   2430  CA  LYS A 318     175.660 181.690 112.696  1.00232.08           C  
ATOM   2431  C   LYS A 318     175.600 183.172 112.360  1.00232.08           C  
ATOM   2432  O   LYS A 318     174.787 183.596 111.534  1.00232.08           O  
ATOM   2433  CB  LYS A 318     176.156 180.895 111.483  1.00232.08           C  
ATOM   2434  N   LYS A 319     176.462 183.947 113.016  1.00242.15           N  
ATOM   2435  CA  LYS A 319     176.750 185.326 112.642  1.00242.15           C  
ATOM   2436  C   LYS A 319     175.502 186.179 112.439  1.00242.15           C  
ATOM   2437  O   LYS A 319     174.916 186.665 113.411  1.00242.15           O  
ATOM   2438  CB  LYS A 319     177.611 185.348 111.376  1.00242.15           C  
ATOM   2439  N   VAL A 320     175.093 186.376 111.189  1.00232.54           N  
ATOM   2440  CA  VAL A 320     174.163 187.449 110.846  1.00232.54           C  
ATOM   2441  C   VAL A 320     172.951 186.883 110.114  1.00232.54           C  
ATOM   2442  O   VAL A 320     173.074 185.870 109.411  1.00232.54           O  
ATOM   2443  CB  VAL A 320     174.865 188.514 109.985  1.00232.54           C  
ATOM   2444  N   PRO A 321     171.772 187.492 110.244  1.00229.90           N  
ATOM   2445  CA  PRO A 321     170.648 187.094 109.386  1.00229.90           C  
ATOM   2446  C   PRO A 321     170.976 187.331 107.920  1.00229.90           C  
ATOM   2447  O   PRO A 321     171.696 188.268 107.569  1.00229.90           O  
ATOM   2448  CB  PRO A 321     169.494 187.984 109.867  1.00229.90           C  
ATOM   2449  N   GLU A 322     170.436 186.472 107.063  1.00229.72           N  
ATOM   2450  CA  GLU A 322     170.800 186.477 105.658  1.00229.72           C  
ATOM   2451  C   GLU A 322     169.808 187.300 104.843  1.00229.72           C  
ATOM   2452  O   GLU A 322     168.731 187.681 105.309  1.00229.72           O  
ATOM   2453  CB  GLU A 322     170.861 185.050 105.119  1.00229.72           C  
ATOM   2454  N   GLN A 323     170.196 187.574 103.601  1.00248.20           N  
ATOM   2455  CA  GLN A 323     169.317 188.248 102.665  1.00248.20           C  
ATOM   2456  C   GLN A 323     168.166 187.324 102.272  1.00248.20           C  
ATOM   2457  O   GLN A 323     168.054 186.187 102.736  1.00248.20           O  
ATOM   2458  CB  GLN A 323     170.098 188.685 101.425  1.00248.20           C  
ATOM   2459  N   GLU A 324     167.302 187.830 101.399  1.00239.48           N  
ATOM   2460  CA  GLU A 324     166.251 186.992 100.847  1.00239.48           C  
ATOM   2461  C   GLU A 324     166.860 185.913  99.960  1.00239.48           C  
ATOM   2462  O   GLU A 324     167.797 186.158  99.196  1.00239.48           O  
ATOM   2463  CB  GLU A 324     165.254 187.838 100.052  1.00239.48           C  
ATOM   2464  N   LEU A 325     166.319 184.704 100.072  1.00231.69           N  
ATOM   2465  CA  LEU A 325     166.820 183.579  99.295  1.00231.69           C  
ATOM   2466  C   LEU A 325     166.671 183.867  97.807  1.00231.69           C  
ATOM   2467  O   LEU A 325     165.608 184.306  97.355  1.00231.69           O  
ATOM   2468  CB  LEU A 325     166.067 182.307  99.675  1.00231.69           C  
ATOM   2469  N   ILE A 326     167.738 183.621  97.042  1.00234.40           N  
ATOM   2470  CA  ILE A 326     167.668 183.807  95.596  1.00234.40           C  
ATOM   2471  C   ILE A 326     166.757 182.765  94.967  1.00234.40           C  
ATOM   2472  O   ILE A 326     166.021 183.064  94.018  1.00234.40           O  
ATOM   2473  CB  ILE A 326     169.082 183.768  94.985  1.00234.40           C  
ATOM   2474  N   GLY A 327     166.789 181.536  95.472  1.00231.73           N  
ATOM   2475  CA  GLY A 327     165.937 180.476  94.979  1.00231.73           C  
ATOM   2476  C   GLY A 327     166.648 179.343  94.274  1.00231.73           C  
ATOM   2477  O   GLY A 327     165.974 178.471  93.715  1.00231.73           O  
ATOM   2478  N   SER A 328     167.975 179.325  94.280  1.00233.16           N  
ATOM   2479  CA  SER A 328     168.733 178.261  93.641  1.00233.16           C  
ATOM   2480  C   SER A 328     169.181 177.235  94.676  1.00233.16           C  
ATOM   2481  O   SER A 328     169.319 177.532  95.863  1.00233.16           O  
ATOM   2482  CB  SER A 328     169.949 178.830  92.912  1.00233.16           C  
ATOM   2483  N   VAL A 329     169.402 176.009  94.206  1.00233.20           N  
ATOM   2484  CA  VAL A 329     169.869 174.911  95.043  1.00233.20           C  
ATOM   2485  C   VAL A 329     171.029 174.232  94.331  1.00233.20           C  
ATOM   2486  O   VAL A 329     170.954 173.972  93.125  1.00233.20           O  
ATOM   2487  CB  VAL A 329     168.750 173.894  95.337  1.00233.20           C  
ATOM   2488  N   GLU A 330     172.097 173.946  95.074  1.00236.30           N  
ATOM   2489  CA  GLU A 330     173.268 173.281  94.519  1.00236.30           C  
ATOM   2490  C   GLU A 330     173.877 172.362  95.567  1.00236.30           C  
ATOM   2491  O   GLU A 330     173.839 172.670  96.762  1.00236.30           O  
ATOM   2492  CB  GLU A 330     174.309 174.299  94.040  1.00236.30           C  
ATOM   2493  N   PHE A 331     174.436 171.242  95.116  1.00231.48           N  
ATOM   2494  CA  PHE A 331     175.082 170.267  95.983  1.00231.48           C  
ATOM   2495  C   PHE A 331     176.545 170.119  95.587  1.00231.48           C  
ATOM   2496  O   PHE A 331     176.884 170.168  94.401  1.00231.48           O  
ATOM   2497  CB  PHE A 331     174.382 168.908  95.902  1.00231.48           C  
ATOM   2498  N   ASP A 332     177.410 169.935  96.587  1.00231.59           N  
ATOM   2499  CA  ASP A 332     178.859 169.865  96.385  1.00231.59           C  
ATOM   2500  C   ASP A 332     179.408 168.630  97.094  1.00231.59           C  
ATOM   2501  O   ASP A 332     179.821 168.707  98.254  1.00231.59           O  
ATOM   2502  CB  ASP A 332     179.532 171.139  96.889  1.00231.59           C  
ATOM   2503  N   HIS A 333     179.419 167.498  96.387  1.00228.15           N  
ATOM   2504  CA  HIS A 333     180.094 166.287  96.855  1.00228.15           C  
ATOM   2505  C   HIS A 333     179.712 165.965  98.297  1.00228.15           C  
ATOM   2506  O   HIS A 333     180.565 165.849  99.180  1.00228.15           O  
ATOM   2507  CB  HIS A 333     181.610 166.431  96.715  1.00228.15           C  
ATOM   2508  N   VAL A 334     178.410 165.815  98.537  1.00231.37           N  
ATOM   2509  CA  VAL A 334     177.915 165.674  99.899  1.00231.37           C  
ATOM   2510  C   VAL A 334     178.001 164.220 100.340  1.00231.37           C  
ATOM   2511  O   VAL A 334     177.883 163.293  99.528  1.00231.37           O  
ATOM   2512  CB  VAL A 334     176.470 166.191  99.995  1.00231.37           C  
ATOM   2513  N   SER A 335     178.209 164.018 101.638  1.00227.24           N  
ATOM   2514  CA  SER A 335     178.179 162.698 102.247  1.00227.24           C  
ATOM   2515  C   SER A 335     177.461 162.783 103.585  1.00227.24           C  
ATOM   2516  O   SER A 335     177.544 163.794 104.287  1.00227.24           O  
ATOM   2517  CB  SER A 335     179.591 162.137 102.448  1.00227.24           C  
ATOM   2518  N   PHE A 336     176.760 161.709 103.939  1.00214.99           N  
ATOM   2519  CA  PHE A 336     176.013 161.679 105.186  1.00214.99           C  
ATOM   2520  C   PHE A 336     175.750 160.237 105.591  1.00214.99           C  
ATOM   2521  O   PHE A 336     175.611 159.354 104.742  1.00214.99           O  
ATOM   2522  CB  PHE A 336     174.690 162.439 105.060  1.00214.99           C  
ATOM   2523  N   ARG A 337     175.681 160.015 106.902  1.00214.05           N  
ATOM   2524  CA  ARG A 337     175.365 158.716 107.480  1.00214.05           C  
ATOM   2525  C   ARG A 337     174.086 158.836 108.294  1.00214.05           C  
ATOM   2526  O   ARG A 337     173.954 159.746 109.120  1.00214.05           O  
ATOM   2527  CB  ARG A 337     176.508 158.210 108.364  1.00214.05           C  
ATOM   2528  N   TYR A 338     173.153 157.918 108.065  1.00191.99           N  
ATOM   2529  CA  TYR A 338     171.874 157.928 108.765  1.00191.99           C  
ATOM   2530  C   TYR A 338     172.063 157.610 110.245  1.00191.99           C  
ATOM   2531  O   TYR A 338     173.187 157.426 110.712  1.00191.99           O  
ATOM   2532  CB  TYR A 338     170.912 156.925 108.123  1.00191.99           C  
ATOM   2533  N   THR A 345     175.426 156.952 104.400  1.00214.17           N  
ATOM   2534  CA  THR A 345     174.143 156.860 103.716  1.00214.17           C  
ATOM   2535  C   THR A 345     174.246 157.526 102.350  1.00214.17           C  
ATOM   2536  O   THR A 345     173.833 156.963 101.338  1.00214.17           O  
ATOM   2537  CB  THR A 345     173.014 157.525 104.528  1.00214.17           C  
ATOM   2538  N   LEU A 346     174.804 158.735 102.337  1.00223.93           N  
ATOM   2539  CA  LEU A 346     175.038 159.489 101.116  1.00223.93           C  
ATOM   2540  C   LEU A 346     176.526 159.768 100.985  1.00223.93           C  
ATOM   2541  O   LEU A 346     177.261 159.768 101.977  1.00223.93           O  
ATOM   2542  CB  LEU A 346     174.262 160.814 101.109  1.00223.93           C  
ATOM   2543  N   LYS A 347     176.969 160.000  99.752  1.00230.31           N  
ATOM   2544  CA  LYS A 347     178.373 160.263  99.482  1.00230.31           C  
ATOM   2545  C   LYS A 347     178.528 160.920  98.120  1.00230.31           C  
ATOM   2546  O   LYS A 347     177.865 160.542  97.150  1.00230.31           O  
ATOM   2547  CB  LYS A 347     179.203 158.974  99.531  1.00230.31           C  
ATOM   2548  N   ASP A 348     179.414 161.913  98.061  1.00231.81           N  
ATOM   2549  CA  ASP A 348     179.826 162.533  96.804  1.00231.81           C  
ATOM   2550  C   ASP A 348     178.634 163.028  95.992  1.00231.81           C  
ATOM   2551  O   ASP A 348     178.600 162.870  94.768  1.00231.81           O  
ATOM   2552  CB  ASP A 348     180.661 161.559  95.969  1.00231.81           C  
ATOM   2553  N   ILE A 349     177.648 163.629  96.655  1.00228.57           N  
ATOM   2554  CA  ILE A 349     176.455 164.092  95.959  1.00228.57           C  
ATOM   2555  C   ILE A 349     176.682 165.511  95.458  1.00228.57           C  
ATOM   2556  O   ILE A 349     177.127 166.389  96.208  1.00228.57           O  
ATOM   2557  CB  ILE A 349     175.230 164.019  96.881  1.00228.57           C  
ATOM   2558  N   SER A 350     176.377 165.741  94.183  1.00232.09           N  
ATOM   2559  CA  SER A 350     176.545 167.049  93.571  1.00232.09           C  
ATOM   2560  C   SER A 350     175.491 167.249  92.494  1.00232.09           C  
ATOM   2561  O   SER A 350     175.264 166.366  91.663  1.00232.09           O  
ATOM   2562  CB  SER A 350     177.943 167.206  92.961  1.00232.09           C  
ATOM   2563  N   PHE A 351     174.851 168.415  92.519  1.00229.57           N  
ATOM   2564  CA  PHE A 351     173.897 168.801  91.490  1.00229.57           C  
ATOM   2565  C   PHE A 351     173.502 170.247  91.737  1.00229.57           C  
ATOM   2566  O   PHE A 351     173.785 170.811  92.796  1.00229.57           O  
ATOM   2567  CB  PHE A 351     172.663 167.892  91.481  1.00229.57           C  
ATOM   2568  N   SER A 352     172.847 170.843  90.743  1.00240.27           N  
ATOM   2569  CA  SER A 352     172.458 172.244  90.816  1.00240.27           C  
ATOM   2570  C   SER A 352     171.172 172.465  90.037  1.00240.27           C  
ATOM   2571  O   SER A 352     170.997 171.907  88.950  1.00240.27           O  
ATOM   2572  CB  SER A 352     173.565 173.152  90.268  1.00240.27           C  
ATOM   2573  N   ILE A 353     170.280 173.276  90.598  1.00233.92           N  
ATOM   2574  CA  ILE A 353     169.049 173.686  89.937  1.00233.92           C  
ATOM   2575  C   ILE A 353     168.848 175.173  90.185  1.00233.92           C  
ATOM   2576  O   ILE A 353     169.111 175.670  91.286  1.00233.92           O  
ATOM   2577  CB  ILE A 353     167.830 172.881  90.430  1.00233.92           C  
ATOM   2578  N   GLN A 354     168.381 175.876  89.168  1.00239.09           N  
ATOM   2579  CA  GLN A 354     168.252 177.323  89.183  1.00239.09           C  
ATOM   2580  C   GLN A 354     166.806 177.729  89.413  1.00239.09           C  
ATOM   2581  O   GLN A 354     165.896 176.896  89.395  1.00239.09           O  
ATOM   2582  CB  GLN A 354     168.769 177.900  87.864  1.00239.09           C  
ATOM   2583  N   PRO A 355     166.555 179.019  89.640  1.00238.50           N  
ATOM   2584  CA  PRO A 355     165.182 179.465  89.902  1.00238.50           C  
ATOM   2585  C   PRO A 355     164.248 179.135  88.748  1.00238.50           C  
ATOM   2586  O   PRO A 355     164.644 179.117  87.580  1.00238.50           O  
ATOM   2587  CB  PRO A 355     165.331 180.979  90.083  1.00238.50           C  
ATOM   2588  N   GLY A 356     162.991 178.869  89.093  1.00241.84           N  
ATOM   2589  CA  GLY A 356     161.979 178.601  88.090  1.00241.84           C  
ATOM   2590  C   GLY A 356     162.176 177.322  87.310  1.00241.84           C  
ATOM   2591  O   GLY A 356     162.016 177.323  86.086  1.00241.84           O  
ATOM   2592  N   GLU A 357     162.523 176.227  87.982  1.00240.68           N  
ATOM   2593  CA  GLU A 357     162.686 174.938  87.327  1.00240.68           C  
ATOM   2594  C   GLU A 357     162.126 173.843  88.222  1.00240.68           C  
ATOM   2595  O   GLU A 357     162.086 173.990  89.446  1.00240.68           O  
ATOM   2596  CB  GLU A 357     164.157 174.652  87.008  1.00240.68           C  
ATOM   2597  N   MET A 358     161.689 172.751  87.602  1.00237.51           N  
ATOM   2598  CA  MET A 358     161.140 171.601  88.307  1.00237.51           C  
ATOM   2599  C   MET A 358     161.977 170.377  87.972  1.00237.51           C  
ATOM   2600  O   MET A 358     162.411 170.214  86.828  1.00237.51           O  
ATOM   2601  CB  MET A 358     159.677 171.362  87.922  1.00237.51           C  
ATOM   2602  N   ILE A 359     162.205 169.525  88.967  1.00236.72           N  
ATOM   2603  CA  ILE A 359     162.997 168.315  88.795  1.00236.72           C  
ATOM   2604  C   ILE A 359     162.462 167.240  89.728  1.00236.72           C  
ATOM   2605  O   ILE A 359     161.977 167.539  90.825  1.00236.72           O  
ATOM   2606  CB  ILE A 359     164.495 168.575  89.060  1.00236.72           C  
ATOM   2607  N   GLY A 360     162.548 165.989  89.288  1.00238.04           N  
ATOM   2608  CA  GLY A 360     162.077 164.854  90.065  1.00238.04           C  
ATOM   2609  C   GLY A 360     163.229 163.949  90.464  1.00238.04           C  
ATOM   2610  O   GLY A 360     164.271 163.925  89.808  1.00238.04           O  
ATOM   2611  N   ILE A 361     163.027 163.202  91.547  1.00231.87           N  
ATOM   2612  CA  ILE A 361     164.038 162.305  92.092  1.00231.87           C  
ATOM   2613  C   ILE A 361     163.413 160.931  92.274  1.00231.87           C  
ATOM   2614  O   ILE A 361     162.259 160.820  92.704  1.00231.87           O  
ATOM   2615  CB  ILE A 361     164.600 162.815  93.432  1.00231.87           C  
ATOM   2616  N   VAL A 362     164.175 159.887  91.951  1.00232.95           N  
ATOM   2617  CA  VAL A 362     163.707 158.514  92.081  1.00232.95           C  
ATOM   2618  C   VAL A 362     164.895 157.636  92.447  1.00232.95           C  
ATOM   2619  O   VAL A 362     166.020 157.863  91.994  1.00232.95           O  
ATOM   2620  CB  VAL A 362     163.030 158.019  90.782  1.00232.95           C  
ATOM   2621  N   GLY A 363     164.636 156.628  93.270  1.00241.98           N  
ATOM   2622  CA  GLY A 363     165.688 155.726  93.704  1.00241.98           C  
ATOM   2623  C   GLY A 363     165.085 154.457  94.263  1.00241.98           C  
ATOM   2624  O   GLY A 363     163.863 154.293  94.327  1.00241.98           O  
ATOM   2625  N   ALA A 364     165.971 153.552  94.672  1.00234.63           N  
ATOM   2626  CA  ALA A 364     165.532 152.267  95.194  1.00234.63           C  
ATOM   2627  C   ALA A 364     164.715 152.456  96.466  1.00234.63           C  
ATOM   2628  O   ALA A 364     164.987 153.339  97.283  1.00234.63           O  
ATOM   2629  CB  ALA A 364     166.735 151.366  95.473  1.00234.63           C  
ATOM   2630  N   THR A 365     163.698 151.611  96.627  1.00236.60           N  
ATOM   2631  CA  THR A 365     162.844 151.680  97.805  1.00236.60           C  
ATOM   2632  C   THR A 365     163.675 151.475  99.063  1.00236.60           C  
ATOM   2633  O   THR A 365     164.484 150.545  99.140  1.00236.60           O  
ATOM   2634  CB  THR A 365     161.740 150.627  97.718  1.00236.60           C  
ATOM   2635  N   GLY A 366     163.479 152.349 100.045  1.00224.53           N  
ATOM   2636  CA  GLY A 366     164.231 152.270 101.278  1.00224.53           C  
ATOM   2637  C   GLY A 366     165.648 152.785 101.187  1.00224.53           C  
ATOM   2638  O   GLY A 366     166.326 152.874 102.215  1.00224.53           O  
ATOM   2639  N   ALA A 367     166.117 153.135  99.988  1.00225.38           N  
ATOM   2640  CA  ALA A 367     167.467 153.665  99.802  1.00225.38           C  
ATOM   2641  C   ALA A 367     167.437 155.172 100.053  1.00225.38           C  
ATOM   2642  O   ALA A 367     167.632 155.999  99.160  1.00225.38           O  
ATOM   2643  CB  ALA A 367     167.984 153.337  98.409  1.00225.38           C  
ATOM   2644  N   GLY A 368     167.184 155.522 101.311  1.00209.41           N  
ATOM   2645  CA  GLY A 368     166.985 156.910 101.668  1.00209.41           C  
ATOM   2646  C   GLY A 368     165.880 157.516 100.832  1.00209.41           C  
ATOM   2647  O   GLY A 368     166.128 158.398 100.005  1.00209.41           O  
ATOM   2648  N   LYS A 369     164.651 157.041 101.044  1.00198.16           N  
ATOM   2649  CA  LYS A 369     163.545 157.417 100.171  1.00198.16           C  
ATOM   2650  C   LYS A 369     163.456 158.927 100.014  1.00198.16           C  
ATOM   2651  O   LYS A 369     163.204 159.435  98.916  1.00198.16           O  
ATOM   2652  CB  LYS A 369     162.235 156.861 100.726  1.00198.16           C  
ATOM   2653  N   SER A 370     163.666 159.663 101.103  1.00203.30           N  
ATOM   2654  CA  SER A 370     163.559 161.113 101.075  1.00203.30           C  
ATOM   2655  C   SER A 370     164.640 161.833 101.864  1.00203.30           C  
ATOM   2656  O   SER A 370     164.534 163.051 102.034  1.00203.30           O  
ATOM   2657  CB  SER A 370     162.189 161.552 101.613  1.00203.30           C  
ATOM   2658  N   THR A 371     165.669 161.135 102.345  1.00214.61           N  
ATOM   2659  CA  THR A 371     166.663 161.785 103.193  1.00214.61           C  
ATOM   2660  C   THR A 371     167.438 162.859 102.443  1.00214.61           C  
ATOM   2661  O   THR A 371     167.684 163.944 102.987  1.00214.61           O  
ATOM   2662  CB  THR A 371     167.636 160.751 103.767  1.00214.61           C  
ATOM   2663  N   LEU A 372     167.837 162.580 101.201  1.00217.87           N  
ATOM   2664  CA  LEU A 372     168.611 163.560 100.447  1.00217.87           C  
ATOM   2665  C   LEU A 372     167.838 164.862 100.310  1.00217.87           C  
ATOM   2666  O   LEU A 372     168.390 165.952 100.501  1.00217.87           O  
ATOM   2667  CB  LEU A 372     168.971 163.002  99.072  1.00217.87           C  
ATOM   2668  N   ALA A 373     166.550 164.767  99.983  1.00213.11           N  
ATOM   2669  CA  ALA A 373     165.711 165.957  99.969  1.00213.11           C  
ATOM   2670  C   ALA A 373     165.613 166.572 101.356  1.00213.11           C  
ATOM   2671  O   ALA A 373     165.644 167.799 101.499  1.00213.11           O  
ATOM   2672  CB  ALA A 373     164.320 165.610  99.444  1.00213.11           C  
ATOM   2673  N   GLN A 374     165.500 165.737 102.388  1.00207.56           N  
ATOM   2674  CA  GLN A 374     165.422 166.226 103.754  1.00207.56           C  
ATOM   2675  C   GLN A 374     166.647 167.032 104.150  1.00207.56           C  
ATOM   2676  O   GLN A 374     166.562 167.844 105.077  1.00207.56           O  
ATOM   2677  CB  GLN A 374     165.249 165.047 104.712  1.00207.56           C  
ATOM   2678  N   LEU A 375     167.775 166.828 103.477  1.00222.67           N  
ATOM   2679  CA  LEU A 375     168.988 167.570 103.786  1.00222.67           C  
ATOM   2680  C   LEU A 375     168.895 169.049 103.437  1.00222.67           C  
ATOM   2681  O   LEU A 375     169.566 169.860 104.085  1.00222.67           O  
ATOM   2682  CB  LEU A 375     170.189 166.962 103.055  1.00222.67           C  
ATOM   2683  N   ILE A 376     168.102 169.426 102.437  1.00217.37           N  
ATOM   2684  CA  ILE A 376     167.981 170.835 102.069  1.00217.37           C  
ATOM   2685  C   ILE A 376     167.532 171.602 103.307  1.00217.37           C  
ATOM   2686  O   ILE A 376     168.114 172.649 103.623  1.00217.37           O  
ATOM   2687  CB  ILE A 376     167.030 171.042 100.879  1.00217.37           C  
ATOM   2688  N   PRO A 377     166.518 171.139 104.034  1.00212.32           N  
ATOM   2689  CA  PRO A 377     166.348 171.617 105.410  1.00212.32           C  
ATOM   2690  C   PRO A 377     167.594 171.307 106.223  1.00212.32           C  
ATOM   2691  O   PRO A 377     168.133 170.200 106.163  1.00212.32           O  
ATOM   2692  CB  PRO A 377     165.130 170.837 105.914  1.00212.32           C  
ATOM   2693  N   ARG A 378     168.044 172.287 107.003  1.00220.27           N  
ATOM   2694  CA  ARG A 378     169.269 172.090 107.767  1.00220.27           C  
ATOM   2695  C   ARG A 378     169.098 171.102 108.909  1.00220.27           C  
ATOM   2696  O   ARG A 378     170.050 170.903 109.671  1.00220.27           O  
ATOM   2697  CB  ARG A 378     169.774 173.427 108.312  1.00220.27           C  
ATOM   2698  N   LEU A 379     167.930 170.469 109.042  1.00204.01           N  
ATOM   2699  CA  LEU A 379     167.724 169.507 110.116  1.00204.01           C  
ATOM   2700  C   LEU A 379     168.752 168.384 110.079  1.00204.01           C  
ATOM   2701  O   LEU A 379     169.029 167.775 111.118  1.00204.01           O  
ATOM   2702  CB  LEU A 379     166.296 168.961 110.037  1.00204.01           C  
ATOM   2703  N   PHE A 380     169.319 168.095 108.911  1.00208.30           N  
ATOM   2704  CA  PHE A 380     170.528 167.296 108.799  1.00208.30           C  
ATOM   2705  C   PHE A 380     171.651 168.175 108.270  1.00208.30           C  
ATOM   2706  O   PHE A 380     171.407 169.184 107.603  1.00208.30           O  
ATOM   2707  CB  PHE A 380     170.348 166.086 107.871  1.00208.30           C  
ATOM   2708  N   ASP A 381     172.886 167.785 108.579  1.00214.36           N  
ATOM   2709  CA  ASP A 381     174.050 168.518 108.121  1.00214.36           C  
ATOM   2710  C   ASP A 381     174.943 167.617 107.277  1.00214.36           C  
ATOM   2711  O   ASP A 381     175.114 166.438 107.604  1.00214.36           O  
ATOM   2712  CB  ASP A 381     174.859 169.066 109.305  1.00214.36           C  
ATOM   2713  N   PRO A 382     175.523 168.132 106.194  1.00215.55           N  
ATOM   2714  CA  PRO A 382     176.422 167.300 105.383  1.00215.55           C  
ATOM   2715  C   PRO A 382     177.709 167.002 106.134  1.00215.55           C  
ATOM   2716  O   PRO A 382     178.483 167.905 106.459  1.00215.55           O  
ATOM   2717  CB  PRO A 382     176.671 168.160 104.140  1.00215.55           C  
ATOM   2718  N   THR A 383     177.935 165.718 106.413  1.00215.93           N  
ATOM   2719  CA  THR A 383     179.169 165.328 107.084  1.00215.93           C  
ATOM   2720  C   THR A 383     180.388 165.695 106.251  1.00215.93           C  
ATOM   2721  O   THR A 383     181.377 166.205 106.791  1.00215.93           O  
ATOM   2722  CB  THR A 383     179.161 163.828 107.375  1.00215.93           C  
ATOM   2723  N   GLU A 384     180.336 165.450 104.945  1.00223.72           N  
ATOM   2724  CA  GLU A 384     181.379 165.874 104.026  1.00223.72           C  
ATOM   2725  C   GLU A 384     180.732 166.652 102.891  1.00223.72           C  
ATOM   2726  O   GLU A 384     179.553 166.467 102.580  1.00223.72           O  
ATOM   2727  CB  GLU A 384     182.173 164.683 103.474  1.00223.72           C  
ATOM   2728  N   GLY A 385     181.516 167.532 102.277  1.00224.97           N  
ATOM   2729  CA  GLY A 385     180.961 168.368 101.235  1.00224.97           C  
ATOM   2730  C   GLY A 385     180.062 169.447 101.820  1.00224.97           C  
ATOM   2731  O   GLY A 385     180.102 169.761 103.013  1.00224.97           O  
ATOM   2732  N   LYS A 386     179.234 170.020 100.949  1.00227.16           N  
ATOM   2733  CA  LYS A 386     178.337 171.090 101.355  1.00227.16           C  
ATOM   2734  C   LYS A 386     177.276 171.297 100.286  1.00227.16           C  
ATOM   2735  O   LYS A 386     177.377 170.781  99.170  1.00227.16           O  
ATOM   2736  CB  LYS A 386     179.097 172.398 101.596  1.00227.16           C  
ATOM   2737  N   ILE A 387     176.249 172.061 100.649  1.00228.71           N  
ATOM   2738  CA  ILE A 387     175.235 172.516  99.708  1.00228.71           C  
ATOM   2739  C   ILE A 387     174.968 173.989  99.970  1.00228.71           C  
ATOM   2740  O   ILE A 387     174.908 174.437 101.120  1.00228.71           O  
ATOM   2741  CB  ILE A 387     173.929 171.689  99.797  1.00228.71           C  
ATOM   2742  N   GLU A 388     174.823 174.749  98.889  1.00227.58           N  
ATOM   2743  CA  GLU A 388     174.451 176.153  98.969  1.00227.58           C  
ATOM   2744  C   GLU A 388     173.124 176.342  98.256  1.00227.58           C  
ATOM   2745  O   GLU A 388     173.001 176.022  97.069  1.00227.58           O  
ATOM   2746  CB  GLU A 388     175.525 177.056  98.354  1.00227.58           C  
ATOM   2747  N   VAL A 389     172.135 176.853  98.980  1.00230.33           N  
ATOM   2748  CA  VAL A 389     170.815 177.132  98.432  1.00230.33           C  
ATOM   2749  C   VAL A 389     170.717 178.639  98.251  1.00230.33           C  
ATOM   2750  O   VAL A 389     170.755 179.390  99.233  1.00230.33           O  
ATOM   2751  CB  VAL A 389     169.695 176.605  99.342  1.00230.33           C  
ATOM   2752  N   GLY A 390     170.592 179.079  97.003  1.00228.66           N  
ATOM   2753  CA  GLY A 390     170.675 180.497  96.722  1.00228.66           C  
ATOM   2754  C   GLY A 390     172.081 181.040  96.791  1.00228.66           C  
ATOM   2755  O   GLY A 390     172.264 182.248  96.963  1.00228.66           O  
ATOM   2756  N   GLY A 391     173.086 180.176  96.667  1.00231.59           N  
ATOM   2757  CA  GLY A 391     174.466 180.607  96.743  1.00231.59           C  
ATOM   2758  C   GLY A 391     175.006 180.778  98.143  1.00231.59           C  
ATOM   2759  O   GLY A 391     176.088 181.348  98.306  1.00231.59           O  
ATOM   2760  N   VAL A 392     174.289 180.307  99.160  1.00228.80           N  
ATOM   2761  CA  VAL A 392     174.700 180.437 100.552  1.00228.80           C  
ATOM   2762  C   VAL A 392     174.674 179.058 101.196  1.00228.80           C  
ATOM   2763  O   VAL A 392     173.696 178.315 101.053  1.00228.80           O  
ATOM   2764  CB  VAL A 392     173.797 181.422 101.313  1.00228.80           C  
ATOM   2765  N   ASP A 393     175.747 178.723 101.907  1.00229.95           N  
ATOM   2766  CA  ASP A 393     175.885 177.396 102.489  1.00229.95           C  
ATOM   2767  C   ASP A 393     174.928 177.206 103.660  1.00229.95           C  
ATOM   2768  O   ASP A 393     174.409 178.167 104.236  1.00229.95           O  
ATOM   2769  CB  ASP A 393     177.322 177.174 102.959  1.00229.95           C  
ATOM   2770  N   LEU A 394     174.702 175.938 104.013  1.00223.11           N  
ATOM   2771  CA  LEU A 394     173.897 175.628 105.189  1.00223.11           C  
ATOM   2772  C   LEU A 394     174.531 176.196 106.450  1.00223.11           C  
ATOM   2773  O   LEU A 394     173.839 176.750 107.311  1.00223.11           O  
ATOM   2774  CB  LEU A 394     173.727 174.115 105.320  1.00223.11           C  
ATOM   2775  N   ARG A 395     175.850 176.059 106.581  1.00228.51           N  
ATOM   2776  CA  ARG A 395     176.544 176.638 107.722  1.00228.51           C  
ATOM   2777  C   ARG A 395     176.399 178.151 107.770  1.00228.51           C  
ATOM   2778  O   ARG A 395     176.484 178.737 108.854  1.00228.51           O  
ATOM   2779  CB  ARG A 395     178.026 176.267 107.676  1.00228.51           C  
ATOM   2780  N   GLU A 396     176.180 178.790 106.623  1.00228.33           N  
ATOM   2781  CA  GLU A 396     176.073 180.240 106.546  1.00228.33           C  
ATOM   2782  C   GLU A 396     174.656 180.748 106.757  1.00228.33           C  
ATOM   2783  O   GLU A 396     174.479 181.881 107.215  1.00228.33           O  
ATOM   2784  CB  GLU A 396     176.574 180.729 105.183  1.00228.33           C  
ATOM   2785  N   VAL A 397     173.648 179.941 106.437  1.00231.11           N  
ATOM   2786  CA  VAL A 397     172.260 180.385 106.498  1.00231.11           C  
ATOM   2787  C   VAL A 397     171.759 180.268 107.931  1.00231.11           C  
ATOM   2788  O   VAL A 397     172.359 179.568 108.755  1.00231.11           O  
ATOM   2789  CB  VAL A 397     171.378 179.573 105.529  1.00231.11           C  
ATOM   2790  N   ASN A 398     170.660 180.954 108.236  1.00228.04           N  
ATOM   2791  CA  ASN A 398     170.034 180.902 109.547  1.00228.04           C  
ATOM   2792  C   ASN A 398     168.580 180.486 109.391  1.00228.04           C  
ATOM   2793  O   ASN A 398     167.943 180.757 108.369  1.00228.04           O  
ATOM   2794  CB  ASN A 398     170.123 182.250 110.276  1.00228.04           C  
ATOM   2795  N   GLU A 399     168.060 179.827 110.428  1.00217.33           N  
ATOM   2796  CA  GLU A 399     166.769 179.158 110.326  1.00217.33           C  
ATOM   2797  C   GLU A 399     165.655 180.094 109.882  1.00217.33           C  
ATOM   2798  O   GLU A 399     164.732 179.651 109.189  1.00217.33           O  
ATOM   2799  CB  GLU A 399     166.407 178.525 111.670  1.00217.33           C  
ATOM   2800  N   HIS A 400     165.713 181.371 110.260  1.00217.08           N  
ATOM   2801  CA  HIS A 400     164.646 182.296 109.892  1.00217.08           C  
ATOM   2802  C   HIS A 400     164.418 182.292 108.386  1.00217.08           C  
ATOM   2803  O   HIS A 400     163.279 182.179 107.918  1.00217.08           O  
ATOM   2804  CB  HIS A 400     164.985 183.704 110.383  1.00217.08           C  
ATOM   2805  N   SER A 401     165.496 182.405 107.608  1.00217.13           N  
ATOM   2806  CA  SER A 401     165.358 182.479 106.158  1.00217.13           C  
ATOM   2807  C   SER A 401     164.848 181.164 105.582  1.00217.13           C  
ATOM   2808  O   SER A 401     164.017 181.162 104.667  1.00217.13           O  
ATOM   2809  CB  SER A 401     166.696 182.865 105.532  1.00217.13           C  
ATOM   2810  N   LEU A 402     165.331 180.037 106.106  1.00212.13           N  
ATOM   2811  CA  LEU A 402     164.908 178.737 105.598  1.00212.13           C  
ATOM   2812  C   LEU A 402     163.392 178.602 105.631  1.00212.13           C  
ATOM   2813  O   LEU A 402     162.756 178.283 104.621  1.00212.13           O  
ATOM   2814  CB  LEU A 402     165.554 177.626 106.425  1.00212.13           C  
ATOM   2815  N   ARG A 403     162.796 178.851 106.798  1.00217.75           N  
ATOM   2816  CA  ARG A 403     161.358 178.661 106.945  1.00217.75           C  
ATOM   2817  C   ARG A 403     160.582 179.635 106.070  1.00217.75           C  
ATOM   2818  O   ARG A 403     159.614 179.248 105.404  1.00217.75           O  
ATOM   2819  CB  ARG A 403     160.961 178.826 108.410  1.00217.75           C  
ATOM   2820  N   LYS A 404     160.994 180.901 106.051  1.00227.86           N  
ATOM   2821  CA  LYS A 404     160.270 181.920 105.305  1.00227.86           C  
ATOM   2822  C   LYS A 404     160.566 181.881 103.813  1.00227.86           C  
ATOM   2823  O   LYS A 404     159.920 182.610 103.053  1.00227.86           O  
ATOM   2824  CB  LYS A 404     160.598 183.306 105.869  1.00227.86           C  
ATOM   2825  N   THR A 405     161.521 181.058 103.378  1.00222.87           N  
ATOM   2826  CA  THR A 405     161.846 180.932 101.965  1.00222.87           C  
ATOM   2827  C   THR A 405     161.772 179.506 101.445  1.00222.87           C  
ATOM   2828  O   THR A 405     161.709 179.321 100.224  1.00222.87           O  
ATOM   2829  CB  THR A 405     163.256 181.475 101.686  1.00222.87           C  
ATOM   2830  N   VAL A 406     161.776 178.500 102.315  1.00214.11           N  
ATOM   2831  CA  VAL A 406     161.776 177.104 101.904  1.00214.11           C  
ATOM   2832  C   VAL A 406     160.734 176.355 102.718  1.00214.11           C  
ATOM   2833  O   VAL A 406     160.380 176.770 103.828  1.00214.11           O  
ATOM   2834  CB  VAL A 406     163.165 176.458 102.086  1.00214.11           C  
ATOM   2835  N   SER A 407     160.246 175.250 102.165  1.00209.85           N  
ATOM   2836  CA  SER A 407     159.305 174.375 102.843  1.00209.85           C  
ATOM   2837  C   SER A 407     159.562 172.944 102.402  1.00209.85           C  
ATOM   2838  O   SER A 407     160.216 172.694 101.387  1.00209.85           O  
ATOM   2839  CB  SER A 407     157.853 174.765 102.548  1.00209.85           C  
ATOM   2840  N   PHE A 408     159.036 172.000 103.177  1.00208.95           N  
ATOM   2841  CA  PHE A 408     159.316 170.588 102.940  1.00208.95           C  
ATOM   2842  C   PHE A 408     158.168 169.766 103.504  1.00208.95           C  
ATOM   2843  O   PHE A 408     158.011 169.678 104.725  1.00208.95           O  
ATOM   2844  CB  PHE A 408     160.642 170.190 103.580  1.00208.95           C  
ATOM   2845  N   VAL A 409     157.374 169.162 102.621  1.00203.85           N  
ATOM   2846  CA  VAL A 409     156.345 168.232 103.064  1.00203.85           C  
ATOM   2847  C   VAL A 409     157.010 166.939 103.510  1.00203.85           C  
ATOM   2848  O   VAL A 409     157.854 166.377 102.801  1.00203.85           O  
ATOM   2849  CB  VAL A 409     155.323 167.983 101.946  1.00203.85           C  
ATOM   2850  N   LEU A 410     156.633 166.460 104.690  1.00200.99           N  
ATOM   2851  CA  LEU A 410     157.285 165.292 105.258  1.00200.99           C  
ATOM   2852  C   LEU A 410     156.872 164.026 104.515  1.00200.99           C  
ATOM   2853  O   LEU A 410     155.900 164.001 103.756  1.00200.99           O  
ATOM   2854  CB  LEU A 410     156.941 165.152 106.740  1.00200.99           C  
ATOM   2855  N   GLN A 411     157.639 162.959 104.746  1.00206.33           N  
ATOM   2856  CA  GLN A 411     157.307 161.663 104.170  1.00206.33           C  
ATOM   2857  C   GLN A 411     155.992 161.121 104.712  1.00206.33           C  
ATOM   2858  O   GLN A 411     155.414 160.210 104.109  1.00206.33           O  
ATOM   2859  CB  GLN A 411     158.434 160.666 104.447  1.00206.33           C  
ATOM   2860  N   LYS A 412     155.510 161.658 105.830  1.00205.03           N  
ATOM   2861  CA  LYS A 412     154.276 161.210 106.455  1.00205.03           C  
ATOM   2862  C   LYS A 412     153.406 162.417 106.768  1.00205.03           C  
ATOM   2863  O   LYS A 412     153.917 163.510 107.030  1.00205.03           O  
ATOM   2864  CB  LYS A 412     154.560 160.421 107.739  1.00205.03           C  
ATOM   2865  N   ALA A 413     152.092 162.215 106.735  1.00204.46           N  
ATOM   2866  CA  ALA A 413     151.151 163.283 107.038  1.00204.46           C  
ATOM   2867  C   ALA A 413     150.970 163.406 108.545  1.00204.46           C  
ATOM   2868  O   ALA A 413     150.732 162.409 109.235  1.00204.46           O  
ATOM   2869  CB  ALA A 413     149.809 163.017 106.361  1.00204.46           C  
ATOM   2870  N   ILE A 414     151.076 164.631 109.053  1.00202.72           N  
ATOM   2871  CA  ILE A 414     151.007 164.910 110.482  1.00202.72           C  
ATOM   2872  C   ILE A 414     149.979 166.005 110.712  1.00202.72           C  
ATOM   2873  O   ILE A 414     149.990 167.029 110.020  1.00202.72           O  
ATOM   2874  CB  ILE A 414     152.376 165.333 111.042  1.00202.72           C  
ATOM   2875  N   LEU A 415     149.099 165.792 111.687  1.00203.37           N  
ATOM   2876  CA  LEU A 415     148.109 166.779 112.085  1.00203.37           C  
ATOM   2877  C   LEU A 415     148.076 166.871 113.603  1.00203.37           C  
ATOM   2878  O   LEU A 415     148.496 165.953 114.311  1.00203.37           O  
ATOM   2879  CB  LEU A 415     146.713 166.432 111.555  1.00203.37           C  
ATOM   2880  N   PHE A 416     147.567 167.995 114.098  1.00190.51           N  
ATOM   2881  CA  PHE A 416     147.481 168.256 115.525  1.00190.51           C  
ATOM   2882  C   PHE A 416     146.036 168.526 115.918  1.00190.51           C  
ATOM   2883  O   PHE A 416     145.218 168.946 115.095  1.00190.51           O  
ATOM   2884  CB  PHE A 416     148.354 169.450 115.923  1.00190.51           C  
ATOM   2885  N   SER A 417     145.732 168.277 117.190  1.00204.89           N  
ATOM   2886  CA  SER A 417     144.379 168.456 117.691  1.00204.89           C  
ATOM   2887  C   SER A 417     143.901 169.885 117.455  1.00204.89           C  
ATOM   2888  O   SER A 417     144.683 170.796 117.171  1.00204.89           O  
ATOM   2889  CB  SER A 417     144.312 168.132 119.182  1.00204.89           C  
ATOM   2890  N   GLY A 418     142.591 170.072 117.579  1.00215.87           N  
ATOM   2891  CA  GLY A 418     141.995 171.381 117.410  1.00215.87           C  
ATOM   2892  C   GLY A 418     141.283 171.525 116.083  1.00215.87           C  
ATOM   2893  O   GLY A 418     140.565 170.618 115.653  1.00215.87           O  
ATOM   2894  N   THR A 419     141.474 172.664 115.429  1.00221.58           N  
ATOM   2895  CA  THR A 419     140.852 172.933 114.144  1.00221.58           C  
ATOM   2896  C   THR A 419     141.850 172.721 113.012  1.00221.58           C  
ATOM   2897  O   THR A 419     143.065 172.818 113.191  1.00221.58           O  
ATOM   2898  CB  THR A 419     140.315 174.363 114.089  1.00221.58           C  
ATOM   2899  N   ILE A 420     141.314 172.423 111.830  1.00213.25           N  
ATOM   2900  CA  ILE A 420     142.161 172.306 110.648  1.00213.25           C  
ATOM   2901  C   ILE A 420     142.725 173.667 110.268  1.00213.25           C  
ATOM   2902  O   ILE A 420     143.795 173.763 109.655  1.00213.25           O  
ATOM   2903  CB  ILE A 420     141.372 171.672 109.489  1.00213.25           C  
ATOM   2904  N   ALA A 421     142.016 174.741 110.621  1.00215.15           N  
ATOM   2905  CA  ALA A 421     142.478 176.077 110.266  1.00215.15           C  
ATOM   2906  C   ALA A 421     143.835 176.376 110.885  1.00215.15           C  
ATOM   2907  O   ALA A 421     144.730 176.899 110.214  1.00215.15           O  
ATOM   2908  CB  ALA A 421     141.452 177.121 110.705  1.00215.15           C  
ATOM   2909  N   GLN A 422     144.012 176.050 112.166  1.00211.82           N  
ATOM   2910  CA  GLN A 422     145.291 176.320 112.814  1.00211.82           C  
ATOM   2911  C   GLN A 422     146.398 175.449 112.231  1.00211.82           C  
ATOM   2912  O   GLN A 422     147.528 175.916 112.035  1.00211.82           O  
ATOM   2913  CB  GLN A 422     145.165 176.113 114.323  1.00211.82           C  
ATOM   2914  N   ASN A 423     146.095 174.183 111.936  1.00207.11           N  
ATOM   2915  CA  ASN A 423     147.094 173.324 111.312  1.00207.11           C  
ATOM   2916  C   ASN A 423     147.525 173.873 109.963  1.00207.11           C  
ATOM   2917  O   ASN A 423     148.713 173.839 109.629  1.00207.11           O  
ATOM   2918  CB  ASN A 423     146.554 171.904 111.168  1.00207.11           C  
ATOM   2919  N   LEU A 424     146.580 174.381 109.177  1.00216.06           N  
ATOM   2920  CA  LEU A 424     146.944 175.067 107.947  1.00216.06           C  
ATOM   2921  C   LEU A 424     147.804 176.288 108.242  1.00216.06           C  
ATOM   2922  O   LEU A 424     148.804 176.531 107.559  1.00216.06           O  
ATOM   2923  CB  LEU A 424     145.684 175.474 107.188  1.00216.06           C  
ATOM   2924  N   ARG A 425     147.434 177.054 109.268  1.00211.18           N  
ATOM   2925  CA  ARG A 425     148.197 178.235 109.644  1.00211.18           C  
ATOM   2926  C   ARG A 425     149.600 177.891 110.110  1.00211.18           C  
ATOM   2927  O   ARG A 425     150.443 178.792 110.195  1.00211.18           O  
ATOM   2928  CB  ARG A 425     147.465 179.001 110.748  1.00211.18           C  
ATOM   2929  N   HIS A 426     149.866 176.623 110.429  1.00202.64           N  
ATOM   2930  CA  HIS A 426     151.222 176.221 110.785  1.00202.64           C  
ATOM   2931  C   HIS A 426     152.237 176.809 109.814  1.00202.64           C  
ATOM   2932  O   HIS A 426     153.268 177.353 110.225  1.00202.64           O  
ATOM   2933  CB  HIS A 426     151.334 174.696 110.800  1.00202.64           C  
ATOM   2934  N   GLY A 427     151.956 176.710 108.514  1.00201.90           N  
ATOM   2935  CA  GLY A 427     152.878 177.224 107.519  1.00201.90           C  
ATOM   2936  C   GLY A 427     153.123 178.714 107.615  1.00201.90           C  
ATOM   2937  O   GLY A 427     154.272 179.149 107.497  1.00201.90           O  
ATOM   2938  N   LYS A 428     152.074 179.505 107.831  1.00206.38           N  
ATOM   2939  CA  LYS A 428     152.217 180.958 107.887  1.00206.38           C  
ATOM   2940  C   LYS A 428     151.416 181.480 109.066  1.00206.38           C  
ATOM   2941  O   LYS A 428     150.242 181.132 109.221  1.00206.38           O  
ATOM   2942  CB  LYS A 428     151.746 181.599 106.587  1.00206.38           C  
ATOM   2943  N   ARG A 429     152.045 182.325 109.884  1.00206.90           N  
ATOM   2944  CA  ARG A 429     151.388 182.811 111.091  1.00206.90           C  
ATOM   2945  C   ARG A 429     150.149 183.633 110.769  1.00206.90           C  
ATOM   2946  O   ARG A 429     149.107 183.462 111.413  1.00206.90           O  
ATOM   2947  CB  ARG A 429     152.365 183.648 111.921  1.00206.90           C  
ATOM   2948  N   ASP A 430     150.234 184.519 109.775  1.00216.06           N  
ATOM   2949  CA  ASP A 430     149.178 185.492 109.517  1.00216.06           C  
ATOM   2950  C   ASP A 430     148.397 185.177 108.248  1.00216.06           C  
ATOM   2951  O   ASP A 430     147.762 186.074 107.683  1.00216.06           O  
ATOM   2952  CB  ASP A 430     149.764 186.903 109.425  1.00216.06           C  
ATOM   2953  N   ALA A 431     148.425 183.932 107.782  1.00213.72           N  
ATOM   2954  CA  ALA A 431     147.689 183.590 106.574  1.00213.72           C  
ATOM   2955  C   ALA A 431     146.200 183.817 106.786  1.00213.72           C  
ATOM   2956  O   ALA A 431     145.552 183.106 107.559  1.00213.72           O  
ATOM   2957  CB  ALA A 431     147.952 182.139 106.181  1.00213.72           C  
ATOM   2958  N   SER A 432     145.657 184.815 106.097  1.00220.91           N  
ATOM   2959  CA  SER A 432     144.231 185.071 106.172  1.00220.91           C  
ATOM   2960  C   SER A 432     143.457 183.894 105.590  1.00220.91           C  
ATOM   2961  O   SER A 432     144.024 182.966 105.006  1.00220.91           O  
ATOM   2962  CB  SER A 432     143.871 186.352 105.421  1.00220.91           C  
ATOM   2963  N   GLU A 433     142.135 183.941 105.756  1.00222.47           N  
ATOM   2964  CA  GLU A 433     141.299 182.901 105.174  1.00222.47           C  
ATOM   2965  C   GLU A 433     141.463 182.847 103.664  1.00222.47           C  
ATOM   2966  O   GLU A 433     141.608 181.758 103.097  1.00222.47           O  
ATOM   2967  CB  GLU A 433     139.836 183.135 105.542  1.00222.47           C  
ATOM   2968  N   ALA A 434     141.489 184.009 103.004  1.00221.26           N  
ATOM   2969  CA  ALA A 434     141.552 184.031 101.547  1.00221.26           C  
ATOM   2970  C   ALA A 434     142.711 183.188 101.034  1.00221.26           C  
ATOM   2971  O   ALA A 434     142.514 182.286 100.209  1.00221.26           O  
ATOM   2972  CB  ALA A 434     141.678 185.470 101.051  1.00221.26           C  
ATOM   2973  N   ASP A 435     143.919 183.444 101.536  1.00217.56           N  
ATOM   2974  CA  ASP A 435     145.054 182.608 101.169  1.00217.56           C  
ATOM   2975  C   ASP A 435     144.796 181.161 101.557  1.00217.56           C  
ATOM   2976  O   ASP A 435     145.296 180.236 100.907  1.00217.56           O  
ATOM   2977  CB  ASP A 435     146.328 183.122 101.840  1.00217.56           C  
ATOM   2978  N   MET A 436     144.005 180.948 102.608  1.00219.10           N  
ATOM   2979  CA  MET A 436     143.729 179.590 103.055  1.00219.10           C  
ATOM   2980  C   MET A 436     142.987 178.807 101.978  1.00219.10           C  
ATOM   2981  O   MET A 436     143.402 177.704 101.603  1.00219.10           O  
ATOM   2982  CB  MET A 436     142.931 179.629 104.358  1.00219.10           C  
ATOM   2983  N   GLU A 437     141.898 179.368 101.442  1.00223.64           N  
ATOM   2984  CA  GLU A 437     141.197 178.626 100.398  1.00223.64           C  
ATOM   2985  C   GLU A 437     141.956 178.674  99.080  1.00223.64           C  
ATOM   2986  O   GLU A 437     141.776 177.787  98.242  1.00223.64           O  
ATOM   2987  CB  GLU A 437     139.755 179.105 100.184  1.00223.64           C  
ATOM   2988  N   ARG A 438     142.812 179.675  98.868  1.00216.48           N  
ATOM   2989  CA  ARG A 438     143.693 179.615  97.705  1.00216.48           C  
ATOM   2990  C   ARG A 438     144.573 178.373  97.767  1.00216.48           C  
ATOM   2991  O   ARG A 438     144.672 177.614  96.795  1.00216.48           O  
ATOM   2992  CB  ARG A 438     144.546 180.880  97.614  1.00216.48           C  
ATOM   2993  N   ALA A 439     145.202 178.139  98.918  1.00212.24           N  
ATOM   2994  CA  ALA A 439     146.012 176.939  99.086  1.00212.24           C  
ATOM   2995  C   ALA A 439     145.158 175.684  98.967  1.00212.24           C  
ATOM   2996  O   ALA A 439     145.575 174.693  98.356  1.00212.24           O  
ATOM   2997  CB  ALA A 439     146.728 176.974 100.436  1.00212.24           C  
ATOM   2998  N   SER A 440     143.957 175.705  99.549  1.00218.04           N  
ATOM   2999  CA  SER A 440     143.078 174.544  99.458  1.00218.04           C  
ATOM   3000  C   SER A 440     142.765 174.206  98.006  1.00218.04           C  
ATOM   3001  O   SER A 440     142.875 173.047  97.590  1.00218.04           O  
ATOM   3002  CB  SER A 440     141.790 174.808 100.237  1.00218.04           C  
ATOM   3003  N   GLY A 441     142.381 175.211  97.217  1.00221.34           N  
ATOM   3004  CA  GLY A 441     142.106 174.977  95.811  1.00221.34           C  
ATOM   3005  C   GLY A 441     143.333 174.510  95.058  1.00221.34           C  
ATOM   3006  O   GLY A 441     143.238 173.668  94.161  1.00221.34           O  
ATOM   3007  N   ILE A 442     144.504 175.042  95.413  1.00217.51           N  
ATOM   3008  CA  ILE A 442     145.737 174.518  94.839  1.00217.51           C  
ATOM   3009  C   ILE A 442     145.849 173.031  95.127  1.00217.51           C  
ATOM   3010  O   ILE A 442     146.256 172.248  94.260  1.00217.51           O  
ATOM   3011  CB  ILE A 442     146.952 175.296  95.378  1.00217.51           C  
ATOM   3012  N   ALA A 443     145.490 172.617  96.338  1.00216.86           N  
ATOM   3013  CA  ALA A 443     145.425 171.208  96.697  1.00216.86           C  
ATOM   3014  C   ALA A 443     144.063 170.593  96.410  1.00216.86           C  
ATOM   3015  O   ALA A 443     143.883 169.392  96.632  1.00216.86           O  
ATOM   3016  CB  ALA A 443     145.761 171.027  98.176  1.00216.86           C  
ATOM   3017  N   GLN A 444     143.109 171.380  95.929  1.00221.34           N  
ATOM   3018  CA  GLN A 444     141.780 170.895  95.574  1.00221.34           C  
ATOM   3019  C   GLN A 444     141.088 170.281  96.789  1.00221.34           C  
ATOM   3020  O   GLN A 444     140.697 169.114  96.803  1.00221.34           O  
ATOM   3021  CB  GLN A 444     141.857 169.896  94.422  1.00221.34           C  
ATOM   3022  N   ALA A 445     140.942 171.109  97.824  1.00220.16           N  
ATOM   3023  CA  ALA A 445     140.284 170.708  99.057  1.00220.16           C  
ATOM   3024  C   ALA A 445     139.164 171.640  99.488  1.00220.16           C  
ATOM   3025  O   ALA A 445     138.585 171.420 100.557  1.00220.16           O  
ATOM   3026  CB  ALA A 445     141.303 170.614 100.204  1.00220.16           C  
ATOM   3027  N   LYS A 446     138.839 172.669  98.703  1.00222.97           N  
ATOM   3028  CA  LYS A 446     137.856 173.649  99.153  1.00222.97           C  
ATOM   3029  C   LYS A 446     136.507 172.991  99.410  1.00222.97           C  
ATOM   3030  O   LYS A 446     135.929 173.137 100.492  1.00222.97           O  
ATOM   3031  CB  LYS A 446     137.723 174.767  98.119  1.00222.97           C  
ATOM   3032  N   GLU A 447     135.990 172.255  98.425  1.00234.31           N  
ATOM   3033  CA  GLU A 447     134.694 171.602  98.591  1.00234.31           C  
ATOM   3034  C   GLU A 447     134.744 170.540  99.683  1.00234.31           C  
ATOM   3035  O   GLU A 447     133.812 170.420 100.489  1.00234.31           O  
ATOM   3036  CB  GLU A 447     134.242 170.991  97.262  1.00234.31           C  
ATOM   3037  N   PHE A 448     135.827 169.761  99.729  1.00222.03           N  
ATOM   3038  CA  PHE A 448     135.938 168.712 100.734  1.00222.03           C  
ATOM   3039  C   PHE A 448     135.862 169.297 102.134  1.00222.03           C  
ATOM   3040  O   PHE A 448     135.155 168.776 103.004  1.00222.03           O  
ATOM   3041  CB  PHE A 448     137.247 167.948 100.547  1.00222.03           C  
ATOM   3042  N   ILE A 449     136.588 170.388 102.369  1.00225.43           N  
ATOM   3043  CA  ILE A 449     136.530 171.054 103.662  1.00225.43           C  
ATOM   3044  C   ILE A 449     135.145 171.642 103.889  1.00225.43           C  
ATOM   3045  O   ILE A 449     134.596 171.570 104.995  1.00225.43           O  
ATOM   3046  CB  ILE A 449     137.629 172.127 103.750  1.00225.43           C  
ATOM   3047  N   GLU A 450     134.552 172.227 102.845  1.00229.84           N  
ATOM   3048  CA  GLU A 450     133.202 172.763 102.967  1.00229.84           C  
ATOM   3049  C   GLU A 450     132.225 171.701 103.446  1.00229.84           C  
ATOM   3050  O   GLU A 450     131.257 172.018 104.146  1.00229.84           O  
ATOM   3051  CB  GLU A 450     132.750 173.335 101.622  1.00229.84           C  
ATOM   3052  N   LYS A 451     132.462 170.438 103.087  1.00229.99           N  
ATOM   3053  CA  LYS A 451     131.571 169.370 103.524  1.00229.99           C  
ATOM   3054  C   LYS A 451     131.605 169.163 105.033  1.00229.99           C  
ATOM   3055  O   LYS A 451     130.722 168.486 105.569  1.00229.99           O  
ATOM   3056  CB  LYS A 451     131.931 168.059 102.823  1.00229.99           C  
ATOM   3057  N   LEU A 452     132.590 169.724 105.728  1.00229.92           N  
ATOM   3058  CA  LEU A 452     132.717 169.503 107.158  1.00229.92           C  
ATOM   3059  C   LEU A 452     131.725 170.372 107.929  1.00229.92           C  
ATOM   3060  O   LEU A 452     130.979 171.172 107.359  1.00229.92           O  
ATOM   3061  CB  LEU A 452     134.147 169.787 107.618  1.00229.92           C  
ATOM   3062  N   ALA A 453     131.726 170.199 109.254  1.00231.36           N  
ATOM   3063  CA  ALA A 453     130.778 170.910 110.104  1.00231.36           C  
ATOM   3064  C   ALA A 453     130.844 172.417 109.912  1.00231.36           C  
ATOM   3065  O   ALA A 453     129.809 173.045 109.663  1.00231.36           O  
ATOM   3066  CB  ALA A 453     131.038 170.567 111.572  1.00231.36           C  
ATOM   3067  N   GLU A 454     132.023 173.006 110.016  1.00232.46           N  
ATOM   3068  CA  GLU A 454     132.220 174.426 109.753  1.00232.46           C  
ATOM   3069  C   GLU A 454     133.030 174.670 108.494  1.00232.46           C  
ATOM   3070  O   GLU A 454     132.739 175.612 107.753  1.00232.46           O  
ATOM   3071  CB  GLU A 454     132.921 175.097 110.950  1.00232.46           C  
ATOM   3072  N   GLY A 455     134.037 173.843 108.233  1.00233.57           N  
ATOM   3073  CA  GLY A 455     134.956 174.080 107.144  1.00233.57           C  
ATOM   3074  C   GLY A 455     136.388 174.129 107.629  1.00233.57           C  
ATOM   3075  O   GLY A 455     136.897 173.152 108.185  1.00233.57           O  
ATOM   3076  N   TYR A 456     137.048 175.270 107.432  1.00222.86           N  
ATOM   3077  CA  TYR A 456     138.462 175.367 107.771  1.00222.86           C  
ATOM   3078  C   TYR A 456     138.667 175.321 109.278  1.00222.86           C  
ATOM   3079  O   TYR A 456     139.675 174.793 109.761  1.00222.86           O  
ATOM   3080  CB  TYR A 456     139.057 176.645 107.179  1.00222.86           C  
ATOM   3081  N   ASP A 457     137.720 175.864 110.037  1.00227.68           N  
ATOM   3082  CA  ASP A 457     137.795 175.825 111.490  1.00227.68           C  
ATOM   3083  C   ASP A 457     137.235 174.533 112.069  1.00227.68           C  
ATOM   3084  O   ASP A 457     137.275 174.356 113.291  1.00227.68           O  
ATOM   3085  CB  ASP A 457     137.048 177.021 112.085  1.00227.68           C  
ATOM   3086  N   ALA A 458     136.718 173.638 111.231  1.00222.68           N  
ATOM   3087  CA  ALA A 458     136.173 172.385 111.723  1.00222.68           C  
ATOM   3088  C   ALA A 458     137.205 171.671 112.595  1.00222.68           C  
ATOM   3089  O   ALA A 458     138.408 171.915 112.471  1.00222.68           O  
ATOM   3090  CB  ALA A 458     135.760 171.489 110.558  1.00222.68           C  
ATOM   3091  N   PRO A 459     136.764 170.790 113.486  1.00217.28           N  
ATOM   3092  CA  PRO A 459     137.698 170.142 114.409  1.00217.28           C  
ATOM   3093  C   PRO A 459     138.467 169.005 113.753  1.00217.28           C  
ATOM   3094  O   PRO A 459     138.105 168.493 112.693  1.00217.28           O  
ATOM   3095  CB  PRO A 459     136.781 169.617 115.517  1.00217.28           C  
ATOM   3096  N   VAL A 460     139.554 168.621 114.415  1.00215.43           N  
ATOM   3097  CA  VAL A 460     140.360 167.473 114.018  1.00215.43           C  
ATOM   3098  C   VAL A 460     140.781 166.726 115.274  1.00215.43           C  
ATOM   3099  O   VAL A 460     141.090 167.339 116.301  1.00215.43           O  
ATOM   3100  CB  VAL A 460     141.588 167.894 113.183  1.00215.43           C  
ATOM   3101  N   GLU A 461     140.790 165.399 115.192  1.00225.01           N  
ATOM   3102  CA  GLU A 461     141.169 164.579 116.330  1.00225.01           C  
ATOM   3103  C   GLU A 461     142.656 164.732 116.633  1.00225.01           C  
ATOM   3104  O   GLU A 461     143.451 165.160 115.792  1.00225.01           O  
ATOM   3105  CB  GLU A 461     140.844 163.109 116.064  1.00225.01           C  
ATOM   3106  N   GLU A 462     143.028 164.371 117.862  1.00229.57           N  
ATOM   3107  CA  GLU A 462     144.432 164.442 118.251  1.00229.57           C  
ATOM   3108  C   GLU A 462     145.289 163.558 117.354  1.00229.57           C  
ATOM   3109  O   GLU A 462     146.371 163.967 116.917  1.00229.57           O  
ATOM   3110  CB  GLU A 462     144.596 164.052 119.723  1.00229.57           C  
ATOM   3111  N   ARG A 463     144.821 162.349 117.062  1.00220.30           N  
ATOM   3112  CA  ARG A 463     145.496 161.455 116.136  1.00220.30           C  
ATOM   3113  C   ARG A 463     145.025 161.645 114.701  1.00220.30           C  
ATOM   3114  O   ARG A 463     145.537 160.974 113.800  1.00220.30           O  
ATOM   3115  CB  ARG A 463     145.283 159.999 116.562  1.00220.30           C  
ATOM   3116  N   SER A 464     144.070 162.543 114.470  1.00223.14           N  
ATOM   3117  CA  SER A 464     143.522 162.801 113.142  1.00223.14           C  
ATOM   3118  C   SER A 464     142.804 161.585 112.570  1.00223.14           C  
ATOM   3119  O   SER A 464     142.875 161.328 111.364  1.00223.14           O  
ATOM   3120  CB  SER A 464     144.620 163.260 112.176  1.00223.14           C  
ATOM   3121  N   ASN A 465     142.106 160.827 113.415  1.00222.66           N  
ATOM   3122  CA  ASN A 465     141.440 159.612 112.962  1.00222.66           C  
ATOM   3123  C   ASN A 465     140.083 159.875 112.328  1.00222.66           C  
ATOM   3124  O   ASN A 465     139.473 158.929 111.817  1.00222.66           O  
ATOM   3125  CB  ASN A 465     141.277 158.639 114.130  1.00222.66           C  
ATOM   3126  N   ASN A 466     139.593 161.112 112.343  1.00220.52           N  
ATOM   3127  CA  ASN A 466     138.319 161.427 111.711  1.00220.52           C  
ATOM   3128  C   ASN A 466     138.468 161.827 110.248  1.00220.52           C  
ATOM   3129  O   ASN A 466     137.473 162.207 109.623  1.00220.52           O  
ATOM   3130  CB  ASN A 466     137.604 162.535 112.490  1.00220.52           C  
ATOM   3131  N   PHE A 467     139.677 161.756 109.694  1.00221.56           N  
ATOM   3132  CA  PHE A 467     139.909 161.939 108.268  1.00221.56           C  
ATOM   3133  C   PHE A 467     140.805 160.821 107.761  1.00221.56           C  
ATOM   3134  O   PHE A 467     141.676 160.334 108.487  1.00221.56           O  
ATOM   3135  CB  PHE A 467     140.554 163.295 107.960  1.00221.56           C  
ATOM   3136  N   SER A 468     140.590 160.419 106.512  1.00216.46           N  
ATOM   3137  CA  SER A 468     141.368 159.342 105.925  1.00216.46           C  
ATOM   3138  C   SER A 468     142.664 159.877 105.319  1.00216.46           C  
ATOM   3139  O   SER A 468     142.948 161.078 105.343  1.00216.46           O  
ATOM   3140  CB  SER A 468     140.550 158.602 104.865  1.00216.46           C  
ATOM   3141  N   GLY A 469     143.451 158.955 104.760  1.00214.73           N  
ATOM   3142  CA  GLY A 469     144.811 159.288 104.365  1.00214.73           C  
ATOM   3143  C   GLY A 469     144.889 160.294 103.234  1.00214.73           C  
ATOM   3144  O   GLY A 469     145.744 161.181 103.241  1.00214.73           O  
ATOM   3145  N   GLY A 470     144.022 160.159 102.234  1.00221.41           N  
ATOM   3146  CA  GLY A 470     144.098 161.023 101.072  1.00221.41           C  
ATOM   3147  C   GLY A 470     143.943 162.489 101.417  1.00221.41           C  
ATOM   3148  O   GLY A 470     144.786 163.323 101.060  1.00221.41           O  
ATOM   3149  N   GLN A 471     142.867 162.821 102.129  1.00221.23           N  
ATOM   3150  CA  GLN A 471     142.692 164.202 102.556  1.00221.23           C  
ATOM   3151  C   GLN A 471     143.772 164.610 103.545  1.00221.23           C  
ATOM   3152  O   GLN A 471     144.079 165.797 103.664  1.00221.23           O  
ATOM   3153  CB  GLN A 471     141.302 164.405 103.156  1.00221.23           C  
ATOM   3154  N   LYS A 472     144.367 163.650 104.253  1.00217.85           N  
ATOM   3155  CA  LYS A 472     145.513 163.974 105.096  1.00217.85           C  
ATOM   3156  C   LYS A 472     146.676 164.484 104.255  1.00217.85           C  
ATOM   3157  O   LYS A 472     147.283 165.515 104.573  1.00217.85           O  
ATOM   3158  CB  LYS A 472     145.928 162.746 105.904  1.00217.85           C  
ATOM   3159  N   GLN A 473     146.989 163.783 103.165  1.00220.15           N  
ATOM   3160  CA  GLN A 473     148.023 164.249 102.249  1.00220.15           C  
ATOM   3161  C   GLN A 473     147.654 165.613 101.686  1.00220.15           C  
ATOM   3162  O   GLN A 473     148.507 166.495 101.529  1.00220.15           O  
ATOM   3163  CB  GLN A 473     148.215 163.244 101.111  1.00220.15           C  
ATOM   3164  N   ARG A 474     146.377 165.791 101.351  1.00217.03           N  
ATOM   3165  CA  ARG A 474     145.941 167.072 100.809  1.00217.03           C  
ATOM   3166  C   ARG A 474     146.160 168.200 101.809  1.00217.03           C  
ATOM   3167  O   ARG A 474     146.669 169.267 101.447  1.00217.03           O  
ATOM   3168  CB  ARG A 474     144.471 166.990 100.408  1.00217.03           C  
ATOM   3169  N   LEU A 475     145.791 167.980 103.069  1.00211.10           N  
ATOM   3170  CA  LEU A 475     146.011 168.984 104.101  1.00211.10           C  
ATOM   3171  C   LEU A 475     147.495 169.276 104.250  1.00211.10           C  
ATOM   3172  O   LEU A 475     147.905 170.432 104.402  1.00211.10           O  
ATOM   3173  CB  LEU A 475     145.424 168.503 105.428  1.00211.10           C  
ATOM   3174  N   SER A 476     148.317 168.228 104.216  1.00210.34           N  
ATOM   3175  CA  SER A 476     149.754 168.427 104.340  1.00210.34           C  
ATOM   3176  C   SER A 476     150.293 169.291 103.210  1.00210.34           C  
ATOM   3177  O   SER A 476     151.084 170.210 103.452  1.00210.34           O  
ATOM   3178  CB  SER A 476     150.470 167.078 104.359  1.00210.34           C  
ATOM   3179  N   ILE A 477     149.874 169.024 101.975  1.00212.02           N  
ATOM   3180  CA  ILE A 477     150.395 169.802 100.857  1.00212.02           C  
ATOM   3181  C   ILE A 477     149.891 171.237 100.930  1.00212.02           C  
ATOM   3182  O   ILE A 477     150.625 172.181 100.611  1.00212.02           O  
ATOM   3183  CB  ILE A 477     150.051 169.130  99.514  1.00212.02           C  
ATOM   3184  N   THR A 478     148.638 171.432 101.350  1.00212.34           N  
ATOM   3185  CA  THR A 478     148.161 172.789 101.604  1.00212.34           C  
ATOM   3186  C   THR A 478     149.069 173.502 102.593  1.00212.34           C  
ATOM   3187  O   THR A 478     149.539 174.617 102.335  1.00212.34           O  
ATOM   3188  CB  THR A 478     146.726 172.769 102.130  1.00212.34           C  
ATOM   3189  N   ARG A 479     149.337 172.865 103.733  1.00205.20           N  
ATOM   3190  CA  ARG A 479     150.240 173.459 104.712  1.00205.20           C  
ATOM   3191  C   ARG A 479     151.575 173.799 104.068  1.00205.20           C  
ATOM   3192  O   ARG A 479     152.177 174.835 104.371  1.00205.20           O  
ATOM   3193  CB  ARG A 479     150.440 172.500 105.886  1.00205.20           C  
ATOM   3194  N   GLY A 480     152.050 172.934 103.175  1.00207.80           N  
ATOM   3195  CA  GLY A 480     153.319 173.191 102.517  1.00207.80           C  
ATOM   3196  C   GLY A 480     153.282 174.419 101.627  1.00207.80           C  
ATOM   3197  O   GLY A 480     154.240 175.193 101.583  1.00207.80           O  
ATOM   3198  N   VAL A 481     152.177 174.617 100.912  1.00208.22           N  
ATOM   3199  CA  VAL A 481     152.106 175.676  99.911  1.00208.22           C  
ATOM   3200  C   VAL A 481     151.581 176.993 100.470  1.00208.22           C  
ATOM   3201  O   VAL A 481     151.677 178.022  99.783  1.00208.22           O  
ATOM   3202  CB  VAL A 481     151.233 175.246  98.715  1.00208.22           C  
ATOM   3203  N   ILE A 482     151.034 176.999 101.686  1.00207.14           N  
ATOM   3204  CA  ILE A 482     150.376 178.201 102.189  1.00207.14           C  
ATOM   3205  C   ILE A 482     151.350 179.370 102.223  1.00207.14           C  
ATOM   3206  O   ILE A 482     150.988 180.508 101.903  1.00207.14           O  
ATOM   3207  CB  ILE A 482     149.763 177.935 103.575  1.00207.14           C  
ATOM   3208  N   GLY A 483     152.598 179.112 102.606  1.00203.16           N  
ATOM   3209  CA  GLY A 483     153.578 180.179 102.677  1.00203.16           C  
ATOM   3210  C   GLY A 483     154.070 180.666 101.333  1.00203.16           C  
ATOM   3211  O   GLY A 483     154.764 181.688 101.283  1.00203.16           O  
ATOM   3212  N   GLU A 484     153.726 179.973 100.251  1.00209.21           N  
ATOM   3213  CA  GLU A 484     154.202 180.300  98.913  1.00209.21           C  
ATOM   3214  C   GLU A 484     155.718 180.496  98.909  1.00209.21           C  
ATOM   3215  O   GLU A 484     156.219 181.498  98.375  1.00209.21           O  
ATOM   3216  CB  GLU A 484     153.500 181.539  98.378  1.00209.21           C  
ATOM   3217  N   PRO A 485     156.480 179.574  99.487  1.00216.57           N  
ATOM   3218  CA  PRO A 485     157.932 179.753  99.548  1.00216.57           C  
ATOM   3219  C   PRO A 485     158.571 179.609  98.180  1.00216.57           C  
ATOM   3220  O   PRO A 485     158.026 178.976  97.273  1.00216.57           O  
ATOM   3221  CB  PRO A 485     158.385 178.636 100.492  1.00216.57           C  
ATOM   3222  N   LYS A 486     159.754 180.208  98.040  1.00221.80           N  
ATOM   3223  CA  LYS A 486     160.484 180.096  96.784  1.00221.80           C  
ATOM   3224  C   LYS A 486     160.791 178.641  96.463  1.00221.80           C  
ATOM   3225  O   LYS A 486     160.701 178.220  95.303  1.00221.80           O  
ATOM   3226  CB  LYS A 486     161.774 180.913  96.852  1.00221.80           C  
ATOM   3227  N   ILE A 487     161.145 177.855  97.476  1.00217.99           N  
ATOM   3228  CA  ILE A 487     161.513 176.456  97.307  1.00217.99           C  
ATOM   3229  C   ILE A 487     160.468 175.590  97.991  1.00217.99           C  
ATOM   3230  O   ILE A 487     160.169 175.780  99.176  1.00217.99           O  
ATOM   3231  CB  ILE A 487     162.912 176.169  97.877  1.00217.99           C  
ATOM   3232  N   LEU A 488     159.919 174.639  97.243  1.00216.05           N  
ATOM   3233  CA  LEU A 488     158.985 173.651  97.762  1.00216.05           C  
ATOM   3234  C   LEU A 488     159.525 172.260  97.479  1.00216.05           C  
ATOM   3235  O   LEU A 488     159.983 171.982  96.368  1.00216.05           O  
ATOM   3236  CB  LEU A 488     157.604 173.811  97.126  1.00216.05           C  
ATOM   3237  N   ILE A 489     159.465 171.387  98.477  1.00221.27           N  
ATOM   3238  CA  ILE A 489     159.891 170.002  98.337  1.00221.27           C  
ATOM   3239  C   ILE A 489     158.654 169.122  98.414  1.00221.27           C  
ATOM   3240  O   ILE A 489     157.906 169.174  99.398  1.00221.27           O  
ATOM   3241  CB  ILE A 489     160.921 169.614  99.410  1.00221.27           C  
ATOM   3242  N   LEU A 490     158.439 168.321  97.375  1.00225.59           N  
ATOM   3243  CA  LEU A 490     157.260 167.468  97.246  1.00225.59           C  
ATOM   3244  C   LEU A 490     157.732 166.021  97.328  1.00225.59           C  
ATOM   3245  O   LEU A 490     158.539 165.569  96.514  1.00225.59           O  
ATOM   3246  CB  LEU A 490     156.537 167.761  95.941  1.00225.59           C  
ATOM   3247  N   ASP A 491     157.224 165.295  98.320  1.00232.25           N  
ATOM   3248  CA  ASP A 491     157.696 163.940  98.566  1.00232.25           C  
ATOM   3249  C   ASP A 491     156.546 162.944  98.482  1.00232.25           C  
ATOM   3250  O   ASP A 491     155.827 162.727  99.461  1.00232.25           O  
ATOM   3251  CB  ASP A 491     158.361 163.857  99.938  1.00232.25           C  
ATOM   3252  N   ASP A 492     156.379 162.339  97.305  1.00234.02           N  
ATOM   3253  CA  ASP A 492     155.440 161.240  97.096  1.00234.02           C  
ATOM   3254  C   ASP A 492     154.099 161.470  97.784  1.00234.02           C  
ATOM   3255  O   ASP A 492     153.484 160.523  98.284  1.00234.02           O  
ATOM   3256  CB  ASP A 492     156.055 159.922  97.578  1.00234.02           C  
ATOM   3257  N   SER A 493     153.624 162.713  97.800  1.00225.63           N  
ATOM   3258  CA  SER A 493     152.338 163.004  98.419  1.00225.63           C  
ATOM   3259  C   SER A 493     151.172 162.388  97.662  1.00225.63           C  
ATOM   3260  O   SER A 493     150.055 162.373  98.187  1.00225.63           O  
ATOM   3261  CB  SER A 493     152.134 164.514  98.521  1.00225.63           C  
ATOM   3262  N   THR A 494     151.401 161.889  96.450  1.00232.10           N  
ATOM   3263  CA  THR A 494     150.332 161.335  95.633  1.00232.10           C  
ATOM   3264  C   THR A 494     150.190 159.826  95.779  1.00232.10           C  
ATOM   3265  O   THR A 494     149.405 159.221  95.040  1.00232.10           O  
ATOM   3266  CB  THR A 494     150.573 161.677  94.161  1.00232.10           C  
ATOM   3267  N   SER A 495     150.917 159.207  96.706  1.00233.42           N  
ATOM   3268  CA  SER A 495     151.015 157.757  96.783  1.00233.42           C  
ATOM   3269  C   SER A 495     149.897 157.114  97.597  1.00233.42           C  
ATOM   3270  O   SER A 495     149.879 155.886  97.727  1.00233.42           O  
ATOM   3271  CB  SER A 495     152.370 157.359  97.373  1.00233.42           C  
ATOM   3272  N   ALA A 496     148.973 157.902  98.152  1.00229.28           N  
ATOM   3273  CA  ALA A 496     147.886 157.330  98.943  1.00229.28           C  
ATOM   3274  C   ALA A 496     146.491 157.763  98.511  1.00229.28           C  
ATOM   3275  O   ALA A 496     145.580 156.929  98.546  1.00229.28           O  
ATOM   3276  CB  ALA A 496     148.068 157.674 100.427  1.00229.28           C  
ATOM   3277  N   LEU A 497     146.276 159.011  98.104  1.00229.21           N  
ATOM   3278  CA  LEU A 497     144.932 159.447  97.764  1.00229.21           C  
ATOM   3279  C   LEU A 497     144.454 158.752  96.489  1.00229.21           C  
ATOM   3280  O   LEU A 497     145.179 157.985  95.851  1.00229.21           O  
ATOM   3281  CB  LEU A 497     144.882 160.965  97.593  1.00229.21           C  
ATOM   3282  N   ASP A 498     143.207 159.037  96.122  1.00238.60           N  
ATOM   3283  CA  ASP A 498     142.626 158.442  94.928  1.00238.60           C  
ATOM   3284  C   ASP A 498     143.373 158.908  93.684  1.00238.60           C  
ATOM   3285  O   ASP A 498     143.897 160.024  93.626  1.00238.60           O  
ATOM   3286  CB  ASP A 498     141.145 158.810  94.818  1.00238.60           C  
ATOM   3287  N   ALA A 499     143.415 158.038  92.676  1.00244.13           N  
ATOM   3288  CA  ALA A 499     144.094 158.359  91.427  1.00244.13           C  
ATOM   3289  C   ALA A 499     143.203 159.216  90.538  1.00244.13           C  
ATOM   3290  O   ALA A 499     143.002 158.902  89.360  1.00244.13           O  
ATOM   3291  CB  ALA A 499     144.500 157.079  90.695  1.00244.13           C  
ATOM   3292  N   ARG A 500     142.677 160.298  91.090  1.00234.89           N  
ATOM   3293  CA  ARG A 500     141.825 161.235  90.366  1.00234.89           C  
ATOM   3294  C   ARG A 500     142.319 162.668  90.470  1.00234.89           C  
ATOM   3295  O   ARG A 500     142.086 163.460  89.553  1.00234.89           O  
ATOM   3296  CB  ARG A 500     140.378 161.156  90.889  1.00234.89           C  
ATOM   3297  N   SER A 501     142.998 163.022  91.561  1.00230.82           N  
ATOM   3298  CA  SER A 501     143.419 164.394  91.804  1.00230.82           C  
ATOM   3299  C   SER A 501     144.922 164.597  91.685  1.00230.82           C  
ATOM   3300  O   SER A 501     145.394 165.718  91.893  1.00230.82           O  
ATOM   3301  CB  SER A 501     142.962 164.845  93.195  1.00230.82           C  
ATOM   3302  N   GLU A 502     145.689 163.550  91.373  1.00233.11           N  
ATOM   3303  CA  GLU A 502     147.115 163.744  91.132  1.00233.11           C  
ATOM   3304  C   GLU A 502     147.334 164.674  89.946  1.00233.11           C  
ATOM   3305  O   GLU A 502     148.175 165.584  89.997  1.00233.11           O  
ATOM   3306  CB  GLU A 502     147.796 162.388  90.919  1.00233.11           C  
ATOM   3307  N   ARG A 503     146.559 164.479  88.878  1.00229.37           N  
ATOM   3308  CA  ARG A 503     146.631 165.377  87.736  1.00229.37           C  
ATOM   3309  C   ARG A 503     146.270 166.798  88.144  1.00229.37           C  
ATOM   3310  O   ARG A 503     146.928 167.756  87.726  1.00229.37           O  
ATOM   3311  CB  ARG A 503     145.708 164.876  86.625  1.00229.37           C  
ATOM   3312  N   LEU A 504     145.242 166.952  88.979  1.00227.15           N  
ATOM   3313  CA  LEU A 504     144.808 168.286  89.374  1.00227.15           C  
ATOM   3314  C   LEU A 504     145.872 168.990  90.204  1.00227.15           C  
ATOM   3315  O   LEU A 504     146.151 170.176  89.989  1.00227.15           O  
ATOM   3316  CB  LEU A 504     143.495 168.193  90.150  1.00227.15           C  
ATOM   3317  N   VAL A 505     146.479 168.281  91.155  1.00226.13           N  
ATOM   3318  CA  VAL A 505     147.488 168.902  92.008  1.00226.13           C  
ATOM   3319  C   VAL A 505     148.717 169.274  91.190  1.00226.13           C  
ATOM   3320  O   VAL A 505     149.274 170.367  91.345  1.00226.13           O  
ATOM   3321  CB  VAL A 505     147.848 167.987  93.194  1.00226.13           C  
ATOM   3322  N   ARG A 506     149.161 168.381  90.301  1.00225.59           N  
ATOM   3323  CA  ARG A 506     150.321 168.719  89.484  1.00225.59           C  
ATOM   3324  C   ARG A 506     150.009 169.884  88.551  1.00225.59           C  
ATOM   3325  O   ARG A 506     150.863 170.747  88.319  1.00225.59           O  
ATOM   3326  CB  ARG A 506     150.795 167.496  88.701  1.00225.59           C  
ATOM   3327  N   GLU A 507     148.787 169.933  88.015  1.00230.70           N  
ATOM   3328  CA  GLU A 507     148.402 171.041  87.149  1.00230.70           C  
ATOM   3329  C   GLU A 507     148.383 172.362  87.904  1.00230.70           C  
ATOM   3330  O   GLU A 507     148.879 173.375  87.398  1.00230.70           O  
ATOM   3331  CB  GLU A 507     147.028 170.761  86.540  1.00230.70           C  
ATOM   3332  N   ALA A 508     147.818 172.374  89.113  1.00224.47           N  
ATOM   3333  CA  ALA A 508     147.801 173.600  89.904  1.00224.47           C  
ATOM   3334  C   ALA A 508     149.217 174.068  90.204  1.00224.47           C  
ATOM   3335  O   ALA A 508     149.513 175.266  90.128  1.00224.47           O  
ATOM   3336  CB  ALA A 508     147.023 173.378  91.199  1.00224.47           C  
ATOM   3337  N   LEU A 509     150.105 173.135  90.546  1.00222.31           N  
ATOM   3338  CA  LEU A 509     151.507 173.487  90.722  1.00222.31           C  
ATOM   3339  C   LEU A 509     152.084 174.067  89.438  1.00222.31           C  
ATOM   3340  O   LEU A 509     153.032 174.860  89.476  1.00222.31           O  
ATOM   3341  CB  LEU A 509     152.299 172.257  91.159  1.00222.31           C  
ATOM   3342  N   ASP A 510     151.518 173.691  88.291  1.00226.92           N  
ATOM   3343  CA  ASP A 510     152.025 174.140  87.001  1.00226.92           C  
ATOM   3344  C   ASP A 510     151.528 175.525  86.614  1.00226.92           C  
ATOM   3345  O   ASP A 510     151.767 175.944  85.476  1.00226.92           O  
ATOM   3346  CB  ASP A 510     151.640 173.136  85.913  1.00226.92           C  
ATOM   3347  N   LYS A 511     150.854 176.243  87.513  1.00226.97           N  
ATOM   3348  CA  LYS A 511     150.423 177.607  87.230  1.00226.97           C  
ATOM   3349  C   LYS A 511     150.904 178.557  88.319  1.00226.97           C  
ATOM   3350  O   LYS A 511     151.107 179.749  88.069  1.00226.97           O  
ATOM   3351  CB  LYS A 511     148.901 177.670  87.090  1.00226.97           C  
ATOM   3352  N   GLU A 512     151.090 178.036  89.532  1.00223.04           N  
ATOM   3353  CA  GLU A 512     151.700 178.812  90.604  1.00223.04           C  
ATOM   3354  C   GLU A 512     153.219 178.732  90.585  1.00223.04           C  
ATOM   3355  O   GLU A 512     153.866 179.306  91.468  1.00223.04           O  
ATOM   3356  CB  GLU A 512     151.175 178.335  91.961  1.00223.04           C  
ATOM   3357  N   LEU A 513     153.798 178.048  89.600  1.00230.61           N  
ATOM   3358  CA  LEU A 513     155.230 177.779  89.561  1.00230.61           C  
ATOM   3359  C   LEU A 513     156.050 179.053  89.403  1.00230.61           C  
ATOM   3360  O   LEU A 513     157.272 179.030  89.583  1.00230.61           O  
ATOM   3361  CB  LEU A 513     155.551 176.816  88.415  1.00230.61           C  
ATOM   3362  N   LYS A 514     155.398 180.160  89.051  1.00243.74           N  
ATOM   3363  CA  LYS A 514     156.121 181.397  88.790  1.00243.74           C  
ATOM   3364  C   LYS A 514     157.049 181.725  89.951  1.00243.74           C  
ATOM   3365  O   LYS A 514     156.634 181.735  91.114  1.00243.74           O  
ATOM   3366  CB  LYS A 514     155.140 182.546  88.558  1.00243.74           C  
ATOM   3367  N   GLU A 515     158.314 181.992  89.627  1.00246.47           N  
ATOM   3368  CA  GLU A 515     159.330 182.291  90.634  1.00246.47           C  
ATOM   3369  C   GLU A 515     159.382 181.205  91.703  1.00246.47           C  
ATOM   3370  O   GLU A 515     159.527 181.490  92.894  1.00246.47           O  
ATOM   3371  CB  GLU A 515     159.084 183.661  91.271  1.00246.47           C  
ATOM   3372  N   THR A 516     159.258 179.948  91.284  1.00229.26           N  
ATOM   3373  CA  THR A 516     159.304 178.813  92.192  1.00229.26           C  
ATOM   3374  C   THR A 516     160.118 177.684  91.578  1.00229.26           C  
ATOM   3375  O   THR A 516     160.036 177.414  90.377  1.00229.26           O  
ATOM   3376  CB  THR A 516     157.897 178.303  92.524  1.00229.26           C  
ATOM   3377  N   THR A 517     160.910 177.029  92.422  1.00233.56           N  
ATOM   3378  CA  THR A 517     161.646 175.830  92.055  1.00233.56           C  
ATOM   3379  C   THR A 517     161.351 174.757  93.090  1.00233.56           C  
ATOM   3380  O   THR A 517     161.442 175.007  94.296  1.00233.56           O  
ATOM   3381  CB  THR A 517     163.155 176.098  91.976  1.00233.56           C  
ATOM   3382  N   THR A 518     160.992 173.566  92.619  1.00224.74           N  
ATOM   3383  CA  THR A 518     160.527 172.510  93.503  1.00224.74           C  
ATOM   3384  C   THR A 518     161.257 171.212  93.203  1.00224.74           C  
ATOM   3385  O   THR A 518     161.637 170.951  92.059  1.00224.74           O  
ATOM   3386  CB  THR A 518     159.019 172.283  93.361  1.00224.74           C  
ATOM   3387  N   ILE A 519     161.442 170.403  94.242  1.00227.82           N  
ATOM   3388  CA  ILE A 519     162.033 169.076  94.127  1.00227.82           C  
ATOM   3389  C   ILE A 519     160.921 168.070  94.386  1.00227.82           C  
ATOM   3390  O   ILE A 519     160.163 168.210  95.353  1.00227.82           O  
ATOM   3391  CB  ILE A 519     163.190 168.877  95.117  1.00227.82           C  
ATOM   3392  N   VAL A 520     160.822 167.059  93.529  1.00223.77           N  
ATOM   3393  CA  VAL A 520     159.770 166.053  93.613  1.00223.77           C  
ATOM   3394  C   VAL A 520     160.418 164.695  93.831  1.00223.77           C  
ATOM   3395  O   VAL A 520     161.332 164.312  93.092  1.00223.77           O  
ATOM   3396  CB  VAL A 520     158.893 166.046  92.349  1.00223.77           C  
ATOM   3397  N   ILE A 521     159.946 163.971  94.843  1.00226.13           N  
ATOM   3398  CA  ILE A 521     160.481 162.661  95.195  1.00226.13           C  
ATOM   3399  C   ILE A 521     159.326 161.673  95.198  1.00226.13           C  
ATOM   3400  O   ILE A 521     158.291 161.927  95.824  1.00226.13           O  
ATOM   3401  CB  ILE A 521     161.175 162.667  96.566  1.00226.13           C  
ATOM   3402  N   ALA A 522     159.505 160.547  94.513  1.00223.26           N  
ATOM   3403  CA  ALA A 522     158.504 159.491  94.522  1.00223.26           C  
ATOM   3404  C   ALA A 522     159.043 158.294  93.756  1.00223.26           C  
ATOM   3405  O   ALA A 522     159.897 158.428  92.876  1.00223.26           O  
ATOM   3406  CB  ALA A 522     157.179 159.961  93.913  1.00223.26           C  
ATOM   3407  N   GLN A 523     158.532 157.115  94.113  1.00237.08           N  
ATOM   3408  CA  GLN A 523     158.845 155.916  93.346  1.00237.08           C  
ATOM   3409  C   GLN A 523     157.993 155.830  92.089  1.00237.08           C  
ATOM   3410  O   GLN A 523     158.263 155.005  91.209  1.00237.08           O  
ATOM   3411  CB  GLN A 523     158.635 154.671  94.207  1.00237.08           C  
ATOM   3412  N   LYS A 524     156.962 156.665  91.989  1.00232.29           N  
ATOM   3413  CA  LYS A 524     156.051 156.648  90.849  1.00232.29           C  
ATOM   3414  C   LYS A 524     156.559 157.636  89.808  1.00232.29           C  
ATOM   3415  O   LYS A 524     156.386 158.849  89.945  1.00232.29           O  
ATOM   3416  CB  LYS A 524     154.637 156.993  91.297  1.00232.29           C  
ATOM   3417  N   ILE A 525     157.189 157.115  88.753  1.00239.75           N  
ATOM   3418  CA  ILE A 525     157.638 157.969  87.658  1.00239.75           C  
ATOM   3419  C   ILE A 525     156.453 158.657  87.004  1.00239.75           C  
ATOM   3420  O   ILE A 525     156.598 159.727  86.399  1.00239.75           O  
ATOM   3421  CB  ILE A 525     158.443 157.145  86.632  1.00239.75           C  
ATOM   3422  N   SER A 526     155.263 158.058  87.110  1.00232.39           N  
ATOM   3423  CA  SER A 526     154.079 158.643  86.494  1.00232.39           C  
ATOM   3424  C   SER A 526     153.908 160.102  86.887  1.00232.39           C  
ATOM   3425  O   SER A 526     153.713 160.961  86.020  1.00232.39           O  
ATOM   3426  CB  SER A 526     152.840 157.842  86.893  1.00232.39           C  
ATOM   3427  N   SER A 527     153.987 160.403  88.182  1.00232.42           N  
ATOM   3428  CA  SER A 527     153.882 161.781  88.636  1.00232.42           C  
ATOM   3429  C   SER A 527     155.108 162.608  88.279  1.00232.42           C  
ATOM   3430  O   SER A 527     155.036 163.841  88.303  1.00232.42           O  
ATOM   3431  CB  SER A 527     153.664 161.815  90.150  1.00232.42           C  
ATOM   3432  N   VAL A 528     156.224 161.961  87.941  1.00236.49           N  
ATOM   3433  CA  VAL A 528     157.460 162.682  87.664  1.00236.49           C  
ATOM   3434  C   VAL A 528     157.610 163.056  86.194  1.00236.49           C  
ATOM   3435  O   VAL A 528     158.394 163.960  85.872  1.00236.49           O  
ATOM   3436  CB  VAL A 528     158.675 161.848  88.107  1.00236.49           C  
ATOM   3437  N   VAL A 529     156.874 162.398  85.295  1.00230.24           N  
ATOM   3438  CA  VAL A 529     157.041 162.644  83.869  1.00230.24           C  
ATOM   3439  C   VAL A 529     156.869 164.116  83.529  1.00230.24           C  
ATOM   3440  O   VAL A 529     157.472 164.602  82.567  1.00230.24           O  
ATOM   3441  CB  VAL A 529     156.053 161.778  83.063  1.00230.24           C  
ATOM   3442  N   HIS A 530     156.063 164.844  84.300  1.00223.95           N  
ATOM   3443  CA  HIS A 530     155.876 166.268  84.064  1.00223.95           C  
ATOM   3444  C   HIS A 530     157.080 167.098  84.484  1.00223.95           C  
ATOM   3445  O   HIS A 530     157.129 168.291  84.165  1.00223.95           O  
ATOM   3446  CB  HIS A 530     154.634 166.759  84.807  1.00223.95           C  
ATOM   3447  N   ALA A 531     158.043 166.506  85.183  1.00230.41           N  
ATOM   3448  CA  ALA A 531     159.211 167.252  85.623  1.00230.41           C  
ATOM   3449  C   ALA A 531     160.083 167.642  84.435  1.00230.41           C  
ATOM   3450  O   ALA A 531     160.238 166.886  83.473  1.00230.41           O  
ATOM   3451  CB  ALA A 531     160.025 166.428  86.619  1.00230.41           C  
ATOM   3452  N   ASP A 532     160.656 168.845  84.514  1.00242.18           N  
ATOM   3453  CA  ASP A 532     161.546 169.308  83.456  1.00242.18           C  
ATOM   3454  C   ASP A 532     162.856 168.531  83.446  1.00242.18           C  
ATOM   3455  O   ASP A 532     163.369 168.194  82.373  1.00242.18           O  
ATOM   3456  CB  ASP A 532     161.819 170.802  83.625  1.00242.18           C  
ATOM   3457  N   ARG A 533     163.404 168.237  84.622  1.00242.88           N  
ATOM   3458  CA  ARG A 533     164.632 167.467  84.744  1.00242.88           C  
ATOM   3459  C   ARG A 533     164.382 166.342  85.735  1.00242.88           C  
ATOM   3460  O   ARG A 533     163.348 166.304  86.405  1.00242.88           O  
ATOM   3461  CB  ARG A 533     165.802 168.351  85.197  1.00242.88           C  
ATOM   3462  N   ILE A 534     165.332 165.413  85.818  1.00246.64           N  
ATOM   3463  CA  ILE A 534     165.240 164.305  86.760  1.00246.64           C  
ATOM   3464  C   ILE A 534     166.638 163.872  87.176  1.00246.64           C  
ATOM   3465  O   ILE A 534     167.577 163.871  86.374  1.00246.64           O  
ATOM   3466  CB  ILE A 534     164.457 163.106  86.176  1.00246.64           C  
ATOM   3467  N   LEU A 535     166.765 163.506  88.448  1.00233.16           N  
ATOM   3468  CA  LEU A 535     167.977 162.922  88.997  1.00233.16           C  
ATOM   3469  C   LEU A 535     167.646 161.550  89.565  1.00233.16           C  
ATOM   3470  O   LEU A 535     166.531 161.310  90.037  1.00233.16           O  
ATOM   3471  CB  LEU A 535     168.584 163.806  90.091  1.00233.16           C  
ATOM   3472  N   VAL A 536     168.622 160.648  89.513  1.00234.63           N  
ATOM   3473  CA  VAL A 536     168.433 159.265  89.930  1.00234.63           C  
ATOM   3474  C   VAL A 536     169.511 158.893  90.935  1.00234.63           C  
ATOM   3475  O   VAL A 536     170.686 159.235  90.761  1.00234.63           O  
ATOM   3476  CB  VAL A 536     168.455 158.302  88.726  1.00234.63           C  
ATOM   3477  N   LEU A 537     169.105 158.184  91.984  1.00232.13           N  
ATOM   3478  CA  LEU A 537     169.986 157.776  93.066  1.00232.13           C  
ATOM   3479  C   LEU A 537     169.793 156.292  93.335  1.00232.13           C  
ATOM   3480  O   LEU A 537     168.735 155.726  93.051  1.00232.13           O  
ATOM   3481  CB  LEU A 537     169.707 158.593  94.340  1.00232.13           C  
ATOM   3482  N   ASP A 538     170.831 155.664  93.885  1.00234.71           N  
ATOM   3483  CA  ASP A 538     170.785 154.246  94.231  1.00234.71           C  
ATOM   3484  C   ASP A 538     171.715 153.973  95.408  1.00234.71           C  
ATOM   3485  O   ASP A 538     172.933 153.869  95.242  1.00234.71           O  
ATOM   3486  CB  ASP A 538     171.128 153.375  93.018  1.00234.71           C  
ATOM   3487  N   ASN A 539     171.131 153.852  96.600  1.00227.22           N  
ATOM   3488  CA  ASN A 539     171.867 153.438  97.793  1.00227.22           C  
ATOM   3489  C   ASN A 539     173.089 154.320  98.033  1.00227.22           C  
ATOM   3490  O   ASN A 539     174.216 153.838  98.164  1.00227.22           O  
ATOM   3491  CB  ASN A 539     172.272 151.968  97.692  1.00227.22           C  
ATOM   3492  N   GLY A 540     172.865 155.629  98.088  1.00229.82           N  
ATOM   3493  CA  GLY A 540     173.910 156.566  98.436  1.00229.82           C  
ATOM   3494  C   GLY A 540     174.780 157.023  97.288  1.00229.82           C  
ATOM   3495  O   GLY A 540     175.655 157.872  97.499  1.00229.82           O  
ATOM   3496  N   ARG A 541     174.576 156.494  96.086  1.00235.55           N  
ATOM   3497  CA  ARG A 541     175.358 156.869  94.916  1.00235.55           C  
ATOM   3498  C   ARG A 541     174.440 157.543  93.908  1.00235.55           C  
ATOM   3499  O   ARG A 541     173.429 156.962  93.500  1.00235.55           O  
ATOM   3500  CB  ARG A 541     176.033 155.645  94.294  1.00235.55           C  
ATOM   3501  N   LEU A 542     174.794 158.759  93.504  1.00229.96           N  
ATOM   3502  CA  LEU A 542     174.040 159.446  92.466  1.00229.96           C  
ATOM   3503  C   LEU A 542     174.253 158.736  91.137  1.00229.96           C  
ATOM   3504  O   LEU A 542     175.392 158.446  90.755  1.00229.96           O  
ATOM   3505  CB  LEU A 542     174.470 160.907  92.370  1.00229.96           C  
ATOM   3506  N   VAL A 543     173.159 158.455  90.432  1.00237.20           N  
ATOM   3507  CA  VAL A 543     173.255 157.713  89.182  1.00237.20           C  
ATOM   3508  C   VAL A 543     173.549 158.654  88.021  1.00237.20           C  
ATOM   3509  O   VAL A 543     174.495 158.442  87.255  1.00237.20           O  
ATOM   3510  CB  VAL A 543     171.964 156.907  88.947  1.00237.20           C  
ATOM   3511  N   GLY A 544     172.752 159.703  87.874  1.00232.31           N  
ATOM   3512  CA  GLY A 544     172.965 160.648  86.798  1.00232.31           C  
ATOM   3513  C   GLY A 544     171.892 161.714  86.796  1.00232.31           C  
ATOM   3514  O   GLY A 544     170.988 161.729  87.637  1.00232.31           O  
ATOM   3515  N   GLU A 545     172.013 162.611  85.819  1.00239.27           N  
ATOM   3516  CA  GLU A 545     171.088 163.723  85.659  1.00239.27           C  
ATOM   3517  C   GLU A 545     170.633 163.789  84.210  1.00239.27           C  
ATOM   3518  O   GLU A 545     171.396 163.464  83.297  1.00239.27           O  
ATOM   3519  CB  GLU A 545     171.737 165.052  86.062  1.00239.27           C  
ATOM   3520  N   GLY A 546     169.389 164.216  84.006  1.00248.13           N  
ATOM   3521  CA  GLY A 546     168.841 164.328  82.669  1.00248.13           C  
ATOM   3522  C   GLY A 546     167.333 164.465  82.664  1.00248.13           C  
ATOM   3523  O   GLY A 546     166.758 165.076  83.569  1.00248.13           O  
ATOM   3524  N   THR A 547     166.680 163.896  81.652  1.00254.32           N  
ATOM   3525  CA  THR A 547     165.237 164.014  81.501  1.00254.32           C  
ATOM   3526  C   THR A 547     164.637 162.640  81.239  1.00254.32           C  
ATOM   3527  O   THR A 547     165.345 161.665  80.975  1.00254.32           O  
ATOM   3528  CB  THR A 547     164.863 164.985  80.369  1.00254.32           C  
ATOM   3529  N   HIS A 548     163.305 162.583  81.317  1.00247.43           N  
ATOM   3530  CA  HIS A 548     162.594 161.313  81.221  1.00247.43           C  
ATOM   3531  C   HIS A 548     162.943 160.568  79.937  1.00247.43           C  
ATOM   3532  O   HIS A 548     163.357 159.403  79.977  1.00247.43           O  
ATOM   3533  CB  HIS A 548     161.090 161.579  81.304  1.00247.43           C  
ATOM   3534  N   GLU A 549     162.805 161.231  78.788  1.00257.77           N  
ATOM   3535  CA  GLU A 549     163.117 160.587  77.518  1.00257.77           C  
ATOM   3536  C   GLU A 549     164.595 160.243  77.393  1.00257.77           C  
ATOM   3537  O   GLU A 549     164.929 159.178  76.865  1.00257.77           O  
ATOM   3538  CB  GLU A 549     162.676 161.480  76.352  1.00257.77           C  
ATOM   3539  N   GLU A 550     165.484 161.118  77.862  1.00255.72           N  
ATOM   3540  CA  GLU A 550     166.914 160.856  77.773  1.00255.72           C  
ATOM   3541  C   GLU A 550     167.308 159.676  78.654  1.00255.72           C  
ATOM   3542  O   GLU A 550     168.042 158.780  78.220  1.00255.72           O  
ATOM   3543  CB  GLU A 550     167.687 162.118  78.162  1.00255.72           C  
ATOM   3544  N   LEU A 551     166.811 159.652  79.891  1.00254.18           N  
ATOM   3545  CA  LEU A 551     167.079 158.526  80.776  1.00254.18           C  
ATOM   3546  C   LEU A 551     166.335 157.270  80.348  1.00254.18           C  
ATOM   3547  O   LEU A 551     166.625 156.187  80.867  1.00254.18           O  
ATOM   3548  CB  LEU A 551     166.706 158.886  82.215  1.00254.18           C  
ATOM   3549  N   ALA A 552     165.389 157.386  79.416  1.00254.15           N  
ATOM   3550  CA  ALA A 552     164.689 156.216  78.903  1.00254.15           C  
ATOM   3551  C   ALA A 552     165.657 155.259  78.219  1.00254.15           C  
ATOM   3552  O   ALA A 552     165.338 154.082  78.024  1.00254.15           O  
ATOM   3553  CB  ALA A 552     163.582 156.634  77.932  1.00254.15           C  
ATOM   3554  N   ALA A 553     166.837 155.753  77.842  1.00254.49           N  
ATOM   3555  CA  ALA A 553     167.834 154.916  77.189  1.00254.49           C  
ATOM   3556  C   ALA A 553     169.213 155.092  77.812  1.00254.49           C  
ATOM   3557  O   ALA A 553     170.066 154.206  77.694  1.00254.49           O  
ATOM   3558  CB  ALA A 553     167.893 155.233  75.694  1.00254.49           C  
ATOM   3559  N   THR A 554     169.446 156.224  78.479  1.00255.66           N  
ATOM   3560  CA  THR A 554     170.786 156.518  78.977  1.00255.66           C  
ATOM   3561  C   THR A 554     171.195 155.625  80.143  1.00255.66           C  
ATOM   3562  O   THR A 554     172.346 155.177  80.190  1.00255.66           O  
ATOM   3563  CB  THR A 554     170.876 157.986  79.392  1.00255.66           C  
ATOM   3564  N   ASN A 555     170.290 155.353  81.084  1.00247.05           N  
ATOM   3565  CA  ASN A 555     170.644 154.624  82.295  1.00247.05           C  
ATOM   3566  C   ASN A 555     169.842 153.335  82.408  1.00247.05           C  
ATOM   3567  O   ASN A 555     168.667 153.298  82.012  1.00247.05           O  
ATOM   3568  CB  ASN A 555     170.406 155.479  83.546  1.00247.05           C  
ATOM   3569  N   PRO A 556     170.442 152.270  82.948  1.00242.99           N  
ATOM   3570  CA  PRO A 556     169.683 151.019  83.097  1.00242.99           C  
ATOM   3571  C   PRO A 556     168.667 151.077  84.219  1.00242.99           C  
ATOM   3572  O   PRO A 556     167.592 150.474  84.109  1.00242.99           O  
ATOM   3573  CB  PRO A 556     170.781 149.985  83.370  1.00242.99           C  
ATOM   3574  N   VAL A 557     168.976 151.799  85.299  1.00237.44           N  
ATOM   3575  CA  VAL A 557     168.087 151.833  86.455  1.00237.44           C  
ATOM   3576  C   VAL A 557     166.711 152.342  86.060  1.00237.44           C  
ATOM   3577  O   VAL A 557     165.698 151.952  86.652  1.00237.44           O  
ATOM   3578  CB  VAL A 557     168.706 152.692  87.574  1.00237.44           C  
ATOM   3579  N   TYR A 558     166.650 153.215  85.056  1.00244.64           N  
ATOM   3580  CA  TYR A 558     165.376 153.769  84.613  1.00244.64           C  
ATOM   3581  C   TYR A 558     164.386 152.665  84.264  1.00244.64           C  
ATOM   3582  O   TYR A 558     163.238 152.673  84.723  1.00244.64           O  
ATOM   3583  CB  TYR A 558     165.630 154.680  83.409  1.00244.64           C  
ATOM   3584  N   GLN A 559     164.828 151.689  83.470  1.00240.57           N  
ATOM   3585  CA  GLN A 559     163.895 150.778  82.816  1.00240.57           C  
ATOM   3586  C   GLN A 559     163.171 149.885  83.816  1.00240.57           C  
ATOM   3587  O   GLN A 559     161.958 149.671  83.698  1.00240.57           O  
ATOM   3588  CB  GLN A 559     164.639 149.934  81.784  1.00240.57           C  
ATOM   3589  N   GLU A 560     163.891 149.348  84.806  1.00240.42           N  
ATOM   3590  CA  GLU A 560     163.260 148.361  85.686  1.00240.42           C  
ATOM   3591  C   GLU A 560     162.291 148.985  86.663  1.00240.42           C  
ATOM   3592  O   GLU A 560     161.758 148.275  87.524  1.00240.42           O  
ATOM   3593  CB  GLU A 560     164.322 147.554  86.439  1.00240.42           C  
ATOM   3594  N   ILE A 561     162.057 150.290  86.560  1.00233.93           N  
ATOM   3595  CA  ILE A 561     160.963 150.938  87.269  1.00233.93           C  
ATOM   3596  C   ILE A 561     159.961 151.413  86.227  1.00233.93           C  
ATOM   3597  O   ILE A 561     158.747 151.388  86.456  1.00233.93           O  
ATOM   3598  CB  ILE A 561     161.458 152.105  88.143  1.00233.93           C  
ATOM   3599  N   TYR A 562     160.469 151.841  85.069  1.00237.37           N  
ATOM   3600  CA  TYR A 562     159.601 152.379  84.029  1.00237.37           C  
ATOM   3601  C   TYR A 562     158.644 151.326  83.487  1.00237.37           C  
ATOM   3602  O   TYR A 562     157.521 151.657  83.089  1.00237.37           O  
ATOM   3603  CB  TYR A 562     160.453 152.957  82.901  1.00237.37           C  
ATOM   3604  N   GLU A 563     159.062 150.059  83.459  1.00231.00           N  
ATOM   3605  CA  GLU A 563     158.201 149.023  82.897  1.00231.00           C  
ATOM   3606  C   GLU A 563     156.912 148.884  83.694  1.00231.00           C  
ATOM   3607  O   GLU A 563     155.851 148.622  83.115  1.00231.00           O  
ATOM   3608  CB  GLU A 563     158.953 147.690  82.859  1.00231.00           C  
ATOM   3609  N   THR A 564     156.986 149.053  85.011  1.00217.63           N  
ATOM   3610  CA  THR A 564     155.840 148.869  85.890  1.00217.63           C  
ATOM   3611  C   THR A 564     154.643 149.690  85.423  1.00217.63           C  
ATOM   3612  O   THR A 564     153.607 149.138  85.057  1.00217.63           O  
ATOM   3613  CB  THR A 564     156.184 149.263  87.339  1.00217.63           C  
TER    3614      THR A 564                                                      
ATOM   3615  N   THR B   2     125.643 150.795 146.307  1.00170.60           N  
ATOM   3616  CA  THR B   2     125.637 149.496 145.574  1.00170.60           C  
ATOM   3617  C   THR B   2     127.048 149.093 145.164  1.00170.60           C  
ATOM   3618  O   THR B   2     127.365 147.906 145.083  1.00170.60           O  
ATOM   3619  CB  THR B   2     124.748 149.560 144.318  1.00170.60           C  
ATOM   3620  OG1 THR B   2     124.683 148.264 143.710  1.00170.60           O  
ATOM   3621  CG2 THR B   2     125.298 150.562 143.313  1.00170.60           C  
ATOM   3622  N   ASP B   3     127.896 150.091 144.908  1.00162.43           N  
ATOM   3623  CA  ASP B   3     129.264 149.806 144.491  1.00162.43           C  
ATOM   3624  C   ASP B   3     129.982 148.954 145.526  1.00162.43           C  
ATOM   3625  O   ASP B   3     130.717 148.024 145.175  1.00162.43           O  
ATOM   3626  CB  ASP B   3     130.023 151.109 144.260  1.00162.43           C  
ATOM   3627  CG  ASP B   3     130.039 151.993 145.487  1.00162.43           C  
ATOM   3628  OD1 ASP B   3     129.369 151.636 146.478  1.00162.43           O  
ATOM   3629  OD2 ASP B   3     130.719 153.039 145.463  1.00162.43           O1-
ATOM   3630  N   LEU B   4     129.785 149.258 146.809  1.00165.62           N  
ATOM   3631  CA  LEU B   4     130.411 148.458 147.853  1.00165.62           C  
ATOM   3632  C   LEU B   4     129.971 147.005 147.759  1.00165.62           C  
ATOM   3633  O   LEU B   4     130.792 146.092 147.884  1.00165.62           O  
ATOM   3634  CB  LEU B   4     130.071 149.027 149.229  1.00165.62           C  
ATOM   3635  CG  LEU B   4     131.007 150.119 149.747  1.00165.62           C  
ATOM   3636  CD1 LEU B   4     130.796 151.417 148.988  1.00165.62           C  
ATOM   3637  CD2 LEU B   4     130.798 150.326 151.237  1.00165.62           C  
ATOM   3638  N   ILE B   5     128.679 146.772 147.532  1.00164.84           N  
ATOM   3639  CA  ILE B   5     128.180 145.403 147.442  1.00164.84           C  
ATOM   3640  C   ILE B   5     128.763 144.705 146.220  1.00164.84           C  
ATOM   3641  O   ILE B   5     129.133 143.528 146.276  1.00164.84           O  
ATOM   3642  CB  ILE B   5     126.641 145.390 147.422  1.00164.84           C  
ATOM   3643  CG1 ILE B   5     126.089 145.896 148.759  1.00164.84           C  
ATOM   3644  CG2 ILE B   5     126.124 143.989 147.128  1.00164.84           C  
ATOM   3645  CD1 ILE B   5     125.830 147.387 148.802  1.00164.84           C  
ATOM   3646  N   LYS B   6     128.844 145.414 145.094  1.00157.42           N  
ATOM   3647  CA  LYS B   6     129.413 144.813 143.893  1.00157.42           C  
ATOM   3648  C   LYS B   6     130.869 144.424 144.116  1.00157.42           C  
ATOM   3649  O   LYS B   6     131.296 143.326 143.744  1.00157.42           O  
ATOM   3650  CB  LYS B   6     129.282 145.779 142.717  1.00157.42           C  
ATOM   3651  CG  LYS B   6     127.948 145.681 142.001  1.00157.42           C  
ATOM   3652  CD  LYS B   6     127.851 146.670 140.856  1.00157.42           C  
ATOM   3653  CE  LYS B   6     126.634 146.392 139.992  1.00157.42           C  
ATOM   3654  NZ  LYS B   6     126.581 147.275 138.796  1.00157.42           N1+
ATOM   3655  N   ALA B   7     131.647 145.315 144.729  1.00159.27           N  
ATOM   3656  CA  ALA B   7     133.049 145.008 144.993  1.00159.27           C  
ATOM   3657  C   ALA B   7     133.181 143.853 145.976  1.00159.27           C  
ATOM   3658  O   ALA B   7     134.064 142.996 145.832  1.00159.27           O  
ATOM   3659  CB  ALA B   7     133.764 146.249 145.524  1.00159.27           C  
ATOM   3660  N   SER B   8     132.325 143.825 146.997  1.00164.86           N  
ATOM   3661  CA  SER B   8     132.358 142.724 147.947  1.00164.86           C  
ATOM   3662  C   SER B   8     132.051 141.408 147.252  1.00164.86           C  
ATOM   3663  O   SER B   8     132.684 140.389 147.537  1.00164.86           O  
ATOM   3664  CB  SER B   8     131.369 142.980 149.084  1.00164.86           C  
ATOM   3665  OG  SER B   8     131.775 144.088 149.868  1.00164.86           O  
ATOM   3666  N   LYS B   9     131.081 141.410 146.338  1.00153.81           N  
ATOM   3667  CA  LYS B   9     130.797 140.203 145.572  1.00153.81           C  
ATOM   3668  C   LYS B   9     131.993 139.811 144.717  1.00153.81           C  
ATOM   3669  O   LYS B   9     132.321 138.624 144.598  1.00153.81           O  
ATOM   3670  CB  LYS B   9     129.557 140.412 144.703  1.00153.81           C  
ATOM   3671  CG  LYS B   9     128.242 140.375 145.473  1.00153.81           C  
ATOM   3672  CD  LYS B   9     127.938 138.983 146.014  1.00153.81           C  
ATOM   3673  CE  LYS B   9     126.635 138.958 146.795  1.00153.81           C  
ATOM   3674  NZ  LYS B   9     126.310 137.593 147.295  1.00153.81           N1+
ATOM   3675  N   PHE B  10     132.654 140.796 144.109  1.00147.24           N  
ATOM   3676  CA  PHE B  10     133.849 140.500 143.327  1.00147.24           C  
ATOM   3677  C   PHE B  10     134.882 139.775 144.176  1.00147.24           C  
ATOM   3678  O   PHE B  10     135.377 138.707 143.800  1.00147.24           O  
ATOM   3679  CB  PHE B  10     134.443 141.787 142.759  1.00147.24           C  
ATOM   3680  CG  PHE B  10     135.742 141.580 142.038  1.00147.24           C  
ATOM   3681  CD1 PHE B  10     136.944 141.624 142.723  1.00147.24           C  
ATOM   3682  CD2 PHE B  10     135.763 141.330 140.679  1.00147.24           C  
ATOM   3683  CE1 PHE B  10     138.140 141.428 142.063  1.00147.24           C  
ATOM   3684  CE2 PHE B  10     136.956 141.134 140.015  1.00147.24           C  
ATOM   3685  CZ  PHE B  10     138.146 141.182 140.709  1.00147.24           C  
ATOM   3686  N   PHE B  11     135.216 140.342 145.334  1.00143.06           N  
ATOM   3687  CA  PHE B  11     136.181 139.688 146.213  1.00143.06           C  
ATOM   3688  C   PHE B  11     135.696 138.300 146.609  1.00143.06           C  
ATOM   3689  O   PHE B  11     136.429 137.314 146.483  1.00143.06           O  
ATOM   3690  CB  PHE B  11     136.428 140.542 147.456  1.00143.06           C  
ATOM   3691  CG  PHE B  11     137.223 141.788 147.194  1.00143.06           C  
ATOM   3692  CD1 PHE B  11     138.379 141.744 146.438  1.00143.06           C  
ATOM   3693  CD2 PHE B  11     136.820 143.000 147.719  1.00143.06           C  
ATOM   3694  CE1 PHE B  11     139.110 142.885 146.204  1.00143.06           C  
ATOM   3695  CE2 PHE B  11     137.549 144.145 147.488  1.00143.06           C  
ATOM   3696  CZ  PHE B  11     138.695 144.087 146.729  1.00143.06           C  
ATOM   3697  N   TYR B  12     134.442 138.209 147.050  1.00150.20           N  
ATOM   3698  CA  TYR B  12     133.867 136.950 147.504  1.00150.20           C  
ATOM   3699  C   TYR B  12     134.050 135.856 146.462  1.00150.20           C  
ATOM   3700  O   TYR B  12     134.439 134.728 146.791  1.00150.20           O  
ATOM   3701  CB  TYR B  12     132.384 137.187 147.803  1.00150.20           C  
ATOM   3702  CG  TYR B  12     131.692 136.184 148.695  1.00150.20           C  
ATOM   3703  CD1 TYR B  12     132.301 135.698 149.842  1.00150.20           C  
ATOM   3704  CD2 TYR B  12     130.397 135.770 148.416  1.00150.20           C  
ATOM   3705  CE1 TYR B  12     131.654 134.797 150.665  1.00150.20           C  
ATOM   3706  CE2 TYR B  12     129.742 134.874 149.232  1.00150.20           C  
ATOM   3707  CZ  TYR B  12     130.373 134.391 150.356  1.00150.20           C  
ATOM   3708  OH  TYR B  12     129.721 133.496 151.172  1.00150.20           O  
ATOM   3709  N   HIS B  13     133.805 136.188 145.192  1.00150.28           N  
ATOM   3710  CA  HIS B  13     133.848 135.188 144.132  1.00150.28           C  
ATOM   3711  C   HIS B  13     135.176 134.452 144.099  1.00150.28           C  
ATOM   3712  O   HIS B  13     135.229 133.286 143.693  1.00150.28           O  
ATOM   3713  CB  HIS B  13     133.588 135.852 142.779  1.00150.28           C  
ATOM   3714  CG  HIS B  13     133.630 134.904 141.621  1.00150.28           C  
ATOM   3715  ND1 HIS B  13     134.809 134.507 141.027  1.00150.28           N  
ATOM   3716  CD2 HIS B  13     132.638 134.282 140.941  1.00150.28           C  
ATOM   3717  CE1 HIS B  13     134.542 133.678 140.034  1.00150.28           C  
ATOM   3718  NE2 HIS B  13     133.232 133.525 139.961  1.00150.28           N  
ATOM   3719  N   TYR B  14     136.258 135.109 144.511  1.00148.45           N  
ATOM   3720  CA  TYR B  14     137.569 134.475 144.487  1.00148.45           C  
ATOM   3721  C   TYR B  14     137.994 133.996 145.869  1.00148.45           C  
ATOM   3722  O   TYR B  14     138.616 132.938 145.999  1.00148.45           O  
ATOM   3723  CB  TYR B  14     138.604 135.446 143.915  1.00148.45           C  
ATOM   3724  CG  TYR B  14     138.318 135.819 142.484  1.00148.45           C  
ATOM   3725  CD1 TYR B  14     138.208 134.843 141.507  1.00148.45           C  
ATOM   3726  CD2 TYR B  14     138.161 137.143 142.109  1.00148.45           C  
ATOM   3727  CE1 TYR B  14     137.941 135.172 140.198  1.00148.45           C  
ATOM   3728  CE2 TYR B  14     137.898 137.484 140.799  1.00148.45           C  
ATOM   3729  CZ  TYR B  14     137.789 136.493 139.847  1.00148.45           C  
ATOM   3730  OH  TYR B  14     137.525 136.822 138.538  1.00148.45           O  
ATOM   3731  N   LEU B  15     137.660 134.756 146.909  1.00146.22           N  
ATOM   3732  CA  LEU B  15     138.053 134.367 148.254  1.00146.22           C  
ATOM   3733  C   LEU B  15     137.305 133.132 148.729  1.00146.22           C  
ATOM   3734  O   LEU B  15     137.721 132.512 149.713  1.00146.22           O  
ATOM   3735  CB  LEU B  15     137.830 135.527 149.220  1.00146.22           C  
ATOM   3736  CG  LEU B  15     139.035 136.460 149.348  1.00146.22           C  
ATOM   3737  CD1 LEU B  15     139.330 137.136 148.018  1.00146.22           C  
ATOM   3738  CD2 LEU B  15     138.806 137.491 150.438  1.00146.22           C  
ATOM   3739  N   LYS B  16     136.220 132.753 148.049  1.00150.50           N  
ATOM   3740  CA  LYS B  16     135.513 131.535 148.427  1.00150.50           C  
ATOM   3741  C   LYS B  16     136.448 130.333 148.445  1.00150.50           C  
ATOM   3742  O   LYS B  16     136.352 129.474 149.329  1.00150.50           O  
ATOM   3743  CB  LYS B  16     134.354 131.279 147.465  1.00150.50           C  
ATOM   3744  CG  LYS B  16     133.040 131.908 147.884  1.00150.50           C  
ATOM   3745  CD  LYS B  16     131.973 131.693 146.824  1.00150.50           C  
ATOM   3746  CE  LYS B  16     130.670 132.367 147.202  1.00150.50           C  
ATOM   3747  NZ  LYS B  16     129.608 132.145 146.184  1.00150.50           N1+
ATOM   3748  N   ARG B  17     137.365 130.258 147.481  1.00147.64           N  
ATOM   3749  CA  ARG B  17     138.214 129.081 147.331  1.00147.64           C  
ATOM   3750  C   ARG B  17     139.358 129.034 148.340  1.00147.64           C  
ATOM   3751  O   ARG B  17     140.278 128.230 148.160  1.00147.64           O  
ATOM   3752  CB  ARG B  17     138.772 129.025 145.904  1.00147.64           C  
ATOM   3753  CG  ARG B  17     137.691 128.912 144.827  1.00147.64           C  
ATOM   3754  CD  ARG B  17     138.239 128.446 143.479  1.00147.64           C  
ATOM   3755  NE  ARG B  17     137.204 128.440 142.448  1.00147.64           N  
ATOM   3756  CZ  ARG B  17     137.266 127.750 141.316  1.00147.64           C  
ATOM   3757  NH1 ARG B  17     138.307 126.987 141.024  1.00147.64           N1+
ATOM   3758  NH2 ARG B  17     136.259 127.831 140.451  1.00147.64           N  
ATOM   3759  N   TYR B  18     139.329 129.866 149.387  1.00147.37           N  
ATOM   3760  CA  TYR B  18     140.355 129.857 150.424  1.00147.37           C  
ATOM   3761  C   TYR B  18     139.743 130.014 151.810  1.00147.37           C  
ATOM   3762  O   TYR B  18     140.385 130.578 152.705  1.00147.37           O  
ATOM   3763  CB  TYR B  18     141.376 130.967 150.173  1.00147.37           C  
ATOM   3764  CG  TYR B  18     141.807 131.059 148.731  1.00147.37           C  
ATOM   3765  CD1 TYR B  18     142.909 130.357 148.269  1.00147.37           C  
ATOM   3766  CD2 TYR B  18     141.097 131.834 147.827  1.00147.37           C  
ATOM   3767  CE1 TYR B  18     143.300 130.436 146.949  1.00147.37           C  
ATOM   3768  CE2 TYR B  18     141.479 131.918 146.506  1.00147.37           C  
ATOM   3769  CZ  TYR B  18     142.581 131.217 146.072  1.00147.37           C  
ATOM   3770  OH  TYR B  18     142.964 131.300 144.754  1.00147.37           O  
ATOM   3771  N   LYS B  19     138.527 129.501 151.997  1.00149.54           N  
ATOM   3772  CA  LYS B  19     137.704 129.864 153.145  1.00149.54           C  
ATOM   3773  C   LYS B  19     138.363 129.476 154.462  1.00149.54           C  
ATOM   3774  O   LYS B  19     138.399 130.268 155.410  1.00149.54           O  
ATOM   3775  CB  LYS B  19     136.334 129.197 153.011  1.00149.54           C  
ATOM   3776  CG  LYS B  19     135.316 129.637 154.045  1.00149.54           C  
ATOM   3777  CD  LYS B  19     133.987 128.921 153.852  1.00149.54           C  
ATOM   3778  CE  LYS B  19     133.252 129.423 152.616  1.00149.54           C  
ATOM   3779  NZ  LYS B  19     131.919 128.778 152.458  1.00149.54           N1+
ATOM   3780  N   VAL B  20     138.875 128.249 154.549  1.00157.26           N  
ATOM   3781  CA  VAL B  20     139.387 127.768 155.828  1.00157.26           C  
ATOM   3782  C   VAL B  20     140.568 128.616 156.283  1.00157.26           C  
ATOM   3783  O   VAL B  20     140.647 129.021 157.449  1.00157.26           O  
ATOM   3784  CB  VAL B  20     139.756 126.277 155.731  1.00157.26           C  
ATOM   3785  CG1 VAL B  20     140.980 126.074 154.850  1.00157.26           C  
ATOM   3786  CG2 VAL B  20     139.987 125.701 157.119  1.00157.26           C  
ATOM   3787  N   SER B  21     141.497 128.906 155.374  1.00157.45           N  
ATOM   3788  CA  SER B  21     142.645 129.726 155.737  1.00157.45           C  
ATOM   3789  C   SER B  21     142.225 131.158 156.040  1.00157.45           C  
ATOM   3790  O   SER B  21     142.730 131.773 156.989  1.00157.45           O  
ATOM   3791  CB  SER B  21     143.677 129.695 154.612  1.00157.45           C  
ATOM   3792  OG  SER B  21     143.073 130.005 153.369  1.00157.45           O  
ATOM   3793  N   PHE B  22     141.310 131.710 155.240  1.00156.41           N  
ATOM   3794  CA  PHE B  22     140.883 133.083 155.471  1.00156.41           C  
ATOM   3795  C   PHE B  22     140.146 133.208 156.794  1.00156.41           C  
ATOM   3796  O   PHE B  22     140.067 134.303 157.362  1.00156.41           O  
ATOM   3797  CB  PHE B  22     140.002 133.559 154.319  1.00156.41           C  
ATOM   3798  CG  PHE B  22     139.933 135.053 154.189  1.00156.41           C  
ATOM   3799  CD1 PHE B  22     139.068 135.793 154.973  1.00156.41           C  
ATOM   3800  CD2 PHE B  22     140.737 135.717 153.278  1.00156.41           C  
ATOM   3801  CE1 PHE B  22     139.006 137.166 154.852  1.00156.41           C  
ATOM   3802  CE2 PHE B  22     140.679 137.088 153.152  1.00156.41           C  
ATOM   3803  CZ  PHE B  22     139.813 137.814 153.939  1.00156.41           C  
ATOM   3804  N   LEU B  23     139.594 132.103 157.295  1.00165.66           N  
ATOM   3805  CA  LEU B  23     138.946 132.127 158.601  1.00165.66           C  
ATOM   3806  C   LEU B  23     139.962 131.922 159.717  1.00165.66           C  
ATOM   3807  O   LEU B  23     139.855 132.527 160.788  1.00165.66           O  
ATOM   3808  CB  LEU B  23     137.856 131.058 158.659  1.00165.66           C  
ATOM   3809  CG  LEU B  23     137.230 130.810 160.032  1.00165.66           C  
ATOM   3810  CD1 LEU B  23     136.648 132.095 160.600  1.00165.66           C  
ATOM   3811  CD2 LEU B  23     136.161 129.736 159.937  1.00165.66           C  
ATOM   3812  N   PHE B  24     140.956 131.064 159.485  1.00152.00           N  
ATOM   3813  CA  PHE B  24     141.969 130.827 160.507  1.00152.00           C  
ATOM   3814  C   PHE B  24     142.790 132.084 160.763  1.00152.00           C  
ATOM   3815  O   PHE B  24     143.186 132.362 161.905  1.00152.00           O  
ATOM   3816  CB  PHE B  24     142.869 129.669 160.084  1.00152.00           C  
ATOM   3817  CG  PHE B  24     144.005 129.419 161.022  1.00152.00           C  
ATOM   3818  CD1 PHE B  24     143.777 128.876 162.272  1.00152.00           C  
ATOM   3819  CD2 PHE B  24     145.302 129.722 160.654  1.00152.00           C  
ATOM   3820  CE1 PHE B  24     144.822 128.643 163.140  1.00152.00           C  
ATOM   3821  CE2 PHE B  24     146.352 129.489 161.517  1.00152.00           C  
ATOM   3822  CZ  PHE B  24     146.111 128.949 162.763  1.00152.00           C  
ATOM   3823  N   ILE B  25     143.062 132.857 159.710  1.00152.56           N  
ATOM   3824  CA  ILE B  25     143.781 134.110 159.896  1.00152.56           C  
ATOM   3825  C   ILE B  25     143.010 135.058 160.800  1.00152.56           C  
ATOM   3826  O   ILE B  25     143.622 135.868 161.501  1.00152.56           O  
ATOM   3827  CB  ILE B  25     144.075 134.785 158.545  1.00152.56           C  
ATOM   3828  CG1 ILE B  25     142.785 134.976 157.752  1.00152.56           C  
ATOM   3829  CG2 ILE B  25     145.063 133.956 157.746  1.00152.56           C  
ATOM   3830  CD1 ILE B  25     142.913 135.938 156.599  1.00152.56           C  
ATOM   3831  N   PHE B  26     141.677 134.992 160.798  1.00159.78           N  
ATOM   3832  CA  PHE B  26     140.905 135.839 161.700  1.00159.78           C  
ATOM   3833  C   PHE B  26     141.208 135.505 163.153  1.00159.78           C  
ATOM   3834  O   PHE B  26     141.417 136.404 163.974  1.00159.78           O  
ATOM   3835  CB  PHE B  26     139.409 135.689 161.425  1.00159.78           C  
ATOM   3836  CG  PHE B  26     138.917 136.487 160.250  1.00159.78           C  
ATOM   3837  CD1 PHE B  26     139.793 136.952 159.283  1.00159.78           C  
ATOM   3838  CD2 PHE B  26     137.569 136.771 160.115  1.00159.78           C  
ATOM   3839  CE1 PHE B  26     139.332 137.684 158.208  1.00159.78           C  
ATOM   3840  CE2 PHE B  26     137.104 137.502 159.042  1.00159.78           C  
ATOM   3841  CZ  PHE B  26     137.986 137.959 158.087  1.00159.78           C  
ATOM   3842  N   LEU B  27     141.237 134.217 163.494  1.00165.01           N  
ATOM   3843  CA  LEU B  27     141.600 133.834 164.853  1.00165.01           C  
ATOM   3844  C   LEU B  27     143.025 134.266 165.165  1.00165.01           C  
ATOM   3845  O   LEU B  27     143.318 134.754 166.266  1.00165.01           O  
ATOM   3846  CB  LEU B  27     141.444 132.324 165.032  1.00165.01           C  
ATOM   3847  CG  LEU B  27     141.732 131.784 166.435  1.00165.01           C  
ATOM   3848  CD1 LEU B  27     140.758 132.357 167.455  1.00165.01           C  
ATOM   3849  CD2 LEU B  27     141.678 130.266 166.437  1.00165.01           C  
ATOM   3850  N   ALA B  28     143.928 134.089 164.201  1.00154.29           N  
ATOM   3851  CA  ALA B  28     145.313 134.492 164.418  1.00154.29           C  
ATOM   3852  C   ALA B  28     145.400 135.974 164.757  1.00154.29           C  
ATOM   3853  O   ALA B  28     146.040 136.364 165.740  1.00154.29           O  
ATOM   3854  CB  ALA B  28     146.149 134.175 163.179  1.00154.29           C  
ATOM   3855  N   ILE B  29     144.752 136.816 163.953  1.00150.31           N  
ATOM   3856  CA  ILE B  29     144.829 138.253 164.172  1.00150.31           C  
ATOM   3857  C   ILE B  29     144.120 138.632 165.460  1.00150.31           C  
ATOM   3858  O   ILE B  29     144.548 139.554 166.158  1.00150.31           O  
ATOM   3859  CB  ILE B  29     144.258 139.015 162.962  1.00150.31           C  
ATOM   3860  CG1 ILE B  29     144.884 140.405 162.868  1.00150.31           C  
ATOM   3861  CG2 ILE B  29     142.752 139.150 163.059  1.00150.31           C  
ATOM   3862  CD1 ILE B  29     146.275 140.398 162.289  1.00150.31           C  
ATOM   3863  N   PHE B  30     143.027 137.948 165.799  1.00156.52           N  
ATOM   3864  CA  PHE B  30     142.353 138.233 167.059  1.00156.52           C  
ATOM   3865  C   PHE B  30     143.289 137.992 168.234  1.00156.52           C  
ATOM   3866  O   PHE B  30     143.410 138.834 169.133  1.00156.52           O  
ATOM   3867  CB  PHE B  30     141.098 137.372 167.185  1.00156.52           C  
ATOM   3868  CG  PHE B  30     140.350 137.584 168.466  1.00156.52           C  
ATOM   3869  CD1 PHE B  30     139.646 138.754 168.685  1.00156.52           C  
ATOM   3870  CD2 PHE B  30     140.353 136.615 169.453  1.00156.52           C  
ATOM   3871  CE1 PHE B  30     138.955 138.953 169.863  1.00156.52           C  
ATOM   3872  CE2 PHE B  30     139.664 136.808 170.633  1.00156.52           C  
ATOM   3873  CZ  PHE B  30     138.965 137.978 170.839  1.00156.52           C  
ATOM   3874  N   ALA B  31     143.973 136.847 168.235  1.00154.60           N  
ATOM   3875  CA  ALA B  31     144.923 136.557 169.304  1.00154.60           C  
ATOM   3876  C   ALA B  31     146.057 137.574 169.312  1.00154.60           C  
ATOM   3877  O   ALA B  31     146.479 138.050 170.374  1.00154.60           O  
ATOM   3878  CB  ALA B  31     145.474 135.141 169.145  1.00154.60           C  
ATOM   3879  N   ALA B  32     146.559 137.923 168.128  1.00147.98           N  
ATOM   3880  CA  ALA B  32     147.658 138.875 168.042  1.00147.98           C  
ATOM   3881  C   ALA B  32     147.264 140.213 168.646  1.00147.98           C  
ATOM   3882  O   ALA B  32     148.003 140.789 169.452  1.00147.98           O  
ATOM   3883  CB  ALA B  32     148.075 139.053 166.583  1.00147.98           C  
ATOM   3884  N   THR B  33     146.098 140.726 168.258  1.00152.21           N  
ATOM   3885  CA  THR B  33     145.644 142.006 168.782  1.00152.21           C  
ATOM   3886  C   THR B  33     145.402 141.928 170.278  1.00152.21           C  
ATOM   3887  O   THR B  33     145.797 142.831 171.021  1.00152.21           O  
ATOM   3888  CB  THR B  33     144.377 142.449 168.059  1.00152.21           C  
ATOM   3889  OG1 THR B  33     143.341 141.485 168.279  1.00152.21           O  
ATOM   3890  CG2 THR B  33     144.637 142.589 166.568  1.00152.21           C  
ATOM   3891  N   TYR B  34     144.760 140.856 170.747  1.00150.82           N  
ATOM   3892  CA  TYR B  34     144.566 140.709 172.184  1.00150.82           C  
ATOM   3893  C   TYR B  34     145.891 140.818 172.915  1.00150.82           C  
ATOM   3894  O   TYR B  34     146.021 141.558 173.897  1.00150.82           O  
ATOM   3895  CB  TYR B  34     143.909 139.372 172.512  1.00150.82           C  
ATOM   3896  CG  TYR B  34     143.776 139.171 173.999  1.00150.82           C  
ATOM   3897  CD1 TYR B  34     142.719 139.726 174.702  1.00150.82           C  
ATOM   3898  CD2 TYR B  34     144.734 138.461 174.708  1.00150.82           C  
ATOM   3899  CE1 TYR B  34     142.604 139.558 176.062  1.00150.82           C  
ATOM   3900  CE2 TYR B  34     144.629 138.289 176.069  1.00150.82           C  
ATOM   3901  CZ  TYR B  34     143.562 138.839 176.742  1.00150.82           C  
ATOM   3902  OH  TYR B  34     143.453 138.670 178.101  1.00150.82           O  
ATOM   3903  N   LEU B  35     146.890 140.076 172.448  1.00153.63           N  
ATOM   3904  CA  LEU B  35     148.172 140.059 173.136  1.00153.63           C  
ATOM   3905  C   LEU B  35     148.839 141.428 173.068  1.00153.63           C  
ATOM   3906  O   LEU B  35     149.412 141.906 174.053  1.00153.63           O  
ATOM   3907  CB  LEU B  35     149.054 138.976 172.525  1.00153.63           C  
ATOM   3908  CG  LEU B  35     150.332 138.610 173.273  1.00153.63           C  
ATOM   3909  CD1 LEU B  35     150.039 138.262 174.728  1.00153.63           C  
ATOM   3910  CD2 LEU B  35     150.978 137.455 172.574  1.00153.63           C  
ATOM   3911  N   GLN B  36     148.766 142.080 171.906  1.00145.12           N  
ATOM   3912  CA  GLN B  36     149.362 143.401 171.755  1.00145.12           C  
ATOM   3913  C   GLN B  36     148.626 144.449 172.576  1.00145.12           C  
ATOM   3914  O   GLN B  36     149.167 145.529 172.834  1.00145.12           O  
ATOM   3915  CB  GLN B  36     149.366 143.802 170.281  1.00145.12           C  
ATOM   3916  CG  GLN B  36     149.961 145.171 170.010  1.00145.12           C  
ATOM   3917  CD  GLN B  36     150.278 145.383 168.546  1.00145.12           C  
ATOM   3918  OE1 GLN B  36     149.931 144.558 167.701  1.00145.12           O  
ATOM   3919  NE2 GLN B  36     150.932 146.495 168.236  1.00145.12           N  
ATOM   3920  N   VAL B  37     147.398 144.154 172.997  1.00148.99           N  
ATOM   3921  CA  VAL B  37     146.587 145.171 173.650  1.00148.99           C  
ATOM   3922  C   VAL B  37     146.714 145.089 175.162  1.00148.99           C  
ATOM   3923  O   VAL B  37     146.533 146.095 175.856  1.00148.99           O  
ATOM   3924  CB  VAL B  37     145.124 145.040 173.200  1.00148.99           C  
ATOM   3925  CG1 VAL B  37     144.216 145.872 174.083  1.00148.99           C  
ATOM   3926  CG2 VAL B  37     144.981 145.467 171.753  1.00148.99           C  
ATOM   3927  N   LYS B  38     147.009 143.909 175.704  1.00151.78           N  
ATOM   3928  CA  LYS B  38     147.268 143.801 177.133  1.00151.78           C  
ATOM   3929  C   LYS B  38     148.713 144.117 177.482  1.00151.78           C  
ATOM   3930  O   LYS B  38     149.030 144.283 178.663  1.00151.78           O  
ATOM   3931  CB  LYS B  38     146.917 142.401 177.637  1.00151.78           C  
ATOM   3932  CG  LYS B  38     146.642 142.348 179.132  1.00151.78           C  
ATOM   3933  CD  LYS B  38     146.204 140.963 179.578  1.00151.78           C  
ATOM   3934  CE  LYS B  38     145.966 140.915 181.081  1.00151.78           C  
ATOM   3935  NZ  LYS B  38     145.651 139.539 181.556  1.00151.78           N1+
ATOM   3936  N   ALA B  39     149.593 144.203 176.489  1.00145.72           N  
ATOM   3937  CA  ALA B  39     150.987 144.542 176.764  1.00145.72           C  
ATOM   3938  C   ALA B  39     151.126 145.844 177.535  1.00145.72           C  
ATOM   3939  O   ALA B  39     151.907 145.883 178.500  1.00145.72           O  
ATOM   3940  CB  ALA B  39     151.768 144.596 175.444  1.00145.72           C  
ATOM   3941  N   PRO B  40     150.431 146.924 177.183  1.00146.60           N  
ATOM   3942  CA  PRO B  40     150.552 148.151 177.973  1.00146.60           C  
ATOM   3943  C   PRO B  40     150.176 147.927 179.426  1.00146.60           C  
ATOM   3944  O   PRO B  40     150.779 148.513 180.328  1.00146.60           O  
ATOM   3945  CB  PRO B  40     149.575 149.106 177.292  1.00146.60           C  
ATOM   3946  CG  PRO B  40     149.497 148.629 175.896  1.00146.60           C  
ATOM   3947  CD  PRO B  40     149.618 147.134 175.974  1.00146.60           C  
ATOM   3948  N   GLN B  41     149.170 147.087 179.669  1.00149.16           N  
ATOM   3949  CA  GLN B  41     148.814 146.769 181.046  1.00149.16           C  
ATOM   3950  C   GLN B  41     150.016 146.207 181.785  1.00149.16           C  
ATOM   3951  O   GLN B  41     150.317 146.610 182.915  1.00149.16           O  
ATOM   3952  CB  GLN B  41     147.652 145.775 181.080  1.00149.16           C  
ATOM   3953  CG  GLN B  41     147.363 145.202 182.464  1.00149.16           C  
ATOM   3954  CD  GLN B  41     146.194 144.239 182.467  1.00149.16           C  
ATOM   3955  OE1 GLN B  41     145.520 144.060 181.454  1.00149.16           O  
ATOM   3956  NE2 GLN B  41     145.952 143.607 183.609  1.00149.16           N  
ATOM   3957  N   PHE B  42     150.729 145.282 181.149  1.00150.13           N  
ATOM   3958  CA  PHE B  42     151.827 144.622 181.835  1.00150.13           C  
ATOM   3959  C   PHE B  42     153.020 145.551 181.995  1.00150.13           C  
ATOM   3960  O   PHE B  42     153.701 145.509 183.019  1.00150.13           O  
ATOM   3961  CB  PHE B  42     152.206 143.342 181.099  1.00150.13           C  
ATOM   3962  CG  PHE B  42     151.330 142.179 181.454  1.00150.13           C  
ATOM   3963  CD1 PHE B  42     151.572 141.444 182.602  1.00150.13           C  
ATOM   3964  CD2 PHE B  42     150.245 141.842 180.664  1.00150.13           C  
ATOM   3965  CE1 PHE B  42     150.764 140.381 182.943  1.00150.13           C  
ATOM   3966  CE2 PHE B  42     149.432 140.781 181.003  1.00150.13           C  
ATOM   3967  CZ  PHE B  42     149.690 140.052 182.146  1.00150.13           C  
ATOM   3968  N   VAL B  43     153.282 146.416 181.015  1.00147.06           N  
ATOM   3969  CA  VAL B  43     154.383 147.361 181.191  1.00147.06           C  
ATOM   3970  C   VAL B  43     154.048 148.355 182.296  1.00147.06           C  
ATOM   3971  O   VAL B  43     154.917 148.743 183.087  1.00147.06           O  
ATOM   3972  CB  VAL B  43     154.722 148.076 179.871  1.00147.06           C  
ATOM   3973  CG1 VAL B  43     153.574 148.921 179.421  1.00147.06           C  
ATOM   3974  CG2 VAL B  43     155.973 148.926 180.028  1.00147.06           C  
ATOM   3975  N   GLY B  44     152.790 148.788 182.369  1.00148.42           N  
ATOM   3976  CA  GLY B  44     152.396 149.679 183.445  1.00148.42           C  
ATOM   3977  C   GLY B  44     152.544 149.025 184.803  1.00148.42           C  
ATOM   3978  O   GLY B  44     153.092 149.614 185.738  1.00148.42           O  
ATOM   3979  N   GLU B  45     152.062 147.789 184.926  1.00156.35           N  
ATOM   3980  CA  GLU B  45     152.238 147.061 186.175  1.00156.35           C  
ATOM   3981  C   GLU B  45     153.714 146.866 186.481  1.00156.35           C  
ATOM   3982  O   GLU B  45     154.126 146.898 187.644  1.00156.35           O  
ATOM   3983  CB  GLU B  45     151.520 145.715 186.103  1.00156.35           C  
ATOM   3984  CG  GLU B  45     150.018 145.803 186.315  1.00156.35           C  
ATOM   3985  CD  GLU B  45     149.648 146.153 187.744  1.00156.35           C  
ATOM   3986  OE1 GLU B  45     150.562 146.433 188.548  1.00156.35           O  
ATOM   3987  OE2 GLU B  45     148.441 146.147 188.065  1.00156.35           O1-
ATOM   3988  N   ALA B  46     154.529 146.668 185.447  1.00154.54           N  
ATOM   3989  CA  ALA B  46     155.955 146.464 185.650  1.00154.54           C  
ATOM   3990  C   ALA B  46     156.609 147.713 186.216  1.00154.54           C  
ATOM   3991  O   ALA B  46     157.407 147.635 187.151  1.00154.54           O  
ATOM   3992  CB  ALA B  46     156.616 146.062 184.333  1.00154.54           C  
ATOM   3993  N   ILE B  47     156.290 148.878 185.656  1.00149.62           N  
ATOM   3994  CA  ILE B  47     156.869 150.108 186.186  1.00149.62           C  
ATOM   3995  C   ILE B  47     156.325 150.390 187.582  1.00149.62           C  
ATOM   3996  O   ILE B  47     157.041 150.904 188.451  1.00149.62           O  
ATOM   3997  CB  ILE B  47     156.640 151.283 185.218  1.00149.62           C  
ATOM   3998  CG1 ILE B  47     155.161 151.654 185.116  1.00149.62           C
[truncated: 324,082 more chars]
