# Supplementary material for: Development of a synthetic library of humanized nanobodies for targeted IL-6 inhibition
Source: Front Bioeng Biotechnol. 2024 Jul 23;12:1440150. doi: 10.3389/fbioe.2024.1440150 (PMC11300276; doi:10.3389/fbioe.2024.1440150)
Supplement: Supplementary file 2 [file DataSheet1.ZIP › Nanobody-antigen complexes/7p2d.pdb]

HEADER    IMMUNE SYSTEM                           05-JUL-21   7P2D              
TITLE     STRUCTURE OF ALPHAMBETA2/CD11BCD18 HEADPIECE IN COMPLEX WITH A        
TITLE    2 NANOBODY                                                             
COMPND    MOL_ID: 1;                                                            
COMPND   2 MOLECULE: ISOFORM 2 OF INTEGRIN ALPHA-M;                             
COMPND   3 CHAIN: A;                                                            
COMPND   4 SYNONYM: CD11 ANTIGEN-LIKE FAMILY MEMBER B,CR-3 ALPHA CHAIN,CELL     
COMPND   5 SURFACE GLYCOPROTEIN MAC-1 SUBUNIT ALPHA,LEUKOCYTE ADHESION RECEPTOR 
COMPND   6 MO1,NEUTROPHIL ADHERENCE RECEPTOR;                                   
COMPND   7 ENGINEERED: YES;                                                     
COMPND   8 MOL_ID: 2;                                                           
COMPND   9 MOLECULE: INTEGRIN BETA;                                             
COMPND  10 CHAIN: B;                                                            
COMPND  11 ENGINEERED: YES;                                                     
COMPND  12 MOL_ID: 3;                                                           
COMPND  13 MOLECULE: HCD11BNB1 NANOBODY;                                        
COMPND  14 CHAIN: C;                                                            
COMPND  15 ENGINEERED: YES                                                      
SOURCE    MOL_ID: 1;                                                            
SOURCE   2 ORGANISM_SCIENTIFIC: HOMO SAPIENS;                                   
SOURCE   3 ORGANISM_COMMON: HUMAN;                                              
SOURCE   4 ORGANISM_TAXID: 9606;                                                
SOURCE   5 GENE: ITGAM, CD11B, CR3A;                                            
SOURCE   6 EXPRESSION_SYSTEM: HOMO SAPIENS;                                     
SOURCE   7 EXPRESSION_SYSTEM_COMMON: HUMAN;                                     
SOURCE   8 EXPRESSION_SYSTEM_TAXID: 9606;                                       
SOURCE   9 MOL_ID: 2;                                                           
SOURCE  10 ORGANISM_SCIENTIFIC: HOMO SAPIENS;                                   
SOURCE  11 ORGANISM_COMMON: HUMAN;                                              
SOURCE  12 ORGANISM_TAXID: 9606;                                                
SOURCE  13 GENE: ITGB2;                                                         
SOURCE  14 EXPRESSION_SYSTEM: HOMO SAPIENS;                                     
SOURCE  15 EXPRESSION_SYSTEM_COMMON: HUMAN;                                     
SOURCE  16 EXPRESSION_SYSTEM_TAXID: 9606;                                       
SOURCE  17 MOL_ID: 3;                                                           
SOURCE  18 ORGANISM_SCIENTIFIC: LAMA GLAMA;                                     
SOURCE  19 ORGANISM_COMMON: LLAMA;                                              
SOURCE  20 ORGANISM_TAXID: 9844;                                                
SOURCE  21 EXPRESSION_SYSTEM: ESCHERICHIA COLI;                                 
SOURCE  22 EXPRESSION_SYSTEM_TAXID: 562                                         
KEYWDS    INTEGRIN RECEPTOR, COMPLEMENT, ADHESION, PHAGOCYTOSIS, IMMUNE SYSTEM  
EXPDTA    X-RAY DIFFRACTION                                                     
AUTHOR    R.K.JENSEN,G.R.ANDERSEN                                               
REVDAT   2   05-OCT-22 7P2D    1       JRNL                                     
REVDAT   1   04-MAY-22 7P2D    0                                                
JRNL        AUTH   R.K.JENSEN,H.PEDERSEN,J.LORENTZEN,N.S.LAURSEN,               
JRNL        AUTH 2 T.VORUP-JENSEN,G.R.ANDERSEN                                  
JRNL        TITL   STRUCTURAL INSIGHTS INTO THE FUNCTION-MODULATING EFFECTS OF  
JRNL        TITL 2 NANOBODY BINDING TO THE INTEGRIN RECEPTOR ALPHA M BETA 2.    
JRNL        REF    J.BIOL.CHEM.                  V. 298 02168 2022              
JRNL        REFN                   ESSN 1083-351X                               
JRNL        PMID   35738398                                                     
JRNL        DOI    10.1016/J.JBC.2022.102168                                    
REMARK   1                                                                      
REMARK   1 REFERENCE 1                                                          
REMARK   1  AUTH   R.K.JENSEN,G.BAJIC,M.SEN,T.A.SPRINGER,T.VORUP-JENSEN,        
REMARK   1  AUTH 2 G.R.ANDERSEN                                                 
REMARK   1  TITL   COMPLEMENT RECEPTOR 3 FORMS A COMPACT HIGH-AFFINITY COMPLEX  
REMARK   1  TITL 2 WITH IC3B.                                                   
REMARK   1  REF    J IMMUNOL                                  2021              
REMARK   1  REFN                   ESSN 1550-6606                               
REMARK   1  PMID   34117107                                                     
REMARK   1  DOI    10.4049/JIMMUNOL.2001208                                     
REMARK   2                                                                      
REMARK   2 RESOLUTION.    3.20 ANGSTROMS.                                       
REMARK   3                                                                      
REMARK   3 REFINEMENT.                                                          
REMARK   3   PROGRAM     : PHENIX 1.19RC5_4047                                  
REMARK   3   AUTHORS     : PAUL ADAMS,PAVEL AFONINE,VINCENT CHEN,IAN            
REMARK   3               : DAVIS,KRESHNA GOPAL,RALF GROSSE-KUNSTLEVE,           
REMARK   3               : LI-WEI HUNG,ROBERT IMMORMINO,TOM IOERGER,            
REMARK   3               : AIRLIE MCCOY,ERIK MCKEE,NIGEL MORIARTY,              
REMARK   3               : REETAL PAI,RANDY READ,JANE RICHARDSON,               
REMARK   3               : DAVID RICHARDSON,TOD ROMO,JIM SACCHETTINI,           
REMARK   3               : NICHOLAS SAUTER,JACOB SMITH,LAURENT                  
REMARK   3               : STORONI,TOM TERWILLIGER,PETER ZWART                  
REMARK   3                                                                      
REMARK   3    REFINEMENT TARGET : GEOSTD + MONOMER LIBRARY + CDL V1.2           
REMARK   3                                                                      
REMARK   3  DATA USED IN REFINEMENT.                                            
REMARK   3   RESOLUTION RANGE HIGH (ANGSTROMS) : 3.20                           
REMARK   3   RESOLUTION RANGE LOW  (ANGSTROMS) : 45.95                          
REMARK   3   MIN(FOBS/SIGMA_FOBS)              : 1.350                          
REMARK   3   COMPLETENESS FOR RANGE        (%) : 82.8                           
REMARK   3   NUMBER OF REFLECTIONS             : 26422                          
REMARK   3                                                                      
REMARK   3  FIT TO DATA USED IN REFINEMENT.                                     
REMARK   3   R VALUE     (WORKING + TEST SET) : 0.262                           
REMARK   3   R VALUE            (WORKING SET) : 0.261                           
REMARK   3   FREE R VALUE                     : 0.295                           
REMARK   3   FREE R VALUE TEST SET SIZE   (%) : 4.280                           
REMARK   3   FREE R VALUE TEST SET COUNT      : 1131                            
REMARK   3                                                                      
REMARK   3  FIT TO DATA USED IN REFINEMENT (IN BINS).                           
REMARK   3   BIN  RESOLUTION RANGE  COMPL.    NWORK NFREE   RWORK  RFREE        
REMARK   3     1 45.9500 -  6.4000    1.00     4025   181  0.2328 0.2624        
REMARK   3     2  6.3900 -  5.0800    1.00     3860   176  0.2722 0.3208        
REMARK   3     3  5.0800 -  4.4400    1.00     3806   170  0.2369 0.2613        
REMARK   3     4  4.4400 -  4.0300    1.00     3783   160  0.2661 0.3071        
REMARK   3     5  4.0300 -  3.7400    1.00     3796   175  0.2987 0.3284        
REMARK   3     6  3.7400 -  3.5200    0.81     3022   142  0.3240 0.3606        
REMARK   3     7  3.5200 -  3.3500    0.47     1751    72  0.2974 0.3002        
REMARK   3     8  3.3500 -  3.2000    0.33     1248    55  0.3436 0.3934        
REMARK   3                                                                      
REMARK   3  BULK SOLVENT MODELLING.                                             
REMARK   3   METHOD USED        : FLAT BULK SOLVENT MODEL                       
REMARK   3   SOLVENT RADIUS     : 1.11                                          
REMARK   3   SHRINKAGE RADIUS   : 0.90                                          
REMARK   3   K_SOL              : NULL                                          
REMARK   3   B_SOL              : NULL                                          
REMARK   3                                                                      
REMARK   3  ERROR ESTIMATES.                                                    
REMARK   3   COORDINATE ERROR (MAXIMUM-LIKELIHOOD BASED)     : 0.502            
REMARK   3   PHASE ERROR (DEGREES, MAXIMUM-LIKELIHOOD BASED) : 35.521           
REMARK   3                                                                      
REMARK   3  B VALUES.                                                           
REMARK   3   FROM WILSON PLOT           (A**2) : 99.86                          
REMARK   3   MEAN B VALUE      (OVERALL, A**2) : 127.6                          
REMARK   3   OVERALL ANISOTROPIC B VALUE.                                       
REMARK   3    B11 (A**2) : NULL                                                 
REMARK   3    B22 (A**2) : NULL                                                 
REMARK   3    B33 (A**2) : NULL                                                 
REMARK   3    B12 (A**2) : NULL                                                 
REMARK   3    B13 (A**2) : NULL                                                 
REMARK   3    B23 (A**2) : NULL                                                 
REMARK   3                                                                      
REMARK   3  TWINNING INFORMATION.                                               
REMARK   3   FRACTION: NULL                                                     
REMARK   3   OPERATOR: NULL                                                     
REMARK   3                                                                      
REMARK   3  DEVIATIONS FROM IDEAL VALUES.                                       
REMARK   3                 RMSD          COUNT                                  
REMARK   3   BOND      :  0.006          10614                                  
REMARK   3   ANGLE     :  1.156          14359                                  
REMARK   3   CHIRALITY :  0.072           1610                                  
REMARK   3   PLANARITY :  0.016           1895                                  
REMARK   3   DIHEDRAL  :  6.771           1499                                  
REMARK   3                                                                      
REMARK   3  TLS DETAILS                                                         
REMARK   3   NUMBER OF TLS GROUPS  : 8                                          
REMARK   3   TLS GROUP : 1                                                      
REMARK   3    SELECTION: CHAIN A AND (RESID 1:129 OR RESID 325:600 OR RESID     
REMARK   3               1001:1002 OR RESID 2001:2002 )                         
REMARK   3    ORIGIN FOR THE GROUP (A):  53.8566 -29.3885 -44.8853              
REMARK   3    T TENSOR                                                          
REMARK   3      T11:   0.7344 T22:   0.4737                                     
REMARK   3      T33:   0.4757 T12:   0.0824                                     
REMARK   3      T13:   0.0230 T23:   0.1161                                     
REMARK   3    L TENSOR                                                          
REMARK   3      L11:   3.5414 L22:   4.3587                                     
REMARK   3      L33:   3.7231 L12:   0.7832                                     
REMARK   3      L13:  -1.5790 L23:  -0.6264                                     
REMARK   3    S TENSOR                                                          
REMARK   3      S11:  -0.3331 S12:  -0.5331 S13:  -0.2480                       
REMARK   3      S21:   0.1916 S22:   0.3244 S23:  -0.0316                       
REMARK   3      S31:   1.0645 S32:   0.2670 S33:  -0.1036                       
REMARK   3   TLS GROUP : 2                                                      
REMARK   3    SELECTION: CHAIN A AND (RESID 130:324 OR RESID 2003 )             
REMARK   3    ORIGIN FOR THE GROUP (A):  36.4649 -65.4340 -13.6964              
REMARK   3    T TENSOR                                                          
REMARK   3      T11:   1.0875 T22:   2.0161                                     
REMARK   3      T33:   0.9275 T12:  -0.7371                                     
REMARK   3      T13:  -0.2657 T23:   0.1029                                     
REMARK   3    L TENSOR                                                          
REMARK   3      L11:   3.8442 L22:   2.5914                                     
REMARK   3      L33:   0.7065 L12:   0.5965                                     
REMARK   3      L13:  -1.4590 L23:  -0.2279                                     
REMARK   3    S TENSOR                                                          
REMARK   3      S11:  -0.5215 S12:   0.8528 S13:   0.8524                       
REMARK   3      S21:  -0.1139 S22:   0.3439 S23:  -0.5456                       
REMARK   3      S31:  -1.4894 S32:   1.7706 S33:   0.1028                       
REMARK   3   TLS GROUP : 3                                                      
REMARK   3    SELECTION: CHAIN A AND (RESID 601:755 OR RESID 1021:1022 )        
REMARK   3    ORIGIN FOR THE GROUP (A):  75.1383  13.3185 -62.8556              
REMARK   3    T TENSOR                                                          
REMARK   3      T11:   1.3174 T22:   1.2406                                     
REMARK   3      T33:   1.6257 T12:  -0.3544                                     
REMARK   3      T13:   0.3704 T23:  -0.0663                                     
REMARK   3    L TENSOR                                                          
REMARK   3      L11:   2.7433 L22:   7.1230                                     
REMARK   3      L33:   2.7607 L12:  -1.3901                                     
REMARK   3      L13:   0.8450 L23:  -1.5017                                     
REMARK   3    S TENSOR                                                          
REMARK   3      S11:   0.3272 S12:   0.2879 S13:   1.4025                       
REMARK   3      S21:   0.2744 S22:  -0.7287 S23:  -1.0719                       
REMARK   3      S31:  -1.3667 S32:   0.5255 S33:   0.4713                       
REMARK   3   TLS GROUP : 4                                                      
REMARK   3    SELECTION: CHAIN B AND (RESID 1:59 )                              
REMARK   3    ORIGIN FOR THE GROUP (A):  37.9780  26.6865 -69.1179              
REMARK   3    T TENSOR                                                          
REMARK   3      T11:   2.2189 T22:   1.4400                                     
REMARK   3      T33:   0.8645 T12:   0.3592                                     
REMARK   3      T13:  -0.3741 T23:  -0.1433                                     
REMARK   3    L TENSOR                                                          
REMARK   3      L11:   4.4749 L22:   4.9970                                     
REMARK   3      L33:   3.8662 L12:  -0.4378                                     
REMARK   3      L13:   1.5249 L23:  -0.6370                                     
REMARK   3    S TENSOR                                                          
REMARK   3      S11:  -0.7347 S12:  -0.8776 S13:   1.3046                       
REMARK   3      S21:  -0.7207 S22:  -0.1935 S23:  -0.4468                       
REMARK   3      S31:  -1.7475 S32:  -1.0289 S33:   0.7871                       
REMARK   3   TLS GROUP : 5                                                      
REMARK   3    SELECTION: CHAIN B AND (RESID 60:100 OR RESID 344:423 OR RESID    
REMARK   3               1031:1032 )                                            
REMARK   3    ORIGIN FOR THE GROUP (A):  21.6602  -2.2663 -64.7378              
REMARK   3    T TENSOR                                                          
REMARK   3      T11:   0.6161 T22:   1.7218                                     
REMARK   3      T33:   0.7958 T12:   0.0970                                     
REMARK   3      T13:  -0.0708 T23:   0.3325                                     
REMARK   3    L TENSOR                                                          
REMARK   3      L11:   5.1110 L22:   7.0578                                     
REMARK   3      L33:   2.1658 L12:   2.9199                                     
REMARK   3      L13:  -3.1614 L23:  -1.1243                                     
REMARK   3    S TENSOR                                                          
REMARK   3      S11:  -0.0905 S12:  -0.7361 S13:  -0.2311                       
REMARK   3      S21:  -0.1070 S22:   0.1983 S23:   0.9834                       
REMARK   3      S31:  -0.0048 S32:  -1.3296 S33:  -0.0234                       
REMARK   3   TLS GROUP : 6                                                      
REMARK   3    SELECTION: CHAIN B AND (RESID 101:343 OR RESID 2011:2012 OR       
REMARK   3               RESID 1041 )                                           
REMARK   3    ORIGIN FOR THE GROUP (A):  22.5728 -36.5321 -55.5773              
REMARK   3    T TENSOR                                                          
REMARK   3      T11:   1.2609 T22:   1.9003                                     
REMARK   3      T33:   1.0643 T12:  -1.2402                                     
REMARK   3      T13:   0.0774 T23:   0.6708                                     
REMARK   3    L TENSOR                                                          
REMARK   3      L11:   2.8541 L22:   0.7961                                     
REMARK   3      L33:   1.1592 L12:   0.1198                                     
REMARK   3      L13:  -0.6620 L23:   0.1179                                     
REMARK   3    S TENSOR                                                          
REMARK   3      S11:  -0.2040 S12:   0.6922 S13:  -0.7346                       
REMARK   3      S21:  -0.2295 S22:   0.5077 S23:   0.9608                       
REMARK   3      S31:   1.1990 S32:  -1.5912 S33:   0.2463                       
REMARK   3   TLS GROUP : 7                                                      
REMARK   3    SELECTION: CHAIN B AND (RESID 424:458)                            
REMARK   3    ORIGIN FOR THE GROUP (A):  46.0252  25.5954 -84.2693              
REMARK   3    T TENSOR                                                          
REMARK   3      T11:   1.6516 T22:   1.3892                                     
REMARK   3      T33:   0.9013 T12:  -0.0733                                     
REMARK   3      T13:  -0.1189 T23:   0.0021                                     
REMARK   3    L TENSOR                                                          
REMARK   3      L11:   6.2631 L22:   1.0219                                     
REMARK   3      L33:   0.6869 L12:   1.4675                                     
REMARK   3      L13:   1.1140 L23:   0.8419                                     
REMARK   3    S TENSOR                                                          
REMARK   3      S11:   0.1815 S12:  -0.2019 S13:  -0.2567                       
REMARK   3      S21:  -0.4694 S22:  -0.1400 S23:  -0.4575                       
REMARK   3      S31:  -0.5580 S32:   0.9805 S33:  -0.0107                       
REMARK   3   TLS GROUP : 8                                                      
REMARK   3    SELECTION: CHAIN C                                                
REMARK   3    ORIGIN FOR THE GROUP (A):  31.0577 -97.2501  -2.3705              
REMARK   3    T TENSOR                                                          
REMARK   3      T11:   3.0433 T22:   1.1997                                     
REMARK   3      T33:   1.0613 T12:  -0.0526                                     
REMARK   3      T13:  -0.3803 T23:  -0.0449                                     
REMARK   3    L TENSOR                                                          
REMARK   3      L11:   4.7520 L22:   2.7805                                     
REMARK   3      L33:   1.3984 L12:  -0.8429                                     
REMARK   3      L13:   1.2920 L23:  -1.5719                                     
REMARK   3    S TENSOR                                                          
REMARK   3      S11:   1.1672 S12:  -0.1041 S13:  -1.5819                       
REMARK   3      S21:   0.8974 S22:  -0.3626 S23:   0.2144                       
REMARK   3      S31:   2.4051 S32:   0.6222 S33:  -0.7460                       
REMARK   3                                                                      
REMARK   3  NCS DETAILS                                                         
REMARK   3   NUMBER OF NCS GROUPS : NULL                                        
REMARK   3                                                                      
REMARK   3  OTHER REFINEMENT REMARKS: DATA WAS CARRIED OUT AGAINST A DATA       
REMARK   3  CORRECTED FOR ANISOTROPY BY THE STARANISO SERVER                    
REMARK   4                                                                      
REMARK   4 7P2D COMPLIES WITH FORMAT V. 3.30, 13-JUL-11                         
REMARK 100                                                                      
REMARK 100 THIS ENTRY HAS BEEN PROCESSED BY PDBE ON 06-JUL-21.                  
REMARK 100 THE DEPOSITION ID IS D_1292116838.                                   
REMARK 200                                                                      
REMARK 200 EXPERIMENTAL DETAILS                                                 
REMARK 200  EXPERIMENT TYPE                : X-RAY DIFFRACTION                  
REMARK 200  DATE OF DATA COLLECTION        : 01-APR-20                          
REMARK 200  TEMPERATURE           (KELVIN) : 100                                
REMARK 200  PH                             : NULL                               
REMARK 200  NUMBER OF CRYSTALS USED        : 1                                  
REMARK 200                                                                      
REMARK 200  SYNCHROTRON              (Y/N) : Y                                  
REMARK 200  RADIATION SOURCE               : MAX IV                             
REMARK 200  BEAMLINE                       : BIOMAX                             
REMARK 200  X-RAY GENERATOR MODEL          : NULL                               
REMARK 200  MONOCHROMATIC OR LAUE    (M/L) : M                                  
REMARK 200  WAVELENGTH OR RANGE        (A) : 0.9762                             
REMARK 200  MONOCHROMATOR                  : NULL                               
REMARK 200  OPTICS                         : NULL                               
REMARK 200                                                                      
REMARK 200  DETECTOR TYPE                  : PIXEL                              
REMARK 200  DETECTOR MANUFACTURER          : DECTRIS EIGER X 16M                
REMARK 200  INTENSITY-INTEGRATION SOFTWARE : XDS                                
REMARK 200  DATA SCALING SOFTWARE          : XSCALE                             
REMARK 200                                                                      
REMARK 200  NUMBER OF UNIQUE REFLECTIONS   : 31887                              
REMARK 200  RESOLUTION RANGE HIGH      (A) : 3.200                              
REMARK 200  RESOLUTION RANGE LOW       (A) : 46.000                             
REMARK 200  REJECTION CRITERIA  (SIGMA(I)) : 0.000                              
REMARK 200                                                                      
REMARK 200 OVERALL.                                                             
REMARK 200  COMPLETENESS FOR RANGE     (%) : 99.9                               
REMARK 200  DATA REDUNDANCY                : 36.00                              
REMARK 200  R MERGE                    (I) : NULL                               
REMARK 200  R SYM                      (I) : 0.11400                            
REMARK 200  <I/SIGMA(I)> FOR THE DATA SET  : 20.7000                            
REMARK 200                                                                      
REMARK 200 IN THE HIGHEST RESOLUTION SHELL.                                     
REMARK 200  HIGHEST RESOLUTION SHELL, RANGE HIGH (A) : 3.20                     
REMARK 200  HIGHEST RESOLUTION SHELL, RANGE LOW  (A) : 3.35                     
REMARK 200  COMPLETENESS FOR SHELL     (%) : 99.0                               
REMARK 200  DATA REDUNDANCY IN SHELL       : 37.00                              
REMARK 200  R MERGE FOR SHELL          (I) : NULL                               
REMARK 200  R SYM FOR SHELL            (I) : NULL                               
REMARK 200  <I/SIGMA(I)> FOR SHELL         : NULL                               
REMARK 200                                                                      
REMARK 200 DIFFRACTION PROTOCOL: SINGLE WAVELENGTH                              
REMARK 200 METHOD USED TO DETERMINE THE STRUCTURE: MOLECULAR REPLACEMENT        
REMARK 200 SOFTWARE USED: PHASER                                                
REMARK 200 STARTING MODEL: 4NEH                                                 
REMARK 200                                                                      
REMARK 200 REMARK: NULL                                                         
REMARK 280                                                                      
REMARK 280 CRYSTAL                                                              
REMARK 280 SOLVENT CONTENT, VS   (%): 60.53                                     
REMARK 280 MATTHEWS COEFFICIENT, VM (ANGSTROMS**3/DA): 3.12                     
REMARK 280                                                                      
REMARK 280 CRYSTALLIZATION CONDITIONS: 1:1 RATIO WITH RESERVOIR CONTAINING      
REMARK 280  1.25 M SODIUM MALONATE, 76 MM HEPES PH 8.0, 24 MM HEPES PH 6.5,     
REMARK 280  AND 0.5% JEFFAMINE ED2001 PH 7.0, VAPOR DIFFUSION, SITTING DROP,    
REMARK 280  TEMPERATURE 292K                                                    
REMARK 290                                                                      
REMARK 290 CRYSTALLOGRAPHIC SYMMETRY                                            
REMARK 290 SYMMETRY OPERATORS FOR SPACE GROUP: P 31 2 1                         
REMARK 290                                                                      
REMARK 290      SYMOP   SYMMETRY                                                
REMARK 290     NNNMMM   OPERATOR                                                
REMARK 290       1555   X,Y,Z                                                   
REMARK 290       2555   -Y,X-Y,Z+1/3                                            
REMARK 290       3555   -X+Y,-X,Z+2/3                                           
REMARK 290       4555   Y,X,-Z                                                  
REMARK 290       5555   X-Y,-Y,-Z+2/3                                           
REMARK 290       6555   -X,-X+Y,-Z+1/3                                          
REMARK 290                                                                      
REMARK 290     WHERE NNN -> OPERATOR NUMBER                                     
REMARK 290           MMM -> TRANSLATION VECTOR                                  
REMARK 290                                                                      
REMARK 290 CRYSTALLOGRAPHIC SYMMETRY TRANSFORMATIONS                            
REMARK 290 THE FOLLOWING TRANSFORMATIONS OPERATE ON THE ATOM/HETATM             
REMARK 290 RECORDS IN THIS ENTRY TO PRODUCE CRYSTALLOGRAPHICALLY                
REMARK 290 RELATED MOLECULES.                                                   
REMARK 290   SMTRY1   1  1.000000  0.000000  0.000000        0.00000            
REMARK 290   SMTRY2   1  0.000000  1.000000  0.000000        0.00000            
REMARK 290   SMTRY3   1  0.000000  0.000000  1.000000        0.00000            
REMARK 290   SMTRY1   2 -0.500000 -0.866025  0.000000        0.00000            
REMARK 290   SMTRY2   2  0.866025 -0.500000  0.000000        0.00000            
REMARK 290   SMTRY3   2  0.000000  0.000000  1.000000       83.37333            
REMARK 290   SMTRY1   3 -0.500000  0.866025  0.000000        0.00000            
REMARK 290   SMTRY2   3 -0.866025 -0.500000  0.000000        0.00000            
REMARK 290   SMTRY3   3  0.000000  0.000000  1.000000      166.74667            
REMARK 290   SMTRY1   4 -0.500000  0.866025  0.000000        0.00000            
REMARK 290   SMTRY2   4  0.866025  0.500000  0.000000        0.00000            
REMARK 290   SMTRY3   4  0.000000  0.000000 -1.000000        0.00000            
REMARK 290   SMTRY1   5  1.000000  0.000000  0.000000        0.00000            
REMARK 290   SMTRY2   5  0.000000 -1.000000  0.000000        0.00000            
REMARK 290   SMTRY3   5  0.000000  0.000000 -1.000000      166.74667            
REMARK 290   SMTRY1   6 -0.500000 -0.866025  0.000000        0.00000            
REMARK 290   SMTRY2   6 -0.866025  0.500000  0.000000        0.00000            
REMARK 290   SMTRY3   6  0.000000  0.000000 -1.000000       83.37333            
REMARK 290                                                                      
REMARK 290 REMARK: NULL                                                         
REMARK 300                                                                      
REMARK 300 BIOMOLECULE: 1                                                       
REMARK 300 SEE REMARK 350 FOR THE AUTHOR PROVIDED AND/OR PROGRAM                
REMARK 300 GENERATED ASSEMBLY INFORMATION FOR THE STRUCTURE IN                  
REMARK 300 THIS ENTRY. THE REMARK MAY ALSO PROVIDE INFORMATION ON               
REMARK 300 BURIED SURFACE AREA.                                                 
REMARK 350                                                                      
REMARK 350 COORDINATES FOR A COMPLETE MULTIMER REPRESENTING THE KNOWN           
REMARK 350 BIOLOGICALLY SIGNIFICANT OLIGOMERIZATION STATE OF THE                
REMARK 350 MOLECULE CAN BE GENERATED BY APPLYING BIOMT TRANSFORMATIONS          
REMARK 350 GIVEN BELOW.  BOTH NON-CRYSTALLOGRAPHIC AND                          
REMARK 350 CRYSTALLOGRAPHIC OPERATIONS ARE GIVEN.                               
REMARK 350                                                                      
REMARK 350 BIOMOLECULE: 1                                                       
REMARK 350 AUTHOR DETERMINED BIOLOGICAL UNIT: TRIMERIC                          
REMARK 350 SOFTWARE DETERMINED QUATERNARY STRUCTURE: TRIMERIC                   
REMARK 350 SOFTWARE USED: PISA                                                  
REMARK 350 TOTAL BURIED SURFACE AREA: 6870 ANGSTROM**2                          
REMARK 350 SURFACE AREA OF THE COMPLEX: 61360 ANGSTROM**2                       
REMARK 350 CHANGE IN SOLVENT FREE ENERGY: 2.0 KCAL/MOL                          
REMARK 350 APPLY THE FOLLOWING TO CHAINS: A, B, C, D, E, F, G                   
REMARK 350   BIOMT1   1  1.000000  0.000000  0.000000        0.00000            
REMARK 350   BIOMT2   1  0.000000  1.000000  0.000000        0.00000            
REMARK 350   BIOMT3   1  0.000000  0.000000  1.000000        0.00000            
REMARK 465                                                                      
REMARK 465 MISSING RESIDUES                                                     
REMARK 465 THE FOLLOWING RESIDUES WERE NOT LOCATED IN THE                       
REMARK 465 EXPERIMENT. (M=MODEL NUMBER; RES=RESIDUE NAME; C=CHAIN               
REMARK 465 IDENTIFIER; SSSEQ=SEQUENCE NUMBER; I=INSERTION CODE.)                
REMARK 465                                                                      
REMARK 465   M RES C SSSEQI                                                     
REMARK 465     GLU A   752                                                      
REMARK 465     LYS A   753                                                      
REMARK 465     ASN A   754                                                      
REMARK 465     THR A   755                                                      
REMARK 465     GLY A   756                                                      
REMARK 465     GLY A   757                                                      
REMARK 465     LEU A   758                                                      
REMARK 465     GLU A   759                                                      
REMARK 465     VAL A   760                                                      
REMARK 465     LEU A   761                                                      
REMARK 465     PHE A   762                                                      
REMARK 465     GLN A   763                                                      
REMARK 465     GLU B   460                                                      
REMARK 465     LYS B   461                                                      
REMARK 465     ASN B   462                                                      
REMARK 465     CYS B   463                                                      
REMARK 465     GLU B   464                                                      
REMARK 465     PRO B   465                                                      
REMARK 465     ALA B   466                                                      
REMARK 465     ALA B   467                                                      
REMARK 465     LEU B   468                                                      
REMARK 465     GLN B   469                                                      
REMARK 465     THR B   470                                                      
REMARK 465     LEU B   471                                                      
REMARK 465     PHE B   472                                                      
REMARK 465     GLN B   473                                                      
REMARK 465     LEU C   122                                                      
REMARK 465     GLU C   123                                                      
REMARK 465     HIS C   124                                                      
REMARK 465     HIS C   125                                                      
REMARK 465     HIS C   126                                                      
REMARK 465     HIS C   127                                                      
REMARK 465     HIS C   128                                                      
REMARK 465     HIS C   129                                                      
REMARK 470                                                                      
REMARK 470 MISSING ATOM                                                         
REMARK 470 THE FOLLOWING RESIDUES HAVE MISSING ATOMS (M=MODEL NUMBER;           
REMARK 470 RES=RESIDUE NAME; C=CHAIN IDENTIFIER; SSEQ=SEQUENCE NUMBER;          
REMARK 470 I=INSERTION CODE):                                                   
REMARK 470   M RES CSSEQI  ATOMS                                                
REMARK 470     THR A  10    CG2                                                 
REMARK 470     THR A  81    CG2                                                 
REMARK 470     THR A 377    CG2                                                 
REMARK 470     THR A 470    CG2                                                 
REMARK 470     THR A 683    CG2                                                 
REMARK 470     THR A 693    CG2                                                 
REMARK 470     THR A 695    CG2                                                 
REMARK 470     THR A 698    CG2                                                 
REMARK 470     THR A 725    CG2                                                 
REMARK 500                                                                      
REMARK 500 GEOMETRY AND STEREOCHEMISTRY                                         
REMARK 500 SUBTOPIC: CLOSE CONTACTS IN SAME ASYMMETRIC UNIT                     
REMARK 500                                                                      
REMARK 500 THE FOLLOWING ATOMS ARE IN CLOSE CONTACT.                            
REMARK 500                                                                      
REMARK 500  ATM1  RES C  SSEQI   ATM2  RES C  SSEQI           DISTANCE          
REMARK 500   OG1  THR A   579     OD1  ASP A   581              2.08            
REMARK 500                                                                      
REMARK 500 REMARK: NULL                                                         
REMARK 500                                                                      
REMARK 500 GEOMETRY AND STEREOCHEMISTRY                                         
REMARK 500 SUBTOPIC: COVALENT BOND LENGTHS                                      
REMARK 500                                                                      
REMARK 500 THE STEREOCHEMICAL PARAMETERS OF THE FOLLOWING RESIDUES              
REMARK 500 HAVE VALUES WHICH DEVIATE FROM EXPECTED VALUES BY MORE               
REMARK 500 THAN 6*RMSD (M=MODEL NUMBER; RES=RESIDUE NAME; C=CHAIN               
REMARK 500 IDENTIFIER; SSEQ=SEQUENCE NUMBER; I=INSERTION CODE).                 
REMARK 500                                                                      
REMARK 500 STANDARD TABLE:                                                      
REMARK 500 FORMAT: (10X,I3,1X,2(A3,1X,A1,I4,A1,1X,A4,3X),1X,F6.3)               
REMARK 500                                                                      
REMARK 500 EXPECTED VALUES PROTEIN: ENGH AND HUBER, 1999                        
REMARK 500 EXPECTED VALUES NUCLEIC ACID: CLOWNEY ET AL 1996                     
REMARK 500                                                                      
REMARK 500  M RES CSSEQI ATM1   RES CSSEQI ATM2   DEVIATION                     
REMARK 500    ARG A 649   CG    ARG A 649   CD      0.173                       
REMARK 500                                                                      
REMARK 500 REMARK: NULL                                                         
REMARK 500                                                                      
REMARK 500 GEOMETRY AND STEREOCHEMISTRY                                         
REMARK 500 SUBTOPIC: COVALENT BOND ANGLES                                       
REMARK 500                                                                      
REMARK 500 THE STEREOCHEMICAL PARAMETERS OF THE FOLLOWING RESIDUES              
REMARK 500 HAVE VALUES WHICH DEVIATE FROM EXPECTED VALUES BY MORE               
REMARK 500 THAN 6*RMSD (M=MODEL NUMBER; RES=RESIDUE NAME; C=CHAIN               
REMARK 500 IDENTIFIER; SSEQ=SEQUENCE NUMBER; I=INSERTION CODE).                 
REMARK 500                                                                      
REMARK 500 STANDARD TABLE:                                                      
REMARK 500 FORMAT: (10X,I3,1X,A3,1X,A1,I4,A1,3(1X,A4,2X),12X,F5.1)              
REMARK 500                                                                      
REMARK 500 EXPECTED VALUES PROTEIN: ENGH AND HUBER, 1999                        
REMARK 500 EXPECTED VALUES NUCLEIC ACID: CLOWNEY ET AL 1996                     
REMARK 500                                                                      
REMARK 500  M RES CSSEQI ATM1   ATM2   ATM3                                     
REMARK 500    TYR A 176   CA  -  CB  -  CG  ANGL. DEV. =  15.6 DEGREES          
REMARK 500    TYR A 176   CB  -  CG  -  CD2 ANGL. DEV. =  -4.1 DEGREES          
REMARK 500    TYR A 176   CB  -  CG  -  CD1 ANGL. DEV. =   4.2 DEGREES          
REMARK 500    TYR A 390   CB  -  CG  -  CD2 ANGL. DEV. =  -3.6 DEGREES          
REMARK 500    ARG A 649   CG  -  CD  -  NE  ANGL. DEV. =  15.0 DEGREES          
REMARK 500    PHE A 720   CB  -  CA  -  C   ANGL. DEV. =  12.2 DEGREES          
REMARK 500    PHE A 720   CB  -  CG  -  CD2 ANGL. DEV. =  -5.6 DEGREES          
REMARK 500    PHE A 720   CB  -  CG  -  CD1 ANGL. DEV. =   5.1 DEGREES          
REMARK 500    PHE A 749   CB  -  CG  -  CD2 ANGL. DEV. =  -5.3 DEGREES          
REMARK 500    PHE A 749   CB  -  CG  -  CD1 ANGL. DEV. =   4.9 DEGREES          
REMARK 500    PHE B 149   CB  -  CG  -  CD2 ANGL. DEV. =  -7.2 DEGREES          
REMARK 500    PHE B 149   CB  -  CG  -  CD1 ANGL. DEV. =   8.1 DEGREES          
REMARK 500    PHE B 247   CB  -  CA  -  C   ANGL. DEV. =  14.0 DEGREES          
REMARK 500    PHE B 247   CB  -  CG  -  CD2 ANGL. DEV. =  -5.5 DEGREES          
REMARK 500    PHE B 247   CB  -  CG  -  CD1 ANGL. DEV. =   4.5 DEGREES          
REMARK 500                                                                      
REMARK 500 REMARK: NULL                                                         
REMARK 500                                                                      
REMARK 500 GEOMETRY AND STEREOCHEMISTRY                                         
REMARK 500 SUBTOPIC: TORSION ANGLES                                             
REMARK 500                                                                      
REMARK 500 TORSION ANGLES OUTSIDE THE EXPECTED RAMACHANDRAN REGIONS:            
REMARK 500 (M=MODEL NUMBER; RES=RESIDUE NAME; C=CHAIN IDENTIFIER;               
REMARK 500 SSEQ=SEQUENCE NUMBER; I=INSERTION CODE).                             
REMARK 500                                                                      
REMARK 500 STANDARD TABLE:                                                      
REMARK 500 FORMAT:(10X,I3,1X,A3,1X,A1,I4,A1,4X,F7.2,3X,F7.2)                    
REMARK 500                                                                      
REMARK 500 EXPECTED VALUES: GJ KLEYWEGT AND TA JONES (1996). PHI/PSI-           
REMARK 500 CHOLOGY: RAMACHANDRAN REVISITED. STRUCTURE 4, 1395 - 1400            
REMARK 500                                                                      
REMARK 500  M RES CSSEQI        PSI       PHI                                   
REMARK 500    ASN A   7       53.32    -97.92                                   
REMARK 500    SER A  21      118.86   -163.53                                   
REMARK 500    GLN A  63       53.17    -93.43                                   
REMARK 500    PRO A  91       41.13    -89.92                                   
REMARK 500    GLU A  99       -1.87     65.65                                   
REMARK 500    ASP A 132      160.58     66.14                                   
REMARK 500    SER A 177     -152.90   -152.16                                   
REMARK 500    HIS A 332       -2.70     66.32                                   
REMARK 500    LYS A 368      -22.63     71.05                                   
REMARK 500    GLN A 469     -109.13     39.91                                   
REMARK 500    ARG A 564       52.87    -95.36                                   
REMARK 500    ALA A 617      -22.79     68.89                                   
REMARK 500    ARG A 618       26.54     49.04                                   
REMARK 500    PHE A 621       45.37    -82.95                                   
REMARK 500    GLU A 622       44.70   -144.13                                   
REMARK 500    GLU A 632      161.39     85.42                                   
REMARK 500    LEU A 650      164.95    -43.85                                   
REMARK 500    GLU A 652       -4.50     66.47                                   
REMARK 500    GLN A 654       74.90   -100.36                                   
REMARK 500    LYS A 680       19.84     59.26                                   
REMARK 500    ARG B  49       55.58    -94.93                                   
REMARK 500    ALA B  53      -14.00     70.29                                   
REMARK 500    THR B 153       51.34    -94.16                                   
REMARK 500    THR B 234       70.93     47.44                                   
REMARK 500    ASN B 350     -167.71    -79.89                                   
REMARK 500    VAL B 368      172.95     69.03                                   
REMARK 500    GLN B 430      -79.01   -116.51                                   
REMARK 500    SER B 431       49.42     32.57                                   
REMARK 500    ASP B 451       48.78    -93.34                                   
REMARK 500    TYR B 454     -118.77     61.29                                   
REMARK 500    ASN C  33      -64.25   -121.34                                   
REMARK 500                                                                      
REMARK 500 REMARK: NULL                                                         
REMARK 500                                                                      
REMARK 500 GEOMETRY AND STEREOCHEMISTRY                                         
REMARK 500 SUBTOPIC: PLANAR GROUPS                                              
REMARK 500                                                                      
REMARK 500 PLANAR GROUPS IN THE FOLLOWING RESIDUES HAVE A TOTAL                 
REMARK 500 RMS DISTANCE OF ALL ATOMS FROM THE BEST-FIT PLANE                    
REMARK 500 BY MORE THAN AN EXPECTED VALUE OF 6*RMSD, WITH AN                    
REMARK 500 RMSD 0.02 ANGSTROMS, OR AT LEAST ONE ATOM HAS                        
REMARK 500 AN RMSD GREATER THAN THIS VALUE                                      
REMARK 500 (M=MODEL NUMBER; RES=RESIDUE NAME; C=CHAIN IDENTIFIER;               
REMARK 500 SSEQ=SEQUENCE NUMBER; I=INSERTION CODE).                             
REMARK 500                                                                      
REMARK 500  M RES CSSEQI        RMS     TYPE                                    
REMARK 500    ARG A 115         0.27    SIDE CHAIN                              
REMARK 500    ARG A 487         0.08    SIDE CHAIN                              
REMARK 500    ARG A 649         0.15    SIDE CHAIN                              
REMARK 500                                                                      
REMARK 500 REMARK: NULL                                                         
REMARK 620                                                                      
REMARK 620 METAL COORDINATION                                                   
REMARK 620 (M=MODEL NUMBER; RES=RESIDUE NAME; C=CHAIN IDENTIFIER;               
REMARK 620 SSEQ=SEQUENCE NUMBER; I=INSERTION CODE):                             
REMARK 620                                                                      
REMARK 620 COORDINATION ANGLES FOR:  M RES CSSEQI METAL                         
REMARK 620                              CA A2001  CA                            
REMARK 620 N RES CSSEQI ATOM                                                    
REMARK 620 1 ASP A 514   OD1                                                    
REMARK 620 2 ASN A 516   OD1  69.7                                              
REMARK 620 3 ASP A 518   OD1  68.7  70.1                                        
REMARK 620 4 LEU A 520   O    90.8 146.6  77.7                                  
REMARK 620 5 ASP A 522   OD1 164.2 113.0 127.1  93.3                            
REMARK 620 6 ASP A 522   OD2 111.9  80.1 148.0 133.2  55.2                      
REMARK 620 N                    1     2     3     4     5                       
REMARK 620                                                                      
REMARK 620 COORDINATION ANGLES FOR:  M RES CSSEQI METAL                         
REMARK 620                              CA A2002  CA                            
REMARK 620 N RES CSSEQI ATOM                                                    
REMARK 620 1 THR A 579   OG1                                                    
REMARK 620 2 ASP A 581   OD1  52.8                                              
REMARK 620 3 ASP A 581   OD2  64.5  55.5                                        
REMARK 620 4 LEU A 583   O   126.3  94.3 135.2                                  
REMARK 620 5 ASP A 585   OD1 113.4 157.4 140.2  80.2                            
REMARK 620 6 ASP A 585   OD2  76.3 111.3 137.9  80.5  46.2                      
REMARK 620 N                    1     2     3     4     5                       
REMARK 900                                                                      
REMARK 900 RELATED ENTRIES                                                      
REMARK 900 RELATED ID: 7NP9   RELATED DB: PDB                                   
REMARK 900 STRUCTURE OF FREE NANOBODY HCD11BNB1                                 
DBREF  7P2D A    1   756  UNP    P11215   ITAM_HUMAN      17    772             
DBREF1 7P2D B    1   460  UNP                  A0A494C0X7_HUMAN                 
DBREF2 7P2D B     A0A494C0X7                         23         482             
DBREF  7P2D C    1   129  PDB    7P2D     7P2D             1    129             
SEQADV 7P2D ARG A  224  UNP  P11215    ASN   240 CONFLICT                       
SEQADV 7P2D ARG A  681  UNP  P11215    ASN   697 CONFLICT                       
SEQADV 7P2D THR A  755  UNP  P11215    CYS   771 CONFLICT                       
SEQADV 7P2D GLY A  757  UNP  P11215              EXPRESSION TAG                 
SEQADV 7P2D LEU A  758  UNP  P11215              EXPRESSION TAG                 
SEQADV 7P2D GLU A  759  UNP  P11215              EXPRESSION TAG                 
SEQADV 7P2D VAL A  760  UNP  P11215              EXPRESSION TAG                 
SEQADV 7P2D LEU A  761  UNP  P11215              EXPRESSION TAG                 
SEQADV 7P2D PHE A  762  UNP  P11215              EXPRESSION TAG                 
SEQADV 7P2D GLN A  763  UNP  P11215              EXPRESSION TAG                 
SEQADV 7P2D LYS B  461  UNP  A0A494C0X           EXPRESSION TAG                 
SEQADV 7P2D ASN B  462  UNP  A0A494C0X           EXPRESSION TAG                 
SEQADV 7P2D CYS B  463  UNP  A0A494C0X           EXPRESSION TAG                 
SEQADV 7P2D GLU B  464  UNP  A0A494C0X           EXPRESSION TAG                 
SEQADV 7P2D PRO B  465  UNP  A0A494C0X           EXPRESSION TAG                 
SEQADV 7P2D ALA B  466  UNP  A0A494C0X           EXPRESSION TAG                 
SEQADV 7P2D ALA B  467  UNP  A0A494C0X           EXPRESSION TAG                 
SEQADV 7P2D LEU B  468  UNP  A0A494C0X           EXPRESSION TAG                 
SEQADV 7P2D GLN B  469  UNP  A0A494C0X           EXPRESSION TAG                 
SEQADV 7P2D THR B  470  UNP  A0A494C0X           EXPRESSION TAG                 
SEQADV 7P2D LEU B  471  UNP  A0A494C0X           EXPRESSION TAG                 
SEQADV 7P2D PHE B  472  UNP  A0A494C0X           EXPRESSION TAG                 
SEQADV 7P2D GLN B  473  UNP  A0A494C0X           EXPRESSION TAG                 
SEQRES   1 A  763  PHE ASN LEU ASP THR GLU ASN ALA MET THR PHE GLN GLU          
SEQRES   2 A  763  ASN ALA ARG GLY PHE GLY GLN SER VAL VAL GLN LEU GLN          
SEQRES   3 A  763  GLY SER ARG VAL VAL VAL GLY ALA PRO GLN GLU ILE VAL          
SEQRES   4 A  763  ALA ALA ASN GLN ARG GLY SER LEU TYR GLN CYS ASP TYR          
SEQRES   5 A  763  SER THR GLY SER CYS GLU PRO ILE ARG LEU GLN VAL PRO          
SEQRES   6 A  763  VAL GLU ALA VAL ASN MET SER LEU GLY LEU SER LEU ALA          
SEQRES   7 A  763  ALA THR THR SER PRO PRO GLN LEU LEU ALA CYS GLY PRO          
SEQRES   8 A  763  THR VAL HIS GLN THR CYS SER GLU ASN THR TYR VAL LYS          
SEQRES   9 A  763  GLY LEU CYS PHE LEU PHE GLY SER ASN LEU ARG GLN GLN          
SEQRES  10 A  763  PRO GLN LYS PHE PRO GLU ALA LEU ARG GLY CYS PRO GLN          
SEQRES  11 A  763  GLU ASP SER ASP ILE ALA PHE LEU ILE ASP GLY SER GLY          
SEQRES  12 A  763  SER ILE ILE PRO HIS ASP PHE ARG ARG MET LYS GLU PHE          
SEQRES  13 A  763  VAL SER THR VAL MET GLU GLN LEU LYS LYS SER LYS THR          
SEQRES  14 A  763  LEU PHE SER LEU MET GLN TYR SER GLU GLU PHE ARG ILE          
SEQRES  15 A  763  HIS PHE THR PHE LYS GLU PHE GLN ASN ASN PRO ASN PRO          
SEQRES  16 A  763  ARG SER LEU VAL LYS PRO ILE THR GLN LEU LEU GLY ARG          
SEQRES  17 A  763  THR HIS THR ALA THR GLY ILE ARG LYS VAL VAL ARG GLU          
SEQRES  18 A  763  LEU PHE ARG ILE THR ASN GLY ALA ARG LYS ASN ALA PHE          
SEQRES  19 A  763  LYS ILE LEU VAL VAL ILE THR ASP GLY GLU LYS PHE GLY          
SEQRES  20 A  763  ASP PRO LEU GLY TYR GLU ASP VAL ILE PRO GLU ALA ASP          
SEQRES  21 A  763  ARG GLU GLY VAL ILE ARG TYR VAL ILE GLY VAL GLY ASP          
SEQRES  22 A  763  ALA PHE ARG SER GLU LYS SER ARG GLN GLU LEU ASN THR          
SEQRES  23 A  763  ILE ALA SER LYS PRO PRO ARG ASP HIS VAL PHE GLN VAL          
SEQRES  24 A  763  ASN ASN PHE GLU ALA LEU LYS THR ILE GLN ASN GLN LEU          
SEQRES  25 A  763  ARG GLU LYS ILE PHE ALA ILE GLU GLY THR GLN THR GLY          
SEQRES  26 A  763  SER SER SER SER PHE GLU HIS GLU MET SER GLN GLU GLY          
SEQRES  27 A  763  PHE SER ALA ALA ILE THR SER ASN GLY PRO LEU LEU SER          
SEQRES  28 A  763  THR VAL GLY SER TYR ASP TRP ALA GLY GLY VAL PHE LEU          
SEQRES  29 A  763  TYR THR SER LYS GLU LYS SER THR PHE ILE ASN MET THR          
SEQRES  30 A  763  ARG VAL ASP SER ASP MET ASN ASP ALA TYR LEU GLY TYR          
SEQRES  31 A  763  ALA ALA ALA ILE ILE LEU ARG ASN ARG VAL GLN SER LEU          
SEQRES  32 A  763  VAL LEU GLY ALA PRO ARG TYR GLN HIS ILE GLY LEU VAL          
SEQRES  33 A  763  ALA MET PHE ARG GLN ASN THR GLY MET TRP GLU SER ASN          
SEQRES  34 A  763  ALA ASN VAL LYS GLY THR GLN ILE GLY ALA TYR PHE GLY          
SEQRES  35 A  763  ALA SER LEU CYS SER VAL ASP VAL ASP SER ASN GLY SER          
SEQRES  36 A  763  THR ASP LEU VAL LEU ILE GLY ALA PRO HIS TYR TYR GLU          
SEQRES  37 A  763  GLN THR ARG GLY GLY GLN VAL SER VAL CYS PRO LEU PRO          
SEQRES  38 A  763  ARG GLY GLN ARG ALA ARG TRP GLN CYS ASP ALA VAL LEU          
SEQRES  39 A  763  TYR GLY GLU GLN GLY GLN PRO TRP GLY ARG PHE GLY ALA          
SEQRES  40 A  763  ALA LEU THR VAL LEU GLY ASP VAL ASN GLY ASP LYS LEU          
SEQRES  41 A  763  THR ASP VAL ALA ILE GLY ALA PRO GLY GLU GLU ASP ASN          
SEQRES  42 A  763  ARG GLY ALA VAL TYR LEU PHE HIS GLY THR SER GLY SER          
SEQRES  43 A  763  GLY ILE SER PRO SER HIS SER GLN ARG ILE ALA GLY SER          
SEQRES  44 A  763  LYS LEU SER PRO ARG LEU GLN TYR PHE GLY GLN SER LEU          
SEQRES  45 A  763  SER GLY GLY GLN ASP LEU THR MET ASP GLY LEU VAL ASP          
SEQRES  46 A  763  LEU THR VAL GLY ALA GLN GLY HIS VAL LEU LEU LEU ARG          
SEQRES  47 A  763  SER GLN PRO VAL LEU ARG VAL LYS ALA ILE MET GLU PHE          
SEQRES  48 A  763  ASN PRO ARG GLU VAL ALA ARG ASN VAL PHE GLU CYS ASN          
SEQRES  49 A  763  ASP GLN VAL VAL LYS GLY LYS GLU ALA GLY GLU VAL ARG          
SEQRES  50 A  763  VAL CYS LEU HIS VAL GLN LYS SER THR ARG ASP ARG LEU          
SEQRES  51 A  763  ARG GLU GLY GLN ILE GLN SER VAL VAL THR TYR ASP LEU          
SEQRES  52 A  763  ALA LEU ASP SER GLY ARG PRO HIS SER ARG ALA VAL PHE          
SEQRES  53 A  763  ASN GLU THR LYS ARG SER THR ARG ARG GLN THR GLN VAL          
SEQRES  54 A  763  LEU GLY LEU THR GLN THR CYS GLU THR LEU LYS LEU GLN          
SEQRES  55 A  763  LEU PRO ASN CYS ILE GLU ASP PRO VAL SER PRO ILE VAL          
SEQRES  56 A  763  LEU ARG LEU ASN PHE SER LEU VAL GLY THR PRO LEU SER          
SEQRES  57 A  763  ALA PHE GLY ASN LEU ARG PRO VAL LEU ALA GLU ASP ALA          
SEQRES  58 A  763  GLN ARG LEU PHE THR ALA LEU PHE PRO PHE GLU LYS ASN          
SEQRES  59 A  763  THR GLY GLY LEU GLU VAL LEU PHE GLN                          
SEQRES   1 B  473  GLN GLU CYS THR LYS PHE LYS VAL SER SER CYS ARG GLU          
SEQRES   2 B  473  CYS ILE GLU SER GLY PRO GLY CYS THR TRP CYS GLN LYS          
SEQRES   3 B  473  LEU ASN PHE THR GLY PRO GLY ASP PRO ASP SER ILE ARG          
SEQRES   4 B  473  CYS ASP THR ARG PRO GLN LEU LEU MET ARG GLY CYS ALA          
SEQRES   5 B  473  ALA ASP ASP ILE MET ASP PRO THR SER LEU ALA GLU THR          
SEQRES   6 B  473  GLN GLU ASP HIS ASN GLY GLY GLN LYS GLN LEU SER PRO          
SEQRES   7 B  473  GLN LYS VAL THR LEU TYR LEU ARG PRO GLY GLN ALA ALA          
SEQRES   8 B  473  ALA PHE ASN VAL THR PHE ARG ARG ALA LYS GLY TYR PRO          
SEQRES   9 B  473  ILE ASP LEU TYR TYR LEU MET ASP LEU SER TYR SER MET          
SEQRES  10 B  473  LEU ASP ASP LEU ARG ASN VAL LYS LYS LEU GLY GLY ASP          
SEQRES  11 B  473  LEU LEU ARG ALA LEU ASN GLU ILE THR GLU SER GLY ARG          
SEQRES  12 B  473  ILE GLY PHE GLY SER PHE VAL ASP LYS THR VAL LEU PRO          
SEQRES  13 B  473  PHE VAL ASN THR HIS PRO ASP LYS LEU ARG ASN PRO CYS          
SEQRES  14 B  473  PRO ASN LYS GLU LYS GLU CYS GLN PRO PRO PHE ALA PHE          
SEQRES  15 B  473  ARG HIS VAL LEU LYS LEU THR ASN ASN SER ASN GLN PHE          
SEQRES  16 B  473  GLN THR GLU VAL GLY LYS GLN LEU ILE SER GLY ASN LEU          
SEQRES  17 B  473  ASP ALA PRO GLU GLY GLY LEU ASP ALA MET MET GLN VAL          
SEQRES  18 B  473  ALA ALA CYS PRO GLU GLU ILE GLY TRP ARG ASN VAL THR          
SEQRES  19 B  473  ARG LEU LEU VAL PHE ALA THR ASP ASP GLY PHE HIS PHE          
SEQRES  20 B  473  ALA GLY ASP GLY LYS LEU GLY ALA ILE LEU THR PRO ASN          
SEQRES  21 B  473  ASP GLY ARG CYS HIS LEU GLU ASP ASN LEU TYR LYS ARG          
SEQRES  22 B  473  SER ASN GLU PHE ASP TYR PRO SER VAL GLY GLN LEU ALA          
SEQRES  23 B  473  HIS LYS LEU ALA GLU ASN ASN ILE GLN PRO ILE PHE ALA          
SEQRES  24 B  473  VAL THR SER ARG MET VAL LYS THR TYR GLU LYS LEU THR          
SEQRES  25 B  473  GLU ILE ILE PRO LYS SER ALA VAL GLY GLU LEU SER GLU          
SEQRES  26 B  473  ASP SER SER ASN VAL VAL HIS LEU ILE LYS ASN ALA TYR          
SEQRES  27 B  473  ASN LYS LEU SER SER ARG VAL PHE LEU ASP HIS ASN ALA          
SEQRES  28 B  473  LEU PRO ASP THR LEU LYS VAL THR TYR ASP SER PHE CYS          
SEQRES  29 B  473  SER ASN GLY VAL THR HIS ARG ASN GLN PRO ARG GLY ASP          
SEQRES  30 B  473  CYS ASP GLY VAL GLN ILE ASN VAL PRO ILE THR PHE GLN          
SEQRES  31 B  473  VAL LYS VAL THR ALA THR GLU CYS ILE GLN GLU GLN SER          
SEQRES  32 B  473  PHE VAL ILE ARG ALA LEU GLY PHE THR ASP ILE VAL THR          
SEQRES  33 B  473  VAL GLN VAL LEU PRO GLN CYS GLU CYS ARG CYS ARG ASP          
SEQRES  34 B  473  GLN SER ARG ASP ARG SER LEU CYS HIS GLY LYS GLY PHE          
SEQRES  35 B  473  LEU GLU CYS GLY ILE CYS ARG CYS ASP THR GLY TYR ILE          
SEQRES  36 B  473  GLY LYS ASN CYS GLU LYS ASN CYS GLU PRO ALA ALA LEU          
SEQRES  37 B  473  GLN THR LEU PHE GLN                                          
SEQRES   1 C  129  MET GLN VAL GLN LEU VAL GLU THR GLY GLY GLY LEU VAL          
SEQRES   2 C  129  GLN ALA GLY GLY SER LEU ARG LEU SER CYS ALA ALA SER          
SEQRES   3 C  129  GLY ASN ILE ASN SER PHE ASN ALA MET GLY TRP PHE ARG          
SEQRES   4 C  129  GLN ALA PRO GLY LYS GLN ARG GLU LEU VAL ALA ALA ILE          
SEQRES   5 C  129  THR PHE GLY GLY ARG THR ASN TYR ALA ASP SER VAL LYS          
SEQRES   6 C  129  GLY ARG PHE THR ILE SER ARG ASP ASN THR LYS GLY SER          
SEQRES   7 C  129  VAL TYR LEU GLN MET ASN SER LEU LYS PRO GLU ASP THR          
SEQRES   8 C  129  ALA VAL TYR TYR CYS ALA ALA SER GLU ASN ASN LEU LEU          
SEQRES   9 C  129  THR GLY VAL TRP HIS TYR TRP GLY ARG GLY THR GLN VAL          
SEQRES  10 C  129  THR VAL SER SER LEU GLU HIS HIS HIS HIS HIS HIS              
HET    NAG  D   1      14                                                       
HET    NAG  D   2      14                                                       
HET    NAG  E   1      14                                                       
HET    NAG  E   2      14                                                       
HET    NAG  F   1      14                                                       
HET    NAG  F   2      14                                                       
HET    NAG  G   1      14                                                       
HET    NAG  G   2      14                                                       
HET     CA  A2001       1                                                       
HET     CA  A2002       1                                                       
HET    NAG  B 501      14                                                       
HETNAM     NAG 2-ACETAMIDO-2-DEOXY-BETA-D-GLUCOPYRANOSE                         
HETNAM      CA CALCIUM ION                                                      
HETSYN     NAG N-ACETYL-BETA-D-GLUCOSAMINE; 2-ACETAMIDO-2-DEOXY-BETA-           
HETSYN   2 NAG  D-GLUCOSE; 2-ACETAMIDO-2-DEOXY-D-GLUCOSE; 2-ACETAMIDO-          
HETSYN   3 NAG  2-DEOXY-GLUCOSE; N-ACETYL-D-GLUCOSAMINE                         
FORMUL   4  NAG    9(C8 H15 N O6)                                               
FORMUL   8   CA    2(CA 2+)                                                     
HELIX    1 AA1 ILE A  146  LYS A  165  1                                  20    
HELIX    2 AA2 THR A  185  ASN A  192  1                                   8    
HELIX    3 AA3 ASN A  194  LYS A  200  1                                   7    
HELIX    4 AA4 HIS A  210  GLU A  221  1                                  12    
HELIX    5 AA5 ARG A  224  GLY A  228  5                                   5    
HELIX    6 AA6 GLY A  251  GLU A  262  1                                  12    
HELIX    7 AA7 ASP A  273  ARG A  276  5                                   4    
HELIX    8 AA8 SER A  277  ALA A  288  1                                  12    
HELIX    9 AA9 PRO A  291  HIS A  295  1                                   5    
HELIX   10 AB1 ASN A  301  GLU A  303  5                                   3    
HELIX   11 AB2 ALA A  304  GLY A  321  1                                  18    
HELIX   12 AB3 GLY A  529  ARG A  534  1                                   6    
HELIX   13 AB4 GLY A  558  SER A  562  1                                   5    
HELIX   14 AB5 SER B   10  SER B   17  1                                   8    
HELIX   15 AB6 PRO B   35  ILE B   38  5                                   4    
HELIX   16 AB7 THR B   42  ARG B   49  1                                   8    
HELIX   17 AB8 SER B  114  SER B  116  5                                   3    
HELIX   18 AB9 MET B  117  GLY B  128  1                                  12    
HELIX   19 AC1 GLY B  128  THR B  139  1                                  12    
HELIX   20 AC2 HIS B  161  ASN B  167  1                                   7    
HELIX   21 AC3 ASN B  191  LYS B  201  1                                  11    
HELIX   22 AC4 GLY B  213  CYS B  224  1                                  12    
HELIX   23 AC5 CYS B  224  GLY B  229  1                                   6    
HELIX   24 AC6 GLY B  249  ALA B  255  5                                   7    
HELIX   25 AC7 SER B  281  ASN B  292  1                                  12    
HELIX   26 AC8 MET B  304  LYS B  310  1                                   7    
HELIX   27 AC9 LEU B  311  GLU B  313  5                                   3    
HELIX   28 AD1 VAL B  330  ARG B  344  1                                  15    
HELIX   29 AD2 LEU B  436  LYS B  440  5                                   5    
HELIX   30 AD3 ASN C   28  PHE C   32  5                                   5    
HELIX   31 AD4 ASP C   62  LYS C   65  5                                   4    
HELIX   32 AD5 LYS C   87  THR C   91  5                                   5    
SHEET    1 AA1 4 MET A   9  GLN A  12  0                                        
SHEET    2 AA1 4 HIS A 593  LEU A 597 -1  O  VAL A 594   N  PHE A  11           
SHEET    3 AA1 4 LEU A 586  GLY A 589 -1  N  LEU A 586   O  LEU A 597           
SHEET    4 AA1 4 LEU A 572  GLY A 574 -1  N  SER A 573   O  THR A 587           
SHEET    1 AA2 4 VAL A  22  GLN A  24  0                                        
SHEET    2 AA2 4 ARG A  29  ALA A  34 -1  O  VAL A  31   N  VAL A  23           
SHEET    3 AA2 4 SER A  46  ASP A  51 -1  O  SER A  46   N  ALA A  34           
SHEET    4 AA2 4 CYS A  57  PRO A  59 -1  O  GLU A  58   N  GLN A  49           
SHEET    1 AA3 4 SER A  76  THR A  80  0                                        
SHEET    2 AA3 4 GLN A  85  CYS A  97 -1  O  LEU A  87   N  ALA A  78           
SHEET    3 AA3 4 ASN A 100  PHE A 110 -1  O  PHE A 110   N  LEU A  86           
SHEET    4 AA3 4 GLN A 119  PHE A 121 -1  O  PHE A 121   N  CYS A 107           
SHEET    1 AA4 6 PHE A 180  PHE A 184  0                                        
SHEET    2 AA4 6 THR A 169  TYR A 176 -1  N  GLN A 175   O  ARG A 181           
SHEET    3 AA4 6 SER A 133  ASP A 140  1  N  ILE A 135   O  LEU A 170           
SHEET    4 AA4 6 PHE A 234  THR A 241  1  O  PHE A 234   N  ASP A 134           
SHEET    5 AA4 6 ILE A 265  VAL A 271  1  O  TYR A 267   N  VAL A 239           
SHEET    6 AA4 6 VAL A 296  VAL A 299  1  O  VAL A 299   N  GLY A 270           
SHEET    1 AA5 3 ALA A 341  ILE A 343  0                                        
SHEET    2 AA5 3 PRO A 348  THR A 352 -1  O  LEU A 349   N  ALA A 342           
SHEET    3 AA5 3 GLY A 361  LEU A 364 -1  O  GLY A 361   N  THR A 352           
SHEET    1 AA6 4 ALA A 392  ARG A 397  0                                        
SHEET    2 AA6 4 VAL A 400  TYR A 410 -1  O  VAL A 400   N  ARG A 397           
SHEET    3 AA6 4 ILE A 413  ASN A 422 -1  O  LEU A 415   N  ALA A 407           
SHEET    4 AA6 4 MET A 425  LYS A 433 -1  O  VAL A 432   N  VAL A 416           
SHEET    1 AA7 4 LEU A 445  VAL A 448  0                                        
SHEET    2 AA7 4 LEU A 458  ALA A 463 -1  O  LEU A 460   N  CYS A 446           
SHEET    3 AA7 4 GLN A 474  PRO A 479 -1  O  SER A 476   N  ILE A 461           
SHEET    4 AA7 4 ALA A 492  LEU A 494 -1  O  LEU A 494   N  VAL A 475           
SHEET    1 AA8 4 LEU A 509  GLY A 513  0                                        
SHEET    2 AA8 4 ASP A 522  ALA A 527 -1  O  ASP A 522   N  GLY A 513           
SHEET    3 AA8 4 ALA A 536  PHE A 540 -1  O  ALA A 536   N  ALA A 527           
SHEET    4 AA8 4 GLN A 554  ALA A 557 -1  O  ILE A 556   N  VAL A 537           
SHEET    1 AA9 2 GLY A 542  THR A 543  0                                        
SHEET    2 AA9 2 GLY A 547  ILE A 548 -1  O  GLY A 547   N  THR A 543           
SHEET    1 AB1 4 THR A 695  GLU A 697  0                                        
SHEET    2 AB1 4 ARG A 637  LYS A 644 -1  N  VAL A 638   O  GLU A 697           
SHEET    3 AB1 4 VAL A 602  GLU A 610 -1  N  LYS A 606   O  HIS A 641           
SHEET    4 AB1 4 VAL A 736  LEU A 737  1  O  VAL A 736   N  LEU A 603           
SHEET    1 AB2 3 GLY A 630  LYS A 631  0                                        
SHEET    2 AB2 3 LEU A 701  PRO A 704 -1  O  LEU A 703   N  LYS A 631           
SHEET    3 AB2 3 VAL A 675  PHE A 676 -1  N  VAL A 675   O  GLN A 702           
SHEET    1 AB3 3 ARG A 684  LEU A 690  0                                        
SHEET    2 AB3 3 SER A 657  LEU A 665 -1  N  TYR A 661   O  GLN A 686           
SHEET    3 AB3 3 LEU A 722  GLY A 724 -1  O  VAL A 723   N  VAL A 658           
SHEET    1 AB4 4 ARG A 684  LEU A 690  0                                        
SHEET    2 AB4 4 SER A 657  LEU A 665 -1  N  TYR A 661   O  GLN A 686           
SHEET    3 AB4 4 ILE A 714  ASN A 719 -1  O  ARG A 717   N  ALA A 664           
SHEET    4 AB4 4 LEU A 744  PHE A 749 -1  O  PHE A 749   N  ILE A 714           
SHEET    1 AB5 3 CYS B  40  ASP B  41  0                                        
SHEET    2 AB5 3 THR B  22  CYS B  24 -1  N  THR B  22   O  ASP B  41           
SHEET    3 AB5 3 ILE B  56  MET B  57 -1  O  MET B  57   N  TRP B  23           
SHEET    1 AB6 6 LEU B  62  THR B  65  0                                        
SHEET    2 AB6 6 LYS B  80  LEU B  85 -1  O  THR B  82   N  GLU B  64           
SHEET    3 AB6 6 ILE B 414  PRO B 421  1  O  LEU B 420   N  LEU B  83           
SHEET    4 AB6 6 GLN B 402  LEU B 409 -1  N  GLN B 402   O  VAL B 419           
SHEET    5 AB6 6 VAL B 345  HIS B 349 -1  N  PHE B 346   O  LEU B 409           
SHEET    6 AB6 6 GLY B 376  CYS B 378 -1  O  GLY B 376   N  LEU B 347           
SHEET    1 AB7 5 LEU B  76  SER B  77  0                                        
SHEET    2 AB7 5 ALA B  90  ARG B  98 -1  O  THR B  96   N  SER B  77           
SHEET    3 AB7 5 PRO B 386  ALA B 395 -1  O  PHE B 389   N  VAL B  95           
SHEET    4 AB7 5 LEU B 356  PHE B 363 -1  N  ASP B 361   O  GLN B 390           
SHEET    5 AB7 5 THR B 369  GLN B 373 -1  O  GLN B 373   N  TYR B 360           
SHEET    1 AB8 6 PHE B 182  THR B 189  0                                        
SHEET    2 AB8 6 ARG B 143  PHE B 149 -1  N  ILE B 144   O  THR B 189           
SHEET    3 AB8 6 ASP B 106  ASP B 112  1  N  TYR B 109   O  GLY B 147           
SHEET    4 AB8 6 ARG B 235  THR B 241  1  O  VAL B 238   N  LEU B 110           
SHEET    5 AB8 6 ILE B 294  THR B 301  1  O  ILE B 297   N  LEU B 237           
SHEET    6 AB8 6 ALA B 319  LEU B 323  1  O  ALA B 319   N  PHE B 298           
SHEET    1 AB9 4 GLN C   4  THR C   8  0                                        
SHEET    2 AB9 4 LEU C  19  SER C  26 -1  O  SER C  22   N  THR C   8           
SHEET    3 AB9 4 SER C  78  MET C  83 -1  O  MET C  83   N  LEU C  19           
SHEET    4 AB9 4 PHE C  68  ASP C  73 -1  N  SER C  71   O  TYR C  80           
SHEET    1 AC1 6 GLY C  11  GLN C  14  0                                        
SHEET    2 AC1 6 THR C 115  SER C 120  1  O  THR C 118   N  VAL C  13           
SHEET    3 AC1 6 ALA C  92  ALA C  98 -1  N  TYR C  94   O  THR C 115           
SHEET    4 AC1 6 MET C  35  GLN C  40 -1  N  PHE C  38   O  TYR C  95           
SHEET    5 AC1 6 GLU C  47  ILE C  52 -1  O  ALA C  50   N  TRP C  37           
SHEET    6 AC1 6 THR C  58  TYR C  60 -1  O  ASN C  59   N  ALA C  51           
SHEET    1 AC2 4 GLY C  11  GLN C  14  0                                        
SHEET    2 AC2 4 THR C 115  SER C 120  1  O  THR C 118   N  VAL C  13           
SHEET    3 AC2 4 ALA C  92  ALA C  98 -1  N  TYR C  94   O  THR C 115           
SHEET    4 AC2 4 TYR C 110  TRP C 111 -1  O  TYR C 110   N  ALA C  98           
SSBOND   1 CYS A   50    CYS A   57                          1555   1555  2.03  
SSBOND   2 CYS A   89    CYS A  107                          1555   1555  2.03  
SSBOND   3 CYS A   97    CYS A  128                          1555   1555  2.03  
SSBOND   4 CYS A  478    CYS A  490                          1555   1555  2.03  
SSBOND   5 CYS A  623    CYS A  706                          1555   1555  2.03  
SSBOND   6 CYS A  639    CYS A  696                          1555   1555  2.03  
SSBOND   7 CYS B    3    CYS B   21                          1555   1555  2.03  
SSBOND   8 CYS B   11    CYS B  425                          1555   1555  2.02  
SSBOND   9 CYS B   14    CYS B   40                          1555   1555  2.03  
SSBOND  10 CYS B   24    CYS B   51                          1555   1555  2.03  
SSBOND  11 CYS B  169    CYS B  176                          1555   1555  2.03  
SSBOND  12 CYS B  224    CYS B  264                          1555   1555  2.03  
SSBOND  13 CYS B  364    CYS B  378                          1555   1555  2.03  
SSBOND  14 CYS B  398    CYS B  423                          1555   1555  2.03  
SSBOND  15 CYS B  427    CYS B  445                          1555   1555  2.03  
SSBOND  16 CYS B  437    CYS B  448                          1555   1555  2.03  
SSBOND  17 CYS B  450    CYS B  459                          1555   1555  2.03  
LINK         ND2 ASN A  70                 C1  NAG E   1     1555   1555  1.47  
LINK         ND2 ASN A 375                 C1  NAG D   1     1555   1555  1.44  
LINK         ND2 ASN A 719                 C1  NAG F   1     1555   1555  1.44  
LINK         ND2 ASN B  94                 C1  NAG G   1     1555   1555  1.46  
LINK         ND2 ASN B 190                 C1  NAG B 501     1555   1555  1.45  
LINK         O4  NAG D   1                 C1  NAG D   2     1555   1555  1.45  
LINK         O4  NAG E   1                 C1  NAG E   2     1555   1555  1.48  
LINK         O4  NAG F   1                 C1  NAG F   2     1555   1555  1.45  
LINK         O4  NAG G   1                 C1  NAG G   2     1555   1555  1.43  
LINK         OD1 ASP A 514                CA    CA A2001     1555   1555  2.44  
LINK         OD1 ASN A 516                CA    CA A2001     1555   1555  2.49  
LINK         OD1 ASP A 518                CA    CA A2001     1555   1555  2.27  
LINK         O   LEU A 520                CA    CA A2001     1555   1555  2.34  
LINK         OD1 ASP A 522                CA    CA A2001     1555   1555  2.44  
LINK         OD2 ASP A 522                CA    CA A2001     1555   1555  2.27  
LINK         OG1 THR A 579                CA    CA A2002     1555   1555  2.44  
LINK         OD1 ASP A 581                CA    CA A2002     1555   1555  2.21  
LINK         OD2 ASP A 581                CA    CA A2002     1555   1555  2.47  
LINK         O   LEU A 583                CA    CA A2002     1555   1555  2.67  
LINK         OD1 ASP A 585                CA    CA A2002     1555   1555  2.31  
LINK         OD2 ASP A 585                CA    CA A2002     1555   1555  3.03  
CISPEP   1 PHE A  121    PRO A  122          0        -6.93                     
CISPEP   2 LYS A  290    PRO A  291          0        -2.06                     
CISPEP   3 SER B   77    PRO B   78          0        -3.77                     
CISPEP   4 LEU B  155    PRO B  156          0        -1.38                     
CRYST1  114.100  114.100  250.120  90.00  90.00 120.00 P 31 2 1      6          
ORIGX1      1.000000  0.000000  0.000000        0.00000                         
ORIGX2      0.000000  1.000000  0.000000        0.00000                         
ORIGX3      0.000000  0.000000  1.000000        0.00000                         
SCALE1      0.008764  0.005060  0.000000        0.00000                         
SCALE2      0.000000  0.010120  0.000000        0.00000                         
SCALE3      0.000000  0.000000  0.003998        0.00000                         
ATOM      1  N   PHE A   1      62.493  -9.942 -54.896  1.00 76.05           N  
ANISOU    1  N   PHE A   1     8444   8894  11556   -669   1018   -329       N  
ATOM      2  CA  PHE A   1      62.532  -9.397 -56.253  1.00 68.51           C  
ANISOU    2  CA  PHE A   1     7590   7783  10659   -794   1169   -143       C  
ATOM      3  C   PHE A   1      63.798  -9.836 -56.988  1.00 62.82           C  
ANISOU    3  C   PHE A   1     6841   7149   9877   -815   1299   -210       C  
ATOM      4  O   PHE A   1      63.971  -9.543 -58.169  1.00 68.55           O  
ANISOU    4  O   PHE A   1     7679   7774  10594   -919   1448    -65       O  
ATOM      5  CB  PHE A   1      62.430  -7.863 -56.224  1.00 69.03           C  
ANISOU    5  CB  PHE A   1     7556   7650  11021   -928   1307   -151       C  
ATOM      6  CG  PHE A   1      63.601  -7.178 -55.564  1.00 64.75           C  
ANISOU    6  CG  PHE A   1     6770   7153  10681  -1013   1414   -454       C  
ATOM      7  CD1 PHE A   1      63.627  -6.991 -54.189  1.00 82.61           C  
ANISOU    7  CD1 PHE A   1     8885   9501  13003   -985   1324   -703       C  
ATOM      8  CD2 PHE A   1      64.654  -6.680 -56.322  1.00 59.98           C  
ANISOU    8  CD2 PHE A   1     6083   6509  10199  -1148   1610   -492       C  
ATOM      9  CE1 PHE A   1      64.693  -6.357 -53.580  1.00 82.91           C  
ANISOU    9  CE1 PHE A   1     8692   9603  13206  -1102   1390   -996       C  
ATOM     10  CE2 PHE A   1      65.722  -6.047 -55.719  1.00 72.92           C  
ANISOU   10  CE2 PHE A   1     7466   8200  12040  -1262   1696   -776       C  
ATOM     11  CZ  PHE A   1      65.740  -5.883 -54.346  1.00 77.31           C  
ANISOU   11  CZ  PHE A   1     7871   8858  12644  -1246   1570  -1034       C  
ATOM     12  N   ASN A   2      64.677 -10.540 -56.278  1.00 63.77           N  
ANISOU   12  N   ASN A   2     6808   7465   9956   -706   1251   -417       N  
ATOM     13  CA  ASN A   2      65.998 -10.908 -56.779  1.00 63.93           C  
ANISOU   13  CA  ASN A   2     6718   7587   9985   -696   1395   -514       C  
ATOM     14  C   ASN A   2      66.194 -12.418 -56.876  1.00 69.33           C  
ANISOU   14  C   ASN A   2     7517   8392  10435   -507   1336   -491       C  
ATOM     15  O   ASN A   2      67.257 -12.938 -56.532  1.00 80.28           O  
ANISOU   15  O   ASN A   2     8712   9937  11853   -394   1361   -635       O  
ATOM     16  CB  ASN A   2      67.100 -10.322 -55.903  1.00 66.48           C  
ANISOU   16  CB  ASN A   2     6685   8046  10528   -733   1414   -781       C  
ATOM     17  CG  ASN A   2      66.947 -10.709 -54.447  1.00 70.58           C  
ANISOU   17  CG  ASN A   2     7088   8738  10991   -605   1178   -933       C  
ATOM     18  OD1 ASN A   2      65.882 -11.162 -54.030  1.00 59.09           O  
ANISOU   18  OD1 ASN A   2     5815   7254   9383   -514   1033   -836       O  
ATOM     19  ND2 ASN A   2      68.036 -10.649 -53.698  1.00 68.87           N  
ANISOU   19  ND2 ASN A   2     6568   8727  10874   -592   1134  -1156       N  
ATOM     20  N   LEU A   3      65.190 -13.149 -57.352  1.00 62.50           N  
ANISOU   20  N   LEU A   3     6955   7445   9346   -472   1262   -307       N  
ATOM     21  CA  LEU A   3      65.367 -14.562 -57.666  1.00 54.90           C  
ANISOU   21  CA  LEU A   3     6166   6528   8164   -328   1264   -281       C  
ATOM     22  C   LEU A   3      65.623 -14.723 -59.155  1.00 71.79           C  
ANISOU   22  C   LEU A   3     8522   8567  10190   -427   1476   -178       C  
ATOM     23  O   LEU A   3      64.866 -14.199 -59.980  1.00 86.72           O  
ANISOU   23  O   LEU A   3    10604  10335  12010   -591   1489     -8       O  
ATOM     24  CB  LEU A   3      64.166 -15.396 -57.236  1.00 49.26           C  
ANISOU   24  CB  LEU A   3     5669   5790   7259   -256   1064   -174       C  
ATOM     25  CG  LEU A   3      64.074 -15.683 -55.740  1.00 65.93           C  
ANISOU   25  CG  LEU A   3     7623   8028   9398   -104    885   -281       C  
ATOM     26  CD1 LEU A   3      62.809 -16.451 -55.448  1.00 41.98           C  
ANISOU   26  CD1 LEU A   3     4822   4942   6186    -70    731   -149       C  
ATOM     27  CD2 LEU A   3      65.293 -16.473 -55.287  1.00 77.87           C  
ANISOU   27  CD2 LEU A   3     8982   9691  10914     93    914   -416       C  
ATOM     28  N   ASP A   4      66.694 -15.438 -59.488  1.00 74.71           N  
ANISOU   28  N   ASP A   4     8857   8994  10536   -319   1647   -273       N  
ATOM     29  CA  ASP A   4      67.074 -15.640 -60.878  1.00 75.19           C  
ANISOU   29  CA  ASP A   4     9132   8966  10470   -406   1901   -212       C  
ATOM     30  C   ASP A   4      66.083 -16.583 -61.547  1.00 81.81           C  
ANISOU   30  C   ASP A   4    10398   9702  10986   -436   1835    -77       C  
ATOM     31  O   ASP A   4      65.905 -17.726 -61.113  1.00 85.73           O  
ANISOU   31  O   ASP A   4    11003  10207  11365   -282   1752   -114       O  
ATOM     32  CB  ASP A   4      68.492 -16.200 -60.961  1.00 80.14           C  
ANISOU   32  CB  ASP A   4     9578   9679  11192   -253   2129   -362       C  
ATOM     33  CG  ASP A   4      69.078 -16.122 -62.365  1.00 86.68           C  
ANISOU   33  CG  ASP A   4    10569  10423  11944   -368   2467   -331       C  
ATOM     34  OD1 ASP A   4      68.406 -15.598 -63.282  1.00 95.60           O  
ANISOU   34  OD1 ASP A   4    11964  11439  12921   -578   2503   -183       O  
ATOM     35  OD2 ASP A   4      70.219 -16.592 -62.557  1.00103.82           O1-
ANISOU   35  OD2 ASP A   4    12598  12648  14202   -240   2705   -442       O1-
ATOM     36  N   THR A   5      65.444 -16.095 -62.607  1.00 79.98           N  
ANISOU   36  N   THR A   5    10412   9372  10605   -647   1868     86       N  
ATOM     37  CA  THR A   5      64.476 -16.841 -63.398  1.00 79.17           C  
ANISOU   37  CA  THR A   5    10718   9192  10173   -748   1788    218       C  
ATOM     38  C   THR A   5      65.082 -17.431 -64.665  1.00 98.11           C  
ANISOU   38  C   THR A   5    13409  11533  12338   -812   2066    190       C  
ATOM     39  O   THR A   5      64.813 -18.596 -64.988  1.00103.97           O  
ANISOU   39  O   THR A   5    14450  12222  12832   -791   2072    158       O  
ATOM     40  CB  THR A   5      63.287 -15.926 -63.736  1.00 70.88           C  
ANISOU   40  CB  THR A   5     9746   8100   9086   -942   1600    446       C  
ATOM     41  OG1 THR A   5      62.523 -15.676 -62.549  1.00 83.27           O  
ANISOU   41  OG1 THR A   5    11117   9701  10822   -867   1352    462       O  
ATOM     42  CG2 THR A   5      62.384 -16.499 -64.824  1.00 95.27           C  
ANISOU   42  CG2 THR A   5    13245  11142  11811  -1115   1520    606       C  
ATOM     43  N   GLU A   6      65.924 -16.665 -65.368  1.00 89.14           N  
ANISOU   43  N   GLU A   6    12200  10391  11277   -894   2326    187       N  
ATOM     44  CA  GLU A   6      66.502 -17.143 -66.622  1.00100.50           C  
ANISOU   44  CA  GLU A   6    13936  11775  12476   -970   2637    160       C  
ATOM     45  C   GLU A   6      67.450 -18.317 -66.410  1.00 95.51           C  
ANISOU   45  C   GLU A   6    13284  11139  11867   -744   2853    -48       C  
ATOM     46  O   GLU A   6      67.412 -19.290 -67.171  1.00118.82           O  
ANISOU   46  O   GLU A   6    16608  14004  14534   -764   3001    -91       O  
ATOM     47  CB  GLU A   6      67.206 -16.002 -67.357  1.00117.17           C  
ANISOU   47  CB  GLU A   6    15952  13878  14688  -1110   2896    217       C  
ATOM     48  CG  GLU A   6      66.235 -15.101 -68.100  1.00134.63           C  
ANISOU   48  CG  GLU A   6    18374  16044  16736  -1354   2761    479       C  
ATOM     49  CD  GLU A   6      65.615 -14.034 -67.226  1.00158.66           C  
ANISOU   49  CD  GLU A   6    21126  19091  20065  -1358   2503    587       C  
ATOM     50  OE1 GLU A   6      66.115 -13.812 -66.102  1.00173.89           O  
ANISOU   50  OE1 GLU A   6    22682  21067  22323  -1212   2476    431       O  
ATOM     51  OE2 GLU A   6      64.593 -13.452 -67.648  1.00182.02           O1-
ANISOU   51  OE2 GLU A   6    24238  22010  22912  -1501   2321    829       O1-
ATOM     52  N   ASN A   7      68.313 -18.248 -65.406  1.00 80.66           N  
ANISOU   52  N   ASN A   7    10981   9348  10320   -530   2879   -178       N  
ATOM     53  CA  ASN A   7      69.260 -19.341 -65.196  1.00 93.87           C  
ANISOU   53  CA  ASN A   7    12592  11021  12054   -274   3085   -338       C  
ATOM     54  C   ASN A   7      68.762 -20.304 -64.117  1.00 81.39           C  
ANISOU   54  C   ASN A   7    11007   9445  10474    -68   2824   -364       C  
ATOM     55  O   ASN A   7      69.460 -20.602 -63.148  1.00 93.80           O  
ANISOU   55  O   ASN A   7    12249  11111  12280    183   2796   -450       O  
ATOM     56  CB  ASN A   7      70.634 -18.774 -64.868  1.00115.22           C  
ANISOU   56  CB  ASN A   7    14820  13844  15113   -159   3294   -447       C  
ATOM     57  CG  ASN A   7      71.758 -19.648 -65.385  1.00119.70           C  
ANISOU   57  CG  ASN A   7    15397  14378  15707     24   3684   -567       C  
ATOM     58  OD1 ASN A   7      71.520 -20.726 -65.929  1.00123.17           O  
ANISOU   58  OD1 ASN A   7    16225  14679  15895     82   3808   -590       O  
ATOM     59  ND2 ASN A   7      72.986 -19.155 -65.277  1.00102.40           N  
ANISOU   59  ND2 ASN A   7    12781  12299  13827     97   3904   -650       N  
ATOM     60  N   ALA A   8      67.537 -20.800 -64.276  1.00 76.18           N  
ANISOU   60  N   ALA A   8    10710   8691   9545   -182   2623   -275       N  
ATOM     61  CA  ALA A   8      66.975 -21.768 -63.344  1.00 60.76           C  
ANISOU   61  CA  ALA A   8     8811   6710   7564    -20   2407   -282       C  
ATOM     62  C   ALA A   8      67.435 -23.178 -63.697  1.00 72.87           C  
ANISOU   62  C   ALA A   8    10613   8098   8976    147   2647   -382       C  
ATOM     63  O   ALA A   8      67.631 -23.515 -64.868  1.00 85.00           O  
ANISOU   63  O   ALA A   8    12473   9516  10308     36   2916   -427       O  
ATOM     64  CB  ALA A   8      65.447 -21.701 -63.350  1.00 51.71           C  
ANISOU   64  CB  ALA A   8     7908   5524   6215   -232   2103   -144       C  
ATOM     65  N   MET A   9      67.608 -24.004 -62.669  1.00 55.64           N  
ANISOU   65  N   MET A   9     8316   5913   6913    420   2564   -413       N  
ATOM     66  CA  MET A   9      68.058 -25.383 -62.829  1.00 61.84           C  
ANISOU   66  CA  MET A   9     9332   6525   7640    636   2796   -492       C  
ATOM     67  C   MET A   9      66.902 -26.331 -62.555  1.00 56.91           C  
ANISOU   67  C   MET A   9     9071   5745   6806    580   2610   -441       C  
ATOM     68  O   MET A   9      66.431 -26.421 -61.418  1.00 55.02           O  
ANISOU   68  O   MET A   9     8677   5574   6655    682   2338   -368       O  
ATOM     69  CB  MET A   9      69.228 -25.693 -61.897  1.00 60.02           C  
ANISOU   69  CB  MET A   9     8692   6391   7721   1022   2869   -534       C  
ATOM     70  CG  MET A   9      69.733 -27.117 -62.034  1.00 87.33           C  
ANISOU   70  CG  MET A   9    12372   9642  11170   1296   3137   -589       C  
ATOM     71  SD  MET A   9      71.171 -27.454 -61.009  1.00115.77           S  
ANISOU   71  SD  MET A   9    15440  13388  15160   1783   3211   -589       S  
ATOM     72  CE  MET A   9      72.426 -26.565 -61.926  1.00131.10           C  
ANISOU   72  CE  MET A   9    17073  15451  17287   1735   3560   -692       C  
ATOM     73  N   THR A  10      66.480 -27.065 -63.582  1.00 65.90           N  
ANISOU   73  N   THR A  10    10700   6676   7662    408   2773   -491       N  
ATOM     74  CA  THR A  10      65.308 -27.928 -63.517  1.00 63.24           C  
ANISOU   74  CA  THR A  10    10747   6179   7103    266   2610   -458       C  
ATOM     75  C   THR A  10      65.728 -29.390 -63.434  1.00 74.76           C  
ANISOU   75  C   THR A  10    12469   7380   8556    501   2860   -552       C  
ATOM     76  O   THR A  10      66.562 -29.848 -64.224  1.00 86.39           O  
ANISOU   76  O   THR A  10    14112   8713   9999    587   3236   -679       O  
ATOM     77  CB  THR A  10      64.410 -27.712 -64.738  1.00 58.45           C  
ANISOU   77  CB  THR A  10    10531   5526   6153   -152   2569   -449       C  
ATOM     78  OG1 THR A  10      63.259 -28.558 -64.646  1.00 78.08           O  
ANISOU   78  OG1 THR A  10    13353   7873   8442   -322   2392   -425       O  
ATOM     79  N   PHE A  11      65.147 -30.117 -62.480  1.00 75.59           N  
ANISOU   79  N   PHE A  11    12619   7405   8697    609   2680   -484       N  
ATOM     80  CA  PHE A  11      65.341 -31.555 -62.344  1.00 83.07           C  
ANISOU   80  CA  PHE A  11    13870   8058   9636    811   2894   -541       C  
ATOM     81  C   PHE A  11      64.107 -32.276 -62.873  1.00 74.90           C  
ANISOU   81  C   PHE A  11    13355   6806   8299    465   2828   -571       C  
ATOM     82  O   PHE A  11      62.984 -31.799 -62.702  1.00 78.87           O  
ANISOU   82  O   PHE A  11    13844   7429   8692    184   2499   -475       O  
ATOM     83  CB  PHE A  11      65.569 -31.949 -60.883  1.00 78.53           C  
ANISOU   83  CB  PHE A  11    13012   7524   9300   1174   2754   -421       C  
ATOM     84  CG  PHE A  11      66.767 -31.302 -60.251  1.00 78.37           C  
ANISOU   84  CG  PHE A  11    12454   7748   9574   1503   2767   -391       C  
ATOM     85  CD1 PHE A  11      68.048 -31.738 -60.545  1.00 90.56           C  
ANISOU   85  CD1 PHE A  11    13907   9216  11288   1813   3111   -462       C  
ATOM     86  CD2 PHE A  11      66.606 -30.280 -59.327  1.00 68.35           C  
ANISOU   86  CD2 PHE A  11    10762   6786   8421   1498   2438   -297       C  
ATOM     87  CE1 PHE A  11      69.150 -31.146 -59.953  1.00 99.24           C  
ANISOU   87  CE1 PHE A  11    14466  10570  12671   2094   3096   -430       C  
ATOM     88  CE2 PHE A  11      67.702 -29.685 -58.727  1.00 59.06           C  
ANISOU   88  CE2 PHE A  11     9089   5849   7501   1757   2424   -289       C  
ATOM     89  CZ  PHE A  11      68.975 -30.119 -59.041  1.00 62.28           C  
ANISOU   89  CZ  PHE A  11     9375   6207   8080   2048   2736   -349       C  
ATOM     90  N   GLN A  12      64.314 -33.430 -63.509  1.00 66.02           N  
ANISOU   90  N   GLN A  12    12678   5354   7052    480   3149   -710       N  
ATOM     91  CA  GLN A  12      63.204 -34.178 -64.087  1.00 84.83           C  
ANISOU   91  CA  GLN A  12    15584   7514   9133    109   3108   -778       C  
ATOM     92  C   GLN A  12      63.533 -35.666 -64.077  1.00 92.28           C  
ANISOU   92  C   GLN A  12    16920   8047  10095    297   3446   -890       C  
ATOM     93  O   GLN A  12      64.688 -36.052 -64.273  1.00119.03           O  
ANISOU   93  O   GLN A  12    20303  11297  13627    623   3821   -979       O  
ATOM     94  CB  GLN A  12      62.912 -33.691 -65.516  1.00 94.43           C  
ANISOU   94  CB  GLN A  12    17079   8782  10019   -304   3154   -890       C  
ATOM     95  CG  GLN A  12      61.579 -34.137 -66.117  1.00 92.28           C  
ANISOU   95  CG  GLN A  12    17253   8407   9402   -788   2969   -930       C  
ATOM     96  CD  GLN A  12      61.655 -35.474 -66.825  1.00104.21           C  
ANISOU   96  CD  GLN A  12    19364   9523  10708   -887   3313  -1156       C  
ATOM     97  OE1 GLN A  12      62.720 -35.888 -67.283  1.00115.64           O  
ANISOU   97  OE1 GLN A  12    20957  10789  12192   -661   3742  -1309       O  
ATOM     98  NE2 GLN A  12      60.515 -36.146 -66.944  1.00109.82           N  
ANISOU   98  NE2 GLN A  12    20426  10091  11211  -1242   3144  -1189       N  
ATOM     99  N   GLU A  13      62.513 -36.495 -63.847  1.00 71.17           N  
ANISOU   99  N   GLU A  13    14577   5165   7300     93   3331   -882       N  
ATOM    100  CA  GLU A  13      62.647 -37.948 -63.885  1.00112.17           C  
ANISOU  100  CA  GLU A  13    20220   9907  12492    204   3654   -993       C  
ATOM    101  C   GLU A  13      61.250 -38.507 -64.120  1.00114.82           C  
ANISOU  101  C   GLU A  13    20969  10088  12571   -275   3469  -1033       C  
ATOM    102  O   GLU A  13      60.257 -37.905 -63.701  1.00 86.55           O  
ANISOU  102  O   GLU A  13    17182   6754   8948   -516   3063   -889       O  
ATOM    103  CB  GLU A  13      63.184 -38.514 -62.568  1.00 74.91           C  
ANISOU  103  CB  GLU A  13    15264   5089   8109    711   3698   -828       C  
ATOM    104  CG  GLU A  13      63.940 -39.813 -62.551  1.00106.53           C  
ANISOU  104  CG  GLU A  13    19572   8653  12252   1058   4141   -901       C  
ATOM    105  CD  GLU A  13      65.435 -39.574 -62.580  1.00131.05           C  
ANISOU  105  CD  GLU A  13    22317  11865  15610   1520   4400   -890       C  
ATOM    106  OE1 GLU A  13      65.862 -38.495 -62.110  1.00108.40           O  
ANISOU  106  OE1 GLU A  13    18931   9373  12884   1675   4195   -783       O  
ATOM    107  OE2 GLU A  13      66.185 -40.462 -63.031  1.00131.83           O1-
ANISOU  107  OE2 GLU A  13    22523  11780  15786   1681   4732   -935       O1-
ATOM    108  N   ASN A  14      61.177 -39.672 -64.757  1.00114.74           N  
ANISOU  108  N   ASN A  14    21524   9662  12409   -411   3779  -1231       N  
ATOM    109  CA  ASN A  14      59.886 -40.308 -65.017  1.00100.87           C  
ANISOU  109  CA  ASN A  14    20099   7809  10419   -899   3595  -1261       C  
ATOM    110  C   ASN A  14      59.499 -41.161 -63.814  1.00100.46           C  
ANISOU  110  C   ASN A  14    20008   7577  10584   -716   3544  -1100       C  
ATOM    111  O   ASN A  14      59.865 -42.331 -63.704  1.00127.63           O  
ANISOU  111  O   ASN A  14    23621  10759  14112   -534   3822  -1112       O  
ATOM    112  CB  ASN A  14      59.931 -41.130 -66.296  1.00101.06           C  
ANISOU  112  CB  ASN A  14    20543   7680  10175  -1184   3854  -1456       C  
ATOM    113  CG  ASN A  14      60.045 -40.268 -67.532  1.00123.71           C  
ANISOU  113  CG  ASN A  14    23489  10761  12752  -1472   3836  -1580       C  
ATOM    114  OD1 ASN A  14      59.452 -39.191 -67.610  1.00133.11           O  
ANISOU  114  OD1 ASN A  14    24543  12222  13811  -1711   3500  -1533       O  
ATOM    115  ND2 ASN A  14      60.794 -40.745 -68.516  1.00138.22           N  
ANISOU  115  ND2 ASN A  14    25553  12475  14488  -1458   4200  -1724       N  
ATOM    116  N   ALA A  15      58.741 -40.556 -62.901  1.00 83.30           N  
ANISOU  116  N   ALA A  15    17582   5567   8501   -771   3185   -921       N  
ATOM    117  CA  ALA A  15      58.209 -41.233 -61.723  1.00 93.48           C  
ANISOU  117  CA  ALA A  15    18837   6720   9961   -657   3100   -743       C  
ATOM    118  C   ALA A  15      56.967 -40.467 -61.300  1.00103.36           C  
ANISOU  118  C   ALA A  15    19820   8292  11161   -995   2646   -589       C  
ATOM    119  O   ALA A  15      57.067 -39.258 -61.064  1.00101.90           O  
ANISOU  119  O   ALA A  15    19168   8515  11034   -910   2401   -472       O  
ATOM    120  CB  ALA A  15      59.243 -41.269 -60.593  1.00 80.10           C  
ANISOU  120  CB  ALA A  15    16825   5021   8586    -23   3216   -562       C  
ATOM    121  N   ARG A  16      55.808 -41.144 -61.236  1.00 96.81           N  
ANISOU  121  N   ARG A  16    19242   7306  10236  -1379   2543   -590       N  
ATOM    122  CA  ARG A  16      54.557 -40.449 -60.909  1.00 98.82           C  
ANISOU  122  CA  ARG A  16    19229   7862  10459  -1725   2130   -443       C  
ATOM    123  C   ARG A  16      54.616 -39.869 -59.507  1.00 98.58           C  
ANISOU  123  C   ARG A  16    18706   8070  10680  -1360   1968   -179       C  
ATOM    124  O   ARG A  16      54.904 -40.574 -58.533  1.00 99.13           O  
ANISOU  124  O   ARG A  16    18818   7935  10913  -1045   2116    -69       O  
ATOM    125  CB  ARG A  16      53.330 -41.365 -61.034  1.00 89.16           C  
ANISOU  125  CB  ARG A  16    18237   6520   9118  -2165   2053   -480       C  
ATOM    126  CG  ARG A  16      52.937 -41.746 -62.461  1.00109.50           C  
ANISOU  126  CG  ARG A  16    21147   9083  11374  -2628   2067   -717       C  
ATOM    127  CD  ARG A  16      51.601 -42.522 -62.548  1.00135.73           C  
ANISOU  127  CD  ARG A  16    24581  12398  14593  -3086   1916   -734       C  
ATOM    128  NE  ARG A  16      50.392 -41.698 -62.492  1.00164.71           N  
ANISOU  128  NE  ARG A  16    27946  16402  18235  -3456   1486   -599       N  
ATOM    129  CZ  ARG A  16      49.790 -41.189 -63.562  1.00154.07           C  
ANISOU  129  CZ  ARG A  16    26618  15290  16631  -3890   1237   -666       C  
ATOM    130  NH1 ARG A  16      50.287 -41.355 -64.777  1.00119.21           N  
ANISOU  130  NH1 ARG A  16    22534  10826  11933  -4028   1373   -873       N  
ATOM    131  NH2 ARG A  16      48.659 -40.502 -63.410  1.00141.48           N  
ANISOU  131  NH2 ARG A  16    24690  14004  15064  -4183    847   -502       N  
ATOM    132  N   GLY A  17      54.366 -38.574 -59.421  1.00100.48           N  
ANISOU  132  N   GLY A  17    18502   8736  10939  -1400   1673    -77       N  
ATOM    133  CA  GLY A  17      54.412 -37.871 -58.165  1.00 99.76           C  
ANISOU  133  CA  GLY A  17    17948   8905  11052  -1096   1513    135       C  
ATOM    134  C   GLY A  17      55.672 -37.089 -57.893  1.00104.56           C  
ANISOU  134  C   GLY A  17    18228   9713  11785   -654   1565    151       C  
ATOM    135  O   GLY A  17      55.787 -36.502 -56.814  1.00115.37           O  
ANISOU  135  O   GLY A  17    19226  11303  13305   -402   1434    303       O  
ATOM    136  N   PHE A  18      56.615 -37.046 -58.826  1.00 79.57           N  
ANISOU  136  N   PHE A  18    15185   6488   8560   -570   1760     -9       N  
ATOM    137  CA  PHE A  18      57.865 -36.346 -58.557  1.00 74.28           C  
ANISOU  137  CA  PHE A  18    14178   6007   8040   -158   1828      4       C  
ATOM    138  C   PHE A  18      57.617 -34.840 -58.655  1.00 75.03           C  
ANISOU  138  C   PHE A  18    13860   6503   8146   -285   1555     57       C  
ATOM    139  O   PHE A  18      57.166 -34.322 -59.683  1.00 86.94           O  
ANISOU  139  O   PHE A  18    15439   8097   9496   -624   1468     -8       O  
ATOM    140  CB  PHE A  18      58.967 -36.922 -59.465  1.00 70.61           C  
ANISOU  140  CB  PHE A  18    13985   5304   7539     -5   2187   -178       C  
ATOM    141  CG  PHE A  18      60.351 -36.258 -59.384  1.00 72.71           C  
ANISOU  141  CG  PHE A  18    13901   5752   7972    392   2303   -189       C  
ATOM    142  CD1 PHE A  18      60.746 -35.433 -58.358  1.00112.36           C  
ANISOU  142  CD1 PHE A  18    18429  11080  13184    664   2117    -48       C  
ATOM    143  CD2 PHE A  18      61.363 -36.762 -60.174  1.00 92.99           C  
ANISOU  143  CD2 PHE A  18    16678   8114  10542    555   2664   -344       C  
ATOM    144  CE1 PHE A  18      62.026 -34.900 -58.313  1.00100.23           C  
ANISOU  144  CE1 PHE A  18    16571   9702  11808    992   2225    -74       C  
ATOM    145  CE2 PHE A  18      62.672 -36.274 -60.070  1.00101.74           C  
ANISOU  145  CE2 PHE A  18    17444   9373  11842    931   2801   -348       C  
ATOM    146  CZ  PHE A  18      62.991 -35.353 -59.139  1.00 81.06           C  
ANISOU  146  CZ  PHE A  18    14305   7094   9398   1136   2566   -211       C  
ATOM    147  N   GLY A  19      57.879 -34.168 -57.530  1.00 56.58           N  
ANISOU  147  N   GLY A  19    11108   4399   5989    -14   1417    187       N  
ATOM    148  CA  GLY A  19      57.551 -32.781 -57.289  1.00 77.98           C  
ANISOU  148  CA  GLY A  19    13414   7452   8762    -95   1166    259       C  
ATOM    149  C   GLY A  19      56.463 -32.556 -56.263  1.00 72.58           C  
ANISOU  149  C   GLY A  19    12562   6883   8130   -182    939    413       C  
ATOM    150  O   GLY A  19      56.164 -31.397 -55.950  1.00 90.75           O  
ANISOU  150  O   GLY A  19    14524   9446  10510   -221    754    474       O  
ATOM    151  N   GLN A  20      55.868 -33.616 -55.718  1.00 70.15           N  
ANISOU  151  N   GLN A  20    12488   6373   7794   -210    976    477       N  
ATOM    152  CA  GLN A  20      54.774 -33.472 -54.765  1.00 66.08           C  
ANISOU  152  CA  GLN A  20    11833   5953   7323   -316    802    626       C  
ATOM    153  C   GLN A  20      55.246 -33.229 -53.339  1.00 67.68           C  
ANISOU  153  C   GLN A  20    11773   6301   7642     47    774    727       C  
ATOM    154  O   GLN A  20      54.401 -33.001 -52.464  1.00 76.48           O  
ANISOU  154  O   GLN A  20    12752   7519   8787    -15    656    844       O  
ATOM    155  CB  GLN A  20      53.870 -34.707 -54.822  1.00 71.04           C  
ANISOU  155  CB  GLN A  20    12832   6296   7866   -554    866    655       C  
ATOM    156  CG  GLN A  20      53.075 -34.803 -56.116  1.00111.51           C  
ANISOU  156  CG  GLN A  20    18170  11353  12847  -1016    803    567       C  
ATOM    157  CD  GLN A  20      52.265 -36.076 -56.215  1.00121.58           C  
ANISOU  157  CD  GLN A  20    19830  12325  14041  -1286    881    560       C  
ATOM    158  OE1 GLN A  20      52.347 -36.947 -55.350  1.00 97.51           O  
ANISOU  158  OE1 GLN A  20    16923   9075  11053  -1106   1022    628       O  
ATOM    159  NE2 GLN A  20      51.486 -36.199 -57.284  1.00139.58           N  
ANISOU  159  NE2 GLN A  20    22290  14569  16173  -1734    788    481       N  
ATOM    160  N   SER A  21      56.559 -33.243 -53.093  1.00 69.14           N  
ANISOU  160  N   SER A  21    11869   6515   7885    412    877    685       N  
ATOM    161  CA  SER A  21      57.126 -32.907 -51.783  1.00 75.72           C  
ANISOU  161  CA  SER A  21    12426   7547   8799    747    808    770       C  
ATOM    162  C   SER A  21      58.611 -32.624 -51.949  1.00 75.72           C  
ANISOU  162  C   SER A  21    12247   7642   8880   1057    884    685       C  
ATOM    163  O   SER A  21      59.358 -33.527 -52.326  1.00 74.54           O  
ANISOU  163  O   SER A  21    12301   7282   8740   1241   1077    658       O  
ATOM    164  CB  SER A  21      56.915 -34.051 -50.791  1.00 64.09           C  
ANISOU  164  CB  SER A  21    11164   5899   7288    912    876    917       C  
ATOM    165  OG  SER A  21      57.570 -35.226 -51.239  1.00 87.93           O  
ANISOU  165  OG  SER A  21    14497   8611  10302   1073   1097    899       O  
ATOM    166  N   VAL A  22      59.053 -31.408 -51.624  1.00 75.69           N  
ANISOU  166  N   VAL A  22    11860   7942   8957   1122    751    642       N  
ATOM    167  CA  VAL A  22      60.470 -31.066 -51.693  1.00 62.34           C  
ANISOU  167  CA  VAL A  22     9935   6381   7371   1396    807    564       C  
ATOM    168  C   VAL A  22      60.951 -30.640 -50.311  1.00 71.44           C  
ANISOU  168  C   VAL A  22    10776   7802   8566   1649    650    625       C  
ATOM    169  O   VAL A  22      60.173 -30.159 -49.480  1.00 74.27           O  
ANISOU  169  O   VAL A  22    11047   8296   8876   1550    496    678       O  
ATOM    170  CB  VAL A  22      60.770 -29.961 -52.735  1.00 53.12           C  
ANISOU  170  CB  VAL A  22     8593   5327   6261   1214    817    426       C  
ATOM    171  CG1 VAL A  22      60.402 -30.429 -54.134  1.00 67.46           C  
ANISOU  171  CG1 VAL A  22    10747   6903   7982    970    970    363       C  
ATOM    172  CG2 VAL A  22      60.050 -28.669 -52.387  1.00 63.58           C  
ANISOU  172  CG2 VAL A  22     9668   6874   7617   1010    620    427       C  
ATOM    173  N   VAL A  23      62.243 -30.849 -50.061  1.00 72.78           N  
ANISOU  173  N   VAL A  23    10778   8054   8820   1978    694    619       N  
ATOM    174  CA  VAL A  23      62.880 -30.432 -48.816  1.00 69.73           C  
ANISOU  174  CA  VAL A  23    10073   7966   8455   2216    517    663       C  
ATOM    175  C   VAL A  23      64.367 -30.184 -49.073  1.00 72.73           C  
ANISOU  175  C   VAL A  23    10150   8494   8992   2454    561    585       C  
ATOM    176  O   VAL A  23      65.060 -31.013 -49.674  1.00 85.59           O  
ANISOU  176  O   VAL A  23    11886   9939  10697   2648    758    603       O  
ATOM    177  CB  VAL A  23      62.626 -31.452 -47.676  1.00 70.01           C  
ANISOU  177  CB  VAL A  23    10285   7943   8373   2435    469    862       C  
ATOM    178  CG1 VAL A  23      63.039 -32.871 -48.054  1.00 68.50           C  
ANISOU  178  CG1 VAL A  23    10385   7434   8208   2670    681    968       C  
ATOM    179  CG2 VAL A  23      63.319 -31.010 -46.410  1.00 83.30           C  
ANISOU  179  CG2 VAL A  23    11651   9973  10028   2667    259    908       C  
ATOM    180  N   GLN A  24      64.847 -29.013 -48.661  1.00 68.89           N  
ANISOU  180  N   GLN A  24     9278   8324   8572   2420    402    484       N  
ATOM    181  CA  GLN A  24      66.259 -28.679 -48.810  1.00 71.64           C  
ANISOU  181  CA  GLN A  24     9271   8859   9091   2615    420    407       C  
ATOM    182  C   GLN A  24      67.092 -29.398 -47.755  1.00 70.17           C  
ANISOU  182  C   GLN A  24     8939   8820   8904   3008    309    552       C  
ATOM    183  O   GLN A  24      66.932 -29.147 -46.556  1.00 89.41           O  
ANISOU  183  O   GLN A  24    11263  11488  11220   3052     71    609       O  
ATOM    184  CB  GLN A  24      66.477 -27.170 -48.698  1.00 66.55           C  
ANISOU  184  CB  GLN A  24     8269   8492   8526   2408    286    240       C  
ATOM    185  CG  GLN A  24      66.058 -26.349 -49.908  1.00 54.83           C  
ANISOU  185  CG  GLN A  24     6838   6888   7106   2083    420    113       C  
ATOM    186  CD  GLN A  24      66.342 -24.862 -49.730  1.00 68.55           C  
ANISOU  186  CD  GLN A  24     8226   8867   8952   1901    311    -40       C  
ATOM    187  OE1 GLN A  24      66.708 -24.413 -48.643  1.00 68.49           O  
ANISOU  187  OE1 GLN A  24     7962   9118   8944   1972    118    -79       O  
ATOM    188  NE2 GLN A  24      66.203 -24.098 -50.809  1.00 63.78           N  
ANISOU  188  NE2 GLN A  24     7629   8172   8432   1658    441   -128       N  
ATOM    189  N   LEU A  25      67.985 -30.285 -48.191  1.00 77.00           N  
ANISOU  189  N   LEU A  25     9806   9555   9894   3304    485    621       N  
ATOM    190  CA  LEU A  25      69.043 -30.727 -47.293  1.00 82.89           C  
ANISOU  190  CA  LEU A  25    10275  10516  10703   3703    356    761       C  
ATOM    191  C   LEU A  25      70.151 -29.688 -47.195  1.00 94.86           C  
ANISOU  191  C   LEU A  25    11250  12407  12386   3712    227    624       C  
ATOM    192  O   LEU A  25      70.243 -28.749 -47.992  1.00114.65           O  
ANISOU  192  O   LEU A  25    13621  14943  14999   3447    315    426       O  
ATOM    193  CB  LEU A  25      69.659 -32.062 -47.710  1.00 83.43           C  
ANISOU  193  CB  LEU A  25    10500  10308  10892   4070    603    909       C  
ATOM    194  CG  LEU A  25      69.016 -33.344 -47.198  1.00 78.37           C  
ANISOU  194  CG  LEU A  25    10281   9385  10111   4250    649   1138       C  
ATOM    195  CD1 LEU A  25      69.800 -34.541 -47.702  1.00 99.27           C  
ANISOU  195  CD1 LEU A  25    13038  11741  12938   4632    936   1257       C  
ATOM    196  CD2 LEU A  25      69.022 -33.313 -45.680  1.00100.09           C  
ANISOU  196  CD2 LEU A  25    12883  12441  12706   4415    317   1319       C  
ATOM    197  N   GLN A  26      71.003 -29.885 -46.189  1.00 96.02           N  
ANISOU  197  N   GLN A  26    11085  12846  12552   4015     10    748       N  
ATOM    198  CA  GLN A  26      72.087 -28.953 -45.907  1.00111.13           C  
ANISOU  198  CA  GLN A  26    12445  15164  14614   4019   -168    628       C  
ATOM    199  C   GLN A  26      73.154 -28.985 -46.994  1.00108.55           C  
ANISOU  199  C   GLN A  26    11867  14779  14600   4132     97    554       C  
ATOM    200  O   GLN A  26      73.579 -27.936 -47.492  1.00113.28           O  
ANISOU  200  O   GLN A  26    12174  15525  15344   3897    128    349       O  
ATOM    201  CB  GLN A  26      72.704 -29.288 -44.550  1.00123.80           C  
ANISOU  201  CB  GLN A  26    13797  17113  16129   4326   -495    811       C  
ATOM    202  CG  GLN A  26      73.789 -28.331 -44.111  1.00130.98           C  
ANISOU  202  CG  GLN A  26    14116  18490  17162   4293   -741    683       C  
ATOM    203  CD  GLN A  26      74.400 -28.727 -42.785  1.00176.01           C  
ANISOU  203  CD  GLN A  26    19576  24560  22738   4597  -1101    887       C  
ATOM    204  OE1 GLN A  26      74.061 -29.765 -42.218  1.00180.61           O  
ANISOU  204  OE1 GLN A  26    20440  25027  23156   4873  -1140   1153       O  
ATOM    205  NE2 GLN A  26      75.305 -27.897 -42.279  1.00211.07           N  
ANISOU  205  NE2 GLN A  26    23497  29453  27247   4534  -1373    769       N  
ATOM    206  N   GLY A  27      73.599 -30.179 -47.375  1.00109.18           N  
ANISOU  206  N   GLY A  27    12064  14625  14796   4490    321    720       N  
ATOM    207  CA  GLY A  27      74.756 -30.307 -48.237  1.00131.60           C  
ANISOU  207  CA  GLY A  27    14612  17442  17947   4675    583    676       C  
ATOM    208  C   GLY A  27      74.473 -30.296 -49.726  1.00125.46           C  
ANISOU  208  C   GLY A  27    14127  16304  17237   4467    997    516       C  
ATOM    209  O   GLY A  27      74.732 -31.296 -50.404  1.00122.67           O  
ANISOU  209  O   GLY A  27    13987  15636  16985   4706   1325    584       O  
ATOM    210  N   SER A  28      73.936 -29.174 -50.227  1.00108.17           N  
ANISOU  210  N   SER A  28    11969  14150  14980   4025    989    309       N  
ATOM    211  CA  SER A  28      73.758 -28.898 -51.658  1.00100.97           C  
ANISOU  211  CA  SER A  28    11270  12984  14111   3775   1337    149       C  
ATOM    212  C   SER A  28      72.828 -29.901 -52.339  1.00 96.95           C  
ANISOU  212  C   SER A  28    11381  12029  13428   3747   1574    196       C  
ATOM    213  O   SER A  28      72.966 -30.180 -53.534  1.00 70.46           O  
ANISOU  213  O   SER A  28     8238   8419  10116   3694   1929    109       O  
ATOM    214  CB  SER A  28      75.107 -28.847 -52.390  1.00 86.79           C  
ANISOU  214  CB  SER A  28     9108  11247  12620   3945   1616     85       C  
ATOM    215  OG  SER A  28      75.912 -27.793 -51.892  1.00112.85           O  
ANISOU  215  OG  SER A  28    11830  14958  16090   3876   1407      5       O  
ATOM    216  N   ARG A  29      71.868 -30.439 -51.593  1.00 97.28           N  
ANISOU  216  N   ARG A  29    11727  11975  13261   3754   1390    322       N  
ATOM    217  CA  ARG A  29      71.005 -31.508 -52.067  1.00 84.87           C  
ANISOU  217  CA  ARG A  29    10725   9985  11535   3736   1586    381       C  
ATOM    218  C   ARG A  29      69.552 -31.166 -51.786  1.00 83.17           C  
ANISOU  218  C   ARG A  29    10805   9728  11069   3382   1386    377       C  
ATOM    219  O   ARG A  29      69.228 -30.540 -50.774  1.00 76.82           O  
ANISOU  219  O   ARG A  29     9809   9186  10191   3316   1076    413       O  
ATOM    220  CB  ARG A  29      71.356 -32.834 -51.391  1.00 97.94           C  
ANISOU  220  CB  ARG A  29    12478  11499  13237   4182   1624    597       C  
ATOM    221  CG  ARG A  29      72.697 -33.404 -51.788  1.00 86.60           C  
ANISOU  221  CG  ARG A  29    10812  10014  12077   4579   1893    630       C  
ATOM    222  CD  ARG A  29      73.102 -34.462 -50.793  1.00110.27           C  
ANISOU  222  CD  ARG A  29    13773  12984  15139   5055   1814    899       C  
ATOM    223  NE  ARG A  29      73.283 -33.852 -49.482  1.00137.16           N  
ANISOU  223  NE  ARG A  29    16778  16840  18495   5119   1368   1010       N  
ATOM    224  CZ  ARG A  29      73.526 -34.519 -48.362  1.00151.63           C  
ANISOU  224  CZ  ARG A  29    18532  18771  20308   5479   1168   1272       C  
ATOM    225  NH1 ARG A  29      73.676 -35.833 -48.358  1.00134.58           N  
ANISOU  225  NH1 ARG A  29    16637  16275  18220   5852   1382   1477       N  
ATOM    226  NH2 ARG A  29      73.621 -33.848 -47.217  1.00153.37           N  
ANISOU  226  NH2 ARG A  29    18422  19430  20422   5461    749   1333       N  
ATOM    227  N   VAL A  30      68.676 -31.583 -52.697  1.00 84.29           N  
ANISOU  227  N   VAL A  30    11409   9542  11075   3145   1572    325       N  
ATOM    228  CA  VAL A  30      67.235 -31.435 -52.539  1.00 71.40           C  
ANISOU  228  CA  VAL A  30    10071   7830   9227   2818   1417    343       C  
ATOM    229  C   VAL A  30      66.631 -32.830 -52.591  1.00 61.07           C  
ANISOU  229  C   VAL A  30     9242   6149   7811   2891   1562    446       C  
ATOM    230  O   VAL A  30      66.811 -33.551 -53.581  1.00 94.39           O  
ANISOU  230  O   VAL A  30    13755  10069  12040   2899   1862    379       O  
ATOM    231  CB  VAL A  30      66.626 -30.538 -53.628  1.00 75.71           C  
ANISOU  231  CB  VAL A  30    10709   8355   9701   2396   1461    193       C  
ATOM    232  CG1 VAL A  30      65.139 -30.316 -53.374  1.00 77.50           C  
ANISOU  232  CG1 VAL A  30    11153   8545   9747   2081   1270    238       C  
ATOM    233  CG2 VAL A  30      67.384 -29.228 -53.735  1.00 75.55           C  
ANISOU  233  CG2 VAL A  30    10242   8635   9827   2338   1400     86       C  
ATOM    234  N   VAL A  31      65.920 -33.213 -51.536  1.00 59.69           N  
ANISOU  234  N   VAL A  31     9170   5980   7531   2929   1376    598       N  
ATOM    235  CA  VAL A  31      65.272 -34.517 -51.464  1.00 61.14           C  
ANISOU  235  CA  VAL A  31     9811   5799   7620   2971   1507    712       C  
ATOM    236  C   VAL A  31      63.831 -34.342 -51.903  1.00 62.55           C  
ANISOU  236  C   VAL A  31    10287   5854   7624   2512   1456    654       C  
ATOM    237  O   VAL A  31      63.097 -33.520 -51.342  1.00 79.40           O  
ANISOU  237  O   VAL A  31    12267   8212   9687   2312   1214    673       O  
ATOM    238  CB  VAL A  31      65.337 -35.112 -50.052  1.00 74.57           C  
ANISOU  238  CB  VAL A  31    11470   7563   9301   3283   1358    945       C  
ATOM    239  CG1 VAL A  31      64.637 -36.463 -50.024  1.00 72.46           C  
ANISOU  239  CG1 VAL A  31    11704   6874   8953   3300   1529   1067       C  
ATOM    240  CG2 VAL A  31      66.764 -35.239 -49.608  1.00 88.48           C  
ANISOU  240  CG2 VAL A  31    12884   9497  11239   3740   1358   1028       C  
ATOM    241  N   VAL A  32      63.419 -35.100 -52.911  1.00 62.83           N  
ANISOU  241  N   VAL A  32    10740   5539   7593   2338   1685    578       N  
ATOM    242  CA  VAL A  32      62.061 -35.009 -53.416  1.00 69.41           C  
ANISOU  242  CA  VAL A  32    11844   6264   8263   1884   1622    529       C  
ATOM    243  C   VAL A  32      61.422 -36.387 -53.325  1.00 66.99           C  
ANISOU  243  C   VAL A  32    12002   5570   7882   1856   1767    604       C  
ATOM    244  O   VAL A  32      62.075 -37.404 -53.580  1.00 73.61           O  
ANISOU  244  O   VAL A  32    13075   6115   8781   2095   2032    601       O  
ATOM    245  CB  VAL A  32      62.011 -34.485 -54.863  1.00 70.32           C  
ANISOU  245  CB  VAL A  32    12049   6353   8317   1576   1723    338       C  
ATOM    246  CG1 VAL A  32      60.603 -34.031 -55.205  1.00 84.63           C  
ANISOU  246  CG1 VAL A  32    13979   8199   9978   1113   1541    329       C  
ATOM    247  CG2 VAL A  32      63.039 -33.387 -55.127  1.00 71.31           C  
ANISOU  247  CG2 VAL A  32    11768   6763   8564   1690   1712    255       C  
ATOM    248  N   GLY A  33      60.148 -36.417 -52.951  1.00 66.41           N  
ANISOU  248  N   GLY A  33    12052   5480   7699   1565   1615    675       N  
ATOM    249  CA  GLY A  33      59.375 -37.644 -52.922  1.00 79.09           C  
ANISOU  249  CA  GLY A  33    14102   6715   9233   1440   1745    733       C  
ATOM    250  C   GLY A  33      58.548 -37.795 -54.186  1.00 65.55           C  
ANISOU  250  C   GLY A  33    12704   4816   7388    968   1808    566       C  
ATOM    251  O   GLY A  33      58.024 -36.817 -54.721  1.00 73.26           O  
ANISOU  251  O   GLY A  33    13515   6021   8299    663   1632    493       O  
ATOM    252  N   ALA A  34      58.442 -39.039 -54.658  1.00 72.57           N  
ANISOU  252  N   ALA A  34    14058   5281   8235    910   2059    512       N  
ATOM    253  CA  ALA A  34      57.603 -39.405 -55.798  1.00 68.38           C  
ANISOU  253  CA  ALA A  34    13903   4537   7543    428   2121    345       C  
ATOM    254  C   ALA A  34      56.603 -40.434 -55.287  1.00 91.20           C  
ANISOU  254  C   ALA A  34    17111   7135  10404    243   2153    440       C  
ATOM    255  O   ALA A  34      56.812 -41.645 -55.447  1.00 97.18           O  
ANISOU  255  O   ALA A  34    18285   7464  11174    314   2436    401       O  
ATOM    256  CB  ALA A  34      58.432 -39.953 -56.958  1.00 74.71           C  
ANISOU  256  CB  ALA A  34    15019   5064   8303    474   2441    134       C  
ATOM    257  N   PRO A  35      55.503 -39.984 -54.664  1.00 82.10           N  
ANISOU  257  N   PRO A  35    15774   6187   9231      4   1896    566       N  
ATOM    258  CA  PRO A  35      54.645 -40.908 -53.900  1.00 85.65           C  
ANISOU  258  CA  PRO A  35    16451   6397   9694   -104   1939    707       C  
ATOM    259  C   PRO A  35      53.891 -41.931 -54.737  1.00 84.41           C  
ANISOU  259  C   PRO A  35    16733   5902   9436   -529   2074    557       C  
ATOM    260  O   PRO A  35      53.398 -42.911 -54.172  1.00112.91           O  
ANISOU  260  O   PRO A  35    20464   9360  13079   -560   2157    627       O  
ATOM    261  CB  PRO A  35      53.664 -39.964 -53.188  1.00 82.05           C  
ANISOU  261  CB  PRO A  35    15617   6313   9247   -284   1636    843       C  
ATOM    262  CG  PRO A  35      54.344 -38.638 -53.179  1.00 85.35           C  
ANISOU  262  CG  PRO A  35    15593   7135   9701    -80   1469    821       C  
ATOM    263  CD  PRO A  35      55.104 -38.583 -54.460  1.00 60.93           C  
ANISOU  263  CD  PRO A  35    12632   3963   6554   -104   1587    613       C  
ATOM    264  N   GLN A  36      53.771 -41.754 -56.049  1.00 88.37           N  
ANISOU  264  N   GLN A  36    17392   6384   9800   -863   2070    334       N  
ATOM    265  CA  GLN A  36      52.937 -42.649 -56.837  1.00 94.93           C  
ANISOU  265  CA  GLN A  36    18517   7058  10493  -1311   2118    166       C  
ATOM    266  C   GLN A  36      53.744 -43.517 -57.797  1.00 77.99           C  
ANISOU  266  C   GLN A  36    16743   4631   8259  -1246   2434    -60       C  
ATOM    267  O   GLN A  36      53.181 -44.056 -58.756  1.00 93.92           O  
ANISOU  267  O   GLN A  36    19030   6558  10099  -1656   2467   -252       O  
ATOM    268  CB  GLN A  36      51.883 -41.846 -57.600  1.00107.43           C  
ANISOU  268  CB  GLN A  36    19990   8895  11932  -1840   1816    103       C  
ATOM    269  CG  GLN A  36      50.930 -41.089 -56.693  1.00115.89           C  
ANISOU  269  CG  GLN A  36    20680  10242  13109  -1943   1533    327       C  
ATOM    270  CD  GLN A  36      49.886 -40.314 -57.466  1.00134.41           C  
ANISOU  270  CD  GLN A  36    22865  12860  15345  -2438   1226    297       C  
ATOM    271  OE1 GLN A  36      49.855 -40.348 -58.695  1.00148.50           O  
ANISOU  271  OE1 GLN A  36    24846  14640  16939  -2726   1198    111       O  
ATOM    272  NE2 GLN A  36      49.036 -39.590 -56.748  1.00132.91           N  
ANISOU  272  NE2 GLN A  36    22303  12927  15268  -2524    996    494       N  
ATOM    273  N   GLU A  37      55.044 -43.683 -57.558  1.00 90.43           N  
ANISOU  273  N   GLU A  37    18320   6086   9955   -737   2673    -36       N  
ATOM    274  CA  GLU A  37      55.878 -44.496 -58.433  1.00 99.26           C  
ANISOU  274  CA  GLU A  37    19745   6947  11020   -632   3014   -232       C  
ATOM    275  C   GLU A  37      55.800 -45.951 -57.991  1.00 95.84           C  
ANISOU  275  C   GLU A  37    19553   6199  10662   -535   3253   -192       C  
ATOM    276  O   GLU A  37      56.060 -46.268 -56.824  1.00107.88           O  
ANISOU  276  O   GLU A  37    20939   7682  12370   -167   3278     33       O  
ATOM    277  CB  GLU A  37      57.336 -44.048 -58.424  1.00106.63           C  
ANISOU  277  CB  GLU A  37    20518   7911  12087   -120   3182   -216       C  
ATOM    278  CG  GLU A  37      58.134 -44.730 -59.528  1.00110.63           C  
ANISOU  278  CG  GLU A  37    21310   8201  12521    -81   3539   -437       C  
ATOM    279  CD  GLU A  37      59.625 -44.540 -59.396  1.00127.04           C  
ANISOU  279  CD  GLU A  37    23185  10290  14795    478   3755   -392       C  
ATOM    280  OE1 GLU A  37      60.073 -44.060 -58.334  1.00128.21           O  
ANISOU  280  OE1 GLU A  37    22985  10588  15140    875   3629   -177       O  
ATOM    281  OE2 GLU A  37      60.346 -44.835 -60.373  1.00119.47           O1-
ANISOU  281  OE2 GLU A  37    22388   9219  13787    508   4040   -570       O1-
ATOM    282  N   ILE A  38      55.470 -46.834 -58.929  1.00108.15           N  
ANISOU  282  N   ILE A  38    21484   7541  12068   -862   3430   -404       N  
ATOM    283  CA  ILE A  38      55.398 -48.270 -58.655  1.00 94.11           C  
ANISOU  283  CA  ILE A  38    19986   5415  10355   -808   3696   -397       C  
ATOM    284  C   ILE A  38      56.791 -48.824 -58.940  1.00117.49           C  
ANISOU  284  C   ILE A  38    23064   8155  13423   -359   4074   -437       C  
ATOM    285  O   ILE A  38      57.115 -49.215 -60.063  1.00125.01           O  
ANISOU  285  O   ILE A  38    24294   8960  14244   -505   4307   -665       O  
ATOM    286  CB  ILE A  38      54.315 -48.952 -59.477  1.00 96.91           C  
ANISOU  286  CB  ILE A  38    20671   5648  10504  -1396   3696   -602       C  
ATOM    287  CG1 ILE A  38      52.969 -48.267 -59.234  1.00 93.96           C  
ANISOU  287  CG1 ILE A  38    20089   5556  10056  -1828   3291   -541       C  
ATOM    288  CG2 ILE A  38      54.224 -50.433 -59.127  1.00101.93           C  
ANISOU  288  CG2 ILE A  38    21600   5897  11232  -1340   3985   -588       C  
ATOM    289  CD1 ILE A  38      51.866 -48.728 -60.157  1.00109.74           C  
ANISOU  289  CD1 ILE A  38    22336   7531  11830  -2450   3211   -744       C  
ATOM    290  N   VAL A  39      57.641 -48.828 -57.907  1.00111.49           N  
ANISOU  290  N   VAL A  39    22061   7399  12901    199   4128   -199       N  
ATOM    291  CA  VAL A  39      58.964 -49.436 -58.042  1.00115.96           C  
ANISOU  291  CA  VAL A  39    22674   7766  13621    666   4477   -188       C  
ATOM    292  C   VAL A  39      58.849 -50.957 -58.128  1.00127.35           C  
ANISOU  292  C   VAL A  39    24498   8794  15096    634   4797   -226       C  
ATOM    293  O   VAL A  39      59.516 -51.599 -58.949  1.00137.95           O  
ANISOU  293  O   VAL A  39    26077   9900  16438    699   5137   -380       O  
ATOM    294  CB  VAL A  39      59.887 -48.958 -56.901  1.00124.44           C  
ANISOU  294  CB  VAL A  39    23329   9020  14931   1259   4386     97       C  
ATOM    295  CG1 VAL A  39      59.254 -49.149 -55.520  1.00125.59           C  
ANISOU  295  CG1 VAL A  39    23352   9213  15152   1345   4184    371       C  
ATOM    296  CG2 VAL A  39      61.240 -49.662 -56.964  1.00132.71           C  
ANISOU  296  CG2 VAL A  39    24369   9878  16177   1756   4727    147       C  
ATOM    297  N   ALA A  40      57.970 -51.551 -57.325  1.00122.47           N  
ANISOU  297  N   ALA A  40    23959   8071  14504    506   4712    -96       N  
ATOM    298  CA  ALA A  40      57.709 -52.980 -57.366  1.00138.12           C  
ANISOU  298  CA  ALA A  40    26318   9646  16515    422   5002   -134       C  
ATOM    299  C   ALA A  40      56.260 -53.199 -56.968  1.00130.70           C  
ANISOU  299  C   ALA A  40    25466   8709  15485    -34   4797   -119       C  
ATOM    300  O   ALA A  40      55.604 -52.298 -56.439  1.00133.16           O  
ANISOU  300  O   ALA A  40    25499   9332  15763   -169   4450    -14       O  
ATOM    301  CB  ALA A  40      58.653 -53.761 -56.443  1.00115.09           C  
ANISOU  301  CB  ALA A  40    23344   6525  13860   1015   5223    126       C  
ATOM    302  N   ALA A  41      55.755 -54.397 -57.256  1.00116.21           N  
ANISOU  302  N   ALA A  41    24013   6522  13621   -285   5026   -230       N  
ATOM    303  CA  ALA A  41      54.430 -54.772 -56.784  1.00124.58           C  
ANISOU  303  CA  ALA A  41    25144   7544  14645   -683   4876   -193       C  
ATOM    304  C   ALA A  41      54.421 -54.827 -55.261  1.00141.25           C  
ANISOU  304  C   ALA A  41    27016   9700  16951   -325   4781    163       C  
ATOM    305  O   ALA A  41      55.425 -55.183 -54.636  1.00151.33           O  
ANISOU  305  O   ALA A  41    28239  10860  18397    214   4952    361       O  
ATOM    306  CB  ALA A  41      54.014 -56.120 -57.374  1.00134.45           C  
ANISOU  306  CB  ALA A  41    26864   8373  15848   -986   5181   -383       C  
ATOM    307  N   ASN A  42      53.288 -54.419 -54.678  1.00129.88           N  
ANISOU  307  N   ASN A  42    25408   8461  15479   -629   4492    254       N  
ATOM    308  CA  ASN A  42      53.066 -54.246 -53.238  1.00120.39           C  
ANISOU  308  CA  ASN A  42    23948   7391  14405   -386   4341    585       C  
ATOM    309  C   ASN A  42      53.988 -53.192 -52.625  1.00127.25           C  
ANISOU  309  C   ASN A  42    24438   8582  15330     95   4171    779       C  
ATOM    310  O   ASN A  42      54.235 -53.208 -51.416  1.00139.07           O  
ANISOU  310  O   ASN A  42    25760  10150  16930    450   4120   1074       O  
ATOM    311  CB  ASN A  42      53.196 -55.569 -52.467  1.00134.44           C  
ANISOU  311  CB  ASN A  42    25957   8795  16330   -155   4618    766       C  
ATOM    312  CG  ASN A  42      52.217 -56.620 -52.943  1.00150.33           C  
ANISOU  312  CG  ASN A  42    28333  10480  18305   -642   4784    591       C  
ATOM    313  OD1 ASN A  42      51.071 -56.317 -53.272  1.00152.50           O  
ANISOU  313  OD1 ASN A  42    28573  10892  18478  -1166   4587    461       O  
ATOM    314  ND2 ASN A  42      52.664 -57.870 -52.974  1.00181.73           N  
ANISOU  314  ND2 ASN A  42    32649  14024  22378   -471   5145    596       N  
ATOM    315  N   GLN A  43      54.519 -52.280 -53.438  1.00113.57           N  
ANISOU  315  N   GLN A  43    22580   7051  13520    106   4084    620       N  
ATOM    316  CA  GLN A  43      55.234 -51.108 -52.952  1.00109.64           C  
ANISOU  316  CA  GLN A  43    21696   6900  13062    465   3877    767       C  
ATOM    317  C   GLN A  43      54.791 -49.920 -53.784  1.00 94.89           C  
ANISOU  317  C   GLN A  43    19688   5317  11049    104   3635    575       C  
ATOM    318  O   GLN A  43      54.621 -50.041 -54.999  1.00 96.15           O  
ANISOU  318  O   GLN A  43    20069   5383  11081   -228   3716    304       O  
ATOM    319  CB  GLN A  43      56.762 -51.241 -53.070  1.00120.70           C  
ANISOU  319  CB  GLN A  43    23054   8228  14577   1010   4082    808       C  
ATOM    320  CG  GLN A  43      57.406 -52.423 -52.368  1.00133.62           C  
ANISOU  320  CG  GLN A  43    24817   9579  16375   1426   4338   1010       C  
ATOM    321  CD  GLN A  43      58.922 -52.337 -52.397  1.00135.06           C  
ANISOU  321  CD  GLN A  43    24830   9788  16698   1985   4469   1090       C  
ATOM    322  OE1 GLN A  43      59.486 -51.329 -52.828  1.00140.73           O  
ANISOU  322  OE1 GLN A  43    25309  10763  17399   2073   4355   1007       O  
ATOM    323  NE2 GLN A  43      59.588 -53.407 -51.979  1.00134.82           N  
ANISOU  323  NE2 GLN A  43    24916   9487  16822   2354   4718   1251       N  
ATOM    324  N   ARG A  44      54.609 -48.771 -53.147  1.00106.83           N  
ANISOU  324  N   ARG A  44    20843   7183  12565    161   3339    719       N  
ATOM    325  CA  ARG A  44      54.393 -47.567 -53.932  1.00104.02           C  
ANISOU  325  CA  ARG A  44    20332   7094  12096   -102   3121    566       C  
ATOM    326  C   ARG A  44      55.191 -46.427 -53.317  1.00 97.47           C  
ANISOU  326  C   ARG A  44    19134   6561  11338    300   2960    725       C  
ATOM    327  O   ARG A  44      55.351 -46.342 -52.096  1.00 96.91           O  
ANISOU  327  O   ARG A  44    18864   6603  11354    613   2882    978       O  
ATOM    328  CB  ARG A  44      52.920 -47.159 -54.016  1.00 84.77           C  
ANISOU  328  CB  ARG A  44    17822   4822   9566   -651   2864    532       C  
ATOM    329  CG  ARG A  44      52.652 -46.284 -55.234  1.00 94.84           C  
ANISOU  329  CG  ARG A  44    19072   6276  10687  -1021   2702    314       C  
ATOM    330  CD  ARG A  44      51.312 -45.593 -55.198  1.00 97.35           C  
ANISOU  330  CD  ARG A  44    19179   6858  10952  -1480   2384    345       C  
ATOM    331  NE  ARG A  44      50.179 -46.501 -55.110  1.00121.42           N  
ANISOU  331  NE  ARG A  44    22370   9771  13992  -1852   2399    328       N  
ATOM    332  CZ  ARG A  44      48.923 -46.099 -54.983  1.00137.35           C  
ANISOU  332  CZ  ARG A  44    24182  11998  16008  -2247   2152    379       C  
ATOM    333  NH1 ARG A  44      48.604 -44.817 -55.027  1.00123.20           N  
ANISOU  333  NH1 ARG A  44    22054  10552  14204  -2346   1872    442       N  
ATOM    334  NH2 ARG A  44      47.967 -47.006 -54.812  1.00143.11           N  
ANISOU  334  NH2 ARG A  44    25030  12582  16765  -2545   2199    376       N  
ATOM    335  N   GLY A  45      55.684 -45.551 -54.178  1.00 94.35           N  
ANISOU  335  N   GLY A  45    18659   6300  10889    276   2910    572       N  
ATOM    336  CA  GLY A  45      56.405 -44.387 -53.735  1.00 86.68           C  
ANISOU  336  CA  GLY A  45    17339   5611   9984    605   2754    687       C  
ATOM    337  C   GLY A  45      57.890 -44.639 -53.625  1.00 97.42           C  
ANISOU  337  C   GLY A  45    18633   6904  11478   1160   2958    730       C  
ATOM    338  O   GLY A  45      58.319 -45.726 -53.239  1.00118.95           O  
ANISOU  338  O   GLY A  45    21489   9414  14291   1419   3164    818       O  
ATOM    339  N   SER A  46      58.681 -43.631 -53.984  1.00 86.35           N  
ANISOU  339  N   SER A  46    17007   5694  10109   1340   2903    673       N  
ATOM    340  CA  SER A  46      60.122 -43.692 -53.815  1.00 97.88           C  
ANISOU  340  CA  SER A  46    18282   7179  11730   1883   3054    730       C  
ATOM    341  C   SER A  46      60.618 -42.275 -53.577  1.00 91.66           C  
ANISOU  341  C   SER A  46    17093   6746  10989   2065   2834    769       C  
ATOM    342  O   SER A  46      59.866 -41.302 -53.686  1.00 86.29           O  
ANISOU  342  O   SER A  46    16209   6384  10195   1710   2561    714       O  
ATOM    343  CB  SER A  46      60.813 -44.332 -55.026  1.00111.69           C  
ANISOU  343  CB  SER A  46    20266   8685  13487   1884   3392    502       C  
ATOM    344  OG  SER A  46      62.217 -44.391 -54.837  1.00115.88           O  
ANISOU  344  OG  SER A  46    20548   9270  14209   2412   3537    577       O  
ATOM    345  N   LEU A  47      61.894 -42.171 -53.237  1.00 90.65           N  
ANISOU  345  N   LEU A  47    16684   6733  11024   2568   2898    852       N  
ATOM    346  CA  LEU A  47      62.525 -40.906 -52.897  1.00 76.56           C  
ANISOU  346  CA  LEU A  47    14333   5467   9291   2720   2643    871       C  
ATOM    347  C   LEU A  47      63.717 -40.677 -53.808  1.00 73.64           C  
ANISOU  347  C   LEU A  47    13828   5111   9039   2914   2857    706       C  
ATOM    348  O   LEU A  47      64.382 -41.631 -54.223  1.00 86.91           O  
ANISOU  348  O   LEU A  47    15756   6436  10832   3166   3202    679       O  
ATOM    349  CB  LEU A  47      63.003 -40.907 -51.461  1.00 81.08           C  
ANISOU  349  CB  LEU A  47    14603   6253   9950   3148   2467   1150       C  
ATOM    350  CG  LEU A  47      61.984 -40.965 -50.343  1.00 93.22           C  
ANISOU  350  CG  LEU A  47    16184   7870  11367   3024   2243   1345       C  
ATOM    351  CD1 LEU A  47      62.762 -41.247 -49.090  1.00101.05           C  
ANISOU  351  CD1 LEU A  47    16967   8993  12434   3536   2158   1624       C  
ATOM    352  CD2 LEU A  47      61.253 -39.640 -50.248  1.00105.79           C  
ANISOU  352  CD2 LEU A  47    17475   9874  12844   2663   1932   1257       C  
ATOM    353  N   TYR A  48      63.976 -39.417 -54.161  1.00 81.62           N  
ANISOU  353  N   TYR A  48    14461   6514  10038   2784   2687    591       N  
ATOM    354  CA  TYR A  48      65.161 -39.148 -54.958  1.00 75.43           C  
ANISOU  354  CA  TYR A  48    13506   5772   9384   2977   2905    453       C  
ATOM    355  C   TYR A  48      65.960 -38.009 -54.341  1.00 70.45           C  
ANISOU  355  C   TYR A  48    12256   5631   8881   3186   2663    516       C  
ATOM    356  O   TYR A  48      65.424 -37.144 -53.642  1.00 82.31           O  
ANISOU  356  O   TYR A  48    13503   7459  10312   3031   2322    579       O  
ATOM    357  CB  TYR A  48      64.922 -38.809 -56.480  1.00 80.54           C  
ANISOU  357  CB  TYR A  48    14389   6327   9886   2569   3076    177       C  
ATOM    358  CG  TYR A  48      64.138 -39.807 -57.347  1.00 84.85           C  
ANISOU  358  CG  TYR A  48    15568   6416  10256   2254   3314     35       C  
ATOM    359  CD1 TYR A  48      62.937 -40.379 -56.931  1.00 90.74           C  
ANISOU  359  CD1 TYR A  48    16617   6983  10875   1999   3189    110       C  
ATOM    360  CD2 TYR A  48      64.727 -40.337 -58.493  1.00 92.76           C  
ANISOU  360  CD2 TYR A  48    16878   7123  11244   2266   3718   -170       C  
ATOM    361  CE1 TYR A  48      62.271 -41.307 -57.687  1.00 95.56           C  
ANISOU  361  CE1 TYR A  48    17791   7179  11337   1692   3400    -33       C  
ATOM    362  CE2 TYR A  48      64.076 -41.294 -59.255  1.00 88.66           C  
ANISOU  362  CE2 TYR A  48    16915   6227  10545   1950   3922   -315       C  
ATOM    363  CZ  TYR A  48      62.848 -41.772 -58.843  1.00 91.36           C  
ANISOU  363  CZ  TYR A  48    17520   6434  10759   1655   3745   -249       C  
ATOM    364  OH  TYR A  48      62.190 -42.719 -59.590  1.00114.67           O  
ANISOU  364  OH  TYR A  48    20924   9121  13523   1283   3892   -389       O  
ATOM    365  N   GLN A  49      67.261 -38.046 -54.613  1.00 79.42           N  
ANISOU  365  N   GLN A  49    13156   6798  10220   3536   2867    488       N  
ATOM    366  CA  GLN A  49      68.252 -37.083 -54.148  1.00 92.33           C  
ANISOU  366  CA  GLN A  49    14188   8870  12022   3757   2696    524       C  
ATOM    367  C   GLN A  49      68.780 -36.310 -55.346  1.00 96.19           C  
ANISOU  367  C   GLN A  49    14550   9447  12549   3579   2875    298       C  
ATOM    368  O   GLN A  49      69.363 -36.904 -56.259  1.00112.49           O  
ANISOU  368  O   GLN A  49    16811  11242  14687   3689   3263    190       O  
ATOM    369  CB  GLN A  49      69.396 -37.809 -53.442  1.00101.14           C  
ANISOU  369  CB  GLN A  49    15079   9970  13380   4338   2789    714       C  
ATOM    370  CG  GLN A  49      70.633 -36.974 -53.202  1.00115.86           C  
ANISOU  370  CG  GLN A  49    16316  12246  15461   4581   2691    718       C  
ATOM    371  CD  GLN A  49      71.760 -37.804 -52.628  1.00120.40           C  
ANISOU  371  CD  GLN A  49    16671  12784  16292   5171   2801    925       C  
ATOM    372  OE1 GLN A  49      71.564 -38.964 -52.271  1.00120.84           O  
ANISOU  372  OE1 GLN A  49    17018  12573  16323   5296   2862   1077       O  
ATOM    373  NE2 GLN A  49      72.963 -37.244 -52.613  1.00124.55           N  
ANISOU  373  NE2 GLN A  49    16643  13636  17046   5367   2773    911       N  
ATOM    374  N   CYS A  50      68.596 -34.993 -55.337  1.00 75.46           N  
ANISOU  374  N   CYS A  50    11613   7182   9878   3313   2624    231       N  
ATOM    375  CA  CYS A  50      68.987 -34.143 -56.455  1.00 76.38           C  
ANISOU  375  CA  CYS A  50    11623   7393  10005   3095   2774     41       C  
ATOM    376  C   CYS A  50      70.062 -33.177 -55.977  1.00 77.91           C  
ANISOU  376  C   CYS A  50    11193   7986  10425   3282   2649     55       C  
ATOM    377  O   CYS A  50      69.840 -32.421 -55.026  1.00 74.54           O  
ANISOU  377  O   CYS A  50    10459   7866   9997   3237   2295    126       O  
ATOM    378  CB  CYS A  50      67.774 -33.385 -57.000  1.00 88.13           C  
ANISOU  378  CB  CYS A  50    13316   8920  11248   2575   2608    -46       C  
ATOM    379  SG  CYS A  50      66.384 -34.463 -57.448  1.00 94.53           S  
ANISOU  379  SG  CYS A  50    14808   9324  11787   2285   2670    -59       S  
ATOM    380  N   ASP A  51      71.215 -33.195 -56.638  1.00 71.07           N  
ANISOU  380  N   ASP A  51    10141   7113   9750   3472   2953    -26       N  
ATOM    381  CA  ASP A  51      72.340 -32.344 -56.281  1.00 84.94           C  
ANISOU  381  CA  ASP A  51    11281   9237  11756   3638   2875    -27       C  
ATOM    382  C   ASP A  51      72.409 -31.163 -57.243  1.00 91.00           C  
ANISOU  382  C   ASP A  51    11945  10134  12498   3277   2958   -199       C  
ATOM    383  O   ASP A  51      71.941 -31.234 -58.381  1.00 98.69           O  
ANISOU  383  O   ASP A  51    13321  10879  13296   3011   3190   -314       O  
ATOM    384  CB  ASP A  51      73.642 -33.168 -56.282  1.00 79.84           C  
ANISOU  384  CB  ASP A  51    10422   8517  11396   4130   3165     34       C  
ATOM    385  CG  ASP A  51      74.852 -32.432 -55.673  1.00 90.81           C  
ANISOU  385  CG  ASP A  51    11097  10330  13077   4350   3022     75       C  
ATOM    386  OD1 ASP A  51      74.868 -31.184 -55.559  1.00106.66           O  
ANISOU  386  OD1 ASP A  51    12786  12654  15087   4078   2805     -9       O  
ATOM    387  OD2 ASP A  51      75.783 -33.144 -55.230  1.00 85.58           O1-
ANISOU  387  OD2 ASP A  51    10179   9683  12654   4810   3108    208       O1-
ATOM    388  N   TYR A  52      72.969 -30.054 -56.755  1.00 83.08           N  
ANISOU  388  N   TYR A  52    10414   9501  11652   3247   2754   -212       N  
ATOM    389  CA  TYR A  52      73.107 -28.870 -57.596  1.00 84.10           C  
ANISOU  389  CA  TYR A  52    10415   9748  11790   2918   2841   -351       C  
ATOM    390  C   TYR A  52      74.198 -29.059 -58.642  1.00104.62           C  
ANISOU  390  C   TYR A  52    12939  12256  14556   3038   3299   -447       C  
ATOM    391  O   TYR A  52      74.030 -28.656 -59.799  1.00118.99           O  
ANISOU  391  O   TYR A  52    14993  13964  16256   2755   3538   -558       O  
ATOM    392  CB  TYR A  52      73.395 -27.638 -56.737  1.00 88.04           C  
ANISOU  392  CB  TYR A  52    10388  10637  12426   2831   2513   -356       C  
ATOM    393  CG  TYR A  52      73.561 -26.376 -57.555  1.00 99.10           C  
ANISOU  393  CG  TYR A  52    11650  12134  13868   2494   2616   -482       C  
ATOM    394  CD1 TYR A  52      72.464 -25.761 -58.145  1.00 99.84           C  
ANISOU  394  CD1 TYR A  52    12079  12123  13734   2108   2561   -509       C  
ATOM    395  CD2 TYR A  52      74.814 -25.799 -57.736  1.00100.32           C  
ANISOU  395  CD2 TYR A  52    11328  12485  14304   2564   2771   -552       C  
ATOM    396  CE1 TYR A  52      72.608 -24.609 -58.900  1.00 91.74           C  
ANISOU  396  CE1 TYR A  52    10949  11163  12745   1816   2664   -588       C  
ATOM    397  CE2 TYR A  52      74.968 -24.646 -58.486  1.00 90.58           C  
ANISOU  397  CE2 TYR A  52     9990  11314  13114   2246   2892   -652       C  
ATOM    398  CZ  TYR A  52      73.864 -24.060 -59.071  1.00 87.98           C  
ANISOU  398  CZ  TYR A  52    10033  10854  12541   1881   2843   -662       C  
ATOM    399  OH  TYR A  52      74.016 -22.912 -59.813  1.00100.37           O  
ANISOU  399  OH  TYR A  52    11515  12467  14155   1582   2970   -726       O  
ATOM    400  N   SER A  53      75.327 -29.651 -58.247  1.00 91.77           N  
ANISOU  400  N   SER A  53    10974  10688  13206   3461   3430   -391       N  
ATOM    401  CA  SER A  53      76.431 -29.871 -59.177  1.00113.13           C  
ANISOU  401  CA  SER A  53    13558  13310  16118   3619   3905   -476       C  
ATOM    402  C   SER A  53      76.060 -30.898 -60.238  1.00109.28           C  
ANISOU  402  C   SER A  53    13699  12382  15440   3615   4319   -548       C  
ATOM    403  O   SER A  53      76.026 -30.591 -61.436  1.00116.49           O  
ANISOU  403  O   SER A  53    14864  13173  16224   3353   4629   -689       O  
ATOM    404  CB  SER A  53      77.674 -30.319 -58.410  1.00127.61           C  
ANISOU  404  CB  SER A  53    14844  15321  18320   4110   3918   -365       C  
ATOM    405  OG  SER A  53      77.475 -31.586 -57.811  1.00143.85           O  
ANISOU  405  OG  SER A  53    17124  17171  20360   4467   3887   -216       O  
ATOM    406  N   THR A  54      75.772 -32.125 -59.814  1.00 96.27           N  
ANISOU  406  N   THR A  54    12339  10482  13756   3886   4335   -454       N  
ATOM    407  CA  THR A  54      75.292 -33.157 -60.723  1.00 99.88           C  
ANISOU  407  CA  THR A  54    13454  10488  14008   3843   4698   -543       C  
ATOM    408  C   THR A  54      73.816 -32.898 -60.984  1.00110.30           C  
ANISOU  408  C   THR A  54    15261  11718  14930   3366   4455   -588       C  
ATOM    409  O   THR A  54      72.970 -33.189 -60.133  1.00105.17           O  
ANISOU  409  O   THR A  54    14733  11054  14175   3349   4118   -472       O  
ATOM    410  CB  THR A  54      75.508 -34.541 -60.121  1.00102.52           C  
ANISOU  410  CB  THR A  54    13895  10614  14443   4202   4697   -402       C  
ATOM    411  OG1 THR A  54      76.889 -34.705 -59.781  1.00128.79           O  
ANISOU  411  OG1 THR A  54    16678  14135  18121   4551   4738   -316       O  
ATOM    412  CG2 THR A  54      75.112 -35.619 -61.118  1.00120.18           C  
ANISOU  412  CG2 THR A  54    16784  12411  16468   4061   5029   -510       C  
ATOM    413  N   GLY A  55      73.494 -32.387 -62.173  1.00103.54           N  
ANISOU  413  N   GLY A  55    14689  10801  13850   2982   4635   -740       N  
ATOM    414  CA  GLY A  55      72.144 -31.944 -62.485  1.00 88.02           C  
ANISOU  414  CA  GLY A  55    13092   8822  11531   2510   4370   -761       C  
ATOM    415  C   GLY A  55      71.077 -33.018 -62.610  1.00 95.02           C  
ANISOU  415  C   GLY A  55    14584   9371  12150   2391   4358   -773       C  
ATOM    416  O   GLY A  55      69.938 -32.722 -62.981  1.00 95.02           O  
ANISOU  416  O   GLY A  55    14896   9354  11852   1983   4155   -792       O  
ATOM    417  N   SER A  56      71.427 -34.263 -62.304  1.00 92.69           N  
ANISOU  417  N   SER A  56    14448   8799  11972   2740   4574   -752       N  
ATOM    418  CA  SER A  56      70.507 -35.387 -62.316  1.00107.89           C  
ANISOU  418  CA  SER A  56    16937  10364  13694   2656   4594   -764       C  
ATOM    419  C   SER A  56      70.182 -35.813 -60.892  1.00 99.45           C  
ANISOU  419  C   SER A  56    15701   9330  12755   2902   4270   -553       C  
ATOM    420  O   SER A  56      70.905 -35.503 -59.940  1.00 80.20           O  
ANISOU  420  O   SER A  56    12743   7146  10583   3237   4114   -410       O  
ATOM    421  CB  SER A  56      71.100 -36.568 -63.089  1.00113.68           C  
ANISOU  421  CB  SER A  56    18021  10725  14448   2809   5078   -877       C  
ATOM    422  OG  SER A  56      72.242 -37.082 -62.425  1.00131.79           O  
ANISOU  422  OG  SER A  56    19902  13067  17105   3287   5155   -737       O  
ATOM    423  N   CYS A  57      69.078 -36.534 -60.759  1.00 97.55           N  
ANISOU  423  N   CYS A  57    15914   8843  12309   2711   4167   -534       N  
ATOM    424  CA  CYS A  57      68.634 -37.046 -59.474  1.00 85.14           C  
ANISOU  424  CA  CYS A  57    14286   7253  10809   2902   3901   -331       C  
ATOM    425  C   CYS A  57      68.920 -38.540 -59.385  1.00112.00           C  
ANISOU  425  C   CYS A  57    18043  10204  14310   3226   4235   -301       C  
ATOM    426  O   CYS A  57      68.961 -39.244 -60.398  1.00125.44           O  
ANISOU  426  O   CYS A  57    20126  11632  15903   3064   4546   -453       O  
ATOM    427  CB  CYS A  57      67.143 -36.780 -59.277  1.00 83.78           C  
ANISOU  427  CB  CYS A  57    14333   7124  10374   2458   3550   -301       C  
ATOM    428  SG  CYS A  57      66.734 -35.026 -59.366  1.00127.64           S  
ANISOU  428  SG  CYS A  57    19494  13159  15845   2104   3178   -310       S  
ATOM    429  N   GLU A  58      69.127 -39.020 -58.160  1.00117.04           N  
ANISOU  429  N   GLU A  58    18476  10867  15125   3595   4081    -67       N  
ATOM    430  CA  GLU A  58      69.442 -40.417 -57.950  1.00105.18           C  
ANISOU  430  CA  GLU A  58    17155   9089  13718   3814   4259     42       C  
ATOM    431  C   GLU A  58      68.418 -41.023 -56.999  1.00 91.49           C  
ANISOU  431  C   GLU A  58    15666   7213  11882   3768   4038    214       C  
ATOM    432  O   GLU A  58      67.991 -40.350 -56.057  1.00 91.32           O  
ANISOU  432  O   GLU A  58    15428   7422  11845   3809   3704    350       O  
ATOM    433  CB  GLU A  58      70.848 -40.585 -57.349  1.00106.77           C  
ANISOU  433  CB  GLU A  58    16838   9480  14250   4327   4291    209       C  
ATOM    434  CG  GLU A  58      71.946 -39.830 -58.095  1.00131.73           C  
ANISOU  434  CG  GLU A  58    19627  12860  17565   4394   4465     72       C  
ATOM    435  CD  GLU A  58      72.156 -40.302 -59.519  1.00148.24           C  
ANISOU  435  CD  GLU A  58    22080  14674  19572   4188   4889   -153       C  
ATOM    436  OE1 GLU A  58      72.012 -41.514 -59.784  1.00122.86           O  
ANISOU  436  OE1 GLU A  58    19261  11100  16320   4194   5111   -156       O  
ATOM    437  OE2 GLU A  58      72.463 -39.449 -60.379  1.00154.71           O1-
ANISOU  437  OE2 GLU A  58    22794  15638  20350   4008   5008   -327       O1-
ATOM    438  N   PRO A  59      67.995 -42.268 -57.216  1.00107.02           N  
ANISOU  438  N   PRO A  59    18078   8810  13775   3668   4227    210       N  
ATOM    439  CA  PRO A  59      67.028 -42.896 -56.304  1.00 97.79           C  
ANISOU  439  CA  PRO A  59    17134   7504  12520   3604   4046    382       C  
ATOM    440  C   PRO A  59      67.630 -43.148 -54.928  1.00100.91           C  
ANISOU  440  C   PRO A  59    17165   8065  13110   4081   3870    694       C  
ATOM    441  O   PRO A  59      68.846 -43.129 -54.727  1.00105.54           O  
ANISOU  441  O   PRO A  59    17369   8809  13921   4474   3924    780       O  
ATOM    442  CB  PRO A  59      66.675 -44.211 -57.002  1.00 92.95           C  
ANISOU  442  CB  PRO A  59    17040   6459  11817   3408   4360    276       C  
ATOM    443  CG  PRO A  59      66.996 -43.975 -58.440  1.00131.18           C  
ANISOU  443  CG  PRO A  59    22033  11239  16572   3180   4625     -9       C  
ATOM    444  CD  PRO A  59      68.203 -43.081 -58.426  1.00126.84           C  
ANISOU  444  CD  PRO A  59    20962  11006  16227   3510   4621     11       C  
ATOM    445  N   ILE A  60      66.745 -43.386 -53.962  1.00111.28           N  
ANISOU  445  N   ILE A  60    18595   9363  14324   4018   3644    871       N  
ATOM    446  CA  ILE A  60      67.137 -43.605 -52.577  1.00102.78           C  
ANISOU  446  CA  ILE A  60    17226   8471  13356   4408   3431   1183       C  
ATOM    447  C   ILE A  60      66.717 -45.014 -52.178  1.00111.58           C  
ANISOU  447  C   ILE A  60    18706   9239  14451   4428   3572   1323       C  
ATOM    448  O   ILE A  60      65.629 -45.478 -52.540  1.00114.01           O  
ANISOU  448  O   ILE A  60    19447   9274  14596   4042   3656   1220       O  
ATOM    449  CB  ILE A  60      66.539 -42.526 -51.647  1.00 84.10           C  
ANISOU  449  CB  ILE A  60    14623   6457  10876   4343   3026   1295       C  
ATOM    450  CG1 ILE A  60      67.121 -41.162 -52.024  1.00108.58           C  
ANISOU  450  CG1 ILE A  60    17318   9900  14037   4377   2916   1159       C  
ATOM    451  CG2 ILE A  60      66.838 -42.802 -50.176  1.00 84.86           C  
ANISOU  451  CG2 ILE A  60    14471   6763  11008   4690   2787   1618       C  
ATOM    452  CD1 ILE A  60      66.516 -39.986 -51.301  1.00 95.32           C  
ANISOU  452  CD1 ILE A  60    15362   8633  12223   4185   2512   1196       C  
ATOM    453  N   ARG A  61      67.621 -45.700 -51.476  1.00113.98           N  
ANISOU  453  N   ARG A  61    18817   9557  14932   4869   3605   1552       N  
ATOM    454  CA  ARG A  61      67.454 -47.091 -51.076  1.00123.48           C  
ANISOU  454  CA  ARG A  61    20327  10422  16168   4973   3778   1710       C  
ATOM    455  C   ARG A  61      66.229 -47.262 -50.178  1.00129.58           C  
ANISOU  455  C   ARG A  61    21311  11173  16749   4753   3576   1852       C  
ATOM    456  O   ARG A  61      66.011 -46.471 -49.253  1.00111.12           O  
ANISOU  456  O   ARG A  61    18709   9184  14327   4794   3235   1997       O  
ATOM    457  CB  ARG A  61      68.732 -47.507 -50.346  1.00140.50           C  
ANISOU  457  CB  ARG A  61    22124  12705  18554   5522   3757   1970       C  
ATOM    458  CG  ARG A  61      69.980 -47.167 -51.170  1.00135.82           C  
ANISOU  458  CG  ARG A  61    21224  12207  18175   5734   3924   1835       C  
ATOM    459  CD  ARG A  61      71.266 -47.320 -50.380  1.00144.11           C  
ANISOU  459  CD  ARG A  61    21800  13490  19464   6258   3810   2096       C  
ATOM    460  NE  ARG A  61      72.450 -46.927 -51.141  1.00151.51           N  
ANISOU  460  NE  ARG A  61    22391  14552  20626   6438   3960   1964       N  
ATOM    461  CZ  ARG A  61      72.979 -45.709 -51.159  1.00153.24           C  
ANISOU  461  CZ  ARG A  61    22136  15196  20893   6461   3745   1891       C  
ATOM    462  NH1 ARG A  61      72.438 -44.705 -50.487  1.00143.84           N  
ANISOU  462  NH1 ARG A  61    20763  14354  19536   6320   3367   1925       N  
ATOM    463  NH2 ARG A  61      74.087 -45.494 -51.864  1.00147.54           N  
ANISOU  463  NH2 ARG A  61    21108  14551  20399   6624   3929   1778       N  
ATOM    464  N   LEU A  62      65.425 -48.290 -50.454  1.00138.82           N  
ANISOU  464  N   LEU A  62    22952  11944  17849   4501   3794   1800       N  
ATOM    465  CA  LEU A  62      64.111 -48.456 -49.830  1.00128.97           C  
ANISOU  465  CA  LEU A  62    21938  10642  16422   4184   3653   1873       C  
ATOM    466  C   LEU A  62      64.075 -49.750 -49.017  1.00123.80           C  
ANISOU  466  C   LEU A  62    21475   9738  15826   4381   3774   2118       C  
ATOM    467  O   LEU A  62      63.954 -50.849 -49.568  1.00128.72           O  
ANISOU  467  O   LEU A  62    22459   9949  16500   4299   4094   2036       O  
ATOM    468  CB  LEU A  62      63.000 -48.440 -50.883  1.00122.69           C  
ANISOU  468  CB  LEU A  62    21515   9629  15472   3613   3764   1574       C  
ATOM    469  CG  LEU A  62      62.851 -47.176 -51.736  1.00133.95           C  
ANISOU  469  CG  LEU A  62    22816  11271  16808   3349   3642   1334       C  
ATOM    470  CD1 LEU A  62      61.682 -47.317 -52.707  1.00119.23           C  
ANISOU  470  CD1 LEU A  62    21341   9194  14768   2760   3722   1072       C  
ATOM    471  CD2 LEU A  62      62.726 -45.909 -50.898  1.00132.57           C  
ANISOU  471  CD2 LEU A  62    22259  11527  16585   3416   3264   1466       C  
ATOM    472  N   GLN A  63      64.145 -49.594 -47.698  1.00130.34           N  
ANISOU  472  N   GLN A  63    22075  10821  16627   4620   3514   2416       N  
ATOM    473  CA  GLN A  63      64.153 -50.681 -46.709  1.00123.68           C  
ANISOU  473  CA  GLN A  63    21360   9814  15820   4847   3567   2708       C  
ATOM    474  C   GLN A  63      62.721 -50.961 -46.219  1.00143.24           C  
ANISOU  474  C   GLN A  63    24127  12176  18122   4454   3521   2739       C  
ATOM    475  O   GLN A  63      62.395 -51.025 -45.027  1.00152.73           O  
ANISOU  475  O   GLN A  63    25270  13526  19234   4534   3341   2994       O  
ATOM    476  CB  GLN A  63      65.122 -50.323 -45.576  1.00117.00           C  
ANISOU  476  CB  GLN A  63    20083   9350  15020   5324   3294   3012       C  
ATOM    477  CG  GLN A  63      64.746 -49.053 -44.773  1.00143.78           C  
ANISOU  477  CG  GLN A  63    23173  13234  18223   5231   2887   3072       C  
ATOM    478  CD  GLN A  63      65.085 -47.768 -45.491  1.00158.75           C  
ANISOU  478  CD  GLN A  63    24776  15413  20128   5153   2760   2841       C  
ATOM    479  OE1 GLN A  63      65.790 -47.780 -46.498  1.00163.83           O  
ANISOU  479  OE1 GLN A  63    25375  15943  20930   5232   2953   2667       O  
ATOM    480  NE2 GLN A  63      64.395 -46.702 -45.122  1.00135.55           N  
ANISOU  480  NE2 GLN A  63    21713  12778  17012   4920   2491   2801       N  
ATOM    481  N   VAL A  64      61.850 -51.184 -47.195  1.00125.73           N  
ANISOU  481  N   VAL A  64    22236   9684  15852   4001   3702   2466       N  
ATOM    482  CA  VAL A  64      60.412 -51.219 -46.953  1.00117.60           C  
ANISOU  482  CA  VAL A  64    21416   8598  14670   3537   3632   2428       C  
ATOM    483  C   VAL A  64      60.019 -52.565 -46.354  1.00123.71           C  
ANISOU  483  C   VAL A  64    22495   9030  15481   3560   3825   2605       C  
ATOM    484  O   VAL A  64      60.422 -53.615 -46.877  1.00138.54           O  
ANISOU  484  O   VAL A  64    24628  10528  17483   3662   4138   2560       O  
ATOM    485  CB  VAL A  64      59.649 -50.930 -48.254  1.00111.96           C  
ANISOU  485  CB  VAL A  64    20901   7756  13882   3022   3714   2068       C  
ATOM    486  CG1 VAL A  64      58.153 -50.955 -48.019  1.00116.11           C  
ANISOU  486  CG1 VAL A  64    21586   8253  14279   2527   3622   2034       C  
ATOM    487  CG2 VAL A  64      60.084 -49.588 -48.823  1.00116.22           C  
ANISOU  487  CG2 VAL A  64    21147   8621  14391   3022   3533   1916       C  
ATOM    488  N   PRO A  65      59.269 -52.581 -45.248  1.00116.37           N  
ANISOU  488  N   PRO A  65    21550   8215  14450   3480   3669   2815       N  
ATOM    489  CA  PRO A  65      58.759 -53.848 -44.710  1.00118.89           C  
ANISOU  489  CA  PRO A  65    22184   8189  14800   3444   3867   2974       C  
ATOM    490  C   PRO A  65      57.775 -54.501 -45.670  1.00122.88           C  
ANISOU  490  C   PRO A  65    23065   8316  15308   2942   4103   2702       C  
ATOM    491  O   PRO A  65      57.218 -53.858 -46.564  1.00127.56           O  
ANISOU  491  O   PRO A  65    23654   8982  15829   2550   4041   2419       O  
ATOM    492  CB  PRO A  65      58.071 -53.433 -43.403  1.00127.68           C  
ANISOU  492  CB  PRO A  65    23156   9588  15768   3392   3618   3214       C  
ATOM    493  CG  PRO A  65      58.715 -52.138 -43.034  1.00140.30           C  
ANISOU  493  CG  PRO A  65    24335  11682  17291   3620   3302   3265       C  
ATOM    494  CD  PRO A  65      58.997 -51.454 -44.340  1.00119.24           C  
ANISOU  494  CD  PRO A  65    21592   9042  14672   3482   3319   2945       C  
ATOM    495  N   VAL A  66      57.588 -55.812 -45.476  1.00119.73           N  
ANISOU  495  N   VAL A  66    22993   7510  14990   2958   4370   2797       N  
ATOM    496  CA  VAL A  66      56.781 -56.620 -46.391  1.00122.14           C  
ANISOU  496  CA  VAL A  66    23684   7412  15310   2511   4628   2538       C  
ATOM    497  C   VAL A  66      55.330 -56.155 -46.390  1.00118.85           C  
ANISOU  497  C   VAL A  66    23267   7124  14765   1943   4461   2416       C  
ATOM    498  O   VAL A  66      54.708 -56.014 -47.449  1.00117.61           O  
ANISOU  498  O   VAL A  66    23232   6898  14557   1495   4488   2104       O  
ATOM    499  CB  VAL A  66      56.900 -58.113 -46.024  1.00129.10           C  
ANISOU  499  CB  VAL A  66    24903   7832  16317   2679   4948   2704       C  
ATOM    500  CG1 VAL A  66      55.968 -58.965 -46.878  1.00131.99           C  
ANISOU  500  CG1 VAL A  66    25676   7789  16685   2175   5203   2435       C  
ATOM    501  CG2 VAL A  66      58.338 -58.578 -46.185  1.00143.26           C  
ANISOU  501  CG2 VAL A  66    26681   9482  18267   3225   5134   2803       C  
ATOM    502  N   GLU A  67      54.780 -55.865 -45.212  1.00121.66           N  
ANISOU  502  N   GLU A  67    23465   7700  15060   1948   4273   2664       N  
ATOM    503  CA  GLU A  67      53.392 -55.450 -45.087  1.00120.54           C  
ANISOU  503  CA  GLU A  67    23281   7691  14829   1436   4128   2592       C  
ATOM    504  C   GLU A  67      53.264 -53.919 -45.023  1.00117.81           C  
ANISOU  504  C   GLU A  67    22549   7839  14376   1368   3792   2548       C  
ATOM    505  O   GLU A  67      52.249 -53.382 -44.566  1.00131.05           O  
ANISOU  505  O   GLU A  67    24084   9726  15983   1068   3629   2584       O  
ATOM    506  CB  GLU A  67      52.773 -56.187 -43.891  1.00135.30           C  
ANISOU  506  CB  GLU A  67    25259   9444  16705   1438   4196   2877       C  
ATOM    507  CG  GLU A  67      51.245 -56.213 -43.771  1.00134.64           C  
ANISOU  507  CG  GLU A  67    25214   9355  16588    883   4163   2818       C  
ATOM    508  CD  GLU A  67      50.756 -57.391 -42.957  1.00169.48           C  
ANISOU  508  CD  GLU A  67    29882  13455  21056    863   4375   3038       C  
ATOM    509  OE1 GLU A  67      51.570 -58.305 -42.695  1.00185.04           O  
ANISOU  509  OE1 GLU A  67    32062  15144  23101   1239   4578   3193       O  
ATOM    510  OE2 GLU A  67      49.573 -57.392 -42.559  1.00166.34           O1-
ANISOU  510  OE2 GLU A  67    29464  13098  20640    485   4343   3072       O1-
ATOM    511  N   ALA A  68      54.279 -53.201 -45.505  1.00106.06           N  
ANISOU  511  N   ALA A  68    20881   6530  12886   1639   3705   2466       N  
ATOM    512  CA  ALA A  68      54.109 -51.805 -45.904  1.00108.03           C  
ANISOU  512  CA  ALA A  68    20841   7155  13052   1473   3442   2322       C  
ATOM    513  C   ALA A  68      53.731 -51.778 -47.386  1.00105.94           C  
ANISOU  513  C   ALA A  68    20737   6737  12778   1058   3516   1968       C  
ATOM    514  O   ALA A  68      54.496 -51.364 -48.259  1.00120.83           O  
ANISOU  514  O   ALA A  68    22590   8655  14666   1162   3531   1798       O  
ATOM    515  CB  ALA A  68      55.369 -51.001 -45.609  1.00 99.48           C  
ANISOU  515  CB  ALA A  68    19468   6363  11969   1960   3298   2426       C  
ATOM    516  N   VAL A  69      52.514 -52.253 -47.649  1.00101.07           N  
ANISOU  516  N   VAL A  69    20296   5961  12143    568   3563   1862       N  
ATOM    517  CA  VAL A  69      52.031 -52.511 -49.002  1.00127.36           C  
ANISOU  517  CA  VAL A  69    23845   9107  15438    123   3648   1536       C  
ATOM    518  C   VAL A  69      51.312 -51.271 -49.526  1.00127.57           C  
ANISOU  518  C   VAL A  69    23623   9476  15371   -255   3360   1390       C  
ATOM    519  O   VAL A  69      50.468 -50.689 -48.826  1.00121.60           O  
ANISOU  519  O   VAL A  69    22633   8964  14607   -420   3163   1521       O  
ATOM    520  CB  VAL A  69      51.099 -53.737 -49.024  1.00128.66           C  
ANISOU  520  CB  VAL A  69    24324   8924  15639   -222   3840   1499       C  
ATOM    521  CG1 VAL A  69      50.478 -53.942 -50.397  1.00147.02           C  
ANISOU  521  CG1 VAL A  69    26855  11116  17888   -745   3879   1153       C  
ATOM    522  CG2 VAL A  69      51.859 -54.979 -48.615  1.00132.27           C  
ANISOU  522  CG2 VAL A  69    25052   9005  16198    155   4150   1637       C  
ATOM    523  N   ASN A  70      51.640 -50.887 -50.766  1.00110.80           N  
ANISOU  523  N   ASN A  70    21557   7366  13177   -395   3351   1128       N  
ATOM    524  CA  ASN A  70      51.112 -49.710 -51.459  1.00 99.70           C  
ANISOU  524  CA  ASN A  70    19941   6267  11673   -735   3085    979       C  
ATOM    525  C   ASN A  70      51.298 -48.447 -50.623  1.00105.41           C  
ANISOU  525  C   ASN A  70    20262   7377  12413   -496   2837   1174       C  
ATOM    526  O   ASN A  70      50.366 -47.679 -50.383  1.00109.49           O  
ANISOU  526  O   ASN A  70    20541   8153  12910   -774   2611   1219       O  
ATOM    527  CB  ASN A  70      49.650 -49.890 -51.884  1.00114.54           C  
ANISOU  527  CB  ASN A  70    21866   8150  13503  -1350   2980    860       C  
ATOM    528  CG  ASN A  70      49.480 -50.996 -52.910  1.00130.86           C  
ANISOU  528  CG  ASN A  70    24336   9874  15509  -1645   3196    611       C  
ATOM    529  OD1 ASN A  70      50.457 -51.652 -53.261  1.00116.66           O  
ANISOU  529  OD1 ASN A  70    22794   7815  13716  -1371   3455    537       O  
ATOM    530  ND2 ASN A  70      48.263 -51.123 -53.472  1.00140.66           N  
ANISOU  530  ND2 ASN A  70    25614  11145  16685  -2212   3078    472       N  
ATOM    531  N   MET A  71      52.552 -48.230 -50.219  1.00113.88           N  
ANISOU  531  N   MET A  71    21250   8494  13527     30   2888   1286       N  
ATOM    532  CA  MET A  71      52.886 -47.317 -49.130  1.00 99.62           C  
ANISOU  532  CA  MET A  71    19106   7011  11736    355   2700   1518       C  
ATOM    533  C   MET A  71      52.666 -45.851 -49.490  1.00 91.08           C  
ANISOU  533  C   MET A  71    17736   6275  10596    192   2439   1444       C  
ATOM    534  O   MET A  71      52.247 -45.069 -48.626  1.00 88.91           O  
ANISOU  534  O   MET A  71    17192   6281  10307    209   2253   1603       O  
ATOM    535  CB  MET A  71      54.339 -47.552 -48.721  1.00108.75           C  
ANISOU  535  CB  MET A  71    20238   8127  12955    948   2813   1642       C  
ATOM    536  CG  MET A  71      54.797 -46.709 -47.566  1.00 82.26           C  
ANISOU  536  CG  MET A  71    16550   5118   9588   1308   2614   1878       C  
ATOM    537  SD  MET A  71      56.436 -47.122 -46.977  1.00119.57           S  
ANISOU  537  SD  MET A  71    21200   9832  14397   1993   2707   2062       S  
ATOM    538  CE  MET A  71      56.560 -45.903 -45.683  1.00105.24           C  
ANISOU  538  CE  MET A  71    18980   8516  12492   2221   2384   2285       C  
ATOM    539  N   SER A  72      52.901 -45.482 -50.755  1.00113.93           N  
ANISOU  539  N   SER A  72    20698   9146  13445     17   2436   1206       N  
ATOM    540  CA  SER A  72      53.000 -44.089 -51.213  1.00 97.72           C  
ANISOU  540  CA  SER A  72    18395   7387  11346    -58   2221   1140       C  
ATOM    541  C   SER A  72      54.036 -43.315 -50.398  1.00 72.86           C  
ANISOU  541  C   SER A  72    14979   4458   8245    449   2145   1307       C  
ATOM    542  O   SER A  72      53.756 -42.257 -49.829  1.00 68.34           O  
ANISOU  542  O   SER A  72    14122   4189   7655    451   1933   1414       O  
ATOM    543  CB  SER A  72      51.643 -43.372 -51.206  1.00 85.39           C  
ANISOU  543  CB  SER A  72    16645   6053   9746   -519   1983   1150       C  
ATOM    544  OG  SER A  72      50.715 -44.012 -52.064  1.00119.97           O  
ANISOU  544  OG  SER A  72    21229  10280  14076  -1004   2009    982       O  
ATOM    545  N   LEU A  73      55.247 -43.867 -50.346  1.00 94.16           N  
ANISOU  545  N   LEU A  73    17757   7012  11008    885   2324   1329       N  
ATOM    546  CA  LEU A  73      56.351 -43.234 -49.636  1.00 87.84           C  
ANISOU  546  CA  LEU A  73    16681   6433  10260   1389   2245   1479       C  
ATOM    547  C   LEU A  73      56.795 -41.961 -50.346  1.00 69.05           C  
ANISOU  547  C   LEU A  73    14101   4260   7873   1378   2120   1348       C  
ATOM    548  O   LEU A  73      56.940 -41.937 -51.572  1.00 90.41           O  
ANISOU  548  O   LEU A  73    16937   6850  10564   1182   2218   1119       O  
ATOM    549  CB  LEU A  73      57.520 -44.209 -49.507  1.00104.75           C  
ANISOU  549  CB  LEU A  73    18918   8379  12504   1839   2468   1537       C  
ATOM    550  CG  LEU A  73      58.790 -43.688 -48.830  1.00106.76           C  
ANISOU  550  CG  LEU A  73    18846   8884  12833   2384   2378   1690       C  
ATOM    551  CD1 LEU A  73      58.515 -43.228 -47.409  1.00116.63           C  
ANISOU  551  CD1 LEU A  73    19862  10442  14010   2521   2138   1937       C  
ATOM    552  CD2 LEU A  73      59.862 -44.758 -48.844  1.00113.84           C  
ANISOU  552  CD2 LEU A  73    19827   9569  13857   2777   2614   1747       C  
ATOM    553  N   GLY A  74      57.019 -40.903 -49.568  1.00 66.45           N  
ANISOU  553  N   GLY A  74    13325   4383   7540   1540   1870   1433       N  
ATOM    554  CA  GLY A  74      57.448 -39.625 -50.098  1.00 83.41           C  
ANISOU  554  CA  GLY A  74    15092   6901   9699   1501   1700   1271       C  
ATOM    555  C   GLY A  74      56.380 -38.556 -50.116  1.00 71.41           C  
ANISOU  555  C   GLY A  74    13338   5677   8117   1112   1460   1223       C  
ATOM    556  O   GLY A  74      56.630 -37.469 -50.650  1.00 87.75           O  
ANISOU  556  O   GLY A  74    15123   8017  10203   1036   1332   1092       O  
ATOM    557  N   LEU A  75      55.198 -38.825 -49.557  1.00 60.08           N  
ANISOU  557  N   LEU A  75    12006   4188   6633    868   1415   1337       N  
ATOM    558  CA  LEU A  75      54.143 -37.818 -49.548  1.00 67.42           C  
ANISOU  558  CA  LEU A  75    12682   5392   7542    524   1208   1312       C  
ATOM    559  C   LEU A  75      54.445 -36.699 -48.558  1.00 78.05           C  
ANISOU  559  C   LEU A  75    13609   7144   8904    744   1025   1376       C  
ATOM    560  O   LEU A  75      54.042 -35.551 -48.780  1.00 87.75           O  
ANISOU  560  O   LEU A  75    14547   8636  10157    562    865   1300       O  
ATOM    561  CB  LEU A  75      52.798 -38.480 -49.237  1.00 59.56           C  
ANISOU  561  CB  LEU A  75    11897   4216   6518    198   1245   1417       C  
ATOM    562  CG  LEU A  75      51.539 -37.622 -49.370  1.00 58.97           C  
ANISOU  562  CG  LEU A  75    11582   4366   6457   -199   1064   1405       C  
ATOM    563  CD1 LEU A  75      51.397 -37.132 -50.802  1.00 75.68           C  
ANISOU  563  CD1 LEU A  75    13672   6520   8563   -499    976   1221       C  
ATOM    564  CD2 LEU A  75      50.307 -38.405 -48.950  1.00 58.44           C  
ANISOU  564  CD2 LEU A  75    11704   4110   6389   -488   1135   1529       C  
ATOM    565  N   SER A  76      55.164 -37.004 -47.480  1.00 72.45           N  
ANISOU  565  N   SER A  76    12870   6483   8174   1132   1046   1515       N  
ATOM    566  CA  SER A  76      55.489 -36.030 -46.448  1.00 77.76           C  
ANISOU  566  CA  SER A  76    13187   7538   8820   1330    872   1560       C  
ATOM    567  C   SER A  76      56.983 -36.063 -46.158  1.00 81.41           C  
ANISOU  567  C   SER A  76    13522   8106   9303   1770    858   1572       C  
ATOM    568  O   SER A  76      57.581 -37.140 -46.067  1.00 85.90           O  
ANISOU  568  O   SER A  76    14321   8436   9880   2030    999   1682       O  
ATOM    569  CB  SER A  76      54.700 -36.309 -45.169  1.00 76.57           C  
ANISOU  569  CB  SER A  76    13100   7422   8571   1328    866   1754       C  
ATOM    570  OG  SER A  76      53.310 -36.218 -45.416  1.00 73.52           O  
ANISOU  570  OG  SER A  76    12764   6968   8202    919    881   1748       O  
ATOM    571  N   LEU A  77      57.579 -34.879 -46.012  1.00 54.99           N  
ANISOU  571  N   LEU A  77     9797   5111   5986   1849    694   1466       N  
ATOM    572  CA  LEU A  77      59.015 -34.745 -45.801  1.00 74.99           C  
ANISOU  572  CA  LEU A  77    12121   7806   8565   2224    648   1455       C  
ATOM    573  C   LEU A  77      59.295 -33.641 -44.789  1.00 73.16           C  
ANISOU  573  C   LEU A  77    11526   7995   8275   2307    425   1434       C  
ATOM    574  O   LEU A  77      58.507 -32.704 -44.629  1.00 80.91           O  
ANISOU  574  O   LEU A  77    12375   9135   9234   2049    336   1352       O  
ATOM    575  CB  LEU A  77      59.750 -34.452 -47.119  1.00 80.80           C  
ANISOU  575  CB  LEU A  77    12773   8489   9437   2196    730   1267       C  
ATOM    576  CG  LEU A  77      59.847 -35.580 -48.150  1.00 59.47           C  
ANISOU  576  CG  LEU A  77    10436   5379   6782   2186    981   1248       C  
ATOM    577  CD1 LEU A  77      60.370 -35.064 -49.475  1.00 69.73           C  
ANISOU  577  CD1 LEU A  77    11653   6673   8169   2073   1061   1038       C  
ATOM    578  CD2 LEU A  77      60.754 -36.674 -47.626  1.00 81.56           C  
ANISOU  578  CD2 LEU A  77    13354   8017   9616   2623   1100   1412       C  
ATOM    579  N   ALA A  78      60.440 -33.763 -44.111  1.00 76.80           N  
ANISOU  579  N   ALA A  78    11826   8634   8720   2672    338   1509       N  
ATOM    580  CA  ALA A  78      60.929 -32.796 -43.133  1.00 82.99           C  
ANISOU  580  CA  ALA A  78    12270   9835   9427   2769    111   1470       C  
ATOM    581  C   ALA A  78      62.401 -33.073 -42.857  1.00 88.72           C  
ANISOU  581  C   ALA A  78    12793  10714  10200   3166     31   1533       C  
ATOM    582  O   ALA A  78      62.822 -34.233 -42.844  1.00 84.16           O  
ANISOU  582  O   ALA A  78    12406   9927   9644   3445    138   1719       O  
ATOM    583  CB  ALA A  78      60.134 -32.858 -41.821  1.00 93.37           C  
ANISOU  583  CB  ALA A  78    13695  11262  10519   2743     29   1611       C  
ATOM    584  N   ALA A  79      63.172 -32.011 -42.627  1.00 84.68           N  
ANISOU  584  N   ALA A  79    11888  10563   9725   3190   -151   1387       N  
ATOM    585  CA  ALA A  79      64.592 -32.153 -42.337  1.00 78.49           C  
ANISOU  585  CA  ALA A  79    10826   9991   9007   3543   -264   1441       C  
ATOM    586  C   ALA A  79      65.041 -31.057 -41.383  1.00 92.78           C  
ANISOU  586  C   ALA A  79    12276  12265  10711   3518   -548   1337       C  
ATOM    587  O   ALA A  79      64.439 -29.982 -41.317  1.00100.08           O  
ANISOU  587  O   ALA A  79    13120  13310  11597   3206   -600   1144       O  
ATOM    588  CB  ALA A  79      65.438 -32.100 -43.614  1.00 61.56           C  
ANISOU  588  CB  ALA A  79     8528   7733   7129   3589   -111   1310       C  
ATOM    589  N   THR A  80      66.118 -31.339 -40.653  1.00 99.63           N  
ANISOU  589  N   THR A  80    12926  13390  11537   3848   -731   1465       N  
ATOM    590  CA  THR A  80      66.757 -30.375 -39.766  1.00118.38           C  
ANISOU  590  CA  THR A  80    14934  16238  13806   3834  -1030   1354       C  
ATOM    591  C   THR A  80      68.144 -30.054 -40.296  1.00120.73           C  
ANISOU  591  C   THR A  80    14795  16720  14357   3983  -1090   1259       C  
ATOM    592  O   THR A  80      68.905 -30.961 -40.648  1.00103.26           O  
ANISOU  592  O   THR A  80    12543  14394  12296   4315  -1008   1432       O  
ATOM    593  CB  THR A  80      66.844 -30.899 -38.330  1.00122.08           C  
ANISOU  593  CB  THR A  80    15479  16940  13966   4065  -1256   1596       C  
ATOM    594  OG1 THR A  80      67.528 -32.161 -38.314  1.00122.52           O  
ANISOU  594  OG1 THR A  80    15595  16875  14084   4490  -1224   1900       O  
ATOM    595  CG2 THR A  80      65.463 -31.051 -37.739  1.00120.05           C  
ANISOU  595  CG2 THR A  80    15618  16540  13454   3874  -1177   1661       C  
ATOM    596  N   THR A  81      68.460 -28.762 -40.373  1.00123.77           N  
ANISOU  596  N   THR A  81    14852  17364  14810   3734  -1204    983       N  
ATOM    597  CA  THR A  81      69.750 -28.360 -40.922  1.00107.90           C  
ANISOU  597  CA  THR A  81    12399  15533  13067   3821  -1237    871       C  
ATOM    598  C   THR A  81      70.890 -28.565 -39.931  1.00124.19           C  
ANISOU  598  C   THR A  81    14114  18010  15062   4121  -1550   1004       C  
ATOM    599  O   THR A  81      71.972 -29.010 -40.326  1.00126.43           O  
ANISOU  599  O   THR A  81    14120  18342  15577   4402  -1528   1097       O  
ATOM    600  CB  THR A  81      69.704 -26.900 -41.367  1.00127.99           C  
ANISOU  600  CB  THR A  81    14720  18185  15727   3431  -1232    537       C  
ATOM    601  OG1 THR A  81      71.027 -26.467 -41.709  1.00156.77           O  
ANISOU  601  OG1 THR A  81    17891  22060  19615   3501  -1292    432       O  
ATOM    602  N   SER A  82      70.683 -28.242 -38.643  1.00138.65           N  
ANISOU  602  N   SER A  82    15945  20159  16575   4067  -1843   1018       N  
ATOM    603  CA  SER A  82      71.820 -28.263 -37.723  1.00143.62           C  
ANISOU  603  CA  SER A  82    16192  21256  17120   4295  -2198   1115       C  
ATOM    604  C   SER A  82      72.212 -29.689 -37.325  1.00139.86           C  
ANISOU  604  C   SER A  82    15817  20732  16591   4788  -2244   1530       C  
ATOM    605  O   SER A  82      73.412 -30.011 -37.415  1.00151.25           O  
ANISOU  605  O   SER A  82    16871  22363  18235   5092  -2353   1652       O  
ATOM    606  CB  SER A  82      71.568 -27.319 -36.534  1.00128.04           C  
ANISOU  606  CB  SER A  82    14171  19672  14807   4029  -2503    943       C  
ATOM    607  OG  SER A  82      71.405 -25.975 -36.955  1.00141.93           O  
ANISOU  607  OG  SER A  82    15779  21461  16686   3610  -2445    559       O  
ATOM    608  N   PRO A  83      71.312 -30.585 -36.888  1.00137.92           N  
ANISOU  608  N   PRO A  83    16051  20239  16112   4905  -2156   1775       N  
ATOM    609  CA  PRO A  83      71.639 -32.021 -37.004  1.00123.48           C  
ANISOU  609  CA  PRO A  83    14378  18155  14383   5348  -2031   2146       C  
ATOM    610  C   PRO A  83      71.147 -32.590 -38.326  1.00114.33           C  
ANISOU  610  C   PRO A  83    13505  16440  13494   5348  -1594   2124       C  
ATOM    611  O   PRO A  83      69.933 -32.587 -38.590  1.00109.73           O  
ANISOU  611  O   PRO A  83    13331  15551  12810   5075  -1396   2044       O  
ATOM    612  CB  PRO A  83      70.926 -32.651 -35.793  1.00102.53           C  
ANISOU  612  CB  PRO A  83    12119  15491  11345   5365  -2131   2386       C  
ATOM    613  CG  PRO A  83      69.750 -31.791 -35.564  1.00118.31           C  
ANISOU  613  CG  PRO A  83    14341  17528  13086   5009  -2129   2173       C  
ATOM    614  CD  PRO A  83      70.116 -30.405 -36.028  1.00134.28           C  
ANISOU  614  CD  PRO A  83    15977  19775  15268   4678  -2199   1768       C  
ATOM    615  N   PRO A  84      72.054 -33.088 -39.188  1.00105.24           N  
ANISOU  615  N   PRO A  84    12153  15142  12691   5616  -1420   2178       N  
ATOM    616  CA  PRO A  84      71.620 -33.609 -40.501  1.00111.24           C  
ANISOU  616  CA  PRO A  84    13216  15368  13681   5569   -985   2113       C  
ATOM    617  C   PRO A  84      70.717 -34.833 -40.400  1.00117.64           C  
ANISOU  617  C   PRO A  84    14598  15733  14367   5691   -778   2361       C  
ATOM    618  O   PRO A  84      71.146 -35.907 -39.969  1.00108.99           O  
ANISOU  618  O   PRO A  84    13590  14519  13303   5943   -751   2613       O  
ATOM    619  CB  PRO A  84      72.938 -33.958 -41.195  1.00119.26           C  
ANISOU  619  CB  PRO A  84    13876  16370  15067   5862   -858   2142       C  
ATOM    620  CG  PRO A  84      73.959 -33.102 -40.528  1.00134.45           C  
ANISOU  620  CG  PRO A  84    15225  18848  17013   5839  -1220   2065       C  
ATOM    621  CD  PRO A  84      73.523 -33.024 -39.090  1.00136.24           C  
ANISOU  621  CD  PRO A  84    15559  19356  16850   5780  -1572   2194       C  
ATOM    622  N   GLN A  85      69.451 -34.652 -40.778  1.00102.46           N  
ANISOU  622  N   GLN A  85    13058  13539  12332   5310   -612   2214       N  
ATOM    623  CA  GLN A  85      68.405 -35.652 -40.619  1.00 96.24           C  
ANISOU  623  CA  GLN A  85    12814  12354  11400   5309   -431   2406       C  
ATOM    624  C   GLN A  85      67.420 -35.513 -41.772  1.00 90.93           C  
ANISOU  624  C   GLN A  85    12437  11306  10808   4917   -142   2175       C  
ATOM    625  O   GLN A  85      67.335 -34.464 -42.414  1.00102.77           O  
ANISOU  625  O   GLN A  85    13743  12923  12384   4606   -149   1888       O  
ATOM    626  CB  GLN A  85      67.675 -35.498 -39.274  1.00 98.51           C  
ANISOU  626  CB  GLN A  85    13244  12864  11323   5219   -669   2536       C  
ATOM    627  CG  GLN A  85      68.461 -35.940 -38.042  1.00101.53           C  
ANISOU  627  CG  GLN A  85    13466  13550  11561   5531   -932   2802       C  
ATOM    628  CD  GLN A  85      67.767 -35.578 -36.743  1.00112.69           C  
ANISOU  628  CD  GLN A  85    15004  15238  12576   5376  -1163   2866       C  
ATOM    629  OE1 GLN A  85      66.753 -34.880 -36.742  1.00125.96           O  
ANISOU  629  OE1 GLN A  85    16837  16922  14102   5070  -1139   2705       O  
ATOM    630  NE2 GLN A  85      68.309 -36.055 -35.628  1.00117.76           N  
ANISOU  630  NE2 GLN A  85    15582  16098  13063   5544  -1366   3083       N  
ATOM    631  N   LEU A  86      66.672 -36.587 -42.028  1.00 74.47           N  
ANISOU  631  N   LEU A  86    10827   8766   8701   4924    106   2315       N  
ATOM    632  CA  LEU A  86      65.635 -36.588 -43.053  1.00 71.15           C  
ANISOU  632  CA  LEU A  86    10724   7993   8316   4534    349   2128       C  
ATOM    633  C   LEU A  86      64.478 -37.455 -42.587  1.00 71.91           C  
ANISOU  633  C   LEU A  86    11294   7788   8242   4439    452   2311       C  
ATOM    634  O   LEU A  86      64.682 -38.622 -42.247  1.00 74.91           O  
ANISOU  634  O   LEU A  86    11918   7916   8628   4748    568   2573       O  
ATOM    635  CB  LEU A  86      66.168 -37.108 -44.391  1.00 88.85           C  
ANISOU  635  CB  LEU A  86    13051   9898  10810   4612    655   2024       C  
ATOM    636  CG  LEU A  86      65.162 -37.103 -45.547  1.00 91.83           C  
ANISOU  636  CG  LEU A  86    13756   9940  11194   4186    881   1818       C  
ATOM    637  CD1 LEU A  86      64.768 -35.680 -45.919  1.00 96.92           C  
ANISOU  637  CD1 LEU A  86    14152  10866  11808   3792    733   1561       C  
ATOM    638  CD2 LEU A  86      65.713 -37.853 -46.747  1.00 89.61           C  
ANISOU  638  CD2 LEU A  86    13654   9285  11109   4304   1216   1743       C  
ATOM    639  N   LEU A  87      63.270 -36.899 -42.591  1.00 87.45           N  
ANISOU  639  N   LEU A  87    13383   9762  10084   4017    430   2187       N  
ATOM    640  CA  LEU A  87      62.080 -37.607 -42.133  1.00 93.65           C  
ANISOU  640  CA  LEU A  87    14573  10293  10719   3865    530   2344       C  
ATOM    641  C   LEU A  87      61.148 -37.811 -43.320  1.00 82.08           C  
ANISOU  641  C   LEU A  87    13380   8462   9345   3483    756   2177       C  
ATOM    642  O   LEU A  87      60.485 -36.869 -43.765  1.00 75.30           O  
ANISOU  642  O   LEU A  87    12400   7729   8483   3118    694   1971       O  
ATOM    643  CB  LEU A  87      61.388 -36.842 -41.008  1.00 92.00           C  
ANISOU  643  CB  LEU A  87    14263  10418  10276   3700    320   2367       C  
ATOM    644  CG  LEU A  87      60.216 -37.564 -40.348  1.00 76.98           C  
ANISOU  644  CG  LEU A  87    12742   8299   8207   3571    430   2564       C  
ATOM    645  CD1 LEU A  87      60.692 -38.871 -39.737  1.00 92.29           C  
ANISOU  645  CD1 LEU A  87    14938  10031  10097   3964    512   2899       C  
ATOM    646  CD2 LEU A  87      59.581 -36.683 -39.286  1.00100.07           C  
ANISOU  646  CD2 LEU A  87    15539  11577  10906   3404    256   2547       C  
ATOM    647  N   ALA A  88      61.096 -39.041 -43.822  1.00 68.51           N  
ANISOU  647  N   ALA A  88    12034   6290   7706   3566   1013   2271       N  
ATOM    648  CA  ALA A  88      60.299 -39.396 -44.988  1.00 72.41           C  
ANISOU  648  CA  ALA A  88    12830   6417   8267   3203   1229   2109       C  
ATOM    649  C   ALA A  88      59.206 -40.370 -44.580  1.00 78.98           C  
ANISOU  649  C   ALA A  88    14083   6916   9009   3044   1368   2278       C  
ATOM    650  O   ALA A  88      59.495 -41.419 -43.996  1.00 75.80           O  
ANISOU  650  O   ALA A  88    13843   6347   8610   3285   1470   2470       O  
ATOM    651  CB  ALA A  88      61.173 -40.017 -46.070  1.00 97.28           C  
ANISOU  651  CB  ALA A  88    16096   9272  11592   3377   1463   2015       C  
ATOM    652  N   CYS A  89      57.962 -40.036 -44.914  1.00 66.50           N  
ANISOU  652  N   CYS A  89    12585   5304   7379   2574   1360   2163       N  
ATOM    653  CA  CYS A  89      56.803 -40.803 -44.486  1.00 85.86           C  
ANISOU  653  CA  CYS A  89    15367   7499   9756   2348   1474   2305       C  
ATOM    654  C   CYS A  89      55.979 -41.248 -45.686  1.00 72.02           C  
ANISOU  654  C   CYS A  89    13874   5419   8073   1910   1633   2120       C  
ATOM    655  O   CYS A  89      55.774 -40.476 -46.630  1.00 82.00           O  
ANISOU  655  O   CYS A  89    15007   6785   9365   1644   1560   1904       O  
ATOM    656  CB  CYS A  89      55.923 -39.971 -43.555  1.00 94.94           C  
ANISOU  656  CB  CYS A  89    16316   8982  10776   2160   1296   2361       C  
ATOM    657  SG  CYS A  89      56.715 -39.461 -42.014  1.00 95.91           S  
ANISOU  657  SG  CYS A  89    16166   9536  10738   2584   1085   2550       S  
ATOM    658  N   GLY A  90      55.519 -42.500 -45.657  1.00 70.64           N  
ANISOU  658  N   GLY A  90    13972   4943   7925   1791   1816   2152       N  
ATOM    659  CA  GLY A  90      54.446 -42.907 -46.533  1.00 70.82           C  
ANISOU  659  CA  GLY A  90    14209   4728   7970   1298   1913   1993       C  
ATOM    660  C   GLY A  90      53.203 -43.250 -45.739  1.00 81.11           C  
ANISOU  660  C   GLY A  90    15545   6039   9234   1030   1906   2113       C  
ATOM    661  O   GLY A  90      53.092 -44.327 -45.141  1.00102.61           O  
ANISOU  661  O   GLY A  90    18445   8575  11969   1112   2046   2238       O  
ATOM    662  N   PRO A  91      52.234 -42.339 -45.725  1.00 69.41           N  
ANISOU  662  N   PRO A  91    13884   4769   7719    706   1760   2085       N  
ATOM    663  CA  PRO A  91      51.038 -42.564 -44.905  1.00 82.23           C  
ANISOU  663  CA  PRO A  91    15484   6434   9326    465   1769   2210       C  
ATOM    664  C   PRO A  91      49.896 -43.295 -45.593  1.00 82.89           C  
ANISOU  664  C   PRO A  91    15732   6283   9481    -15   1861   2104       C  
ATOM    665  O   PRO A  91      48.743 -42.915 -45.370  1.00 84.04           O  
ANISOU  665  O   PRO A  91    15729   6557   9646   -339   1796   2136       O  
ATOM    666  CB  PRO A  91      50.612 -41.139 -44.533  1.00 81.85           C  
ANISOU  666  CB  PRO A  91    15119   6752   9229    387   1580   2237       C  
ATOM    667  CG  PRO A  91      51.066 -40.313 -45.683  1.00 70.93           C  
ANISOU  667  CG  PRO A  91    13653   5423   7872    328   1475   2056       C  
ATOM    668  CD  PRO A  91      52.348 -40.937 -46.162  1.00 70.63           C  
ANISOU  668  CD  PRO A  91    13792   5191   7853    652   1576   1997       C  
ATOM    669  N   THR A  92      50.152 -44.338 -46.394  1.00 89.67           N  
ANISOU  669  N   THR A  92    16881   6810  10381    -74   2017   1979       N  
ATOM    670  CA  THR A  92      49.055 -45.155 -46.927  1.00 93.76           C  
ANISOU  670  CA  THR A  92    17571   7107  10947   -531   2104   1883       C  
ATOM    671  C   THR A  92      49.397 -46.641 -46.916  1.00 94.08           C  
ANISOU  671  C   THR A  92    17965   6761  11020   -419   2355   1889       C  
ATOM    672  O   THR A  92      49.110 -47.348 -47.886  1.00101.21           O  
ANISOU  672  O   THR A  92    19102   7413  11940   -704   2458   1700       O  
ATOM    673  CB  THR A  92      48.644 -44.783 -48.363  1.00106.74           C  
ANISOU  673  CB  THR A  92    19222   8751  12583   -938   2008   1630       C  
ATOM    674  OG1 THR A  92      49.723 -45.045 -49.262  1.00 91.77           O  
ANISOU  674  OG1 THR A  92    17534   6682  10652   -762   2103   1466       O  
ATOM    675  CG2 THR A  92      48.157 -43.337 -48.531  1.00105.89           C  
ANISOU  675  CG2 THR A  92    18765   9003  12464  -1116   1758   1624       C  
ATOM    676  N   VAL A  93      49.997 -47.160 -45.840  1.00 95.60           N  
ANISOU  676  N   VAL A  93    18213   6899  11211    -17   2457   2104       N  
ATOM    677  CA  VAL A  93      50.275 -48.596 -45.823  1.00112.09           C  
ANISOU  677  CA  VAL A  93    20639   8600  13351     86   2710   2131       C  
ATOM    678  C   VAL A  93      48.969 -49.360 -45.634  1.00103.80           C  
ANISOU  678  C   VAL A  93    19715   7379  12344   -328   2802   2152       C  
ATOM    679  O   VAL A  93      48.130 -49.015 -44.790  1.00 98.23           O  
ANISOU  679  O   VAL A  93    18831   6860  11631   -459   2724   2303       O  
ATOM    680  CB  VAL A  93      51.342 -48.974 -44.775  1.00111.48           C  
ANISOU  680  CB  VAL A  93    20578   8516  13264    647   2779   2378       C  
ATOM    681  CG1 VAL A  93      52.661 -48.310 -45.096  1.00115.18           C  
ANISOU  681  CG1 VAL A  93    20908   9135  13722   1038   2698   2337       C  
ATOM    682  CG2 VAL A  93      50.937 -48.658 -43.350  1.00108.22           C  
ANISOU  682  CG2 VAL A  93    19992   8346  12780    750   2681   2642       C  
ATOM    683  N   HIS A  94      48.755 -50.353 -46.488  1.00102.42           N  
ANISOU  683  N   HIS A  94    19841   6859  12215   -567   2976   1980       N  
ATOM    684  CA  HIS A  94      47.530 -51.136 -46.508  1.00104.93           C  
ANISOU  684  CA  HIS A  94    20294   6989  12588  -1008   3068   1956       C  
ATOM    685  C   HIS A  94      47.766 -52.442 -45.762  1.00113.41           C  
ANISOU  685  C   HIS A  94    21652   7723  13715   -790   3330   2130       C  
ATOM    686  O   HIS A  94      48.645 -53.227 -46.137  1.00124.38           O  
ANISOU  686  O   HIS A  94    23311   8821  15127   -549   3522   2077       O  
ATOM    687  CB  HIS A  94      47.093 -51.399 -47.948  1.00111.50           C  
ANISOU  687  CB  HIS A  94    21288   7669  13409  -1453   3078   1639       C  
ATOM    688  CG  HIS A  94      46.517 -50.200 -48.640  1.00118.42           C  
ANISOU  688  CG  HIS A  94    21877   8882  14236  -1776   2802   1501       C  
ATOM    689  ND1 HIS A  94      47.295 -49.166 -49.117  1.00113.43           N  
ANISOU  689  ND1 HIS A  94    21090   8474  13533  -1587   2654   1423       N  
ATOM    690  CD2 HIS A  94      45.245 -49.906 -48.997  1.00105.25           C  
ANISOU  690  CD2 HIS A  94    20047   7355  12590  -2283   2651   1429       C  
ATOM    691  CE1 HIS A  94      46.519 -48.263 -49.691  1.00 98.34           C  
ANISOU  691  CE1 HIS A  94    18943   6827  11595  -1955   2421   1326       C  
ATOM    692  NE2 HIS A  94      45.271 -48.689 -49.633  1.00 89.84           N  
ANISOU  692  NE2 HIS A  94    17842   5716  10577  -2374   2406   1331       N  
ATOM    693  N   GLN A  95      46.993 -52.668 -44.705  1.00104.02           N  
ANISOU  693  N   GLN A  95    20403   6568  12552   -866   3353   2348       N  
ATOM    694  CA  GLN A  95      47.003 -53.933 -43.976  1.00120.81           C  
ANISOU  694  CA  GLN A  95    22809   8362  14730   -736   3602   2532       C  
ATOM    695  C   GLN A  95      45.680 -54.629 -44.256  1.00130.25           C  
ANISOU  695  C   GLN A  95    24127   9353  16010  -1281   3703   2445       C  
ATOM    696  O   GLN A  95      44.653 -54.287 -43.665  1.00127.97           O  
ANISOU  696  O   GLN A  95    23634   9248  15740  -1534   3626   2554       O  
ATOM    697  CB  GLN A  95      47.208 -53.723 -42.477  1.00130.09           C  
ANISOU  697  CB  GLN A  95    23853   9730  15845   -384   3571   2872       C  
ATOM    698  CG  GLN A  95      48.613 -53.319 -42.085  1.00137.54           C  
ANISOU  698  CG  GLN A  95    24720  10825  16714    191   3496   2993       C  
ATOM    699  CD  GLN A  95      48.770 -53.184 -40.583  1.00144.31           C  
ANISOU  699  CD  GLN A  95    25476  11884  17472    504   3451   3327       C  
ATOM    700  OE1 GLN A  95      47.796 -53.282 -39.837  1.00119.76           O  
ANISOU  700  OE1 GLN A  95    22342   8820  14339    283   3483   3460       O  
ATOM    701  NE2 GLN A  95      50.002 -52.982 -40.129  1.00146.37           N  
ANISOU  701  NE2 GLN A  95    25676  12272  17664   1013   3379   3467       N  
ATOM    702  N   THR A  96      45.716 -55.621 -45.143  1.00138.48           N  
ANISOU  702  N   THR A  96    25498  10014  17102  -1458   3890   2248       N  
ATOM    703  CA  THR A  96      44.515 -56.353 -45.533  1.00136.12           C  
ANISOU  703  CA  THR A  96    25338   9499  16882  -2002   3985   2130       C  
ATOM    704  C   THR A  96      44.342 -57.551 -44.605  1.00147.99           C  
ANISOU  704  C   THR A  96    27099  10664  18466  -1908   4254   2357       C  
ATOM    705  O   THR A  96      44.614 -58.702 -44.953  1.00167.18           O  
ANISOU  705  O   THR A  96    29904  12667  20950  -1902   4509   2286       O  
ATOM    706  CB  THR A  96      44.590 -56.770 -46.997  1.00130.50           C  
ANISOU  706  CB  THR A  96    24865   8569  16152  -2288   4041   1776       C  
ATOM    707  OG1 THR A  96      45.762 -57.567 -47.209  1.00158.80           O  
ANISOU  707  OG1 THR A  96    28785  11817  19734  -1904   4286   1751       O  
ATOM    708  CG2 THR A  96      44.639 -55.547 -47.900  1.00115.72           C  
ANISOU  708  CG2 THR A  96    22732   7054  14183  -2426   3759   1571       C  
ATOM    709  N   CYS A  97      43.861 -57.262 -43.396  1.00126.45           N  
ANISOU  709  N   CYS A  97    24176   8130  15739  -1842   4210   2639       N  
ATOM    710  CA  CYS A  97      43.415 -58.304 -42.485  1.00146.12           C  
ANISOU  710  CA  CYS A  97    26876  10343  18300  -1859   4446   2868       C  
ATOM    711  C   CYS A  97      42.186 -59.007 -43.047  1.00160.46           C  
ANISOU  711  C   CYS A  97    28807  11924  20236  -2462   4551   2706       C  
ATOM    712  O   CYS A  97      41.551 -58.546 -44.002  1.00158.90           O  
ANISOU  712  O   CYS A  97    28457  11864  20056  -2882   4391   2451       O  
ATOM    713  CB  CYS A  97      43.078 -57.723 -41.112  1.00138.83           C  
ANISOU  713  CB  CYS A  97    25703   9731  17317  -1708   4368   3185       C  
ATOM    714  SG  CYS A  97      44.480 -57.187 -40.153  1.00124.81           S  
ANISOU  714  SG  CYS A  97    23854   8184  15385   -996   4281   3441       S  
ATOM    715  N   SER A  98      41.852 -60.148 -42.448  1.00158.45           N  
ANISOU  715  N   SER A  98    28825  11316  20064  -2510   4815   2865       N  
ATOM    716  CA  SER A  98      40.591 -60.795 -42.785  1.00147.64           C  
ANISOU  716  CA  SER A  98    27525   9749  18822  -3098   4913   2754       C  
ATOM    717  C   SER A  98      39.438 -59.898 -42.340  1.00152.71           C  
ANISOU  717  C   SER A  98    27731  10795  19495  -3415   4720   2842       C  
ATOM    718  O   SER A  98      39.479 -59.336 -41.242  1.00158.98           O  
ANISOU  718  O   SER A  98    28327  11847  20229  -3153   4676   3113       O  
ATOM    719  CB  SER A  98      40.507 -62.172 -42.126  1.00166.35           C  
ANISOU  719  CB  SER A  98    30276  11651  21280  -3054   5254   2940       C  
ATOM    720  OG  SER A  98      39.321 -62.845 -42.511  1.00186.28           O  
ANISOU  720  OG  SER A  98    32881  13959  23939  -3642   5359   2812       O  
ATOM    721  N   GLU A  99      38.486 -59.690 -43.258  1.00144.60           N  
ANISOU  721  N   GLU A  99    26543   9853  18547  -3958   4588   2599       N  
ATOM    722  CA  GLU A  99      37.238 -58.912 -43.233  1.00137.94           C  
ANISOU  722  CA  GLU A  99    25261   9361  17789  -4381   4397   2605       C  
ATOM    723  C   GLU A  99      37.417 -57.393 -43.100  1.00135.61           C  
ANISOU  723  C   GLU A  99    24535   9581  17409  -4190   4113   2647       C  
ATOM    724  O   GLU A  99      36.409 -56.676 -43.142  1.00135.41           O  
ANISOU  724  O   GLU A  99    24119   9859  17472  -4518   3955   2652       O  
ATOM    725  CB  GLU A  99      36.239 -59.384 -42.152  1.00141.77           C  
ANISOU  725  CB  GLU A  99    25684   9785  18399  -4569   4575   2871       C  
ATOM    726  CG  GLU A  99      36.460 -58.903 -40.723  1.00140.21           C  
ANISOU  726  CG  GLU A  99    25351   9804  18116  -4168   4622   3219       C  
ATOM    727  CD  GLU A  99      35.577 -59.600 -39.715  1.00183.02           C  
ANISOU  727  CD  GLU A  99    30822  15081  23637  -4348   4861   3471       C  
ATOM    728  OE1 GLU A  99      34.736 -60.425 -40.126  1.00180.61           O  
ANISOU  728  OE1 GLU A  99    30617  14511  23497  -4806   4982   3378       O  
ATOM    729  OE2 GLU A  99      35.748 -59.345 -38.502  1.00214.45           O1-
ANISOU  729  OE2 GLU A  99    34758  19208  27516  -4035   4935   3760       O1-
ATOM    730  N   ASN A 100      38.641 -56.872 -42.979  1.00127.26           N  
ANISOU  730  N   ASN A 100    23520   8630  16202  -3685   4047   2675       N  
ATOM    731  CA  ASN A 100      38.863 -55.425 -42.986  1.00121.02           C  
ANISOU  731  CA  ASN A 100    22347   8302  15331  -3527   3779   2676       C  
ATOM    732  C   ASN A 100      40.260 -55.090 -43.484  1.00130.68           C  
ANISOU  732  C   ASN A 100    23701   9536  16417  -3108   3701   2560       C  
ATOM    733  O   ASN A 100      41.222 -55.814 -43.215  1.00122.77           O  
ANISOU  733  O   ASN A 100    23018   8266  15364  -2738   3873   2627       O  
ATOM    734  CB  ASN A 100      38.693 -54.766 -41.607  1.00122.58           C  
ANISOU  734  CB  ASN A 100    22299   8788  15487  -3286   3780   2983       C  
ATOM    735  CG  ASN A 100      37.260 -54.378 -41.306  1.00129.81           C  
ANISOU  735  CG  ASN A 100    22866   9916  16540  -3709   3748   3060       C  
ATOM    736  OD1 ASN A 100      36.526 -53.942 -42.195  1.00118.80           O  
ANISOU  736  OD1 ASN A 100    21226   8661  15252  -4103   3582   2883       O  
ATOM    737  ND2 ASN A 100      36.871 -54.476 -40.041  1.00146.23           N  
ANISOU  737  ND2 ASN A 100    24901  12050  18609  -3615   3900   3336       N  
ATOM    738  N   THR A 101      40.365 -53.961 -44.180  1.00128.43           N  
ANISOU  738  N   THR A 101    23144   9569  16084  -3155   3446   2408       N  
ATOM    739  CA  THR A 101      41.650 -53.342 -44.463  1.00109.31           C  
ANISOU  739  CA  THR A 101    20740   7258  13534  -2731   3345   2346       C  
ATOM    740  C   THR A 101      41.764 -52.027 -43.700  1.00112.94           C  
ANISOU  740  C   THR A 101    20829   8151  13933  -2493   3167   2510       C  
ATOM    741  O   THR A 101      40.762 -51.414 -43.318  1.00128.20           O  
ANISOU  741  O   THR A 101    22451  10333  15927  -2736   3082   2595       O  
ATOM    742  CB  THR A 101      41.878 -53.111 -45.967  1.00108.08           C  
ANISOU  742  CB  THR A 101    20633   7092  13339  -2941   3214   2020       C  
ATOM    743  OG1 THR A 101      43.234 -52.700 -46.186  1.00115.44           O  
ANISOU  743  OG1 THR A 101    21635   8064  14163  -2493   3182   1977       O  
ATOM    744  CG2 THR A 101      40.969 -52.043 -46.516  1.00126.31           C  
ANISOU  744  CG2 THR A 101    22557   9760  15676  -3321   2945   1924       C  
ATOM    745  N   TYR A 102      43.003 -51.622 -43.449  1.00101.91           N  
ANISOU  745  N   TYR A 102    19463   6835  12422  -2007   3129   2560       N  
ATOM    746  CA  TYR A 102      43.296 -50.437 -42.662  1.00110.04           C  
ANISOU  746  CA  TYR A 102    20195   8252  13365  -1728   2978   2708       C  
ATOM    747  C   TYR A 102      44.376 -49.629 -43.362  1.00116.47           C  
ANISOU  747  C   TYR A 102    20942   9211  14101  -1474   2816   2561       C  
ATOM    748  O   TYR A 102      45.305 -50.198 -43.941  1.00127.62           O  
ANISOU  748  O   TYR A 102    22604  10390  15494  -1278   2894   2456       O  
ATOM    749  CB  TYR A 102      43.755 -50.812 -41.247  1.00111.95           C  
ANISOU  749  CB  TYR A 102    20537   8479  13520  -1331   3108   2997       C  
ATOM    750  CG  TYR A 102      42.709 -51.556 -40.448  1.00114.84           C  
ANISOU  750  CG  TYR A 102    20970   8717  13948  -1563   3286   3170       C  
ATOM    751  CD1 TYR A 102      41.679 -50.876 -39.810  1.00115.67           C  
ANISOU  751  CD1 TYR A 102    20785   9096  14067  -1780   3248   3277       C  
ATOM    752  CD2 TYR A 102      42.746 -52.944 -40.340  1.00119.37           C  
ANISOU  752  CD2 TYR A 102    21899   8881  14574  -1568   3518   3230       C  
ATOM    753  CE1 TYR A 102      40.716 -51.552 -39.083  1.00126.64           C  
ANISOU  753  CE1 TYR A 102    22229  10370  15520  -1999   3432   3440       C  
ATOM    754  CE2 TYR A 102      41.786 -53.629 -39.615  1.00127.90           C  
ANISOU  754  CE2 TYR A 102    23048   9832  15716  -1793   3694   3394       C  
ATOM    755  CZ  TYR A 102      40.776 -52.928 -38.990  1.00136.23           C  
ANISOU  755  CZ  TYR A 102    23802  11179  16781  -2010   3649   3499       C  
ATOM    756  OH  TYR A 102      39.823 -53.609 -38.270  1.00139.77           O  
ANISOU  756  OH  TYR A 102    24312  11500  17296  -2238   3844   3668       O  
ATOM    757  N   VAL A 103      44.262 -48.305 -43.309  1.00 98.08           N  
ANISOU  757  N   VAL A 103    18278   7255  11735  -1472   2613   2557       N  
ATOM    758  CA  VAL A 103      45.282 -47.426 -43.871  1.00 85.82           C  
ANISOU  758  CA  VAL A 103    16634   5864  10108  -1222   2458   2442       C  
ATOM    759  C   VAL A 103      46.024 -46.766 -42.709  1.00 83.91           C  
ANISOU  759  C   VAL A 103    16258   5872   9752   -768   2407   2640       C  
ATOM    760  O   VAL A 103      45.420 -46.134 -41.833  1.00 85.78           O  
ANISOU  760  O   VAL A 103    16280   6357   9956   -803   2365   2779       O  
ATOM    761  CB  VAL A 103      44.692 -46.415 -44.881  1.00 82.70           C  
ANISOU  761  CB  VAL A 103    15986   5683   9752  -1575   2253   2259       C  
ATOM    762  CG1 VAL A 103      43.631 -45.486 -44.308  1.00 88.19           C  
ANISOU  762  CG1 VAL A 103    16322   6690  10495  -1780   2151   2371       C  
ATOM    763  CG2 VAL A 103      45.778 -45.598 -45.498  1.00 95.50           C  
ANISOU  763  CG2 VAL A 103    17556   7431  11299  -1326   2121   2141       C  
ATOM    764  N   LYS A 104      47.328 -46.994 -42.651  1.00 95.55           N  
ANISOU  764  N   LYS A 104    17869   7274  11164   -339   2429   2661       N  
ATOM    765  CA  LYS A 104      48.162 -46.499 -41.572  1.00 88.71           C  
ANISOU  765  CA  LYS A 104    16894   6642  10171    111   2361   2846       C  
ATOM    766  C   LYS A 104      49.371 -45.813 -42.189  1.00 90.28           C  
ANISOU  766  C   LYS A 104    17006   6955  10341    400   2232   2730       C  
ATOM    767  O   LYS A 104      49.472 -45.670 -43.410  1.00 95.51           O  
ANISOU  767  O   LYS A 104    17698   7522  11071    231   2208   2514       O  
ATOM    768  CB  LYS A 104      48.556 -47.634 -40.615  1.00 87.50           C  
ANISOU  768  CB  LYS A 104    16975   6294   9976    394   2525   3068       C  
ATOM    769  CG  LYS A 104      47.370 -48.176 -39.818  1.00103.61           C  
ANISOU  769  CG  LYS A 104    19076   8268  12025    133   2655   3217       C  
ATOM    770  CD  LYS A 104      47.718 -49.356 -38.930  1.00122.38           C  
ANISOU  770  CD  LYS A 104    21716  10419  14362    386   2829   3447       C  
ATOM    771  CE  LYS A 104      46.468 -49.856 -38.215  1.00115.20           C  
ANISOU  771  CE  LYS A 104    20866   9436  13470     83   2975   3584       C  
ATOM    772  NZ  LYS A 104      46.719 -51.061 -37.379  1.00140.67           N  
ANISOU  772  NZ  LYS A 104    24378  12409  16662    294   3162   3821       N  
ATOM    773  N   GLY A 105      50.306 -45.389 -41.345  1.00 88.46           N  
ANISOU  773  N   GLY A 105    16669   6943   9999    830   2144   2873       N  
ATOM    774  CA  GLY A 105      51.449 -44.648 -41.814  1.00 86.49           C  
ANISOU  774  CA  GLY A 105    16285   6846   9732   1115   2011   2784       C  
ATOM    775  C   GLY A 105      52.753 -45.185 -41.261  1.00 89.42           C  
ANISOU  775  C   GLY A 105    16716   7192  10066   1624   2032   2933       C  
ATOM    776  O   GLY A 105      52.801 -45.833 -40.215  1.00105.49           O  
ANISOU  776  O   GLY A 105    18839   9209  12032   1804   2086   3152       O  
ATOM    777  N   LEU A 106      53.823 -44.888 -41.991  1.00 78.98           N  
ANISOU  777  N   LEU A 106    15330   5883   8797   1856   1985   2823       N  
ATOM    778  CA  LEU A 106      55.147 -45.349 -41.617  1.00 81.55           C  
ANISOU  778  CA  LEU A 106    15651   6204   9131   2352   1995   2956       C  
ATOM    779  C   LEU A 106      56.167 -44.320 -42.082  1.00 88.12           C  
ANISOU  779  C   LEU A 106    16221   7285   9976   2584   1833   2852       C  
ATOM    780  O   LEU A 106      56.056 -43.787 -43.189  1.00 97.17           O  
ANISOU  780  O   LEU A 106    17346   8384  11190   2376   1836   2631       O  
ATOM    781  CB  LEU A 106      55.434 -46.724 -42.225  1.00 85.52           C  
ANISOU  781  CB  LEU A 106    16458   6262   9773   2402   2254   2934       C  
ATOM    782  CG  LEU A 106      56.699 -47.393 -41.709  1.00100.40           C  
ANISOU  782  CG  LEU A 106    18342   8110  11696   2919   2295   3128       C  
ATOM    783  CD1 LEU A 106      56.550 -47.569 -40.212  1.00 91.27           C  
ANISOU  783  CD1 LEU A 106    17147   7136  10395   3079   2199   3419       C  
ATOM    784  CD2 LEU A 106      56.913 -48.726 -42.402  1.00126.08           C  
ANISOU  784  CD2 LEU A 106    21913  10892  15102   2943   2592   3083       C  
ATOM    785  N   CYS A 107      57.152 -44.043 -41.232  1.00 79.75           N  
ANISOU  785  N   CYS A 107    14956   6501   8845   2999   1681   3013       N  
ATOM    786  CA  CYS A 107      58.119 -42.985 -41.478  1.00 77.46           C  
ANISOU  786  CA  CYS A 107    14357   6513   8560   3230   1494   2933       C  
ATOM    787  C   CYS A 107      59.534 -43.533 -41.346  1.00 91.77           C  
ANISOU  787  C   CYS A 107    16074   8330  10466   3706   1500   3046       C  
ATOM    788  O   CYS A 107      59.749 -44.662 -40.896  1.00117.86           O  
ANISOU  788  O   CYS A 107    19545  11436  13800   3880   1623   3222       O  
ATOM    789  CB  CYS A 107      57.905 -41.808 -40.521  1.00 78.79           C  
ANISOU  789  CB  CYS A 107    14266   7134   8534   3227   1234   2987       C  
ATOM    790  SG  CYS A 107      56.314 -40.983 -40.735  1.00101.87           S  
ANISOU  790  SG  CYS A 107    17222  10092  11391   2693   1231   2853       S  
ATOM    791  N   PHE A 108      60.507 -42.716 -41.753  1.00 94.90           N  
ANISOU  791  N   PHE A 108    16177   8956  10926   3918   1370   2951       N  
ATOM    792  CA  PHE A 108      61.913 -43.117 -41.756  1.00 82.56           C  
ANISOU  792  CA  PHE A 108    14439   7434   9496   4359   1370   3035       C  
ATOM    793  C   PHE A 108      62.771 -41.900 -41.437  1.00 90.33           C  
ANISOU  793  C   PHE A 108    14974   8906  10443   4568   1076   3009       C  
ATOM    794  O   PHE A 108      62.684 -40.887 -42.136  1.00 84.23           O  
ANISOU  794  O   PHE A 108    14064   8244   9698   4418   1020   2803       O  
ATOM    795  CB  PHE A 108      62.309 -43.715 -43.110  1.00 83.52           C  
ANISOU  795  CB  PHE A 108    14717   7173   9843   4360   1656   2866       C  
ATOM    796  CG  PHE A 108      61.611 -45.007 -43.434  1.00 86.34           C  
ANISOU  796  CG  PHE A 108    15509   7054  10244   4174   1949   2873       C  
ATOM    797  CD1 PHE A 108      62.008 -46.196 -42.839  1.00 95.40           C  
ANISOU  797  CD1 PHE A 108    16784   8022  11442   4437   2066   3094       C  
ATOM    798  CD2 PHE A 108      60.562 -45.032 -44.338  1.00 94.32           C  
ANISOU  798  CD2 PHE A 108    16790   7803  11243   3722   2096   2659       C  
ATOM    799  CE1 PHE A 108      61.364 -47.386 -43.137  1.00 93.66           C  
ANISOU  799  CE1 PHE A 108    16964   7354  11269   4259   2345   3089       C  
ATOM    800  CE2 PHE A 108      59.922 -46.218 -44.641  1.00 98.79           C  
ANISOU  800  CE2 PHE A 108    17736   7953  11844   3522   2351   2641       C  
ATOM    801  CZ  PHE A 108      60.319 -47.394 -44.039  1.00 91.44           C  
ANISOU  801  CZ  PHE A 108    16941   6831  10972   3792   2486   2850       C  
ATOM    802  N   LEU A 109      63.606 -42.004 -40.400  1.00 92.26           N  
ANISOU  802  N   LEU A 109    14987   9443  10625   4899    880   3213       N  
ATOM    803  CA  LEU A 109      64.430 -40.892 -39.912  1.00 91.47           C  
ANISOU  803  CA  LEU A 109    14434   9862  10460   5074    556   3191       C  
ATOM    804  C   LEU A 109      65.879 -41.112 -40.350  1.00 89.56           C  
ANISOU  804  C   LEU A 109    13895   9672  10463   5431    564   3199       C  
ATOM    805  O   LEU A 109      66.682 -41.699 -39.621  1.00 99.73           O  
ANISOU  805  O   LEU A 109    15052  11073  11767   5734    468   3416       O  
ATOM    806  CB  LEU A 109      64.333 -40.761 -38.389  1.00 85.02           C  
ANISOU  806  CB  LEU A 109    13542   9396   9366   5138    292   3394       C  
ATOM    807  CG  LEU A 109      65.092 -39.599 -37.730  1.00 84.71           C  
ANISOU  807  CG  LEU A 109    13053   9934   9198   5253    -77   3351       C  
ATOM    808  CD1 LEU A 109      64.506 -38.247 -38.117  1.00108.09           C  
ANISOU  808  CD1 LEU A 109    15902  13084  12082   4974   -166   3094       C  
ATOM    809  CD2 LEU A 109      65.163 -39.766 -36.217  1.00120.39           C  
ANISOU  809  CD2 LEU A 109    17555  14752  13436   5350   -309   3578       C  
ATOM    810  N   PHE A 110      66.212 -40.637 -41.548  1.00 97.07           N  
ANISOU  810  N   PHE A 110    14731  10540  11610   5387    688   2967       N  
ATOM    811  CA  PHE A 110      67.567 -40.779 -42.057  1.00 88.70           C  
ANISOU  811  CA  PHE A 110    13360   9529  10810   5694    738   2944       C  
ATOM    812  C   PHE A 110      68.509 -39.831 -41.313  1.00 94.26           C  
ANISOU  812  C   PHE A 110    13523  10811  11481   5871    366   2970       C  
ATOM    813  O   PHE A 110      68.084 -38.936 -40.576  1.00109.34           O  
ANISOU  813  O   PHE A 110    15317  13071  13158   5726     91   2946       O  
ATOM    814  CB  PHE A 110      67.617 -40.487 -43.556  1.00 89.70           C  
ANISOU  814  CB  PHE A 110    13530   9415  11136   5560   1000   2668       C  
ATOM    815  CG  PHE A 110      66.730 -41.376 -44.384  1.00103.32           C  
ANISOU  815  CG  PHE A 110    15785  10592  12880   5328   1350   2594       C  
ATOM    816  CD1 PHE A 110      67.138 -42.646 -44.768  1.00103.95           C  
ANISOU  816  CD1 PHE A 110    16077  10300  13118   5489   1639   2659       C  
ATOM    817  CD2 PHE A 110      65.479 -40.930 -44.781  1.00113.97           C  
ANISOU  817  CD2 PHE A 110    17411  11805  14089   4927   1383   2450       C  
ATOM    818  CE1 PHE A 110      66.310 -43.450 -45.541  1.00100.65           C  
ANISOU  818  CE1 PHE A 110    16148   9397  12698   5230   1952   2554       C  
ATOM    819  CE2 PHE A 110      64.647 -41.728 -45.544  1.00108.38           C  
ANISOU  819  CE2 PHE A 110    17168  10627  13385   4656   1671   2361       C  
ATOM    820  CZ  PHE A 110      65.061 -42.991 -45.922  1.00102.67           C  
ANISOU  820  CZ  PHE A 110    16661   9548  12799   4797   1954   2400       C  
ATOM    821  N   GLY A 111      69.808 -40.031 -41.513  1.00 97.19           N  
ANISOU  821  N   GLY A 111    13553  11286  12090   6166    365   3004       N  
ATOM    822  CA  GLY A 111      70.789 -39.183 -40.868  1.00107.64           C  
ANISOU  822  CA  GLY A 111    14328  13158  13414   6302      9   3012       C  
ATOM    823  C   GLY A 111      71.572 -38.318 -41.831  1.00112.41           C  
ANISOU  823  C   GLY A 111    14530  13915  14266   6291     52   2760       C  
ATOM    824  O   GLY A 111      70.995 -37.615 -42.665  1.00 98.49           O  
ANISOU  824  O   GLY A 111    12850  12063  12509   6048    177   2521       O  
ATOM    825  N   SER A 112      72.899 -38.349 -41.710  1.00123.83           N  
ANISOU  825  N   SER A 112    15525  15599  15926   6546    -53   2818       N  
ATOM    826  CA  SER A 112      73.754 -37.593 -42.617  1.00120.84           C  
ANISOU  826  CA  SER A 112    14728  15366  15820   6535     19   2587       C  
ATOM    827  C   SER A 112      73.831 -38.223 -44.006  1.00120.10           C  
ANISOU  827  C   SER A 112    14868  14784  15981   6565    497   2470       C  
ATOM    828  O   SER A 112      74.137 -37.515 -44.972  1.00108.80           O  
ANISOU  828  O   SER A 112    13243  13381  14714   6448    646   2226       O  
ATOM    829  CB  SER A 112      75.160 -37.463 -42.028  1.00133.53           C  
ANISOU  829  CB  SER A 112    15762  17377  17595   6773   -243   2690       C  
ATOM    830  OG  SER A 112      75.152 -36.758 -40.797  1.00118.68           O  
ANISOU  830  OG  SER A 112    13652  15986  15456   6689   -699   2746       O  
ATOM    831  N   ASN A 113      73.549 -39.522 -44.127  1.00130.37           N  
ANISOU  831  N   ASN A 113    16594  15638  17302   6691    752   2624       N  
ATOM    832  CA  ASN A 113      73.818 -40.280 -45.340  1.00126.44           C  
ANISOU  832  CA  ASN A 113    16307  14691  17044   6752   1203   2524       C  
ATOM    833  C   ASN A 113      72.646 -41.235 -45.569  1.00128.26           C  
ANISOU  833  C   ASN A 113    17201  14412  17120   6607   1458   2560       C  
ATOM    834  O   ASN A 113      71.762 -41.371 -44.716  1.00124.70           O  
ANISOU  834  O   ASN A 113    16989  13973  16418   6507   1283   2700       O  
ATOM    835  CB  ASN A 113      75.220 -40.939 -45.234  1.00122.26           C  
ANISOU  835  CB  ASN A 113    15430  14212  16812   7139   1243   2675       C  
ATOM    836  CG  ASN A 113      75.302 -42.125 -44.242  1.00131.19           C  
ANISOU  836  CG  ASN A 113    16722  15225  17900   7418   1162   3020       C  
ATOM    837  OD1 ASN A 113      74.469 -43.026 -44.220  1.00139.78           O  
ANISOU  837  OD1 ASN A 113    18326  15916  18867   7370   1351   3108       O  
ATOM    838  ND2 ASN A 113      76.272 -42.042 -43.339  1.00143.02           N  
ANISOU  838  ND2 ASN A 113    17761  17106  19474   7679    842   3217       N  
ATOM    839  N   LEU A 114      72.644 -41.923 -46.716  1.00128.10           N  
ANISOU  839  N   LEU A 114    17483  13946  17244   6570   1881   2425       N  
ATOM    840  CA  LEU A 114      71.446 -42.646 -47.108  1.00121.05           C  
ANISOU  840  CA  LEU A 114    17212  12587  16194   6322   2121   2380       C  
ATOM    841  C   LEU A 114      71.586 -44.160 -47.229  1.00134.03           C  
ANISOU  841  C   LEU A 114    19195  13787  17944   6496   2423   2512       C  
ATOM    842  O   LEU A 114      70.550 -44.840 -47.295  1.00127.62           O  
ANISOU  842  O   LEU A 114    18883  12622  16984   6282   2569   2514       O  
ATOM    843  CB  LEU A 114      70.902 -42.090 -48.429  1.00112.12           C  
ANISOU  843  CB  LEU A 114    16297  11268  15037   5972   2356   2050       C  
ATOM    844  CG  LEU A 114      70.252 -40.699 -48.294  1.00114.90           C  
ANISOU  844  CG  LEU A 114    16502  11936  15218   5709   2087   1926       C  
ATOM    845  CD1 LEU A 114      69.851 -40.142 -49.644  1.00128.99           C  
ANISOU  845  CD1 LEU A 114    18472  13543  16996   5390   2323   1615       C  
ATOM    846  CD2 LEU A 114      69.048 -40.749 -47.355  1.00113.80           C  
ANISOU  846  CD2 LEU A 114    16628  11798  14812   5539   1865   2070       C  
ATOM    847  N   ARG A 115      72.801 -44.721 -47.288  1.00127.81           N  
ANISOU  847  N   ARG A 115    18155  12990  17418   6858   2536   2614       N  
ATOM    848  CA  ARG A 115      72.855 -46.175 -47.296  1.00126.28           C  
ANISOU  848  CA  ARG A 115    18305  12361  17315   7035   2817   2762       C  
ATOM    849  C   ARG A 115      72.704 -46.755 -45.898  1.00140.70           C  
ANISOU  849  C   ARG A 115    20148  14272  19040   7236   2567   3114       C  
ATOM    850  O   ARG A 115      72.321 -47.922 -45.769  1.00163.08           O  
ANISOU  850  O   ARG A 115    23380  16715  21869   7281   2777   3242       O  
ATOM    851  CB  ARG A 115      74.153 -46.678 -47.981  1.00150.82           C  
ANISOU  851  CB  ARG A 115    21197  15352  20755   7350   3097   2737       C  
ATOM    852  CG  ARG A 115      75.502 -46.400 -47.338  1.00168.47           C  
ANISOU  852  CG  ARG A 115    22805  17990  23214   7751   2854   2924       C  
ATOM    853  CD  ARG A 115      75.938 -47.654 -46.574  1.00172.10           C  
ANISOU  853  CD  ARG A 115    23330  18270  23791   8133   2883   3261       C  
ATOM    854  NE  ARG A 115      77.243 -47.499 -45.982  1.00147.17           N  
ANISOU  854  NE  ARG A 115    19583  15474  20860   8523   2649   3456       N  
ATOM    855  CZ  ARG A 115      77.576 -46.772 -44.930  1.00152.01           C  
ANISOU  855  CZ  ARG A 115    19761  16603  21395   8608   2170   3616       C  
ATOM    856  NH1 ARG A 115      77.245 -47.191 -43.715  1.00137.59           N  
ANISOU  856  NH1 ARG A 115    18030  14859  19390   8716   1899   3919       N  
ATOM    857  NH2 ARG A 115      78.170 -45.610 -45.073  1.00163.70           N  
ANISOU  857  NH2 ARG A 115    20738  18515  22945   8546   1960   3463       N  
ATOM    858  N   GLN A 116      72.920 -45.950 -44.861  1.00141.17           N  
ANISOU  858  N   GLN A 116    19817  14828  18993   7316   2131   3258       N  
ATOM    859  CA  GLN A 116      72.539 -46.336 -43.509  1.00152.46           C  
ANISOU  859  CA  GLN A 116    21326  16371  20230   7407   1867   3565       C  
ATOM    860  C   GLN A 116      71.020 -46.351 -43.374  1.00130.52           C  
ANISOU  860  C   GLN A 116    19023  13403  17164   7021   1896   3505       C  
ATOM    861  O   GLN A 116      70.355 -45.320 -43.538  1.00110.93           O  
ANISOU  861  O   GLN A 116    16518  11110  14519   6713   1761   3317       O  
ATOM    862  CB  GLN A 116      73.177 -45.391 -42.499  1.00162.11           C  
ANISOU  862  CB  GLN A 116    22013  18204  21379   7543   1389   3690       C  
ATOM    863  CG  GLN A 116      72.831 -45.632 -41.057  1.00165.10           C  
ANISOU  863  CG  GLN A 116    22447  18776  21508   7612   1079   3992       C  
ATOM    864  CD  GLN A 116      73.763 -44.875 -40.145  1.00166.55           C  
ANISOU  864  CD  GLN A 116    22071  19547  21662   7796    629   4116       C  
ATOM    865  OE1 GLN A 116      74.750 -44.298 -40.600  1.00153.03           O  
ANISOU  865  OE1 GLN A 116    19908  18068  20170   7905    570   3997       O  
ATOM    866  NE2 GLN A 116      73.439 -44.834 -38.862  1.00183.06           N  
ANISOU  866  NE2 GLN A 116    24187  21896  23470   7795    310   4338       N  
ATOM    867  N   GLN A 117      70.481 -47.536 -43.090  1.00125.94           N  
ANISOU  867  N   GLN A 117    18866  12440  16547   7035   2085   3666       N  
ATOM    868  CA  GLN A 117      69.050 -47.698 -42.929  1.00118.20           C  
ANISOU  868  CA  GLN A 117    18330  11253  15327   6664   2137   3626       C  
ATOM    869  C   GLN A 117      68.583 -46.964 -41.674  1.00119.87           C  
ANISOU  869  C   GLN A 117    18391  11891  15261   6589   1734   3776       C  
ATOM    870  O   GLN A 117      69.242 -47.024 -40.635  1.00123.33           O  
ANISOU  870  O   GLN A 117    18575  12621  15665   6878   1479   4037       O  
ATOM    871  CB  GLN A 117      68.685 -49.178 -42.849  1.00114.96           C  
ANISOU  871  CB  GLN A 117    18366  10349  14966   6714   2435   3775       C  
ATOM    872  CG  GLN A 117      68.963 -49.945 -44.131  1.00127.44           C  
ANISOU  872  CG  GLN A 117    20183  11464  16774   6715   2873   3586       C  
ATOM    873  CD  GLN A 117      68.658 -51.420 -43.995  1.00170.58           C  
ANISOU  873  CD  GLN A 117    26075  16441  22295   6781   3168   3737       C  
ATOM    874  OE1 GLN A 117      68.268 -51.885 -42.924  1.00172.42           O  
ANISOU  874  OE1 GLN A 117    26417  16683  22411   6842   3044   4005       O  
ATOM    875  NE2 GLN A 117      68.848 -52.169 -45.075  1.00159.18           N  
ANISOU  875  NE2 GLN A 117    24885  14567  21027   6763   3572   3565       N  
ATOM    876  N   PRO A 118      67.475 -46.254 -41.750  1.00114.57           N  
ANISOU  876  N   PRO A 118    17870  11275  14387   6199   1668   3615       N  
ATOM    877  CA  PRO A 118      67.098 -45.323 -40.683  1.00118.79           C  
ANISOU  877  CA  PRO A 118    18214  12262  14658   6107   1296   3695       C  
ATOM    878  C   PRO A 118      66.337 -45.935 -39.524  1.00120.35           C  
ANISOU  878  C   PRO A 118    18672  12419  14636   6056   1233   3942       C  
ATOM    879  O   PRO A 118      66.110 -47.147 -39.461  1.00132.44           O  
ANISOU  879  O   PRO A 118    20526  13565  16229   6112   1466   4084       O  
ATOM    880  CB  PRO A 118      66.206 -44.325 -41.420  1.00106.92           C  
ANISOU  880  CB  PRO A 118    16777  10776  13069   5705   1308   3400       C  
ATOM    881  CG  PRO A 118      65.620 -45.094 -42.491  1.00101.91           C  
ANISOU  881  CG  PRO A 118    16548   9624  12549   5496   1680   3250       C  
ATOM    882  CD  PRO A 118      66.691 -46.016 -42.963  1.00101.85           C  
ANISOU  882  CD  PRO A 118    16517   9386  12795   5827   1903   3305       C  
ATOM    883  N   GLN A 119      65.925 -45.061 -38.611  1.00117.18           N  
ANISOU  883  N   GLN A 119    18133  12416  13972   5932    931   3979       N  
ATOM    884  CA  GLN A 119      65.085 -45.438 -37.487  1.00121.26           C  
ANISOU  884  CA  GLN A 119    18888  12945  14240   5823    870   4181       C  
ATOM    885  C   GLN A 119      63.633 -45.451 -37.950  1.00119.46           C  
ANISOU  885  C   GLN A 119    19018  12425  13945   5379   1079   4016       C  
ATOM    886  O   GLN A 119      63.101 -44.418 -38.377  1.00120.35           O  
ANISOU  886  O   GLN A 119    19050  12683  13997   5107   1011   3791       O  
ATOM    887  CB  GLN A 119      65.273 -44.454 -36.334  1.00130.94           C  
ANISOU  887  CB  GLN A 119    19822  14737  15194   5855    474   4260       C  
ATOM    888  CG  GLN A 119      66.718 -44.257 -35.916  1.00142.21           C  
ANISOU  888  CG  GLN A 119    20825  16525  16681   6234    206   4384       C  
ATOM    889  CD  GLN A 119      66.857 -43.279 -34.768  1.00154.70           C  
ANISOU  889  CD  GLN A 119    22147  18676  17958   6208   -196   4427       C  
ATOM    890  OE1 GLN A 119      65.862 -42.814 -34.210  1.00164.00           O  
ANISOU  890  OE1 GLN A 119    23489  19959  18864   5933   -246   4384       O  
ATOM    891  NE2 GLN A 119      68.094 -42.925 -34.439  1.00150.91           N  
ANISOU  891  NE2 GLN A 119    21245  18572  17522   6472   -478   4488       N  
ATOM    892  N   LYS A 120      63.001 -46.618 -37.880  1.00123.55           N  
ANISOU  892  N   LYS A 120    19917  12535  14493   5298   1331   4130       N  
ATOM    893  CA  LYS A 120      61.618 -46.765 -38.312  1.00114.60           C  
ANISOU  893  CA  LYS A 120    19107  11113  13324   4855   1532   3983       C  
ATOM    894  C   LYS A 120      60.672 -46.130 -37.294  1.00110.77           C  
ANISOU  894  C   LYS A 120    18618  10906  12564   4621   1360   4045       C  
ATOM    895  O   LYS A 120      60.788 -46.375 -36.090  1.00120.00           O  
ANISOU  895  O   LYS A 120    19782  12252  13562   4780   1234   4295       O  
ATOM    896  CB  LYS A 120      61.312 -48.253 -38.488  1.00121.66           C  
ANISOU  896  CB  LYS A 120    20384  11498  14343   4850   1849   4088       C  
ATOM    897  CG  LYS A 120      59.960 -48.612 -39.062  1.00106.42           C  
ANISOU  897  CG  LYS A 120    18790   9222  12425   4382   2081   3923       C  
ATOM    898  CD  LYS A 120      59.852 -50.133 -39.149  1.00117.88           C  
ANISOU  898  CD  LYS A 120    20597  10188  14004   4433   2384   4041       C  
ATOM    899  CE  LYS A 120      58.484 -50.599 -39.607  1.00117.17           C  
ANISOU  899  CE  LYS A 120    20833   9764  13922   3948   2600   3894       C  
ATOM    900  NZ  LYS A 120      58.378 -52.082 -39.641  1.00110.82           N  
ANISOU  900  NZ  LYS A 120    20383   8485  13238   3990   2898   4004       N  
ATOM    901  N   PHE A 121      59.741 -45.306 -37.776  1.00 91.16           N  
ANISOU  901  N   PHE A 121    16138   8462  10035   4242   1360   3821       N  
ATOM    902  CA  PHE A 121      58.742 -44.670 -36.921  1.00 89.25           C  
ANISOU  902  CA  PHE A 121    15895   8456   9560   3985   1250   3849       C  
ATOM    903  C   PHE A 121      57.355 -44.918 -37.500  1.00 87.39           C  
ANISOU  903  C   PHE A 121    15910   7909   9386   3527   1470   3715       C  
ATOM    904  O   PHE A 121      57.046 -44.406 -38.594  1.00114.61           O  
ANISOU  904  O   PHE A 121    19327  11271  12948   3292   1512   3474       O  
ATOM    905  CB  PHE A 121      58.999 -43.170 -36.759  1.00 85.53           C  
ANISOU  905  CB  PHE A 121    15089   8453   8957   3983    975   3720       C  
ATOM    906  CG  PHE A 121      60.170 -42.846 -35.881  1.00 87.82           C  
ANISOU  906  CG  PHE A 121    15109   9142   9118   4360    703   3863       C  
ATOM    907  CD1 PHE A 121      60.047 -42.886 -34.500  1.00112.04           C  
ANISOU  907  CD1 PHE A 121    18194  12460  11918   4424    564   4068       C  
ATOM    908  CD2 PHE A 121      61.392 -42.495 -36.430  1.00 94.02           C  
ANISOU  908  CD2 PHE A 121    15610  10067  10045   4631    581   3789       C  
ATOM    909  CE1 PHE A 121      61.124 -42.587 -33.685  1.00122.54           C  
ANISOU  909  CE1 PHE A 121    19269  14183  13107   4735    279   4193       C  
ATOM    910  CE2 PHE A 121      62.473 -42.196 -35.619  1.00103.97           C  
ANISOU  910  CE2 PHE A 121    16578  11725  11201   4946    301   3915       C  
ATOM    911  CZ  PHE A 121      62.338 -42.242 -34.246  1.00102.42           C  
ANISOU  911  CZ  PHE A 121    16409  11786  10721   4989    136   4116       C  
ATOM    912  N   PRO A 122      56.488 -45.694 -36.825  1.00 89.87           N  
ANISOU  912  N   PRO A 122    16461   8052   9632   3372   1608   3866       N  
ATOM    913  CA  PRO A 122      56.788 -46.468 -35.615  1.00 94.60           C  
ANISOU  913  CA  PRO A 122    17162   8678  10103   3627   1598   4170       C  
ATOM    914  C   PRO A 122      57.571 -47.735 -35.941  1.00115.55           C  
ANISOU  914  C   PRO A 122    19984  10981  12937   3909   1759   4292       C  
ATOM    915  O   PRO A 122      57.433 -48.251 -37.051  1.00136.49           O  
ANISOU  915  O   PRO A 122    22789  13272  15799   3779   1967   4129       O  
ATOM    916  CB  PRO A 122      55.402 -46.805 -35.061  1.00104.14           C  
ANISOU  916  CB  PRO A 122    18581   9765  11223   3277   1748   4234       C  
ATOM    917  CG  PRO A 122      54.531 -46.847 -36.258  1.00 92.57           C  
ANISOU  917  CG  PRO A 122    17210   8014   9949   2882   1919   3988       C  
ATOM    918  CD  PRO A 122      55.068 -45.802 -37.201  1.00 88.30           C  
ANISOU  918  CD  PRO A 122    16429   7644   9477   2899   1774   3750       C  
ATOM    919  N   GLU A 123      58.395 -48.180 -34.985  1.00114.44           N  
ANISOU  919  N   GLU A 123    19810  10966  12705   4286   1654   4571       N  
ATOM    920  CA  GLU A 123      59.171 -49.407 -35.140  1.00119.81           C  
ANISOU  920  CA  GLU A 123    20638  11324  13559   4600   1807   4738       C  
ATOM    921  C   GLU A 123      58.267 -50.601 -35.402  1.00122.10           C  
ANISOU  921  C   GLU A 123    21323  11107  13962   4369   2140   4762       C  
ATOM    922  O   GLU A 123      58.559 -51.437 -36.265  1.00139.41           O  
ANISOU  922  O   GLU A 123    23682  12908  16379   4427   2369   4694       O  
ATOM    923  CB  GLU A 123      60.009 -49.662 -33.887  1.00118.87           C  
ANISOU  923  CB  GLU A 123    20423  11455  13287   4996   1610   5079       C  
ATOM    924  CG  GLU A 123      61.140 -48.681 -33.629  1.00142.84           C  
ANISOU  924  CG  GLU A 123    23052  14980  16243   5277   1268   5078       C  
ATOM    925  CD  GLU A 123      62.254 -48.781 -34.654  1.00164.62           C  
ANISOU  925  CD  GLU A 123    25630  17636  19281   5539   1305   4971       C  
ATOM    926  OE1 GLU A 123      62.412 -49.854 -35.276  1.00162.02           O  
ANISOU  926  OE1 GLU A 123    25516  16863  19182   5633   1582   5000       O  
ATOM    927  OE2 GLU A 123      62.998 -47.793 -34.813  1.00172.60           O1-
ANISOU  927  OE2 GLU A 123    26282  19014  20283   5654   1066   4857       O1-
ATOM    928  N   ALA A 124      57.166 -50.695 -34.671  1.00114.67           N  
ANISOU  928  N   ALA A 124    20534  10168  12868   4096   2185   4848       N  
ATOM    929  CA  ALA A 124      56.161 -51.717 -34.896  1.00129.97           C  
ANISOU  929  CA  ALA A 124    22816  11660  14908   3806   2486   4847       C  
ATOM    930  C   ALA A 124      54.907 -51.056 -35.445  1.00120.06           C  
ANISOU  930  C   ALA A 124    21544  10422  13652   3292   2524   4580       C  
ATOM    931  O   ALA A 124      54.399 -50.094 -34.856  1.00121.24           O  
ANISOU  931  O   ALA A 124    21520  10925  13621   3146   2361   4570       O  
ATOM    932  CB  ALA A 124      55.848 -52.476 -33.606  1.00129.77           C  
ANISOU  932  CB  ALA A 124    22983  11589  14734   3890   2539   5188       C  
ATOM    933  N   LEU A 125      54.427 -51.560 -36.580  1.00115.60           N  
ANISOU  933  N   LEU A 125    21152   9485  13286   3017   2736   4362       N  
ATOM    934  CA  LEU A 125      53.099 -51.199 -37.050  1.00126.70           C  
ANISOU  934  CA  LEU A 125    22576  10851  14712   2493   2792   4156       C  
ATOM    935  C   LEU A 125      52.067 -51.682 -36.038  1.00139.82           C  
ANISOU  935  C   LEU A 125    24382  12463  16279   2296   2896   4353       C  
ATOM    936  O   LEU A 125      52.277 -52.686 -35.350  1.00138.24           O  
ANISOU  936  O   LEU A 125    24396  12065  16065   2492   3024   4602       O  
ATOM    937  CB  LEU A 125      52.833 -51.808 -38.427  1.00130.40           C  
ANISOU  937  CB  LEU A 125    23238  10919  15390   2234   2994   3900       C  
ATOM    938  CG  LEU A 125      53.699 -51.292 -39.581  1.00139.47           C  
ANISOU  938  CG  LEU A 125    24267  12098  16628   2350   2930   3663       C  
ATOM    939  CD1 LEU A 125      53.447 -52.092 -40.851  1.00141.74           C  
ANISOU  939  CD1 LEU A 125    24819  11954  17082   2096   3167   3426       C  
ATOM    940  CD2 LEU A 125      53.441 -49.813 -39.821  1.00100.74           C  
ANISOU  940  CD2 LEU A 125    19051   7586  11639   2179   2689   3501       C  
ATOM    941  N   ARG A 126      50.960 -50.931 -35.938  1.00143.50           N  
ANISOU  941  N   ARG A 126    24719  13118  16686   1915   2848   4254       N  
ATOM    942  CA  ARG A 126      50.000 -51.118 -34.849  1.00143.31           C  
ANISOU  942  CA  ARG A 126    24760  13151  16542   1743   2926   4446       C  
ATOM    943  C   ARG A 126      49.383 -52.507 -34.885  1.00151.53           C  
ANISOU  943  C   ARG A 126    26126  13736  17714   1566   3207   4533       C  
ATOM    944  O   ARG A 126      49.176 -53.134 -33.839  1.00162.09           O  
ANISOU  944  O   ARG A 126    27619  15014  18952   1649   3310   4801       O  
ATOM    945  CB  ARG A 126      48.913 -50.045 -34.919  1.00140.50           C  
ANISOU  945  CB  ARG A 126    24176  13055  16152   1354   2854   4294       C  
ATOM    946  CG  ARG A 126      49.461 -48.629 -34.984  1.00146.35           C  
ANISOU  946  CG  ARG A 126    24608  14217  16782   1494   2596   4178       C  
ATOM    947  CD  ARG A 126      50.288 -48.271 -33.757  1.00156.40           C  
ANISOU  947  CD  ARG A 126    25813  15813  17800   1893   2444   4395       C  
ATOM    948  NE  ARG A 126      49.514 -48.242 -32.522  1.00175.24           N  
ANISOU  948  NE  ARG A 126    28242  18348  19994   1792   2510   4582       N  
ATOM    949  CZ  ARG A 126      48.866 -47.176 -32.075  1.00178.91           C  
ANISOU  949  CZ  ARG A 126    28518  19135  20325   1618   2449   4522       C  
ATOM    950  NH1 ARG A 126      48.848 -46.043 -32.757  1.00167.16           N  
ANISOU  950  NH1 ARG A 126    26782  17848  18885   1514   2314   4292       N  
ATOM    951  NH2 ARG A 126      48.224 -47.246 -30.911  1.00154.62           N  
ANISOU  951  NH2 ARG A 126    25516  16175  17059   1550   2547   4702       N  
ATOM    952  N   GLY A 127      49.112 -53.009 -36.075  1.00153.07           N  
ANISOU  952  N   GLY A 127    26441  13603  18117   1319   3335   4310       N  
ATOM    953  CA  GLY A 127      48.868 -54.419 -36.273  1.00124.81           C  
ANISOU  953  CA  GLY A 127    23203   9543  14678   1231   3606   4364       C  
ATOM    954  C   GLY A 127      47.400 -54.727 -36.488  1.00140.24           C  
ANISOU  954  C   GLY A 127    25223  11337  16727    685   3750   4272       C  
ATOM    955  O   GLY A 127      46.523 -53.869 -36.397  1.00139.85           O  
ANISOU  955  O   GLY A 127    24939  11559  16641    385   3648   4199       O  
ATOM    956  N   CYS A 128      47.166 -55.987 -36.786  1.00152.69           N  
ANISOU  956  N   CYS A 128    27114  12460  18440    565   3997   4280       N  
ATOM    957  CA  CYS A 128      45.822 -56.465 -36.998  1.00164.59           C  
ANISOU  957  CA  CYS A 128    28707  13771  20060     46   4151   4203       C  
ATOM    958  C   CYS A 128      45.112 -56.530 -35.651  1.00167.21           C  
ANISOU  958  C   CYS A 128    29023  14226  20285      3   4217   4493       C  
ATOM    959  O   CYS A 128      45.683 -57.057 -34.688  1.00185.50           O  
ANISOU  959  O   CYS A 128    31503  16482  22496    360   4290   4781       O  
ATOM    960  CB  CYS A 128      45.869 -57.841 -37.649  1.00174.73           C  
ANISOU  960  CB  CYS A 128    30366  14516  21509    -45   4414   4131       C  
ATOM    961  SG  CYS A 128      44.359 -58.306 -38.463  1.00225.58           S  
ANISOU  961  SG  CYS A 128    36873  20719  28119   -754   4543   3894       S  
ATOM    962  N   PRO A 129      43.912 -55.960 -35.519  1.00162.49           N  
ANISOU  962  N   PRO A 129    28215  13825  19698   -404   4188   4442       N  
ATOM    963  CA  PRO A 129      43.119 -56.225 -34.315  1.00176.96           C  
ANISOU  963  CA  PRO A 129    30085  15698  21454   -502   4328   4706       C  
ATOM    964  C   PRO A 129      42.759 -57.698 -34.257  1.00176.51           C  
ANISOU  964  C   PRO A 129    30390  15148  21527   -638   4618   4812       C  
ATOM    965  O   PRO A 129      42.462 -58.319 -35.282  1.00173.92           O  
ANISOU  965  O   PRO A 129    30191  14498  21391   -921   4714   4600       O  
ATOM    966  CB  PRO A 129      41.886 -55.336 -34.495  1.00165.25           C  
ANISOU  966  CB  PRO A 129    28276  14486  20026   -953   4258   4572       C  
ATOM    967  CG  PRO A 129      41.771 -55.148 -35.967  1.00151.27           C  
ANISOU  967  CG  PRO A 129    26414  12631  18431  -1223   4156   4240       C  
ATOM    968  CD  PRO A 129      43.185 -55.121 -36.485  1.00146.51           C  
ANISOU  968  CD  PRO A 129    25917  11975  17774   -808   4049   4156       C  
ATOM    969  N   GLN A 130      42.836 -58.265 -33.054  1.00179.27           N  
ANISOU  969  N   GLN A 130    19812  33384  14918 -12643  -1177   5159       N  
ATOM    970  CA  GLN A 130      42.504 -59.672 -32.883  1.00178.02           C  
ANISOU  970  CA  GLN A 130    19466  33530  14644 -12291  -1108   4738       C  
ATOM    971  C   GLN A 130      41.021 -59.895 -33.152  1.00176.86           C  
ANISOU  971  C   GLN A 130    19497  33300  14402 -12092  -1266   4867       C  
ATOM    972  O   GLN A 130      40.192 -58.997 -32.978  1.00184.74           O  
ANISOU  972  O   GLN A 130    20788  33863  15541 -12146  -1467   5233       O  
ATOM    973  CB  GLN A 130      42.874 -60.145 -31.474  1.00173.26           C  
ANISOU  973  CB  GLN A 130    18750  32748  14333 -12075  -1102   4386       C  
ATOM    974  CG  GLN A 130      44.370 -60.193 -31.201  1.00164.23           C  
ANISOU  974  CG  GLN A 130    17363  31751  13287 -12195   -930   4179       C  
ATOM    975  CD  GLN A 130      44.685 -60.636 -29.785  1.00160.43           C  
ANISOU  975  CD  GLN A 130    16771  31077  13107 -11954   -951   3852       C  
ATOM    976  OE1 GLN A 130      43.784 -60.835 -28.972  1.00182.01           O  
ANISOU  976  OE1 GLN A 130    19630  33539  15986 -11715  -1093   3789       O  
ATOM    977  NE2 GLN A 130      45.969 -60.794 -29.484  1.00162.16           N  
ANISOU  977  NE2 GLN A 130    16749  31428  13434 -12006   -810   3647       N  
ATOM    978  N   GLU A 131      40.700 -61.089 -33.629  1.00178.79           N  
ANISOU  978  N   GLU A 131    19558  33945  14428 -11856  -1163   4563       N  
ATOM    979  CA  GLU A 131      39.357 -61.401 -34.082  1.00173.48           C  
ANISOU  979  CA  GLU A 131    19002  33274  13638 -11673  -1283   4652       C  
ATOM    980  C   GLU A 131      38.775 -62.460 -33.157  1.00161.23           C  
ANISOU  980  C   GLU A 131    17359  31670  12231 -11276  -1279   4270       C  
ATOM    981  O   GLU A 131      39.445 -63.458 -32.860  1.00175.09           O  
ANISOU  981  O   GLU A 131    18843  33694  13988 -11101  -1092   3833       O  
ATOM    982  CB  GLU A 131      39.387 -61.886 -35.536  1.00164.17           C  
ANISOU  982  CB  GLU A 131    17678  32605  12093 -11742  -1159   4612       C  
ATOM    983  CG  GLU A 131      39.990 -60.848 -36.480  1.00209.75           C  
ANISOU  983  CG  GLU A 131    23535  38450  17710 -12129  -1140   5004       C  
ATOM    984  CD  GLU A 131      40.061 -61.321 -37.916  1.00220.97           C  
ANISOU  984  CD  GLU A 131    24816  40387  18756 -12216  -1006   4958       C  
ATOM    985  OE1 GLU A 131      39.664 -62.473 -38.185  1.00211.79           O  
ANISOU  985  OE1 GLU A 131    23481  39518  17471 -11984   -924   4594       O  
ATOM    986  OE2 GLU A 131      40.541 -60.545 -38.772  1.00218.32           O1-
ANISOU  986  OE2 GLU A 131    24536  40154  18260 -12521   -967   5274       O1-
ATOM    987  N   ASP A 132      37.559 -62.194 -32.660  1.00150.46           N  
ANISOU  987  N   ASP A 132    16234  29911  11023 -11120  -1478   4452       N  
ATOM    988  CA  ASP A 132      36.772 -63.014 -31.732  1.00151.27           C  
ANISOU  988  CA  ASP A 132    16319  29860  11298 -10744  -1503   4182       C  
ATOM    989  C   ASP A 132      37.412 -63.124 -30.348  1.00154.11           C  
ANISOU  989  C   ASP A 132    16610  29999  11946 -10653  -1466   3949       C  
ATOM    990  O   ASP A 132      38.608 -62.867 -30.174  1.00162.24           O  
ANISOU  990  O   ASP A 132    17523  31106  13014 -10828  -1373   3878       O  
ATOM    991  CB  ASP A 132      36.508 -64.408 -32.313  1.00169.05           C  
ANISOU  991  CB  ASP A 132    18296  32573  13364 -10468  -1335   3775       C  
ATOM    992  CG  ASP A 132      35.671 -64.362 -33.573  1.00180.49           C  
ANISOU  992  CG  ASP A 132    19812  34177  14589 -10501  -1392   3968       C  
ATOM    993  OD1 ASP A 132      34.919 -63.380 -33.747  1.00172.00           O  
ANISOU  993  OD1 ASP A 132    19043  32754  13556 -10596  -1603   4417       O  
ATOM    994  OD2 ASP A 132      35.757 -65.308 -34.383  1.00182.50           O1-
ANISOU  994  OD2 ASP A 132    19818  34872  14650 -10413  -1226   3666       O1-
ATOM    995  N   SER A 133      36.617 -63.491 -29.345  1.00158.45           N  
ANISOU  995  N   SER A 133    17228  30250  12726 -10366  -1539   3827       N  
ATOM    996  CA  SER A 133      37.058 -63.445 -27.956  1.00147.49           C  
ANISOU  996  CA  SER A 133    15812  28544  11683 -10264  -1562   3635       C  
ATOM    997  C   SER A 133      36.739 -64.754 -27.247  1.00159.52           C  
ANISOU  997  C   SER A 133    17124  30150  13337  -9789  -1457   3180       C  
ATOM    998  O   SER A 133      35.629 -65.283 -27.376  1.00148.14           O  
ANISOU  998  O   SER A 133    15710  28697  11880  -9565  -1489   3145       O  
ATOM    999  CB  SER A 133      36.400 -62.273 -27.219  1.00141.48           C  
ANISOU  999  CB  SER A 133    15406  27127  11224 -10402  -1819   3971       C  
ATOM   1000  OG  SER A 133      34.997 -62.451 -27.125  1.00168.73           O  
ANISOU 1000  OG  SER A 133    19081  30276  14754 -10094  -1958   4039       O  
ATOM   1001  N   ASP A 134      37.713 -65.264 -26.493  1.00146.11           N  
ANISOU 1001  N   ASP A 134    15217  28508  11792  -9610  -1329   2842       N  
ATOM   1002  CA  ASP A 134      37.551 -66.445 -25.651  1.00124.04           C  
ANISOU 1002  CA  ASP A 134    12239  25692   9199  -9093  -1219   2416       C  
ATOM   1003  C   ASP A 134      37.571 -65.980 -24.199  1.00131.22           C  
ANISOU 1003  C   ASP A 134    13278  26088  10493  -8977  -1403   2366       C  
ATOM   1004  O   ASP A 134      38.614 -65.549 -23.696  1.00143.57           O  
ANISOU 1004  O   ASP A 134    14793  27608  12150  -9132  -1400   2347       O  
ATOM   1005  CB  ASP A 134      38.659 -67.464 -25.911  1.00124.73           C  
ANISOU 1005  CB  ASP A 134    11993  26212   9185  -8925   -926   2076       C  
ATOM   1006  CG  ASP A 134      38.600 -68.051 -27.307  1.00138.12           C  
ANISOU 1006  CG  ASP A 134    13569  28387  10524  -8979   -763   2023       C  
ATOM   1007  OD1 ASP A 134      37.494 -68.118 -27.882  1.00145.04           O  
ANISOU 1007  OD1 ASP A 134    14553  29298  11258  -8963   -832   2130       O  
ATOM   1008  OD2 ASP A 134      39.664 -68.448 -27.828  1.00161.85           O1-
ANISOU 1008  OD2 ASP A 134    16368  31718  13410  -9036   -582   1861       O1-
ATOM   1009  N   ILE A 135      36.428 -66.070 -23.525  1.00119.15           N  
ANISOU 1009  N   ILE A 135    11921  24168   9184  -8690  -1580   2318       N  
ATOM   1010  CA  ILE A 135      36.271 -65.560 -22.167  1.00116.68           C  
ANISOU 1010  CA  ILE A 135    11801  23321   9211  -8571  -1798   2264       C  
ATOM   1011  C   ILE A 135      36.094 -66.744 -21.226  1.00112.26           C  
ANISOU 1011  C   ILE A 135    11085  22710   8860  -7980  -1698   1857       C  
ATOM   1012  O   ILE A 135      35.153 -67.531 -21.375  1.00109.13           O  
ANISOU 1012  O   ILE A 135    10676  22304   8482  -7612  -1659   1722       O  
ATOM   1013  CB  ILE A 135      35.087 -64.588 -22.061  1.00116.35           C  
ANISOU 1013  CB  ILE A 135    12192  22725   9292  -8639  -2091   2549       C  
ATOM   1014  CG1 ILE A 135      35.316 -63.368 -22.955  1.00121.13           C  
ANISOU 1014  CG1 ILE A 135    12977  23308   9740  -9182  -2149   3002       C  
ATOM   1015  CG2 ILE A 135      34.890 -64.147 -20.626  1.00114.51           C  
ANISOU 1015  CG2 ILE A 135    12190  21915   9404  -8457  -2279   2432       C  
ATOM   1016  CD1 ILE A 135      34.099 -62.485 -23.102  1.00121.27           C  
ANISOU 1016  CD1 ILE A 135    13461  22744   9873  -9126  -2351   3336       C  
ATOM   1017  N   ALA A 136      36.988 -66.862 -20.251  1.00116.53           N  
ANISOU 1017  N   ALA A 136    11505  23208   9564  -7886  -1660   1672       N  
ATOM   1018  CA  ALA A 136      36.948 -67.931 -19.265  1.00108.53           C  
ANISOU 1018  CA  ALA A 136    10328  22147   8762  -7352  -1568   1327       C  
ATOM   1019  C   ALA A 136      36.544 -67.367 -17.910  1.00115.99           C  
ANISOU 1019  C   ALA A 136    11534  22568   9970  -7233  -1831   1288       C  
ATOM   1020  O   ALA A 136      36.850 -66.215 -17.588  1.00121.05           O  
ANISOU 1020  O   ALA A 136    12382  22967  10645  -7601  -2021   1457       O  
ATOM   1021  CB  ALA A 136      38.311 -68.619 -19.157  1.00124.19           C  
ANISOU 1021  CB  ALA A 136    11949  24519  10719  -7300  -1329   1144       C  
ATOM   1022  N   PHE A 137      35.831 -68.168 -17.117  1.00114.06           N  
ANISOU 1022  N   PHE A 137    11292  22134   9913  -6721  -1835   1056       N  
ATOM   1023  CA  PHE A 137      35.548 -67.758 -15.747  1.00118.24           C  
ANISOU 1023  CA  PHE A 137    12049  22212  10662  -6575  -2056    970       C  
ATOM   1024  C   PHE A 137      36.195 -68.728 -14.769  1.00111.95           C  
ANISOU 1024  C   PHE A 137    10971  21571   9996  -6198  -1926    691       C  
ATOM   1025  O   PHE A 137      36.320 -69.928 -15.037  1.00 98.16           O  
ANISOU 1025  O   PHE A 137     8912  20132   8251  -5872  -1679    528       O  
ATOM   1026  CB  PHE A 137      34.047 -67.662 -15.359  1.00106.64           C  
ANISOU 1026  CB  PHE A 137    10923  20265   9331  -6293  -2246    963       C  
ATOM   1027  CG  PHE A 137      33.267 -66.536 -16.018  1.00109.56           C  
ANISOU 1027  CG  PHE A 137    11689  20272   9666  -6584  -2416   1278       C  
ATOM   1028  CD1 PHE A 137      33.527 -66.080 -17.302  1.00116.23           C  
ANISOU 1028  CD1 PHE A 137    12489  21383  10289  -6998  -2372   1544       C  
ATOM   1029  CD2 PHE A 137      32.394 -65.799 -15.241  1.00116.96           C  
ANISOU 1029  CD2 PHE A 137    13077  20534  10828  -6448  -2596   1332       C  
ATOM   1030  CE1 PHE A 137      32.806 -65.035 -17.847  1.00117.41           C  
ANISOU 1030  CE1 PHE A 137    13021  21140  10449  -7202  -2505   1874       C  
ATOM   1031  CE2 PHE A 137      31.682 -64.732 -15.765  1.00114.53           C  
ANISOU 1031  CE2 PHE A 137    13149  19801  10565  -6658  -2717   1646       C  
ATOM   1032  CZ  PHE A 137      31.893 -64.348 -17.072  1.00103.28           C  
ANISOU 1032  CZ  PHE A 137    11662  18655   8924  -7033  -2679   1933       C  
ATOM   1033  N   LEU A 138      36.593 -68.180 -13.625  1.00100.67           N  
ANISOU 1033  N   LEU A 138     9659  19915   8678  -6256  -2097    642       N  
ATOM   1034  CA  LEU A 138      37.196 -68.931 -12.531  1.00 99.65           C  
ANISOU 1034  CA  LEU A 138     9304  19893   8666  -5933  -2042    420       C  
ATOM   1035  C   LEU A 138      36.512 -68.486 -11.245  1.00 98.73           C  
ANISOU 1035  C   LEU A 138     9514  19309   8691  -5775  -2291    333       C  
ATOM   1036  O   LEU A 138      36.755 -67.375 -10.768  1.00100.52           O  
ANISOU 1036  O   LEU A 138     9984  19289   8920  -6114  -2493    401       O  
ATOM   1037  CB  LEU A 138      38.702 -68.680 -12.477  1.00112.17           C  
ANISOU 1037  CB  LEU A 138    10650  21786  10184  -6240  -1990    446       C  
ATOM   1038  CG  LEU A 138      39.479 -69.435 -11.406  1.00105.99           C  
ANISOU 1038  CG  LEU A 138     9600  21168   9504  -5951  -1947    260       C  
ATOM   1039  CD1 LEU A 138      39.437 -70.937 -11.640  1.00109.26           C  
ANISOU 1039  CD1 LEU A 138     9676  21868   9970  -5489  -1673    122       C  
ATOM   1040  CD2 LEU A 138      40.909 -68.933 -11.275  1.00107.51           C  
ANISOU 1040  CD2 LEU A 138     9623  21586   9642  -6309  -1969    307       C  
ATOM   1041  N   ILE A 139      35.651 -69.329 -10.683  1.00 99.41           N  
ANISOU 1041  N   ILE A 139     9616  19262   8895  -5272  -2266    173       N  
ATOM   1042  CA  ILE A 139      34.794 -68.921  -9.573  1.00 92.50           C  
ANISOU 1042  CA  ILE A 139     9105  17915   8126  -5103  -2492     93       C  
ATOM   1043  C   ILE A 139      35.165 -69.695  -8.313  1.00 93.26           C  
ANISOU 1043  C   ILE A 139     9026  18107   8303  -4725  -2471   -112       C  
ATOM   1044  O   ILE A 139      35.457 -70.897  -8.359  1.00 97.29           O  
ANISOU 1044  O   ILE A 139     9163  18946   8858  -4378  -2256   -208       O  
ATOM   1045  CB  ILE A 139      33.298 -69.069  -9.924  1.00 89.23           C  
ANISOU 1045  CB  ILE A 139     8957  17162   7782  -4836  -2516    113       C  
ATOM   1046  CG1 ILE A 139      32.936 -70.498 -10.320  1.00 86.03           C  
ANISOU 1046  CG1 ILE A 139     8230  17029   7430  -4354  -2267    -17       C  
ATOM   1047  CG2 ILE A 139      32.923 -68.122 -11.055  1.00110.19           C  
ANISOU 1047  CG2 ILE A 139    11858  19635  10374  -5216  -2565    371       C  
ATOM   1048  CD1 ILE A 139      31.442 -70.713 -10.501  1.00 82.73           C  
ANISOU 1048  CD1 ILE A 139     8121  16136   7177  -3941  -2216    -19       C  
ATOM   1049  N   ASP A 140      35.191 -68.978  -7.190  1.00113.65           N  
ANISOU 1049  N   ASP A 140    11876  20406  10901  -4816  -2690   -172       N  
ATOM   1050  CA  ASP A 140      35.545 -69.561  -5.902  1.00107.05           C  
ANISOU 1050  CA  ASP A 140    10919  19655  10100  -4503  -2716   -342       C  
ATOM   1051  C   ASP A 140      34.430 -70.474  -5.411  1.00101.31           C  
ANISOU 1051  C   ASP A 140    10246  18779   9468  -3936  -2666   -469       C  
ATOM   1052  O   ASP A 140      33.262 -70.080  -5.364  1.00 97.31           O  
ANISOU 1052  O   ASP A 140    10150  17779   9043  -3812  -2722   -464       O  
ATOM   1053  CB  ASP A 140      35.800 -68.450  -4.881  1.00107.08           C  
ANISOU 1053  CB  ASP A 140    11239  19382  10065  -4793  -2968   -389       C  
ATOM   1054  CG  ASP A 140      36.405 -68.957  -3.573  1.00136.24           C  
ANISOU 1054  CG  ASP A 140    14776  23248  13743  -4552  -3014   -540       C  
ATOM   1055  OD1 ASP A 140      36.707 -70.164  -3.446  1.00150.29           O  
ANISOU 1055  OD1 ASP A 140    16181  25364  15557  -4171  -2851   -577       O  
ATOM   1056  OD2 ASP A 140      36.562 -68.132  -2.649  1.00138.60           O1-
ANISOU 1056  OD2 ASP A 140    15334  23333  13994  -4750  -3214   -619       O1-
ATOM   1057  N   GLY A 141      34.799 -71.687  -5.019  1.00103.91           N  
ANISOU 1057  N   GLY A 141    10199  19429   9855  -3530  -2498   -560       N  
ATOM   1058  CA  GLY A 141      33.855 -72.605  -4.421  1.00 90.46           C  
ANISOU 1058  CA  GLY A 141     8499  17617   8255  -2960  -2432   -686       C  
ATOM   1059  C   GLY A 141      34.282 -73.022  -3.031  1.00 97.30           C  
ANISOU 1059  C   GLY A 141     9277  18579   9114  -2698  -2490   -783       C  
ATOM   1060  O   GLY A 141      34.125 -74.184  -2.655  1.00105.30           O  
ANISOU 1060  O   GLY A 141    10023  19754  10233  -2204  -2325   -848       O  
ATOM   1061  N   SER A 142      34.848 -72.094  -2.265  1.00 91.35           N  
ANISOU 1061  N   SER A 142     8730  17734   8243  -3026  -2713   -788       N  
ATOM   1062  CA  SER A 142      35.233 -72.414  -0.901  1.00109.78           C  
ANISOU 1062  CA  SER A 142    11016  20165  10530  -2804  -2798   -874       C  
ATOM   1063  C   SER A 142      33.997 -72.536  -0.015  1.00 96.63           C  
ANISOU 1063  C   SER A 142     9721  18098   8898  -2391  -2841   -989       C  
ATOM   1064  O   SER A 142      32.902 -72.086  -0.361  1.00 81.82           O  
ANISOU 1064  O   SER A 142     8263  15676   7150  -2322  -2792   -986       O  
ATOM   1065  CB  SER A 142      36.180 -71.353  -0.340  1.00 99.40           C  
ANISOU 1065  CB  SER A 142     9830  18854   9084  -3280  -3017   -874       C  
ATOM   1066  OG  SER A 142      35.531 -70.102  -0.200  1.00 97.03           O  
ANISOU 1066  OG  SER A 142    10047  18090   8731  -3594  -3211   -921       O  
ATOM   1067  N   GLY A 143      34.189 -73.158   1.153  1.00 95.25           N  
ANISOU 1067  N   GLY A 143     9435  18082   8675  -2055  -2863  -1057       N  
ATOM   1068  CA  GLY A 143      33.119 -73.266   2.133  1.00 89.12           C  
ANISOU 1068  CA  GLY A 143     9066  16823   7973  -1614  -2829  -1148       C  
ATOM   1069  C   GLY A 143      32.714 -71.940   2.742  1.00 96.50           C  
ANISOU 1069  C   GLY A 143    10586  17267   8814  -1928  -3040  -1235       C  
ATOM   1070  O   GLY A 143      31.657 -71.853   3.376  1.00 95.00           O  
ANISOU 1070  O   GLY A 143    10816  16560   8722  -1611  -2985  -1314       O  
ATOM   1071  N   SER A 144      33.543 -70.906   2.569  1.00100.96           N  
ANISOU 1071  N   SER A 144    11177  17970   9214  -2550  -3261  -1230       N  
ATOM   1072  CA  SER A 144      33.184 -69.550   2.969  1.00109.97           C  
ANISOU 1072  CA  SER A 144    12859  18614  10312  -2920  -3435  -1317       C  
ATOM   1073  C   SER A 144      31.980 -69.024   2.194  1.00 98.97           C  
ANISOU 1073  C   SER A 144    11871  16578   9156  -2886  -3317  -1258       C  
ATOM   1074  O   SER A 144      31.247 -68.159   2.690  1.00 87.12           O  
ANISOU 1074  O   SER A 144    10881  14501   7721  -2958  -3372  -1340       O  
ATOM   1075  CB  SER A 144      34.379 -68.619   2.763  1.00109.62           C  
ANISOU 1075  CB  SER A 144    12685  18874  10094  -3604  -3658  -1307       C  
ATOM   1076  OG  SER A 144      34.058 -67.295   3.150  1.00141.38           O  
ANISOU 1076  OG  SER A 144    17212  22403  14102  -3984  -3807  -1407       O  
ATOM   1077  N   ILE A 145      31.764 -69.520   0.982  1.00 84.56           N  
ANISOU 1077  N   ILE A 145     9821  14843   7464  -2788  -3154  -1120       N  
ATOM   1078  CA  ILE A 145      30.680 -69.038   0.137  1.00 96.72           C  
ANISOU 1078  CA  ILE A 145    11693  15841   9214  -2780  -3066  -1029       C  
ATOM   1079  C   ILE A 145      29.398 -69.738   0.577  1.00101.08           C  
ANISOU 1079  C   ILE A 145    12461  15969   9977  -2141  -2886  -1095       C  
ATOM   1080  O   ILE A 145      29.290 -70.967   0.498  1.00 98.54           O  
ANISOU 1080  O   ILE A 145    11818  15902   9719  -1684  -2707  -1104       O  
ATOM   1081  CB  ILE A 145      30.976 -69.304  -1.345  1.00 83.68           C  
ANISOU 1081  CB  ILE A 145     9709  14507   7581  -2946  -2970   -862       C  
ATOM   1082  CG1 ILE A 145      32.393 -68.850  -1.705  1.00110.16           C  
ANISOU 1082  CG1 ILE A 145    12749  18383  10724  -3521  -3110   -805       C  
ATOM   1083  CG2 ILE A 145      29.947 -68.610  -2.224  1.00 81.40           C  
ANISOU 1083  CG2 ILE A 145     9778  13685   7467  -3032  -2938   -733       C  
ATOM   1084  CD1 ILE A 145      32.672 -67.381  -1.475  1.00133.53           C  
ANISOU 1084  CD1 ILE A 145    16049  21064  13622  -4087  -3325   -798       C  
ATOM   1085  N   ILE A 146      28.432 -68.960   1.059  1.00 89.32           N  
ANISOU 1085  N   ILE A 146    11502  13812   8622  -2108  -2915  -1145       N  
ATOM   1086  CA  ILE A 146      27.185 -69.511   1.591  1.00 75.03           C  
ANISOU 1086  CA  ILE A 146     9942  11536   7032  -1520  -2746  -1219       C  
ATOM   1087  C   ILE A 146      26.311 -69.919   0.405  1.00 87.14           C  
ANISOU 1087  C   ILE A 146    11423  12880   8806  -1295  -2582  -1092       C  
ATOM   1088  O   ILE A 146      26.502 -69.383  -0.697  1.00 92.96           O  
ANISOU 1088  O   ILE A 146    12108  13682   9532  -1671  -2640   -944       O  
ATOM   1089  CB  ILE A 146      26.500 -68.506   2.540  1.00 76.17           C  
ANISOU 1089  CB  ILE A 146    10665  11031   7246  -1590  -2820  -1332       C  
ATOM   1090  CG1 ILE A 146      26.027 -67.264   1.797  1.00 97.39           C  
ANISOU 1090  CG1 ILE A 146    13688  13223  10090  -1991  -2890  -1217       C  
ATOM   1091  CG2 ILE A 146      27.456 -68.097   3.652  1.00105.54           C  
ANISOU 1091  CG2 ILE A 146    14405  15015  10680  -1871  -2999  -1480       C  
ATOM   1092  CD1 ILE A 146      25.153 -66.352   2.632  1.00128.08           C  
ANISOU 1092  CD1 ILE A 146    18147  16377  14142  -1993  -2898  -1326       C  
ATOM   1093  N   PRO A 147      25.396 -70.897   0.560  1.00 68.39           N  
ANISOU 1093  N   PRO A 147     9029  10317   6638   -696  -2374  -1142       N  
ATOM   1094  CA  PRO A 147      24.666 -71.425  -0.615  1.00 65.73           C  
ANISOU 1094  CA  PRO A 147     8560   9906   6508   -484  -2220  -1047       C  
ATOM   1095  C   PRO A 147      23.791 -70.425  -1.356  1.00 65.95           C  
ANISOU 1095  C   PRO A 147     8960   9393   6706   -701  -2286   -914       C  
ATOM   1096  O   PRO A 147      23.670 -70.527  -2.585  1.00 80.27           O  
ANISOU 1096  O   PRO A 147    10604  11346   8549   -807  -2259   -782       O  
ATOM   1097  CB  PRO A 147      23.822 -72.558  -0.014  1.00 82.05           C  
ANISOU 1097  CB  PRO A 147    10596  11789   8793    203  -1991  -1162       C  
ATOM   1098  CG  PRO A 147      24.562 -72.980   1.190  1.00 66.00           C  
ANISOU 1098  CG  PRO A 147     8436  10058   6582    330  -2006  -1271       C  
ATOM   1099  CD  PRO A 147      25.155 -71.730   1.755  1.00 66.78           C  
ANISOU 1099  CD  PRO A 147     8822  10089   6463   -185  -2256  -1285       C  
ATOM   1100  N   HIS A 148      23.157 -69.481  -0.654  1.00 77.47           N  
ANISOU 1100  N   HIS A 148    10912  10238   8285   -761  -2361   -941       N  
ATOM   1101  CA  HIS A 148      22.338 -68.485  -1.339  1.00 85.28           C  
ANISOU 1101  CA  HIS A 148    12241  10687   9475   -971  -2422   -782       C  
ATOM   1102  C   HIS A 148      23.202 -67.549  -2.173  1.00 83.13           C  
ANISOU 1102  C   HIS A 148    11900  10667   9017  -1617  -2598   -610       C  
ATOM   1103  O   HIS A 148      22.832 -67.183  -3.294  1.00 78.69           O  
ANISOU 1103  O   HIS A 148    11351  10008   8538  -1784  -2622   -405       O  
ATOM   1104  CB  HIS A 148      21.513 -67.685  -0.332  1.00 95.28           C  
ANISOU 1104  CB  HIS A 148    14037  11222  10944   -895  -2431   -866       C  
ATOM   1105  CG  HIS A 148      20.512 -66.767  -0.964  1.00115.36           C  
ANISOU 1105  CG  HIS A 148    16919  13135  13776  -1013  -2459   -689       C  
ATOM   1106  ND1 HIS A 148      19.305 -67.213  -1.458  1.00120.03           N  
ANISOU 1106  ND1 HIS A 148    17563  13373  14668   -608  -2336   -616       N  
ATOM   1107  CD2 HIS A 148      20.546 -65.434  -1.202  1.00119.73           C  
ANISOU 1107  CD2 HIS A 148    17754  13352  14387  -1491  -2594   -553       C  
ATOM   1108  CE1 HIS A 148      18.631 -66.193  -1.959  1.00115.86           C  
ANISOU 1108  CE1 HIS A 148    17333  12324  14363   -822  -2408   -428       C  
ATOM   1109  NE2 HIS A 148      19.363 -65.102  -1.819  1.00130.40           N  
ANISOU 1109  NE2 HIS A 148    19319  14155  16071  -1355  -2554   -379       N  
ATOM   1110  N   ASP A 149      24.362 -67.161  -1.640  1.00 77.52           N  
ANISOU 1110  N   ASP A 149    11105  10294   8054  -1986  -2723   -683       N  
ATOM   1111  CA  ASP A 149      25.279 -66.311  -2.386  1.00 93.58           C  
ANISOU 1111  CA  ASP A 149    13041  12596   9918  -2606  -2873   -530       C  
ATOM   1112  C   ASP A 149      25.932 -67.057  -3.536  1.00 86.59           C  
ANISOU 1112  C   ASP A 149    11665  12363   8871  -2674  -2822   -419       C  
ATOM   1113  O   ASP A 149      26.285 -66.441  -4.547  1.00 93.91           O  
ANISOU 1113  O   ASP A 149    12536  13418   9727  -3100  -2892   -222       O  
ATOM   1114  CB  ASP A 149      26.350 -65.754  -1.457  1.00 88.97           C  
ANISOU 1114  CB  ASP A 149    12471  12211   9122  -2970  -3017   -669       C  
ATOM   1115  CG  ASP A 149      25.826 -64.653  -0.563  1.00 94.11           C  
ANISOU 1115  CG  ASP A 149    13640  12201   9916  -3107  -3085   -758       C  
ATOM   1116  OD1 ASP A 149      24.850 -63.984  -0.958  1.00116.61           O  
ANISOU 1116  OD1 ASP A 149    16822  14453  13033  -3114  -3056   -630       O  
ATOM   1117  OD2 ASP A 149      26.407 -64.441   0.522  1.00 84.14           O1-
ANISOU 1117  OD2 ASP A 149    12444  11026   8501  -3225  -3167   -957       O1-
ATOM   1118  N   PHE A 150      26.109 -68.371  -3.398  1.00 74.32           N  
ANISOU 1118  N   PHE A 150     9753  11219   7266  -2266  -2682   -540       N  
ATOM   1119  CA  PHE A 150      26.704 -69.148  -4.477  1.00 73.98           C  
ANISOU 1119  CA  PHE A 150     9231  11784   7093  -2311  -2592   -470       C  
ATOM   1120  C   PHE A 150      25.825 -69.132  -5.722  1.00 78.17           C  
ANISOU 1120  C   PHE A 150     9816  12135   7749  -2268  -2527   -304       C  
ATOM   1121  O   PHE A 150      26.331 -69.078  -6.850  1.00 95.57           O  
ANISOU 1121  O   PHE A 150    11784  14724   9804  -2582  -2531   -165       O  
ATOM   1122  CB  PHE A 150      26.951 -70.580  -4.019  1.00 73.52           C  
ANISOU 1122  CB  PHE A 150     8789  12119   7025  -1836  -2420   -640       C  
ATOM   1123  CG  PHE A 150      27.564 -71.426  -5.076  1.00 71.35           C  
ANISOU 1123  CG  PHE A 150     8010  12452   6649  -1871  -2290   -604       C  
ATOM   1124  CD1 PHE A 150      28.903 -71.280  -5.390  1.00 74.30           C  
ANISOU 1124  CD1 PHE A 150     8057  13387   6786  -2305  -2357   -560       C  
ATOM   1125  CD2 PHE A 150      26.797 -72.332  -5.792  1.00 89.06           C  
ANISOU 1125  CD2 PHE A 150    10102  14694   9042  -1494  -2092   -625       C  
ATOM   1126  CE1 PHE A 150      29.475 -72.042  -6.381  1.00 80.71           C  
ANISOU 1126  CE1 PHE A 150     8405  14747   7514  -2354  -2209   -538       C  
ATOM   1127  CE2 PHE A 150      27.361 -73.091  -6.788  1.00 78.53           C  
ANISOU 1127  CE2 PHE A 150     8310  13916   7611  -1553  -1950   -622       C  
ATOM   1128  CZ  PHE A 150      28.698 -72.941  -7.083  1.00 81.64           C  
ANISOU 1128  CZ  PHE A 150     8390  14860   7770  -1982  -2000   -576       C  
ATOM   1129  N   ARG A 151      24.506 -69.182  -5.535  1.00 72.59           N  
ANISOU 1129  N   ARG A 151     9413  10857   7310  -1885  -2469   -315       N  
ATOM   1130  CA  ARG A 151      23.596 -69.065  -6.666  1.00 80.26           C  
ANISOU 1130  CA  ARG A 151    10466  11620   8411  -1856  -2446   -142       C  
ATOM   1131  C   ARG A 151      23.523 -67.637  -7.187  1.00 90.05           C  
ANISOU 1131  C   ARG A 151    12015  12551   9649  -2359  -2625    113       C  
ATOM   1132  O   ARG A 151      23.207 -67.425  -8.363  1.00 98.19           O  
ANISOU 1132  O   ARG A 151    13015  13630  10664  -2516  -2648    324       O  
ATOM   1133  CB  ARG A 151      22.213 -69.562  -6.258  1.00 75.16           C  
ANISOU 1133  CB  ARG A 151    10027  10444   8085  -1284  -2330   -232       C  
ATOM   1134  CG  ARG A 151      22.197 -71.041  -5.981  1.00 74.00           C  
ANISOU 1134  CG  ARG A 151     9534  10605   7976   -776  -2117   -447       C  
ATOM   1135  CD  ARG A 151      20.792 -71.544  -5.805  1.00100.85           C  
ANISOU 1135  CD  ARG A 151    13105  13498  11715   -236  -1987   -515       C  
ATOM   1136  NE  ARG A 151      20.145 -71.029  -4.604  1.00 75.72           N  
ANISOU 1136  NE  ARG A 151    10350   9685   8734    -44  -2010   -578       N  
ATOM   1137  CZ  ARG A 151      20.254 -71.573  -3.399  1.00 98.73           C  
ANISOU 1137  CZ  ARG A 151    13269  12564  11679    285  -1910   -769       C  
ATOM   1138  NH1 ARG A 151      21.041 -72.613  -3.176  1.00 97.42           N  
ANISOU 1138  NH1 ARG A 151    12694  12951  11370    455  -1794   -894       N  
ATOM   1139  NH2 ARG A 151      19.556 -71.059  -2.390  1.00 85.71           N  
ANISOU 1139  NH2 ARG A 151    12042  10310  10215    449  -1916   -826       N  
ATOM   1140  N   ARG A 152      23.785 -66.650  -6.324  1.00 85.28           N  
ANISOU 1140  N   ARG A 152    11711  11622   9070  -2613  -2746     97       N  
ATOM   1141  CA  ARG A 152      23.932 -65.274  -6.790  1.00 91.50           C  
ANISOU 1141  CA  ARG A 152    12741  12165   9862  -3147  -2897    337       C  
ATOM   1142  C   ARG A 152      25.141 -65.129  -7.702  1.00 88.70           C  
ANISOU 1142  C   ARG A 152    12053  12442   9206  -3635  -2949    471       C  
ATOM   1143  O   ARG A 152      25.090 -64.406  -8.705  1.00107.91           O  
ANISOU 1143  O   ARG A 152    14545  14838  11618  -3982  -3014    748       O  
ATOM   1144  CB  ARG A 152      24.043 -64.321  -5.600  1.00 95.42           C  
ANISOU 1144  CB  ARG A 152    13594  12208  10452  -3323  -2986    231       C  
ATOM   1145  CG  ARG A 152      22.783 -64.218  -4.771  1.00102.67           C  
ANISOU 1145  CG  ARG A 152    14908  12406  11695  -2915  -2926    134       C  
ATOM   1146  CD  ARG A 152      21.709 -63.490  -5.552  1.00141.07           C  
ANISOU 1146  CD  ARG A 152    20042  16720  16837  -2952  -2949    410       C  
ATOM   1147  NE  ARG A 152      20.481 -63.321  -4.788  1.00148.24           N  
ANISOU 1147  NE  ARG A 152    21331  16892  18100  -2580  -2880    330       N  
ATOM   1148  CZ  ARG A 152      19.376 -62.768  -5.269  1.00158.91           C  
ANISOU 1148  CZ  ARG A 152    22936  17673  19770  -2511  -2884    548       C  
ATOM   1149  NH1 ARG A 152      19.320 -62.302  -6.506  1.00156.58           N  
ANISOU 1149  NH1 ARG A 152    22571  17459  19465  -2789  -2970    878       N  
ATOM   1150  NH2 ARG A 152      18.302 -62.680  -4.490  1.00153.88           N  
ANISOU 1150  NH2 ARG A 152    22624  16373  19472  -2153  -2797    447       N  
ATOM   1151  N   MET A 153      26.244 -65.800  -7.361  1.00 89.68           N  
ANISOU 1151  N   MET A 153    11820  13150   9105  -3670  -2914    294       N  
ATOM   1152  CA  MET A 153      27.424 -65.778  -8.218  1.00 94.57           C  
ANISOU 1152  CA  MET A 153    12081  14397   9454  -4106  -2931    400       C  
ATOM   1153  C   MET A 153      27.166 -66.503  -9.533  1.00100.90           C  
ANISOU 1153  C   MET A 153    12616  15548  10175  -4001  -2813    518       C  
ATOM   1154  O   MET A 153      27.633 -66.060 -10.588  1.00117.59           O  
ANISOU 1154  O   MET A 153    14620  17933  12126  -4414  -2842    732       O  
ATOM   1155  CB  MET A 153      28.617 -66.385  -7.480  1.00 87.38           C  
ANISOU 1155  CB  MET A 153    10829  14008   8363  -4124  -2916    180       C  
ATOM   1156  CG  MET A 153      29.914 -66.395  -8.272  1.00102.72           C  
ANISOU 1156  CG  MET A 153    12372  16604  10054  -4571  -2916    267       C  
ATOM   1157  SD  MET A 153      31.291 -66.994  -7.280  1.00114.55           S  
ANISOU 1157  SD  MET A 153    13481  18653  11391  -4600  -2932     32       S  
ATOM   1158  CE  MET A 153      30.811 -68.701  -7.068  1.00 87.63           C  
ANISOU 1158  CE  MET A 153     9774  15465   8058  -3888  -2711   -154       C  
ATOM   1159  N   LYS A 154      26.417 -67.610  -9.492  1.00 98.07           N  
ANISOU 1159  N   LYS A 154    12152  15185   9924  -3461  -2669    374       N  
ATOM   1160  CA  LYS A 154      26.042 -68.297 -10.725  1.00 94.03           C  
ANISOU 1160  CA  LYS A 154    11412  14964   9351  -3349  -2554    449       C  
ATOM   1161  C   LYS A 154      25.127 -67.437 -11.588  1.00 98.38           C  
ANISOU 1161  C   LYS A 154    12272  15126   9983  -3508  -2656    740       C  
ATOM   1162  O   LYS A 154      25.220 -67.464 -12.822  1.00103.48           O  
ANISOU 1162  O   LYS A 154    12759  16106  10454  -3724  -2640    912       O  
ATOM   1163  CB  LYS A 154      25.364 -69.631 -10.416  1.00 90.69           C  
ANISOU 1163  CB  LYS A 154    10826  14550   9082  -2726  -2370    212       C  
ATOM   1164  CG  LYS A 154      26.278 -70.716  -9.881  1.00 81.79           C  
ANISOU 1164  CG  LYS A 154     9278  13931   7867  -2540  -2222    -31       C  
ATOM   1165  CD  LYS A 154      25.624 -72.081 -10.052  1.00 69.19           C  
ANISOU 1165  CD  LYS A 154     7441  12433   6416  -1993  -1995   -215       C  
ATOM   1166  CE  LYS A 154      24.435 -72.266  -9.129  1.00 97.26           C  
ANISOU 1166  CE  LYS A 154    11302  15372  10280  -1481  -1971   -318       C  
ATOM   1167  NZ  LYS A 154      23.847 -73.628  -9.271  1.00 87.77           N  
ANISOU 1167  NZ  LYS A 154     9834  14267   9248   -949  -1728   -509       N  
ATOM   1168  N   GLU A 155      24.226 -66.677 -10.959  1.00 99.12           N  
ANISOU 1168  N   GLU A 155    12801  14517  10342  -3400  -2755    807       N  
ATOM   1169  CA  GLU A 155      23.340 -65.804 -11.720  1.00117.56           C  
ANISOU 1169  CA  GLU A 155    15428  16439  12802  -3543  -2861   1120       C  
ATOM   1170  C   GLU A 155      24.112 -64.621 -12.296  1.00122.31           C  
ANISOU 1170  C   GLU A 155    16092  17137  13244  -4175  -2987   1406       C  
ATOM   1171  O   GLU A 155      23.780 -64.124 -13.380  1.00123.81           O  
ANISOU 1171  O   GLU A 155    16334  17323  13384  -4394  -3048   1718       O  
ATOM   1172  CB  GLU A 155      22.192 -65.322 -10.831  1.00138.95           C  
ANISOU 1172  CB  GLU A 155    18568  18340  15887  -3247  -2903   1104       C  
ATOM   1173  CG  GLU A 155      20.901 -64.999 -11.579  1.00154.60           C  
ANISOU 1173  CG  GLU A 155    20760  19898  18085  -3115  -2954   1358       C  
ATOM   1174  CD  GLU A 155      20.912 -63.656 -12.281  1.00163.32           C  
ANISOU 1174  CD  GLU A 155    22076  20782  19196  -3604  -3107   1756       C  
ATOM   1175  OE1 GLU A 155      21.626 -62.739 -11.825  1.00190.48           O  
ANISOU 1175  OE1 GLU A 155    25653  24101  22620  -3987  -3171   1803       O  
ATOM   1176  OE2 GLU A 155      20.206 -63.525 -13.303  1.00167.59           O1-
ANISOU 1176  OE2 GLU A 155    22635  21282  19762  -3608  -3161   2028       O1-
ATOM   1177  N   PHE A 156      25.134 -64.153 -11.567  1.00129.36           N  
ANISOU 1177  N   PHE A 156    16976  18115  14060  -4472  -3029   1310       N  
ATOM   1178  CA  PHE A 156      26.042 -63.124 -12.070  1.00118.47           C  
ANISOU 1178  CA  PHE A 156    15592  16892  12528  -5088  -3120   1541       C  
ATOM   1179  C   PHE A 156      26.737 -63.576 -13.346  1.00 97.80           C  
ANISOU 1179  C   PHE A 156    12595  14977   9586  -5326  -3055   1668       C  
ATOM   1180  O   PHE A 156      26.800 -62.831 -14.329  1.00105.61           O  
ANISOU 1180  O   PHE A 156    13638  16004  10485  -5702  -3110   1998       O  
ATOM   1181  CB  PHE A 156      27.076 -62.785 -10.991  1.00115.62           C  
ANISOU 1181  CB  PHE A 156    15213  16588  12129  -5314  -3163   1335       C  
ATOM   1182  CG  PHE A 156      28.187 -61.877 -11.460  1.00124.71           C  
ANISOU 1182  CG  PHE A 156    16279  17986  13118  -5949  -3232   1517       C  
ATOM   1183  CD1 PHE A 156      27.986 -60.514 -11.601  1.00112.86           C  
ANISOU 1183  CD1 PHE A 156    15104  15998  11780  -6323  -3330   1778       C  
ATOM   1184  CD2 PHE A 156      29.445 -62.396 -11.746  1.00127.07           C  
ANISOU 1184  CD2 PHE A 156    16156  18990  13137  -6168  -3179   1429       C  
ATOM   1185  CE1 PHE A 156      29.018 -59.689 -12.023  1.00105.15           C  
ANISOU 1185  CE1 PHE A 156    14037  15236  10680  -6905  -3373   1945       C  
ATOM   1186  CE2 PHE A 156      30.474 -61.577 -12.174  1.00110.62           C  
ANISOU 1186  CE2 PHE A 156    13979  17128  10924  -6750  -3227   1592       C  
ATOM   1187  CZ  PHE A 156      30.260 -60.222 -12.312  1.00116.31           C  
ANISOU 1187  CZ  PHE A 156    15031  17360  11801  -7120  -3324   1849       C  
ATOM   1188  N   VAL A 157      27.266 -64.801 -13.339  1.00 89.80           N  
ANISOU 1188  N   VAL A 157    11192  14523   8405  -5108  -2919   1413       N  
ATOM   1189  CA  VAL A 157      27.964 -65.346 -14.499  1.00 91.02           C  
ANISOU 1189  CA  VAL A 157    10958  15369   8256  -5314  -2814   1475       C  
ATOM   1190  C   VAL A 157      27.008 -65.517 -15.673  1.00111.91           C  
ANISOU 1190  C   VAL A 157    13648  18014  10858  -5208  -2795   1676       C  
ATOM   1191  O   VAL A 157      27.343 -65.187 -16.819  1.00121.05           O  
ANISOU 1191  O   VAL A 157    14708  19503  11781  -5577  -2796   1923       O  
ATOM   1192  CB  VAL A 157      28.636 -66.676 -14.115  1.00 88.81           C  
ANISOU 1192  CB  VAL A 157    10252  15610   7881  -5041  -2646   1133       C  
ATOM   1193  CG1 VAL A 157      29.214 -67.350 -15.331  1.00 94.44           C  
ANISOU 1193  CG1 VAL A 157    10563  17001   8317  -5198  -2493   1157       C  
ATOM   1194  CG2 VAL A 157      29.706 -66.442 -13.058  1.00 90.07           C  
ANISOU 1194  CG2 VAL A 157    10330  15858   8036  -5216  -2697    981       C  
ATOM   1195  N   SER A 158      25.799 -66.019 -15.400  1.00109.66           N  
ANISOU 1195  N   SER A 158    13510  17362  10794  -4711  -2780   1577       N  
ATOM   1196  CA  SER A 158      24.820 -66.279 -16.453  1.00 96.47           C  
ANISOU 1196  CA  SER A 158    11859  15699   9097  -4567  -2776   1733       C  
ATOM   1197  C   SER A 158      24.376 -64.992 -17.139  1.00105.73           C  
ANISOU 1197  C   SER A 158    13342  16545  10287  -4917  -2950   2176       C  
ATOM   1198  O   SER A 158      24.295 -64.933 -18.370  1.00117.25           O  
ANISOU 1198  O   SER A 158    14708  18327  11517  -5124  -2963   2413       O  
ATOM   1199  CB  SER A 158      23.613 -67.012 -15.868  1.00 88.52           C  
ANISOU 1199  CB  SER A 158    10958  14292   8386  -3958  -2731   1525       C  
ATOM   1200  OG  SER A 158      23.981 -68.284 -15.370  1.00114.93           O  
ANISOU 1200  OG  SER A 158    13980  17971  11719  -3615  -2543   1148       O  
ATOM   1201  N   THR A 159      24.096 -63.947 -16.354  1.00108.53           N  
ANISOU 1201  N   THR A 159    14061  16263  10914  -4995  -3076   2298       N  
ATOM   1202  CA  THR A 159      23.639 -62.683 -16.926  1.00 94.03           C  
ANISOU 1202  CA  THR A 159    12520  14039   9166  -5307  -3225   2741       C  
ATOM   1203  C   THR A 159      24.750 -61.995 -17.715  1.00 98.46           C  
ANISOU 1203  C   THR A 159    12957  15019   9435  -5910  -3243   3000       C  
ATOM   1204  O   THR A 159      24.504 -61.475 -18.809  1.00108.66           O  
ANISOU 1204  O   THR A 159    14292  16391  10603  -6156  -3308   3384       O  
ATOM   1205  CB  THR A 159      23.104 -61.775 -15.816  1.00104.60           C  
ANISOU 1205  CB  THR A 159    14263  14570  10910  -5237  -3312   2760       C  
ATOM   1206  OG1 THR A 159      22.007 -62.423 -15.160  1.00122.96           O  
ANISOU 1206  OG1 THR A 159    16708  16502  13510  -4670  -3277   2543       O  
ATOM   1207  CG2 THR A 159      22.620 -60.442 -16.376  1.00102.35           C  
ANISOU 1207  CG2 THR A 159    14273  13832  10784  -5550  -3445   3237       C  
ATOM   1208  N   VAL A 160      25.981 -62.014 -17.189  1.00 99.36           N  
ANISOU 1208  N   VAL A 160    12897  15426   9431  -6148  -3184   2804       N  
ATOM   1209  CA  VAL A 160      27.123 -61.425 -17.890  1.00117.24           C  
ANISOU 1209  CA  VAL A 160    15006  18107  11432  -6719  -3175   3016       C  
ATOM   1210  C   VAL A 160      27.395 -62.161 -19.201  1.00119.31           C  
ANISOU 1210  C   VAL A 160    14942  19078  11313  -6802  -3071   3089       C  
ATOM   1211  O   VAL A 160      27.652 -61.533 -20.236  1.00122.84           O  
ANISOU 1211  O   VAL A 160    15386  19728  11561  -7204  -3096   3448       O  
ATOM   1212  CB  VAL A 160      28.356 -61.398 -16.962  1.00107.83           C  
ANISOU 1212  CB  VAL A 160    13665  17083  10221  -6912  -3138   2744       C  
ATOM   1213  CG1 VAL A 160      29.624 -61.081 -17.726  1.00108.11           C  
ANISOU 1213  CG1 VAL A 160    13443  17668   9967  -7453  -3085   2895       C  
ATOM   1214  CG2 VAL A 160      28.168 -60.343 -15.887  1.00105.41           C  
ANISOU 1214  CG2 VAL A 160    13721  16085  10244  -6999  -3254   2752       C  
ATOM   1215  N   MET A 161      27.302 -63.497 -19.187  1.00100.86           N  
ANISOU 1215  N   MET A 161    12332  17113   8878  -6421  -2940   2753       N  
ATOM   1216  CA  MET A 161      27.413 -64.267 -20.426  1.00101.37           C  
ANISOU 1216  CA  MET A 161    12099  17818   8599  -6462  -2821   2773       C  
ATOM   1217  C   MET A 161      26.276 -63.950 -21.392  1.00127.09           C  
ANISOU 1217  C   MET A 161    15554  20913  11821  -6422  -2928   3106       C  
ATOM   1218  O   MET A 161      26.484 -63.906 -22.611  1.00132.17           O  
ANISOU 1218  O   MET A 161    16072  22016  12132  -6708  -2899   3330       O  
ATOM   1219  CB  MET A 161      27.449 -65.764 -20.125  1.00110.01           C  
ANISOU 1219  CB  MET A 161    12870  19257   9672  -6028  -2639   2321       C  
ATOM   1220  CG  MET A 161      28.771 -66.258 -19.574  1.00134.22           C  
ANISOU 1220  CG  MET A 161    15604  22732  12660  -6134  -2500   2042       C  
ATOM   1221  SD  MET A 161      28.767 -68.031 -19.258  1.00103.62           S  
ANISOU 1221  SD  MET A 161    11327  19230   8812  -5601  -2260   1554       S  
ATOM   1222  CE  MET A 161      30.447 -68.267 -18.686  1.00111.36           C  
ANISOU 1222  CE  MET A 161    11938  20667   9708  -5851  -2144   1362       C  
ATOM   1223  N   GLU A 162      25.064 -63.746 -20.867  1.00121.69           N  
ANISOU 1223  N   GLU A 162    15171  19595  11473  -6067  -3048   3144       N  
ATOM   1224  CA  GLU A 162      23.959 -63.279 -21.702  1.00101.38           C  
ANISOU 1224  CA  GLU A 162    12806  16792   8921  -6047  -3189   3516       C  
ATOM   1225  C   GLU A 162      24.219 -61.875 -22.237  1.00127.45           C  
ANISOU 1225  C   GLU A 162    16315  19930  12181  -6554  -3316   4028       C  
ATOM   1226  O   GLU A 162      23.841 -61.556 -23.370  1.00135.02           O  
ANISOU 1226  O   GLU A 162    17298  21065  12939  -6732  -3392   4401       O  
ATOM   1227  CB  GLU A 162      22.649 -63.320 -20.912  1.00 98.10           C  
ANISOU 1227  CB  GLU A 162    12661  15676   8938  -5556  -3277   3440       C  
ATOM   1228  CG  GLU A 162      22.071 -64.715 -20.708  1.00108.85           C  
ANISOU 1228  CG  GLU A 162    13827  17187  10343  -5026  -3160   3029       C  
ATOM   1229  CD  GLU A 162      20.872 -64.717 -19.777  1.00127.73           C  
ANISOU 1229  CD  GLU A 162    16490  18845  13197  -4547  -3222   2935       C  
ATOM   1230  OE1 GLU A 162      20.612 -63.673 -19.142  1.00127.35           O  
ANISOU 1230  OE1 GLU A 162    16772  18176  13438  -4628  -3335   3129       O  
ATOM   1231  OE2 GLU A 162      20.187 -65.758 -19.686  1.00119.51           O1-
ANISOU 1231  OE2 GLU A 162    15327  17836  12248  -4097  -3140   2659       O1-
ATOM   1232  N   GLN A 163      24.861 -61.019 -21.436  1.00133.11           N  
ANISOU 1232  N   GLN A 163    17177  20313  13087  -6797  -3338   4059       N  
ATOM   1233  CA  GLN A 163      25.149 -59.658 -21.879  1.00117.51           C  
ANISOU 1233  CA  GLN A 163    15387  18134  11126  -7286  -3431   4535       C  
ATOM   1234  C   GLN A 163      26.351 -59.580 -22.815  1.00127.96           C  
ANISOU 1234  C   GLN A 163    16448  20148  12025  -7779  -3336   4677       C  
ATOM   1235  O   GLN A 163      26.378 -58.718 -23.701  1.00145.58           O  
ANISOU 1235  O   GLN A 163    18770  22404  14141  -8143  -3396   5152       O  
ATOM   1236  CB  GLN A 163      25.372 -58.738 -20.678  1.00132.60           C  
ANISOU 1236  CB  GLN A 163    17552  19408  13422  -7386  -3475   4490       C  
ATOM   1237  CG  GLN A 163      24.121 -58.447 -19.864  1.00134.08           C  
ANISOU 1237  CG  GLN A 163    18078  18797  14070  -6998  -3570   4477       C  
ATOM   1238  CD  GLN A 163      24.399 -57.557 -18.668  1.00149.79           C  
ANISOU 1238  CD  GLN A 163    20313  20189  16412  -7128  -3588   4382       C  
ATOM   1239  OE1 GLN A 163      25.537 -57.152 -18.434  1.00159.90           O  
ANISOU 1239  OE1 GLN A 163    21501  21658  17594  -7513  -3546   4322       O  
ATOM   1240  NE2 GLN A 163      23.360 -57.264 -17.894  1.00147.05           N  
ANISOU 1240  NE2 GLN A 163    20270  19121  16482  -6811  -3640   4346       N  
ATOM   1241  N   LEU A 164      27.355 -60.441 -22.639  1.00122.04           N  
ANISOU 1241  N   LEU A 164    15367  19948  11055  -7802  -3178   4297       N  
ATOM   1242  CA  LEU A 164      28.565 -60.343 -23.449  1.00124.34           C  
ANISOU 1242  CA  LEU A 164    15400  20866  10979  -8283  -3062   4410       C  
ATOM   1243  C   LEU A 164      28.485 -61.093 -24.769  1.00134.78           C  
ANISOU 1243  C   LEU A 164    16487  22856  11869  -8307  -2968   4475       C  
ATOM   1244  O   LEU A 164      29.382 -60.934 -25.603  1.00127.64           O  
ANISOU 1244  O   LEU A 164    15398  22466  10635  -8728  -2864   4633       O  
ATOM   1245  CB  LEU A 164      29.788 -60.853 -22.680  1.00128.32           C  
ANISOU 1245  CB  LEU A 164    15626  21669  11462  -8348  -2927   3999       C  
ATOM   1246  CG  LEU A 164      30.309 -60.042 -21.496  1.00140.92           C  
ANISOU 1246  CG  LEU A 164    17374  22799  13368  -8501  -2998   3924       C  
ATOM   1247  CD1 LEU A 164      31.517 -60.738 -20.889  1.00142.27           C  
ANISOU 1247  CD1 LEU A 164    17199  23406  13453  -8541  -2872   3522       C  
ATOM   1248  CD2 LEU A 164      30.651 -58.627 -21.916  1.00137.84           C  
ANISOU 1248  CD2 LEU A 164    17173  22179  13023  -9027  -3066   4375       C  
ATOM   1249  N   LYS A 165      27.450 -61.901 -24.990  1.00135.79           N  
ANISOU 1249  N   LYS A 165    16612  22997  11985  -7882  -2991   4347       N  
ATOM   1250  CA  LYS A 165      27.346 -62.651 -26.241  1.00142.41           C  
ANISOU 1250  CA  LYS A 165    17223  24489  12397  -7911  -2898   4361       C  
ATOM   1251  C   LYS A 165      26.666 -61.777 -27.297  1.00140.69           C  
ANISOU 1251  C   LYS A 165    17226  24198  12030  -8139  -3061   4931       C  
ATOM   1252  O   LYS A 165      25.488 -61.931 -27.632  1.00146.88           O  
ANISOU 1252  O   LYS A 165    18138  24813  12856  -7864  -3191   5046       O  
ATOM   1253  CB  LYS A 165      26.599 -63.962 -26.029  1.00126.78           C  
ANISOU 1253  CB  LYS A 165    15103  22598  10472  -7373  -2832   3935       C  
ATOM   1254  CG  LYS A 165      26.711 -64.857 -27.244  1.00157.36           C  
ANISOU 1254  CG  LYS A 165    18680  27220  13891  -7439  -2684   3836       C  
ATOM   1255  CD  LYS A 165      25.897 -66.104 -27.179  1.00152.38           C  
ANISOU 1255  CD  LYS A 165    17906  26672  13318  -6938  -2613   3441       C  
ATOM   1256  CE  LYS A 165      26.062 -66.819 -28.495  1.00149.72           C  
ANISOU 1256  CE  LYS A 165    17290  27044  12553  -7076  -2438   3362       C  
ATOM   1257  NZ  LYS A 165      25.087 -67.901 -28.651  1.00135.18           N  
ANISOU 1257  NZ  LYS A 165    15337  25197  10828  -6597  -2358   3027       N  
ATOM   1258  N   LYS A 166      27.436 -60.815 -27.808  1.00125.70           N  
ANISOU 1258  N   LYS A 166    15365  22421   9975  -8654  -3057   5314       N  
ATOM   1259  CA  LYS A 166      26.938 -60.011 -28.918  1.00142.53           C  
ANISOU 1259  CA  LYS A 166    17662  24585  11907  -8913  -3187   5900       C  
ATOM   1260  C   LYS A 166      26.970 -60.813 -30.213  1.00170.88           C  
ANISOU 1260  C   LYS A 166    20978  28910  15038  -8944  -3076   5816       C  
ATOM   1261  O   LYS A 166      25.944 -60.956 -30.890  1.00170.01           O  
ANISOU 1261  O   LYS A 166    20908  28762  14924  -8721  -3182   5918       O  
ATOM   1262  CB  LYS A 166      27.746 -58.720 -29.052  1.00142.22           C  
ANISOU 1262  CB  LYS A 166    17737  24403  11898  -9436  -3191   6329       C  
ATOM   1263  CG  LYS A 166      27.179 -57.760 -30.089  1.00153.07           C  
ANISOU 1263  CG  LYS A 166    19250  25618  13290  -9553  -3338   6836       C  
ATOM   1264  CD  LYS A 166      27.930 -56.440 -30.128  1.00144.16           C  
ANISOU 1264  CD  LYS A 166    18222  24226  12326  -9952  -3341   7167       C  
ATOM   1265  CE  LYS A 166      27.341 -55.514 -31.184  1.00165.03           C  
ANISOU 1265  CE  LYS A 166    20977  26727  15000 -10005  -3478   7656       C  
ATOM   1266  NZ  LYS A 166      28.054 -54.209 -31.259  1.00174.85           N  
ANISOU 1266  NZ  LYS A 166    22313  27701  16420 -10351  -3463   7975       N  
ATOM   1267  N   SER A 167      28.138 -61.365 -30.554  1.00176.37           N  
ANISOU 1267  N   SER A 167    21349  30210  15452  -9169  -2838   5545       N  
ATOM   1268  CA  SER A 167      28.327 -62.262 -31.687  1.00170.59           C  
ANISOU 1268  CA  SER A 167    20290  30126  14399  -9158  -2658   5299       C  
ATOM   1269  C   SER A 167      29.693 -62.923 -31.565  1.00176.47           C  
ANISOU 1269  C   SER A 167    20693  31389  14968  -9348  -2383   4925       C  
ATOM   1270  O   SER A 167      30.660 -62.274 -31.157  1.00190.90           O  
ANISOU 1270  O   SER A 167    22534  33173  16826  -9674  -2354   5045       O  
ATOM   1271  CB  SER A 167      28.232 -61.521 -33.029  1.00139.55           C  
ANISOU 1271  CB  SER A 167    16389  26357  10278  -9432  -2728   5709       C  
ATOM   1272  OG  SER A 167      28.396 -62.415 -34.116  1.00140.98           O  
ANISOU 1272  OG  SER A 167    16269  27161  10138  -9434  -2548   5453       O  
ATOM   1273  N   LYS A 168      29.752 -64.212 -31.928  1.00155.06           N  
ANISOU 1273  N   LYS A 168    17663  29136  12118  -9134  -2169   4466       N  
ATOM   1274  CA  LYS A 168      30.996 -64.985 -32.079  1.00155.22           C  
ANISOU 1274  CA  LYS A 168    17291  29715  11970  -9289  -1878   4090       C  
ATOM   1275  C   LYS A 168      31.822 -65.043 -30.793  1.00159.28           C  
ANISOU 1275  C   LYS A 168    17749  30129  12640  -9313  -1816   3909       C  
ATOM   1276  O   LYS A 168      33.047 -64.902 -30.819  1.00153.61           O  
ANISOU 1276  O   LYS A 168    16839  29686  11839  -9626  -1684   3860       O  
ATOM   1277  CB  LYS A 168      31.854 -64.434 -33.225  1.00138.13           C  
ANISOU 1277  CB  LYS A 168    15022  27929   9533  -9738  -1822   4303       C  
ATOM   1278  CG  LYS A 168      31.305 -64.636 -34.626  1.00144.95           C  
ANISOU 1278  CG  LYS A 168    15831  29092  10153  -9750  -1812   4377       C  
ATOM   1279  CD  LYS A 168      32.282 -64.061 -35.649  1.00181.22           C  
ANISOU 1279  CD  LYS A 168    20336  34050  14469 -10189  -1754   4576       C  
ATOM   1280  CE  LYS A 168      31.782 -64.213 -37.076  1.00170.85           C  
ANISOU 1280  CE  LYS A 168    18975  33069  12871 -10240  -1748   4671       C  
ATOM   1281  NZ  LYS A 168      32.741 -63.631 -38.059  1.00165.98           N  
ANISOU 1281  NZ  LYS A 168    18294  32796  11974 -10654  -1686   4876       N  
ATOM   1282  N   THR A 169      31.164 -65.263 -29.659  1.00139.42           N  
ANISOU 1282  N   THR A 169    15398  27209  10366  -8953  -1933   3782       N  
ATOM   1283  CA  THR A 169      31.846 -65.327 -28.372  1.00144.51           C  
ANISOU 1283  CA  THR A 169    15963  27595  11348  -8851  -1902   3520       C  
ATOM   1284  C   THR A 169      31.763 -66.742 -27.818  1.00142.37           C  
ANISOU 1284  C   THR A 169    15407  27477  11209  -8381  -1734   2964       C  
ATOM   1285  O   THR A 169      30.694 -67.362 -27.845  1.00142.26           O  
ANISOU 1285  O   THR A 169    15454  27339  11260  -7978  -1776   2817       O  
ATOM   1286  CB  THR A 169      31.236 -64.352 -27.362  1.00152.14           C  
ANISOU 1286  CB  THR A 169    17317  27757  12731  -8721  -2174   3722       C  
ATOM   1287  OG1 THR A 169      29.917 -64.784 -27.023  1.00159.51           O  
ANISOU 1287  OG1 THR A 169    18422  28316  13868  -8218  -2298   3607       O  
ATOM   1288  CG2 THR A 169      31.163 -62.953 -27.947  1.00144.25           C  
ANISOU 1288  CG2 THR A 169    16608  26545  11654  -9148  -2333   4301       C  
ATOM   1289  N   LEU A 170      32.885 -67.245 -27.311  1.00124.80           N  
ANISOU 1289  N   LEU A 170    12859  25511   9050  -8432  -1541   2668       N  
ATOM   1290  CA  LEU A 170      32.936 -68.536 -26.640  1.00131.34           C  
ANISOU 1290  CA  LEU A 170    13393  26444  10068  -7988  -1369   2168       C  
ATOM   1291  C   LEU A 170      33.225 -68.337 -25.158  1.00127.27           C  
ANISOU 1291  C   LEU A 170    12934  25472   9952  -7796  -1478   2039       C  
ATOM   1292  O   LEU A 170      34.020 -67.469 -24.783  1.00138.41           O  
ANISOU 1292  O   LEU A 170    14402  26776  11414  -8134  -1560   2213       O  
ATOM   1293  CB  LEU A 170      33.992 -69.454 -27.261  1.00117.27           C  
ANISOU 1293  CB  LEU A 170    11191  25306   8059  -8084   -993   1905       C  
ATOM   1294  CG  LEU A 170      33.740 -69.877 -28.709  1.00117.70           C  
ANISOU 1294  CG  LEU A 170    11137  25905   7679  -8251   -858   1917       C  
ATOM   1295  CD1 LEU A 170      34.823 -70.835 -29.196  1.00119.09           C  
ANISOU 1295  CD1 LEU A 170    11029  26480   7741  -8133   -608   1510       C  
ATOM   1296  CD2 LEU A 170      32.354 -70.476 -28.860  1.00114.74           C  
ANISOU 1296  CD2 LEU A 170    10836  25307   7455  -7826   -879   1791       C  
ATOM   1297  N   PHE A 171      32.578 -69.149 -24.320  1.00106.96           N  
ANISOU 1297  N   PHE A 171    10348  22632   7662  -7250  -1466   1729       N  
ATOM   1298  CA  PHE A 171      32.666 -69.014 -22.874  1.00104.46           C  
ANISOU 1298  CA  PHE A 171    10125  21858   7706  -7005  -1581   1601       C  
ATOM   1299  C   PHE A 171      33.076 -70.329 -22.224  1.00101.53           C  
ANISOU 1299  C   PHE A 171     9430  21622   7523  -6544  -1303   1176       C  
ATOM   1300  O   PHE A 171      32.828 -71.413 -22.758  1.00100.19           O  
ANISOU 1300  O   PHE A 171     9038  21733   7297  -6281  -1064    947       O  
ATOM   1301  CB  PHE A 171      31.334 -68.538 -22.278  1.00101.94           C  
ANISOU 1301  CB  PHE A 171    10242  20854   7637  -6691  -1831   1708       C  
ATOM   1302  CG  PHE A 171      31.043 -67.083 -22.519  1.00104.82           C  
ANISOU 1302  CG  PHE A 171    11010  20836   7983  -7043  -2069   2150       C  
ATOM   1303  CD1 PHE A 171      31.641 -66.110 -21.733  1.00107.40           C  
ANISOU 1303  CD1 PHE A 171    11493  20853   8463  -7298  -2202   2272       C  
ATOM   1304  CD2 PHE A 171      30.167 -66.688 -23.517  1.00106.22           C  
ANISOU 1304  CD2 PHE A 171    11396  20956   8005  -7120  -2159   2446       C  
ATOM   1305  CE1 PHE A 171      31.374 -64.769 -21.941  1.00126.63           C  
ANISOU 1305  CE1 PHE A 171    14284  22898  10931  -7620  -2392   2676       C  
ATOM   1306  CE2 PHE A 171      29.895 -65.347 -23.731  1.00109.10           C  
ANISOU 1306  CE2 PHE A 171    12113  20945   8393  -7430  -2365   2888       C  
ATOM   1307  CZ  PHE A 171      30.500 -64.388 -22.941  1.00119.34           C  
ANISOU 1307  CZ  PHE A 171    13561  21904   9877  -7677  -2467   2999       C  
ATOM   1308  N   SER A 172      33.717 -70.212 -21.059  1.00106.93           N  
ANISOU 1308  N   SER A 172    10094  22104   8432  -6457  -1340   1078       N  
ATOM   1309  CA  SER A 172      34.124 -71.357 -20.251  1.00 98.20           C  
ANISOU 1309  CA  SER A 172     8714  21064   7534  -6009  -1129    730       C  
ATOM   1310  C   SER A 172      34.094 -70.983 -18.776  1.00103.06           C  
ANISOU 1310  C   SER A 172     9492  21239   8428  -5837  -1335    687       C  
ATOM   1311  O   SER A 172      34.232 -69.810 -18.414  1.00115.56           O  
ANISOU 1311  O   SER A 172    11334  22560  10015  -6163  -1581    898       O  
ATOM   1312  CB  SER A 172      35.523 -71.851 -20.619  1.00115.60           C  
ANISOU 1312  CB  SER A 172    10588  23732   9602  -6141   -852    629       C  
ATOM   1313  OG  SER A 172      35.533 -72.449 -21.894  1.00130.77           O  
ANISOU 1313  OG  SER A 172    12353  26068  11267  -6199   -623    573       O  
ATOM   1314  N   LEU A 173      33.931 -71.999 -17.929  1.00108.44           N  
ANISOU 1314  N   LEU A 173    10016  21850   9336  -5333  -1224    408       N  
ATOM   1315  CA  LEU A 173      33.831 -71.813 -16.488  1.00104.14           C  
ANISOU 1315  CA  LEU A 173     9608  20932   9030  -5112  -1402    331       C  
ATOM   1316  C   LEU A 173      34.482 -72.978 -15.758  1.00 99.49           C  
ANISOU 1316  C   LEU A 173     8674  20530   8597  -4724  -1180     71       C  
ATOM   1317  O   LEU A 173      34.322 -74.139 -16.141  1.00 88.19           O  
ANISOU 1317  O   LEU A 173     6995  19305   7210  -4397   -917   -114       O  
ATOM   1318  CB  LEU A 173      32.362 -71.653 -16.050  1.00 88.25           C  
ANISOU 1318  CB  LEU A 173     7924  18444   7164  -4827  -1611    324       C  
ATOM   1319  CG  LEU A 173      32.027 -71.432 -14.570  1.00 93.20           C  
ANISOU 1319  CG  LEU A 173     8763  18644   8006  -4580  -1810    236       C  
ATOM   1320  CD1 LEU A 173      30.908 -70.447 -14.447  1.00 95.80           C  
ANISOU 1320  CD1 LEU A 173     9634  18331   8433  -4572  -2018    417       C  
ATOM   1321  CD2 LEU A 173      31.586 -72.733 -13.909  1.00124.04           C  
ANISOU 1321  CD2 LEU A 173    12472  22535  12122  -3964  -1637    -42       C  
ATOM   1322  N   MET A 174      35.197 -72.650 -14.686  1.00103.03           N  
ANISOU 1322  N   MET A 174     9128  20886   9134  -4759  -1295     62       N  
ATOM   1323  CA  MET A 174      35.870 -73.632 -13.842  1.00108.69           C  
ANISOU 1323  CA  MET A 174     9548  21749  10000  -4410  -1140   -130       C  
ATOM   1324  C   MET A 174      35.703 -73.217 -12.390  1.00 97.71           C  
ANISOU 1324  C   MET A 174     8345  20027   8753  -4279  -1389   -158       C  
ATOM   1325  O   MET A 174      36.237 -72.176 -11.990  1.00 94.47           O  
ANISOU 1325  O   MET A 174     8104  19512   8278  -4639  -1596    -42       O  
ATOM   1326  CB  MET A 174      37.355 -73.714 -14.200  1.00123.47           C  
ANISOU 1326  CB  MET A 174    11149  24008  11755  -4670   -990    -98       C  
ATOM   1327  CG  MET A 174      38.138 -74.776 -13.453  1.00118.80           C  
ANISOU 1327  CG  MET A 174    10249  23575  11313  -4316   -828   -261       C  
ATOM   1328  SD  MET A 174      39.916 -74.697 -13.767  1.00126.35           S  
ANISOU 1328  SD  MET A 174    10942  24909  12157  -4645   -729   -204       S  
ATOM   1329  CE  MET A 174      40.006 -75.275 -15.457  1.00139.26           C  
ANISOU 1329  CE  MET A 174    12457  26838  13617  -4725   -437   -242       C  
ATOM   1330  N   GLN A 175      34.977 -74.008 -11.597  1.00 85.32           N  
ANISOU 1330  N   GLN A 175     6757  18294   7369  -3774  -1363   -320       N  
ATOM   1331  CA  GLN A 175      35.070 -73.747 -10.169  1.00 84.99           C  
ANISOU 1331  CA  GLN A 175     6838  18037   7418  -3647  -1564   -366       C  
ATOM   1332  C   GLN A 175      36.417 -74.200  -9.640  1.00 87.04           C  
ANISOU 1332  C   GLN A 175     6771  18614   7688  -3643  -1464   -399       C  
ATOM   1333  O   GLN A 175      37.159 -74.954 -10.278  1.00113.59           O  
ANISOU 1333  O   GLN A 175     9805  22315  11037  -3613  -1205   -422       O  
ATOM   1334  CB  GLN A 175      34.024 -74.480  -9.320  1.00 82.67           C  
ANISOU 1334  CB  GLN A 175     6599  17504   7306  -3089  -1566   -521       C  
ATOM   1335  CG  GLN A 175      32.625 -74.010  -9.330  1.00 86.55           C  
ANISOU 1335  CG  GLN A 175     7481  17574   7831  -2991  -1735   -514       C  
ATOM   1336  CD  GLN A 175      31.913 -74.602  -8.147  1.00 82.92           C  
ANISOU 1336  CD  GLN A 175     7146  16780   7581  -2419  -1706   -650       C  
ATOM   1337  OE1 GLN A 175      32.524 -74.828  -7.112  1.00 93.52           O  
ANISOU 1337  OE1 GLN A 175     8353  18252   8928  -2315  -1758   -711       O  
ATOM   1338  NE2 GLN A 175      30.689 -75.033  -8.356  1.00113.79           N  
ANISOU 1338  NE2 GLN A 175    11231  20338  11666  -2019  -1588   -706       N  
ATOM   1339  N   TYR A 176      36.689 -73.759  -8.425  1.00 87.83           N  
ANISOU 1339  N   TYR A 176     6989  18574   7808  -3650  -1678   -412       N  
ATOM   1340  CA  TYR A 176      38.022 -73.750  -7.887  1.00 92.74           C  
ANISOU 1340  CA  TYR A 176     7388  19452   8398  -3796  -1691   -393       C  
ATOM   1341  C   TYR A 176      37.749 -73.994  -6.414  1.00109.50           C  
ANISOU 1341  C   TYR A 176     9584  21415  10606  -3459  -1836   -489       C  
ATOM   1342  O   TYR A 176      36.902 -73.317  -5.824  1.00106.43           O  
ANISOU 1342  O   TYR A 176     9573  20662  10205  -3457  -2059   -516       O  
ATOM   1343  CB  TYR A 176      38.651 -72.384  -8.296  1.00 97.27           C  
ANISOU 1343  CB  TYR A 176     8141  19997   8818  -4407  -1865   -254       C  
ATOM   1344  CG  TYR A 176      39.151 -71.234  -7.392  1.00 97.61           C  
ANISOU 1344  CG  TYR A 176     8408  19871   8809  -4739  -2153   -226       C  
ATOM   1345  CD1 TYR A 176      39.181 -71.263  -6.006  1.00 97.47           C  
ANISOU 1345  CD1 TYR A 176     8461  19738   8833  -4547  -2320   -329       C  
ATOM   1346  CD2 TYR A 176      39.235 -69.969  -7.969  1.00106.66           C  
ANISOU 1346  CD2 TYR A 176     9804  20864   9860  -5249  -2282    -98       C  
ATOM   1347  CE1 TYR A 176      39.552 -70.205  -5.276  1.00119.51           C  
ANISOU 1347  CE1 TYR A 176    11479  22363  11566  -4862  -2566   -334       C  
ATOM   1348  CE2 TYR A 176      39.564 -68.856  -7.234  1.00108.52           C  
ANISOU 1348  CE2 TYR A 176    10278  20887  10068  -5569  -2527    -93       C  
ATOM   1349  CZ  TYR A 176      39.719 -68.985  -5.877  1.00112.40           C  
ANISOU 1349  CZ  TYR A 176    10795  21315  10598  -5373  -2667   -230       C  
ATOM   1350  OH  TYR A 176      40.056 -67.897  -5.111  1.00138.86           O  
ANISOU 1350  OH  TYR A 176    14382  24464  13915  -5693  -2900   -263       O  
ATOM   1351  N   SER A 177      38.408 -74.983  -5.844  1.00120.84           N  
ANISOU 1351  N   SER A 177    10685  23105  12124  -3158  -1702   -535       N  
ATOM   1352  CA  SER A 177      38.338 -75.234  -4.415  1.00 91.18           C  
ANISOU 1352  CA  SER A 177     6958  19275   8411  -2862  -1837   -595       C  
ATOM   1353  C   SER A 177      39.663 -75.892  -4.092  1.00110.32           C  
ANISOU 1353  C   SER A 177     8988  22069  10858  -2822  -1732   -555       C  
ATOM   1354  O   SER A 177      40.678 -75.563  -4.719  1.00114.02           O  
ANISOU 1354  O   SER A 177     9307  22758  11258  -3187  -1701   -484       O  
ATOM   1355  CB  SER A 177      37.129 -76.089  -4.021  1.00 91.90           C  
ANISOU 1355  CB  SER A 177     7097  19174   8646  -2301  -1737   -693       C  
ATOM   1356  OG  SER A 177      37.245 -77.422  -4.479  1.00 99.64           O  
ANISOU 1356  OG  SER A 177     7729  20341   9788  -1928  -1394   -720       O  
ATOM   1357  N   GLU A 178      39.685 -76.714  -3.041  1.00130.22           N  
ANISOU 1357  N   GLU A 178    11370  24642  13465  -2404  -1710   -586       N  
ATOM   1358  CA  GLU A 178      40.694 -77.764  -2.903  1.00136.99           C  
ANISOU 1358  CA  GLU A 178    11831  25799  14419  -2201  -1516   -538       C  
ATOM   1359  C   GLU A 178      41.011 -78.453  -4.231  1.00136.48           C  
ANISOU 1359  C   GLU A 178    11558  25854  14445  -2196  -1198   -534       C  
ATOM   1360  O   GLU A 178      42.179 -78.627  -4.590  1.00135.59           O  
ANISOU 1360  O   GLU A 178    11206  25986  14328  -2376  -1125   -475       O  
ATOM   1361  CB  GLU A 178      40.195 -78.787  -1.888  1.00133.32           C  
ANISOU 1361  CB  GLU A 178    11306  25259  14090  -1628  -1436   -564       C  
ATOM   1362  CG  GLU A 178      40.180 -78.258  -0.486  1.00133.81           C  
ANISOU 1362  CG  GLU A 178    11521  25291  14030  -1622  -1740   -561       C  
ATOM   1363  CD  GLU A 178      39.355 -79.103   0.453  1.00140.46           C  
ANISOU 1363  CD  GLU A 178    12400  25992  14977  -1050  -1668   -589       C  
ATOM   1364  OE1 GLU A 178      38.639 -79.997  -0.041  1.00153.96           O  
ANISOU 1364  OE1 GLU A 178    14072  27545  16882   -672  -1386   -624       O  
ATOM   1365  OE2 GLU A 178      39.418 -78.873   1.680  1.00155.16           O1-
ANISOU 1365  OE2 GLU A 178    14357  27873  16726   -980  -1886   -578       O1-
ATOM   1366  N   GLU A 179      39.978 -78.828  -4.984  1.00120.58           N  
ANISOU 1366  N   GLU A 179     9656  23650  12509  -1997  -1020   -608       N  
ATOM   1367  CA  GLU A 179      40.125 -79.353  -6.333  1.00120.14           C  
ANISOU 1367  CA  GLU A 179     9495  23656  12497  -2033   -749   -636       C  
ATOM   1368  C   GLU A 179      39.343 -78.488  -7.313  1.00111.08           C  
ANISOU 1368  C   GLU A 179     8575  22414  11216  -2335   -799   -648       C  
ATOM   1369  O   GLU A 179      38.486 -77.687  -6.927  1.00111.64           O  
ANISOU 1369  O   GLU A 179     8910  22276  11232  -2410  -1016   -647       O  
ATOM   1370  CB  GLU A 179      39.668 -80.813  -6.388  1.00130.02           C  
ANISOU 1370  CB  GLU A 179    10686  24718  13999  -1485   -465   -719       C  
ATOM   1371  CG  GLU A 179      40.604 -81.730  -5.639  1.00140.06           C  
ANISOU 1371  CG  GLU A 179    11737  26049  15431  -1242   -395   -662       C  
ATOM   1372  CD  GLU A 179      40.068 -83.131  -5.543  1.00152.00           C  
ANISOU 1372  CD  GLU A 179    13290  27211  17250   -720   -154   -714       C  
ATOM   1373  OE1 GLU A 179      38.893 -83.329  -5.910  1.00135.82           O  
ANISOU 1373  OE1 GLU A 179    11456  24875  15276   -525    -65   -808       O  
ATOM   1374  OE2 GLU A 179      40.818 -84.032  -5.109  1.00176.55           O1-
ANISOU 1374  OE2 GLU A 179    16236  30284  20558   -526    -63   -648       O1-
ATOM   1375  N   PHE A 180      39.651 -78.667  -8.591  1.00 95.15           N  
ANISOU 1375  N   PHE A 180     6477  20526   9148  -2507   -611   -654       N  
ATOM   1376  CA  PHE A 180      39.254 -77.736  -9.633  1.00111.53           C  
ANISOU 1376  CA  PHE A 180     8728  22604  11043  -2910   -669   -608       C  
ATOM   1377  C   PHE A 180      38.417 -78.475 -10.658  1.00121.12           C  
ANISOU 1377  C   PHE A 180     9967  23745  12307  -2685   -430   -713       C  
ATOM   1378  O   PHE A 180      38.680 -79.640 -10.969  1.00137.04           O  
ANISOU 1378  O   PHE A 180    11833  25774  14461  -2384   -187   -812       O  
ATOM   1379  CB  PHE A 180      40.481 -77.110 -10.274  1.00119.34           C  
ANISOU 1379  CB  PHE A 180     9612  23864  11866  -3400   -689   -504       C  
ATOM   1380  CG  PHE A 180      41.441 -76.585  -9.264  1.00127.67           C  
ANISOU 1380  CG  PHE A 180    10600  25002  12909  -3577   -894   -430       C  
ATOM   1381  CD1 PHE A 180      41.197 -75.398  -8.604  1.00106.84           C  
ANISOU 1381  CD1 PHE A 180     8219  22188  10189  -3848  -1201   -366       C  
ATOM   1382  CD2 PHE A 180      42.570 -77.317  -8.937  1.00136.09           C  
ANISOU 1382  CD2 PHE A 180    11367  26276  14066  -3452   -792   -434       C  
ATOM   1383  CE1 PHE A 180      42.075 -74.939  -7.652  1.00119.32           C  
ANISOU 1383  CE1 PHE A 180     9749  23835  11752  -4005  -1396   -328       C  
ATOM   1384  CE2 PHE A 180      43.452 -76.863  -7.991  1.00138.94           C  
ANISOU 1384  CE2 PHE A 180    11643  26736  14411  -3609   -992   -370       C  
ATOM   1385  CZ  PHE A 180      43.210 -75.670  -7.352  1.00137.93           C  
ANISOU 1385  CZ  PHE A 180    11765  26465  14177  -3891  -1293   -326       C  
ATOM   1386  N   ARG A 181      37.402 -77.793 -11.170  1.00 94.60           N  
ANISOU 1386  N   ARG A 181     6834  20252   8857  -2837   -525   -688       N  
ATOM   1387  CA  ARG A 181      36.209 -78.473 -11.655  1.00 81.96           C  
ANISOU 1387  CA  ARG A 181     5304  18476   7361  -2496   -374   -811       C  
ATOM   1388  C   ARG A 181      35.776 -77.847 -12.978  1.00 98.22           C  
ANISOU 1388  C   ARG A 181     7482  20619   9217  -2856   -379   -749       C  
ATOM   1389  O   ARG A 181      35.153 -76.782 -12.995  1.00109.06           O  
ANISOU 1389  O   ARG A 181     9097  21841  10499  -3120   -623   -627       O  
ATOM   1390  CB  ARG A 181      35.121 -78.384 -10.591  1.00 89.42           C  
ANISOU 1390  CB  ARG A 181     6416  19098   8463  -2175   -530   -849       C  
ATOM   1391  CG  ARG A 181      33.926 -79.205 -10.887  1.00114.33           C  
ANISOU 1391  CG  ARG A 181     9622  22028  11789  -1743   -359   -991       C  
ATOM   1392  CD  ARG A 181      34.249 -80.668 -10.866  1.00104.08           C  
ANISOU 1392  CD  ARG A 181     8191  20658  10696  -1315    -66  -1120       C  
ATOM   1393  NE  ARG A 181      33.094 -81.402 -11.361  1.00100.72           N  
ANISOU 1393  NE  ARG A 181     7894  19937  10438   -973     86  -1255       N  
ATOM   1394  CZ  ARG A 181      32.837 -81.577 -12.649  1.00130.59           C  
ANISOU 1394  CZ  ARG A 181    11694  23792  14134  -1104    199  -1318       C  
ATOM   1395  NH1 ARG A 181      33.679 -81.165 -13.585  1.00133.48           N  
ANISOU 1395  NH1 ARG A 181    11952  24515  14248  -1536    211  -1261       N  
ATOM   1396  NH2 ARG A 181      31.703 -82.170 -13.008  1.00133.83           N  
ANISOU 1396  NH2 ARG A 181    12245  23898  14708   -804    293  -1439       N  
ATOM   1397  N   ILE A 182      36.093 -78.521 -14.080  1.00 83.72           N  
ANISOU 1397  N   ILE A 182     5523  18975   7313  -2861   -138   -828       N  
ATOM   1398  CA  ILE A 182      35.773 -78.018 -15.412  1.00 85.04           C  
ANISOU 1398  CA  ILE A 182     5774  19296   7241  -3208   -120   -766       C  
ATOM   1399  C   ILE A 182      34.294 -78.301 -15.672  1.00 94.80           C  
ANISOU 1399  C   ILE A 182     7144  20313   8562  -2939   -105   -855       C  
ATOM   1400  O   ILE A 182      33.906 -79.442 -15.926  1.00 93.75           O  
ANISOU 1400  O   ILE A 182     6952  20092   8576  -2545    104  -1057       O  
ATOM   1401  CB  ILE A 182      36.656 -78.665 -16.487  1.00106.10           C  
ANISOU 1401  CB  ILE A 182     8276  22245   9792  -3302    108   -850       C  
ATOM   1402  CG1 ILE A 182      38.131 -78.380 -16.227  1.00124.52           C  
ANISOU 1402  CG1 ILE A 182    10457  24781  12073  -3556     87   -760       C  
ATOM   1403  CG2 ILE A 182      36.266 -78.171 -17.875  1.00 88.99           C  
ANISOU 1403  CG2 ILE A 182     6198  20279   7335  -3655    125   -786       C  
ATOM   1404  CD1 ILE A 182      39.079 -79.169 -17.106  1.00117.81           C  
ANISOU 1404  CD1 ILE A 182     9424  24134  11202  -3569    303   -870       C  
ATOM   1405  N   HIS A 183      33.459 -77.265 -15.621  1.00 93.21           N  
ANISOU 1405  N   HIS A 183     7168  19947   8300  -3149   -361   -703       N  
ATOM   1406  CA  HIS A 183      32.035 -77.486 -15.845  1.00 87.74           C  
ANISOU 1406  CA  HIS A 183     6599  19029   7707  -2889   -385   -777       C  
ATOM   1407  C   HIS A 183      31.648 -77.430 -17.314  1.00 96.16           C  
ANISOU 1407  C   HIS A 183     7681  20308   8548  -3125   -303   -748       C  
ATOM   1408  O   HIS A 183      30.889 -78.289 -17.775  1.00 89.12           O  
ANISOU 1408  O   HIS A 183     6734  19388   7739  -2810   -131   -934       O  
ATOM   1409  CB  HIS A 183      31.202 -76.489 -15.044  1.00 87.61           C  
ANISOU 1409  CB  HIS A 183     6907  18621   7760  -2923   -754   -644       C  
ATOM   1410  CG  HIS A 183      31.289 -76.712 -13.574  1.00 83.86           C  
ANISOU 1410  CG  HIS A 183     6430  17928   7505  -2594   -825   -727       C  
ATOM   1411  ND1 HIS A 183      32.155 -76.014 -12.765  1.00 90.12           N  
ANISOU 1411  ND1 HIS A 183     7292  18707   8242  -2831  -1002   -621       N  
ATOM   1412  CD2 HIS A 183      30.688 -77.631 -12.783  1.00 80.59           C  
ANISOU 1412  CD2 HIS A 183     5930  17331   7361  -2035   -710   -912       C  
ATOM   1413  CE1 HIS A 183      32.028 -76.451 -11.526  1.00 77.87           C  
ANISOU 1413  CE1 HIS A 183     5713  16992   6882  -2446  -1028   -731       C  
ATOM   1414  NE2 HIS A 183      31.150 -77.435 -11.508  1.00 82.58           N  
ANISOU 1414  NE2 HIS A 183     6212  17482   7682  -1952   -845   -897       N  
ATOM   1415  N   PHE A 184      32.137 -76.447 -18.064  1.00 98.20           N  
ANISOU 1415  N   PHE A 184     8031  20764   8518  -3667   -423   -518       N  
ATOM   1416  CA  PHE A 184      31.966 -76.476 -19.508  1.00 97.81           C  
ANISOU 1416  CA  PHE A 184     7954  21014   8196  -3915   -313   -484       C  
ATOM   1417  C   PHE A 184      33.124 -75.767 -20.197  1.00111.38           C  
ANISOU 1417  C   PHE A 184     9644  23065   9608  -4454   -310   -290       C  
ATOM   1418  O   PHE A 184      33.634 -74.755 -19.707  1.00103.92           O  
ANISOU 1418  O   PHE A 184     8832  22009   8643  -4759   -518    -74       O  
ATOM   1419  CB  PHE A 184      30.616 -75.880 -19.951  1.00 84.14           C  
ANISOU 1419  CB  PHE A 184     6487  19065   6419  -3972   -548   -344       C  
ATOM   1420  CG  PHE A 184      30.383 -74.457 -19.521  1.00 85.11           C  
ANISOU 1420  CG  PHE A 184     6992  18838   6508  -4267   -937    -28       C  
ATOM   1421  CD1 PHE A 184      30.731 -73.395 -20.346  1.00 88.78           C  
ANISOU 1421  CD1 PHE A 184     7616  19434   6684  -4808  -1072    280       C  
ATOM   1422  CD2 PHE A 184      29.761 -74.184 -18.312  1.00 88.92           C  
ANISOU 1422  CD2 PHE A 184     7713  18827   7247  -3988  -1155    -39       C  
ATOM   1423  CE1 PHE A 184      30.496 -72.089 -19.954  1.00 89.86           C  
ANISOU 1423  CE1 PHE A 184     8133  19190   6819  -5068  -1411    572       C  
ATOM   1424  CE2 PHE A 184      29.519 -72.884 -17.918  1.00102.07           C  
ANISOU 1424  CE2 PHE A 184     9819  20042   8923  -4205  -1448    238       C  
ATOM   1425  CZ  PHE A 184      29.887 -71.836 -18.738  1.00 87.24           C  
ANISOU 1425  CZ  PHE A 184     8081  18282   6786  -4748  -1577    542       C  
ATOM   1426  N   THR A 185      33.531 -76.321 -21.336  1.00107.50           N  
ANISOU 1426  N   THR A 185     9004  22956   8884  -4557    -82   -392       N  
ATOM   1427  CA  THR A 185      34.606 -75.795 -22.159  1.00100.69           C  
ANISOU 1427  CA  THR A 185     8099  22449   7709  -5036    -48   -245       C  
ATOM   1428  C   THR A 185      34.056 -74.800 -23.180  1.00113.81           C  
ANISOU 1428  C   THR A 185     9942  24244   9057  -5500   -198     52       C  
ATOM   1429  O   THR A 185      32.845 -74.587 -23.289  1.00122.58           O  
ANISOU 1429  O   THR A 185    11208  25159  10207  -5427   -340    130       O  
ATOM   1430  CB  THR A 185      35.336 -76.936 -22.868  1.00115.80           C  
ANISOU 1430  CB  THR A 185     9802  24640   9558  -4883    218   -534       C  
ATOM   1431  OG1 THR A 185      34.426 -77.620 -23.741  1.00 95.88           O  
ANISOU 1431  OG1 THR A 185     7280  22198   6952  -4723    313   -714       O  
ATOM   1432  CG2 THR A 185      35.895 -77.927 -21.859  1.00101.68           C  
ANISOU 1432  CG2 THR A 185     7863  22642   8130  -4424    334   -772       C  
ATOM   1433  N   PHE A 186      34.977 -74.165 -23.918  1.00122.97           N  
ANISOU 1433  N   PHE A 186    11095  25707   9919  -5975   -195    235       N  
ATOM   1434  CA  PHE A 186      34.576 -73.294 -25.022  1.00122.43           C  
ANISOU 1434  CA  PHE A 186    11182  25828   9509  -6441   -316    542       C  
ATOM   1435  C   PHE A 186      33.868 -74.090 -26.111  1.00132.23           C  
ANISOU 1435  C   PHE A 186    12344  27364  10535  -6330   -170    369       C  
ATOM   1436  O   PHE A 186      32.915 -73.604 -26.732  1.00140.46           O  
ANISOU 1436  O   PHE A 186    13526  28424  11419  -6511   -300    589       O  
ATOM   1437  CB  PHE A 186      35.788 -72.574 -25.622  1.00120.29           C  
ANISOU 1437  CB  PHE A 186    10894  25845   8964  -6938   -316    737       C  
ATOM   1438  CG  PHE A 186      36.483 -71.632 -24.676  1.00118.68           C  
ANISOU 1438  CG  PHE A 186    10786  25371   8935  -7133   -482    931       C  
ATOM   1439  CD1 PHE A 186      35.918 -70.408 -24.347  1.00120.39           C  
ANISOU 1439  CD1 PHE A 186    11289  25243   9211  -7399   -782   1270       C  
ATOM   1440  CD2 PHE A 186      37.725 -71.955 -24.147  1.00115.02           C  
ANISOU 1440  CD2 PHE A 186    10138  24975   8589  -7059   -364    767       C  
ATOM   1441  CE1 PHE A 186      36.564 -69.538 -23.481  1.00120.52           C  
ANISOU 1441  CE1 PHE A 186    11411  24990   9391  -7585   -946   1403       C  
ATOM   1442  CE2 PHE A 186      38.377 -71.090 -23.284  1.00115.67           C  
ANISOU 1442  CE2 PHE A 186    10295  24835   8819  -7252   -523    922       C  
ATOM   1443  CZ  PHE A 186      37.796 -69.880 -22.951  1.00112.69           C  
ANISOU 1443  CZ  PHE A 186    10209  24119   8489  -7520   -808   1224       C  
ATOM   1444  N   LYS A 187      34.345 -75.312 -26.366  1.00129.83           N  
ANISOU 1444  N   LYS A 187    11826  27243  10259  -6030     63    -28       N  
ATOM   1445  CA  LYS A 187      33.715 -76.199 -27.339  1.00116.98           C  
ANISOU 1445  CA  LYS A 187    10118  25833   8496  -5879    170   -288       C  
ATOM   1446  C   LYS A 187      32.311 -76.600 -26.905  1.00109.51           C  
ANISOU 1446  C   LYS A 187     9233  24618   7758  -5497    153   -378       C  
ATOM   1447  O   LYS A 187      31.384 -76.636 -27.726  1.00104.53           O  
ANISOU 1447  O   LYS A 187     8640  24153   6925  -5569    122   -357       O  
ATOM   1448  CB  LYS A 187      34.588 -77.437 -27.534  1.00110.08           C  
ANISOU 1448  CB  LYS A 187     9028  25026   7773  -5607    391   -702       C  
ATOM   1449  CG  LYS A 187      34.075 -78.427 -28.555  1.00127.67           C  
ANISOU 1449  CG  LYS A 187    11161  27412   9938  -5466    499  -1019       C  
ATOM   1450  CD  LYS A 187      35.035 -79.595 -28.680  1.00134.61           C  
ANISOU 1450  CD  LYS A 187    11857  28246  11044  -5230    723  -1371       C  
ATOM   1451  CE  LYS A 187      34.531 -80.627 -29.670  1.00160.69           C  
ANISOU 1451  CE  LYS A 187    15076  31638  14342  -5098    838  -1703       C  
ATOM   1452  NZ  LYS A 187      35.470 -81.776 -29.776  1.00166.75           N  
ANISOU 1452  NZ  LYS A 187    15689  32286  15383  -4882   1071  -2005       N  
ATOM   1453  N   GLU A 188      32.138 -76.914 -25.619  1.00122.15           N  
ANISOU 1453  N   GLU A 188    10832  25804   9775  -5085    161   -482       N  
ATOM   1454  CA  GLU A 188      30.821 -77.275 -25.104  1.00114.53           C  
ANISOU 1454  CA  GLU A 188     9921  24508   9087  -4684    120   -578       C  
ATOM   1455  C   GLU A 188      29.860 -76.093 -25.102  1.00107.19           C  
ANISOU 1455  C   GLU A 188     9250  23333   8144  -4906   -210   -201       C  
ATOM   1456  O   GLU A 188      28.653 -76.285 -25.287  1.00108.63           O  
ANISOU 1456  O   GLU A 188     9539  23323   8411  -4675   -306   -244       O  
ATOM   1457  CB  GLU A 188      30.970 -77.876 -23.704  1.00124.94           C  
ANISOU 1457  CB  GLU A 188    11192  25427  10853  -4194    165   -774       C  
ATOM   1458  CG  GLU A 188      31.422 -79.336 -23.726  1.00133.66           C  
ANISOU 1458  CG  GLU A 188    12141  26502  12143  -3779    405  -1184       C  
ATOM   1459  CD  GLU A 188      31.794 -79.870 -22.357  1.00128.33           C  
ANISOU 1459  CD  GLU A 188    11428  25452  11880  -3360    444  -1293       C  
ATOM   1460  OE1 GLU A 188      32.024 -79.057 -21.445  1.00109.42           O  
ANISOU 1460  OE1 GLU A 188     9082  22948   9546  -3466    302  -1079       O  
ATOM   1461  OE2 GLU A 188      31.828 -81.106 -22.186  1.00146.33           O1-
ANISOU 1461  OE2 GLU A 188    13648  27503  14447  -2939    592  -1574       O1-
ATOM   1462  N   PHE A 189      30.366 -74.872 -24.901  1.00106.16           N  
ANISOU 1462  N   PHE A 189     9314  23098   7925  -5296   -443    155       N  
ATOM   1463  CA  PHE A 189      29.512 -73.696 -25.043  1.00 95.65           C  
ANISOU 1463  CA  PHE A 189     8387  21417   6539  -5474   -815    531       C  
ATOM   1464  C   PHE A 189      29.103 -73.480 -26.494  1.00108.98           C  
ANISOU 1464  C   PHE A 189    10128  23417   7865  -5760   -812    708       C  
ATOM   1465  O   PHE A 189      27.988 -73.023 -26.764  1.00122.27           O  
ANISOU 1465  O   PHE A 189    12109  24789   9559  -5676  -1040    906       O  
ATOM   1466  CB  PHE A 189      30.210 -72.445 -24.507  1.00106.01           C  
ANISOU 1466  CB  PHE A 189     9903  22533   7841  -5841  -1045    854       C  
ATOM   1467  CG  PHE A 189      29.364 -71.198 -24.583  1.00106.76           C  
ANISOU 1467  CG  PHE A 189    10453  22208   7902  -6009  -1419   1257       C  
ATOM   1468  CD1 PHE A 189      28.359 -70.970 -23.653  1.00103.99           C  
ANISOU 1468  CD1 PHE A 189    10405  21221   7885  -5635  -1627   1269       C  
ATOM   1469  CD2 PHE A 189      29.558 -70.266 -25.596  1.00110.09           C  
ANISOU 1469  CD2 PHE A 189    11011  22830   7987  -6511  -1524   1642       C  
ATOM   1470  CE1 PHE A 189      27.573 -69.831 -23.724  1.00106.08           C  
ANISOU 1470  CE1 PHE A 189    11102  21007   8198  -5740  -1908   1651       C  
ATOM   1471  CE2 PHE A 189      28.771 -69.129 -25.674  1.00109.97           C  
ANISOU 1471  CE2 PHE A 189    11420  22363   8000  -6621  -1825   2048       C  
ATOM   1472  CZ  PHE A 189      27.778 -68.913 -24.737  1.00111.77           C  
ANISOU 1472  CZ  PHE A 189    11943  21916   8608  -6229  -2009   2048       C  
ATOM   1473  N   GLN A 190      30.002 -73.774 -27.439  1.00101.97           N  
ANISOU 1473  N   GLN A 190     8957  23135   6653  -6105   -557    656       N  
ATOM   1474  CA  GLN A 190      29.682 -73.597 -28.852  1.00132.80           C  
ANISOU 1474  CA  GLN A 190    12867  27364  10227  -6399   -537    813       C  
ATOM   1475  C   GLN A 190      28.589 -74.558 -29.306  1.00122.93           C  
ANISOU 1475  C   GLN A 190    11541  26110   9056  -6021   -438    534       C  
ATOM   1476  O   GLN A 190      27.769 -74.206 -30.159  1.00140.37           O  
ANISOU 1476  O   GLN A 190    13928  28274  11131  -6093   -580    729       O  
ATOM   1477  CB  GLN A 190      30.948 -73.779 -29.695  1.00141.11           C  
ANISOU 1477  CB  GLN A 190    13553  29078  10983  -6864   -287    756       C  
ATOM   1478  CG  GLN A 190      30.793 -73.437 -31.170  1.00113.66           C  
ANISOU 1478  CG  GLN A 190    10078  25881   7227  -7212   -363    924       C  
ATOM   1479  CD  GLN A 190      32.103 -73.521 -31.931  1.00134.36           C  
ANISOU 1479  CD  GLN A 190    12496  28947   9606  -7542   -316    798       C  
ATOM   1480  OE1 GLN A 190      33.140 -73.868 -31.366  1.00148.14           O  
ANISOU 1480  OE1 GLN A 190    14195  30725  11366  -7428   -235    575       O  
ATOM   1481  NE2 GLN A 190      32.062 -73.202 -33.221  1.00140.46           N  
ANISOU 1481  NE2 GLN A 190    13249  30015  10106  -7884   -352    954       N  
ATOM   1482  N   ASN A 191      28.545 -75.758 -28.728  1.00125.19           N  
ANISOU 1482  N   ASN A 191    11573  26429   9566  -5606   -200     87       N  
ATOM   1483  CA  ASN A 191      27.527 -76.735 -29.093  1.00120.16           C  
ANISOU 1483  CA  ASN A 191    10832  25791   9031  -5244    -88   -222       C  
ATOM   1484  C   ASN A 191      26.202 -76.473 -28.387  1.00111.97           C  
ANISOU 1484  C   ASN A 191    10138  24111   8294  -4834   -384   -135       C  
ATOM   1485  O   ASN A 191      25.146 -76.854 -28.904  1.00129.99           O  
ANISOU 1485  O   ASN A 191    12463  26330  10597  -4635   -414   -227       O  
ATOM   1486  CB  ASN A 191      28.021 -78.146 -28.775  1.00129.21           C  
ANISOU 1486  CB  ASN A 191    11702  27092  10300  -4879    235   -759       C  
ATOM   1487  CG  ASN A 191      29.226 -78.534 -29.600  1.00149.29           C  
ANISOU 1487  CG  ASN A 191    14116  29971  12637  -5104    261   -957       C  
ATOM   1488  OD1 ASN A 191      29.305 -78.233 -30.790  1.00173.42           O  
ANISOU 1488  OD1 ASN A 191    17098  33334  15460  -5482    221   -843       O  
ATOM   1489  ND2 ASN A 191      30.183 -79.204 -28.965  1.00162.25           N  
ANISOU 1489  ND2 ASN A 191    15679  31577  14394  -4899    358  -1236       N  
ATOM   1490  N   ASN A 192      26.235 -75.854 -27.207  1.00102.05           N  
ANISOU 1490  N   ASN A 192     9105  22386   7284  -4709   -603     21       N  
ATOM   1491  CA  ASN A 192      25.028 -75.526 -26.446  1.00114.36           C  
ANISOU 1491  CA  ASN A 192    10985  23322   9144  -4349   -894    112       C  
ATOM   1492  C   ASN A 192      25.150 -74.101 -25.926  1.00108.53           C  
ANISOU 1492  C   ASN A 192    10623  22203   8410  -4597  -1232    558       C  
ATOM   1493  O   ASN A 192      25.524 -73.877 -24.768  1.00101.58           O  
ANISOU 1493  O   ASN A 192     9797  21040   7758  -4495  -1305    538       O  
ATOM   1494  CB  ASN A 192      24.822 -76.489 -25.278  1.00116.87           C  
ANISOU 1494  CB  ASN A 192    11135  23402   9869  -3824   -770   -274       C  
ATOM   1495  CG  ASN A 192      23.483 -76.294 -24.603  1.00123.97           C  
ANISOU 1495  CG  ASN A 192    12325  23702  11074  -3432  -1028   -227       C  
ATOM   1496  OD1 ASN A 192      22.596 -75.621 -25.126  1.00124.01           O  
ANISOU 1496  OD1 ASN A 192    12617  23511  10990  -3513  -1279     46       O  
ATOM   1497  ND2 ASN A 192      23.361 -76.807 -23.388  1.00108.44           N  
ANISOU 1497  ND2 ASN A 192    10324  21349   9528  -2984   -938   -445       N  
ATOM   1498  N   PRO A 193      24.828 -73.102 -26.753  1.00 97.71           N  
ANISOU 1498  N   PRO A 193     9512  20811   6802  -4932  -1445    972       N  
ATOM   1499  CA  PRO A 193      25.068 -71.712 -26.349  1.00108.19           C  
ANISOU 1499  CA  PRO A 193    11169  21825   8115  -5239  -1736   1409       C  
ATOM   1500  C   PRO A 193      23.954 -71.131 -25.481  1.00119.69           C  
ANISOU 1500  C   PRO A 193    12999  22567   9911  -4945  -2036   1571       C  
ATOM   1501  O   PRO A 193      23.368 -70.083 -25.781  1.00125.25           O  
ANISOU 1501  O   PRO A 193    14030  22964  10597  -5111  -2293   1993       O  
ATOM   1502  CB  PRO A 193      25.193 -71.012 -27.698  1.00100.53           C  
ANISOU 1502  CB  PRO A 193    10266  21164   6766  -5699  -1782   1777       C  
ATOM   1503  CG  PRO A 193      24.298 -71.775 -28.592  1.00100.47           C  
ANISOU 1503  CG  PRO A 193    10158  21328   6688  -5489  -1694   1619       C  
ATOM   1504  CD  PRO A 193      24.377 -73.209 -28.143  1.00108.14           C  
ANISOU 1504  CD  PRO A 193    10797  22452   7841  -5090  -1402   1059       C  
ATOM   1505  N   ASN A 194      23.662 -71.817 -24.377  1.00108.74           N  
ANISOU 1505  N   ASN A 194    11568  20835   8915  -4465  -1947   1240       N  
ATOM   1506  CA  ASN A 194      22.677 -71.391 -23.386  1.00115.91           C  
ANISOU 1506  CA  ASN A 194    12816  20974  10249  -4106  -2131   1318       C  
ATOM   1507  C   ASN A 194      23.428 -71.304 -22.065  1.00119.55           C  
ANISOU 1507  C   ASN A 194    13288  21186  10949  -4018  -2076   1180       C  
ATOM   1508  O   ASN A 194      23.763 -72.350 -21.480  1.00109.08           O  
ANISOU 1508  O   ASN A 194    11686  20004   9754  -3715  -1856    797       O  
ATOM   1509  CB  ASN A 194      21.513 -72.376 -23.319  1.00122.88           C  
ANISOU 1509  CB  ASN A 194    13633  21684  11370  -3581  -2064   1034       C  
ATOM   1510  CG  ASN A 194      20.378 -71.910 -22.411  1.00106.30           C  
ANISOU 1510  CG  ASN A 194    11897  18778   9713  -3215  -2247   1139       C  
ATOM   1511  OD1 ASN A 194      20.449 -70.864 -21.767  1.00115.45           O  
ANISOU 1511  OD1 ASN A 194    13366  19483  11018  -3339  -2415   1400       O  
ATOM   1512  ND2 ASN A 194      19.317 -72.702 -22.360  1.00115.13           N  
ANISOU 1512  ND2 ASN A 194    12969  19708  11067  -2764  -2197    917       N  
ATOM   1513  N   PRO A 195      23.754 -70.090 -21.598  1.00107.09           N  
ANISOU 1513  N   PRO A 195    11998  19267   9422  -4296  -2260   1481       N  
ATOM   1514  CA  PRO A 195      24.515 -69.965 -20.343  1.00 88.47           C  
ANISOU 1514  CA  PRO A 195     9649  16714   7252  -4254  -2228   1340       C  
ATOM   1515  C   PRO A 195      23.805 -70.544 -19.135  1.00 94.73           C  
ANISOU 1515  C   PRO A 195    10527  17022   8443  -3687  -2190   1068       C  
ATOM   1516  O   PRO A 195      24.438 -71.237 -18.333  1.00102.26           O  
ANISOU 1516  O   PRO A 195    11264  18108   9482  -3499  -2037    780       O  
ATOM   1517  CB  PRO A 195      24.708 -68.447 -20.204  1.00117.83           C  
ANISOU 1517  CB  PRO A 195    13719  20075  10978  -4660  -2456   1738       C  
ATOM   1518  CG  PRO A 195      24.560 -67.911 -21.586  1.00 93.67           C  
ANISOU 1518  CG  PRO A 195    10694  17281   7615  -5031  -2540   2089       C  
ATOM   1519  CD  PRO A 195      23.523 -68.781 -22.232  1.00111.68           C  
ANISOU 1519  CD  PRO A 195    12884  19668   9880  -4691  -2494   1966       C  
ATOM   1520  N   ARG A 196      22.496 -70.323 -19.013  1.00 91.27           N  
ANISOU 1520  N   ARG A 196    10380  16045   8256  -3398  -2313   1160       N  
ATOM   1521  CA  ARG A 196      21.771 -70.798 -17.841  1.00102.59           C  
ANISOU 1521  CA  ARG A 196    11928  16968  10084  -2862  -2268    924       C  
ATOM   1522  C   ARG A 196      21.647 -72.317 -17.832  1.00 94.01           C  
ANISOU 1522  C   ARG A 196    10475  16188   9059  -2437  -2011    527       C  
ATOM   1523  O   ARG A 196      21.723 -72.937 -16.767  1.00 79.53           O  
ANISOU 1523  O   ARG A 196     8572  14191   7455  -2073  -1885    269       O  
ATOM   1524  CB  ARG A 196      20.406 -70.118 -17.774  1.00102.70           C  
ANISOU 1524  CB  ARG A 196    12337  16311  10372  -2688  -2454   1145       C  
ATOM   1525  CG  ARG A 196      20.558 -68.651 -17.437  1.00109.61           C  
ANISOU 1525  CG  ARG A 196    13582  16761  11302  -3037  -2662   1484       C  
ATOM   1526  CD  ARG A 196      19.256 -67.894 -17.341  1.00115.31           C  
ANISOU 1526  CD  ARG A 196    14691  16780  12340  -2887  -2834   1731       C  
ATOM   1527  NE  ARG A 196      19.538 -66.511 -16.981  1.00108.30           N  
ANISOU 1527  NE  ARG A 196    14124  15500  11525  -3248  -2990   2026       N  
ATOM   1528  CZ  ARG A 196      19.650 -66.080 -15.733  1.00114.29           C  
ANISOU 1528  CZ  ARG A 196    15108  15788  12529  -3169  -2993   1919       C  
ATOM   1529  NH1 ARG A 196      19.426 -66.881 -14.703  1.00106.12           N  
ANISOU 1529  NH1 ARG A 196    14043  14584  11692  -2720  -2864   1564       N  
ATOM   1530  NH2 ARG A 196      20.002 -64.817 -15.511  1.00119.18           N  
ANISOU 1530  NH2 ARG A 196    15985  16104  13195  -3556  -3116   2169       N  
ATOM   1531  N   SER A 197      21.495 -72.934 -19.008  1.00 78.44           N  
ANISOU 1531  N   SER A 197     8252  14675   6878  -2490  -1918    472       N  
ATOM   1532  CA  SER A 197      21.471 -74.393 -19.097  1.00 78.67           C  
ANISOU 1532  CA  SER A 197     7890  15034   6968  -2134  -1636     74       C  
ATOM   1533  C   SER A 197      22.785 -75.011 -18.635  1.00 70.82           C  
ANISOU 1533  C   SER A 197     6548  14465   5895  -2185  -1421   -148       C  
ATOM   1534  O   SER A 197      22.797 -76.094 -18.039  1.00 69.39           O  
ANISOU 1534  O   SER A 197     6120  14312   5932  -1775  -1196   -467       O  
ATOM   1535  CB  SER A 197      21.170 -74.819 -20.529  1.00 93.72           C  
ANISOU 1535  CB  SER A 197     9598  17403   8609  -2278  -1582     56       C  
ATOM   1536  OG  SER A 197      21.314 -76.217 -20.680  1.00121.07           O  
ANISOU 1536  OG  SER A 197    12645  21239  12119  -2004  -1273   -354       O  
ATOM   1537  N   LEU A 198      23.900 -74.335 -18.901  1.00 86.27           N  
ANISOU 1537  N   LEU A 198     8467  16746   7564  -2682  -1483     32       N  
ATOM   1538  CA  LEU A 198      25.200 -74.838 -18.481  1.00 83.35           C  
ANISOU 1538  CA  LEU A 198     7755  16788   7128  -2766  -1303   -144       C  
ATOM   1539  C   LEU A 198      25.508 -74.502 -17.025  1.00 75.19           C  
ANISOU 1539  C   LEU A 198     6879  15371   6319  -2617  -1389   -153       C  
ATOM   1540  O   LEU A 198      26.263 -75.234 -16.375  1.00 79.82           O  
ANISOU 1540  O   LEU A 198     7167  16184   6979  -2459  -1220   -365       O  
ATOM   1541  CB  LEU A 198      26.282 -74.276 -19.403  1.00 88.48           C  
ANISOU 1541  CB  LEU A 198     8274  17960   7385  -3371  -1320     44       C  
ATOM   1542  CG  LEU A 198      26.160 -74.736 -20.858  1.00 80.18           C  
ANISOU 1542  CG  LEU A 198     7008  17409   6048  -3546  -1189     11       C  
ATOM   1543  CD1 LEU A 198      27.106 -73.961 -21.759  1.00 99.21           C  
ANISOU 1543  CD1 LEU A 198     9382  20250   8062  -4169  -1238    269       C  
ATOM   1544  CD2 LEU A 198      26.425 -76.230 -20.964  1.00 78.56           C  
ANISOU 1544  CD2 LEU A 198     6328  17603   5917  -3251   -838   -403       C  
ATOM   1545  N   VAL A 199      24.934 -73.424 -16.496  1.00 83.90           N  
ANISOU 1545  N   VAL A 199     8436  15905   7537  -2662  -1640     70       N  
ATOM   1546  CA  VAL A 199      25.318 -72.925 -15.176  1.00 78.97           C  
ANISOU 1546  CA  VAL A 199     7994  14952   7058  -2626  -1743     73       C  
ATOM   1547  C   VAL A 199      24.381 -73.422 -14.072  1.00 82.86           C  
ANISOU 1547  C   VAL A 199     8646  14926   7912  -2043  -1701   -108       C  
ATOM   1548  O   VAL A 199      24.852 -73.776 -12.986  1.00 98.35           O  
ANISOU 1548  O   VAL A 199    10526  16865   9979  -1845  -1642   -264       O  
ATOM   1549  CB  VAL A 199      25.419 -71.381 -15.219  1.00 79.52           C  
ANISOU 1549  CB  VAL A 199     8450  14725   7039  -3090  -2011    408       C  
ATOM   1550  CG1 VAL A 199      25.531 -70.788 -13.845  1.00 87.48           C  
ANISOU 1550  CG1 VAL A 199     9725  15283   8230  -3028  -2132    388       C  
ATOM   1551  CG2 VAL A 199      26.655 -70.966 -16.009  1.00 98.26           C  
ANISOU 1551  CG2 VAL A 199    10610  17650   9074  -3660  -2015    551       C  
ATOM   1552  N   LYS A 200      23.067 -73.480 -14.331  1.00 86.45           N  
ANISOU 1552  N   LYS A 200     9310  14979   8556  -1759  -1727    -84       N  
ATOM   1553  CA  LYS A 200      22.090 -73.895 -13.315  1.00 89.68           C  
ANISOU 1553  CA  LYS A 200     9897  14845   9332  -1206  -1676   -239       C  
ATOM   1554  C   LYS A 200      22.331 -75.250 -12.633  1.00 89.96           C  
ANISOU 1554  C   LYS A 200     9588  15074   9520   -747  -1411   -563       C  
ATOM   1555  O   LYS A 200      22.187 -75.302 -11.400  1.00 91.67           O  
ANISOU 1555  O   LYS A 200     9952  14941   9936   -453  -1404   -646       O  
ATOM   1556  CB  LYS A 200      20.661 -73.894 -13.890  1.00 78.21           C  
ANISOU 1556  CB  LYS A 200     8637  13012   8068   -975  -1717   -177       C  
ATOM   1557  CG  LYS A 200      20.004 -72.538 -14.088  1.00 95.42           C  
ANISOU 1557  CG  LYS A 200    11267  14702  10287  -1225  -1984    155       C  
ATOM   1558  CD  LYS A 200      18.614 -72.731 -14.686  1.00 94.76           C  
ANISOU 1558  CD  LYS A 200    11289  14312  10405   -952  -2008    198       C  
ATOM   1559  CE  LYS A 200      17.914 -71.412 -14.953  1.00 91.01           C  
ANISOU 1559  CE  LYS A 200    11228  13346  10006  -1182  -2266    565       C  
ATOM   1560  NZ  LYS A 200      16.566 -71.621 -15.555  1.00 99.75           N  
ANISOU 1560  NZ  LYS A 200    12404  14182  11316   -915  -2308    623       N  
ATOM   1561  N   PRO A 201      22.684 -76.355 -13.308  1.00 76.54           N  
ANISOU 1561  N   PRO A 201     7436  13893   7752   -657  -1176   -751       N  
ATOM   1562  CA  PRO A 201      22.828 -77.618 -12.569  1.00 70.59           C  
ANISOU 1562  CA  PRO A 201     6368  13237   7217   -179   -909  -1033       C  
ATOM   1563  C   PRO A 201      24.109 -77.738 -11.756  1.00 70.97           C  
ANISOU 1563  C   PRO A 201     6207  13589   7169   -275   -874  -1066       C  
ATOM   1564  O   PRO A 201      24.291 -78.758 -11.081  1.00 85.16           O  
ANISOU 1564  O   PRO A 201     7732  15474   9152    121   -659  -1258       O  
ATOM   1565  CB  PRO A 201      22.800 -78.678 -13.683  1.00 72.83           C  
ANISOU 1565  CB  PRO A 201     6231  13976   7467   -113   -660  -1221       C  
ATOM   1566  CG  PRO A 201      22.257 -78.002 -14.873  1.00 77.84           C  
ANISOU 1566  CG  PRO A 201     7047  14616   7911   -436   -822  -1050       C  
ATOM   1567  CD  PRO A 201      22.782 -76.621 -14.759  1.00 72.32           C  
ANISOU 1567  CD  PRO A 201     6660  13829   6991   -912  -1107   -744       C  
ATOM   1568  N   ILE A 202      24.994 -76.741 -11.806  1.00 76.29           N  
ANISOU 1568  N   ILE A 202     6982  14427   7577   -785  -1076   -876       N  
ATOM   1569  CA  ILE A 202      26.268 -76.802 -11.099  1.00 85.16           C  
ANISOU 1569  CA  ILE A 202     7882  15882   8593   -927  -1071   -899       C  
ATOM   1570  C   ILE A 202      26.037 -76.724  -9.594  1.00 89.65           C  
ANISOU 1570  C   ILE A 202     8678  16038   9346   -600  -1140   -942       C  
ATOM   1571  O   ILE A 202      25.267 -75.886  -9.105  1.00 90.79           O  
ANISOU 1571  O   ILE A 202     9292  15631   9574   -578  -1319   -849       O  
ATOM   1572  CB  ILE A 202      27.187 -75.667 -11.587  1.00 76.51           C  
ANISOU 1572  CB  ILE A 202     6863  15023   7185  -1581  -1280   -684       C  
ATOM   1573  CG1 ILE A 202      27.537 -75.857 -13.062  1.00 80.35           C  
ANISOU 1573  CG1 ILE A 202     7077  15997   7454  -1901  -1173   -649       C  
ATOM   1574  CG2 ILE A 202      28.453 -75.579 -10.770  1.00 76.77           C  
ANISOU 1574  CG2 ILE A 202     6707  15342   7121  -1754  -1326   -696       C  
ATOM   1575  CD1 ILE A 202      28.253 -74.671 -13.665  1.00 72.88           C  
ANISOU 1575  CD1 ILE A 202     6255  15219   6218  -2539  -1369   -400       C  
ATOM   1576  N   THR A 203      26.694 -77.610  -8.851  1.00 80.36           N  
ANISOU 1576  N   THR A 203     7166  15129   8239   -340   -985  -1078       N  
ATOM   1577  CA  THR A 203      26.623 -77.625  -7.401  1.00 91.18           C  
ANISOU 1577  CA  THR A 203     8700  16213   9729    -41  -1038  -1116       C  
ATOM   1578  C   THR A 203      27.919 -77.103  -6.798  1.00 99.82           C  
ANISOU 1578  C   THR A 203     9703  17627  10595   -404  -1206  -1043       C  
ATOM   1579  O   THR A 203      28.988 -77.171  -7.410  1.00 96.88           O  
ANISOU 1579  O   THR A 203     8981  17785  10046   -751  -1184  -1009       O  
ATOM   1580  CB  THR A 203      26.335 -79.032  -6.879  1.00 89.63           C  
ANISOU 1580  CB  THR A 203     8200  16051   9804    573   -746  -1296       C  
ATOM   1581  OG1 THR A 203      27.372 -79.927  -7.302  1.00 90.29           O  
ANISOU 1581  OG1 THR A 203     7709  16754   9841    531   -546  -1364       O  
ATOM   1582  CG2 THR A 203      25.000 -79.512  -7.407  1.00 85.72           C  
ANISOU 1582  CG2 THR A 203     7811  15196   9563    934   -590  -1390       C  
ATOM   1583  N   GLN A 204      27.805 -76.582  -5.582  1.00 95.75           N  
ANISOU 1583  N   GLN A 204     9504  16787  10091   -326  -1367  -1032       N  
ATOM   1584  CA  GLN A 204      28.904 -75.877  -4.938  1.00 72.16           C  
ANISOU 1584  CA  GLN A 204     6519  14021   6877   -712  -1581   -970       C  
ATOM   1585  C   GLN A 204      29.924 -76.860  -4.373  1.00 67.16           C  
ANISOU 1585  C   GLN A 204     5384  13911   6224   -535  -1465  -1035       C  
ATOM   1586  O   GLN A 204      29.564 -77.793  -3.649  1.00 72.11           O  
ANISOU 1586  O   GLN A 204     5898  14468   7033     -8  -1302  -1123       O  
ATOM   1587  CB  GLN A 204      28.347 -74.979  -3.830  1.00 71.53           C  
ANISOU 1587  CB  GLN A 204     6972  13393   6812   -691  -1782   -965       C  
ATOM   1588  CG  GLN A 204      29.357 -74.062  -3.180  1.00 73.05           C  
ANISOU 1588  CG  GLN A 204     7244  13742   6768  -1147  -2034   -924       C  
ATOM   1589  CD  GLN A 204      28.750 -73.177  -2.110  1.00 75.81           C  
ANISOU 1589  CD  GLN A 204     8134  13530   7138  -1135  -2202   -959       C  
ATOM   1590  OE1 GLN A 204      27.546 -73.218  -1.861  1.00109.52           O  
ANISOU 1590  OE1 GLN A 204    12734  17266  11613   -781  -2125   -998       O  
ATOM   1591  NE2 GLN A 204      29.589 -72.386  -1.454  1.00 73.64           N  
ANISOU 1591  NE2 GLN A 204     7943  13375   6662  -1525  -2420   -964       N  
ATOM   1592  N   LEU A 205      31.198 -76.643  -4.701  1.00 70.23           N  
ANISOU 1592  N   LEU A 205     5459  14814   6412   -973  -1543   -974       N  
ATOM   1593  CA  LEU A 205      32.291 -77.339  -4.037  1.00 78.46           C  
ANISOU 1593  CA  LEU A 205     6049  16343   7420   -886  -1503   -994       C  
ATOM   1594  C   LEU A 205      32.455 -76.792  -2.619  1.00 93.56           C  
ANISOU 1594  C   LEU A 205     8229  18089   9231   -877  -1743   -992       C  
ATOM   1595  O   LEU A 205      31.853 -75.787  -2.244  1.00100.11           O  
ANISOU 1595  O   LEU A 205     9579  18453  10006  -1021  -1932   -987       O  
ATOM   1596  CB  LEU A 205      33.596 -77.158  -4.819  1.00 74.88           C  
ANISOU 1596  CB  LEU A 205     5271  16362   6819  -1375  -1487   -911       C  
ATOM   1597  CG  LEU A 205      33.727 -77.667  -6.258  1.00 86.18           C  
ANISOU 1597  CG  LEU A 205     6476  17972   8298  -1457  -1204   -904       C  
ATOM   1598  CD1 LEU A 205      35.004 -77.155  -6.912  1.00 78.50           C  
ANISOU 1598  CD1 LEU A 205     5378  17297   7152  -1981  -1212   -791       C  
ATOM   1599  CD2 LEU A 205      33.689 -79.152  -6.345  1.00 84.79           C  
ANISOU 1599  CD2 LEU A 205     6026  17840   8350   -949   -828   -993       C  
ATOM   1600  N   LEU A 206      33.284 -77.450  -1.814  1.00 73.97           N  
ANISOU 1600  N   LEU A 206     5383  15997   6726   -714  -1732   -995       N  
ATOM   1601  CA  LEU A 206      33.543 -76.947  -0.469  1.00 79.33           C  
ANISOU 1601  CA  LEU A 206     6283  16605   7254   -743  -1976   -998       C  
ATOM   1602  C   LEU A 206      34.996 -77.217  -0.093  1.00104.29           C  
ANISOU 1602  C   LEU A 206     9069  20218  10338   -913  -1985   -916       C  
ATOM   1603  O   LEU A 206      35.526 -78.295  -0.376  1.00123.50           O  
ANISOU 1603  O   LEU A 206    11100  22896  12927   -679  -1705   -867       O  
ATOM   1604  CB  LEU A 206      32.613 -77.590   0.572  1.00106.92           C  
ANISOU 1604  CB  LEU A 206     9970  19757  10899   -120  -1867  -1058       C  
ATOM   1605  CG  LEU A 206      31.097 -77.368   0.548  1.00 83.59           C  
ANISOU 1605  CG  LEU A 206     7530  16114   8117    166  -1782  -1124       C  
ATOM   1606  CD1 LEU A 206      30.490 -78.284   1.549  1.00128.18           C  
ANISOU 1606  CD1 LEU A 206    13182  21594  13926    802  -1617  -1166       C  
ATOM   1607  CD2 LEU A 206      30.704 -75.928   0.844  1.00 98.88           C  
ANISOU 1607  CD2 LEU A 206    10059  17598   9911   -213  -2045  -1140       C  
ATOM   1608  N   GLY A 207      35.637 -76.239   0.537  1.00104.37           N  
ANISOU 1608  N   GLY A 207     9275  20239  10142  -1314  -2265   -898       N  
ATOM   1609  CA  GLY A 207      36.936 -76.493   1.150  1.00103.38           C  
ANISOU 1609  CA  GLY A 207     8853  20466   9959  -1403  -2293   -822       C  
ATOM   1610  C   GLY A 207      37.848 -75.272   1.093  1.00108.50           C  
ANISOU 1610  C   GLY A 207     9633  21157  10435  -2026  -2532   -796       C  
ATOM   1611  O   GLY A 207      37.385 -74.136   1.169  1.00 91.64           O  
ANISOU 1611  O   GLY A 207     7928  18702   8190  -2330  -2743   -858       O  
ATOM   1612  N   ARG A 208      39.153 -75.560   0.981  1.00126.07           N  
ANISOU 1612  N   ARG A 208    11481  23758  12663  -2185  -2474   -706       N  
ATOM   1613  CA  ARG A 208      40.240 -74.580   1.025  1.00134.37           C  
ANISOU 1613  CA  ARG A 208    12548  24925  13582  -2718  -2671   -676       C  
ATOM   1614  C   ARG A 208      40.404 -73.868  -0.316  1.00138.75           C  
ANISOU 1614  C   ARG A 208    13150  25426  14142  -3154  -2615   -637       C  
ATOM   1615  O   ARG A 208      40.207 -74.458  -1.384  1.00140.27           O  
ANISOU 1615  O   ARG A 208    13163  25694  14438  -3051  -2366   -596       O  
ATOM   1616  CB  ARG A 208      41.568 -75.266   1.397  1.00127.77           C  
ANISOU 1616  CB  ARG A 208    11261  24523  12763  -2674  -2616   -585       C  
ATOM   1617  CG  ARG A 208      41.869 -75.436   2.861  1.00128.47           C  
ANISOU 1617  CG  ARG A 208    11342  24718  12754  -2499  -2800   -592       C  
ATOM   1618  CD  ARG A 208      41.166 -76.573   3.571  1.00129.91           C  
ANISOU 1618  CD  ARG A 208    11449  24896  13015  -1890  -2670   -578       C  
ATOM   1619  NE  ARG A 208      41.369 -77.860   2.890  1.00129.06           N  
ANISOU 1619  NE  ARG A 208    10937  24972  13127  -1557  -2321   -486       N  
ATOM   1620  CZ  ARG A 208      42.419 -78.665   3.014  1.00133.46           C  
ANISOU 1620  CZ  ARG A 208    11101  25844  13765  -1456  -2205   -366       C  
ATOM   1621  NH1 ARG A 208      43.516 -78.306   3.682  1.00125.93           N  
ANISOU 1621  NH1 ARG A 208    10017  25143  12687  -1704  -2417   -307       N  
ATOM   1622  NH2 ARG A 208      42.384 -79.841   2.416  1.00130.69           N  
ANISOU 1622  NH2 ARG A 208    10507  25512  13638  -1115  -1867   -314       N  
ATOM   1623  N   THR A 209      40.729 -72.580  -0.241  1.00139.45           N  
ANISOU 1623  N   THR A 209    13500  25370  14114  -3639  -2839   -653       N  
ATOM   1624  CA  THR A 209      40.765 -71.656  -1.376  1.00122.94           C  
ANISOU 1624  CA  THR A 209    11551  23154  12005  -4092  -2832   -600       C  
ATOM   1625  C   THR A 209      42.132 -71.743  -2.059  1.00136.45           C  
ANISOU 1625  C   THR A 209    12876  25255  13714  -4371  -2722   -500       C  
ATOM   1626  O   THR A 209      43.082 -71.055  -1.683  1.00139.31           O  
ANISOU 1626  O   THR A 209    13206  25719  14006  -4710  -2879   -494       O  
ATOM   1627  CB  THR A 209      40.469 -70.234  -0.886  1.00129.35           C  
ANISOU 1627  CB  THR A 209    12830  23594  12723  -4464  -3105   -667       C  
ATOM   1628  OG1 THR A 209      39.224 -70.214  -0.174  1.00122.04           O  
ANISOU 1628  OG1 THR A 209    12274  22302  11794  -4179  -3196   -775       O  
ATOM   1629  CG2 THR A 209      40.375 -69.240  -2.028  1.00104.87           C  
ANISOU 1629  CG2 THR A 209     9908  20318   9619  -4918  -3096   -582       C  
ATOM   1630  N   HIS A 210      42.240 -72.591  -3.090  1.00137.53           N  
ANISOU 1630  N   HIS A 210    12722  25606  13928  -4230  -2442   -434       N  
ATOM   1631  CA  HIS A 210      43.499 -72.764  -3.827  1.00134.67           C  
ANISOU 1631  CA  HIS A 210    12004  25600  13563  -4463  -2301   -348       C  
ATOM   1632  C   HIS A 210      43.444 -71.913  -5.096  1.00118.53           C  
ANISOU 1632  C   HIS A 210    10106  23478  11452  -4891  -2254   -274       C  
ATOM   1633  O   HIS A 210      43.235 -72.406  -6.204  1.00121.31           O  
ANISOU 1633  O   HIS A 210    10347  23925  11820  -4834  -2018   -234       O  
ATOM   1634  CB  HIS A 210      43.764 -74.228  -4.163  1.00143.15           C  
ANISOU 1634  CB  HIS A 210    12686  26950  14757  -4058  -2004   -336       C  
ATOM   1635  CG  HIS A 210      43.983 -75.114  -2.975  1.00139.55           C  
ANISOU 1635  CG  HIS A 210    12038  26610  14376  -3651  -2026   -359       C  
ATOM   1636  ND1 HIS A 210      44.262 -76.460  -3.100  1.00139.93           N  
ANISOU 1636  ND1 HIS A 210    11753  26846  14569  -3256  -1766   -340       N  
ATOM   1637  CD2 HIS A 210      43.919 -74.867  -1.646  1.00142.32           C  
ANISOU 1637  CD2 HIS A 210    12508  26892  14675  -3567  -2269   -395       C  
ATOM   1638  CE1 HIS A 210      44.393 -76.994  -1.899  1.00139.82           C  
ANISOU 1638  CE1 HIS A 210    11641  26890  14595  -2953  -1850   -332       C  
ATOM   1639  NE2 HIS A 210      44.186 -76.050  -0.998  1.00147.03           N  
ANISOU 1639  NE2 HIS A 210    12816  27676  15371  -3134  -2158   -368       N  
ATOM   1640  N   THR A 211      43.672 -70.606  -4.927  1.00114.72           N  
ANISOU 1640  N   THR A 211     9877  22825  10888  -5337  -2478   -254       N  
ATOM   1641  CA  THR A 211      43.468 -69.667  -6.031  1.00111.48           C  
ANISOU 1641  CA  THR A 211     9669  22276  10414  -5750  -2464   -156       C  
ATOM   1642  C   THR A 211      44.567 -69.785  -7.085  1.00120.45           C  
ANISOU 1642  C   THR A 211    10487  23769  11509  -6007  -2278    -53       C  
ATOM   1643  O   THR A 211      44.288 -69.701  -8.287  1.00113.77           O  
ANISOU 1643  O   THR A 211     9673  22947  10609  -6145  -2126     37       O  
ATOM   1644  CB  THR A 211      43.387 -68.242  -5.482  1.00120.56           C  
ANISOU 1644  CB  THR A 211    11187  23100  11521  -6140  -2741   -169       C  
ATOM   1645  OG1 THR A 211      42.370 -68.178  -4.478  1.00138.07           O  
ANISOU 1645  OG1 THR A 211    13716  24977  13766  -5883  -2900   -287       O  
ATOM   1646  CG2 THR A 211      43.035 -67.248  -6.585  1.00114.89           C  
ANISOU 1646  CG2 THR A 211    10710  22187  10755  -6552  -2731    -35       C  
ATOM   1647  N   ALA A 212      45.816 -69.999  -6.655  1.00125.93           N  
ANISOU 1647  N   ALA A 212    10876  24750  12220  -6067  -2292    -64       N  
ATOM   1648  CA  ALA A 212      46.948 -69.960  -7.580  1.00120.67           C  
ANISOU 1648  CA  ALA A 212     9938  24390  11521  -6353  -2146     24       C  
ATOM   1649  C   ALA A 212      46.932 -71.141  -8.546  1.00129.66           C  
ANISOU 1649  C   ALA A 212    10820  25763  12684  -6079  -1826     36       C  
ATOM   1650  O   ALA A 212      47.092 -70.960  -9.758  1.00135.97           O  
ANISOU 1650  O   ALA A 212    11598  26663  13401  -6309  -1670    113       O  
ATOM   1651  CB  ALA A 212      48.262 -69.919  -6.800  1.00124.59           C  
ANISOU 1651  CB  ALA A 212    10170  25111  12057  -6460  -2262      1       C  
ATOM   1652  N   THR A 213      46.727 -72.357  -8.028  1.00117.38           N  
ANISOU 1652  N   THR A 213     9081  24282  11237  -5586  -1719    -45       N  
ATOM   1653  CA  THR A 213      46.687 -73.541  -8.884  1.00134.55           C  
ANISOU 1653  CA  THR A 213    11032  26626  13466  -5292  -1404    -70       C  
ATOM   1654  C   THR A 213      45.475 -73.515  -9.813  1.00133.42           C  
ANISOU 1654  C   THR A 213    11123  26318  13253  -5251  -1287    -75       C  
ATOM   1655  O   THR A 213      45.548 -74.010 -10.946  1.00124.01           O  
ANISOU 1655  O   THR A 213     9823  25271  12022  -5242  -1048    -78       O  
ATOM   1656  CB  THR A 213      46.695 -74.804  -8.013  1.00112.38           C  
ANISOU 1656  CB  THR A 213     8005  23869  10823  -4766  -1328   -147       C  
ATOM   1657  OG1 THR A 213      47.811 -74.752  -7.118  1.00115.69           O  
ANISOU 1657  OG1 THR A 213     8212  24454  11290  -4833  -1472   -118       O  
ATOM   1658  CG2 THR A 213      46.836 -76.068  -8.857  1.00133.64           C  
ANISOU 1658  CG2 THR A 213    10465  26688  13622  -4466   -998   -193       C  
ATOM   1659  N   GLY A 214      44.371 -72.907  -9.367  1.00125.58           N  
ANISOU 1659  N   GLY A 214    10463  25011  12240  -5241  -1468    -80       N  
ATOM   1660  CA  GLY A 214      43.211 -72.746 -10.232  1.00135.53           C  
ANISOU 1660  CA  GLY A 214    11960  26098  13438  -5245  -1401    -60       C  
ATOM   1661  C   GLY A 214      43.479 -71.849 -11.426  1.00130.82           C  
ANISOU 1661  C   GLY A 214    11462  25571  12674  -5741  -1381     77       C  
ATOM   1662  O   GLY A 214      42.971 -72.096 -12.521  1.00133.88           O  
ANISOU 1662  O   GLY A 214    11874  26018  12976  -5742  -1214    102       O  
ATOM   1663  N   ILE A 215      44.276 -70.793 -11.227  1.00112.77           N  
ANISOU 1663  N   ILE A 215     9234  23282  10333  -6171  -1552    168       N  
ATOM   1664  CA  ILE A 215      44.699 -69.941 -12.337  1.00115.94           C  
ANISOU 1664  CA  ILE A 215     9694  23775  10581  -6657  -1521    320       C  
ATOM   1665  C   ILE A 215      45.563 -70.732 -13.315  1.00124.73           C  
ANISOU 1665  C   ILE A 215    10476  25282  11636  -6643  -1240    309       C  
ATOM   1666  O   ILE A 215      45.443 -70.581 -14.538  1.00132.91           O  
ANISOU 1666  O   ILE A 215    11549  26432  12518  -6845  -1106    394       O  
ATOM   1667  CB  ILE A 215      45.428 -68.692 -11.797  1.00119.82           C  
ANISOU 1667  CB  ILE A 215    10298  24159  11071  -7091  -1756    393       C  
ATOM   1668  CG1 ILE A 215      44.463 -67.819 -10.992  1.00130.27           C  
ANISOU 1668  CG1 ILE A 215    12021  25033  12442  -7138  -2023    391       C  
ATOM   1669  CG2 ILE A 215      46.057 -67.869 -12.916  1.00123.65           C  
ANISOU 1669  CG2 ILE A 215    10788  24774  11418  -7591  -1700    560       C  
ATOM   1670  CD1 ILE A 215      45.140 -66.709 -10.218  1.00122.19           C  
ANISOU 1670  CD1 ILE A 215    11109  23868  11450  -7494  -2258    394       C  
ATOM   1671  N   ARG A 216      46.424 -71.610 -12.787  1.00127.57           N  
ANISOU 1671  N   ARG A 216    10516  25838  12118  -6394  -1153    204       N  
ATOM   1672  CA  ARG A 216      47.286 -72.432 -13.634  1.00126.37           C  
ANISOU 1672  CA  ARG A 216    10057  25998  11960  -6342   -891    167       C  
ATOM   1673  C   ARG A 216      46.487 -73.407 -14.493  1.00128.74           C  
ANISOU 1673  C   ARG A 216    10354  26330  12230  -6033   -648     77       C  
ATOM   1674  O   ARG A 216      46.788 -73.585 -15.681  1.00135.98           O  
ANISOU 1674  O   ARG A 216    11200  27437  13031  -6173   -462     83       O  
ATOM   1675  CB  ARG A 216      48.306 -73.178 -12.772  1.00131.50           C  
ANISOU 1675  CB  ARG A 216    10384  26784  12797  -6111   -877     89       C  
ATOM   1676  CG  ARG A 216      49.178 -74.144 -13.552  1.00123.50           C  
ANISOU 1676  CG  ARG A 216     9059  26016  11850  -5997   -608     32       C  
ATOM   1677  CD  ARG A 216      50.401 -74.566 -12.771  1.00128.68           C  
ANISOU 1677  CD  ARG A 216     9395  26803  12695  -5911   -640     19       C  
ATOM   1678  NE  ARG A 216      51.322 -73.443 -12.661  1.00135.38           N  
ANISOU 1678  NE  ARG A 216    10217  27740  13480  -6385   -810    122       N  
ATOM   1679  CZ  ARG A 216      52.477 -73.469 -12.011  1.00135.28           C  
ANISOU 1679  CZ  ARG A 216     9942  27858  13602  -6443   -895    137       C  
ATOM   1680  NH1 ARG A 216      52.920 -74.573 -11.433  1.00134.97           N  
ANISOU 1680  NH1 ARG A 216     9628  27888  13766  -6066   -823     82       N  
ATOM   1681  NH2 ARG A 216      53.215 -72.365 -11.958  1.00140.92           N  
ANISOU 1681  NH2 ARG A 216    10663  28621  14259  -6895  -1056    217       N  
ATOM   1682  N   LYS A 217      45.459 -74.040 -13.921  1.00112.46           N  
ANISOU 1682  N   LYS A 217     8376  24080  10274  -5616   -649    -20       N  
ATOM   1683  CA  LYS A 217      44.663 -74.976 -14.710  1.00119.81           C  
ANISOU 1683  CA  LYS A 217     9309  25013  11199  -5313   -425   -131       C  
ATOM   1684  C   LYS A 217      43.778 -74.265 -15.726  1.00122.10           C  
ANISOU 1684  C   LYS A 217     9857  25264  11271  -5586   -442    -39       C  
ATOM   1685  O   LYS A 217      43.402 -74.869 -16.737  1.00115.13           O  
ANISOU 1685  O   LYS A 217     8954  24484  10305  -5487   -247   -115       O  
ATOM   1686  CB  LYS A 217      43.816 -75.866 -13.799  1.00105.50           C  
ANISOU 1686  CB  LYS A 217     7506  22991   9589  -4779   -414   -260       C  
ATOM   1687  CG  LYS A 217      44.629 -76.878 -13.018  1.00105.80           C  
ANISOU 1687  CG  LYS A 217     7266  23082   9852  -4438   -334   -344       C  
ATOM   1688  CD  LYS A 217      43.738 -77.885 -12.319  1.00121.17           C  
ANISOU 1688  CD  LYS A 217     9231  24808  11998  -3888   -271   -463       C  
ATOM   1689  CE  LYS A 217      44.566 -78.847 -11.486  1.00122.87           C  
ANISOU 1689  CE  LYS A 217     9189  25046  12450  -3568   -211   -496       C  
ATOM   1690  NZ  LYS A 217      45.453 -79.690 -12.332  1.00104.43           N  
ANISOU 1690  NZ  LYS A 217     6631  22821  10225  -3527     26   -548       N  
ATOM   1691  N   VAL A 218      43.424 -73.001 -15.476  1.00120.31           N  
ANISOU 1691  N   VAL A 218     9887  24864  10960  -5926   -684    124       N  
ATOM   1692  CA  VAL A 218      42.725 -72.211 -16.489  1.00116.20           C  
ANISOU 1692  CA  VAL A 218     9610  24308  10234  -6252   -721    274       C  
ATOM   1693  C   VAL A 218      43.634 -71.962 -17.687  1.00132.94           C  
ANISOU 1693  C   VAL A 218    11618  26746  12146  -6625   -585    361       C  
ATOM   1694  O   VAL A 218      43.229 -72.131 -18.845  1.00139.91           O  
ANISOU 1694  O   VAL A 218    12539  27778  12844  -6700   -453    381       O  
ATOM   1695  CB  VAL A 218      42.206 -70.892 -15.887  1.00110.77           C  
ANISOU 1695  CB  VAL A 218     9250  23279   9558  -6530  -1030    437       C  
ATOM   1696  CG1 VAL A 218      41.750 -69.949 -16.983  1.00112.46           C  
ANISOU 1696  CG1 VAL A 218     9698  23470   9563  -6951  -1083    658       C  
ATOM   1697  CG2 VAL A 218      41.040 -71.169 -14.971  1.00119.35           C  
ANISOU 1697  CG2 VAL A 218    10502  24030  10817  -6147  -1152    340       C  
ATOM   1698  N   VAL A 219      44.883 -71.573 -17.420  1.00125.75           N  
ANISOU 1698  N   VAL A 219    10562  25952  11264  -6861   -621    405       N  
ATOM   1699  CA  VAL A 219      45.840 -71.299 -18.487  1.00122.02           C  
ANISOU 1699  CA  VAL A 219     9973  25765  10625  -7217   -498    484       C  
ATOM   1700  C   VAL A 219      46.178 -72.576 -19.251  1.00130.33           C  
ANISOU 1700  C   VAL A 219    10778  27068  11672  -6946   -210    298       C  
ATOM   1701  O   VAL A 219      46.239 -72.579 -20.488  1.00141.07           O  
ANISOU 1701  O   VAL A 219    12143  28631  12827  -7136    -73    324       O  
ATOM   1702  CB  VAL A 219      47.093 -70.625 -17.896  1.00131.96           C  
ANISOU 1702  CB  VAL A 219    11113  27054  11971  -7496   -613    551       C  
ATOM   1703  CG1 VAL A 219      48.180 -70.474 -18.941  1.00140.07           C  
ANISOU 1703  CG1 VAL A 219    11972  28373  12876  -7814   -460    607       C  
ATOM   1704  CG2 VAL A 219      46.730 -69.266 -17.318  1.00150.44           C  
ANISOU 1704  CG2 VAL A 219    13745  29105  14309  -7819   -897    720       C  
ATOM   1705  N   ARG A 220      46.369 -73.686 -18.538  1.00132.53           N  
ANISOU 1705  N   ARG A 220    10856  27311  12187  -6495   -120    108       N  
ATOM   1706  CA  ARG A 220      46.756 -74.928 -19.207  1.00136.55           C  
ANISOU 1706  CA  ARG A 220    11144  27972  12766  -6227    147    -80       C  
ATOM   1707  C   ARG A 220      45.549 -75.675 -19.769  1.00135.43           C  
ANISOU 1707  C   ARG A 220    11119  27761  12579  -5930    265   -216       C  
ATOM   1708  O   ARG A 220      45.418 -75.840 -20.985  1.00137.61           O  
ANISOU 1708  O   ARG A 220    11416  28198  12671  -6052    402   -258       O  
ATOM   1709  CB  ARG A 220      47.546 -75.812 -18.236  1.00140.07           C  
ANISOU 1709  CB  ARG A 220    11323  28371  13527  -5884    193   -195       C  
ATOM   1710  CG  ARG A 220      48.876 -75.204 -17.839  1.00134.15           C  
ANISOU 1710  CG  ARG A 220    10400  27742  12829  -6180    104    -87       C  
ATOM   1711  CD  ARG A 220      49.674 -76.096 -16.905  1.00145.77           C  
ANISOU 1711  CD  ARG A 220    11587  29188  14611  -5851    139   -171       C  
ATOM   1712  NE  ARG A 220      50.928 -75.456 -16.524  1.00139.12           N  
ANISOU 1712  NE  ARG A 220    10569  28474  13815  -6157     32    -66       N  
ATOM   1713  CZ  ARG A 220      51.826 -75.984 -15.704  1.00132.66           C  
ANISOU 1713  CZ  ARG A 220     9479  27681  13244  -5982     16    -87       C  
ATOM   1714  NH1 ARG A 220      51.653 -77.181 -15.169  1.00140.01           N  
ANISOU 1714  NH1 ARG A 220    10284  28501  14413  -5502    110   -190       N  
ATOM   1715  NH2 ARG A 220      52.925 -75.293 -15.414  1.00133.25           N  
ANISOU 1715  NH2 ARG A 220     9403  27881  13344  -6303   -101      8       N  
ATOM   1716  N   GLU A 221      44.644 -76.117 -18.894  1.00127.54           N  
ANISOU 1716  N   GLU A 221    10197  26520  11743  -5546    205   -292       N  
ATOM   1717  CA  GLU A 221      43.608 -77.045 -19.331  1.00142.27           C  
ANISOU 1717  CA  GLU A 221    12122  28289  13646  -5188    340   -466       C  
ATOM   1718  C   GLU A 221      42.435 -76.320 -19.983  1.00143.58           C  
ANISOU 1718  C   GLU A 221    12550  28448  13556  -5397    251   -363       C  
ATOM   1719  O   GLU A 221      41.877 -76.803 -20.976  1.00130.00           O  
ANISOU 1719  O   GLU A 221    10864  26812  11719  -5339    378   -470       O  
ATOM   1720  CB  GLU A 221      43.124 -77.887 -18.151  1.00138.34           C  
ANISOU 1720  CB  GLU A 221    11591  27516  13457  -4668    333   -587       C  
ATOM   1721  CG  GLU A 221      44.223 -78.684 -17.442  1.00152.36           C  
ANISOU 1721  CG  GLU A 221    13105  29271  15512  -4432    411   -653       C  
ATOM   1722  CD  GLU A 221      44.879 -79.740 -18.317  1.00172.29           C  
ANISOU 1722  CD  GLU A 221    15445  31857  18160  -4309    666   -802       C  
ATOM   1723  OE1 GLU A 221      44.199 -80.312 -19.196  1.00183.02           O  
ANISOU 1723  OE1 GLU A 221    16882  33170  19488  -4187    804   -940       O  
ATOM   1724  OE2 GLU A 221      46.087 -79.998 -18.120  1.00181.52           O1-
ANISOU 1724  OE2 GLU A 221    16385  33106  19479  -4342    725   -782       O1-
ATOM   1725  N   LEU A 222      42.045 -75.165 -19.441  1.00149.21           N  
ANISOU 1725  N   LEU A 222    13455  29035  14203  -5648     18   -152       N  
ATOM   1726  CA  LEU A 222      40.841 -74.497 -19.920  1.00152.47           C  
ANISOU 1726  CA  LEU A 222    14127  29359  14445  -5810    -93    -20       C  
ATOM   1727  C   LEU A 222      41.110 -73.701 -21.196  1.00142.69           C  
ANISOU 1727  C   LEU A 222    12968  28373  12875  -6319    -94    167       C  
ATOM   1728  O   LEU A 222      40.294 -73.728 -22.127  1.00132.17           O  
ANISOU 1728  O   LEU A 222    11741  27128  11348  -6380    -59    191       O  
ATOM   1729  CB  LEU A 222      40.266 -73.609 -18.818  1.00135.18           C  
ANISOU 1729  CB  LEU A 222    12146  26832  12383  -5855   -364    127       C  
ATOM   1730  CG  LEU A 222      38.863 -73.050 -19.026  1.00106.02           C  
ANISOU 1730  CG  LEU A 222     8735  22907   8640  -5904   -517    249       C  
ATOM   1731  CD1 LEU A 222      37.889 -74.210 -19.098  1.00127.87           C  
ANISOU 1731  CD1 LEU A 222    11442  25623  11521  -5409   -365     23       C  
ATOM   1732  CD2 LEU A 222      38.488 -72.108 -17.898  1.00113.57           C  
ANISOU 1732  CD2 LEU A 222     9933  23462   9758  -5972   -821    373       C  
ATOM   1733  N   PHE A 223      42.239 -72.987 -21.258  1.00128.49           N  
ANISOU 1733  N   PHE A 223    11117  26699  11006  -6691   -139    305       N  
ATOM   1734  CA  PHE A 223      42.685 -72.334 -22.495  1.00139.22           C  
ANISOU 1734  CA  PHE A 223    12512  28322  12062  -7159   -107    470       C  
ATOM   1735  C   PHE A 223      43.506 -73.310 -23.331  1.00142.80           C  
ANISOU 1735  C   PHE A 223    12714  29077  12466  -7062    151    256       C  
ATOM   1736  O   PHE A 223      44.731 -73.221 -23.447  1.00151.75           O  
ANISOU 1736  O   PHE A 223    13680  30357  13622  -7235    219    259       O  
ATOM   1737  CB  PHE A 223      43.498 -71.081 -22.203  1.00144.67           C  
ANISOU 1737  CB  PHE A 223    13272  28965  12733  -7607   -272    714       C  
ATOM   1738  CG  PHE A 223      42.678 -69.896 -21.825  1.00129.83           C  
ANISOU 1738  CG  PHE A 223    11705  26777  10847  -7848   -537    971       C  
ATOM   1739  CD1 PHE A 223      41.891 -69.264 -22.771  1.00122.20           C  
ANISOU 1739  CD1 PHE A 223    10957  25829   9644  -8127   -604   1197       C  
ATOM   1740  CD2 PHE A 223      42.758 -69.361 -20.551  1.00120.48           C  
ANISOU 1740  CD2 PHE A 223    10607  25273   9899  -7826   -736    997       C  
ATOM   1741  CE1 PHE A 223      41.146 -68.148 -22.440  1.00122.03           C  
ANISOU 1741  CE1 PHE A 223    11242  25459   9663  -8356   -864   1456       C  
ATOM   1742  CE2 PHE A 223      42.021 -68.239 -20.212  1.00120.33           C  
ANISOU 1742  CE2 PHE A 223    10908  24900   9913  -8055   -994   1213       C  
ATOM   1743  CZ  PHE A 223      41.215 -67.632 -21.159  1.00121.08           C  
ANISOU 1743  CZ  PHE A 223    11225  24968   9811  -8316  -1057   1451       C  
ATOM   1744  N   ARG A 224      42.807 -74.252 -23.935  1.00121.04           N  
ANISOU 1744  N   ARG A 224     9936  26385   9670  -6784    290     58       N  
ATOM   1745  CA  ARG A 224      43.492 -75.253 -24.724  1.00135.71           C  
ANISOU 1745  CA  ARG A 224    11578  28449  11536  -6666    530   -180       C  
ATOM   1746  C   ARG A 224      42.653 -75.534 -25.965  1.00142.92           C  
ANISOU 1746  C   ARG A 224    12579  29536  12190  -6716    597   -253       C  
ATOM   1747  O   ARG A 224      41.428 -75.646 -25.882  1.00135.23           O  
ANISOU 1747  O   ARG A 224    11747  28442  11193  -6543    525   -269       O  
ATOM   1748  CB  ARG A 224      43.776 -76.484 -23.840  1.00117.51           C  
ANISOU 1748  CB  ARG A 224     9082  25947   9620  -6143    652   -438       C  
ATOM   1749  CG  ARG A 224      44.475 -77.609 -24.499  1.00135.22           C  
ANISOU 1749  CG  ARG A 224    11109  28283  11984  -5973    900   -680       C  
ATOM   1750  CD  ARG A 224      45.669 -77.165 -25.348  1.00152.37           C  
ANISOU 1750  CD  ARG A 224    13161  30737  13994  -6387    987   -601       C  
ATOM   1751  NE  ARG A 224      46.722 -76.348 -24.697  1.00157.83           N  
ANISOU 1751  NE  ARG A 224    13771  31453  14744  -6638    889   -408       N  
ATOM   1752  CZ  ARG A 224      47.690 -75.737 -25.362  1.00165.78           C  
ANISOU 1752  CZ  ARG A 224    14703  32681  15604  -7042    932   -293       C  
ATOM   1753  NH1 ARG A 224      47.868 -75.945 -26.661  1.00153.58           N  
ANISOU 1753  NH1 ARG A 224    13127  31364  13862  -7218   1096   -364       N  
ATOM   1754  NH2 ARG A 224      48.399 -74.814 -24.743  1.00159.30           N  
ANISOU 1754  NH2 ARG A 224    13864  31848  14815  -7302    794    -95       N  
ATOM   1755  N   ILE A 225      43.320 -75.593 -27.124  1.00150.09           N  
ANISOU 1755  N   ILE A 225    13396  30734  12899  -6976    726   -288       N  
ATOM   1756  CA  ILE A 225      42.643 -75.693 -28.417  1.00139.59           C  
ANISOU 1756  CA  ILE A 225    12140  29635  11261  -7128    762   -327       C  
ATOM   1757  C   ILE A 225      41.890 -77.009 -28.577  1.00139.44           C  
ANISOU 1757  C   ILE A 225    12063  29525  11395  -6679    893   -670       C  
ATOM   1758  O   ILE A 225      40.943 -77.093 -29.373  1.00161.48           O  
ANISOU 1758  O   ILE A 225    14946  32439  13970  -6727    862   -709       O  
ATOM   1759  CB  ILE A 225      43.652 -75.494 -29.566  1.00144.18           C  
ANISOU 1759  CB  ILE A 225    12616  30542  11624  -7505    887   -304       C  
ATOM   1760  CG1 ILE A 225      44.755 -76.550 -29.495  1.00153.01           C  
ANISOU 1760  CG1 ILE A 225    13470  31637  13029  -7266   1136   -583       C  
ATOM   1761  CG2 ILE A 225      44.270 -74.105 -29.496  1.00160.33           C  
ANISOU 1761  CG2 ILE A 225    14751  32650  13516  -7975    743     60       C  
ATOM   1762  CD1 ILE A 225      45.653 -76.602 -30.698  1.00139.99           C  
ANISOU 1762  CD1 ILE A 225    11698  30288  11206  -7568   1315   -630       C  
ATOM   1763  N   THR A 226      42.278 -78.035 -27.822  1.00137.25           N  
ANISOU 1763  N   THR A 226    11633  29009  11506  -6247   1028   -904       N  
ATOM   1764  CA  THR A 226      41.501 -79.259 -27.740  1.00138.18           C  
ANISOU 1764  CA  THR A 226    11727  28917  11858  -5780   1132  -1198       C  
ATOM   1765  C   THR A 226      40.173 -79.050 -27.020  1.00149.53           C  
ANISOU 1765  C   THR A 226    13342  30133  13339  -5563    966  -1136       C  
ATOM   1766  O   THR A 226      39.245 -79.842 -27.220  1.00144.95           O  
ANISOU 1766  O   THR A 226    12792  29428  12854  -5267   1015  -1343       O  
ATOM   1767  CB  THR A 226      42.317 -80.340 -27.030  1.00136.45           C  
ANISOU 1767  CB  THR A 226    11316  28440  12089  -5390   1303  -1388       C  
ATOM   1768  OG1 THR A 226      42.537 -79.956 -25.668  1.00153.85           O  
ANISOU 1768  OG1 THR A 226    13524  30438  14495  -5259   1178  -1236       O  
ATOM   1769  CG2 THR A 226      43.665 -80.506 -27.712  1.00120.68           C  
ANISOU 1769  CG2 THR A 226     9128  26643  10081  -5612   1481  -1427       C  
ATOM   1770  N   ASN A 227      40.063 -78.013 -26.189  1.00149.58           N  
ANISOU 1770  N   ASN A 227    13465  30062  13306  -5708    777   -858       N  
ATOM   1771  CA  ASN A 227      38.826 -77.681 -25.494  1.00139.65           C  
ANISOU 1771  CA  ASN A 227    12382  28580  12098  -5547    622   -762       C  
ATOM   1772  C   ASN A 227      38.093 -76.496 -26.115  1.00144.68           C  
ANISOU 1772  C   ASN A 227    13221  29379  12371  -5977    442   -458       C  
ATOM   1773  O   ASN A 227      37.169 -75.961 -25.495  1.00137.44           O  
ANISOU 1773  O   ASN A 227    12465  28249  11508  -5933    290   -294       O  
ATOM   1774  CB  ASN A 227      39.104 -77.405 -24.015  1.00115.80           C  
ANISOU 1774  CB  ASN A 227     9363  25280   9356  -5379    529   -664       C  
ATOM   1775  CG  ASN A 227      39.464 -78.661 -23.247  1.00104.00           C  
ANISOU 1775  CG  ASN A 227     7704  23548   8263  -4868    673   -928       C  
ATOM   1776  OD1 ASN A 227      38.887 -79.726 -23.470  1.00110.62           O  
ANISOU 1776  OD1 ASN A 227     8519  24247   9265  -4508    795  -1170       O  
ATOM   1777  ND2 ASN A 227      40.415 -78.541 -22.327  1.00114.66           N  
ANISOU 1777  ND2 ASN A 227     8947  24826   9792  -4844    647   -862       N  
ATOM   1778  N   GLY A 228      38.484 -76.069 -27.315  1.00138.24           N  
ANISOU 1778  N   GLY A 228    12404  28906  11216  -6395    449   -358       N  
ATOM   1779  CA  GLY A 228      37.706 -75.112 -28.074  1.00132.17           C  
ANISOU 1779  CA  GLY A 228    11819  28296  10103  -6784    279    -65       C  
ATOM   1780  C   GLY A 228      38.205 -73.683 -28.082  1.00136.84           C  
ANISOU 1780  C   GLY A 228    12552  28924  10519  -7293    106    354       C  
ATOM   1781  O   GLY A 228      37.548 -72.827 -28.687  1.00149.08           O  
ANISOU 1781  O   GLY A 228    14277  30548  11817  -7629    -62    659       O  
ATOM   1782  N   ALA A 229      39.327 -73.389 -27.430  1.00134.47           N  
ANISOU 1782  N   ALA A 229    12181  28543  10367  -7364    127    394       N  
ATOM   1783  CA  ALA A 229      39.906 -72.056 -27.523  1.00122.67           C  
ANISOU 1783  CA  ALA A 229    10811  27066   8731  -7864    -24    763       C  
ATOM   1784  C   ALA A 229      40.470 -71.827 -28.919  1.00143.04           C  
ANISOU 1784  C   ALA A 229    13342  30027  10980  -8244     41    834       C  
ATOM   1785  O   ALA A 229      41.068 -72.722 -29.522  1.00145.25           O  
ANISOU 1785  O   ALA A 229    13417  30536  11235  -8129    248    548       O  
ATOM   1786  CB  ALA A 229      40.999 -71.868 -26.474  1.00122.95           C  
ANISOU 1786  CB  ALA A 229    10749  26936   9030  -7833    -16    745       C  
ATOM   1787  N   ARG A 230      40.277 -70.618 -29.431  1.00169.00           N  
ANISOU 1787  N   ARG A 230    16825  33341  14045  -8698   -139   1228       N  
ATOM   1788  CA  ARG A 230      40.638 -70.272 -30.798  1.00160.79           C  
ANISOU 1788  CA  ARG A 230    15770  32641  12683  -9078   -109   1354       C  
ATOM   1789  C   ARG A 230      41.929 -69.467 -30.794  1.00157.17           C  
ANISOU 1789  C   ARG A 230    15284  32207  12226  -9424    -88   1532       C  
ATOM   1790  O   ARG A 230      42.122 -68.593 -29.943  1.00154.72           O  
ANISOU 1790  O   ARG A 230    15099  31611  12077  -9554   -231   1756       O  
ATOM   1791  CB  ARG A 230      39.509 -69.479 -31.452  1.00148.29           C  
ANISOU 1791  CB  ARG A 230    14416  31046  10882  -9333   -326   1707       C  
ATOM   1792  CG  ARG A 230      38.228 -70.281 -31.579  1.00144.13           C  
ANISOU 1792  CG  ARG A 230    13881  30527  10354  -9016   -344   1526       C  
ATOM   1793  CD  ARG A 230      37.054 -69.395 -31.927  1.00144.08           C  
ANISOU 1793  CD  ARG A 230    14112  30382  10249  -9230   -594   1933       C  
ATOM   1794  NE  ARG A 230      36.779 -68.477 -30.827  1.00130.99           N  
ANISOU 1794  NE  ARG A 230    12693  28281   8794  -9283   -781   2234       N  
ATOM   1795  CZ  ARG A 230      35.846 -67.536 -30.843  1.00131.19           C  
ANISOU 1795  CZ  ARG A 230    12994  28017   8836  -9452  -1013   2650       C  
ATOM   1796  NH1 ARG A 230      35.025 -67.392 -31.871  1.00139.33           N  
ANISOU 1796  NH1 ARG A 230    14103  29127   9710  -9527  -1083   2832       N  
ATOM   1797  NH2 ARG A 230      35.730 -66.722 -29.798  1.00129.86           N  
ANISOU 1797  NH2 ARG A 230    13043  27403   8892  -9513  -1165   2886       N  
ATOM   1798  N   LYS A 231      42.823 -69.790 -31.726  1.00175.46           N  
ANISOU 1798  N   LYS A 231    17428  34845  14394  -9565     98   1407       N  
ATOM   1799  CA  LYS A 231      44.107 -69.110 -31.801  1.00178.25           C  
ANISOU 1799  CA  LYS A 231    17720  35246  14762  -9883    154   1548       C  
ATOM   1800  C   LYS A 231      43.925 -67.670 -32.270  1.00171.75           C  
ANISOU 1800  C   LYS A 231    17135  34364  13758 -10356    -37   2026       C  
ATOM   1801  O   LYS A 231      43.015 -67.356 -33.045  1.00163.72           O  
ANISOU 1801  O   LYS A 231    16272  33420  12515 -10490   -148   2225       O  
ATOM   1802  CB  LYS A 231      45.051 -69.865 -32.732  1.00190.99           C  
ANISOU 1802  CB  LYS A 231    19092  37199  16277  -9905    424   1293       C  
ATOM   1803  CG  LYS A 231      45.398 -71.260 -32.231  1.00190.08           C  
ANISOU 1803  CG  LYS A 231    18738  37064  16419  -9439    627    846       C  
ATOM   1804  CD  LYS A 231      46.394 -71.964 -33.135  1.00185.30           C  
ANISOU 1804  CD  LYS A 231    17904  36733  15769  -9481    905    610       C  
ATOM   1805  CE  LYS A 231      46.616 -73.401 -32.685  1.00173.29           C  
ANISOU 1805  CE  LYS A 231    16168  35125  14550  -8994   1103    188       C  
ATOM   1806  NZ  LYS A 231      47.273 -73.478 -31.350  1.00179.10           N  
ANISOU 1806  NZ  LYS A 231    16798  35594  15659  -8774   1089    161       N  
ATOM   1807  N   ASN A 232      44.783 -66.788 -31.743  1.00164.43           N  
ANISOU 1807  N   ASN A 232    16234  33266  12977 -10592    -82   2214       N  
ATOM   1808  CA  ASN A 232      44.795 -65.335 -31.935  1.00167.84           C  
ANISOU 1808  CA  ASN A 232    16892  33525  13354 -11022   -253   2668       C  
ATOM   1809  C   ASN A 232      43.518 -64.661 -31.419  1.00160.99           C  
ANISOU 1809  C   ASN A 232    16324  32292  12553 -11014   -523   2942       C  
ATOM   1810  O   ASN A 232      43.265 -63.488 -31.720  1.00162.08           O  
ANISOU 1810  O   ASN A 232    16692  32243  12648 -11337   -677   3350       O  
ATOM   1811  CB  ASN A 232      45.056 -64.959 -33.407  1.00175.88           C  
ANISOU 1811  CB  ASN A 232    17919  34854  14054 -11362   -170   2862       C  
ATOM   1812  CG  ASN A 232      45.626 -63.555 -33.577  1.00179.25           C  
ANISOU 1812  CG  ASN A 232    18488  35121  14499 -11798   -246   3270       C  
ATOM   1813  OD1 ASN A 232      45.912 -62.863 -32.599  1.00164.96           O  
ANISOU 1813  OD1 ASN A 232    16754  32970  12954 -11868   -356   3378       O  
ATOM   1814  ND2 ASN A 232      45.767 -63.122 -34.824  1.00178.74           N  
ANISOU 1814  ND2 ASN A 232    18461  35286  14165 -12090   -186   3495       N  
ATOM   1815  N   ALA A 233      42.704 -65.360 -30.635  1.00162.63           N  
ANISOU 1815  N   ALA A 233    16541  32351  12899 -10638   -574   2739       N  
ATOM   1816  CA  ALA A 233      41.543 -64.721 -30.045  1.00158.40           C  
ANISOU 1816  CA  ALA A 233    16286  31417  12481 -10623   -818   2990       C  
ATOM   1817  C   ALA A 233      41.952 -63.945 -28.799  1.00158.19           C  
ANISOU 1817  C   ALA A 233    16358  30966  12783 -10698   -942   3073       C  
ATOM   1818  O   ALA A 233      43.044 -64.128 -28.250  1.00150.45           O  
ANISOU 1818  O   ALA A 233    15188  30024  11949 -10669   -838   2872       O  
ATOM   1819  CB  ALA A 233      40.468 -65.746 -29.692  1.00142.00           C  
ANISOU 1819  CB  ALA A 233    14182  29326  10446 -10195   -816   2744       C  
ATOM   1820  N   PHE A 234      41.066 -63.052 -28.367  1.00165.82           N  
ANISOU 1820  N   PHE A 234    17622  31498  13883 -10799  -1175   3370       N  
ATOM   1821  CA  PHE A 234      41.232 -62.419 -27.070  1.00159.11           C  
ANISOU 1821  CA  PHE A 234    16885  30184  13385 -10812  -1318   3378       C  
ATOM   1822  C   PHE A 234      41.043 -63.464 -25.980  1.00143.33           C  
ANISOU 1822  C   PHE A 234    14743  28127  11590 -10352  -1280   2982       C  
ATOM   1823  O   PHE A 234      40.069 -64.223 -25.995  1.00156.01           O  
ANISOU 1823  O   PHE A 234    16354  29759  13166 -10047  -1273   2868       O  
ATOM   1824  CB  PHE A 234      40.223 -61.286 -26.893  1.00165.19           C  
ANISOU 1824  CB  PHE A 234    18029  30446  14289 -10991  -1569   3765       C  
ATOM   1825  CG  PHE A 234      40.408 -60.139 -27.847  1.00166.48           C  
ANISOU 1825  CG  PHE A 234    18361  30567  14327 -11406  -1613   4194       C  
ATOM   1826  CD1 PHE A 234      41.358 -59.156 -27.604  1.00182.45           C  
ANISOU 1826  CD1 PHE A 234    20415  32402  16504 -11715  -1626   4314       C  
ATOM   1827  CD2 PHE A 234      39.619 -60.035 -28.981  1.00165.10           C  
ANISOU 1827  CD2 PHE A 234    18308  30525  13898 -11464  -1641   4476       C  
ATOM   1828  CE1 PHE A 234      41.522 -58.096 -28.482  1.00195.30           C  
ANISOU 1828  CE1 PHE A 234    22191  33964  18052 -12066  -1645   4714       C  
ATOM   1829  CE2 PHE A 234      39.775 -58.980 -29.859  1.00168.96           C  
ANISOU 1829  CE2 PHE A 234    18950  30955  14293 -11798  -1680   4884       C  
ATOM   1830  CZ  PHE A 234      40.726 -58.008 -29.610  1.00191.88           C  
ANISOU 1830  CZ  PHE A 234    21881  33657  17367 -12097  -1672   5009       C  
ATOM   1831  N   LYS A 235      41.982 -63.515 -25.039  1.00141.95           N  
ANISOU 1831  N   LYS A 235    14429  27872  11635 -10288  -1254   2774       N  
ATOM   1832  CA  LYS A 235      41.917 -64.446 -23.917  1.00133.72           C  
ANISOU 1832  CA  LYS A 235    13246  26744  10817  -9835  -1226   2419       C  
ATOM   1833  C   LYS A 235      41.666 -63.636 -22.652  1.00132.72           C  
ANISOU 1833  C   LYS A 235    13335  26090  11001  -9862  -1471   2460       C  
ATOM   1834  O   LYS A 235      42.546 -62.897 -22.196  1.00138.05           O  
ANISOU 1834  O   LYS A 235    14010  26646  11796 -10108  -1532   2497       O  
ATOM   1835  CB  LYS A 235      43.197 -65.270 -23.801  1.00134.64           C  
ANISOU 1835  CB  LYS A 235    13012  27197  10948  -9688  -1009   2129       C  
ATOM   1836  CG  LYS A 235      43.395 -66.281 -24.917  1.00145.49           C  
ANISOU 1836  CG  LYS A 235    14169  29040  12070  -9566   -756   1985       C  
ATOM   1837  CD  LYS A 235      44.631 -67.124 -24.656  1.00148.63           C  
ANISOU 1837  CD  LYS A 235    14231  29671  12570  -9379   -557   1693       C  
ATOM   1838  CE  LYS A 235      44.867 -68.136 -25.762  1.00136.48           C  
ANISOU 1838  CE  LYS A 235    12492  28539  10827  -9256   -304   1511       C  
ATOM   1839  NZ  LYS A 235      46.070 -68.970 -25.483  1.00152.56           N  
ANISOU 1839  NZ  LYS A 235    14207  30735  13025  -9062   -116   1241       N  
ATOM   1840  N   ILE A 236      40.468 -63.776 -22.093  1.00128.90           N  
ANISOU 1840  N   ILE A 236    13037  25281  10657  -9608  -1614   2431       N  
ATOM   1841  CA  ILE A 236      40.040 -63.025 -20.922  1.00129.65           C  
ANISOU 1841  CA  ILE A 236    13390  24827  11044  -9607  -1866   2445       C  
ATOM   1842  C   ILE A 236      39.648 -64.019 -19.839  1.00128.66           C  
ANISOU 1842  C   ILE A 236    13180  24596  11109  -9073  -1869   2098       C  
ATOM   1843  O   ILE A 236      38.893 -64.962 -20.100  1.00135.21           O  
ANISOU 1843  O   ILE A 236    13940  25542  11892  -8724  -1781   1980       O  
ATOM   1844  CB  ILE A 236      38.866 -62.082 -21.252  1.00128.04           C  
ANISOU 1844  CB  ILE A 236    13558  24218  10873  -9820  -2075   2781       C  
ATOM   1845  CG1 ILE A 236      39.257 -61.103 -22.359  1.00132.99           C  
ANISOU 1845  CG1 ILE A 236    14268  24944  11318 -10324  -2050   3168       C  
ATOM   1846  CG2 ILE A 236      38.432 -61.303 -20.017  1.00127.10           C  
ANISOU 1846  CG2 ILE A 236    13732  23483  11079  -9812  -2323   2756       C  
ATOM   1847  CD1 ILE A 236      38.087 -60.342 -22.945  1.00133.54           C  
ANISOU 1847  CD1 ILE A 236    14663  24693  11384 -10502  -2201   3563       C  
ATOM   1848  N   LEU A 237      40.170 -63.816 -18.631  1.00132.70           N  
ANISOU 1848  N   LEU A 237    13691  24894  11833  -9005  -1966   1930       N  
ATOM   1849  CA  LEU A 237      39.781 -64.591 -17.461  1.00124.36           C  
ANISOU 1849  CA  LEU A 237    12604  23673  10972  -8517  -2008   1637       C  
ATOM   1850  C   LEU A 237      39.182 -63.661 -16.420  1.00127.75           C  
ANISOU 1850  C   LEU A 237    13392  23530  11616  -8576  -2290   1657       C  
ATOM   1851  O   LEU A 237      39.791 -62.649 -16.061  1.00121.83           O  
ANISOU 1851  O   LEU A 237    12752  22606  10933  -8931  -2404   1735       O  
ATOM   1852  CB  LEU A 237      40.972 -65.346 -16.867  1.00130.54           C  
ANISOU 1852  CB  LEU A 237    13038  24760  11803  -8331  -1864   1391       C  
ATOM   1853  CG  LEU A 237      40.697 -66.122 -15.577  1.00115.81           C  
ANISOU 1853  CG  LEU A 237    11120  22744  10138  -7841  -1910   1116       C  
ATOM   1854  CD1 LEU A 237      39.620 -67.175 -15.789  1.00111.43           C  
ANISOU 1854  CD1 LEU A 237    10541  22200   9598  -7383  -1805   1005       C  
ATOM   1855  CD2 LEU A 237      41.980 -66.749 -15.048  1.00129.60           C  
ANISOU 1855  CD2 LEU A 237    12513  24802  11929  -7727  -1792    942       C  
ATOM   1856  N   VAL A 238      37.991 -64.005 -15.941  1.00119.89           N  
ANISOU 1856  N   VAL A 238    12585  22230  10736  -8224  -2393   1567       N  
ATOM   1857  CA  VAL A 238      37.343 -63.293 -14.847  1.00129.89           C  
ANISOU 1857  CA  VAL A 238    14204  22933  12214  -8198  -2643   1523       C  
ATOM   1858  C   VAL A 238      37.372 -64.202 -13.629  1.00133.20           C  
ANISOU 1858  C   VAL A 238    14507  23349  12754  -7707  -2629   1189       C  
ATOM   1859  O   VAL A 238      36.763 -65.280 -13.635  1.00133.61           O  
ANISOU 1859  O   VAL A 238    14448  23501  12817  -7252  -2528   1052       O  
ATOM   1860  CB  VAL A 238      35.906 -62.883 -15.200  1.00112.11           C  
ANISOU 1860  CB  VAL A 238    12306  20272  10019  -8187  -2798   1703       C  
ATOM   1861  CG1 VAL A 238      35.234 -62.231 -14.001  1.00111.10           C  
ANISOU 1861  CG1 VAL A 238    12574  19498  10140  -8075  -3000   1617       C  
ATOM   1862  CG2 VAL A 238      35.904 -61.943 -16.395  1.00115.66           C  
ANISOU 1862  CG2 VAL A 238    12868  20717  10359  -8680  -2811   2088       C  
ATOM   1863  N   VAL A 239      38.081 -63.774 -12.590  1.00143.06           N  
ANISOU 1863  N   VAL A 239    15773  24491  14093  -7799  -2727   1062       N  
ATOM   1864  CA  VAL A 239      38.183 -64.525 -11.348  1.00126.34           C  
ANISOU 1864  CA  VAL A 239    13555  22377  12073  -7379  -2742    779       C  
ATOM   1865  C   VAL A 239      37.261 -63.883 -10.322  1.00108.89           C  
ANISOU 1865  C   VAL A 239    11768  19598  10007  -7317  -2976    700       C  
ATOM   1866  O   VAL A 239      37.361 -62.680 -10.051  1.00111.76           O  
ANISOU 1866  O   VAL A 239    12400  19636  10429  -7709  -3132    773       O  
ATOM   1867  CB  VAL A 239      39.632 -64.572 -10.834  1.00113.06           C  
ANISOU 1867  CB  VAL A 239    11580  21006  10370  -7503  -2701    676       C  
ATOM   1868  CG1 VAL A 239      39.702 -65.317  -9.506  1.00111.01           C  
ANISOU 1868  CG1 VAL A 239    11227  20751  10201  -7079  -2745    421       C  
ATOM   1869  CG2 VAL A 239      40.540 -65.222 -11.864  1.00115.32           C  
ANISOU 1869  CG2 VAL A 239    11466  21824  10526  -7562  -2455    746       C  
ATOM   1870  N   ILE A 240      36.358 -64.679  -9.759  1.00104.82           N  
ANISOU 1870  N   ILE A 240    11320  18945   9561  -6829  -2983    544       N  
ATOM   1871  CA  ILE A 240      35.504 -64.249  -8.661  1.00116.78           C  
ANISOU 1871  CA  ILE A 240    13225  19944  11202  -6701  -3180    421       C  
ATOM   1872  C   ILE A 240      35.974 -65.010  -7.434  1.00114.05           C  
ANISOU 1872  C   ILE A 240    12700  19766  10868  -6344  -3167    160       C  
ATOM   1873  O   ILE A 240      35.827 -66.236  -7.361  1.00128.88           O  
ANISOU 1873  O   ILE A 240    14325  21897  12747  -5884  -3027     58       O  
ATOM   1874  CB  ILE A 240      34.022 -64.516  -8.941  1.00116.05           C  
ANISOU 1874  CB  ILE A 240    13412  19472  11211  -6349  -3166    471       C  
ATOM   1875  CG1 ILE A 240      33.618 -63.930 -10.290  1.00114.88           C  
ANISOU 1875  CG1 ILE A 240    13386  19215  11047  -6609  -3123    775       C  
ATOM   1876  CG2 ILE A 240      33.168 -63.881  -7.854  1.00108.43           C  
ANISOU 1876  CG2 ILE A 240    12932  17830  10436  -6190  -3286    375       C  
ATOM   1877  CD1 ILE A 240      32.277 -64.421 -10.773  1.00129.12           C  
ANISOU 1877  CD1 ILE A 240    15368  20739  12953  -6165  -3033    840       C  
ATOM   1878  N   THR A 241      36.542 -64.296  -6.471  1.00105.07           N  
ANISOU 1878  N   THR A 241    11682  18496   9746  -6556  -3308     56       N  
ATOM   1879  CA  THR A 241      37.167 -64.932  -5.324  1.00105.02           C  
ANISOU 1879  CA  THR A 241    11475  18711   9717  -6285  -3318   -155       C  
ATOM   1880  C   THR A 241      36.735 -64.250  -4.035  1.00105.60           C  
ANISOU 1880  C   THR A 241    11938  18356   9831  -6303  -3520   -328       C  
ATOM   1881  O   THR A 241      36.384 -63.066  -4.019  1.00107.53           O  
ANISOU 1881  O   THR A 241    12553  18167  10134  -6668  -3643   -290       O  
ATOM   1882  CB  THR A 241      38.706 -64.916  -5.445  1.00131.87           C  
ANISOU 1882  CB  THR A 241    14493  22563  13047  -6539  -3261   -130       C  
ATOM   1883  OG1 THR A 241      39.288 -65.586  -4.320  1.00150.13           O  
ANISOU 1883  OG1 THR A 241    16600  25101  15343  -6260  -3291   -306       O  
ATOM   1884  CG2 THR A 241      39.249 -63.493  -5.546  1.00135.49           C  
ANISOU 1884  CG2 THR A 241    15138  22835  13507  -7123  -3386    -58       C  
ATOM   1885  N   ASP A 242      36.753 -65.027  -2.949  1.00116.04           N  
ANISOU 1885  N   ASP A 242    13172  19793  11124  -5904  -3538   -515       N  
ATOM   1886  CA  ASP A 242      36.636 -64.458  -1.616  1.00134.36           C  
ANISOU 1886  CA  ASP A 242    15794  21829  13427  -5936  -3714   -711       C  
ATOM   1887  C   ASP A 242      37.926 -63.767  -1.193  1.00153.76           C  
ANISOU 1887  C   ASP A 242    18116  24480  15827  -6327  -3805   -760       C  
ATOM   1888  O   ASP A 242      37.937 -63.073  -0.168  1.00132.19           O  
ANISOU 1888  O   ASP A 242    15645  21507  13074  -6463  -3955   -932       O  
ATOM   1889  CB  ASP A 242      36.267 -65.553  -0.607  1.00117.97           C  
ANISOU 1889  CB  ASP A 242    13652  19863  11307  -5378  -3701   -870       C  
ATOM   1890  CG  ASP A 242      35.621 -64.996   0.647  1.00150.93           C  
ANISOU 1890  CG  ASP A 242    18278  23614  15456  -5343  -3859  -1072       C  
ATOM   1891  OD1 ASP A 242      35.343 -63.779   0.688  1.00143.50           O1-
ANISOU 1891  OD1 ASP A 242    17721  22233  14568  -5736  -3960  -1100       O1-
ATOM   1892  OD2 ASP A 242      35.411 -65.777   1.600  1.00175.50           O1-
ANISOU 1892  OD2 ASP A 242    21360  26826  18496  -4928  -3865  -1203       O1-
ATOM   1893  N   GLY A 243      39.009 -63.971  -1.945  1.00157.71           N  
ANISOU 1893  N   GLY A 243    18212  25410  16299  -6502  -3708   -630       N  
ATOM   1894  CA  GLY A 243      40.222 -63.187  -1.855  1.00136.57           C  
ANISOU 1894  CA  GLY A 243    15407  22892  13591  -6947  -3780   -633       C  
ATOM   1895  C   GLY A 243      41.210 -63.610  -0.804  1.00155.27           C  
ANISOU 1895  C   GLY A 243    17511  25604  15880  -6835  -3859   -777       C  
ATOM   1896  O   GLY A 243      42.149 -62.856  -0.523  1.00161.75           O  
ANISOU 1896  O   GLY A 243    18275  26502  16679  -7208  -3960   -824       O  
ATOM   1897  N   GLU A 244      41.039 -64.787  -0.212  1.00145.34           N  
ANISOU 1897  N   GLU A 244    16080  24556  14585  -6338  -3820   -839       N  
ATOM   1898  CA  GLU A 244      41.950 -65.278   0.818  1.00139.50           C  
ANISOU 1898  CA  GLU A 244    15076  24161  13765  -6202  -3906   -938       C  
ATOM   1899  C   GLU A 244      42.430 -66.661   0.390  1.00141.43           C  
ANISOU 1899  C   GLU A 244    14838  24866  14034  -5850  -3719   -820       C  
ATOM   1900  O   GLU A 244      41.787 -67.671   0.689  1.00155.47           O  
ANISOU 1900  O   GLU A 244    16568  26676  15828  -5372  -3638   -836       O  
ATOM   1901  CB  GLU A 244      41.279 -65.290   2.184  1.00162.04           C  
ANISOU 1901  CB  GLU A 244    18231  26791  16546  -5952  -4058  -1133       C  
ATOM   1902  CG  GLU A 244      40.891 -63.907   2.694  1.00163.31           C  
ANISOU 1902  CG  GLU A 244    18864  26491  16694  -6323  -4222  -1288       C  
ATOM   1903  CD  GLU A 244      42.084 -62.983   2.892  1.00178.78           C  
ANISOU 1903  CD  GLU A 244    20721  28583  18626  -6811  -4344  -1341       C  
ATOM   1904  OE1 GLU A 244      43.184 -63.467   3.241  1.00177.21           O  
ANISOU 1904  OE1 GLU A 244    20140  28831  18359  -6780  -4384  -1333       O  
ATOM   1905  OE2 GLU A 244      41.919 -61.760   2.696  1.00167.20           O1-
ANISOU 1905  OE2 GLU A 244    19551  26755  17222  -7232  -4396  -1386       O1-
ATOM   1906  N   LYS A 245      43.546 -66.677  -0.336  1.00125.32           N  
ANISOU 1906  N   LYS A 245    12448  23158  12008  -6099  -3632   -706       N  
ATOM   1907  CA  LYS A 245      44.206 -67.910  -0.743  1.00136.79           C  
ANISOU 1907  CA  LYS A 245    13418  25058  13498  -5833  -3440   -606       C  
ATOM   1908  C   LYS A 245      44.674 -68.666   0.500  1.00155.95           C  
ANISOU 1908  C   LYS A 245    15637  27729  15886  -5523  -3531   -676       C  
ATOM   1909  O   LYS A 245      45.419 -68.120   1.319  1.00153.81           O  
ANISOU 1909  O   LYS A 245    15361  27538  15543  -5740  -3730   -749       O  
ATOM   1910  CB  LYS A 245      45.389 -67.555  -1.658  1.00126.00           C  
ANISOU 1910  CB  LYS A 245    11775  23958  12141  -6236  -3360   -493       C  
ATOM   1911  CG  LYS A 245      46.032 -68.682  -2.479  1.00128.22           C  
ANISOU 1911  CG  LYS A 245    11595  24647  12475  -6051  -3100   -376       C  
ATOM   1912  CD  LYS A 245      47.143 -69.370  -1.708  1.00129.66           C  
ANISOU 1912  CD  LYS A 245    11392  25204  12668  -5911  -3137   -386       C  
ATOM   1913  CE  LYS A 245      48.306 -68.471  -1.368  1.00150.94           C  
ANISOU 1913  CE  LYS A 245    14014  28016  15322  -6351  -3323   -406       C  
ATOM   1914  NZ  LYS A 245      49.286 -69.242  -0.540  1.00165.13           N  
ANISOU 1914  NZ  LYS A 245    15433  30176  17132  -6161  -3378   -405       N  
ATOM   1915  N   PHE A 246      44.240 -69.919   0.641  1.00169.94           N  
ANISOU 1915  N   PHE A 246    17233  29628  17710  -5019  -3384   -648       N  
ATOM   1916  CA  PHE A 246      44.638 -70.760   1.765  1.00161.65           C  
ANISOU 1916  CA  PHE A 246    15960  28830  16630  -4683  -3443   -667       C  
ATOM   1917  C   PHE A 246      44.985 -72.159   1.283  1.00160.45           C  
ANISOU 1917  C   PHE A 246    15350  29015  16598  -4322  -3175   -547       C  
ATOM   1918  O   PHE A 246      44.239 -72.743   0.494  1.00162.61           O  
ANISOU 1918  O   PHE A 246    15614  29204  16967  -4089  -2952   -517       O  
ATOM   1919  CB  PHE A 246      43.534 -70.876   2.822  1.00167.60           C  
ANISOU 1919  CB  PHE A 246    17046  29313  17320  -4350  -3557   -780       C  
ATOM   1920  CG  PHE A 246      43.421 -69.697   3.739  1.00175.98           C  
ANISOU 1920  CG  PHE A 246    18507  30117  18242  -4637  -3840   -934       C  
ATOM   1921  CD1 PHE A 246      44.351 -69.505   4.749  1.00164.26           C  
ANISOU 1921  CD1 PHE A 246    16909  28861  16642  -4759  -4037   -984       C  
ATOM   1922  CD2 PHE A 246      42.351 -68.824   3.644  1.00175.80           C  
ANISOU 1922  CD2 PHE A 246    18975  29616  18206  -4764  -3903  -1037       C  
ATOM   1923  CE1 PHE A 246      44.245 -68.433   5.616  1.00151.20           C  
ANISOU 1923  CE1 PHE A 246    15622  26974  14854  -5023  -4282  -1159       C  
ATOM   1924  CE2 PHE A 246      42.235 -67.754   4.514  1.00174.42           C  
ANISOU 1924  CE2 PHE A 246    19175  29181  17917  -5025  -4132  -1205       C  
ATOM   1925  CZ  PHE A 246      43.184 -67.557   5.498  1.00161.29           C  
ANISOU 1925  CZ  PHE A 246    17393  27760  16131  -5157  -4316  -1278       C  
ATOM   1926  N   GLY A 247      46.101 -72.697   1.776  1.00140.86           N  
ANISOU 1926  N   GLY A 247    12496  26902  14121  -4272  -3195   -485       N  
ATOM   1927  CA  GLY A 247      46.429 -74.098   1.608  1.00134.68           C  
ANISOU 1927  CA  GLY A 247    11298  26407  13469  -3872  -2954   -379       C  
ATOM   1928  C   GLY A 247      46.944 -74.500   0.243  1.00159.87           C  
ANISOU 1928  C   GLY A 247    14212  29752  16779  -3964  -2679   -296       C  
ATOM   1929  O   GLY A 247      47.161 -75.697   0.012  1.00165.31           O  
ANISOU 1929  O   GLY A 247    14587  30619  17604  -3619  -2442   -228       O  
ATOM   1930  N   ASP A 248      47.150 -73.556  -0.657  1.00163.91           N  
ANISOU 1930  N   ASP A 248    14845  30185  17247  -4410  -2691   -301       N  
ATOM   1931  CA  ASP A 248      47.604 -73.858  -2.008  1.00159.46           C  
ANISOU 1931  CA  ASP A 248    14064  29765  16760  -4525  -2430   -231       C  
ATOM   1932  C   ASP A 248      49.120 -74.031  -2.003  1.00150.86           C  
ANISOU 1932  C   ASP A 248    12590  29019  15710  -4695  -2432   -158       C  
ATOM   1933  O   ASP A 248      49.830 -73.156  -1.497  1.00144.30           O  
ANISOU 1933  O   ASP A 248    11784  28242  14800  -5041  -2671   -169       O  
ATOM   1934  CB  ASP A 248      47.185 -72.726  -2.945  1.00137.16           C  
ANISOU 1934  CB  ASP A 248    11542  26718  13854  -4941  -2453   -240       C  
ATOM   1935  CG  ASP A 248      47.253 -73.091  -4.415  1.00151.42           C  
ANISOU 1935  CG  ASP A 248    13213  28622  15699  -4995  -2162   -180       C  
ATOM   1936  OD1 ASP A 248      47.618 -74.228  -4.761  1.00162.89           O  
ANISOU 1936  OD1 ASP A 248    14353  30282  17256  -4709  -1926   -159       O  
ATOM   1937  OD2 ASP A 248      46.921 -72.213  -5.238  1.00162.61           O1-
ANISOU 1937  OD2 ASP A 248    14860  29886  17037  -5331  -2169   -155       O1-
ATOM   1938  N   PRO A 249      49.645 -75.147  -2.522  1.00154.61           N  
ANISOU 1938  N   PRO A 249    12716  29703  16325  -4454  -2175    -96       N  
ATOM   1939  CA  PRO A 249      51.109 -75.327  -2.562  1.00162.24           C  
ANISOU 1939  CA  PRO A 249    13311  30969  17362  -4612  -2174    -22       C  
ATOM   1940  C   PRO A 249      51.853 -74.335  -3.449  1.00156.37           C  
ANISOU 1940  C   PRO A 249    12567  30286  16561  -5143  -2196     -6       C  
ATOM   1941  O   PRO A 249      53.080 -74.232  -3.333  1.00174.01           O  
ANISOU 1941  O   PRO A 249    14527  32745  18843  -5339  -2262     42       O  
ATOM   1942  CB  PRO A 249      51.268 -76.761  -3.086  1.00166.75           C  
ANISOU 1942  CB  PRO A 249    13593  31631  18133  -4208  -1853     21       C  
ATOM   1943  CG  PRO A 249      50.006 -77.442  -2.688  1.00142.66           C  
ANISOU 1943  CG  PRO A 249    10716  28375  15113  -3753  -1771    -24       C  
ATOM   1944  CD  PRO A 249      48.932 -76.405  -2.807  1.00152.84           C  
ANISOU 1944  CD  PRO A 249    12419  29420  16234  -3956  -1900   -102       C  
ATOM   1945  N   LEU A 250      51.165 -73.613  -4.328  1.00139.18           N  
ANISOU 1945  N   LEU A 250    10677  27915  14290  -5377  -2141    -31       N  
ATOM   1946  CA  LEU A 250      51.796 -72.664  -5.230  1.00151.44           C  
ANISOU 1946  CA  LEU A 250    12249  29508  15782  -5876  -2139      6       C  
ATOM   1947  C   LEU A 250      51.464 -71.239  -4.814  1.00142.67           C  
ANISOU 1947  C   LEU A 250    11496  28168  14546  -6258  -2414    -30       C  
ATOM   1948  O   LEU A 250      50.347 -70.953  -4.373  1.00132.24           O  
ANISOU 1948  O   LEU A 250    10507  26571  13168  -6148  -2517    -88       O  
ATOM   1949  CB  LEU A 250      51.344 -72.908  -6.669  1.00158.80           C  
ANISOU 1949  CB  LEU A 250    13232  30406  16698  -5885  -1852     29       C  
ATOM   1950  CG  LEU A 250      51.769 -74.270  -7.212  1.00164.56           C  
ANISOU 1950  CG  LEU A 250    13628  31321  17575  -5548  -1559     35       C  
ATOM   1951  CD1 LEU A 250      51.139 -74.525  -8.566  1.00156.91           C  
ANISOU 1951  CD1 LEU A 250    12766  30292  16560  -5528  -1293     19       C  
ATOM   1952  CD2 LEU A 250      53.287 -74.361  -7.286  1.00133.25           C  
ANISOU 1952  CD2 LEU A 250     9300  27616  13713  -5729  -1549     86       C  
ATOM   1953  N   GLY A 251      52.448 -70.347  -4.945  1.00155.05           N  
ANISOU 1953  N   GLY A 251    12995  29822  16094  -6705  -2530     -6       N  
ATOM   1954  CA  GLY A 251      52.221 -68.939  -4.698  1.00157.39           C  
ANISOU 1954  CA  GLY A 251    13629  29869  16302  -7112  -2758    -45       C  
ATOM   1955  C   GLY A 251      51.833 -68.193  -5.963  1.00154.11           C  
ANISOU 1955  C   GLY A 251    13429  29298  15830  -7435  -2634     28       C  
ATOM   1956  O   GLY A 251      51.841 -68.745  -7.062  1.00137.51           O  
ANISOU 1956  O   GLY A 251    11195  27325  13728  -7371  -2376    103       O  
ATOM   1957  N   TYR A 252      51.492 -66.912  -5.786  1.00169.74           N  
ANISOU 1957  N   TYR A 252    15749  30988  17756  -7790  -2821      6       N  
ATOM   1958  CA  TYR A 252      51.154 -66.061  -6.925  1.00146.72           C  
ANISOU 1958  CA  TYR A 252    13054  27906  14788  -8143  -2734    109       C  
ATOM   1959  C   TYR A 252      52.350 -65.797  -7.834  1.00163.22           C  
ANISOU 1959  C   TYR A 252    14877  30250  16890  -8490  -2612    206       C  
ATOM   1960  O   TYR A 252      52.151 -65.461  -9.006  1.00157.41           O  
ANISOU 1960  O   TYR A 252    14230  29486  16093  -8700  -2459    325       O  
ATOM   1961  CB  TYR A 252      50.588 -64.717  -6.454  1.00145.73           C  
ANISOU 1961  CB  TYR A 252    13348  27379  14644  -8456  -2964     65       C  
ATOM   1962  CG  TYR A 252      49.251 -64.778  -5.741  1.00154.21           C  
ANISOU 1962  CG  TYR A 252    14770  28118  15705  -8171  -3073    -23       C  
ATOM   1963  CD1 TYR A 252      48.067 -64.966  -6.451  1.00133.56           C  
ANISOU 1963  CD1 TYR A 252    12379  25306  13061  -8020  -2950     51       C  
ATOM   1964  CD2 TYR A 252      49.167 -64.593  -4.366  1.00166.44           C  
ANISOU 1964  CD2 TYR A 252    16436  29539  17264  -8073  -3305   -185       C  
ATOM   1965  CE1 TYR A 252      46.843 -65.006  -5.802  1.00130.04           C  
ANISOU 1965  CE1 TYR A 252    12253  24531  12626  -7759  -3052    -33       C  
ATOM   1966  CE2 TYR A 252      47.949 -64.627  -3.711  1.00144.87           C  
ANISOU 1966  CE2 TYR A 252    14039  26486  14520  -7815  -3398   -276       C  
ATOM   1967  CZ  TYR A 252      46.791 -64.833  -4.434  1.00140.67           C  
ANISOU 1967  CZ  TYR A 252    13718  25744  13988  -7655  -3269   -198       C  
ATOM   1968  OH  TYR A 252      45.577 -64.867  -3.785  1.00139.15           O  
ANISOU 1968  OH  TYR A 252    13857  25212  13801  -7393  -3361   -292       O  
ATOM   1969  N   GLU A 253      53.579 -65.953  -7.321  1.00171.13           N  
ANISOU 1969  N   GLU A 253    15551  31503  17969  -8550  -2681    163       N  
ATOM   1970  CA  GLU A 253      54.786 -65.723  -8.109  1.00155.07           C  
ANISOU 1970  CA  GLU A 253    13239  29703  15978  -8868  -2571    241       C  
ATOM   1971  C   GLU A 253      54.930 -66.707  -9.263  1.00150.92           C  
ANISOU 1971  C   GLU A 253    12485  29413  15443  -8683  -2253    324       C  
ATOM   1972  O   GLU A 253      55.671 -66.427 -10.210  1.00153.88           O  
ANISOU 1972  O   GLU A 253    12719  29927  15822  -8968  -2116    406       O  
ATOM   1973  CB  GLU A 253      56.043 -65.856  -7.238  1.00182.47           C  
ANISOU 1973  CB  GLU A 253    16369  33403  19559  -8904  -2718    171       C  
ATOM   1974  CG  GLU A 253      56.172 -64.991  -5.976  1.00201.88           C  
ANISOU 1974  CG  GLU A 253    18972  35708  22027  -9084  -3046     47       C  
ATOM   1975  CD  GLU A 253      56.294 -63.496  -6.222  1.00220.65           C  
ANISOU 1975  CD  GLU A 253    21588  37846  24404  -9615  -3157     44       C  
ATOM   1976  OE1 GLU A 253      56.628 -63.082  -7.353  1.00235.74           O  
ANISOU 1976  OE1 GLU A 253    23462  39782  26326  -9903  -2993    162       O  
ATOM   1977  OE2 GLU A 253      56.128 -62.734  -5.241  1.00231.62           O1-
ANISOU 1977  OE2 GLU A 253    23184  39031  25791  -9752  -3407    -85       O1-
ATOM   1978  N   ASP A 254      54.275 -67.865  -9.187  1.00153.67           N  
ANISOU 1978  N   ASP A 254    12789  29807  15792  -8210  -2125    290       N  
ATOM   1979  CA  ASP A 254      54.433 -68.922 -10.178  1.00158.03           C  
ANISOU 1979  CA  ASP A 254    13112  30573  16361  -7988  -1817    323       C  
ATOM   1980  C   ASP A 254      53.431 -68.808 -11.323  1.00142.88           C  
ANISOU 1980  C   ASP A 254    11453  28539  14297  -8024  -1646    384       C  
ATOM   1981  O   ASP A 254      53.818 -68.846 -12.496  1.00144.11           O  
ANISOU 1981  O   ASP A 254    11515  28843  14399  -8191  -1441    449       O  
ATOM   1982  CB  ASP A 254      54.294 -70.292  -9.501  1.00162.69           C  
ANISOU 1982  CB  ASP A 254    13495  31260  17060  -7446  -1753    246       C  
ATOM   1983  CG  ASP A 254      55.475 -70.626  -8.610  1.00161.15           C  
ANISOU 1983  CG  ASP A 254    12951  31265  17015  -7395  -1868    225       C  
ATOM   1984  OD1 ASP A 254      56.597 -70.166  -8.907  1.00166.52           O  
ANISOU 1984  OD1 ASP A 254    13431  32091  17749  -7722  -1881    263       O  
ATOM   1985  OD2 ASP A 254      55.279 -71.353  -7.612  1.00153.71           O1-
ANISOU 1985  OD2 ASP A 254    11926  30335  16141  -7027  -1948    178       O1-
ATOM   1986  N   VAL A 255      52.147 -68.664 -11.004  1.00141.71           N  
ANISOU 1986  N   VAL A 255    11629  28130  14084  -7873  -1732    365       N  
ATOM   1987  CA  VAL A 255      51.111 -68.857 -12.013  1.00148.57           C  
ANISOU 1987  CA  VAL A 255    12694  28922  14834  -7796  -1562    412       C  
ATOM   1988  C   VAL A 255      50.782 -67.576 -12.781  1.00155.45           C  
ANISOU 1988  C   VAL A 255    13863  29629  15570  -8266  -1620    553       C  
ATOM   1989  O   VAL A 255      50.312 -67.647 -13.921  1.00158.09           O  
ANISOU 1989  O   VAL A 255    14282  30009  15774  -8324  -1452    635       O  
ATOM   1990  CB  VAL A 255      49.860 -69.461 -11.351  1.00155.79           C  
ANISOU 1990  CB  VAL A 255    13779  29636  15777  -7361  -1602    327       C  
ATOM   1991  CG1 VAL A 255      50.223 -70.784 -10.695  1.00153.27           C  
ANISOU 1991  CG1 VAL A 255    13147  29489  15601  -6894  -1512    217       C  
ATOM   1992  CG2 VAL A 255      49.254 -68.506 -10.325  1.00163.87           C  
ANISOU 1992  CG2 VAL A 255    15125  30326  16812  -7473  -1901    310       C  
ATOM   1993  N   ILE A 256      51.008 -66.409 -12.185  1.00153.26           N  
ANISOU 1993  N   ILE A 256    13751  29156  15323  -8604  -1856    583       N  
ATOM   1994  CA  ILE A 256      50.785 -65.119 -12.841  1.00144.66           C  
ANISOU 1994  CA  ILE A 256    12941  27873  14150  -9074  -1921    735       C  
ATOM   1995  C   ILE A 256      51.750 -64.871 -14.009  1.00146.11           C  
ANISOU 1995  C   ILE A 256    12936  28312  14266  -9411  -1745    856       C  
ATOM   1996  O   ILE A 256      51.277 -64.405 -15.057  1.00153.61           O  
ANISOU 1996  O   ILE A 256    14069  29217  15080  -9631  -1659   1013       O  
ATOM   1997  CB  ILE A 256      50.792 -63.979 -11.800  1.00144.16           C  
ANISOU 1997  CB  ILE A 256    13103  27494  14178  -9322  -2211    696       C  
ATOM   1998  CG1 ILE A 256      49.649 -64.178 -10.802  1.00153.40           C  
ANISOU 1998  CG1 ILE A 256    14526  28373  15387  -8994  -2366    584       C  
ATOM   1999  CG2 ILE A 256      50.671 -62.608 -12.453  1.00147.05           C  
ANISOU 1999  CG2 ILE A 256    13737  27629  14506  -9827  -2267    862       C  
ATOM   2000  CD1 ILE A 256      48.272 -64.159 -11.442  1.00162.96           C  
ANISOU 2000  CD1 ILE A 256    16042  29356  16520  -8898  -2312    679       C  
ATOM   2001  N   PRO A 257      53.079 -65.130 -13.919  1.00149.47           N  
ANISOU 2001  N   PRO A 257    13008  29002  14781  -9477  -1690    805       N  
ATOM   2002  CA  PRO A 257      53.906 -64.992 -15.140  1.00152.93           C  
ANISOU 2002  CA  PRO A 257    13275  29676  15156  -9761  -1488    914       C  
ATOM   2003  C   PRO A 257      53.528 -65.926 -16.283  1.00150.75           C  
ANISOU 2003  C   PRO A 257    12933  29605  14738  -9550  -1211    934       C  
ATOM   2004  O   PRO A 257      53.620 -65.522 -17.449  1.00152.76           O  
ANISOU 2004  O   PRO A 257    13242  29948  14852  -9830  -1077   1068       O  
ATOM   2005  CB  PRO A 257      55.329 -65.274 -14.636  1.00156.42           C  
ANISOU 2005  CB  PRO A 257    13328  30336  15771  -9780  -1495    824       C  
ATOM   2006  CG  PRO A 257      55.302 -64.912 -13.226  1.00156.40           C  
ANISOU 2006  CG  PRO A 257    13389  30152  15884  -9739  -1774    724       C  
ATOM   2007  CD  PRO A 257      53.957 -65.333 -12.744  1.00151.20           C
[truncated: 1,375,138 more chars]
