# Supplementary material for: Development of a synthetic library of humanized nanobodies for targeted IL-6 inhibition
Source: Front Bioeng Biotechnol. 2024 Jul 23;12:1440150. doi: 10.3389/fbioe.2024.1440150 (PMC11300276; doi:10.3389/fbioe.2024.1440150)
Supplement: Supplementary file 2 [file DataSheet1.ZIP › Nanobody-antigen complexes/7p5v.pdb]

HEADER    MEMBRANE PROTEIN                        15-JUL-21   7P5V              
TITLE     STRUCTURE OF HOMOMERIC LRRC8A VOLUME-REGULATED ANION CHANNEL IN       
TITLE    2 COMPLEX WITH SYNTHETIC NANOBODY SB1                                  
COMPND    MOL_ID: 1;                                                            
COMPND   2 MOLECULE: VOLUME-REGULATED ANION CHANNEL SUBUNIT LRRC8A;             
COMPND   3 CHAIN: A, B, C, D, E, F;                                             
COMPND   4 SYNONYM: LEUCINE-RICH REPEAT-CONTAINING PROTEIN 8A,PROTEIN EBOURIFFE,
COMPND   5 EBO;                                                                 
COMPND   6 ENGINEERED: YES;                                                     
COMPND   7 MOL_ID: 2;                                                           
COMPND   8 MOLECULE: SYNTHETIC NANOBODY SB1;                                    
COMPND   9 CHAIN: G, H, I, J, K, L;                                             
COMPND  10 ENGINEERED: YES                                                      
SOURCE    MOL_ID: 1;                                                            
SOURCE   2 ORGANISM_SCIENTIFIC: MUS MUSCULUS;                                   
SOURCE   3 ORGANISM_COMMON: MOUSE;                                              
SOURCE   4 ORGANISM_TAXID: 10090;                                               
SOURCE   5 GENE: LRRC8A, LRRC8;                                                 
SOURCE   6 EXPRESSION_SYSTEM: HOMO SAPIENS;                                     
SOURCE   7 EXPRESSION_SYSTEM_COMMON: HUMAN;                                     
SOURCE   8 EXPRESSION_SYSTEM_TAXID: 9606;                                       
SOURCE   9 EXPRESSION_SYSTEM_CELL_LINE: HEK293S GNTI-;                          
SOURCE  10 MOL_ID: 2;                                                           
SOURCE  11 ORGANISM_SCIENTIFIC: SYNTHETIC CONSTRUCT;                            
SOURCE  12 ORGANISM_TAXID: 32630;                                               
SOURCE  13 EXPRESSION_SYSTEM: ESCHERICHIA COLI MC1061;                          
SOURCE  14 EXPRESSION_SYSTEM_TAXID: 1211845                                     
KEYWDS    LRRC8 FAMILY, VOLUME-REGULATED ANION CHANNEL, LEUCINE-RICH REPEAT,    
KEYWDS   2 SYBODY, CRYO-EM, MEMBRANE PROTEIN                                    
EXPDTA    ELECTRON MICROSCOPY                                                   
AUTHOR    D.DENEKA,S.RUTZ,M.SAWICKA                                             
REVDAT   2   13-OCT-21 7P5V    1       JRNL                                     
REVDAT   1   15-SEP-21 7P5V    0                                                
JRNL        AUTH   D.DENEKA,S.RUTZ,C.A.J.HUTTER,M.A.SEEGER,M.SAWICKA,R.DUTZLER  
JRNL        TITL   ALLOSTERIC MODULATION OF LRRC8 CHANNELS BY TARGETING THEIR   
JRNL        TITL 2 CYTOPLASMIC DOMAINS.                                         
JRNL        REF    NAT COMMUN                    V.  12  5435 2021              
JRNL        REFN                   ESSN 2041-1723                               
JRNL        PMID   34521847                                                     
JRNL        DOI    10.1038/S41467-021-25742-W                                   
REMARK   2                                                                      
REMARK   2 RESOLUTION.    3.06 ANGSTROMS.                                       
REMARK   3                                                                      
REMARK   3 REFINEMENT.                                                          
REMARK   3   SOFTWARE PACKAGES      : NULL                                      
REMARK   3   RECONSTRUCTION SCHEMA  : NULL                                      
REMARK   3                                                                      
REMARK   3 EM MAP-MODEL FITTING AND REFINEMENT                                  
REMARK   3   PDB ENTRY                    : NULL                                
REMARK   3   REFINEMENT SPACE             : NULL                                
REMARK   3   REFINEMENT PROTOCOL          : NULL                                
REMARK   3   REFINEMENT TARGET            : NULL                                
REMARK   3   OVERALL ANISOTROPIC B VALUE  : NULL                                
REMARK   3                                                                      
REMARK   3 FITTING PROCEDURE : NULL                                             
REMARK   3                                                                      
REMARK   3 EM IMAGE RECONSTRUCTION STATISTICS                                   
REMARK   3   NOMINAL PIXEL SIZE (ANGSTROMS)    : NULL                           
REMARK   3   ACTUAL PIXEL SIZE  (ANGSTROMS)    : NULL                           
REMARK   3   EFFECTIVE RESOLUTION (ANGSTROMS)  : 3.060                          
REMARK   3   NUMBER OF PARTICLES               : 59962                          
REMARK   3   CTF CORRECTION METHOD             : PHASE FLIPPING AND AMPLITUDE   
REMARK   3                                       CORRECTION                     
REMARK   3                                                                      
REMARK   3 EM RECONSTRUCTION MAGNIFICATION CALIBRATION: NULL                    
REMARK   3                                                                      
REMARK   3 OTHER DETAILS: NULL                                                  
REMARK   4                                                                      
REMARK   4 7P5V COMPLIES WITH FORMAT V. 3.30, 13-JUL-11                         
REMARK 100                                                                      
REMARK 100 THIS ENTRY HAS BEEN PROCESSED BY PDBE ON 15-JUL-21.                  
REMARK 100 THE DEPOSITION ID IS D_1292117071.                                   
REMARK 245                                                                      
REMARK 245 EXPERIMENTAL DETAILS                                                 
REMARK 245   RECONSTRUCTION METHOD          : SINGLE PARTICLE                   
REMARK 245   SPECIMEN TYPE                  : NULL                              
REMARK 245                                                                      
REMARK 245 ELECTRON MICROSCOPE SAMPLE                                           
REMARK 245   SAMPLE TYPE                    : PARTICLE                          
REMARK 245   PARTICLE TYPE                  : POINT                             
REMARK 245   NAME OF SAMPLE                 : HOMOMERIC LRRC8A VOLUME           
REMARK 245                                    -REGULATED ANION CHANNEL IN       
REMARK 245                                    COMPLEX WITH SYNTHETIC NANOBODY   
REMARK 245                                    SB1                               
REMARK 245   SAMPLE CONCENTRATION (MG ML-1) : NULL                              
REMARK 245   SAMPLE SUPPORT DETAILS         : NULL                              
REMARK 245   SAMPLE VITRIFICATION DETAILS   : NULL                              
REMARK 245   SAMPLE BUFFER                  : NULL                              
REMARK 245   PH                             : 7.50                              
REMARK 245   SAMPLE DETAILS                 : NULL                              
REMARK 245                                                                      
REMARK 245 DATA ACQUISITION                                                     
REMARK 245   DATE OF EXPERIMENT                : NULL                           
REMARK 245   NUMBER OF MICROGRAPHS-IMAGES      : NULL                           
REMARK 245   TEMPERATURE (KELVIN)              : NULL                           
REMARK 245   MICROSCOPE MODEL                  : FEI TITAN KRIOS                
REMARK 245   DETECTOR TYPE                     : GATAN K3 BIOQUANTUM (6K X      
REMARK 245                                       4K)                            
REMARK 245   MINIMUM DEFOCUS (NM)              : NULL                           
REMARK 245   MAXIMUM DEFOCUS (NM)              : NULL                           
REMARK 245   MINIMUM TILT ANGLE (DEGREES)      : NULL                           
REMARK 245   MAXIMUM TILT ANGLE (DEGREES)      : NULL                           
REMARK 245   NOMINAL CS                        : NULL                           
REMARK 245   IMAGING MODE                      : BRIGHT FIELD                   
REMARK 245   ELECTRON DOSE (ELECTRONS NM**-2)  : 6700.00                        
REMARK 245   ILLUMINATION MODE                 : FLOOD BEAM                     
REMARK 245   NOMINAL MAGNIFICATION             : NULL                           
REMARK 245   CALIBRATED MAGNIFICATION          : NULL                           
REMARK 245   SOURCE                            : FIELD EMISSION GUN             
REMARK 245   ACCELERATION VOLTAGE (KV)         : 300                            
REMARK 245   IMAGING DETAILS                   : NULL                           
REMARK 247                                                                      
REMARK 247 ELECTRON MICROSCOPY                                                  
REMARK 247  THE COORDINATES IN THIS ENTRY WERE GENERATED FROM ELECTRON          
REMARK 247  MICROSCOPY DATA. PROTEIN DATA BANK CONVENTIONS REQUIRE              
REMARK 247  THAT CRYST1 AND SCALE RECORDS BE INCLUDED, BUT THE VALUES           
REMARK 247  ON THESE RECORDS ARE MEANINGLESS EXCEPT FOR THE CALCULATION         
REMARK 247  OF THE STRUCTURE FACTORS.                                           
REMARK 300                                                                      
REMARK 300 BIOMOLECULE: 1                                                       
REMARK 300 SEE REMARK 350 FOR THE AUTHOR PROVIDED AND/OR PROGRAM                
REMARK 300 GENERATED ASSEMBLY INFORMATION FOR THE STRUCTURE IN                  
REMARK 300 THIS ENTRY. THE REMARK MAY ALSO PROVIDE INFORMATION ON               
REMARK 300 BURIED SURFACE AREA.                                                 
REMARK 350                                                                      
REMARK 350 COORDINATES FOR A COMPLETE MULTIMER REPRESENTING THE KNOWN           
REMARK 350 BIOLOGICALLY SIGNIFICANT OLIGOMERIZATION STATE OF THE                
REMARK 350 MOLECULE CAN BE GENERATED BY APPLYING BIOMT TRANSFORMATIONS          
REMARK 350 GIVEN BELOW.  BOTH NON-CRYSTALLOGRAPHIC AND                          
REMARK 350 CRYSTALLOGRAPHIC OPERATIONS ARE GIVEN.                               
REMARK 350                                                                      
REMARK 350 BIOMOLECULE: 1                                                       
REMARK 350 AUTHOR DETERMINED BIOLOGICAL UNIT: DODECAMERIC                       
REMARK 350 APPLY THE FOLLOWING TO CHAINS: A, B, C, D, E, F, G, H, I, J,         
REMARK 350                    AND CHAINS: K, L                                  
REMARK 350   BIOMT1   1  1.000000  0.000000  0.000000        0.00000            
REMARK 350   BIOMT2   1  0.000000  1.000000  0.000000        0.00000            
REMARK 350   BIOMT3   1  0.000000  0.000000  1.000000        0.00000            
REMARK 465                                                                      
REMARK 465 MISSING RESIDUES                                                     
REMARK 465 THE FOLLOWING RESIDUES WERE NOT LOCATED IN THE                       
REMARK 465 EXPERIMENT. (M=MODEL NUMBER; RES=RESIDUE NAME; C=CHAIN               
REMARK 465 IDENTIFIER; SSSEQ=SEQUENCE NUMBER; I=INSERTION CODE.)                
REMARK 465                                                                      
REMARK 465   M RES C SSSEQI                                                     
REMARK 465     MET A     1                                                      
REMARK 465     ILE A     2                                                      
REMARK 465     PRO A     3                                                      
REMARK 465     VAL A     4                                                      
REMARK 465     THR A     5                                                      
REMARK 465     GLU A     6                                                      
REMARK 465     LEU A     7                                                      
REMARK 465     ARG A     8                                                      
REMARK 465     TYR A     9                                                      
REMARK 465     PHE A    10                                                      
REMARK 465     ALA A    11                                                      
REMARK 465     ASP A    12                                                      
REMARK 465     THR A    13                                                      
REMARK 465     GLN A    14                                                      
REMARK 465     PHE A    69                                                      
REMARK 465     ARG A    70                                                      
REMARK 465     GLY A    71                                                      
REMARK 465     TRP A    72                                                      
REMARK 465     ALA A    73                                                      
REMARK 465     ALA A    74                                                      
REMARK 465     SER A    75                                                      
REMARK 465     SER A    76                                                      
REMARK 465     PRO A    77                                                      
REMARK 465     GLU A    78                                                      
REMARK 465     PRO A    79                                                      
REMARK 465     THR A    80                                                      
REMARK 465     TYR A    81                                                      
REMARK 465     PRO A    82                                                      
REMARK 465     ASN A    83                                                      
REMARK 465     SER A    84                                                      
REMARK 465     THR A    85                                                      
REMARK 465     VAL A    86                                                      
REMARK 465     LEU A    87                                                      
REMARK 465     PRO A    88                                                      
REMARK 465     THR A    89                                                      
REMARK 465     PRO A    90                                                      
REMARK 465     ASP A    91                                                      
REMARK 465     VAL A   177                                                      
REMARK 465     VAL A   178                                                      
REMARK 465     GLU A   179                                                      
REMARK 465     GLU A   180                                                      
REMARK 465     SER A   181                                                      
REMARK 465     ASP A   182                                                      
REMARK 465     PRO A   183                                                      
REMARK 465     LYS A   184                                                      
REMARK 465     PRO A   185                                                      
REMARK 465     ALA A   186                                                      
REMARK 465     PHE A   187                                                      
REMARK 465     SER A   188                                                      
REMARK 465     LYS A   189                                                      
REMARK 465     MET A   190                                                      
REMARK 465     ASN A   191                                                      
REMARK 465     GLY A   192                                                      
REMARK 465     SER A   193                                                      
REMARK 465     MET A   194                                                      
REMARK 465     ASP A   195                                                      
REMARK 465     LYS A   196                                                      
REMARK 465     LYS A   197                                                      
REMARK 465     SER A   198                                                      
REMARK 465     SER A   199                                                      
REMARK 465     THR A   200                                                      
REMARK 465     VAL A   201                                                      
REMARK 465     SER A   202                                                      
REMARK 465     GLU A   203                                                      
REMARK 465     ASP A   204                                                      
REMARK 465     VAL A   205                                                      
REMARK 465     GLU A   206                                                      
REMARK 465     ALA A   207                                                      
REMARK 465     THR A   208                                                      
REMARK 465     VAL A   209                                                      
REMARK 465     PRO A   210                                                      
REMARK 465     MET A   211                                                      
REMARK 465     LEU A   212                                                      
REMARK 465     GLN A   213                                                      
REMARK 465     ARG A   214                                                      
REMARK 465     THR A   215                                                      
REMARK 465     LYS A   216                                                      
REMARK 465     SER A   217                                                      
REMARK 465     ARG A   218                                                      
REMARK 465     ILE A   219                                                      
REMARK 465     GLU A   220                                                      
REMARK 465     GLN A   221                                                      
REMARK 465     GLY A   222                                                      
REMARK 465     ILE A   223                                                      
REMARK 465     VAL A   224                                                      
REMARK 465     ASP A   225                                                      
REMARK 465     ARG A   226                                                      
REMARK 465     SER A   227                                                      
REMARK 465     GLU A   228                                                      
REMARK 465     THR A   229                                                      
REMARK 465     GLN A   809                                                      
REMARK 465     ALA A   810                                                      
REMARK 465     MET B     1                                                      
REMARK 465     ILE B     2                                                      
REMARK 465     PRO B     3                                                      
REMARK 465     VAL B     4                                                      
REMARK 465     THR B     5                                                      
REMARK 465     GLU B     6                                                      
REMARK 465     LEU B     7                                                      
REMARK 465     ARG B     8                                                      
REMARK 465     TYR B     9                                                      
REMARK 465     PHE B    10                                                      
REMARK 465     ALA B    11                                                      
REMARK 465     ASP B    12                                                      
REMARK 465     THR B    13                                                      
REMARK 465     GLN B    14                                                      
REMARK 465     PHE B    69                                                      
REMARK 465     ARG B    70                                                      
REMARK 465     GLY B    71                                                      
REMARK 465     TRP B    72                                                      
REMARK 465     ALA B    73                                                      
REMARK 465     ALA B    74                                                      
REMARK 465     SER B    75                                                      
REMARK 465     SER B    76                                                      
REMARK 465     PRO B    77                                                      
REMARK 465     GLU B    78                                                      
REMARK 465     PRO B    79                                                      
REMARK 465     THR B    80                                                      
REMARK 465     TYR B    81                                                      
REMARK 465     PRO B    82                                                      
REMARK 465     ASN B    83                                                      
REMARK 465     SER B    84                                                      
REMARK 465     THR B    85                                                      
REMARK 465     VAL B    86                                                      
REMARK 465     LEU B    87                                                      
REMARK 465     PRO B    88                                                      
REMARK 465     THR B    89                                                      
REMARK 465     PRO B    90                                                      
REMARK 465     ASP B    91                                                      
REMARK 465     VAL B   177                                                      
REMARK 465     VAL B   178                                                      
REMARK 465     GLU B   179                                                      
REMARK 465     GLU B   180                                                      
REMARK 465     SER B   181                                                      
REMARK 465     ASP B   182                                                      
REMARK 465     PRO B   183                                                      
REMARK 465     LYS B   184                                                      
REMARK 465     PRO B   185                                                      
REMARK 465     ALA B   186                                                      
REMARK 465     PHE B   187                                                      
REMARK 465     SER B   188                                                      
REMARK 465     LYS B   189                                                      
REMARK 465     MET B   190                                                      
REMARK 465     ASN B   191                                                      
REMARK 465     GLY B   192                                                      
REMARK 465     SER B   193                                                      
REMARK 465     MET B   194                                                      
REMARK 465     ASP B   195                                                      
REMARK 465     LYS B   196                                                      
REMARK 465     LYS B   197                                                      
REMARK 465     SER B   198                                                      
REMARK 465     SER B   199                                                      
REMARK 465     THR B   200                                                      
REMARK 465     VAL B   201                                                      
REMARK 465     SER B   202                                                      
REMARK 465     GLU B   203                                                      
REMARK 465     ASP B   204                                                      
REMARK 465     VAL B   205                                                      
REMARK 465     GLU B   206                                                      
REMARK 465     ALA B   207                                                      
REMARK 465     THR B   208                                                      
REMARK 465     VAL B   209                                                      
REMARK 465     PRO B   210                                                      
REMARK 465     MET B   211                                                      
REMARK 465     LEU B   212                                                      
REMARK 465     GLN B   213                                                      
REMARK 465     ARG B   214                                                      
REMARK 465     THR B   215                                                      
REMARK 465     GLN B   809                                                      
REMARK 465     ALA B   810                                                      
REMARK 465     MET C     1                                                      
REMARK 465     ILE C     2                                                      
REMARK 465     PRO C     3                                                      
REMARK 465     VAL C     4                                                      
REMARK 465     THR C     5                                                      
REMARK 465     GLU C     6                                                      
REMARK 465     LEU C     7                                                      
REMARK 465     ARG C     8                                                      
REMARK 465     TYR C     9                                                      
REMARK 465     PHE C    10                                                      
REMARK 465     ALA C    11                                                      
REMARK 465     ASP C    12                                                      
REMARK 465     THR C    13                                                      
REMARK 465     GLN C    14                                                      
REMARK 465     PHE C    69                                                      
REMARK 465     ARG C    70                                                      
REMARK 465     GLY C    71                                                      
REMARK 465     TRP C    72                                                      
REMARK 465     ALA C    73                                                      
REMARK 465     ALA C    74                                                      
REMARK 465     SER C    75                                                      
REMARK 465     SER C    76                                                      
REMARK 465     PRO C    77                                                      
REMARK 465     GLU C    78                                                      
REMARK 465     PRO C    79                                                      
REMARK 465     THR C    80                                                      
REMARK 465     TYR C    81                                                      
REMARK 465     PRO C    82                                                      
REMARK 465     ASN C    83                                                      
REMARK 465     SER C    84                                                      
REMARK 465     THR C    85                                                      
REMARK 465     VAL C    86                                                      
REMARK 465     LEU C    87                                                      
REMARK 465     PRO C    88                                                      
REMARK 465     THR C    89                                                      
REMARK 465     PRO C    90                                                      
REMARK 465     ASP C    91                                                      
REMARK 465     VAL C   177                                                      
REMARK 465     VAL C   178                                                      
REMARK 465     GLU C   179                                                      
REMARK 465     GLU C   180                                                      
REMARK 465     SER C   181                                                      
REMARK 465     ASP C   182                                                      
REMARK 465     PRO C   183                                                      
REMARK 465     LYS C   184                                                      
REMARK 465     PRO C   185                                                      
REMARK 465     ALA C   186                                                      
REMARK 465     PHE C   187                                                      
REMARK 465     SER C   188                                                      
REMARK 465     LYS C   189                                                      
REMARK 465     MET C   190                                                      
REMARK 465     ASN C   191                                                      
REMARK 465     GLY C   192                                                      
REMARK 465     SER C   193                                                      
REMARK 465     MET C   194                                                      
REMARK 465     ASP C   195                                                      
REMARK 465     LYS C   196                                                      
REMARK 465     LYS C   197                                                      
REMARK 465     SER C   198                                                      
REMARK 465     SER C   199                                                      
REMARK 465     THR C   200                                                      
REMARK 465     VAL C   201                                                      
REMARK 465     SER C   202                                                      
REMARK 465     GLU C   203                                                      
REMARK 465     ASP C   204                                                      
REMARK 465     VAL C   205                                                      
REMARK 465     GLU C   206                                                      
REMARK 465     ALA C   207                                                      
REMARK 465     THR C   208                                                      
REMARK 465     VAL C   209                                                      
REMARK 465     PRO C   210                                                      
REMARK 465     MET C   211                                                      
REMARK 465     LEU C   212                                                      
REMARK 465     GLN C   213                                                      
REMARK 465     ARG C   214                                                      
REMARK 465     THR C   215                                                      
REMARK 465     LYS C   216                                                      
REMARK 465     SER C   217                                                      
REMARK 465     ARG C   218                                                      
REMARK 465     ILE C   219                                                      
REMARK 465     GLU C   220                                                      
REMARK 465     GLN C   221                                                      
REMARK 465     GLY C   222                                                      
REMARK 465     ILE C   223                                                      
REMARK 465     VAL C   224                                                      
REMARK 465     ASP C   225                                                      
REMARK 465     ARG C   226                                                      
REMARK 465     SER C   227                                                      
REMARK 465     GLU C   228                                                      
REMARK 465     THR C   229                                                      
REMARK 465     GLN C   809                                                      
REMARK 465     ALA C   810                                                      
REMARK 465     MET D     1                                                      
REMARK 465     ILE D     2                                                      
REMARK 465     PRO D     3                                                      
REMARK 465     VAL D     4                                                      
REMARK 465     THR D     5                                                      
REMARK 465     GLU D     6                                                      
REMARK 465     LEU D     7                                                      
REMARK 465     ARG D     8                                                      
REMARK 465     TYR D     9                                                      
REMARK 465     PHE D    10                                                      
REMARK 465     ALA D    11                                                      
REMARK 465     ASP D    12                                                      
REMARK 465     THR D    13                                                      
REMARK 465     GLN D    14                                                      
REMARK 465     PHE D    69                                                      
REMARK 465     ARG D    70                                                      
REMARK 465     GLY D    71                                                      
REMARK 465     TRP D    72                                                      
REMARK 465     ALA D    73                                                      
REMARK 465     ALA D    74                                                      
REMARK 465     SER D    75                                                      
REMARK 465     SER D    76                                                      
REMARK 465     PRO D    77                                                      
REMARK 465     GLU D    78                                                      
REMARK 465     PRO D    79                                                      
REMARK 465     THR D    80                                                      
REMARK 465     TYR D    81                                                      
REMARK 465     PRO D    82                                                      
REMARK 465     ASN D    83                                                      
REMARK 465     SER D    84                                                      
REMARK 465     THR D    85                                                      
REMARK 465     VAL D    86                                                      
REMARK 465     LEU D    87                                                      
REMARK 465     PRO D    88                                                      
REMARK 465     THR D    89                                                      
REMARK 465     PRO D    90                                                      
REMARK 465     ASP D    91                                                      
REMARK 465     VAL D   177                                                      
REMARK 465     VAL D   178                                                      
REMARK 465     GLU D   179                                                      
REMARK 465     GLU D   180                                                      
REMARK 465     SER D   181                                                      
REMARK 465     ASP D   182                                                      
REMARK 465     PRO D   183                                                      
REMARK 465     LYS D   184                                                      
REMARK 465     PRO D   185                                                      
REMARK 465     ALA D   186                                                      
REMARK 465     PHE D   187                                                      
REMARK 465     SER D   188                                                      
REMARK 465     LYS D   189                                                      
REMARK 465     MET D   190                                                      
REMARK 465     ASN D   191                                                      
REMARK 465     GLY D   192                                                      
REMARK 465     SER D   193                                                      
REMARK 465     MET D   194                                                      
REMARK 465     ASP D   195                                                      
REMARK 465     LYS D   196                                                      
REMARK 465     LYS D   197                                                      
REMARK 465     SER D   198                                                      
REMARK 465     SER D   199                                                      
REMARK 465     THR D   200                                                      
REMARK 465     VAL D   201                                                      
REMARK 465     SER D   202                                                      
REMARK 465     GLU D   203                                                      
REMARK 465     ASP D   204                                                      
REMARK 465     VAL D   205                                                      
REMARK 465     GLU D   206                                                      
REMARK 465     ALA D   207                                                      
REMARK 465     THR D   208                                                      
REMARK 465     VAL D   209                                                      
REMARK 465     PRO D   210                                                      
REMARK 465     MET D   211                                                      
REMARK 465     LEU D   212                                                      
REMARK 465     GLN D   213                                                      
REMARK 465     ARG D   214                                                      
REMARK 465     THR D   215                                                      
REMARK 465     GLN D   809                                                      
REMARK 465     ALA D   810                                                      
REMARK 465     MET E     1                                                      
REMARK 465     ILE E     2                                                      
REMARK 465     PRO E     3                                                      
REMARK 465     VAL E     4                                                      
REMARK 465     THR E     5                                                      
REMARK 465     GLU E     6                                                      
REMARK 465     LEU E     7                                                      
REMARK 465     ARG E     8                                                      
REMARK 465     TYR E     9                                                      
REMARK 465     PHE E    10                                                      
REMARK 465     ALA E    11                                                      
REMARK 465     ASP E    12                                                      
REMARK 465     THR E    13                                                      
REMARK 465     GLN E    14                                                      
REMARK 465     PHE E    69                                                      
REMARK 465     ARG E    70                                                      
REMARK 465     GLY E    71                                                      
REMARK 465     TRP E    72                                                      
REMARK 465     ALA E    73                                                      
REMARK 465     ALA E    74                                                      
REMARK 465     SER E    75                                                      
REMARK 465     SER E    76                                                      
REMARK 465     PRO E    77                                                      
REMARK 465     GLU E    78                                                      
REMARK 465     PRO E    79                                                      
REMARK 465     THR E    80                                                      
REMARK 465     TYR E    81                                                      
REMARK 465     PRO E    82                                                      
REMARK 465     ASN E    83                                                      
REMARK 465     SER E    84                                                      
REMARK 465     THR E    85                                                      
REMARK 465     VAL E    86                                                      
REMARK 465     LEU E    87                                                      
REMARK 465     PRO E    88                                                      
REMARK 465     THR E    89                                                      
REMARK 465     PRO E    90                                                      
REMARK 465     ASP E    91                                                      
REMARK 465     VAL E   177                                                      
REMARK 465     VAL E   178                                                      
REMARK 465     GLU E   179                                                      
REMARK 465     GLU E   180                                                      
REMARK 465     SER E   181                                                      
REMARK 465     ASP E   182                                                      
REMARK 465     PRO E   183                                                      
REMARK 465     LYS E   184                                                      
REMARK 465     PRO E   185                                                      
REMARK 465     ALA E   186                                                      
REMARK 465     PHE E   187                                                      
REMARK 465     SER E   188                                                      
REMARK 465     LYS E   189                                                      
REMARK 465     MET E   190                                                      
REMARK 465     ASN E   191                                                      
REMARK 465     GLY E   192                                                      
REMARK 465     SER E   193                                                      
REMARK 465     MET E   194                                                      
REMARK 465     ASP E   195                                                      
REMARK 465     LYS E   196                                                      
REMARK 465     LYS E   197                                                      
REMARK 465     SER E   198                                                      
REMARK 465     SER E   199                                                      
REMARK 465     THR E   200                                                      
REMARK 465     VAL E   201                                                      
REMARK 465     SER E   202                                                      
REMARK 465     GLU E   203                                                      
REMARK 465     ASP E   204                                                      
REMARK 465     VAL E   205                                                      
REMARK 465     GLU E   206                                                      
REMARK 465     ALA E   207                                                      
REMARK 465     THR E   208                                                      
REMARK 465     VAL E   209                                                      
REMARK 465     PRO E   210                                                      
REMARK 465     MET E   211                                                      
REMARK 465     LEU E   212                                                      
REMARK 465     GLN E   213                                                      
REMARK 465     ARG E   214                                                      
REMARK 465     THR E   215                                                      
REMARK 465     LYS E   216                                                      
REMARK 465     SER E   217                                                      
REMARK 465     ARG E   218                                                      
REMARK 465     ILE E   219                                                      
REMARK 465     GLU E   220                                                      
REMARK 465     GLN E   221                                                      
REMARK 465     GLY E   222                                                      
REMARK 465     ILE E   223                                                      
REMARK 465     VAL E   224                                                      
REMARK 465     ASP E   225                                                      
REMARK 465     ARG E   226                                                      
REMARK 465     SER E   227                                                      
REMARK 465     GLU E   228                                                      
REMARK 465     THR E   229                                                      
REMARK 465     GLN E   809                                                      
REMARK 465     ALA E   810                                                      
REMARK 465     MET F     1                                                      
REMARK 465     ILE F     2                                                      
REMARK 465     PRO F     3                                                      
REMARK 465     VAL F     4                                                      
REMARK 465     THR F     5                                                      
REMARK 465     GLU F     6                                                      
REMARK 465     LEU F     7                                                      
REMARK 465     ARG F     8                                                      
REMARK 465     TYR F     9                                                      
REMARK 465     PHE F    10                                                      
REMARK 465     ALA F    11                                                      
REMARK 465     ASP F    12                                                      
REMARK 465     THR F    13                                                      
REMARK 465     GLN F    14                                                      
REMARK 465     PHE F    69                                                      
REMARK 465     ARG F    70                                                      
REMARK 465     GLY F    71                                                      
REMARK 465     TRP F    72                                                      
REMARK 465     ALA F    73                                                      
REMARK 465     ALA F    74                                                      
REMARK 465     SER F    75                                                      
REMARK 465     SER F    76                                                      
REMARK 465     PRO F    77                                                      
REMARK 465     GLU F    78                                                      
REMARK 465     PRO F    79                                                      
REMARK 465     THR F    80                                                      
REMARK 465     TYR F    81                                                      
REMARK 465     PRO F    82                                                      
REMARK 465     ASN F    83                                                      
REMARK 465     SER F    84                                                      
REMARK 465     THR F    85                                                      
REMARK 465     VAL F    86                                                      
REMARK 465     LEU F    87                                                      
REMARK 465     PRO F    88                                                      
REMARK 465     THR F    89                                                      
REMARK 465     PRO F    90                                                      
REMARK 465     ASP F    91                                                      
REMARK 465     VAL F   177                                                      
REMARK 465     VAL F   178                                                      
REMARK 465     GLU F   179                                                      
REMARK 465     GLU F   180                                                      
REMARK 465     SER F   181                                                      
REMARK 465     ASP F   182                                                      
REMARK 465     PRO F   183                                                      
REMARK 465     LYS F   184                                                      
REMARK 465     PRO F   185                                                      
REMARK 465     ALA F   186                                                      
REMARK 465     PHE F   187                                                      
REMARK 465     SER F   188                                                      
REMARK 465     LYS F   189                                                      
REMARK 465     MET F   190                                                      
REMARK 465     ASN F   191                                                      
REMARK 465     GLY F   192                                                      
REMARK 465     SER F   193                                                      
REMARK 465     MET F   194                                                      
REMARK 465     ASP F   195                                                      
REMARK 465     LYS F   196                                                      
REMARK 465     LYS F   197                                                      
REMARK 465     SER F   198                                                      
REMARK 465     SER F   199                                                      
REMARK 465     THR F   200                                                      
REMARK 465     VAL F   201                                                      
REMARK 465     SER F   202                                                      
REMARK 465     GLU F   203                                                      
REMARK 465     ASP F   204                                                      
REMARK 465     VAL F   205                                                      
REMARK 465     GLU F   206                                                      
REMARK 465     ALA F   207                                                      
REMARK 465     THR F   208                                                      
REMARK 465     VAL F   209                                                      
REMARK 465     PRO F   210                                                      
REMARK 465     MET F   211                                                      
REMARK 465     LEU F   212                                                      
REMARK 465     GLN F   213                                                      
REMARK 465     ARG F   214                                                      
REMARK 465     THR F   215                                                      
REMARK 465     GLN F   809                                                      
REMARK 465     ALA F   810                                                      
REMARK 465     GLY G    -3                                                      
REMARK 465     SER G    -2                                                      
REMARK 465     SER G    -1                                                      
REMARK 465     SER G     0                                                      
REMARK 465     ALA G   115                                                      
REMARK 465     GLY G   116                                                      
REMARK 465     ARG G   117                                                      
REMARK 465     ALA G   118                                                      
REMARK 465     GLY G   119                                                      
REMARK 465     GLU G   120                                                      
REMARK 465     GLN G   121                                                      
REMARK 465     LYS G   122                                                      
REMARK 465     LEU G   123                                                      
REMARK 465     ILE G   124                                                      
REMARK 465     SER G   125                                                      
REMARK 465     GLU G   126                                                      
REMARK 465     GLU G   127                                                      
REMARK 465     ASP G   128                                                      
REMARK 465     LEU G   129                                                      
REMARK 465     ASN G   130                                                      
REMARK 465     SER G   131                                                      
REMARK 465     ALA G   132                                                      
REMARK 465     VAL G   133                                                      
REMARK 465     ASP G   134                                                      
REMARK 465     HIS G   135                                                      
REMARK 465     HIS G   136                                                      
REMARK 465     HIS G   137                                                      
REMARK 465     HIS G   138                                                      
REMARK 465     HIS G   139                                                      
REMARK 465     HIS G   140                                                      
REMARK 465     GLY H    -3                                                      
REMARK 465     SER H    -2                                                      
REMARK 465     SER H    -1                                                      
REMARK 465     SER H     0                                                      
REMARK 465     ALA H   115                                                      
REMARK 465     GLY H   116                                                      
REMARK 465     ARG H   117                                                      
REMARK 465     ALA H   118                                                      
REMARK 465     GLY H   119                                                      
REMARK 465     GLU H   120                                                      
REMARK 465     GLN H   121                                                      
REMARK 465     LYS H   122                                                      
REMARK 465     LEU H   123                                                      
REMARK 465     ILE H   124                                                      
REMARK 465     SER H   125                                                      
REMARK 465     GLU H   126                                                      
REMARK 465     GLU H   127                                                      
REMARK 465     ASP H   128                                                      
REMARK 465     LEU H   129                                                      
REMARK 465     ASN H   130                                                      
REMARK 465     SER H   131                                                      
REMARK 465     ALA H   132                                                      
REMARK 465     VAL H   133                                                      
REMARK 465     ASP H   134                                                      
REMARK 465     HIS H   135                                                      
REMARK 465     HIS H   136                                                      
REMARK 465     HIS H   137                                                      
REMARK 465     HIS H   138                                                      
REMARK 465     HIS H   139                                                      
REMARK 465     HIS H   140                                                      
REMARK 465     GLY I    -3                                                      
REMARK 465     SER I    -2                                                      
REMARK 465     SER I    -1                                                      
REMARK 465     SER I     0                                                      
REMARK 465     ALA I   115                                                      
REMARK 465     GLY I   116                                                      
REMARK 465     ARG I   117                                                      
REMARK 465     ALA I   118                                                      
REMARK 465     GLY I   119                                                      
REMARK 465     GLU I   120                                                      
REMARK 465     GLN I   121                                                      
REMARK 465     LYS I   122                                                      
REMARK 465     LEU I   123                                                      
REMARK 465     ILE I   124                                                      
REMARK 465     SER I   125                                                      
REMARK 465     GLU I   126                                                      
REMARK 465     GLU I   127                                                      
REMARK 465     ASP I   128                                                      
REMARK 465     LEU I   129                                                      
REMARK 465     ASN I   130                                                      
REMARK 465     SER I   131                                                      
REMARK 465     ALA I   132                                                      
REMARK 465     VAL I   133                                                      
REMARK 465     ASP I   134                                                      
REMARK 465     HIS I   135                                                      
REMARK 465     HIS I   136                                                      
REMARK 465     HIS I   137                                                      
REMARK 465     HIS I   138                                                      
REMARK 465     HIS I   139                                                      
REMARK 465     HIS I   140                                                      
REMARK 465     GLY J    -3                                                      
REMARK 465     SER J    -2                                                      
REMARK 465     SER J    -1                                                      
REMARK 465     SER J     0                                                      
REMARK 465     ALA J   115                                                      
REMARK 465     GLY J   116                                                      
REMARK 465     ARG J   117                                                      
REMARK 465     ALA J   118                                                      
REMARK 465     GLY J   119                                                      
REMARK 465     GLU J   120                                                      
REMARK 465     GLN J   121                                                      
REMARK 465     LYS J   122                                                      
REMARK 465     LEU J   123                                                      
REMARK 465     ILE J   124                                                      
REMARK 465     SER J   125                                                      
REMARK 465     GLU J   126                                                      
REMARK 465     GLU J   127                                                      
REMARK 465     ASP J   128                                                      
REMARK 465     LEU J   129                                                      
REMARK 465     ASN J   130                                                      
REMARK 465     SER J   131                                                      
REMARK 465     ALA J   132                                                      
REMARK 465     VAL J   133                                                      
REMARK 465     ASP J   134                                                      
REMARK 465     HIS J   135                                                      
REMARK 465     HIS J   136                                                      
REMARK 465     HIS J   137                                                      
REMARK 465     HIS J   138                                                      
REMARK 465     HIS J   139                                                      
REMARK 465     HIS J   140                                                      
REMARK 465     GLY K    -3                                                      
REMARK 465     SER K    -2                                                      
REMARK 465     SER K    -1                                                      
REMARK 465     SER K     0                                                      
REMARK 465     ALA K   115                                                      
REMARK 465     GLY K   116                                                      
REMARK 465     ARG K   117                                                      
REMARK 465     ALA K   118                                                      
REMARK 465     GLY K   119                                                      
REMARK 465     GLU K   120                                                      
REMARK 465     GLN K   121                                                      
REMARK 465     LYS K   122                                                      
REMARK 465     LEU K   123                                                      
REMARK 465     ILE K   124                                                      
REMARK 465     SER K   125                                                      
REMARK 465     GLU K   126                                                      
REMARK 465     GLU K   127                                                      
REMARK 465     ASP K   128                                                      
REMARK 465     LEU K   129                                                      
REMARK 465     ASN K   130                                                      
REMARK 465     SER K   131                                                      
REMARK 465     ALA K   132                                                      
REMARK 465     VAL K   133                                                      
REMARK 465     ASP K   134                                                      
REMARK 465     HIS K   135                                                      
REMARK 465     HIS K   136                                                      
REMARK 465     HIS K   137                                                      
REMARK 465     HIS K   138                                                      
REMARK 465     HIS K   139                                                      
REMARK 465     HIS K   140                                                      
REMARK 465     GLY L    -3                                                      
REMARK 465     SER L    -2                                                      
REMARK 465     SER L    -1                                                      
REMARK 465     SER L     0                                                      
REMARK 465     ALA L   115                                                      
REMARK 465     GLY L   116                                                      
REMARK 465     ARG L   117                                                      
REMARK 465     ALA L   118                                                      
REMARK 465     GLY L   119                                                      
REMARK 465     GLU L   120                                                      
REMARK 465     GLN L   121                                                      
REMARK 465     LYS L   122                                                      
REMARK 465     LEU L   123                                                      
REMARK 465     ILE L   124                                                      
REMARK 465     SER L   125                                                      
REMARK 465     GLU L   126                                                      
REMARK 465     GLU L   127                                                      
REMARK 465     ASP L   128                                                      
REMARK 465     LEU L   129                                                      
REMARK 465     ASN L   130                                                      
REMARK 465     SER L   131                                                      
REMARK 465     ALA L   132                                                      
REMARK 465     VAL L   133                                                      
REMARK 465     ASP L   134                                                      
REMARK 465     HIS L   135                                                      
REMARK 465     HIS L   136                                                      
REMARK 465     HIS L   137                                                      
REMARK 465     HIS L   138                                                      
REMARK 465     HIS L   139                                                      
REMARK 465     HIS L   140                                                      
REMARK 470                                                                      
REMARK 470 MISSING ATOM                                                         
REMARK 470 THE FOLLOWING RESIDUES HAVE MISSING ATOMS (M=MODEL NUMBER;           
REMARK 470 RES=RESIDUE NAME; C=CHAIN IDENTIFIER; SSEQ=SEQUENCE NUMBER;          
REMARK 470 I=INSERTION CODE):                                                   
REMARK 470   M RES CSSEQI  ATOMS                                                
REMARK 470     LYS B 216    CG   CD   CE   NZ                                   
REMARK 470     LYS D 216    CG   CD   CE   NZ                                   
REMARK 470     LYS F 216    CG   CD   CE   NZ                                   
REMARK 500                                                                      
REMARK 500 GEOMETRY AND STEREOCHEMISTRY                                         
REMARK 500 SUBTOPIC: CLOSE CONTACTS IN SAME ASYMMETRIC UNIT                     
REMARK 500                                                                      
REMARK 500 THE FOLLOWING ATOMS ARE IN CLOSE CONTACT.                            
REMARK 500                                                                      
REMARK 500  ATM1  RES C  SSEQI   ATM2  RES C  SSEQI           DISTANCE          
REMARK 500   OG   SER C   634     OH   TYR I    52              2.11            
REMARK 500   OG   SER E   634     OH   TYR K    52              2.13            
REMARK 500   OG   SER A   634     OH   TYR G    52              2.13            
REMARK 500   OE2  GLU B   630     OH   TYR B   653              2.18            
REMARK 500   OE2  GLU D   630     OH   TYR D   653              2.19            
REMARK 500                                                                      
REMARK 500 REMARK: NULL                                                         
REMARK 500                                                                      
REMARK 500 GEOMETRY AND STEREOCHEMISTRY                                         
REMARK 500 SUBTOPIC: TORSION ANGLES                                             
REMARK 500                                                                      
REMARK 500 TORSION ANGLES OUTSIDE THE EXPECTED RAMACHANDRAN REGIONS:            
REMARK 500 (M=MODEL NUMBER; RES=RESIDUE NAME; C=CHAIN IDENTIFIER;               
REMARK 500 SSEQ=SEQUENCE NUMBER; I=INSERTION CODE).                             
REMARK 500                                                                      
REMARK 500 STANDARD TABLE:                                                      
REMARK 500 FORMAT:(10X,I3,1X,A3,1X,A1,I4,A1,4X,F7.2,3X,F7.2)                    
REMARK 500                                                                      
REMARK 500 EXPECTED VALUES: GJ KLEYWEGT AND TA JONES (1996). PHI/PSI-           
REMARK 500 CHOLOGY: RAMACHANDRAN REVISITED. STRUCTURE 4, 1395 - 1400            
REMARK 500                                                                      
REMARK 500  M RES CSSEQI        PSI       PHI                                   
REMARK 500    PRO A  22     -178.26    -69.64                                   
REMARK 500    GLN A  49      -68.20    -98.47                                   
REMARK 500    ASP A  50       58.79     34.31                                   
REMARK 500    ASP A 364       51.68    -90.93                                   
REMARK 500    ASP A 371       -8.55     72.88                                   
REMARK 500    ASN A 531       -5.58     72.93                                   
REMARK 500    ASN A 532       45.64   -140.69                                   
REMARK 500    SER A 553       20.46   -142.60                                   
REMARK 500    VAL A 583      -60.59    -91.87                                   
REMARK 500    GLU A 604       -4.30     68.19                                   
REMARK 500    ARG A 605      141.05   -173.72                                   
REMARK 500    HIS A 650       35.91    -99.26                                   
REMARK 500    GLN B  49      -63.47   -101.90                                   
REMARK 500    ASP B  50       59.24     35.33                                   
REMARK 500    SER B 361       61.75     61.26                                   
REMARK 500    ASP B 364       51.60    -91.35                                   
REMARK 500    ASP B 371       -7.87     72.64                                   
REMARK 500    ASP B 458       58.17     37.38                                   
REMARK 500    ASN B 531       -2.00     69.88                                   
REMARK 500    ASN B 532       26.34   -140.39                                   
REMARK 500    SER B 553       13.52   -141.94                                   
REMARK 500    LEU B 669       24.30   -140.53                                   
REMARK 500    ARG B 765       59.04    -91.87                                   
REMARK 500    PRO C  22     -178.80    -68.98                                   
REMARK 500    GLN C  49      -64.88    -94.33                                   
REMARK 500    ASP C  50       57.73     34.99                                   
REMARK 500    PHE C 353       -0.31     66.30                                   
REMARK 500    ASP C 364       51.58    -90.93                                   
REMARK 500    ASP C 371       -8.10     73.06                                   
REMARK 500    ASN C 531       -4.97     73.00                                   
REMARK 500    SER C 553       18.16   -142.08                                   
REMARK 500    MET C 590       59.73    -90.80                                   
REMARK 500    GLU C 604       -4.50     67.52                                   
REMARK 500    ARG C 605      141.50   -172.72                                   
REMARK 500    GLN D  49      -62.72   -101.05                                   
REMARK 500    ASP D  50       60.44     35.69                                   
REMARK 500    SER D 361       62.60     61.79                                   
REMARK 500    ASP D 364       52.05    -91.88                                   
REMARK 500    ASP D 371       -9.63     72.92                                   
REMARK 500    ASP D 458       58.00     37.92                                   
REMARK 500    ASN D 531       -2.22     70.02                                   
REMARK 500    SER D 553       12.82   -142.29                                   
REMARK 500    ARG D 605      137.43   -170.88                                   
REMARK 500    LEU D 669       24.24   -140.23                                   
REMARK 500    ASP D 703        0.39    -69.31                                   
REMARK 500    ARG D 765       58.55    -93.78                                   
REMARK 500    PRO E  22     -179.67    -68.42                                   
REMARK 500    GLN E  49      -65.57   -104.79                                   
REMARK 500    ASP E  50       56.49     31.90                                   
REMARK 500    ASP E 364       51.93    -92.99                                   
REMARK 500                                                                      
REMARK 500 THIS ENTRY HAS      71 RAMACHANDRAN OUTLIERS.                        
REMARK 500                                                                      
REMARK 500 REMARK: NULL                                                         
REMARK 900                                                                      
REMARK 900 RELATED ENTRIES                                                      
REMARK 900 RELATED ID: EMD-13202   RELATED DB: EMDB                             
REMARK 900 STRUCTURE OF HOMOMERIC LRRC8A VOLUME-REGULATED ANION CHANNEL IN      
REMARK 900 COMPLEX WITH SYNTHETIC NANOBODY SB1                                  
DBREF  7P5V A   15   808  UNP    Q80WG5   LRC8A_MOUSE     15    808             
DBREF  7P5V B   15   808  UNP    Q80WG5   LRC8A_MOUSE     15    808             
DBREF  7P5V C   15   808  UNP    Q80WG5   LRC8A_MOUSE     15    808             
DBREF  7P5V D   15   808  UNP    Q80WG5   LRC8A_MOUSE     15    808             
DBREF  7P5V E   15   808  UNP    Q80WG5   LRC8A_MOUSE     15    808             
DBREF  7P5V F   15   808  UNP    Q80WG5   LRC8A_MOUSE     15    808             
DBREF  7P5V G   -3   140  PDB    7P5V     7P5V            -3    140             
DBREF  7P5V H   -3   140  PDB    7P5V     7P5V            -3    140             
DBREF  7P5V I   -3   140  PDB    7P5V     7P5V            -3    140             
DBREF  7P5V J   -3   140  PDB    7P5V     7P5V            -3    140             
DBREF  7P5V K   -3   140  PDB    7P5V     7P5V            -3    140             
DBREF  7P5V L   -3   140  PDB    7P5V     7P5V            -3    140             
SEQADV 7P5V MET A    1  UNP  Q80WG5              INITIATING METHIONINE          
SEQADV 7P5V ILE A    2  UNP  Q80WG5              EXPRESSION TAG                 
SEQADV 7P5V PRO A    3  UNP  Q80WG5              EXPRESSION TAG                 
SEQADV 7P5V VAL A    4  UNP  Q80WG5              EXPRESSION TAG                 
SEQADV 7P5V THR A    5  UNP  Q80WG5              EXPRESSION TAG                 
SEQADV 7P5V GLU A    6  UNP  Q80WG5              EXPRESSION TAG                 
SEQADV 7P5V LEU A    7  UNP  Q80WG5              EXPRESSION TAG                 
SEQADV 7P5V ARG A    8  UNP  Q80WG5              EXPRESSION TAG                 
SEQADV 7P5V TYR A    9  UNP  Q80WG5              EXPRESSION TAG                 
SEQADV 7P5V PHE A   10  UNP  Q80WG5              EXPRESSION TAG                 
SEQADV 7P5V ALA A   11  UNP  Q80WG5              EXPRESSION TAG                 
SEQADV 7P5V ASP A   12  UNP  Q80WG5              EXPRESSION TAG                 
SEQADV 7P5V THR A   13  UNP  Q80WG5              EXPRESSION TAG                 
SEQADV 7P5V GLN A   14  UNP  Q80WG5              EXPRESSION TAG                 
SEQADV 7P5V GLN A  809  UNP  Q80WG5              EXPRESSION TAG                 
SEQADV 7P5V ALA A  810  UNP  Q80WG5              EXPRESSION TAG                 
SEQADV 7P5V MET B    1  UNP  Q80WG5              INITIATING METHIONINE          
SEQADV 7P5V ILE B    2  UNP  Q80WG5              EXPRESSION TAG                 
SEQADV 7P5V PRO B    3  UNP  Q80WG5              EXPRESSION TAG                 
SEQADV 7P5V VAL B    4  UNP  Q80WG5              EXPRESSION TAG                 
SEQADV 7P5V THR B    5  UNP  Q80WG5              EXPRESSION TAG                 
SEQADV 7P5V GLU B    6  UNP  Q80WG5              EXPRESSION TAG                 
SEQADV 7P5V LEU B    7  UNP  Q80WG5              EXPRESSION TAG                 
SEQADV 7P5V ARG B    8  UNP  Q80WG5              EXPRESSION TAG                 
SEQADV 7P5V TYR B    9  UNP  Q80WG5              EXPRESSION TAG                 
SEQADV 7P5V PHE B   10  UNP  Q80WG5              EXPRESSION TAG                 
SEQADV 7P5V ALA B   11  UNP  Q80WG5              EXPRESSION TAG                 
SEQADV 7P5V ASP B   12  UNP  Q80WG5              EXPRESSION TAG                 
SEQADV 7P5V THR B   13  UNP  Q80WG5              EXPRESSION TAG                 
SEQADV 7P5V GLN B   14  UNP  Q80WG5              EXPRESSION TAG                 
SEQADV 7P5V GLN B  809  UNP  Q80WG5              EXPRESSION TAG                 
SEQADV 7P5V ALA B  810  UNP  Q80WG5              EXPRESSION TAG                 
SEQADV 7P5V MET C    1  UNP  Q80WG5              INITIATING METHIONINE          
SEQADV 7P5V ILE C    2  UNP  Q80WG5              EXPRESSION TAG                 
SEQADV 7P5V PRO C    3  UNP  Q80WG5              EXPRESSION TAG                 
SEQADV 7P5V VAL C    4  UNP  Q80WG5              EXPRESSION TAG                 
SEQADV 7P5V THR C    5  UNP  Q80WG5              EXPRESSION TAG                 
SEQADV 7P5V GLU C    6  UNP  Q80WG5              EXPRESSION TAG                 
SEQADV 7P5V LEU C    7  UNP  Q80WG5              EXPRESSION TAG                 
SEQADV 7P5V ARG C    8  UNP  Q80WG5              EXPRESSION TAG                 
SEQADV 7P5V TYR C    9  UNP  Q80WG5              EXPRESSION TAG                 
SEQADV 7P5V PHE C   10  UNP  Q80WG5              EXPRESSION TAG                 
SEQADV 7P5V ALA C   11  UNP  Q80WG5              EXPRESSION TAG                 
SEQADV 7P5V ASP C   12  UNP  Q80WG5              EXPRESSION TAG                 
SEQADV 7P5V THR C   13  UNP  Q80WG5              EXPRESSION TAG                 
SEQADV 7P5V GLN C   14  UNP  Q80WG5              EXPRESSION TAG                 
SEQADV 7P5V GLN C  809  UNP  Q80WG5              EXPRESSION TAG                 
SEQADV 7P5V ALA C  810  UNP  Q80WG5              EXPRESSION TAG                 
SEQADV 7P5V MET D    1  UNP  Q80WG5              INITIATING METHIONINE          
SEQADV 7P5V ILE D    2  UNP  Q80WG5              EXPRESSION TAG                 
SEQADV 7P5V PRO D    3  UNP  Q80WG5              EXPRESSION TAG                 
SEQADV 7P5V VAL D    4  UNP  Q80WG5              EXPRESSION TAG                 
SEQADV 7P5V THR D    5  UNP  Q80WG5              EXPRESSION TAG                 
SEQADV 7P5V GLU D    6  UNP  Q80WG5              EXPRESSION TAG                 
SEQADV 7P5V LEU D    7  UNP  Q80WG5              EXPRESSION TAG                 
SEQADV 7P5V ARG D    8  UNP  Q80WG5              EXPRESSION TAG                 
SEQADV 7P5V TYR D    9  UNP  Q80WG5              EXPRESSION TAG                 
SEQADV 7P5V PHE D   10  UNP  Q80WG5              EXPRESSION TAG                 
SEQADV 7P5V ALA D   11  UNP  Q80WG5              EXPRESSION TAG                 
SEQADV 7P5V ASP D   12  UNP  Q80WG5              EXPRESSION TAG                 
SEQADV 7P5V THR D   13  UNP  Q80WG5              EXPRESSION TAG                 
SEQADV 7P5V GLN D   14  UNP  Q80WG5              EXPRESSION TAG                 
SEQADV 7P5V GLN D  809  UNP  Q80WG5              EXPRESSION TAG                 
SEQADV 7P5V ALA D  810  UNP  Q80WG5              EXPRESSION TAG                 
SEQADV 7P5V MET E    1  UNP  Q80WG5              INITIATING METHIONINE          
SEQADV 7P5V ILE E    2  UNP  Q80WG5              EXPRESSION TAG                 
SEQADV 7P5V PRO E    3  UNP  Q80WG5              EXPRESSION TAG                 
SEQADV 7P5V VAL E    4  UNP  Q80WG5              EXPRESSION TAG                 
SEQADV 7P5V THR E    5  UNP  Q80WG5              EXPRESSION TAG                 
SEQADV 7P5V GLU E    6  UNP  Q80WG5              EXPRESSION TAG                 
SEQADV 7P5V LEU E    7  UNP  Q80WG5              EXPRESSION TAG                 
SEQADV 7P5V ARG E    8  UNP  Q80WG5              EXPRESSION TAG                 
SEQADV 7P5V TYR E    9  UNP  Q80WG5              EXPRESSION TAG                 
SEQADV 7P5V PHE E   10  UNP  Q80WG5              EXPRESSION TAG                 
SEQADV 7P5V ALA E   11  UNP  Q80WG5              EXPRESSION TAG                 
SEQADV 7P5V ASP E   12  UNP  Q80WG5              EXPRESSION TAG                 
SEQADV 7P5V THR E   13  UNP  Q80WG5              EXPRESSION TAG                 
SEQADV 7P5V GLN E   14  UNP  Q80WG5              EXPRESSION TAG                 
SEQADV 7P5V GLN E  809  UNP  Q80WG5              EXPRESSION TAG                 
SEQADV 7P5V ALA E  810  UNP  Q80WG5              EXPRESSION TAG                 
SEQADV 7P5V MET F    1  UNP  Q80WG5              INITIATING METHIONINE          
SEQADV 7P5V ILE F    2  UNP  Q80WG5              EXPRESSION TAG                 
SEQADV 7P5V PRO F    3  UNP  Q80WG5              EXPRESSION TAG                 
SEQADV 7P5V VAL F    4  UNP  Q80WG5              EXPRESSION TAG                 
SEQADV 7P5V THR F    5  UNP  Q80WG5              EXPRESSION TAG                 
SEQADV 7P5V GLU F    6  UNP  Q80WG5              EXPRESSION TAG                 
SEQADV 7P5V LEU F    7  UNP  Q80WG5              EXPRESSION TAG                 
SEQADV 7P5V ARG F    8  UNP  Q80WG5              EXPRESSION TAG                 
SEQADV 7P5V TYR F    9  UNP  Q80WG5              EXPRESSION TAG                 
SEQADV 7P5V PHE F   10  UNP  Q80WG5              EXPRESSION TAG                 
SEQADV 7P5V ALA F   11  UNP  Q80WG5              EXPRESSION TAG                 
SEQADV 7P5V ASP F   12  UNP  Q80WG5              EXPRESSION TAG                 
SEQADV 7P5V THR F   13  UNP  Q80WG5              EXPRESSION TAG                 
SEQADV 7P5V GLN F   14  UNP  Q80WG5              EXPRESSION TAG                 
SEQADV 7P5V GLN F  809  UNP  Q80WG5              EXPRESSION TAG                 
SEQADV 7P5V ALA F  810  UNP  Q80WG5              EXPRESSION TAG                 
SEQRES   1 A  810  MET ILE PRO VAL THR GLU LEU ARG TYR PHE ALA ASP THR          
SEQRES   2 A  810  GLN PRO ALA TYR ARG ILE LEU LYS PRO TRP TRP ASP VAL          
SEQRES   3 A  810  PHE THR ASP TYR ILE SER ILE VAL MET LEU MET ILE ALA          
SEQRES   4 A  810  VAL PHE GLY GLY THR LEU GLN VAL THR GLN ASP LYS MET          
SEQRES   5 A  810  ILE CYS LEU PRO CYS LYS TRP VAL THR LYS ASP SER CYS          
SEQRES   6 A  810  ASN ASP SER PHE ARG GLY TRP ALA ALA SER SER PRO GLU          
SEQRES   7 A  810  PRO THR TYR PRO ASN SER THR VAL LEU PRO THR PRO ASP          
SEQRES   8 A  810  THR GLY PRO THR GLY ILE LYS TYR ASP LEU ASP ARG HIS          
SEQRES   9 A  810  GLN TYR ASN TYR VAL ASP ALA VAL CYS TYR GLU ASN ARG          
SEQRES  10 A  810  LEU HIS TRP PHE ALA LYS TYR PHE PRO TYR LEU VAL LEU          
SEQRES  11 A  810  LEU HIS THR LEU ILE PHE LEU ALA CYS SER ASN PHE TRP          
SEQRES  12 A  810  PHE LYS PHE PRO ARG THR SER SER LYS LEU GLU HIS PHE          
SEQRES  13 A  810  VAL SER ILE LEU LEU LYS CYS PHE ASP SER PRO TRP THR          
SEQRES  14 A  810  THR ARG ALA LEU SER GLU THR VAL VAL GLU GLU SER ASP          
SEQRES  15 A  810  PRO LYS PRO ALA PHE SER LYS MET ASN GLY SER MET ASP          
SEQRES  16 A  810  LYS LYS SER SER THR VAL SER GLU ASP VAL GLU ALA THR          
SEQRES  17 A  810  VAL PRO MET LEU GLN ARG THR LYS SER ARG ILE GLU GLN          
SEQRES  18 A  810  GLY ILE VAL ASP ARG SER GLU THR GLY VAL LEU ASP LYS          
SEQRES  19 A  810  LYS GLU GLY GLU GLN ALA LYS ALA LEU PHE GLU LYS VAL          
SEQRES  20 A  810  LYS LYS PHE ARG THR HIS VAL GLU GLU GLY ASP ILE VAL          
SEQRES  21 A  810  TYR ARG LEU TYR MET ARG GLN THR ILE ILE LYS VAL ILE          
SEQRES  22 A  810  LYS PHE ALA LEU ILE ILE CYS TYR THR VAL TYR TYR VAL          
SEQRES  23 A  810  HIS ASN ILE LYS PHE ASP VAL ASP CYS THR VAL ASP ILE          
SEQRES  24 A  810  GLU SER LEU THR GLY TYR ARG THR TYR ARG CYS ALA HIS          
SEQRES  25 A  810  PRO LEU ALA THR LEU PHE LYS ILE LEU ALA SER PHE TYR          
SEQRES  26 A  810  ILE SER LEU VAL ILE PHE TYR GLY LEU ILE CYS MET TYR          
SEQRES  27 A  810  THR LEU TRP TRP MET LEU ARG ARG SER LEU LYS LYS TYR          
SEQRES  28 A  810  SER PHE GLU SER ILE ARG GLU GLU SER SER TYR SER ASP          
SEQRES  29 A  810  ILE PRO ASP VAL LYS ASN ASP PHE ALA PHE MET LEU HIS          
SEQRES  30 A  810  LEU ILE ASP GLN TYR ASP PRO LEU TYR SER LYS ARG PHE          
SEQRES  31 A  810  ALA VAL PHE LEU SER GLU VAL SER GLU ASN LYS LEU ARG          
SEQRES  32 A  810  GLN LEU ASN LEU ASN ASN GLU TRP THR LEU ASP LYS LEU          
SEQRES  33 A  810  ARG GLN ARG LEU THR LYS ASN ALA GLN ASP LYS LEU GLU          
SEQRES  34 A  810  LEU HIS LEU PHE MET LEU SER GLY ILE PRO ASP THR VAL          
SEQRES  35 A  810  PHE ASP LEU VAL GLU LEU GLU VAL LEU LYS LEU GLU LEU          
SEQRES  36 A  810  ILE PRO ASP VAL THR ILE PRO PRO SER ILE ALA GLN LEU          
SEQRES  37 A  810  THR GLY LEU LYS GLU LEU TRP LEU TYR HIS THR ALA ALA          
SEQRES  38 A  810  LYS ILE GLU ALA PRO ALA LEU ALA PHE LEU ARG GLU ASN          
SEQRES  39 A  810  LEU ARG ALA LEU HIS ILE LYS PHE THR ASP ILE LYS GLU          
SEQRES  40 A  810  ILE PRO LEU TRP ILE TYR SER LEU LYS THR LEU GLU GLU          
SEQRES  41 A  810  LEU HIS LEU THR GLY ASN LEU SER ALA GLU ASN ASN ARG          
SEQRES  42 A  810  TYR ILE VAL ILE ASP GLY LEU ARG GLU LEU LYS ARG LEU          
SEQRES  43 A  810  LYS VAL LEU ARG LEU LYS SER ASN LEU SER LYS LEU PRO          
SEQRES  44 A  810  GLN VAL VAL THR ASP VAL GLY VAL HIS LEU GLN LYS LEU          
SEQRES  45 A  810  SER ILE ASN ASN GLU GLY THR LYS LEU ILE VAL LEU ASN          
SEQRES  46 A  810  SER LEU LYS LYS MET VAL ASN LEU THR GLU LEU GLU LEU          
SEQRES  47 A  810  ILE ARG CYS ASP LEU GLU ARG ILE PRO HIS SER ILE PHE          
SEQRES  48 A  810  SER LEU HIS ASN LEU GLN GLU ILE ASP LEU LYS ASP ASN          
SEQRES  49 A  810  ASN LEU LYS THR ILE GLU GLU ILE ILE SER PHE GLN HIS          
SEQRES  50 A  810  LEU HIS ARG LEU THR CYS LEU LYS LEU TRP TYR ASN HIS          
SEQRES  51 A  810  ILE ALA TYR ILE PRO ILE GLN ILE GLY ASN LEU THR ASN          
SEQRES  52 A  810  LEU GLU ARG LEU TYR LEU ASN ARG ASN LYS ILE GLU LYS          
SEQRES  53 A  810  ILE PRO THR GLN LEU PHE TYR CYS ARG LYS LEU ARG TYR          
SEQRES  54 A  810  LEU ASP LEU SER HIS ASN ASN LEU THR PHE LEU PRO ALA          
SEQRES  55 A  810  ASP ILE GLY LEU LEU GLN ASN LEU GLN ASN LEU ALA VAL          
SEQRES  56 A  810  THR ALA ASN ARG ILE GLU ALA LEU PRO PRO GLU LEU PHE          
SEQRES  57 A  810  GLN CYS ARG LYS LEU ARG ALA LEU HIS LEU GLY ASN ASN          
SEQRES  58 A  810  VAL LEU GLN SER LEU PRO SER ARG VAL GLY GLU LEU THR          
SEQRES  59 A  810  ASN LEU THR GLN ILE GLU LEU ARG GLY ASN ARG LEU GLU          
SEQRES  60 A  810  CYS LEU PRO VAL GLU LEU GLY GLU CYS PRO LEU LEU LYS          
SEQRES  61 A  810  ARG SER GLY LEU VAL VAL GLU GLU ASP LEU PHE SER THR          
SEQRES  62 A  810  LEU PRO PRO GLU VAL LYS GLU ARG LEU TRP ARG ALA ASP          
SEQRES  63 A  810  LYS GLU GLN ALA                                              
SEQRES   1 B  810  MET ILE PRO VAL THR GLU LEU ARG TYR PHE ALA ASP THR          
SEQRES   2 B  810  GLN PRO ALA TYR ARG ILE LEU LYS PRO TRP TRP ASP VAL          
SEQRES   3 B  810  PHE THR ASP TYR ILE SER ILE VAL MET LEU MET ILE ALA          
SEQRES   4 B  810  VAL PHE GLY GLY THR LEU GLN VAL THR GLN ASP LYS MET          
SEQRES   5 B  810  ILE CYS LEU PRO CYS LYS TRP VAL THR LYS ASP SER CYS          
SEQRES   6 B  810  ASN ASP SER PHE ARG GLY TRP ALA ALA SER SER PRO GLU          
SEQRES   7 B  810  PRO THR TYR PRO ASN SER THR VAL LEU PRO THR PRO ASP          
SEQRES   8 B  810  THR GLY PRO THR GLY ILE LYS TYR ASP LEU ASP ARG HIS          
SEQRES   9 B  810  GLN TYR ASN TYR VAL ASP ALA VAL CYS TYR GLU ASN ARG          
SEQRES  10 B  810  LEU HIS TRP PHE ALA LYS TYR PHE PRO TYR LEU VAL LEU          
SEQRES  11 B  810  LEU HIS THR LEU ILE PHE LEU ALA CYS SER ASN PHE TRP          
SEQRES  12 B  810  PHE LYS PHE PRO ARG THR SER SER LYS LEU GLU HIS PHE          
SEQRES  13 B  810  VAL SER ILE LEU LEU LYS CYS PHE ASP SER PRO TRP THR          
SEQRES  14 B  810  THR ARG ALA LEU SER GLU THR VAL VAL GLU GLU SER ASP          
SEQRES  15 B  810  PRO LYS PRO ALA PHE SER LYS MET ASN GLY SER MET ASP          
SEQRES  16 B  810  LYS LYS SER SER THR VAL SER GLU ASP VAL GLU ALA THR          
SEQRES  17 B  810  VAL PRO MET LEU GLN ARG THR LYS SER ARG ILE GLU GLN          
SEQRES  18 B  810  GLY ILE VAL ASP ARG SER GLU THR GLY VAL LEU ASP LYS          
SEQRES  19 B  810  LYS GLU GLY GLU GLN ALA LYS ALA LEU PHE GLU LYS VAL          
SEQRES  20 B  810  LYS LYS PHE ARG THR HIS VAL GLU GLU GLY ASP ILE VAL          
SEQRES  21 B  810  TYR ARG LEU TYR MET ARG GLN THR ILE ILE LYS VAL ILE          
SEQRES  22 B  810  LYS PHE ALA LEU ILE ILE CYS TYR THR VAL TYR TYR VAL          
SEQRES  23 B  810  HIS ASN ILE LYS PHE ASP VAL ASP CYS THR VAL ASP ILE          
SEQRES  24 B  810  GLU SER LEU THR GLY TYR ARG THR TYR ARG CYS ALA HIS          
SEQRES  25 B  810  PRO LEU ALA THR LEU PHE LYS ILE LEU ALA SER PHE TYR          
SEQRES  26 B  810  ILE SER LEU VAL ILE PHE TYR GLY LEU ILE CYS MET TYR          
SEQRES  27 B  810  THR LEU TRP TRP MET LEU ARG ARG SER LEU LYS LYS TYR          
SEQRES  28 B  810  SER PHE GLU SER ILE ARG GLU GLU SER SER TYR SER ASP          
SEQRES  29 B  810  ILE PRO ASP VAL LYS ASN ASP PHE ALA PHE MET LEU HIS          
SEQRES  30 B  810  LEU ILE ASP GLN TYR ASP PRO LEU TYR SER LYS ARG PHE          
SEQRES  31 B  810  ALA VAL PHE LEU SER GLU VAL SER GLU ASN LYS LEU ARG          
SEQRES  32 B  810  GLN LEU ASN LEU ASN ASN GLU TRP THR LEU ASP LYS LEU          
SEQRES  33 B  810  ARG GLN ARG LEU THR LYS ASN ALA GLN ASP LYS LEU GLU          
SEQRES  34 B  810  LEU HIS LEU PHE MET LEU SER GLY ILE PRO ASP THR VAL          
SEQRES  35 B  810  PHE ASP LEU VAL GLU LEU GLU VAL LEU LYS LEU GLU LEU          
SEQRES  36 B  810  ILE PRO ASP VAL THR ILE PRO PRO SER ILE ALA GLN LEU          
SEQRES  37 B  810  THR GLY LEU LYS GLU LEU TRP LEU TYR HIS THR ALA ALA          
SEQRES  38 B  810  LYS ILE GLU ALA PRO ALA LEU ALA PHE LEU ARG GLU ASN          
SEQRES  39 B  810  LEU ARG ALA LEU HIS ILE LYS PHE THR ASP ILE LYS GLU          
SEQRES  40 B  810  ILE PRO LEU TRP ILE TYR SER LEU LYS THR LEU GLU GLU          
SEQRES  41 B  810  LEU HIS LEU THR GLY ASN LEU SER ALA GLU ASN ASN ARG          
SEQRES  42 B  810  TYR ILE VAL ILE ASP GLY LEU ARG GLU LEU LYS ARG LEU          
SEQRES  43 B  810  LYS VAL LEU ARG LEU LYS SER ASN LEU SER LYS LEU PRO          
SEQRES  44 B  810  GLN VAL VAL THR ASP VAL GLY VAL HIS LEU GLN LYS LEU          
SEQRES  45 B  810  SER ILE ASN ASN GLU GLY THR LYS LEU ILE VAL LEU ASN          
SEQRES  46 B  810  SER LEU LYS LYS MET VAL ASN LEU THR GLU LEU GLU LEU          
SEQRES  47 B  810  ILE ARG CYS ASP LEU GLU ARG ILE PRO HIS SER ILE PHE          
SEQRES  48 B  810  SER LEU HIS ASN LEU GLN GLU ILE ASP LEU LYS ASP ASN          
SEQRES  49 B  810  ASN LEU LYS THR ILE GLU GLU ILE ILE SER PHE GLN HIS          
SEQRES  50 B  810  LEU HIS ARG LEU THR CYS LEU LYS LEU TRP TYR ASN HIS          
SEQRES  51 B  810  ILE ALA TYR ILE PRO ILE GLN ILE GLY ASN LEU THR ASN          
SEQRES  52 B  810  LEU GLU ARG LEU TYR LEU ASN ARG ASN LYS ILE GLU LYS          
SEQRES  53 B  810  ILE PRO THR GLN LEU PHE TYR CYS ARG LYS LEU ARG TYR          
SEQRES  54 B  810  LEU ASP LEU SER HIS ASN ASN LEU THR PHE LEU PRO ALA          
SEQRES  55 B  810  ASP ILE GLY LEU LEU GLN ASN LEU GLN ASN LEU ALA VAL          
SEQRES  56 B  810  THR ALA ASN ARG ILE GLU ALA LEU PRO PRO GLU LEU PHE          
SEQRES  57 B  810  GLN CYS ARG LYS LEU ARG ALA LEU HIS LEU GLY ASN ASN          
SEQRES  58 B  810  VAL LEU GLN SER LEU PRO SER ARG VAL GLY GLU LEU THR          
SEQRES  59 B  810  ASN LEU THR GLN ILE GLU LEU ARG GLY ASN ARG LEU GLU          
SEQRES  60 B  810  CYS LEU PRO VAL GLU LEU GLY GLU CYS PRO LEU LEU LYS          
SEQRES  61 B  810  ARG SER GLY LEU VAL VAL GLU GLU ASP LEU PHE SER THR          
SEQRES  62 B  810  LEU PRO PRO GLU VAL LYS GLU ARG LEU TRP ARG ALA ASP          
SEQRES  63 B  810  LYS GLU GLN ALA                                              
SEQRES   1 C  810  MET ILE PRO VAL THR GLU LEU ARG TYR PHE ALA ASP THR          
SEQRES   2 C  810  GLN PRO ALA TYR ARG ILE LEU LYS PRO TRP TRP ASP VAL          
SEQRES   3 C  810  PHE THR ASP TYR ILE SER ILE VAL MET LEU MET ILE ALA          
SEQRES   4 C  810  VAL PHE GLY GLY THR LEU GLN VAL THR GLN ASP LYS MET          
SEQRES   5 C  810  ILE CYS LEU PRO CYS LYS TRP VAL THR LYS ASP SER CYS          
SEQRES   6 C  810  ASN ASP SER PHE ARG GLY TRP ALA ALA SER SER PRO GLU          
SEQRES   7 C  810  PRO THR TYR PRO ASN SER THR VAL LEU PRO THR PRO ASP          
SEQRES   8 C  810  THR GLY PRO THR GLY ILE LYS TYR ASP LEU ASP ARG HIS          
SEQRES   9 C  810  GLN TYR ASN TYR VAL ASP ALA VAL CYS TYR GLU ASN ARG          
SEQRES  10 C  810  LEU HIS TRP PHE ALA LYS TYR PHE PRO TYR LEU VAL LEU          
SEQRES  11 C  810  LEU HIS THR LEU ILE PHE LEU ALA CYS SER ASN PHE TRP          
SEQRES  12 C  810  PHE LYS PHE PRO ARG THR SER SER LYS LEU GLU HIS PHE          
SEQRES  13 C  810  VAL SER ILE LEU LEU LYS CYS PHE ASP SER PRO TRP THR          
SEQRES  14 C  810  THR ARG ALA LEU SER GLU THR VAL VAL GLU GLU SER ASP          
SEQRES  15 C  810  PRO LYS PRO ALA PHE SER LYS MET ASN GLY SER MET ASP          
SEQRES  16 C  810  LYS LYS SER SER THR VAL SER GLU ASP VAL GLU ALA THR          
SEQRES  17 C  810  VAL PRO MET LEU GLN ARG THR LYS SER ARG ILE GLU GLN          
SEQRES  18 C  810  GLY ILE VAL ASP ARG SER GLU THR GLY VAL LEU ASP LYS          
SEQRES  19 C  810  LYS GLU GLY GLU GLN ALA LYS ALA LEU PHE GLU LYS VAL          
SEQRES  20 C  810  LYS LYS PHE ARG THR HIS VAL GLU GLU GLY ASP ILE VAL          
SEQRES  21 C  810  TYR ARG LEU TYR MET ARG GLN THR ILE ILE LYS VAL ILE          
SEQRES  22 C  810  LYS PHE ALA LEU ILE ILE CYS TYR THR VAL TYR TYR VAL          
SEQRES  23 C  810  HIS ASN ILE LYS PHE ASP VAL ASP CYS THR VAL ASP ILE          
SEQRES  24 C  810  GLU SER LEU THR GLY TYR ARG THR TYR ARG CYS ALA HIS          
SEQRES  25 C  810  PRO LEU ALA THR LEU PHE LYS ILE LEU ALA SER PHE TYR          
SEQRES  26 C  810  ILE SER LEU VAL ILE PHE TYR GLY LEU ILE CYS MET TYR          
SEQRES  27 C  810  THR LEU TRP TRP MET LEU ARG ARG SER LEU LYS LYS TYR          
SEQRES  28 C  810  SER PHE GLU SER ILE ARG GLU GLU SER SER TYR SER ASP          
SEQRES  29 C  810  ILE PRO ASP VAL LYS ASN ASP PHE ALA PHE MET LEU HIS          
SEQRES  30 C  810  LEU ILE ASP GLN TYR ASP PRO LEU TYR SER LYS ARG PHE          
SEQRES  31 C  810  ALA VAL PHE LEU SER GLU VAL SER GLU ASN LYS LEU ARG          
SEQRES  32 C  810  GLN LEU ASN LEU ASN ASN GLU TRP THR LEU ASP LYS LEU          
SEQRES  33 C  810  ARG GLN ARG LEU THR LYS ASN ALA GLN ASP LYS LEU GLU          
SEQRES  34 C  810  LEU HIS LEU PHE MET LEU SER GLY ILE PRO ASP THR VAL          
SEQRES  35 C  810  PHE ASP LEU VAL GLU LEU GLU VAL LEU LYS LEU GLU LEU          
SEQRES  36 C  810  ILE PRO ASP VAL THR ILE PRO PRO SER ILE ALA GLN LEU          
SEQRES  37 C  810  THR GLY LEU LYS GLU LEU TRP LEU TYR HIS THR ALA ALA          
SEQRES  38 C  810  LYS ILE GLU ALA PRO ALA LEU ALA PHE LEU ARG GLU ASN          
SEQRES  39 C  810  LEU ARG ALA LEU HIS ILE LYS PHE THR ASP ILE LYS GLU          
SEQRES  40 C  810  ILE PRO LEU TRP ILE TYR SER LEU LYS THR LEU GLU GLU          
SEQRES  41 C  810  LEU HIS LEU THR GLY ASN LEU SER ALA GLU ASN ASN ARG          
SEQRES  42 C  810  TYR ILE VAL ILE ASP GLY LEU ARG GLU LEU LYS ARG LEU          
SEQRES  43 C  810  LYS VAL LEU ARG LEU LYS SER ASN LEU SER LYS LEU PRO          
SEQRES  44 C  810  GLN VAL VAL THR ASP VAL GLY VAL HIS LEU GLN LYS LEU          
SEQRES  45 C  810  SER ILE ASN ASN GLU GLY THR LYS LEU ILE VAL LEU ASN          
SEQRES  46 C  810  SER LEU LYS LYS MET VAL ASN LEU THR GLU LEU GLU LEU          
SEQRES  47 C  810  ILE ARG CYS ASP LEU GLU ARG ILE PRO HIS SER ILE PHE          
SEQRES  48 C  810  SER LEU HIS ASN LEU GLN GLU ILE ASP LEU LYS ASP ASN          
SEQRES  49 C  810  ASN LEU LYS THR ILE GLU GLU ILE ILE SER PHE GLN HIS          
SEQRES  50 C  810  LEU HIS ARG LEU THR CYS LEU LYS LEU TRP TYR ASN HIS          
SEQRES  51 C  810  ILE ALA TYR ILE PRO ILE GLN ILE GLY ASN LEU THR ASN          
SEQRES  52 C  810  LEU GLU ARG LEU TYR LEU ASN ARG ASN LYS ILE GLU LYS          
SEQRES  53 C  810  ILE PRO THR GLN LEU PHE TYR CYS ARG LYS LEU ARG TYR          
SEQRES  54 C  810  LEU ASP LEU SER HIS ASN ASN LEU THR PHE LEU PRO ALA          
SEQRES  55 C  810  ASP ILE GLY LEU LEU GLN ASN LEU GLN ASN LEU ALA VAL          
SEQRES  56 C  810  THR ALA ASN ARG ILE GLU ALA LEU PRO PRO GLU LEU PHE          
SEQRES  57 C  810  GLN CYS ARG LYS LEU ARG ALA LEU HIS LEU GLY ASN ASN          
SEQRES  58 C  810  VAL LEU GLN SER LEU PRO SER ARG VAL GLY GLU LEU THR          
SEQRES  59 C  810  ASN LEU THR GLN ILE GLU LEU ARG GLY ASN ARG LEU GLU          
SEQRES  60 C  810  CYS LEU PRO VAL GLU LEU GLY GLU CYS PRO LEU LEU LYS          
SEQRES  61 C  810  ARG SER GLY LEU VAL VAL GLU GLU ASP LEU PHE SER THR          
SEQRES  62 C  810  LEU PRO PRO GLU VAL LYS GLU ARG LEU TRP ARG ALA ASP          
SEQRES  63 C  810  LYS GLU GLN ALA                                              
SEQRES   1 D  810  MET ILE PRO VAL THR GLU LEU ARG TYR PHE ALA ASP THR          
SEQRES   2 D  810  GLN PRO ALA TYR ARG ILE LEU LYS PRO TRP TRP ASP VAL          
SEQRES   3 D  810  PHE THR ASP TYR ILE SER ILE VAL MET LEU MET ILE ALA          
SEQRES   4 D  810  VAL PHE GLY GLY THR LEU GLN VAL THR GLN ASP LYS MET          
SEQRES   5 D  810  ILE CYS LEU PRO CYS LYS TRP VAL THR LYS ASP SER CYS          
SEQRES   6 D  810  ASN ASP SER PHE ARG GLY TRP ALA ALA SER SER PRO GLU          
SEQRES   7 D  810  PRO THR TYR PRO ASN SER THR VAL LEU PRO THR PRO ASP          
SEQRES   8 D  810  THR GLY PRO THR GLY ILE LYS TYR ASP LEU ASP ARG HIS          
SEQRES   9 D  810  GLN TYR ASN TYR VAL ASP ALA VAL CYS TYR GLU ASN ARG          
SEQRES  10 D  810  LEU HIS TRP PHE ALA LYS TYR PHE PRO TYR LEU VAL LEU          
SEQRES  11 D  810  LEU HIS THR LEU ILE PHE LEU ALA CYS SER ASN PHE TRP          
SEQRES  12 D  810  PHE LYS PHE PRO ARG THR SER SER LYS LEU GLU HIS PHE          
SEQRES  13 D  810  VAL SER ILE LEU LEU LYS CYS PHE ASP SER PRO TRP THR          
SEQRES  14 D  810  THR ARG ALA LEU SER GLU THR VAL VAL GLU GLU SER ASP          
SEQRES  15 D  810  PRO LYS PRO ALA PHE SER LYS MET ASN GLY SER MET ASP          
SEQRES  16 D  810  LYS LYS SER SER THR VAL SER GLU ASP VAL GLU ALA THR          
SEQRES  17 D  810  VAL PRO MET LEU GLN ARG THR LYS SER ARG ILE GLU GLN          
SEQRES  18 D  810  GLY ILE VAL ASP ARG SER GLU THR GLY VAL LEU ASP LYS          
SEQRES  19 D  810  LYS GLU GLY GLU GLN ALA LYS ALA LEU PHE GLU LYS VAL          
SEQRES  20 D  810  LYS LYS PHE ARG THR HIS VAL GLU GLU GLY ASP ILE VAL          
SEQRES  21 D  810  TYR ARG LEU TYR MET ARG GLN THR ILE ILE LYS VAL ILE          
SEQRES  22 D  810  LYS PHE ALA LEU ILE ILE CYS TYR THR VAL TYR TYR VAL          
SEQRES  23 D  810  HIS ASN ILE LYS PHE ASP VAL ASP CYS THR VAL ASP ILE          
SEQRES  24 D  810  GLU SER LEU THR GLY TYR ARG THR TYR ARG CYS ALA HIS          
SEQRES  25 D  810  PRO LEU ALA THR LEU PHE LYS ILE LEU ALA SER PHE TYR          
SEQRES  26 D  810  ILE SER LEU VAL ILE PHE TYR GLY LEU ILE CYS MET TYR          
SEQRES  27 D  810  THR LEU TRP TRP MET LEU ARG ARG SER LEU LYS LYS TYR          
SEQRES  28 D  810  SER PHE GLU SER ILE ARG GLU GLU SER SER TYR SER ASP          
SEQRES  29 D  810  ILE PRO ASP VAL LYS ASN ASP PHE ALA PHE MET LEU HIS          
SEQRES  30 D  810  LEU ILE ASP GLN TYR ASP PRO LEU TYR SER LYS ARG PHE          
SEQRES  31 D  810  ALA VAL PHE LEU SER GLU VAL SER GLU ASN LYS LEU ARG          
SEQRES  32 D  810  GLN LEU ASN LEU ASN ASN GLU TRP THR LEU ASP LYS LEU          
SEQRES  33 D  810  ARG GLN ARG LEU THR LYS ASN ALA GLN ASP LYS LEU GLU          
SEQRES  34 D  810  LEU HIS LEU PHE MET LEU SER GLY ILE PRO ASP THR VAL          
SEQRES  35 D  810  PHE ASP LEU VAL GLU LEU GLU VAL LEU LYS LEU GLU LEU          
SEQRES  36 D  810  ILE PRO ASP VAL THR ILE PRO PRO SER ILE ALA GLN LEU          
SEQRES  37 D  810  THR GLY LEU LYS GLU LEU TRP LEU TYR HIS THR ALA ALA          
SEQRES  38 D  810  LYS ILE GLU ALA PRO ALA LEU ALA PHE LEU ARG GLU ASN          
SEQRES  39 D  810  LEU ARG ALA LEU HIS ILE LYS PHE THR ASP ILE LYS GLU          
SEQRES  40 D  810  ILE PRO LEU TRP ILE TYR SER LEU LYS THR LEU GLU GLU          
SEQRES  41 D  810  LEU HIS LEU THR GLY ASN LEU SER ALA GLU ASN ASN ARG          
SEQRES  42 D  810  TYR ILE VAL ILE ASP GLY LEU ARG GLU LEU LYS ARG LEU          
SEQRES  43 D  810  LYS VAL LEU ARG LEU LYS SER ASN LEU SER LYS LEU PRO          
SEQRES  44 D  810  GLN VAL VAL THR ASP VAL GLY VAL HIS LEU GLN LYS LEU          
SEQRES  45 D  810  SER ILE ASN ASN GLU GLY THR LYS LEU ILE VAL LEU ASN          
SEQRES  46 D  810  SER LEU LYS LYS MET VAL ASN LEU THR GLU LEU GLU LEU          
SEQRES  47 D  810  ILE ARG CYS ASP LEU GLU ARG ILE PRO HIS SER ILE PHE          
SEQRES  48 D  810  SER LEU HIS ASN LEU GLN GLU ILE ASP LEU LYS ASP ASN          
SEQRES  49 D  810  ASN LEU LYS THR ILE GLU GLU ILE ILE SER PHE GLN HIS          
SEQRES  50 D  810  LEU HIS ARG LEU THR CYS LEU LYS LEU TRP TYR ASN HIS          
SEQRES  51 D  810  ILE ALA TYR ILE PRO ILE GLN ILE GLY ASN LEU THR ASN          
SEQRES  52 D  810  LEU GLU ARG LEU TYR LEU ASN ARG ASN LYS ILE GLU LYS          
SEQRES  53 D  810  ILE PRO THR GLN LEU PHE TYR CYS ARG LYS LEU ARG TYR          
SEQRES  54 D  810  LEU ASP LEU SER HIS ASN ASN LEU THR PHE LEU PRO ALA          
SEQRES  55 D  810  ASP ILE GLY LEU LEU GLN ASN LEU GLN ASN LEU ALA VAL          
SEQRES  56 D  810  THR ALA ASN ARG ILE GLU ALA LEU PRO PRO GLU LEU PHE          
SEQRES  57 D  810  GLN CYS ARG LYS LEU ARG ALA LEU HIS LEU GLY ASN ASN          
SEQRES  58 D  810  VAL LEU GLN SER LEU PRO SER ARG VAL GLY GLU LEU THR          
SEQRES  59 D  810  ASN LEU THR GLN ILE GLU LEU ARG GLY ASN ARG LEU GLU          
SEQRES  60 D  810  CYS LEU PRO VAL GLU LEU GLY GLU CYS PRO LEU LEU LYS          
SEQRES  61 D  810  ARG SER GLY LEU VAL VAL GLU GLU ASP LEU PHE SER THR          
SEQRES  62 D  810  LEU PRO PRO GLU VAL LYS GLU ARG LEU TRP ARG ALA ASP          
SEQRES  63 D  810  LYS GLU GLN ALA                                              
SEQRES   1 E  810  MET ILE PRO VAL THR GLU LEU ARG TYR PHE ALA ASP THR          
SEQRES   2 E  810  GLN PRO ALA TYR ARG ILE LEU LYS PRO TRP TRP ASP VAL          
SEQRES   3 E  810  PHE THR ASP TYR ILE SER ILE VAL MET LEU MET ILE ALA          
SEQRES   4 E  810  VAL PHE GLY GLY THR LEU GLN VAL THR GLN ASP LYS MET          
SEQRES   5 E  810  ILE CYS LEU PRO CYS LYS TRP VAL THR LYS ASP SER CYS          
SEQRES   6 E  810  ASN ASP SER PHE ARG GLY TRP ALA ALA SER SER PRO GLU          
SEQRES   7 E  810  PRO THR TYR PRO ASN SER THR VAL LEU PRO THR PRO ASP          
SEQRES   8 E  810  THR GLY PRO THR GLY ILE LYS TYR ASP LEU ASP ARG HIS          
SEQRES   9 E  810  GLN TYR ASN TYR VAL ASP ALA VAL CYS TYR GLU ASN ARG          
SEQRES  10 E  810  LEU HIS TRP PHE ALA LYS TYR PHE PRO TYR LEU VAL LEU          
SEQRES  11 E  810  LEU HIS THR LEU ILE PHE LEU ALA CYS SER ASN PHE TRP          
SEQRES  12 E  810  PHE LYS PHE PRO ARG THR SER SER LYS LEU GLU HIS PHE          
SEQRES  13 E  810  VAL SER ILE LEU LEU LYS CYS PHE ASP SER PRO TRP THR          
SEQRES  14 E  810  THR ARG ALA LEU SER GLU THR VAL VAL GLU GLU SER ASP          
SEQRES  15 E  810  PRO LYS PRO ALA PHE SER LYS MET ASN GLY SER MET ASP          
SEQRES  16 E  810  LYS LYS SER SER THR VAL SER GLU ASP VAL GLU ALA THR          
SEQRES  17 E  810  VAL PRO MET LEU GLN ARG THR LYS SER ARG ILE GLU GLN          
SEQRES  18 E  810  GLY ILE VAL ASP ARG SER GLU THR GLY VAL LEU ASP LYS          
SEQRES  19 E  810  LYS GLU GLY GLU GLN ALA LYS ALA LEU PHE GLU LYS VAL          
SEQRES  20 E  810  LYS LYS PHE ARG THR HIS VAL GLU GLU GLY ASP ILE VAL          
SEQRES  21 E  810  TYR ARG LEU TYR MET ARG GLN THR ILE ILE LYS VAL ILE          
SEQRES  22 E  810  LYS PHE ALA LEU ILE ILE CYS TYR THR VAL TYR TYR VAL          
SEQRES  23 E  810  HIS ASN ILE LYS PHE ASP VAL ASP CYS THR VAL ASP ILE          
SEQRES  24 E  810  GLU SER LEU THR GLY TYR ARG THR TYR ARG CYS ALA HIS          
SEQRES  25 E  810  PRO LEU ALA THR LEU PHE LYS ILE LEU ALA SER PHE TYR          
SEQRES  26 E  810  ILE SER LEU VAL ILE PHE TYR GLY LEU ILE CYS MET TYR          
SEQRES  27 E  810  THR LEU TRP TRP MET LEU ARG ARG SER LEU LYS LYS TYR          
SEQRES  28 E  810  SER PHE GLU SER ILE ARG GLU GLU SER SER TYR SER ASP          
SEQRES  29 E  810  ILE PRO ASP VAL LYS ASN ASP PHE ALA PHE MET LEU HIS          
SEQRES  30 E  810  LEU ILE ASP GLN TYR ASP PRO LEU TYR SER LYS ARG PHE          
SEQRES  31 E  810  ALA VAL PHE LEU SER GLU VAL SER GLU ASN LYS LEU ARG          
SEQRES  32 E  810  GLN LEU ASN LEU ASN ASN GLU TRP THR LEU ASP LYS LEU          
SEQRES  33 E  810  ARG GLN ARG LEU THR LYS ASN ALA GLN ASP LYS LEU GLU          
SEQRES  34 E  810  LEU HIS LEU PHE MET LEU SER GLY ILE PRO ASP THR VAL          
SEQRES  35 E  810  PHE ASP LEU VAL GLU LEU GLU VAL LEU LYS LEU GLU LEU          
SEQRES  36 E  810  ILE PRO ASP VAL THR ILE PRO PRO SER ILE ALA GLN LEU          
SEQRES  37 E  810  THR GLY LEU LYS GLU LEU TRP LEU TYR HIS THR ALA ALA          
SEQRES  38 E  810  LYS ILE GLU ALA PRO ALA LEU ALA PHE LEU ARG GLU ASN          
SEQRES  39 E  810  LEU ARG ALA LEU HIS ILE LYS PHE THR ASP ILE LYS GLU          
SEQRES  40 E  810  ILE PRO LEU TRP ILE TYR SER LEU LYS THR LEU GLU GLU          
SEQRES  41 E  810  LEU HIS LEU THR GLY ASN LEU SER ALA GLU ASN ASN ARG          
SEQRES  42 E  810  TYR ILE VAL ILE ASP GLY LEU ARG GLU LEU LYS ARG LEU          
SEQRES  43 E  810  LYS VAL LEU ARG LEU LYS SER ASN LEU SER LYS LEU PRO          
SEQRES  44 E  810  GLN VAL VAL THR ASP VAL GLY VAL HIS LEU GLN LYS LEU          
SEQRES  45 E  810  SER ILE ASN ASN GLU GLY THR LYS LEU ILE VAL LEU ASN          
SEQRES  46 E  810  SER LEU LYS LYS MET VAL ASN LEU THR GLU LEU GLU LEU          
SEQRES  47 E  810  ILE ARG CYS ASP LEU GLU ARG ILE PRO HIS SER ILE PHE          
SEQRES  48 E  810  SER LEU HIS ASN LEU GLN GLU ILE ASP LEU LYS ASP ASN          
SEQRES  49 E  810  ASN LEU LYS THR ILE GLU GLU ILE ILE SER PHE GLN HIS          
SEQRES  50 E  810  LEU HIS ARG LEU THR CYS LEU LYS LEU TRP TYR ASN HIS          
SEQRES  51 E  810  ILE ALA TYR ILE PRO ILE GLN ILE GLY ASN LEU THR ASN          
SEQRES  52 E  810  LEU GLU ARG LEU TYR LEU ASN ARG ASN LYS ILE GLU LYS          
SEQRES  53 E  810  ILE PRO THR GLN LEU PHE TYR CYS ARG LYS LEU ARG TYR          
SEQRES  54 E  810  LEU ASP LEU SER HIS ASN ASN LEU THR PHE LEU PRO ALA          
SEQRES  55 E  810  ASP ILE GLY LEU LEU GLN ASN LEU GLN ASN LEU ALA VAL          
SEQRES  56 E  810  THR ALA ASN ARG ILE GLU ALA LEU PRO PRO GLU LEU PHE          
SEQRES  57 E  810  GLN CYS ARG LYS LEU ARG ALA LEU HIS LEU GLY ASN ASN          
SEQRES  58 E  810  VAL LEU GLN SER LEU PRO SER ARG VAL GLY GLU LEU THR          
SEQRES  59 E  810  ASN LEU THR GLN ILE GLU LEU ARG GLY ASN ARG LEU GLU          
SEQRES  60 E  810  CYS LEU PRO VAL GLU LEU GLY GLU CYS PRO LEU LEU LYS          
SEQRES  61 E  810  ARG SER GLY LEU VAL VAL GLU GLU ASP LEU PHE SER THR          
SEQRES  62 E  810  LEU PRO PRO GLU VAL LYS GLU ARG LEU TRP ARG ALA ASP          
SEQRES  63 E  810  LYS GLU GLN ALA                                              
SEQRES   1 F  810  MET ILE PRO VAL THR GLU LEU ARG TYR PHE ALA ASP THR          
SEQRES   2 F  810  GLN PRO ALA TYR ARG ILE LEU LYS PRO TRP TRP ASP VAL          
SEQRES   3 F  810  PHE THR ASP TYR ILE SER ILE VAL MET LEU MET ILE ALA          
SEQRES   4 F  810  VAL PHE GLY GLY THR LEU GLN VAL THR GLN ASP LYS MET          
SEQRES   5 F  810  ILE CYS LEU PRO CYS LYS TRP VAL THR LYS ASP SER CYS          
SEQRES   6 F  810  ASN ASP SER PHE ARG GLY TRP ALA ALA SER SER PRO GLU          
SEQRES   7 F  810  PRO THR TYR PRO ASN SER THR VAL LEU PRO THR PRO ASP          
SEQRES   8 F  810  THR GLY PRO THR GLY ILE LYS TYR ASP LEU ASP ARG HIS          
SEQRES   9 F  810  GLN TYR ASN TYR VAL ASP ALA VAL CYS TYR GLU ASN ARG          
SEQRES  10 F  810  LEU HIS TRP PHE ALA LYS TYR PHE PRO TYR LEU VAL LEU          
SEQRES  11 F  810  LEU HIS THR LEU ILE PHE LEU ALA CYS SER ASN PHE TRP          
SEQRES  12 F  810  PHE LYS PHE PRO ARG THR SER SER LYS LEU GLU HIS PHE          
SEQRES  13 F  810  VAL SER ILE LEU LEU LYS CYS PHE ASP SER PRO TRP THR          
SEQRES  14 F  810  THR ARG ALA LEU SER GLU THR VAL VAL GLU GLU SER ASP          
SEQRES  15 F  810  PRO LYS PRO ALA PHE SER LYS MET ASN GLY SER MET ASP          
SEQRES  16 F  810  LYS LYS SER SER THR VAL SER GLU ASP VAL GLU ALA THR          
SEQRES  17 F  810  VAL PRO MET LEU GLN ARG THR LYS SER ARG ILE GLU GLN          
SEQRES  18 F  810  GLY ILE VAL ASP ARG SER GLU THR GLY VAL LEU ASP LYS          
SEQRES  19 F  810  LYS GLU GLY GLU GLN ALA LYS ALA LEU PHE GLU LYS VAL          
SEQRES  20 F  810  LYS LYS PHE ARG THR HIS VAL GLU GLU GLY ASP ILE VAL          
SEQRES  21 F  810  TYR ARG LEU TYR MET ARG GLN THR ILE ILE LYS VAL ILE          
SEQRES  22 F  810  LYS PHE ALA LEU ILE ILE CYS TYR THR VAL TYR TYR VAL          
SEQRES  23 F  810  HIS ASN ILE LYS PHE ASP VAL ASP CYS THR VAL ASP ILE          
SEQRES  24 F  810  GLU SER LEU THR GLY TYR ARG THR TYR ARG CYS ALA HIS          
SEQRES  25 F  810  PRO LEU ALA THR LEU PHE LYS ILE LEU ALA SER PHE TYR          
SEQRES  26 F  810  ILE SER LEU VAL ILE PHE TYR GLY LEU ILE CYS MET TYR          
SEQRES  27 F  810  THR LEU TRP TRP MET LEU ARG ARG SER LEU LYS LYS TYR          
SEQRES  28 F  810  SER PHE GLU SER ILE ARG GLU GLU SER SER TYR SER ASP          
SEQRES  29 F  810  ILE PRO ASP VAL LYS ASN ASP PHE ALA PHE MET LEU HIS          
SEQRES  30 F  810  LEU ILE ASP GLN TYR ASP PRO LEU TYR SER LYS ARG PHE          
SEQRES  31 F  810  ALA VAL PHE LEU SER GLU VAL SER GLU ASN LYS LEU ARG          
SEQRES  32 F  810  GLN LEU ASN LEU ASN ASN GLU TRP THR LEU ASP LYS LEU          
SEQRES  33 F  810  ARG GLN ARG LEU THR LYS ASN ALA GLN ASP LYS LEU GLU          
SEQRES  34 F  810  LEU HIS LEU PHE MET LEU SER GLY ILE PRO ASP THR VAL          
SEQRES  35 F  810  PHE ASP LEU VAL GLU LEU GLU VAL LEU LYS LEU GLU LEU          
SEQRES  36 F  810  ILE PRO ASP VAL THR ILE PRO PRO SER ILE ALA GLN LEU          
SEQRES  37 F  810  THR GLY LEU LYS GLU LEU TRP LEU TYR HIS THR ALA ALA          
SEQRES  38 F  810  LYS ILE GLU ALA PRO ALA LEU ALA PHE LEU ARG GLU ASN          
SEQRES  39 F  810  LEU ARG ALA LEU HIS ILE LYS PHE THR ASP ILE LYS GLU          
SEQRES  40 F  810  ILE PRO LEU TRP ILE TYR SER LEU LYS THR LEU GLU GLU          
SEQRES  41 F  810  LEU HIS LEU THR GLY ASN LEU SER ALA GLU ASN ASN ARG          
SEQRES  42 F  810  TYR ILE VAL ILE ASP GLY LEU ARG GLU LEU LYS ARG LEU          
SEQRES  43 F  810  LYS VAL LEU ARG LEU LYS SER ASN LEU SER LYS LEU PRO          
SEQRES  44 F  810  GLN VAL VAL THR ASP VAL GLY VAL HIS LEU GLN LYS LEU          
SEQRES  45 F  810  SER ILE ASN ASN GLU GLY THR LYS LEU ILE VAL LEU ASN          
SEQRES  46 F  810  SER LEU LYS LYS MET VAL ASN LEU THR GLU LEU GLU LEU          
SEQRES  47 F  810  ILE ARG CYS ASP LEU GLU ARG ILE PRO HIS SER ILE PHE          
SEQRES  48 F  810  SER LEU HIS ASN LEU GLN GLU ILE ASP LEU LYS ASP ASN          
SEQRES  49 F  810  ASN LEU LYS THR ILE GLU GLU ILE ILE SER PHE GLN HIS          
SEQRES  50 F  810  LEU HIS ARG LEU THR CYS LEU LYS LEU TRP TYR ASN HIS          
SEQRES  51 F  810  ILE ALA TYR ILE PRO ILE GLN ILE GLY ASN LEU THR ASN          
SEQRES  52 F  810  LEU GLU ARG LEU TYR LEU ASN ARG ASN LYS ILE GLU LYS          
SEQRES  53 F  810  ILE PRO THR GLN LEU PHE TYR CYS ARG LYS LEU ARG TYR          
SEQRES  54 F  810  LEU ASP LEU SER HIS ASN ASN LEU THR PHE LEU PRO ALA          
SEQRES  55 F  810  ASP ILE GLY LEU LEU GLN ASN LEU GLN ASN LEU ALA VAL          
SEQRES  56 F  810  THR ALA ASN ARG ILE GLU ALA LEU PRO PRO GLU LEU PHE          
SEQRES  57 F  810  GLN CYS ARG LYS LEU ARG ALA LEU HIS LEU GLY ASN ASN          
SEQRES  58 F  810  VAL LEU GLN SER LEU PRO SER ARG VAL GLY GLU LEU THR          
SEQRES  59 F  810  ASN LEU THR GLN ILE GLU LEU ARG GLY ASN ARG LEU GLU          
SEQRES  60 F  810  CYS LEU PRO VAL GLU LEU GLY GLU CYS PRO LEU LEU LYS          
SEQRES  61 F  810  ARG SER GLY LEU VAL VAL GLU GLU ASP LEU PHE SER THR          
SEQRES  62 F  810  LEU PRO PRO GLU VAL LYS GLU ARG LEU TRP ARG ALA ASP          
SEQRES  63 F  810  LYS GLU GLN ALA                                              
SEQRES   1 G  144  GLY SER SER SER GLN VAL GLN LEU VAL GLU SER GLY GLY          
SEQRES   2 G  144  GLY LEU VAL GLN ALA GLY GLY SER LEU ARG LEU SER CYS          
SEQRES   3 G  144  ALA ALA SER GLY PHE PRO VAL GLY ARG HIS PHE MET TYR          
SEQRES   4 G  144  TRP TYR ARG GLN ALA PRO GLY LYS GLU ARG GLU TRP VAL          
SEQRES   5 G  144  ALA ALA ILE TYR SER TYR GLY GLU TYR THR GLU TYR ALA          
SEQRES   6 G  144  ASP SER VAL LYS GLY ARG PHE THR ILE SER ARG ASP ASN          
SEQRES   7 G  144  ALA LYS ASN THR VAL TYR LEU GLN MET ASN SER LEU LYS          
SEQRES   8 G  144  PRO GLU ASP THR ALA VAL TYR TYR CYS TYR VAL TYR VAL          
SEQRES   9 G  144  GLY ASN GLU TYR TRP GLY GLN GLY THR GLN VAL THR VAL          
SEQRES  10 G  144  SER ALA GLY ARG ALA GLY GLU GLN LYS LEU ILE SER GLU          
SEQRES  11 G  144  GLU ASP LEU ASN SER ALA VAL ASP HIS HIS HIS HIS HIS          
SEQRES  12 G  144  HIS                                                          
SEQRES   1 H  144  GLY SER SER SER GLN VAL GLN LEU VAL GLU SER GLY GLY          
SEQRES   2 H  144  GLY LEU VAL GLN ALA GLY GLY SER LEU ARG LEU SER CYS          
SEQRES   3 H  144  ALA ALA SER GLY PHE PRO VAL GLY ARG HIS PHE MET TYR          
SEQRES   4 H  144  TRP TYR ARG GLN ALA PRO GLY LYS GLU ARG GLU TRP VAL          
SEQRES   5 H  144  ALA ALA ILE TYR SER TYR GLY GLU TYR THR GLU TYR ALA          
SEQRES   6 H  144  ASP SER VAL LYS GLY ARG PHE THR ILE SER ARG ASP ASN          
SEQRES   7 H  144  ALA LYS ASN THR VAL TYR LEU GLN MET ASN SER LEU LYS          
SEQRES   8 H  144  PRO GLU ASP THR ALA VAL TYR TYR CYS TYR VAL TYR VAL          
SEQRES   9 H  144  GLY ASN GLU TYR TRP GLY GLN GLY THR GLN VAL THR VAL          
SEQRES  10 H  144  SER ALA GLY ARG ALA GLY GLU GLN LYS LEU ILE SER GLU          
SEQRES  11 H  144  GLU ASP LEU ASN SER ALA VAL ASP HIS HIS HIS HIS HIS          
SEQRES  12 H  144  HIS                                                          
SEQRES   1 I  144  GLY SER SER SER GLN VAL GLN LEU VAL GLU SER GLY GLY          
SEQRES   2 I  144  GLY LEU VAL GLN ALA GLY GLY SER LEU ARG LEU SER CYS          
SEQRES   3 I  144  ALA ALA SER GLY PHE PRO VAL GLY ARG HIS PHE MET TYR          
SEQRES   4 I  144  TRP TYR ARG GLN ALA PRO GLY LYS GLU ARG GLU TRP VAL          
SEQRES   5 I  144  ALA ALA ILE TYR SER TYR GLY GLU TYR THR GLU TYR ALA          
SEQRES   6 I  144  ASP SER VAL LYS GLY ARG PHE THR ILE SER ARG ASP ASN          
SEQRES   7 I  144  ALA LYS ASN THR VAL TYR LEU GLN MET ASN SER LEU LYS          
SEQRES   8 I  144  PRO GLU ASP THR ALA VAL TYR TYR CYS TYR VAL TYR VAL          
SEQRES   9 I  144  GLY ASN GLU TYR TRP GLY GLN GLY THR GLN VAL THR VAL          
SEQRES  10 I  144  SER ALA GLY ARG ALA GLY GLU GLN LYS LEU ILE SER GLU          
SEQRES  11 I  144  GLU ASP LEU ASN SER ALA VAL ASP HIS HIS HIS HIS HIS          
SEQRES  12 I  144  HIS                                                          
SEQRES   1 J  144  GLY SER SER SER GLN VAL GLN LEU VAL GLU SER GLY GLY          
SEQRES   2 J  144  GLY LEU VAL GLN ALA GLY GLY SER LEU ARG LEU SER CYS          
SEQRES   3 J  144  ALA ALA SER GLY PHE PRO VAL GLY ARG HIS PHE MET TYR          
SEQRES   4 J  144  TRP TYR ARG GLN ALA PRO GLY LYS GLU ARG GLU TRP VAL          
SEQRES   5 J  144  ALA ALA ILE TYR SER TYR GLY GLU TYR THR GLU TYR ALA          
SEQRES   6 J  144  ASP SER VAL LYS GLY ARG PHE THR ILE SER ARG ASP ASN          
SEQRES   7 J  144  ALA LYS ASN THR VAL TYR LEU GLN MET ASN SER LEU LYS          
SEQRES   8 J  144  PRO GLU ASP THR ALA VAL TYR TYR CYS TYR VAL TYR VAL          
SEQRES   9 J  144  GLY ASN GLU TYR TRP GLY GLN GLY THR GLN VAL THR VAL          
SEQRES  10 J  144  SER ALA GLY ARG ALA GLY GLU GLN LYS LEU ILE SER GLU          
SEQRES  11 J  144  GLU ASP LEU ASN SER ALA VAL ASP HIS HIS HIS HIS HIS          
SEQRES  12 J  144  HIS                                                          
SEQRES   1 K  144  GLY SER SER SER GLN VAL GLN LEU VAL GLU SER GLY GLY          
SEQRES   2 K  144  GLY LEU VAL GLN ALA GLY GLY SER LEU ARG LEU SER CYS          
SEQRES   3 K  144  ALA ALA SER GLY PHE PRO VAL GLY ARG HIS PHE MET TYR          
SEQRES   4 K  144  TRP TYR ARG GLN ALA PRO GLY LYS GLU ARG GLU TRP VAL          
SEQRES   5 K  144  ALA ALA ILE TYR SER TYR GLY GLU TYR THR GLU TYR ALA          
SEQRES   6 K  144  ASP SER VAL LYS GLY ARG PHE THR ILE SER ARG ASP ASN          
SEQRES   7 K  144  ALA LYS ASN THR VAL TYR LEU GLN MET ASN SER LEU LYS          
SEQRES   8 K  144  PRO GLU ASP THR ALA VAL TYR TYR CYS TYR VAL TYR VAL          
SEQRES   9 K  144  GLY ASN GLU TYR TRP GLY GLN GLY THR GLN VAL THR VAL          
SEQRES  10 K  144  SER ALA GLY ARG ALA GLY GLU GLN LYS LEU ILE SER GLU          
SEQRES  11 K  144  GLU ASP LEU ASN SER ALA VAL ASP HIS HIS HIS HIS HIS          
SEQRES  12 K  144  HIS                                                          
SEQRES   1 L  144  GLY SER SER SER GLN VAL GLN LEU VAL GLU SER GLY GLY          
SEQRES   2 L  144  GLY LEU VAL GLN ALA GLY GLY SER LEU ARG LEU SER CYS          
SEQRES   3 L  144  ALA ALA SER GLY PHE PRO VAL GLY ARG HIS PHE MET TYR          
SEQRES   4 L  144  TRP TYR ARG GLN ALA PRO GLY LYS GLU ARG GLU TRP VAL          
SEQRES   5 L  144  ALA ALA ILE TYR SER TYR GLY GLU TYR THR GLU TYR ALA          
SEQRES   6 L  144  ASP SER VAL LYS GLY ARG PHE THR ILE SER ARG ASP ASN          
SEQRES   7 L  144  ALA LYS ASN THR VAL TYR LEU GLN MET ASN SER LEU LYS          
SEQRES   8 L  144  PRO GLU ASP THR ALA VAL TYR TYR CYS TYR VAL TYR VAL          
SEQRES   9 L  144  GLY ASN GLU TYR TRP GLY GLN GLY THR GLN VAL THR VAL          
SEQRES  10 L  144  SER ALA GLY ARG ALA GLY GLU GLN LYS LEU ILE SER GLU          
SEQRES  11 L  144  GLU ASP LEU ASN SER ALA VAL ASP HIS HIS HIS HIS HIS          
SEQRES  12 L  144  HIS                                                          
HELIX    1 AA1 ALA A   16  LEU A   20  5                                   5    
HELIX    2 AA2 PRO A   22  GLN A   49  1                                  28    
HELIX    3 AA3 ASP A  102  ARG A  117  1                                  16    
HELIX    4 AA4 HIS A  119  PHE A  146  1                                  28    
HELIX    5 AA5 PHE A  146  ASP A  165  1                                  20    
HELIX    6 AA6 SER A  166  THR A  176  1                                  11    
HELIX    7 AA7 ASP A  233  GLU A  255  1                                  23    
HELIX    8 AA8 ILE A  259  VAL A  286  1                                  28    
HELIX    9 AA9 HIS A  287  ILE A  289  5                                   3    
HELIX   10 AB1 LEU A  314  SER A  347  1                                  34    
HELIX   11 AB2 PHE A  353  SER A  360  1                                   8    
HELIX   12 AB3 PHE A  372  ASP A  383  1                                  12    
HELIX   13 AB4 ASP A  383  SER A  395  1                                  13    
HELIX   14 AB5 GLU A  396  TRP A  411  1                                  16    
HELIX   15 AB6 THR A  412  LEU A  420  1                                   9    
HELIX   16 AB7 THR A  441  LEU A  445  5                                   5    
HELIX   17 AB8 PRO A  462  LEU A  468  5                                   7    
HELIX   18 AB9 GLU A  484  LEU A  495  1                                  12    
HELIX   19 AC1 ASP A  504  ILE A  508  5                                   5    
HELIX   20 AC2 LEU A  510  LEU A  515  5                                   6    
HELIX   21 AC3 ILE A  535  LEU A  543  5                                   9    
HELIX   22 AC4 PRO A  559  GLY A  566  1                                   8    
HELIX   23 AC5 VAL A  567  LEU A  569  5                                   3    
HELIX   24 AC6 PRO A  607  LEU A  613  5                                   7    
HELIX   25 AC7 ILE A  629  LEU A  638  5                                  10    
HELIX   26 AC8 PRO A  655  LEU A  661  5                                   7    
HELIX   27 AC9 PRO A  678  CYS A  684  5                                   7    
HELIX   28 AD1 PRO A  701  LEU A  707  5                                   7    
HELIX   29 AD2 PRO A  724  CYS A  730  5                                   7    
HELIX   30 AD3 PRO A  747  LEU A  753  5                                   7    
HELIX   31 AD4 PRO A  770  CYS A  776  5                                   7    
HELIX   32 AD5 GLU A  787  SER A  792  1                                   6    
HELIX   33 AD6 PRO A  795  GLU A  808  1                                  14    
HELIX   34 AD7 PRO B   15  LEU B   20  5                                   6    
HELIX   35 AD8 PRO B   22  GLN B   49  1                                  28    
HELIX   36 AD9 ASP B  102  LEU B  118  1                                  17    
HELIX   37 AE1 HIS B  119  PHE B  146  1                                  28    
HELIX   38 AE2 PHE B  146  ASP B  165  1                                  20    
HELIX   39 AE3 PRO B  167  GLU B  175  1                                   9    
HELIX   40 AE4 ARG B  218  GLN B  221  5                                   4    
HELIX   41 AE5 ASP B  233  GLU B  255  1                                  23    
HELIX   42 AE6 ILE B  259  VAL B  286  1                                  28    
HELIX   43 AE7 HIS B  287  ILE B  289  5                                   3    
HELIX   44 AE8 LEU B  314  ARG B  346  1                                  33    
HELIX   45 AE9 PHE B  353  SER B  361  1                                   9    
HELIX   46 AF1 PHE B  372  ASP B  383  1                                  12    
HELIX   47 AF2 ASP B  383  SER B  395  1                                  13    
HELIX   48 AF3 SER B  395  TRP B  411  1                                  17    
HELIX   49 AF4 THR B  412  LEU B  420  1                                   9    
HELIX   50 AF5 THR B  441  LEU B  445  5                                   5    
HELIX   51 AF6 PRO B  462  LEU B  468  5                                   7    
HELIX   52 AF7 ALA B  485  LEU B  495  1                                  11    
HELIX   53 AF8 ASP B  504  ILE B  508  5                                   5    
HELIX   54 AF9 TRP B  511  LEU B  515  5                                   5    
HELIX   55 AG1 ILE B  535  LEU B  543  5                                   9    
HELIX   56 AG2 PRO B  559  GLY B  566  1                                   8    
HELIX   57 AG3 SER B  609  LEU B  613  5                                   5    
HELIX   58 AG4 ILE B  629  HIS B  637  5                                   9    
HELIX   59 AG5 PRO B  655  LEU B  661  5                                   7    
HELIX   60 AG6 PRO B  678  CYS B  684  5                                   7    
HELIX   61 AG7 PRO B  701  LEU B  707  5                                   7    
HELIX   62 AG8 PRO B  724  CYS B  730  5                                   7    
HELIX   63 AG9 PRO B  747  LEU B  753  5                                   7    
HELIX   64 AH1 PRO B  770  CYS B  776  5                                   7    
HELIX   65 AH2 GLU B  787  SER B  792  1                                   6    
HELIX   66 AH3 PRO B  795  GLU B  808  1                                  14    
HELIX   67 AH4 ALA C   16  LEU C   20  5                                   5    
HELIX   68 AH5 PRO C   22  GLN C   49  1                                  28    
HELIX   69 AH6 ASP C  102  ARG C  117  1                                  16    
HELIX   70 AH7 HIS C  119  PHE C  146  1                                  28    
HELIX   71 AH8 PHE C  146  ASP C  165  1                                  20    
HELIX   72 AH9 SER C  166  THR C  176  1                                  11    
HELIX   73 AI1 ASP C  233  GLU C  255  1                                  23    
HELIX   74 AI2 ILE C  259  VAL C  286  1                                  28    
HELIX   75 AI3 HIS C  287  ILE C  289  5                                   3    
HELIX   76 AI4 LEU C  314  SER C  347  1                                  34    
HELIX   77 AI5 PHE C  353  SER C  360  1                                   8    
HELIX   78 AI6 PHE C  372  ASP C  383  1                                  12    
HELIX   79 AI7 ASP C  383  SER C  395  1                                  13    
HELIX   80 AI8 GLU C  396  TRP C  411  1                                  16    
HELIX   81 AI9 THR C  412  LEU C  420  1                                   9    
HELIX   82 AJ1 PRO C  439  LEU C  445  5                                   7    
HELIX   83 AJ2 PRO C  462  LEU C  468  5                                   7    
HELIX   84 AJ3 GLU C  484  LEU C  495  1                                  12    
HELIX   85 AJ4 ASP C  504  ILE C  508  5                                   5    
HELIX   86 AJ5 LEU C  510  LEU C  515  5                                   6    
HELIX   87 AJ6 ILE C  535  LEU C  543  5                                   9    
HELIX   88 AJ7 PRO C  559  GLY C  566  1                                   8    
HELIX   89 AJ8 VAL C  567  LEU C  569  5                                   3    
HELIX   90 AJ9 PRO C  607  LEU C  613  5                                   7    
HELIX   91 AK1 ILE C  629  LEU C  638  5                                  10    
HELIX   92 AK2 PRO C  655  LEU C  661  5                                   7    
HELIX   93 AK3 PRO C  678  CYS C  684  5                                   7    
HELIX   94 AK4 PRO C  701  LEU C  707  5                                   7    
HELIX   95 AK5 PRO C  724  CYS C  730  5                                   7    
HELIX   96 AK6 PRO C  747  LEU C  753  5                                   7    
HELIX   97 AK7 PRO C  770  CYS C  776  5                                   7    
HELIX   98 AK8 GLU C  787  SER C  792  1                                   6    
HELIX   99 AK9 PRO C  795  GLU C  808  1                                  14    
HELIX  100 AL1 PRO D   15  LEU D   20  5                                   6    
HELIX  101 AL2 PRO D   22  GLN D   49  1                                  28    
HELIX  102 AL3 ASP D  102  LEU D  118  1                                  17    
HELIX  103 AL4 HIS D  119  PHE D  146  1                                  28    
HELIX  104 AL5 PHE D  146  ASP D  165  1                                  20    
HELIX  105 AL6 PRO D  167  THR D  176  1                                  10    
HELIX  106 AL7 ARG D  218  GLN D  221  5                                   4    
HELIX  107 AL8 ASP D  233  GLU D  255  1                                  23    
HELIX  108 AL9 ILE D  259  VAL D  286  1                                  28    
HELIX  109 AM1 HIS D  287  ILE D  289  5                                   3    
HELIX  110 AM2 LEU D  314  SER D  347  1                                  34    
HELIX  111 AM3 PHE D  353  SER D  361  1                                   9    
HELIX  112 AM4 PHE D  372  ASP D  383  1                                  12    
HELIX  113 AM5 ASP D  383  SER D  395  1                                  13    
HELIX  114 AM6 SER D  395  TRP D  411  1                                  17    
HELIX  115 AM7 THR D  412  LEU D  420  1                                   9    
HELIX  116 AM8 PRO D  439  LEU D  445  5                                   7    
HELIX  117 AM9 PRO D  462  LEU D  468  5                                   7    
HELIX  118 AN1 ALA D  485  LEU D  495  1                                  11    
HELIX  119 AN2 ASP D  504  ILE D  508  5                                   5    
HELIX  120 AN3 TRP D  511  LEU D  515  5                                   5    
HELIX  121 AN4 ILE D  535  LEU D  543  5                                   9    
HELIX  122 AN5 PRO D  559  GLY D  566  1                                   8    
HELIX  123 AN6 SER D  609  LEU D  613  5                                   5    
HELIX  124 AN7 ILE D  629  HIS D  637  5                                   9    
HELIX  125 AN8 PRO D  655  LEU D  661  5                                   7    
HELIX  126 AN9 PRO D  678  CYS D  684  5                                   7    
HELIX  127 AO1 PRO D  701  LEU D  707  5                                   7    
HELIX  128 AO2 PRO D  724  CYS D  730  5                                   7    
HELIX  129 AO3 PRO D  747  LEU D  753  5                                   7    
HELIX  130 AO4 PRO D  770  GLU D  775  5                                   6    
HELIX  131 AO5 GLU D  787  SER D  792  1                                   6    
HELIX  132 AO6 PRO D  795  GLU D  808  1                                  14    
HELIX  133 AO7 ALA E   16  LEU E   20  5                                   5    
HELIX  134 AO8 PRO E   22  GLN E   49  1                                  28    
HELIX  135 AO9 ASP E  102  ARG E  117  1                                  16    
HELIX  136 AP1 HIS E  119  PHE E  146  1                                  28    
HELIX  137 AP2 PHE E  146  ASP E  165  1                                  20    
HELIX  138 AP3 SER E  166  THR E  176  1                                  11    
HELIX  139 AP4 ASP E  233  GLU E  255  1                                  23    
HELIX  140 AP5 ILE E  259  VAL E  286  1                                  28    
HELIX  141 AP6 HIS E  287  ILE E  289  5                                   3    
HELIX  142 AP7 LEU E  314  SER E  347  1                                  34    
HELIX  143 AP8 PHE E  353  SER E  360  1                                   8    
HELIX  144 AP9 PHE E  372  ASP E  383  1                                  12    
HELIX  145 AQ1 ASP E  383  SER E  395  1                                  13    
HELIX  146 AQ2 GLU E  396  TRP E  411  1                                  16    
HELIX  147 AQ3 THR E  412  LEU E  420  1                                   9    
HELIX  148 AQ4 PRO E  439  LEU E  445  5                                   7    
HELIX  149 AQ5 PRO E  462  LEU E  468  5                                   7    
HELIX  150 AQ6 GLU E  484  LEU E  495  1                                  12    
HELIX  151 AQ7 ASP E  504  ILE E  508  5                                   5    
HELIX  152 AQ8 TRP E  511  LEU E  515  5                                   5    
HELIX  153 AQ9 ILE E  535  LEU E  543  5                                   9    
HELIX  154 AR1 PRO E  559  GLY E  566  1                                   8    
HELIX  155 AR2 VAL E  567  LEU E  569  5                                   3    
HELIX  156 AR3 PRO E  607  LEU E  613  5                                   7    
HELIX  157 AR4 ILE E  629  HIS E  637  5                                   9    
HELIX  158 AR5 PRO E  655  LEU E  661  5                                   7    
HELIX  159 AR6 PRO E  678  CYS E  684  5                                   7    
HELIX  160 AR7 PRO E  701  LEU E  707  5                                   7    
HELIX  161 AR8 PRO E  724  CYS E  730  5                                   7    
HELIX  162 AR9 PRO E  747  LEU E  753  5                                   7    
HELIX  163 AS1 PRO E  770  CYS E  776  5                                   7    
HELIX  164 AS2 GLU E  787  SER E  792  1                                   6    
HELIX  165 AS3 PRO E  795  GLU E  808  1                                  14    
HELIX  166 AS4 PRO F   15  LEU F   20  5                                   6    
HELIX  167 AS5 PRO F   22  GLN F   49  1                                  28    
HELIX  168 AS6 ASP F  102  LEU F  118  1                                  17    
HELIX  169 AS7 HIS F  119  PHE F  146  1                                  28    
HELIX  170 AS8 PHE F  146  ASP F  165  1                                  20    
HELIX  171 AS9 PRO F  167  THR F  176  1                                  10    
HELIX  172 AT1 ARG F  218  GLN F  221  5                                   4    
HELIX  173 AT2 ASP F  233  GLU F  255  1                                  23    
HELIX  174 AT3 ILE F  259  VAL F  286  1                                  28    
HELIX  175 AT4 HIS F  287  ILE F  289  5                                   3    
HELIX  176 AT5 LEU F  314  ARG F  346  1                                  33    
HELIX  177 AT6 PHE F  353  SER F  361  1                                   9    
HELIX  178 AT7 PHE F  372  ASP F  383  1                                  12    
HELIX  179 AT8 ASP F  383  SER F  395  1                                  13    
HELIX  180 AT9 GLU F  396  TRP F  411  1                                  16    
HELIX  181 AU1 THR F  412  LEU F  420  1                                   9    
HELIX  182 AU2 THR F  441  LEU F  445  5                                   5    
HELIX  183 AU3 PRO F  462  LEU F  468  5                                   7    
HELIX  184 AU4 ALA F  485  LEU F  495  1                                  11    
HELIX  185 AU5 ASP F  504  ILE F  508  5                                   5    
HELIX  186 AU6 TRP F  511  LEU F  515  5                                   5    
HELIX  187 AU7 ILE F  535  LEU F  543  5                                   9    
HELIX  188 AU8 PRO F  559  GLY F  566  1                                   8    
HELIX  189 AU9 SER F  609  LEU F  613  5                                   5    
HELIX  190 AV1 ILE F  629  HIS F  637  5                                   9    
HELIX  191 AV2 PRO F  655  LEU F  661  5                                   7    
HELIX  192 AV3 PRO F  678  CYS F  684  5                                   7    
HELIX  193 AV4 PRO F  701  LEU F  707  5                                   7    
HELIX  194 AV5 PRO F  724  CYS F  730  5                                   7    
HELIX  195 AV6 PRO F  747  LEU F  753  5                                   7    
HELIX  196 AV7 PRO F  770  CYS F  776  5                                   7    
HELIX  197 AV8 GLU F  787  SER F  792  1                                   6    
HELIX  198 AV9 PRO F  795  GLU F  808  1                                  14    
HELIX  199 AW1 PRO G   28  HIS G   32  5                                   5    
HELIX  200 AW2 LYS G   87  THR G   91  5                                   5    
HELIX  201 AW3 PRO H   28  HIS H   32  5                                   5    
HELIX  202 AW4 LYS H   87  THR H   91  5                                   5    
HELIX  203 AW5 PRO I   28  HIS I   32  5                                   5    
HELIX  204 AW6 LYS I   87  THR I   91  5                                   5    
HELIX  205 AW7 PRO J   28  HIS J   32  5                                   5    
HELIX  206 AW8 LYS J   87  THR J   91  5                                   5    
HELIX  207 AW9 PRO K   28  HIS K   32  5                                   5    
HELIX  208 AX1 LYS K   87  THR K   91  5                                   5    
HELIX  209 AX2 PRO L   28  HIS L   32  5                                   5    
HELIX  210 AX3 LYS L   87  THR L   91  5                                   5    
SHEET    1 AA1 3 ILE A  53  PRO A  56  0                                        
SHEET    2 AA1 3 TYR A 308  ALA A 311 -1  O  ARG A 309   N  LEU A  55           
SHEET    3 AA1 3 ASP A 292  CYS A 295 -1  N  VAL A 293   O  CYS A 310           
SHEET    1 AA214 THR A 421  LYS A 422  0                                        
SHEET    2 AA214 LEU A 428  PHE A 433 -1  O  GLU A 429   N  THR A 421           
SHEET    3 AA214 VAL A 450  GLU A 454  1  O  LYS A 452   N  LEU A 432           
SHEET    4 AA214 GLU A 473  TYR A 477  1  O  TRP A 475   N  LEU A 453           
SHEET    5 AA214 ALA A 497  LYS A 501  1  O  HIS A 499   N  LEU A 476           
SHEET    6 AA214 GLU A 520  THR A 524  1  O  HIS A 522   N  ILE A 500           
SHEET    7 AA214 VAL A 548  LYS A 552  1  O  VAL A 548   N  LEU A 521           
SHEET    8 AA214 LYS A 571  ASN A 575  1  O  SER A 573   N  LEU A 551           
SHEET    9 AA214 GLU A 595  ILE A 599  1  O  GLU A 595   N  LEU A 572           
SHEET   10 AA214 GLU A 618  ASP A 620  1  O  ASP A 620   N  LEU A 598           
SHEET   11 AA214 CYS A 643  LYS A 645  1  O  LYS A 645   N  ILE A 619           
SHEET   12 AA214 ARG A 666  TYR A 668  1  O  TYR A 668   N  LEU A 644           
SHEET   13 AA214 TYR A 689  ASP A 691  1  O  TYR A 689   N  LEU A 667           
SHEET   14 AA214 ASN A 712  ALA A 714  1  O  ALA A 714   N  LEU A 690           
SHEET    1 AA3 2 VAL A 459  THR A 460  0                                        
SHEET    2 AA3 2 ALA A 481  LYS A 482  1  O  LYS A 482   N  VAL A 459           
SHEET    1 AA4 3 ALA A 735  HIS A 737  0                                        
SHEET    2 AA4 3 GLN A 758  GLU A 760  1  O  GLU A 760   N  LEU A 736           
SHEET    3 AA4 3 LEU A 784  VAL A 785  1  O  VAL A 785   N  ILE A 759           
SHEET    1 AA5 3 ILE B  53  PRO B  56  0                                        
SHEET    2 AA5 3 TYR B 308  ALA B 311 -1  O  ARG B 309   N  LEU B  55           
SHEET    3 AA5 3 ASP B 292  CYS B 295 -1  N  VAL B 293   O  CYS B 310           
SHEET    1 AA6 3 ILE B 223  VAL B 224  0                                        
SHEET    2 AA6 3 ALA B 481  GLU B 484  1  O  ILE B 483   N  VAL B 224           
SHEET    3 AA6 3 VAL B 459  ILE B 461  1  N  ILE B 461   O  LYS B 482           
SHEET    1 AA717 THR B 421  LYS B 422  0                                        
SHEET    2 AA717 LEU B 428  PHE B 433 -1  O  GLU B 429   N  THR B 421           
SHEET    3 AA717 VAL B 450  GLU B 454  1  O  LYS B 452   N  LEU B 432           
SHEET    4 AA717 GLU B 473  TYR B 477  1  O  TYR B 477   N  LEU B 453           
SHEET    5 AA717 ALA B 497  LYS B 501  1  O  HIS B 499   N  LEU B 476           
SHEET    6 AA717 GLU B 520  THR B 524  1  O  THR B 524   N  ILE B 500           
SHEET    7 AA717 VAL B 548  LYS B 552  1  O  ARG B 550   N  LEU B 523           
SHEET    8 AA717 LYS B 571  ASN B 575  1  O  SER B 573   N  LEU B 551           
SHEET    9 AA717 GLU B 595  ILE B 599  1  O  ILE B 599   N  ILE B 574           
SHEET   10 AA717 GLU B 618  ASP B 620  1  O  ASP B 620   N  LEU B 596           
SHEET   11 AA717 CYS B 643  LYS B 645  1  O  LYS B 645   N  ILE B 619           
SHEET   12 AA717 ARG B 666  TYR B 668  1  O  TYR B 668   N  LEU B 644           
SHEET   13 AA717 TYR B 689  ASP B 691  1  O  TYR B 689   N  LEU B 667           
SHEET   14 AA717 ASN B 712  ALA B 714  1  O  ASN B 712   N  LEU B 690           
SHEET   15 AA717 ALA B 735  HIS B 737  1  O  HIS B 737   N  LEU B 713           
SHEET   16 AA717 GLN B 758  GLU B 760  1  O  GLN B 758   N  LEU B 736           
SHEET   17 AA717 LEU B 784  VAL B 785  1  O  VAL B 785   N  ILE B 759           
SHEET    1 AA8 3 ILE C  53  PRO C  56  0                                        
SHEET    2 AA8 3 THR C 307  ALA C 311 -1  O  ARG C 309   N  LEU C  55           
SHEET    3 AA8 3 ASP C 292  THR C 296 -1  N  VAL C 293   O  CYS C 310           
SHEET    1 AA917 THR C 421  LYS C 422  0                                        
SHEET    2 AA917 LEU C 428  PHE C 433 -1  O  GLU C 429   N  THR C 421           
SHEET    3 AA917 VAL C 450  GLU C 454  1  O  GLU C 454   N  LEU C 432           
SHEET    4 AA917 GLU C 473  TYR C 477  1  O  TRP C 475   N  LEU C 451           
SHEET    5 AA917 ALA C 497  LYS C 501  1  O  HIS C 499   N  LEU C 476           
SHEET    6 AA917 GLU C 520  THR C 524  1  O  HIS C 522   N  ILE C 500           
SHEET    7 AA917 VAL C 548  LYS C 552  1  O  VAL C 548   N  LEU C 521           
SHEET    8 AA917 LYS C 571  ASN C 575  1  O  SER C 573   N  LEU C 551           
SHEET    9 AA917 GLU C 595  ILE C 599  1  O  GLU C 597   N  LEU C 572           
SHEET   10 AA917 GLU C 618  ASP C 620  1  O  ASP C 620   N  LEU C 598           
SHEET   11 AA917 CYS C 643  LYS C 645  1  O  LYS C 645   N  ILE C 619           
SHEET   12 AA917 ARG C 666  TYR C 668  1  O  ARG C 666   N  LEU C 644           
SHEET   13 AA917 TYR C 689  ASP C 691  1  O  TYR C 689   N  LEU C 667           
SHEET   14 AA917 ASN C 712  ALA C 714  1  O  ASN C 712   N  LEU C 690           
SHEET   15 AA917 ALA C 735  HIS C 737  1  O  HIS C 737   N  LEU C 713           
SHEET   16 AA917 GLN C 758  GLU C 760  1  O  GLU C 760   N  LEU C 736           
SHEET   17 AA917 LEU C 784  VAL C 785  1  O  VAL C 785   N  ILE C 759           
SHEET    1 AB1 2 VAL C 459  THR C 460  0                                        
SHEET    2 AB1 2 ALA C 481  LYS C 482  1  O  LYS C 482   N  VAL C 459           
SHEET    1 AB2 3 ILE D  53  PRO D  56  0                                        
SHEET    2 AB2 3 TYR D 308  ALA D 311 -1  O  ARG D 309   N  LEU D  55           
SHEET    3 AB2 3 ASP D 292  CYS D 295 -1  N  VAL D 293   O  CYS D 310           
SHEET    1 AB3 3 ILE D 223  VAL D 224  0                                        
SHEET    2 AB3 3 ALA D 481  GLU D 484  1  O  ILE D 483   N  VAL D 224           
SHEET    3 AB3 3 VAL D 459  ILE D 461  1  N  ILE D 461   O  LYS D 482           
SHEET    1 AB417 THR D 421  LYS D 422  0                                        
SHEET    2 AB417 LEU D 428  PHE D 433 -1  O  GLU D 429   N  THR D 421           
SHEET    3 AB417 VAL D 450  GLU D 454  1  O  LYS D 452   N  LEU D 430           
SHEET    4 AB417 GLU D 473  TYR D 477  1  O  TYR D 477   N  LEU D 453           
SHEET    5 AB417 ALA D 497  LYS D 501  1  O  HIS D 499   N  LEU D 476           
SHEET    6 AB417 GLU D 520  THR D 524  1  O  THR D 524   N  ILE D 500           
SHEET    7 AB417 VAL D 548  LYS D 552  1  O  ARG D 550   N  LEU D 523           
SHEET    8 AB417 LYS D 571  ASN D 575  1  O  SER D 573   N  LEU D 551           
SHEET    9 AB417 GLU D 595  ILE D 599  1  O  ILE D 599   N  ILE D 574           
SHEET   10 AB417 GLU D 618  ASP D 620  1  O  ASP D 620   N  LEU D 596           
SHEET   11 AB417 CYS D 643  LYS D 645  1  O  LYS D 645   N  ILE D 619           
SHEET   12 AB417 ARG D 666  TYR D 668  1  O  TYR D 668   N  LEU D 644           
SHEET   13 AB417 TYR D 689  ASP D 691  1  O  TYR D 689   N  LEU D 667           
SHEET   14 AB417 ASN D 712  ALA D 714  1  O  ASN D 712   N  LEU D 690           
SHEET   15 AB417 ALA D 735  HIS D 737  1  O  HIS D 737   N  LEU D 713           
SHEET   16 AB417 GLN D 758  GLU D 760  1  O  GLN D 758   N  LEU D 736           
SHEET   17 AB417 LEU D 784  VAL D 785  1  O  VAL D 785   N  ILE D 759           
SHEET    1 AB5 3 ILE E  53  PRO E  56  0                                        
SHEET    2 AB5 3 TYR E 308  ALA E 311 -1  O  ARG E 309   N  LEU E  55           
SHEET    3 AB5 3 ASP E 292  CYS E 295 -1  N  VAL E 293   O  CYS E 310           
SHEET    1 AB614 THR E 421  LYS E 422  0                                        
SHEET    2 AB614 LEU E 428  PHE E 433 -1  O  GLU E 429   N  THR E 421           
SHEET    3 AB614 VAL E 450  GLU E 454  1  O  GLU E 454   N  LEU E 432           
SHEET    4 AB614 GLU E 473  TYR E 477  1  O  TRP E 475   N  LEU E 451           
SHEET    5 AB614 ALA E 497  LYS E 501  1  O  HIS E 499   N  LEU E 476           
SHEET    6 AB614 GLU E 520  THR E 524  1  O  HIS E 522   N  ILE E 500           
SHEET    7 AB614 VAL E 548  LYS E 552  1  O  VAL E 548   N  LEU E 521           
SHEET    8 AB614 LYS E 571  ASN E 575  1  O  SER E 573   N  LEU E 551           
SHEET    9 AB614 GLU E 595  ILE E 599  1  O  GLU E 597   N  LEU E 572           
SHEET   10 AB614 GLU E 618  ASP E 620  1  O  ASP E 620   N  LEU E 598           
SHEET   11 AB614 CYS E 643  LYS E 645  1  O  LYS E 645   N  ILE E 619           
SHEET   12 AB614 ARG E 666  TYR E 668  1  O  TYR E 668   N  LEU E 644           
SHEET   13 AB614 TYR E 689  ASP E 691  1  O  TYR E 689   N  LEU E 667           
SHEET   14 AB614 ASN E 712  ALA E 714  1  O  ASN E 712   N  LEU E 690           
SHEET    1 AB7 2 VAL E 459  THR E 460  0                                        
SHEET    2 AB7 2 ALA E 481  LYS E 482  1  O  LYS E 482   N  VAL E 459           
SHEET    1 AB8 3 ALA E 735  HIS E 737  0                                        
SHEET    2 AB8 3 GLN E 758  GLU E 760  1  O  GLU E 760   N  LEU E 736           
SHEET    3 AB8 3 LEU E 784  VAL E 785  1  O  VAL E 785   N  ILE E 759           
SHEET    1 AB9 3 ILE F  53  PRO F  56  0                                        
SHEET    2 AB9 3 TYR F 308  ALA F 311 -1  O  ARG F 309   N  LEU F  55           
SHEET    3 AB9 3 ASP F 292  CYS F 295 -1  N  VAL F 293   O  CYS F 310           
SHEET    1 AC1 3 ILE F 223  VAL F 224  0                                        
SHEET    2 AC1 3 ALA F 481  GLU F 484  1  O  ILE F 483   N  VAL F 224           
SHEET    3 AC1 3 VAL F 459  ILE F 461  1  N  ILE F 461   O  LYS F 482           
SHEET    1 AC217 THR F 421  LYS F 422  0                                        
SHEET    2 AC217 LEU F 428  PHE F 433 -1  O  GLU F 429   N  THR F 421           
SHEET    3 AC217 VAL F 450  GLU F 454  1  O  LYS F 452   N  LEU F 432           
SHEET    4 AC217 GLU F 473  TYR F 477  1  O  TYR F 477   N  LEU F 453           
SHEET    5 AC217 ALA F 497  LYS F 501  1  O  HIS F 499   N  LEU F 476           
SHEET    6 AC217 GLU F 520  THR F 524  1  O  THR F 524   N  ILE F 500           
SHEET    7 AC217 VAL F 548  LYS F 552  1  O  ARG F 550   N  LEU F 523           
SHEET    8 AC217 LYS F 571  ASN F 575  1  O  SER F 573   N  LEU F 551           
SHEET    9 AC217 GLU F 595  ILE F 599  1  O  ILE F 599   N  ILE F 574           
SHEET   10 AC217 GLU F 618  ASP F 620  1  O  ASP F 620   N  LEU F 596           
SHEET   11 AC217 CYS F 643  LYS F 645  1  O  LYS F 645   N  ILE F 619           
SHEET   12 AC217 ARG F 666  TYR F 668  1  O  TYR F 668   N  LEU F 644           
SHEET   13 AC217 TYR F 689  ASP F 691  1  O  TYR F 689   N  LEU F 667           
SHEET   14 AC217 ASN F 712  ALA F 714  1  O  ASN F 712   N  LEU F 690           
SHEET   15 AC217 ALA F 735  HIS F 737  1  O  HIS F 737   N  LEU F 713           
SHEET   16 AC217 GLN F 758  GLU F 760  1  O  GLN F 758   N  LEU F 736           
SHEET   17 AC217 LEU F 784  VAL F 785  1  O  VAL F 785   N  ILE F 759           
SHEET    1 AC3 4 LEU G   4  SER G   7  0                                        
SHEET    2 AC3 4 LEU G  18  ALA G  24 -1  O  SER G  21   N  SER G   7           
SHEET    3 AC3 4 THR G  78  MET G  83 -1  O  VAL G  79   N  CYS G  22           
SHEET    4 AC3 4 PHE G  68  ASP G  73 -1  N  THR G  69   O  GLN G  82           
SHEET    1 AC4 6 GLY G  10  GLN G  13  0                                        
SHEET    2 AC4 6 THR G 109  SER G 114  1  O  THR G 112   N  VAL G  12           
SHEET    3 AC4 6 ALA G  92  TYR G  99 -1  N  TYR G  94   O  THR G 109           
SHEET    4 AC4 6 MET G  34  GLN G  39 -1  N  TYR G  35   O  TYR G  97           
SHEET    5 AC4 6 GLU G  46  ILE G  51 -1  O  VAL G  48   N  TRP G  36           
SHEET    6 AC4 6 THR G  58  TYR G  60 -1  O  GLU G  59   N  ALA G  50           
SHEET    1 AC5 4 GLY G  10  GLN G  13  0                                        
SHEET    2 AC5 4 THR G 109  SER G 114  1  O  THR G 112   N  VAL G  12           
SHEET    3 AC5 4 ALA G  92  TYR G  99 -1  N  TYR G  94   O  THR G 109           
SHEET    4 AC5 4 GLU G 103  TRP G 105 -1  O  TYR G 104   N  VAL G  98           
SHEET    1 AC6 4 LEU H   4  SER H   7  0                                        
SHEET    2 AC6 4 SER H  17  ALA H  24 -1  O  SER H  21   N  SER H   7           
SHEET    3 AC6 4 THR H  78  ASN H  84 -1  O  MET H  83   N  LEU H  18           
SHEET    4 AC6 4 PHE H  68  ASP H  73 -1  N  SER H  71   O  TYR H  80           
SHEET    1 AC7 6 GLY H  10  VAL H  12  0                                        
SHEET    2 AC7 6 THR H 109  VAL H 113  1  O  THR H 112   N  VAL H  12           
SHEET    3 AC7 6 ALA H  92  TYR H  99 -1  N  TYR H  94   O  THR H 109           
SHEET    4 AC7 6 MET H  34  GLN H  39 -1  N  TYR H  37   O  TYR H  95           
SHEET    5 AC7 6 ARG H  45  ILE H  51 -1  O  GLU H  46   N  ARG H  38           
SHEET    6 AC7 6 THR H  58  TYR H  60 -1  O  GLU H  59   N  ALA H  50           
SHEET    1 AC8 4 GLY H  10  VAL H  12  0                                        
SHEET    2 AC8 4 THR H 109  VAL H 113  1  O  THR H 112   N  VAL H  12           
SHEET    3 AC8 4 ALA H  92  TYR H  99 -1  N  TYR H  94   O  THR H 109           
SHEET    4 AC8 4 GLU H 103  TYR H 104 -1  O  TYR H 104   N  VAL H  98           
SHEET    1 AC9 4 LEU I   4  SER I   7  0                                        
SHEET    2 AC9 4 LEU I  18  ALA I  24 -1  O  SER I  21   N  SER I   7           
SHEET    3 AC9 4 THR I  78  MET I  83 -1  O  VAL I  79   N  CYS I  22           
SHEET    4 AC9 4 PHE I  68  ASP I  73 -1  N  THR I  69   O  GLN I  82           
SHEET    1 AD1 6 GLY I  10  GLN I  13  0                                        
SHEET    2 AD1 6 THR I 109  SER I 114  1  O  THR I 112   N  VAL I  12           
SHEET    3 AD1 6 ALA I  92  TYR I  99 -1  N  TYR I  94   O  THR I 109           
SHEET    4 AD1 6 MET I  34  GLN I  39 -1  N  TYR I  35   O  TYR I  97           
SHEET    5 AD1 6 GLU I  46  ILE I  51 -1  O  VAL I  48   N  TRP I  36           
SHEET    6 AD1 6 THR I  58  TYR I  60 -1  O  GLU I  59   N  ALA I  50           
SHEET    1 AD2 4 GLY I  10  GLN I  13  0                                        
SHEET    2 AD2 4 THR I 109  SER I 114  1  O  THR I 112   N  VAL I  12           
SHEET    3 AD2 4 ALA I  92  TYR I  99 -1  N  TYR I  94   O  THR I 109           
SHEET    4 AD2 4 GLU I 103  TRP I 105 -1  O  TYR I 104   N  VAL I  98           
SHEET    1 AD3 4 LEU J   4  SER J   7  0                                        
SHEET    2 AD3 4 SER J  17  ALA J  24 -1  O  SER J  21   N  SER J   7           
SHEET    3 AD3 4 THR J  78  ASN J  84 -1  O  MET J  83   N  LEU J  18           
SHEET    4 AD3 4 PHE J  68  ASP J  73 -1  N  SER J  71   O  TYR J  80           
SHEET    1 AD4 6 GLY J  10  VAL J  12  0                                        
SHEET    2 AD4 6 THR J 109  VAL J 113  1  O  THR J 112   N  VAL J  12           
SHEET    3 AD4 6 ALA J  92  TYR J  99 -1  N  TYR J  94   O  THR J 109           
SHEET    4 AD4 6 MET J  34  GLN J  39 -1  N  TYR J  35   O  TYR J  97           
SHEET    5 AD4 6 ARG J  45  ILE J  51 -1  O  GLU J  46   N  ARG J  38           
SHEET    6 AD4 6 THR J  58  TYR J  60 -1  O  GLU J  59   N  ALA J  50           
SHEET    1 AD5 4 GLY J  10  VAL J  12  0                                        
SHEET    2 AD5 4 THR J 109  VAL J 113  1  O  THR J 112   N  VAL J  12           
SHEET    3 AD5 4 ALA J  92  TYR J  99 -1  N  TYR J  94   O  THR J 109           
SHEET    4 AD5 4 GLU J 103  TRP J 105 -1  O  TYR J 104   N  VAL J  98           
SHEET    1 AD6 4 LEU K   4  SER K   7  0                                        
SHEET    2 AD6 4 LEU K  18  ALA K  24 -1  O  SER K  21   N  SER K   7           
SHEET    3 AD6 4 THR K  78  MET K  83 -1  O  LEU K  81   N  LEU K  20           
SHEET    4 AD6 4 PHE K  68  ASP K  73 -1  N  THR K  69   O  GLN K  82           
SHEET    1 AD7 6 GLY K  10  GLN K  13  0                                        
SHEET    2 AD7 6 THR K 109  SER K 114  1  O  THR K 112   N  VAL K  12           
SHEET    3 AD7 6 ALA K  92  TYR K  99 -1  N  TYR K  94   O  THR K 109           
SHEET    4 AD7 6 MET K  34  GLN K  39 -1  N  TYR K  35   O  TYR K  97           
SHEET    5 AD7 6 GLU K  46  ILE K  51 -1  O  VAL K  48   N  TRP K  36           
SHEET    6 AD7 6 THR K  58  TYR K  60 -1  O  GLU K  59   N  ALA K  50           
SHEET    1 AD8 4 GLY K  10  GLN K  13  0                                        
SHEET    2 AD8 4 THR K 109  SER K 114  1  O  THR K 112   N  VAL K  12           
SHEET    3 AD8 4 ALA K  92  TYR K  99 -1  N  TYR K  94   O  THR K 109           
SHEET    4 AD8 4 GLU K 103  TRP K 105 -1  O  TYR K 104   N  VAL K  98           
SHEET    1 AD9 4 LEU L   4  SER L   7  0                                        
SHEET    2 AD9 4 SER L  17  ALA L  24 -1  O  SER L  21   N  SER L   7           
SHEET    3 AD9 4 THR L  78  ASN L  84 -1  O  MET L  83   N  LEU L  18           
SHEET    4 AD9 4 PHE L  68  ASP L  73 -1  N  SER L  71   O  TYR L  80           
SHEET    1 AE1 6 LEU L  11  VAL L  12  0                                        
SHEET    2 AE1 6 THR L 109  VAL L 113  1  O  THR L 112   N  VAL L  12           
SHEET    3 AE1 6 ALA L  92  TYR L  99 -1  N  TYR L  94   O  THR L 109           
SHEET    4 AE1 6 MET L  34  GLN L  39 -1  N  TYR L  35   O  TYR L  97           
SHEET    5 AE1 6 ARG L  45  ILE L  51 -1  O  GLU L  46   N  ARG L  38           
SHEET    6 AE1 6 THR L  58  TYR L  60 -1  O  GLU L  59   N  ALA L  50           
SHEET    1 AE2 4 LEU L  11  VAL L  12  0                                        
SHEET    2 AE2 4 THR L 109  VAL L 113  1  O  THR L 112   N  VAL L  12           
SHEET    3 AE2 4 ALA L  92  TYR L  99 -1  N  TYR L  94   O  THR L 109           
SHEET    4 AE2 4 GLU L 103  TYR L 104 -1  O  TYR L 104   N  VAL L  98           
SSBOND   1 CYS A   54    CYS A  310                          1555   1555  2.03  
SSBOND   2 CYS A   57    CYS A   65                          1555   1555  2.03  
SSBOND   3 CYS A  113    CYS A  295                          1555   1555  2.03  
SSBOND   4 CYS B   54    CYS B  310                          1555   1555  2.03  
SSBOND   5 CYS B   57    CYS B   65                          1555   1555  2.03  
SSBOND   6 CYS B  113    CYS B  295                          1555   1555  2.03  
SSBOND   7 CYS C   54    CYS C  310                          1555   1555  2.03  
SSBOND   8 CYS C   57    CYS C   65                          1555   1555  2.03  
SSBOND   9 CYS C  113    CYS C  295                          1555   1555  2.03  
SSBOND  10 CYS D   54    CYS D  310                          1555   1555  2.02  
SSBOND  11 CYS D   57    CYS D   65                          1555   1555  2.03  
SSBOND  12 CYS D  113    CYS D  295                          1555   1555  2.03  
SSBOND  13 CYS E   54    CYS E  310                          1555   1555  2.03  
SSBOND  14 CYS E   57    CYS E   65                          1555   1555  2.03  
SSBOND  15 CYS E  113    CYS E  295                          1555   1555  2.03  
SSBOND  16 CYS F   54    CYS F  310                          1555   1555  2.03  
SSBOND  17 CYS F   57    CYS F   65                          1555   1555  2.03  
SSBOND  18 CYS F  113    CYS F  295                          1555   1555  2.03  
SSBOND  19 CYS G   22    CYS G   96                          1555   1555  2.03  
SSBOND  20 CYS H   22    CYS H   96                          1555   1555  2.03  
SSBOND  21 CYS I   22    CYS I   96                          1555   1555  2.03  
SSBOND  22 CYS J   22    CYS J   96                          1555   1555  2.03  
SSBOND  23 CYS K   22    CYS K   96                          1555   1555  2.03  
SSBOND  24 CYS L   22    CYS L   96                          1555   1555  2.03  
CRYST1    1.000    1.000    1.000  90.00  90.00  90.00 P 1                      
ORIGX1      1.000000  0.000000  0.000000        0.00000                         
ORIGX2      0.000000  1.000000  0.000000        0.00000                         
ORIGX3      0.000000  0.000000  1.000000        0.00000                         
SCALE1      1.000000  0.000000  0.000000        0.00000                         
SCALE2      0.000000  1.000000  0.000000        0.00000                         
SCALE3      0.000000  0.000000  1.000000        0.00000                         
ATOM      1  N   PRO A  15     207.013 212.226 231.021  1.00 56.92           N  
ATOM      2  CA  PRO A  15     207.063 211.341 229.853  1.00 56.92           C  
ATOM      3  C   PRO A  15     205.714 211.223 229.153  1.00 56.92           C  
ATOM      4  O   PRO A  15     205.115 212.234 228.792  1.00 56.92           O  
ATOM      5  CB  PRO A  15     207.483 209.999 230.454  1.00 56.92           C  
ATOM      6  CG  PRO A  15     206.935 210.037 231.837  1.00 56.92           C  
ATOM      7  CD  PRO A  15     207.035 211.471 232.286  1.00 56.92           C  
ATOM      8  N   ALA A  16     205.245 209.990 228.966  1.00 49.52           N  
ATOM      9  CA  ALA A  16     203.960 209.735 228.335  1.00 49.52           C  
ATOM     10  C   ALA A  16     203.045 208.856 229.173  1.00 49.52           C  
ATOM     11  O   ALA A  16     201.925 208.566 228.739  1.00 49.52           O  
ATOM     12  CB  ALA A  16     204.160 209.095 226.955  1.00 49.52           C  
ATOM     13  N   TYR A  17     203.478 208.430 230.358  1.00 50.55           N  
ATOM     14  CA  TYR A  17     202.653 207.581 231.207  1.00 50.55           C  
ATOM     15  C   TYR A  17     201.556 208.348 231.928  1.00 50.55           C  
ATOM     16  O   TYR A  17     200.752 207.728 232.632  1.00 50.55           O  
ATOM     17  CB  TYR A  17     203.523 206.850 232.230  1.00 50.55           C  
ATOM     18  CG  TYR A  17     204.096 205.557 231.712  1.00 50.55           C  
ATOM     19  CD1 TYR A  17     203.367 204.752 230.850  1.00 50.55           C  
ATOM     20  CD2 TYR A  17     205.369 205.142 232.078  1.00 50.55           C  
ATOM     21  CE1 TYR A  17     203.886 203.568 230.370  1.00 50.55           C  
ATOM     22  CE2 TYR A  17     205.898 203.960 231.603  1.00 50.55           C  
ATOM     23  CZ  TYR A  17     205.153 203.177 230.748  1.00 50.55           C  
ATOM     24  OH  TYR A  17     205.675 201.998 230.272  1.00 50.55           O  
ATOM     25  N   ARG A  18     201.499 209.672 231.770  1.00 49.70           N  
ATOM     26  CA  ARG A  18     200.430 210.446 232.387  1.00 49.70           C  
ATOM     27  C   ARG A  18     199.068 210.101 231.804  1.00 49.70           C  
ATOM     28  O   ARG A  18     198.045 210.479 232.382  1.00 49.70           O  
ATOM     29  CB  ARG A  18     200.705 211.942 232.233  1.00 49.70           C  
ATOM     30  CG  ARG A  18     200.572 212.463 230.811  1.00 49.70           C  
ATOM     31  CD  ARG A  18     200.900 213.949 230.731  1.00 49.70           C  
ATOM     32  NE  ARG A  18     200.464 214.547 229.474  1.00 49.70           N  
ATOM     33  CZ  ARG A  18     201.190 214.580 228.364  1.00 49.70           C  
ATOM     34  NH1 ARG A  18     202.402 214.052 228.314  1.00 49.70           N  
ATOM     35  NH2 ARG A  18     200.685 215.154 227.276  1.00 49.70           N  
ATOM     36  N   ILE A  19     199.032 209.391 230.675  1.00 43.46           N  
ATOM     37  CA  ILE A  19     197.767 209.031 230.046  1.00 43.46           C  
ATOM     38  C   ILE A  19     197.233 207.680 230.509  1.00 43.46           C  
ATOM     39  O   ILE A  19     196.029 207.422 230.372  1.00 43.46           O  
ATOM     40  CB  ILE A  19     197.904 209.040 228.513  1.00 43.46           C  
ATOM     41  CG1 ILE A  19     198.797 207.893 228.046  1.00 43.46           C  
ATOM     42  CG2 ILE A  19     198.479 210.364 228.040  1.00 43.46           C  
ATOM     43  CD1 ILE A  19     198.973 207.842 226.553  1.00 43.46           C  
ATOM     44  N   LEU A  20     198.081 206.812 231.055  1.00 39.23           N  
ATOM     45  CA  LEU A  20     197.606 205.541 231.584  1.00 39.23           C  
ATOM     46  C   LEU A  20     197.066 205.659 233.001  1.00 39.23           C  
ATOM     47  O   LEU A  20     196.602 204.658 233.557  1.00 39.23           O  
ATOM     48  CB  LEU A  20     198.723 204.497 231.549  1.00 39.23           C  
ATOM     49  CG  LEU A  20     198.734 203.543 230.353  1.00 39.23           C  
ATOM     50  CD1 LEU A  20     197.436 202.758 230.285  1.00 39.23           C  
ATOM     51  CD2 LEU A  20     198.974 204.295 229.057  1.00 39.23           C  
ATOM     52  N   LYS A  21     197.118 206.849 233.596  1.00 34.59           N  
ATOM     53  CA  LYS A  21     196.606 207.068 234.937  1.00 34.59           C  
ATOM     54  C   LYS A  21     195.218 207.679 234.855  1.00 34.59           C  
ATOM     55  O   LYS A  21     195.083 208.817 234.381  1.00 34.59           O  
ATOM     56  CB  LYS A  21     197.539 207.982 235.725  1.00 34.59           C  
ATOM     57  CG  LYS A  21     198.787 207.309 236.256  1.00 34.59           C  
ATOM     58  CD  LYS A  21     199.673 208.315 236.967  1.00 34.59           C  
ATOM     59  CE  LYS A  21     200.845 207.636 237.650  1.00 34.59           C  
ATOM     60  NZ  LYS A  21     200.412 206.835 238.825  1.00 34.59           N  
ATOM     61  N   PRO A  22     194.172 206.988 235.296  1.00 27.05           N  
ATOM     62  CA  PRO A  22     192.849 207.616 235.352  1.00 27.05           C  
ATOM     63  C   PRO A  22     192.796 208.681 236.432  1.00 27.05           C  
ATOM     64  O   PRO A  22     193.804 208.939 237.095  1.00 27.05           O  
ATOM     65  CB  PRO A  22     191.912 206.444 235.669  1.00 27.05           C  
ATOM     66  CG  PRO A  22     192.701 205.219 235.382  1.00 27.05           C  
ATOM     67  CD  PRO A  22     194.118 205.566 235.659  1.00 27.05           C  
ATOM     68  N   TRP A  23     191.637 209.313 236.620  1.00 26.12           N  
ATOM     69  CA  TRP A  23     191.521 210.294 237.692  1.00 26.12           C  
ATOM     70  C   TRP A  23     191.718 209.639 239.051  1.00 26.12           C  
ATOM     71  O   TRP A  23     192.322 210.233 239.952  1.00 26.12           O  
ATOM     72  CB  TRP A  23     190.167 211.001 237.628  1.00 26.12           C  
ATOM     73  CG  TRP A  23     189.001 210.105 237.888  1.00 26.12           C  
ATOM     74  CD1 TRP A  23     188.262 209.440 236.961  1.00 26.12           C  
ATOM     75  CD2 TRP A  23     188.438 209.776 239.161  1.00 26.12           C  
ATOM     76  NE1 TRP A  23     187.273 208.714 237.576  1.00 26.12           N  
ATOM     77  CE2 TRP A  23     187.362 208.903 238.928  1.00 26.12           C  
ATOM     78  CE3 TRP A  23     188.742 210.135 240.477  1.00 26.12           C  
ATOM     79  CZ2 TRP A  23     186.588 208.384 239.959  1.00 26.12           C  
ATOM     80  CZ3 TRP A  23     187.974 209.619 241.498  1.00 26.12           C  
ATOM     81  CH2 TRP A  23     186.910 208.752 241.234  1.00 26.12           C  
ATOM     82  N   TRP A  24     191.225 208.409 239.217  1.00 28.19           N  
ATOM     83  CA  TRP A  24     191.303 207.770 240.523  1.00 28.19           C  
ATOM     84  C   TRP A  24     192.732 207.406 240.891  1.00 28.19           C  
ATOM     85  O   TRP A  24     193.098 207.486 242.065  1.00 28.19           O  
ATOM     86  CB  TRP A  24     190.394 206.542 240.581  1.00 28.19           C  
ATOM     87  CG  TRP A  24     190.594 205.538 239.512  1.00 28.19           C  
ATOM     88  CD1 TRP A  24     191.646 204.691 239.371  1.00 28.19           C  
ATOM     89  CD2 TRP A  24     189.690 205.237 238.445  1.00 28.19           C  
ATOM     90  NE1 TRP A  24     191.468 203.894 238.268  1.00 28.19           N  
ATOM     91  CE2 TRP A  24     190.271 204.209 237.684  1.00 28.19           C  
ATOM     92  CE3 TRP A  24     188.449 205.746 238.055  1.00 28.19           C  
ATOM     93  CZ2 TRP A  24     189.657 203.681 236.557  1.00 28.19           C  
ATOM     94  CZ3 TRP A  24     187.842 205.220 236.939  1.00 28.19           C  
ATOM     95  CH2 TRP A  24     188.444 204.199 236.201  1.00 28.19           C  
ATOM     96  N   ASP A  25     193.558 207.022 239.919  1.00 23.85           N  
ATOM     97  CA  ASP A  25     194.955 206.749 240.233  1.00 23.85           C  
ATOM     98  C   ASP A  25     195.679 208.016 240.664  1.00 23.85           C  
ATOM     99  O   ASP A  25     196.510 207.982 241.575  1.00 23.85           O  
ATOM    100  CB  ASP A  25     195.651 206.107 239.039  1.00 23.85           C  
ATOM    101  CG  ASP A  25     195.351 204.633 238.924  1.00 23.85           C  
ATOM    102  OD1 ASP A  25     194.637 204.104 239.798  1.00 23.85           O  
ATOM    103  OD2 ASP A  25     195.830 204.001 237.960  1.00 23.85           O  
ATOM    104  N   VAL A  26     195.368 209.147 240.032  1.00 24.94           N  
ATOM    105  CA  VAL A  26     195.958 210.415 240.446  1.00 24.94           C  
ATOM    106  C   VAL A  26     195.510 210.778 241.856  1.00 24.94           C  
ATOM    107  O   VAL A  26     196.317 211.209 242.696  1.00 24.94           O  
ATOM    108  CB  VAL A  26     195.597 211.515 239.433  1.00 24.94           C  
ATOM    109  CG1 VAL A  26     196.146 212.853 239.879  1.00 24.94           C  
ATOM    110  CG2 VAL A  26     196.123 211.150 238.061  1.00 24.94           C  
ATOM    111  N   PHE A  27     194.218 210.609 242.140  1.00 19.87           N  
ATOM    112  CA  PHE A  27     193.718 210.915 243.473  1.00 19.87           C  
ATOM    113  C   PHE A  27     194.378 210.034 244.521  1.00 19.87           C  
ATOM    114  O   PHE A  27     194.773 210.520 245.583  1.00 19.87           O  
ATOM    115  CB  PHE A  27     192.200 210.756 243.523  1.00 19.87           C  
ATOM    116  CG  PHE A  27     191.447 211.932 242.981  1.00 19.87           C  
ATOM    117  CD1 PHE A  27     192.065 212.849 242.153  1.00 19.87           C  
ATOM    118  CD2 PHE A  27     190.120 212.128 243.314  1.00 19.87           C  
ATOM    119  CE1 PHE A  27     191.372 213.929 241.656  1.00 19.87           C  
ATOM    120  CE2 PHE A  27     189.423 213.209 242.823  1.00 19.87           C  
ATOM    121  CZ  PHE A  27     190.051 214.111 241.994  1.00 19.87           C  
ATOM    122  N   THR A  28     194.518 208.738 244.238  1.00 18.10           N  
ATOM    123  CA  THR A  28     195.165 207.847 245.193  1.00 18.10           C  
ATOM    124  C   THR A  28     196.641 208.180 245.351  1.00 18.10           C  
ATOM    125  O   THR A  28     197.193 208.037 246.442  1.00 18.10           O  
ATOM    126  CB  THR A  28     194.997 206.391 244.776  1.00 18.10           C  
ATOM    127  OG1 THR A  28     195.523 206.201 243.460  1.00 18.10           O  
ATOM    128  CG2 THR A  28     193.541 205.998 244.808  1.00 18.10           C  
ATOM    129  N   ASP A  29     197.303 208.612 244.279  1.00 20.48           N  
ATOM    130  CA  ASP A  29     198.698 209.021 244.396  1.00 20.48           C  
ATOM    131  C   ASP A  29     198.836 210.196 245.354  1.00 20.48           C  
ATOM    132  O   ASP A  29     199.690 210.189 246.249  1.00 20.48           O  
ATOM    133  CB  ASP A  29     199.253 209.377 243.016  1.00 20.48           C  
ATOM    134  CG  ASP A  29     200.739 209.696 243.042  1.00 20.48           C  
ATOM    135  OD1 ASP A  29     201.390 209.477 244.085  1.00 20.48           O  
ATOM    136  OD2 ASP A  29     201.260 210.168 242.009  1.00 20.48           O  
ATOM    137  N   TYR A  30     197.982 211.207 245.200  1.00 16.06           N  
ATOM    138  CA  TYR A  30     198.073 212.357 246.097  1.00 16.06           C  
ATOM    139  C   TYR A  30     197.652 211.994 247.518  1.00 16.06           C  
ATOM    140  O   TYR A  30     198.232 212.490 248.492  1.00 16.06           O  
ATOM    141  CB  TYR A  30     197.246 213.516 245.549  1.00 16.06           C  
ATOM    142  CG  TYR A  30     197.971 214.270 244.462  1.00 16.06           C  
ATOM    143  CD1 TYR A  30     198.904 215.244 244.777  1.00 16.06           C  
ATOM    144  CD2 TYR A  30     197.741 213.994 243.124  1.00 16.06           C  
ATOM    145  CE1 TYR A  30     199.579 215.931 243.794  1.00 16.06           C  
ATOM    146  CE2 TYR A  30     198.412 214.677 242.132  1.00 16.06           C  
ATOM    147  CZ  TYR A  30     199.330 215.645 242.474  1.00 16.06           C  
ATOM    148  OH  TYR A  30     200.004 216.331 241.493  1.00 16.06           O  
ATOM    149  N   ILE A  31     196.661 211.113 247.657  1.00  9.57           N  
ATOM    150  CA  ILE A  31     196.241 210.664 248.979  1.00  9.57           C  
ATOM    151  C   ILE A  31     197.371 209.918 249.671  1.00  9.57           C  
ATOM    152  O   ILE A  31     197.610 210.101 250.868  1.00  9.57           O  
ATOM    153  CB  ILE A  31     194.974 209.799 248.869  1.00  9.57           C  
ATOM    154  CG1 ILE A  31     193.751 210.675 248.622  1.00  9.57           C  
ATOM    155  CG2 ILE A  31     194.772 208.983 250.119  1.00  9.57           C  
ATOM    156  CD1 ILE A  31     192.480 209.886 248.492  1.00  9.57           C  
ATOM    157  N   SER A  32     198.080 209.062 248.936  1.00 11.06           N  
ATOM    158  CA  SER A  32     199.209 208.348 249.513  1.00 11.06           C  
ATOM    159  C   SER A  32     200.350 209.290 249.856  1.00 11.06           C  
ATOM    160  O   SER A  32     201.058 209.060 250.837  1.00 11.06           O  
ATOM    161  CB  SER A  32     199.691 207.261 248.558  1.00 11.06           C  
ATOM    162  OG  SER A  32     198.710 206.255 248.404  1.00 11.06           O  
ATOM    163  N   ILE A  33     200.544 210.351 249.074  1.00 13.56           N  
ATOM    164  CA  ILE A  33     201.559 211.337 249.437  1.00 13.56           C  
ATOM    165  C   ILE A  33     201.198 212.016 250.752  1.00 13.56           C  
ATOM    166  O   ILE A  33     202.054 212.207 251.622  1.00 13.56           O  
ATOM    167  CB  ILE A  33     201.753 212.358 248.302  1.00 13.56           C  
ATOM    168  CG1 ILE A  33     202.357 211.673 247.079  1.00 13.56           C  
ATOM    169  CG2 ILE A  33     202.645 213.496 248.754  1.00 13.56           C  
ATOM    170  CD1 ILE A  33     203.585 210.856 247.391  1.00 13.56           C  
ATOM    171  N   VAL A  34     199.927 212.380 250.926  1.00  9.13           N  
ATOM    172  CA  VAL A  34     199.512 213.014 252.178  1.00  9.13           C  
ATOM    173  C   VAL A  34     199.623 212.036 253.345  1.00  9.13           C  
ATOM    174  O   VAL A  34     200.042 212.406 254.451  1.00  9.13           O  
ATOM    175  CB  VAL A  34     198.089 213.581 252.046  1.00  9.13           C  
ATOM    176  CG1 VAL A  34     197.648 214.203 253.353  1.00  9.13           C  
ATOM    177  CG2 VAL A  34     198.035 214.609 250.936  1.00  9.13           C  
ATOM    178  N   MET A  35     199.241 210.779 253.125  1.00  5.41           N  
ATOM    179  CA  MET A  35     199.373 209.769 254.168  1.00  5.41           C  
ATOM    180  C   MET A  35     200.830 209.574 254.560  1.00  5.41           C  
ATOM    181  O   MET A  35     201.149 209.438 255.744  1.00  5.41           O  
ATOM    182  CB  MET A  35     198.762 208.450 253.703  1.00  5.41           C  
ATOM    183  CG  MET A  35     197.259 208.373 253.808  1.00  5.41           C  
ATOM    184  SD  MET A  35     196.527 207.208 252.641  1.00  5.41           S  
ATOM    185  CE  MET A  35     197.250 205.666 253.169  1.00  5.41           C  
ATOM    186  N   LEU A  36     201.730 209.558 253.579  1.00  9.62           N  
ATOM    187  CA  LEU A  36     203.154 209.441 253.868  1.00  9.62           C  
ATOM    188  C   LEU A  36     203.660 210.661 254.621  1.00  9.62           C  
ATOM    189  O   LEU A  36     204.541 210.553 255.480  1.00  9.62           O  
ATOM    190  CB  LEU A  36     203.923 209.262 252.563  1.00  9.62           C  
ATOM    191  CG  LEU A  36     205.334 208.700 252.626  1.00  9.62           C  
ATOM    192  CD1 LEU A  36     205.266 207.220 252.906  1.00  9.62           C  
ATOM    193  CD2 LEU A  36     206.045 208.970 251.322  1.00  9.62           C  
ATOM    194  N   MET A  37     203.120 211.834 254.298  1.00  9.84           N  
ATOM    195  CA  MET A  37     203.482 213.047 255.019  1.00  9.84           C  
ATOM    196  C   MET A  37     203.112 212.938 256.492  1.00  9.84           C  
ATOM    197  O   MET A  37     203.922 213.248 257.376  1.00  9.84           O  
ATOM    198  CB  MET A  37     202.795 214.245 254.369  1.00  9.84           C  
ATOM    199  CG  MET A  37     203.144 215.584 254.969  1.00  9.84           C  
ATOM    200  SD  MET A  37     202.111 216.900 254.296  1.00  9.84           S  
ATOM    201  CE  MET A  37     202.194 216.528 252.548  1.00  9.84           C  
ATOM    202  N   ILE A  38     201.891 212.483 256.780  1.00  4.12           N  
ATOM    203  CA  ILE A  38     201.504 212.375 258.184  1.00  4.12           C  
ATOM    204  C   ILE A  38     202.250 211.231 258.856  1.00  4.12           C  
ATOM    205  O   ILE A  38     202.517 211.285 260.058  1.00  4.12           O  
ATOM    206  CB  ILE A  38     199.977 212.240 258.357  1.00  4.12           C  
ATOM    207  CG1 ILE A  38     199.509 210.809 258.146  1.00  4.12           C  
ATOM    208  CG2 ILE A  38     199.243 213.174 257.421  1.00  4.12           C  
ATOM    209  CD1 ILE A  38     198.019 210.668 258.247  1.00  4.12           C  
ATOM    210  N   ALA A  39     202.631 210.201 258.099  1.00  5.31           N  
ATOM    211  CA  ALA A  39     203.450 209.134 258.663  1.00  5.31           C  
ATOM    212  C   ALA A  39     204.808 209.659 259.098  1.00  5.31           C  
ATOM    213  O   ALA A  39     205.279 209.352 260.192  1.00  5.31           O  
ATOM    214  CB  ALA A  39     203.622 208.008 257.649  1.00  5.31           C  
ATOM    215  N   VAL A  40     205.449 210.462 258.250  1.00  4.64           N  
ATOM    216  CA  VAL A  40     206.760 211.009 258.588  1.00  4.64           C  
ATOM    217  C   VAL A  40     206.655 211.982 259.754  1.00  4.64           C  
ATOM    218  O   VAL A  40     207.507 211.994 260.649  1.00  4.64           O  
ATOM    219  CB  VAL A  40     207.395 211.666 257.351  1.00  4.64           C  
ATOM    220  CG1 VAL A  40     208.463 212.652 257.762  1.00  4.64           C  
ATOM    221  CG2 VAL A  40     207.986 210.605 256.448  1.00  4.64           C  
ATOM    222  N   PHE A  41     205.610 212.810 259.767  1.00  4.13           N  
ATOM    223  CA  PHE A  41     205.423 213.751 260.867  1.00  4.13           C  
ATOM    224  C   PHE A  41     205.202 213.021 262.190  1.00  4.13           C  
ATOM    225  O   PHE A  41     205.855 213.320 263.200  1.00  4.13           O  
ATOM    226  CB  PHE A  41     204.252 214.673 260.538  1.00  4.13           C  
ATOM    227  CG  PHE A  41     203.954 215.686 261.592  1.00  4.13           C  
ATOM    228  CD1 PHE A  41     204.918 216.582 262.003  1.00  4.13           C  
ATOM    229  CD2 PHE A  41     202.696 215.765 262.147  1.00  4.13           C  
ATOM    230  CE1 PHE A  41     204.636 217.520 262.966  1.00  4.13           C  
ATOM    231  CE2 PHE A  41     202.410 216.703 263.106  1.00  4.13           C  
ATOM    232  CZ  PHE A  41     203.381 217.580 263.515  1.00  4.13           C  
ATOM    233  N   GLY A  42     204.297 212.042 262.199  1.00  4.70           N  
ATOM    234  CA  GLY A  42     204.077 211.267 263.403  1.00  4.70           C  
ATOM    235  C   GLY A  42     205.303 210.487 263.825  1.00  4.70           C  
ATOM    236  O   GLY A  42     205.570 210.336 265.015  1.00  4.70           O  
ATOM    237  N   GLY A  43     206.064 209.977 262.858  1.00  3.90           N  
ATOM    238  CA  GLY A  43     207.267 209.240 263.191  1.00  3.90           C  
ATOM    239  C   GLY A  43     208.328 210.114 263.822  1.00  3.90           C  
ATOM    240  O   GLY A  43     208.958 209.723 264.804  1.00  3.90           O  
ATOM    241  N   THR A  44     208.539 211.311 263.275  1.00  3.82           N  
ATOM    242  CA  THR A  44     209.527 212.197 263.875  1.00  3.82           C  
ATOM    243  C   THR A  44     209.081 212.662 265.254  1.00  3.82           C  
ATOM    244  O   THR A  44     209.920 212.831 266.143  1.00  3.82           O  
ATOM    245  CB  THR A  44     209.829 213.384 262.952  1.00  3.82           C  
ATOM    246  OG1 THR A  44     211.059 213.994 263.351  1.00  3.82           O  
ATOM    247  CG2 THR A  44     208.743 214.432 263.005  1.00  3.82           C  
ATOM    248  N   LEU A  45     207.773 212.838 265.470  1.00  3.97           N  
ATOM    249  CA  LEU A  45     207.297 213.158 266.814  1.00  3.97           C  
ATOM    250  C   LEU A  45     207.521 211.995 267.771  1.00  3.97           C  
ATOM    251  O   LEU A  45     208.033 212.180 268.879  1.00  3.97           O  
ATOM    252  CB  LEU A  45     205.820 213.532 266.776  1.00  3.97           C  
ATOM    253  CG  LEU A  45     205.497 215.012 266.910  1.00  3.97           C  
ATOM    254  CD1 LEU A  45     206.183 215.793 265.817  1.00  3.97           C  
ATOM    255  CD2 LEU A  45     204.000 215.211 266.855  1.00  3.97           C  
ATOM    256  N   GLN A  46     207.148 210.784 267.356  1.00  4.72           N  
ATOM    257  CA  GLN A  46     207.308 209.610 268.204  1.00  4.72           C  
ATOM    258  C   GLN A  46     208.774 209.291 268.448  1.00  4.72           C  
ATOM    259  O   GLN A  46     209.102 208.549 269.375  1.00  4.72           O  
ATOM    260  CB  GLN A  46     206.603 208.415 267.564  1.00  4.72           C  
ATOM    261  CG  GLN A  46     206.205 207.317 268.526  1.00  4.72           C  
ATOM    262  CD  GLN A  46     207.310 206.315 268.772  1.00  4.72           C  
ATOM    263  OE1 GLN A  46     208.151 206.075 267.910  1.00  4.72           O  
ATOM    264  NE2 GLN A  46     207.320 205.726 269.959  1.00  4.72           N  
ATOM    265  N   VAL A  47     209.667 209.808 267.614  1.00  5.00           N  
ATOM    266  CA  VAL A  47     211.085 209.596 267.867  1.00  5.00           C  
ATOM    267  C   VAL A  47     211.635 210.669 268.794  1.00  5.00           C  
ATOM    268  O   VAL A  47     212.390 210.370 269.722  1.00  5.00           O  
ATOM    269  CB  VAL A  47     211.862 209.534 266.542  1.00  5.00           C  
ATOM    270  CG1 VAL A  47     213.344 209.654 266.798  1.00  5.00           C  
ATOM    271  CG2 VAL A  47     211.564 208.234 265.823  1.00  5.00           C  
ATOM    272  N   THR A  48     211.260 211.927 268.581  1.00  4.55           N  
ATOM    273  CA  THR A  48     211.943 212.999 269.288  1.00  4.55           C  
ATOM    274  C   THR A  48     211.300 213.366 270.624  1.00  4.55           C  
ATOM    275  O   THR A  48     212.021 213.774 271.539  1.00  4.55           O  
ATOM    276  CB  THR A  48     212.054 214.235 268.385  1.00  4.55           C  
ATOM    277  OG1 THR A  48     213.025 215.138 268.924  1.00  4.55           O  
ATOM    278  CG2 THR A  48     210.729 214.960 268.263  1.00  4.55           C  
ATOM    279  N   GLN A  49     209.977 213.254 270.782  1.00  4.16           N  
ATOM    280  CA  GLN A  49     209.401 213.508 272.099  1.00  4.16           C  
ATOM    281  C   GLN A  49     209.126 212.235 272.895  1.00  4.16           C  
ATOM    282  O   GLN A  49     209.812 211.972 273.887  1.00  4.16           O  
ATOM    283  CB  GLN A  49     208.111 214.313 271.964  1.00  4.16           C  
ATOM    284  CG  GLN A  49     208.320 215.811 271.838  1.00  4.16           C  
ATOM    285  CD  GLN A  49     208.330 216.291 270.408  1.00  4.16           C  
ATOM    286  OE1 GLN A  49     207.573 215.809 269.573  1.00  4.16           O  
ATOM    287  NE2 GLN A  49     209.193 217.253 270.118  1.00  4.16           N  
ATOM    288  N   ASP A  50     208.160 211.436 272.444  1.00  8.55           N  
ATOM    289  CA  ASP A  50     207.819 210.107 272.981  1.00  8.55           C  
ATOM    290  C   ASP A  50     208.009 209.991 274.497  1.00  8.55           C  
ATOM    291  O   ASP A  50     208.747 209.144 274.998  1.00  8.55           O  
ATOM    292  CB  ASP A  50     208.587 208.998 272.256  1.00  8.55           C  
ATOM    293  CG  ASP A  50     210.091 209.037 272.501  1.00  8.55           C  
ATOM    294  OD1 ASP A  50     210.759 210.001 272.076  1.00  8.55           O  
ATOM    295  OD2 ASP A  50     210.607 208.084 273.121  1.00  8.55           O  
ATOM    296  N   LYS A  51     207.308 210.840 275.238  1.00  9.60           N  
ATOM    297  CA  LYS A  51     207.430 210.864 276.688  1.00  9.60           C  
ATOM    298  C   LYS A  51     206.138 210.423 277.354  1.00  9.60           C  
ATOM    299  O   LYS A  51     205.044 210.721 276.872  1.00  9.60           O  
ATOM    300  CB  LYS A  51     207.794 212.260 277.194  1.00  9.60           C  
ATOM    301  CG  LYS A  51     209.217 212.662 276.940  1.00  9.60           C  
ATOM    302  CD  LYS A  51     209.444 214.103 277.333  1.00  9.60           C  
ATOM    303  CE  LYS A  51     209.216 214.303 278.814  1.00  9.60           C  
ATOM    304  NZ  LYS A  51     209.518 215.696 279.236  1.00  9.60           N  
ATOM    305  N   MET A  52     206.280 209.704 278.461  1.00  8.23           N  
ATOM    306  CA  MET A  52     205.260 209.622 279.490  1.00  8.23           C  
ATOM    307  C   MET A  52     205.798 210.300 280.738  1.00  8.23           C  
ATOM    308  O   MET A  52     207.002 210.266 281.000  1.00  8.23           O  
ATOM    309  CB  MET A  52     204.876 208.178 279.802  1.00  8.23           C  
ATOM    310  CG  MET A  52     204.251 207.446 278.643  1.00  8.23           C  
ATOM    311  SD  MET A  52     203.195 206.102 279.184  1.00  8.23           S  
ATOM    312  CE  MET A  52     201.761 207.018 279.701  1.00  8.23           C  
ATOM    313  N   ILE A  53     204.919 210.942 281.491  1.00  6.74           N  
ATOM    314  CA  ILE A  53     205.299 211.619 282.720  1.00  6.74           C  
ATOM    315  C   ILE A  53     204.472 211.009 283.836  1.00  6.74           C  
ATOM    316  O   ILE A  53     203.279 211.300 283.961  1.00  6.74           O  
ATOM    317  CB  ILE A  53     205.091 213.133 282.629  1.00  6.74           C  
ATOM    318  CG1 ILE A  53     205.717 213.661 281.344  1.00  6.74           C  
ATOM    319  CG2 ILE A  53     205.715 213.811 283.818  1.00  6.74           C  
ATOM    320  CD1 ILE A  53     205.490 215.112 281.114  1.00  6.74           C  
ATOM    321  N   CYS A  54     205.104 210.184 284.659  1.00 10.67           N  
ATOM    322  CA  CYS A  54     204.414 209.353 285.629  1.00 10.67           C  
ATOM    323  C   CYS A  54     204.688 209.837 287.041  1.00 10.67           C  
ATOM    324  O   CYS A  54     205.845 209.926 287.455  1.00 10.67           O  
ATOM    325  CB  CYS A  54     204.849 207.898 285.487  1.00 10.67           C  
ATOM    326  SG  CYS A  54     204.367 207.136 283.940  1.00 10.67           S  
ATOM    327  N   LEU A  55     203.630 210.127 287.778  1.00 42.21           N  
ATOM    328  CA  LEU A  55     203.741 210.461 289.183  1.00 42.21           C  
ATOM    329  C   LEU A  55     203.137 209.355 290.034  1.00 42.21           C  
ATOM    330  O   LEU A  55     202.056 208.855 289.714  1.00 42.21           O  
ATOM    331  CB  LEU A  55     203.038 211.782 289.508  1.00 42.21           C  
ATOM    332  CG  LEU A  55     203.705 213.070 289.046  1.00 42.21           C  
ATOM    333  CD1 LEU A  55     202.946 214.261 289.560  1.00 42.21           C  
ATOM    334  CD2 LEU A  55     205.132 213.112 289.519  1.00 42.21           C  
ATOM    335  N   PRO A  56     203.807 208.941 291.103  1.00  2.42           N  
ATOM    336  CA  PRO A  56     203.261 207.873 291.939  1.00  2.42           C  
ATOM    337  C   PRO A  56     202.013 208.317 292.673  1.00  2.42           C  
ATOM    338  O   PRO A  56     201.810 209.499 292.951  1.00  2.42           O  
ATOM    339  CB  PRO A  56     204.400 207.571 292.915  1.00  2.42           C  
ATOM    340  CG  PRO A  56     205.193 208.794 292.948  1.00  2.42           C  
ATOM    341  CD  PRO A  56     205.106 209.416 291.600  1.00  2.42           C  
ATOM    342  N   CYS A  57     201.163 207.348 292.973  1.00 14.21           N  
ATOM    343  CA  CYS A  57     199.944 207.582 293.731  1.00 14.21           C  
ATOM    344  C   CYS A  57     200.128 207.013 295.129  1.00 14.21           C  
ATOM    345  O   CYS A  57     200.426 205.825 295.283  1.00 14.21           O  
ATOM    346  CB  CYS A  57     198.742 206.955 293.028  1.00 14.21           C  
ATOM    347  SG  CYS A  57     198.280 207.843 291.535  1.00 14.21           S  
ATOM    348  N   LYS A  58     199.969 207.864 296.142  1.00 15.50           N  
ATOM    349  CA  LYS A  58     200.168 207.416 297.514  1.00 15.50           C  
ATOM    350  C   LYS A  58     198.984 206.601 298.021  1.00 15.50           C  
ATOM    351  O   LYS A  58     199.170 205.636 298.769  1.00 15.50           O  
ATOM    352  CB  LYS A  58     200.424 208.613 298.424  1.00 15.50           C  
ATOM    353  CG  LYS A  58     201.590 209.467 297.994  1.00 15.50           C  
ATOM    354  CD  LYS A  58     201.842 210.576 298.986  1.00 15.50           C  
ATOM    355  CE  LYS A  58     202.833 210.144 300.041  1.00 15.50           C  
ATOM    356  NZ  LYS A  58     204.182 209.936 299.459  1.00 15.50           N  
ATOM    357  N   TRP A  59     197.767 206.961 297.623  1.00 23.48           N  
ATOM    358  CA  TRP A  59     196.559 206.258 298.044  1.00 23.48           C  
ATOM    359  C   TRP A  59     195.996 205.495 296.852  1.00 23.48           C  
ATOM    360  O   TRP A  59     195.516 206.102 295.889  1.00 23.48           O  
ATOM    361  CB  TRP A  59     195.541 207.240 298.612  1.00 23.48           C  
ATOM    362  CG  TRP A  59     196.155 208.157 299.611  1.00 23.48           C  
ATOM    363  CD1 TRP A  59     196.425 207.880 300.917  1.00 23.48           C  
ATOM    364  CD2 TRP A  59     196.600 209.498 299.384  1.00 23.48           C  
ATOM    365  NE1 TRP A  59     197.006 208.968 301.521  1.00 23.48           N  
ATOM    366  CE2 TRP A  59     197.122 209.975 300.600  1.00 23.48           C  
ATOM    367  CE3 TRP A  59     196.603 210.342 298.271  1.00 23.48           C  
ATOM    368  CZ2 TRP A  59     197.643 211.256 300.735  1.00 23.48           C  
ATOM    369  CZ3 TRP A  59     197.121 211.614 298.407  1.00 23.48           C  
ATOM    370  CH2 TRP A  59     197.634 212.059 299.628  1.00 23.48           C  
ATOM    371  N   VAL A  60     196.041 204.167 296.925  1.00 38.54           N  
ATOM    372  CA  VAL A  60     195.656 203.290 295.825  1.00 38.54           C  
ATOM    373  C   VAL A  60     194.408 202.514 296.224  1.00 38.54           C  
ATOM    374  O   VAL A  60     194.372 201.888 297.290  1.00 38.54           O  
ATOM    375  CB  VAL A  60     196.796 202.328 295.452  1.00 38.54           C  
ATOM    376  CG1 VAL A  60     196.399 201.488 294.252  1.00 38.54           C  
ATOM    377  CG2 VAL A  60     198.070 203.097 295.179  1.00 38.54           C  
ATOM    378  N   THR A  61     193.391 202.547 295.365  1.00 46.66           N  
ATOM    379  CA  THR A  61     192.143 201.825 295.591  1.00 46.66           C  
ATOM    380  C   THR A  61     191.866 200.926 294.396  1.00 46.66           C  
ATOM    381  O   THR A  61     191.591 201.420 293.298  1.00 46.66           O  
ATOM    382  CB  THR A  61     190.975 202.790 295.809  1.00 46.66           C  
ATOM    383  OG1 THR A  61     190.894 203.702 294.707  1.00 46.66           O  
ATOM    384  CG2 THR A  61     191.161 203.567 297.103  1.00 46.66           C  
ATOM    385  N   LYS A  62     191.927 199.611 294.618  1.00 52.19           N  
ATOM    386  CA  LYS A  62     191.667 198.611 293.580  1.00 52.19           C  
ATOM    387  C   LYS A  62     192.591 198.804 292.379  1.00 52.19           C  
ATOM    388  O   LYS A  62     192.156 198.836 291.226  1.00 52.19           O  
ATOM    389  CB  LYS A  62     190.197 198.637 293.152  1.00 52.19           C  
ATOM    390  CG  LYS A  62     189.225 198.227 294.246  1.00 52.19           C  
ATOM    391  CD  LYS A  62     187.783 198.393 293.801  1.00 52.19           C  
ATOM    392  CE  LYS A  62     187.447 199.854 293.554  1.00 52.19           C  
ATOM    393  NZ  LYS A  62     186.013 200.040 293.204  1.00 52.19           N  
ATOM    394  N   ASP A  63     193.889 198.926 292.668  1.00 50.22           N  
ATOM    395  CA  ASP A  63     194.912 199.172 291.648  1.00 50.22           C  
ATOM    396  C   ASP A  63     194.574 200.402 290.812  1.00 50.22           C  
ATOM    397  O   ASP A  63     194.726 200.415 289.589  1.00 50.22           O  
ATOM    398  CB  ASP A  63     195.115 197.945 290.758  1.00 50.22           C  
ATOM    399  CG  ASP A  63     195.850 196.827 291.465  1.00 50.22           C  
ATOM    400  OD1 ASP A  63     196.762 197.124 292.264  1.00 50.22           O  
ATOM    401  OD2 ASP A  63     195.516 195.649 291.220  1.00 50.22           O  
ATOM    402  N   SER A  64     194.100 201.447 291.483  1.00 48.24           N  
ATOM    403  CA  SER A  64     193.805 202.711 290.829  1.00 48.24           C  
ATOM    404  C   SER A  64     194.002 203.835 291.834  1.00 48.24           C  
ATOM    405  O   SER A  64     193.866 203.644 293.045  1.00 48.24           O  
ATOM    406  CB  SER A  64     192.384 202.727 290.253  1.00 48.24           C  
ATOM    407  OG  SER A  64     191.446 202.234 291.194  1.00 48.24           O  
ATOM    408  N   CYS A  65     194.327 205.015 291.315  1.00 42.34           N  
ATOM    409  CA  CYS A  65     194.608 206.158 292.171  1.00 42.34           C  
ATOM    410  C   CYS A  65     193.320 206.687 292.788  1.00 42.34           C  
ATOM    411  O   CYS A  65     192.337 206.938 292.084  1.00 42.34           O  
ATOM    412  CB  CYS A  65     195.311 207.246 291.366  1.00 42.34           C  
ATOM    413  SG  CYS A  65     196.872 206.692 290.641  1.00 42.34           S  
ATOM    414  N   ASN A  66     193.329 206.861 294.111  1.00 47.14           N  
ATOM    415  CA  ASN A  66     192.121 207.227 294.839  1.00 47.14           C  
ATOM    416  C   ASN A  66     191.745 208.691 294.665  1.00 47.14           C  
ATOM    417  O   ASN A  66     190.593 209.052 294.928  1.00 47.14           O  
ATOM    418  CB  ASN A  66     192.292 206.914 296.326  1.00 47.14           C  
ATOM    419  CG  ASN A  66     191.006 207.079 297.113  1.00 47.14           C  
ATOM    420  OD1 ASN A  66     189.910 206.905 296.581  1.00 47.14           O  
ATOM    421  ND2 ASN A  66     191.135 207.421 298.390  1.00 47.14           N  
ATOM    422  N   ASP A  67     192.684 209.534 294.234  1.00 40.90           N  
ATOM    423  CA  ASP A  67     192.423 210.954 293.995  1.00 40.90           C  
ATOM    424  C   ASP A  67     191.978 211.668 295.270  1.00 40.90           C  
ATOM    425  O   ASP A  67     191.188 212.613 295.231  1.00 40.90           O  
ATOM    426  CB  ASP A  67     191.395 211.148 292.879  1.00 40.90           C  
ATOM    427  CG  ASP A  67     191.860 210.576 291.561  1.00 40.90           C  
ATOM    428  OD1 ASP A  67     193.069 210.680 291.264  1.00 40.90           O  
ATOM    429  OD2 ASP A  67     191.022 210.016 290.824  1.00 40.90           O  
ATOM    430  N   SER A  68     192.496 211.219 296.408  1.00 39.52           N  
ATOM    431  CA  SER A  68     192.227 211.881 297.678  1.00 39.52           C  
ATOM    432  C   SER A  68     193.529 212.222 298.395  1.00 39.52           C  
ATOM    433  O   SER A  68     193.999 213.358 298.342  1.00 39.52           O  
ATOM    434  CB  SER A  68     191.346 211.003 298.568  1.00 39.52           C  
ATOM    435  OG  SER A  68     191.084 211.642 299.806  1.00 39.52           O  
ATOM    436  N   THR A  92     199.650 227.410 307.033  1.00 55.48           N  
ATOM    437  CA  THR A  92     198.610 226.388 307.064  1.00 55.48           C  
ATOM    438  C   THR A  92     198.033 226.159 305.674  1.00 55.48           C  
ATOM    439  O   THR A  92     197.076 225.402 305.508  1.00 55.48           O  
ATOM    440  CB  THR A  92     197.466 226.767 308.020  1.00 55.48           C  
ATOM    441  OG1 THR A  92     196.705 227.844 307.458  1.00 55.48           O  
ATOM    442  CG2 THR A  92     198.020 227.193 309.371  1.00 55.48           C  
ATOM    443  N   GLY A  93     198.619 226.816 304.677  1.00 37.62           N  
ATOM    444  CA  GLY A  93     198.171 226.686 303.312  1.00 37.62           C  
ATOM    445  C   GLY A  93     198.637 225.386 302.694  1.00 37.62           C  
ATOM    446  O   GLY A  93     199.204 224.521 303.368  1.00 37.62           O  
ATOM    447  N   PRO A  94     198.398 225.216 301.398  1.00 13.98           N  
ATOM    448  CA  PRO A  94     198.818 223.979 300.738  1.00 13.98           C  
ATOM    449  C   PRO A  94     200.330 223.865 300.669  1.00 13.98           C  
ATOM    450  O   PRO A  94     201.055 224.861 300.632  1.00 13.98           O  
ATOM    451  CB  PRO A  94     198.203 224.098 299.341  1.00 13.98           C  
ATOM    452  CG  PRO A  94     198.084 225.552 299.118  1.00 13.98           C  
ATOM    453  CD  PRO A  94     197.793 226.166 300.454  1.00 13.98           C  
ATOM    454  N   THR A  95     200.802 222.623 300.670  1.00 12.13           N  
ATOM    455  CA  THR A  95     202.206 222.318 300.454  1.00 12.13           C  
ATOM    456  C   THR A  95     202.301 221.172 299.462  1.00 12.13           C  
ATOM    457  O   THR A  95     201.372 220.379 299.310  1.00 12.13           O  
ATOM    458  CB  THR A  95     202.931 221.941 301.753  1.00 12.13           C  
ATOM    459  OG1 THR A  95     202.178 220.942 302.451  1.00 12.13           O  
ATOM    460  CG2 THR A  95     203.110 223.156 302.646  1.00 12.13           C  
ATOM    461  N   GLY A  96     203.441 221.092 298.786  1.00 11.03           N  
ATOM    462  CA  GLY A  96     203.630 220.054 297.797  1.00 11.03           C  
ATOM    463  C   GLY A  96     203.831 218.689 298.422  1.00 11.03           C  
ATOM    464  O   GLY A  96     204.366 218.549 299.520  1.00 11.03           O  
ATOM    465  N   ILE A  97     203.387 217.669 297.701  1.00  5.52           N  
ATOM    466  CA  ILE A  97     203.548 216.283 298.121  1.00  5.52           C  
ATOM    467  C   ILE A  97     204.964 215.827 297.809  1.00  5.52           C  
ATOM    468  O   ILE A  97     205.504 216.124 296.739  1.00  5.52           O  
ATOM    469  CB  ILE A  97     202.516 215.387 297.418  1.00  5.52           C  
ATOM    470  CG1 ILE A  97     201.097 215.827 297.763  1.00  5.52           C  
ATOM    471  CG2 ILE A  97     202.721 213.944 297.798  1.00  5.52           C  
ATOM    472  CD1 ILE A  97     200.041 214.975 297.118  1.00  5.52           C  
ATOM    473  N   LYS A  98     205.568 215.090 298.733  1.00  6.76           N  
ATOM    474  CA  LYS A  98     206.933 214.605 298.581  1.00  6.76           C  
ATOM    475  C   LYS A  98     206.907 213.101 298.364  1.00  6.76           C  
ATOM    476  O   LYS A  98     206.390 212.360 299.204  1.00  6.76           O  
ATOM    477  CB  LYS A  98     207.771 214.959 299.806  1.00  6.76           C  
ATOM    478  CG  LYS A  98     207.771 216.434 300.125  1.00  6.76           C  
ATOM    479  CD  LYS A  98     208.666 216.738 301.302  1.00  6.76           C  
ATOM    480  CE  LYS A  98     208.617 218.210 301.652  1.00  6.76           C  
ATOM    481  NZ  LYS A  98     209.535 218.545 302.772  1.00  6.76           N  
ATOM    482  N   TYR A  99     207.459 212.654 297.241  1.00  4.65           N  
ATOM    483  CA  TYR A  99     207.506 211.236 296.931  1.00  4.65           C  
ATOM    484  C   TYR A  99     208.869 210.613 297.174  1.00  4.65           C  
ATOM    485  O   TYR A  99     208.998 209.394 297.048  1.00  4.65           O  
ATOM    486  CB  TYR A  99     207.097 210.993 295.478  1.00  4.65           C  
ATOM    487  CG  TYR A  99     205.699 211.429 295.145  1.00  4.65           C  
ATOM    488  CD1 TYR A  99     204.605 210.797 295.700  1.00  4.65           C  
ATOM    489  CD2 TYR A  99     205.473 212.455 294.253  1.00  4.65           C  
ATOM    490  CE1 TYR A  99     203.332 211.187 295.390  1.00  4.65           C  
ATOM    491  CE2 TYR A  99     204.205 212.849 293.937  1.00  4.65           C  
ATOM    492  CZ  TYR A  99     203.138 212.214 294.505  1.00  4.65           C  
ATOM    493  OH  TYR A  99     201.864 212.605 294.193  1.00  4.65           O  
ATOM    494  N   ASP A 100     209.878 211.412 297.516  1.00 16.25           N  
ATOM    495  CA  ASP A 100     211.223 210.923 297.820  1.00 16.25           C  
ATOM    496  C   ASP A 100     211.804 210.110 296.666  1.00 16.25           C  
ATOM    497  O   ASP A 100     212.465 209.092 296.864  1.00 16.25           O  
ATOM    498  CB  ASP A 100     211.233 210.105 299.111  1.00 16.25           C  
ATOM    499  CG  ASP A 100     210.919 210.935 300.332  1.00 16.25           C  
ATOM    500  OD1 ASP A 100     211.208 212.148 300.325  1.00 16.25           O  
ATOM    501  OD2 ASP A 100     210.380 210.371 301.304  1.00 16.25           O  
ATOM    502  N   LEU A 101     211.558 210.570 295.446  1.00  6.97           N  
ATOM    503  CA  LEU A 101     212.084 209.930 294.252  1.00  6.97           C  
ATOM    504  C   LEU A 101     212.999 210.900 293.525  1.00  6.97           C  
ATOM    505  O   LEU A 101     212.702 212.093 293.432  1.00  6.97           O  
ATOM    506  CB  LEU A 101     210.960 209.480 293.325  1.00  6.97           C  
ATOM    507  CG  LEU A 101     210.023 208.413 293.876  1.00  6.97           C  
ATOM    508  CD1 LEU A 101     208.976 208.092 292.854  1.00  6.97           C  
ATOM    509  CD2 LEU A 101     210.802 207.176 294.245  1.00  6.97           C  
ATOM    510  N   ASP A 102     214.113 210.387 293.022  1.00 17.40           N  
ATOM    511  CA  ASP A 102     215.042 211.217 292.281  1.00 17.40           C  
ATOM    512  C   ASP A 102     214.701 211.200 290.798  1.00 17.40           C  
ATOM    513  O   ASP A 102     213.809 210.484 290.346  1.00 17.40           O  
ATOM    514  CB  ASP A 102     216.472 210.749 292.505  1.00 17.40           C  
ATOM    515  CG  ASP A 102     216.565 209.264 292.677  1.00 17.40           C  
ATOM    516  OD1 ASP A 102     215.750 208.718 293.441  1.00 17.40           O  
ATOM    517  OD2 ASP A 102     217.434 208.637 292.047  1.00 17.40           O  
ATOM    518  N   ARG A 103     215.426 212.019 290.036  1.00 35.37           N  
ATOM    519  CA  ARG A 103     215.158 212.142 288.610  1.00 35.37           C  
ATOM    520  C   ARG A 103     215.267 210.802 287.901  1.00 35.37           C  
ATOM    521  O   ARG A 103     214.497 210.524 286.977  1.00 35.37           O  
ATOM    522  CB  ARG A 103     216.118 213.155 287.991  1.00 35.37           C  
ATOM    523  CG  ARG A 103     215.835 213.486 286.547  1.00 35.37           C  
ATOM    524  CD  ARG A 103     216.760 214.573 286.047  1.00 35.37           C  
ATOM    525  NE  ARG A 103     216.668 214.742 284.603  1.00 35.37           N  
ATOM    526  CZ  ARG A 103     217.345 214.016 283.725  1.00 35.37           C  
ATOM    527  NH1 ARG A 103     218.166 213.053 284.111  1.00 35.37           N  
ATOM    528  NH2 ARG A 103     217.193 214.258 282.427  1.00 35.37           N  
ATOM    529  N   HIS A 104     216.196 209.951 288.329  1.00 42.21           N  
ATOM    530  CA  HIS A 104     216.393 208.678 287.653  1.00 42.21           C  
ATOM    531  C   HIS A 104     215.320 207.659 288.000  1.00 42.21           C  
ATOM    532  O   HIS A 104     214.952 206.853 287.148  1.00 42.21           O  
ATOM    533  CB  HIS A 104     217.769 208.112 287.973  1.00 42.21           C  
ATOM    534  CG  HIS A 104     218.493 207.593 286.774  1.00 42.21           C  
ATOM    535  ND1 HIS A 104     219.053 208.424 285.830  1.00 42.21           N  
ATOM    536  CD2 HIS A 104     218.739 206.331 286.357  1.00 42.21           C  
ATOM    537  CE1 HIS A 104     219.619 207.697 284.886  1.00 42.21           C  
ATOM    538  NE2 HIS A 104     219.440 206.423 285.180  1.00 42.21           N  
ATOM    539  N   GLN A 105     214.811 207.664 289.230  1.00 42.21           N  
ATOM    540  CA  GLN A 105     213.691 206.787 289.545  1.00 42.21           C  
ATOM    541  C   GLN A 105     212.455 207.173 288.745  1.00 42.21           C  
ATOM    542  O   GLN A 105     211.723 206.303 288.261  1.00 42.21           O  
ATOM    543  CB  GLN A 105     213.411 206.812 291.043  1.00 42.21           C  
ATOM    544  CG  GLN A 105     214.490 206.132 291.855  1.00 42.21           C  
ATOM    545  CD  GLN A 105     214.142 206.012 293.315  1.00 42.21           C  
ATOM    546  OE1 GLN A 105     213.457 205.086 293.723  1.00 42.21           O  
ATOM    547  NE2 GLN A 105     214.624 206.947 294.115  1.00 42.21           N  
ATOM    548  N   TYR A 106     212.226 208.474 288.568  1.00 42.21           N  
ATOM    549  CA  TYR A 106     211.150 208.928 287.699  1.00 42.21           C  
ATOM    550  C   TYR A 106     211.386 208.514 286.254  1.00 42.21           C  
ATOM    551  O   TYR A 106     210.449 208.112 285.560  1.00 42.21           O  
ATOM    552  CB  TYR A 106     211.001 210.440 287.784  1.00 42.21           C  
ATOM    553  CG  TYR A 106     210.288 210.938 289.006  1.00 42.21           C  
ATOM    554  CD1 TYR A 106     208.965 210.628 289.230  1.00 42.21           C  
ATOM    555  CD2 TYR A 106     210.926 211.761 289.911  1.00 42.21           C  
ATOM    556  CE1 TYR A 106     208.311 211.095 290.337  1.00 42.21           C  
ATOM    557  CE2 TYR A 106     210.279 212.231 291.015  1.00 42.21           C  
ATOM    558  CZ  TYR A 106     208.972 211.900 291.223  1.00 42.21           C  
ATOM    559  OH  TYR A 106     208.321 212.370 292.330  1.00 42.21           O  
ATOM    560  N   ASN A 107     212.622 208.632 285.769  1.00 18.07           N  
ATOM    561  CA  ASN A 107     212.901 208.212 284.400  1.00 18.07           C  
ATOM    562  C   ASN A 107     212.659 206.723 284.230  1.00 18.07           C  
ATOM    563  O   ASN A 107     212.114 206.289 283.214  1.00 18.07           O  
ATOM    564  CB  ASN A 107     214.335 208.557 284.010  1.00 18.07           C  
ATOM    565  CG  ASN A 107     214.563 210.037 283.887  1.00 18.07           C  
ATOM    566  OD1 ASN A 107     213.619 210.821 283.836  1.00 18.07           O  
ATOM    567  ND2 ASN A 107     215.823 210.434 283.836  1.00 18.07           N  
ATOM    568  N   TYR A 108     213.064 205.926 285.216  1.00  6.31           N  
ATOM    569  CA  TYR A 108     212.860 204.486 285.146  1.00  6.31           C  
ATOM    570  C   TYR A 108     211.381 204.136 285.136  1.00  6.31           C  
ATOM    571  O   TYR A 108     210.944 203.283 284.359  1.00  6.31           O  
ATOM    572  CB  TYR A 108     213.559 203.800 286.315  1.00  6.31           C  
ATOM    573  CG  TYR A 108     213.487 202.299 286.246  1.00  6.31           C  
ATOM    574  CD1 TYR A 108     214.436 201.575 285.549  1.00  6.31           C  
ATOM    575  CD2 TYR A 108     212.459 201.607 286.859  1.00  6.31           C  
ATOM    576  CE1 TYR A 108     214.370 200.211 285.475  1.00  6.31           C  
ATOM    577  CE2 TYR A 108     212.385 200.243 286.788  1.00  6.31           C  
ATOM    578  CZ  TYR A 108     213.343 199.550 286.098  1.00  6.31           C  
ATOM    579  OH  TYR A 108     213.272 198.183 286.025  1.00  6.31           O  
ATOM    580  N   VAL A 109     210.593 204.763 286.007  1.00  7.20           N  
ATOM    581  CA  VAL A 109     209.179 204.415 286.044  1.00  7.20           C  
ATOM    582  C   VAL A 109     208.473 204.907 284.787  1.00  7.20           C  
ATOM    583  O   VAL A 109     207.572 204.239 284.276  1.00  7.20           O  
ATOM    584  CB  VAL A 109     208.507 204.926 287.330  1.00  7.20           C  
ATOM    585  CG1 VAL A 109     208.546 206.415 287.413  1.00  7.20           C  
ATOM    586  CG2 VAL A 109     207.089 204.459 287.367  1.00  7.20           C  
ATOM    587  N   ASP A 110     208.876 206.061 284.254  1.00 16.68           N  
ATOM    588  CA  ASP A 110     208.319 206.513 282.984  1.00 16.68           C  
ATOM    589  C   ASP A 110     208.653 205.541 281.866  1.00 16.68           C  
ATOM    590  O   ASP A 110     207.794 205.219 281.043  1.00 16.68           O  
ATOM    591  CB  ASP A 110     208.824 207.916 282.648  1.00 16.68           C  
ATOM    592  CG  ASP A 110     209.208 208.073 281.179  1.00 16.68           C  
ATOM    593  OD1 ASP A 110     208.322 207.962 280.304  1.00 16.68           O  
ATOM    594  OD2 ASP A 110     210.402 208.319 280.897  1.00 16.68           O  
ATOM    595  N   ALA A 111     209.889 205.047 281.829  1.00 15.05           N  
ATOM    596  CA  ALA A 111     210.274 204.085 280.803  1.00 15.05           C  
ATOM    597  C   ALA A 111     209.489 202.789 280.929  1.00 15.05           C  
ATOM    598  O   ALA A 111     208.998 202.255 279.929  1.00 15.05           O  
ATOM    599  CB  ALA A 111     211.772 203.810 280.885  1.00 15.05           C  
ATOM    600  N   VAL A 112     209.356 202.269 282.149  1.00 14.09           N  
ATOM    601  CA  VAL A 112     208.635 201.016 282.353  1.00 14.09           C  
ATOM    602  C   VAL A 112     207.161 201.179 282.020  1.00 14.09           C  
ATOM    603  O   VAL A 112     206.563 200.320 281.367  1.00 14.09           O  
ATOM    604  CB  VAL A 112     208.839 200.509 283.788  1.00 14.09           C  
ATOM    605  CG1 VAL A 112     207.918 199.359 284.065  1.00 14.09           C  
ATOM    606  CG2 VAL A 112     210.267 200.087 283.973  1.00 14.09           C  
ATOM    607  N   CYS A 113     206.549 202.276 282.457  1.00 16.88           N  
ATOM    608  CA  CYS A 113     205.135 202.487 282.193  1.00 16.88           C  
ATOM    609  C   CYS A 113     204.870 202.786 280.724  1.00 16.88           C  
ATOM    610  O   CYS A 113     203.782 202.494 280.224  1.00 16.88           O  
ATOM    611  CB  CYS A 113     204.619 203.616 283.074  1.00 16.88           C  
ATOM    612  SG  CYS A 113     202.875 203.944 282.905  1.00 16.88           S  
ATOM    613  N   TYR A 114     205.839 203.369 280.021  1.00 17.29           N  
ATOM    614  CA  TYR A 114     205.724 203.525 278.576  1.00 17.29           C  
ATOM    615  C   TYR A 114     205.796 202.175 277.883  1.00 17.29           C  
ATOM    616  O   TYR A 114     205.003 201.878 276.985  1.00 17.29           O  
ATOM    617  CB  TYR A 114     206.834 204.450 278.077  1.00 17.29           C  
ATOM    618  CG  TYR A 114     206.802 204.780 276.604  1.00 17.29           C  
ATOM    619  CD1 TYR A 114     207.421 203.964 275.675  1.00 17.29           C  
ATOM    620  CD2 TYR A 114     206.175 205.923 276.146  1.00 17.29           C  
ATOM    621  CE1 TYR A 114     207.400 204.268 274.337  1.00 17.29           C  
ATOM    622  CE2 TYR A 114     206.150 206.235 274.810  1.00 17.29           C  
ATOM    623  CZ  TYR A 114     206.766 205.405 273.910  1.00 17.29           C  
ATOM    624  OH  TYR A 114     206.742 205.715 272.574  1.00 17.29           O  
ATOM    625  N   GLU A 115     206.752 201.343 278.289  1.00 42.21           N  
ATOM    626  CA  GLU A 115     206.919 200.040 277.662  1.00 42.21           C  
ATOM    627  C   GLU A 115     205.715 199.142 277.908  1.00 42.21           C  
ATOM    628  O   GLU A 115     205.262 198.441 276.998  1.00 42.21           O  
ATOM    629  CB  GLU A 115     208.193 199.382 278.184  1.00 42.21           C  
ATOM    630  CG  GLU A 115     208.319 197.916 277.862  1.00 42.21           C  
ATOM    631  CD  GLU A 115     208.637 197.669 276.411  1.00 42.21           C  
ATOM    632  OE1 GLU A 115     208.974 198.636 275.698  1.00 42.21           O  
ATOM    633  OE2 GLU A 115     208.556 196.503 275.978  1.00 42.21           O  
ATOM    634  N   ASN A 116     205.176 199.154 279.122  1.00 24.45           N  
ATOM    635  CA  ASN A 116     204.203 198.148 279.527  1.00 24.45           C  
ATOM    636  C   ASN A 116     202.761 198.608 279.357  1.00 24.45           C  
ATOM    637  O   ASN A 116     201.958 197.903 278.742  1.00 24.45           O  
ATOM    638  CB  ASN A 116     204.455 197.741 280.978  1.00 24.45           C  
ATOM    639  CG  ASN A 116     205.714 196.921 281.141  1.00 24.45           C  
ATOM    640  OD1 ASN A 116     206.390 196.602 280.169  1.00 24.45           O  
ATOM    641  ND2 ASN A 116     206.039 196.583 282.375  1.00 24.45           N  
ATOM    642  N   ARG A 117     202.407 199.776 279.888  1.00 13.64           N  
ATOM    643  CA  ARG A 117     201.002 200.153 279.963  1.00 13.64           C  
ATOM    644  C   ARG A 117     200.533 201.082 278.854  1.00 13.64           C  
ATOM    645  O   ARG A 117     199.325 201.173 278.629  1.00 13.64           O  
ATOM    646  CB  ARG A 117     200.694 200.801 281.311  1.00 13.64           C  
ATOM    647  CG  ARG A 117     199.992 199.867 282.266  1.00 13.64           C  
ATOM    648  CD  ARG A 117     200.812 198.626 282.503  1.00 13.64           C  
ATOM    649  NE  ARG A 117     200.150 197.702 283.410  1.00 13.64           N  
ATOM    650  CZ  ARG A 117     200.647 196.528 283.767  1.00 13.64           C  
ATOM    651  NH1 ARG A 117     201.810 196.103 283.307  1.00 13.64           N  
ATOM    652  NH2 ARG A 117     199.958 195.760 284.604  1.00 13.64           N  
ATOM    653  N   LEU A 118     201.427 201.779 278.167  1.00  8.26           N  
ATOM    654  CA  LEU A 118     200.991 202.559 277.019  1.00  8.26           C  
ATOM    655  C   LEU A 118     200.596 201.614 275.895  1.00  8.26           C  
ATOM    656  O   LEU A 118     201.288 200.628 275.629  1.00  8.26           O  
ATOM    657  CB  LEU A 118     202.090 203.508 276.560  1.00  8.26           C  
ATOM    658  CG  LEU A 118     201.645 204.521 275.511  1.00  8.26           C  
ATOM    659  CD1 LEU A 118     200.454 205.295 276.022  1.00  8.26           C  
ATOM    660  CD2 LEU A 118     202.769 205.458 275.171  1.00  8.26           C  
ATOM    661  N   HIS A 119     199.476 201.903 275.244  1.00  8.02           N  
ATOM    662  CA  HIS A 119     198.949 201.001 274.235  1.00  8.02           C  
ATOM    663  C   HIS A 119     199.849 200.976 273.008  1.00  8.02           C  
ATOM    664  O   HIS A 119     200.437 201.987 272.621  1.00  8.02           O  
ATOM    665  CB  HIS A 119     197.537 201.415 273.843  1.00  8.02           C  
ATOM    666  CG  HIS A 119     196.776 200.344 273.132  1.00  8.02           C  
ATOM    667  ND1 HIS A 119     196.553 200.368 271.774  1.00  8.02           N  
ATOM    668  CD2 HIS A 119     196.203 199.207 273.588  1.00  8.02           C  
ATOM    669  CE1 HIS A 119     195.866 199.297 271.425  1.00  8.02           C  
ATOM    670  NE2 HIS A 119     195.641 198.576 272.507  1.00  8.02           N  
ATOM    671  N   TRP A 120     199.955 199.798 272.390  1.00  4.52           N  
ATOM    672  CA  TRP A 120     200.847 199.651 271.246  1.00  4.52           C  
ATOM    673  C   TRP A 120     200.416 200.525 270.080  1.00  4.52           C  
ATOM    674  O   TRP A 120     201.252 200.919 269.262  1.00  4.52           O  
ATOM    675  CB  TRP A 120     200.924 198.190 270.811  1.00  4.52           C  
ATOM    676  CG  TRP A 120     199.616 197.610 270.395  1.00  4.52           C  
ATOM    677  CD1 TRP A 120     198.762 196.889 271.167  1.00  4.52           C  
ATOM    678  CD2 TRP A 120     199.011 197.695 269.101  1.00  4.52           C  
ATOM    679  NE1 TRP A 120     197.660 196.524 270.441  1.00  4.52           N  
ATOM    680  CE2 TRP A 120     197.791 197.004 269.167  1.00  4.52           C  
ATOM    681  CE3 TRP A 120     199.384 198.286 267.893  1.00  4.52           C  
ATOM    682  CZ2 TRP A 120     196.941 196.894 268.075  1.00  4.52           C  
ATOM    683  CZ3 TRP A 120     198.540 198.176 266.815  1.00  4.52           C  
ATOM    684  CH2 TRP A 120     197.333 197.487 266.911  1.00  4.52           C  
ATOM    685  N   PHE A 121     199.124 200.837 269.980  1.00  8.57           N  
ATOM    686  CA  PHE A 121     198.669 201.726 268.918  1.00  8.57           C  
ATOM    687  C   PHE A 121     199.197 203.138 269.122  1.00  8.57           C  
ATOM    688  O   PHE A 121     199.720 203.748 268.185  1.00  8.57           O  
ATOM    689  CB  PHE A 121     197.145 201.724 268.845  1.00  8.57           C  
ATOM    690  CG  PHE A 121     196.604 202.252 267.555  1.00  8.57           C  
ATOM    691  CD1 PHE A 121     196.900 201.626 266.363  1.00  8.57           C  
ATOM    692  CD2 PHE A 121     195.797 203.370 267.532  1.00  8.57           C  
ATOM    693  CE1 PHE A 121     196.410 202.108 265.177  1.00  8.57           C  
ATOM    694  CE2 PHE A 121     195.301 203.854 266.345  1.00  8.57           C  
ATOM    695  CZ  PHE A 121     195.607 203.223 265.169  1.00  8.57           C  
ATOM    696  N   ALA A 122     199.104 203.656 270.348  1.00 42.21           N  
ATOM    697  CA  ALA A 122     199.557 205.015 270.618  1.00 42.21           C  
ATOM    698  C   ALA A 122     201.050 205.169 270.378  1.00 42.21           C  
ATOM    699  O   ALA A 122     201.526 206.281 270.131  1.00 42.21           O  
ATOM    700  CB  ALA A 122     199.208 205.410 272.051  1.00 42.21           C  
ATOM    701  N   LYS A 123     201.803 204.076 270.442  1.00 11.33           N  
ATOM    702  CA  LYS A 123     203.239 204.138 270.215  1.00 11.33           C  
ATOM    703  C   LYS A 123     203.612 203.913 268.758  1.00 11.33           C  
ATOM    704  O   LYS A 123     204.459 204.630 268.222  1.00 11.33           O  
ATOM    705  CB  LYS A 123     203.954 203.105 271.087  1.00 11.33           C  
ATOM    706  CG  LYS A 123     203.517 203.132 272.525  1.00 11.33           C  
ATOM    707  CD  LYS A 123     204.412 202.303 273.413  1.00 11.33           C  
ATOM    708  CE  LYS A 123     204.183 200.836 273.208  1.00 11.33           C  
ATOM    709  NZ  LYS A 123     204.775 200.063 274.317  1.00 11.33           N  
ATOM    710  N   TYR A 124     202.995 202.932 268.103  1.00  8.99           N  
ATOM    711  CA  TYR A 124     203.415 202.492 266.781  1.00  8.99           C  
ATOM    712  C   TYR A 124     202.470 202.941 265.676  1.00  8.99           C  
ATOM    713  O   TYR A 124     202.534 202.409 264.567  1.00  8.99           O  
ATOM    714  CB  TYR A 124     203.563 200.973 266.765  1.00  8.99           C  
ATOM    715  CG  TYR A 124     204.480 200.464 267.843  1.00  8.99           C  
ATOM    716  CD1 TYR A 124     205.697 201.074 268.085  1.00  8.99           C  
ATOM    717  CD2 TYR A 124     204.120 199.388 268.632  1.00  8.99           C  
ATOM    718  CE1 TYR A 124     206.532 200.621 269.071  1.00  8.99           C  
ATOM    719  CE2 TYR A 124     204.950 198.930 269.620  1.00  8.99           C  
ATOM    720  CZ  TYR A 124     206.153 199.551 269.834  1.00  8.99           C  
ATOM    721  OH  TYR A 124     206.988 199.099 270.821  1.00  8.99           O  
ATOM    722  N   PHE A 125     201.593 203.902 265.951  1.00  8.52           N  
ATOM    723  CA  PHE A 125     200.720 204.414 264.900  1.00  8.52           C  
ATOM    724  C   PHE A 125     201.479 204.936 263.684  1.00  8.52           C  
ATOM    725  O   PHE A 125     201.132 204.538 262.558  1.00  8.52           O  
ATOM    726  CB  PHE A 125     199.792 205.472 265.505  1.00  8.52           C  
ATOM    727  CG  PHE A 125     199.206 206.408 264.503  1.00  8.52           C  
ATOM    728  CD1 PHE A 125     198.115 206.033 263.744  1.00  8.52           C  
ATOM    729  CD2 PHE A 125     199.737 207.670 264.325  1.00  8.52           C  
ATOM    730  CE1 PHE A 125     197.577 206.893 262.826  1.00  8.52           C  
ATOM    731  CE2 PHE A 125     199.206 208.533 263.407  1.00  8.52           C  
ATOM    732  CZ  PHE A 125     198.124 208.146 262.655  1.00  8.52           C  
ATOM    733  N   PRO A 126     202.492 205.801 263.811  1.00  6.72           N  
ATOM    734  CA  PRO A 126     203.175 206.281 262.599  1.00  6.72           C  
ATOM    735  C   PRO A 126     203.869 205.192 261.801  1.00  6.72           C  
ATOM    736  O   PRO A 126     203.915 205.279 260.569  1.00  6.72           O  
ATOM    737  CB  PRO A 126     204.179 207.302 263.145  1.00  6.72           C  
ATOM    738  CG  PRO A 126     204.352 206.954 264.555  1.00  6.72           C  
ATOM    739  CD  PRO A 126     203.033 206.454 265.015  1.00  6.72           C  
ATOM    740  N   TYR A 127     204.413 204.167 262.453  1.00  6.95           N  
ATOM    741  CA  TYR A 127     205.068 203.101 261.704  1.00  6.95           C  
ATOM    742  C   TYR A 127     204.048 202.245 260.967  1.00  6.95           C  
ATOM    743  O   TYR A 127     204.294 201.813 259.837  1.00  6.95           O  
ATOM    744  CB  TYR A 127     205.926 202.260 262.643  1.00  6.95           C  
ATOM    745  CG  TYR A 127     206.812 203.113 263.510  1.00  6.95           C  
ATOM    746  CD1 TYR A 127     207.765 203.940 262.948  1.00  6.95           C  
ATOM    747  CD2 TYR A 127     206.678 203.113 264.884  1.00  6.95           C  
ATOM    748  CE1 TYR A 127     208.563 204.733 263.730  1.00  6.95           C  
ATOM    749  CE2 TYR A 127     207.474 203.903 265.672  1.00  6.95           C  
ATOM    750  CZ  TYR A 127     208.414 204.710 265.090  1.00  6.95           C  
ATOM    751  OH  TYR A 127     209.216 205.502 265.872  1.00  6.95           O  
ATOM    752  N   LEU A 128     202.890 202.007 261.583  1.00  7.11           N  
ATOM    753  CA  LEU A 128     201.806 201.343 260.873  1.00  7.11           C  
ATOM    754  C   LEU A 128     201.365 202.154 259.666  1.00  7.11           C  
ATOM    755  O   LEU A 128     201.111 201.597 258.593  1.00  7.11           O  
ATOM    756  CB  LEU A 128     200.628 201.113 261.814  1.00  7.11           C  
ATOM    757  CG  LEU A 128     200.828 200.075 262.910  1.00  7.11           C  
ATOM    758  CD1 LEU A 128     199.721 200.180 263.930  1.00  7.11           C  
ATOM    759  CD2 LEU A 128     200.864 198.694 262.304  1.00  7.11           C  
ATOM    760  N   VAL A 129     201.256 203.474 259.822  1.00  5.67           N  
ATOM    761  CA  VAL A 129     200.847 204.315 258.701  1.00  5.67           C  
ATOM    762  C   VAL A 129     201.880 204.257 257.584  1.00  5.67           C  
ATOM    763  O   VAL A 129     201.530 204.157 256.404  1.00  5.67           O  
ATOM    764  CB  VAL A 129     200.602 205.757 259.175  1.00  5.67           C  
ATOM    765  CG1 VAL A 129     200.372 206.667 257.994  1.00  5.67           C  
ATOM    766  CG2 VAL A 129     199.419 205.800 260.109  1.00  5.67           C  
ATOM    767  N   LEU A 130     203.166 204.319 257.933  1.00  7.44           N  
ATOM    768  CA  LEU A 130     204.210 204.225 256.918  1.00  7.44           C  
ATOM    769  C   LEU A 130     204.157 202.889 256.193  1.00  7.44           C  
ATOM    770  O   LEU A 130     204.287 202.836 254.966  1.00  7.44           O  
ATOM    771  CB  LEU A 130     205.583 204.422 257.552  1.00  7.44           C  
ATOM    772  CG  LEU A 130     206.766 204.303 256.594  1.00  7.44           C  
ATOM    773  CD1 LEU A 130     206.864 205.531 255.717  1.00  7.44           C  
ATOM    774  CD2 LEU A 130     208.052 204.084 257.361  1.00  7.44           C  
ATOM    775  N   LEU A 131     203.966 201.798 256.934  1.00  6.25           N  
ATOM    776  CA  LEU A 131     203.875 200.484 256.308  1.00  6.25           C  
ATOM    777  C   LEU A 131     202.688 200.403 255.357  1.00  6.25           C  
ATOM    778  O   LEU A 131     202.811 199.893 254.236  1.00  6.25           O  
ATOM    779  CB  LEU A 131     203.772 199.406 257.383  1.00  6.25           C  
ATOM    780  CG  LEU A 131     203.584 197.976 256.895  1.00  6.25           C  
ATOM    781  CD1 LEU A 131     204.870 197.456 256.288  1.00  6.25           C  
ATOM    782  CD2 LEU A 131     203.121 197.091 258.031  1.00  6.25           C  
ATOM    783  N   HIS A 132     201.531 200.906 255.787  1.00  5.86           N  
ATOM    784  CA  HIS A 132     200.343 200.855 254.945  1.00  5.86           C  
ATOM    785  C   HIS A 132     200.509 201.701 253.691  1.00  5.86           C  
ATOM    786  O   HIS A 132     200.105 201.285 252.603  1.00  5.86           O  
ATOM    787  CB  HIS A 132     199.122 201.299 255.742  1.00  5.86           C  
ATOM    788  CG  HIS A 132     198.739 200.346 256.827  1.00  5.86           C  
ATOM    789  ND1 HIS A 132     199.206 199.052 256.874  1.00  5.86           N  
ATOM    790  CD2 HIS A 132     197.937 200.495 257.906  1.00  5.86           C  
ATOM    791  CE1 HIS A 132     198.706 198.443 257.934  1.00  5.86           C  
ATOM    792  NE2 HIS A 132     197.932 199.297 258.577  1.00  5.86           N  
ATOM    793  N   THR A 133     201.106 202.887 253.810  1.00  7.62           N  
ATOM    794  CA  THR A 133     201.305 203.708 252.620  1.00  7.62           C  
ATOM    795  C   THR A 133     202.316 203.079 251.675  1.00  7.62           C  
ATOM    796  O   THR A 133     202.149 203.143 250.452  1.00  7.62           O  
ATOM    797  CB  THR A 133     201.753 205.112 253.000  1.00  7.62           C  
ATOM    798  OG1 THR A 133     203.015 205.044 253.667  1.00  7.62           O  
ATOM    799  CG2 THR A 133     200.754 205.727 253.918  1.00  7.62           C  
ATOM    800  N   LEU A 134     203.374 202.472 252.214  1.00  9.29           N  
ATOM    801  CA  LEU A 134     204.337 201.800 251.354  1.00  9.29           C  
ATOM    802  C   LEU A 134     203.687 200.652 250.598  1.00  9.29           C  
ATOM    803  O   LEU A 134     203.914 200.485 249.395  1.00  9.29           O  
ATOM    804  CB  LEU A 134     205.523 201.298 252.173  1.00  9.29           C  
ATOM    805  CG  LEU A 134     206.538 202.358 252.589  1.00  9.29           C  
ATOM    806  CD1 LEU A 134     207.735 201.709 253.253  1.00  9.29           C  
ATOM    807  CD2 LEU A 134     206.967 203.179 251.391  1.00  9.29           C  
ATOM    808  N   ILE A 135     202.861 199.857 251.276  1.00 10.52           N  
ATOM    809  CA  ILE A 135     202.265 198.726 250.577  1.00 10.52           C  
ATOM    810  C   ILE A 135     201.160 199.193 249.628  1.00 10.52           C  
ATOM    811  O   ILE A 135     200.915 198.558 248.596  1.00 10.52           O  
ATOM    812  CB  ILE A 135     201.785 197.672 251.592  1.00 10.52           C  
ATOM    813  CG1 ILE A 135     201.293 196.415 250.883  1.00 10.52           C  
ATOM    814  CG2 ILE A 135     200.713 198.224 252.475  1.00 10.52           C  
ATOM    815  CD1 ILE A 135     200.721 195.385 251.820  1.00 10.52           C  
ATOM    816  N   PHE A 136     200.519 200.329 249.915  1.00  9.43           N  
ATOM    817  CA  PHE A 136     199.593 200.925 248.953  1.00  9.43           C  
ATOM    818  C   PHE A 136     200.316 201.382 247.694  1.00  9.43           C  
ATOM    819  O   PHE A 136     199.834 201.165 246.578  1.00  9.43           O  
ATOM    820  CB  PHE A 136     198.863 202.106 249.587  1.00  9.43           C  
ATOM    821  CG  PHE A 136     197.573 201.742 250.243  1.00  9.43           C  
ATOM    822  CD1 PHE A 136     196.715 200.838 249.653  1.00  9.43           C  
ATOM    823  CD2 PHE A 136     197.217 202.303 251.452  1.00  9.43           C  
ATOM    824  CE1 PHE A 136     195.523 200.507 250.254  1.00  9.43           C  
ATOM    825  CE2 PHE A 136     196.033 201.969 252.057  1.00  9.43           C  
ATOM    826  CZ  PHE A 136     195.186 201.069 251.459  1.00  9.43           C  
ATOM    827  N   LEU A 137     201.469 202.030 247.852  1.00 11.82           N  
ATOM    828  CA  LEU A 137     202.239 202.456 246.688  1.00 11.82           C  
ATOM    829  C   LEU A 137     202.767 201.256 245.913  1.00 11.82           C  
ATOM    830  O   LEU A 137     202.863 201.296 244.679  1.00 11.82           O  
ATOM    831  CB  LEU A 137     203.384 203.367 247.123  1.00 11.82           C  
ATOM    832  CG  LEU A 137     203.007 204.781 247.559  1.00 11.82           C  
ATOM    833  CD1 LEU A 137     204.221 205.513 248.088  1.00 11.82           C  
ATOM    834  CD2 LEU A 137     202.397 205.546 246.408  1.00 11.82           C  
ATOM    835  N   ALA A 138     203.112 200.181 246.621  1.00 17.04           N  
ATOM    836  CA  ALA A 138     203.501 198.946 245.952  1.00 17.04           C  
ATOM    837  C   ALA A 138     202.351 198.395 245.123  1.00 17.04           C  
ATOM    838  O   ALA A 138     202.537 198.004 243.967  1.00 17.04           O  
ATOM    839  CB  ALA A 138     203.968 197.916 246.979  1.00 17.04           C  
ATOM    840  N   CYS A 139     201.146 198.367 245.695  1.00 18.87           N  
ATOM    841  CA  CYS A 139     199.989 197.892 244.944  1.00 18.87           C  
ATOM    842  C   CYS A 139     199.696 198.789 243.751  1.00 18.87           C  
ATOM    843  O   CYS A 139     199.213 198.319 242.717  1.00 18.87           O  
ATOM    844  CB  CYS A 139     198.769 197.805 245.855  1.00 18.87           C  
ATOM    845  SG  CYS A 139     198.900 196.547 247.129  1.00 18.87           S  
ATOM    846  N   SER A 140     199.961 200.086 243.879  1.00 19.82           N  
ATOM    847  CA  SER A 140     199.706 200.990 242.763  1.00 19.82           C  
ATOM    848  C   SER A 140     200.690 200.763 241.621  1.00 19.82           C  
ATOM    849  O   SER A 140     200.284 200.634 240.462  1.00 19.82           O  
ATOM    850  CB  SER A 140     199.752 202.442 243.238  1.00 19.82           C  
ATOM    851  OG  SER A 140     198.529 202.816 243.841  1.00 19.82           O  
ATOM    852  N   ASN A 141     201.987 200.698 241.921  1.00 18.51           N  
ATOM    853  CA  ASN A 141     203.008 200.679 240.878  1.00 18.51           C  
ATOM    854  C   ASN A 141     203.563 199.290 240.592  1.00 18.51           C  
ATOM    855  O   ASN A 141     204.574 199.171 239.887  1.00 18.51           O  
ATOM    856  CB  ASN A 141     204.148 201.626 241.238  1.00 18.51           C  
ATOM    857  CG  ASN A 141     203.691 203.055 241.354  1.00 18.51           C  
ATOM    858  OD1 ASN A 141     202.621 203.413 240.870  1.00 18.51           O  
ATOM    859  ND2 ASN A 141     204.500 203.885 241.994  1.00 18.51           N  
ATOM    860  N   PHE A 142     202.930 198.239 241.112  1.00 23.96           N  
ATOM    861  CA  PHE A 142     203.402 196.891 240.832  1.00 23.96           C  
ATOM    862  C   PHE A 142     203.380 196.591 239.341  1.00 23.96           C  
ATOM    863  O   PHE A 142     204.336 196.024 238.803  1.00 23.96           O  
ATOM    864  CB  PHE A 142     202.556 195.881 241.600  1.00 23.96           C  
ATOM    865  CG  PHE A 142     202.955 194.459 241.369  1.00 23.96           C  
ATOM    866  CD1 PHE A 142     204.271 194.066 241.512  1.00 23.96           C  
ATOM    867  CD2 PHE A 142     202.011 193.511 241.025  1.00 23.96           C  
ATOM    868  CE1 PHE A 142     204.637 192.757 241.305  1.00 23.96           C  
ATOM    869  CE2 PHE A 142     202.373 192.201 240.820  1.00 23.96           C  
ATOM    870  CZ  PHE A 142     203.688 191.823 240.959  1.00 23.96           C  
ATOM    871  N   TRP A 143     202.305 196.972 238.651  1.00 23.66           N  
ATOM    872  CA  TRP A 143     202.223 196.708 237.221  1.00 23.66           C  
ATOM    873  C   TRP A 143     203.149 197.605 236.411  1.00 23.66           C  
ATOM    874  O   TRP A 143     203.514 197.244 235.291  1.00 23.66           O  
ATOM    875  CB  TRP A 143     200.780 196.860 236.736  1.00 23.66           C  
ATOM    876  CG  TRP A 143     200.289 198.271 236.658  1.00 23.66           C  
ATOM    877  CD1 TRP A 143     200.678 199.324 237.428  1.00 23.66           C  
ATOM    878  CD2 TRP A 143     199.313 198.782 235.747  1.00 23.66           C  
ATOM    879  NE1 TRP A 143     200.011 200.460 237.052  1.00 23.66           N  
ATOM    880  CE2 TRP A 143     199.163 200.152 236.022  1.00 23.66           C  
ATOM    881  CE3 TRP A 143     198.551 198.212 234.725  1.00 23.66           C  
ATOM    882  CZ2 TRP A 143     198.283 200.962 235.314  1.00 23.66           C  
ATOM    883  CZ3 TRP A 143     197.680 199.014 234.026  1.00 23.66           C  
ATOM    884  CH2 TRP A 143     197.552 200.375 234.321  1.00 23.66           C  
ATOM    885  N   PHE A 144     203.533 198.762 236.945  1.00 27.62           N  
ATOM    886  CA  PHE A 144     204.494 199.609 236.253  1.00 27.62           C  
ATOM    887  C   PHE A 144     205.914 199.090 236.397  1.00 27.62           C  
ATOM    888  O   PHE A 144     206.723 199.251 235.479  1.00 27.62           O  
ATOM    889  CB  PHE A 144     204.416 201.042 236.775  1.00 27.62           C  
ATOM    890  CG  PHE A 144     203.240 201.812 236.260  1.00 27.62           C  
ATOM    891  CD1 PHE A 144     202.550 201.382 235.144  1.00 27.62           C  
ATOM    892  CD2 PHE A 144     202.828 202.971 236.890  1.00 27.62           C  
ATOM    893  CE1 PHE A 144     201.472 202.090 234.666  1.00 27.62           C  
ATOM    894  CE2 PHE A 144     201.749 203.684 236.417  1.00 27.62           C  
ATOM    895  CZ  PHE A 144     201.069 203.241 235.304  1.00 27.62           C  
ATOM    896  N   LYS A 145     206.242 198.480 237.535  1.00 26.29           N  
ATOM    897  CA  LYS A 145     207.587 197.954 237.727  1.00 26.29           C  
ATOM    898  C   LYS A 145     207.730 196.503 237.290  1.00 26.29           C  
ATOM    899  O   LYS A 145     208.855 196.047 237.070  1.00 26.29           O  
ATOM    900  CB  LYS A 145     208.005 198.091 239.192  1.00 26.29           C  
ATOM    901  CG  LYS A 145     207.898 199.508 239.722  1.00 26.29           C  
ATOM    902  CD  LYS A 145     208.581 200.499 238.806  1.00 26.29           C  
ATOM    903  CE  LYS A 145     208.320 201.924 239.251  1.00 26.29           C  
ATOM    904  NZ  LYS A 145     208.898 202.917 238.303  1.00 26.29           N  
ATOM    905  N   PHE A 146     206.634 195.782 237.146  1.00 24.08           N  
ATOM    906  CA  PHE A 146     206.695 194.401 236.695  1.00 24.08           C  
ATOM    907  C   PHE A 146     207.077 194.383 235.222  1.00 24.08           C  
ATOM    908  O   PHE A 146     206.316 194.895 234.393  1.00 24.08           O  
ATOM    909  CB  PHE A 146     205.344 193.740 236.913  1.00 24.08           C  
ATOM    910  CG  PHE A 146     205.387 192.247 236.964  1.00 24.08           C  
ATOM    911  CD1 PHE A 146     206.355 191.591 237.693  1.00 24.08           C  
ATOM    912  CD2 PHE A 146     204.422 191.499 236.318  1.00 24.08           C  
ATOM    913  CE1 PHE A 146     206.377 190.215 237.752  1.00 24.08           C  
ATOM    914  CE2 PHE A 146     204.437 190.124 236.377  1.00 24.08           C  
ATOM    915  CZ  PHE A 146     205.416 189.481 237.093  1.00 24.08           C  
ATOM    916  N   PRO A 147     208.223 193.808 234.849  1.00 35.07           N  
ATOM    917  CA  PRO A 147     208.679 193.918 233.452  1.00 35.07           C  
ATOM    918  C   PRO A 147     207.724 193.307 232.444  1.00 35.07           C  
ATOM    919  O   PRO A 147     207.575 193.845 231.339  1.00 35.07           O  
ATOM    920  CB  PRO A 147     210.022 193.180 233.473  1.00 35.07           C  
ATOM    921  CG  PRO A 147     209.889 192.210 234.602  1.00 35.07           C  
ATOM    922  CD  PRO A 147     209.103 192.939 235.648  1.00 35.07           C  
ATOM    923  N   ARG A 148     207.058 192.208 232.807  1.00 34.36           N  
ATOM    924  CA  ARG A 148     206.193 191.504 231.867  1.00 34.36           C  
ATOM    925  C   ARG A 148     205.081 192.410 231.357  1.00 34.36           C  
ATOM    926  O   ARG A 148     204.788 192.439 230.157  1.00 34.36           O  
ATOM    927  CB  ARG A 148     205.618 190.259 232.540  1.00 34.36           C  
ATOM    928  CG  ARG A 148     204.586 189.515 231.724  1.00 34.36           C  
ATOM    929  CD  ARG A 148     204.108 188.284 232.469  1.00 34.36           C  
ATOM    930  NE  ARG A 148     203.134 187.516 231.704  1.00 34.36           N  
ATOM    931  CZ  ARG A 148     202.655 186.337 232.076  1.00 34.36           C  
ATOM    932  NH1 ARG A 148     203.051 185.752 233.194  1.00 34.36           N  
ATOM    933  NH2 ARG A 148     201.757 185.730 231.306  1.00 34.36           N  
ATOM    934  N   THR A 149     204.457 193.167 232.255  1.00 29.94           N  
ATOM    935  CA  THR A 149     203.416 194.105 231.866  1.00 29.94           C  
ATOM    936  C   THR A 149     203.953 195.495 231.568  1.00 29.94           C  
ATOM    937  O   THR A 149     203.304 196.248 230.837  1.00 29.94           O  
ATOM    938  CB  THR A 149     202.353 194.199 232.959  1.00 29.94           C  
ATOM    939  OG1 THR A 149     202.955 194.672 234.167  1.00 29.94           O  
ATOM    940  CG2 THR A 149     201.740 192.840 233.210  1.00 29.94           C  
ATOM    941  N   SER A 150     205.119 195.852 232.105  1.00 29.38           N  
ATOM    942  CA  SER A 150     205.720 197.134 231.757  1.00 29.38           C  
ATOM    943  C   SER A 150     206.064 197.191 230.276  1.00 29.38           C  
ATOM    944  O   SER A 150     205.870 198.226 229.625  1.00 29.38           O  
ATOM    945  CB  SER A 150     206.965 197.383 232.605  1.00 29.38           C  
ATOM    946  OG  SER A 150     207.637 198.555 232.182  1.00 29.38           O  
ATOM    947  N   SER A 151     206.582 196.091 229.725  1.00 36.24           N  
ATOM    948  CA  SER A 151     206.870 196.047 228.296  1.00 36.24           C  
ATOM    949  C   SER A 151     205.600 196.241 227.478  1.00 36.24           C  
ATOM    950  O   SER A 151     205.582 197.009 226.509  1.00 36.24           O  
ATOM    951  CB  SER A 151     207.540 194.722 227.938  1.00 36.24           C  
ATOM    952  OG  SER A 151     206.684 193.630 228.222  1.00 36.24           O  
ATOM    953  N   LYS A 152     204.524 195.550 227.857  1.00 31.05           N  
ATOM    954  CA  LYS A 152     203.264 195.698 227.139  1.00 31.05           C  
ATOM    955  C   LYS A 152     202.757 197.130 227.200  1.00 31.05           C  
ATOM    956  O   LYS A 152     202.328 197.685 226.184  1.00 31.05           O  
ATOM    957  CB  LYS A 152     202.217 194.746 227.705  1.00 31.05           C  
ATOM    958  CG  LYS A 152     202.566 193.300 227.521  1.00 31.05           C  
ATOM    959  CD  LYS A 152     201.327 192.446 227.532  1.00 31.05           C  
ATOM    960  CE  LYS A 152     201.667 191.027 227.147  1.00 31.05           C  
ATOM    961  NZ  LYS A 152     200.445 190.235 226.894  1.00 31.05           N  
ATOM    962  N   LEU A 153     202.794 197.744 228.384  1.00 35.12           N  
ATOM    963  CA  LEU A 153     202.296 199.108 228.511  1.00 35.12           C  
ATOM    964  C   LEU A 153     203.129 200.080 227.688  1.00 35.12           C  
ATOM    965  O   LEU A 153     202.580 200.974 227.034  1.00 35.12           O  
ATOM    966  CB  LEU A 153     202.274 199.539 229.976  1.00 35.12           C  
ATOM    967  CG  LEU A 153     201.419 198.737 230.958  1.00 35.12           C  
ATOM    968  CD1 LEU A 153     201.311 199.482 232.270  1.00 35.12           C  
ATOM    969  CD2 LEU A 153     200.044 198.431 230.391  1.00 35.12           C  
ATOM    970  N   GLU A 154     204.456 199.931 227.707  1.00 44.33           N  
ATOM    971  CA  GLU A 154     205.289 200.864 226.954  1.00 44.33           C  
ATOM    972  C   GLU A 154     205.104 200.674 225.453  1.00 44.33           C  
ATOM    973  O   GLU A 154     205.066 201.652 224.699  1.00 44.33           O  
ATOM    974  CB  GLU A 154     206.758 200.722 227.364  1.00 44.33           C  
ATOM    975  CG  GLU A 154     207.461 199.457 226.902  1.00 44.33           C  
ATOM    976  CD  GLU A 154     208.140 199.626 225.555  1.00 44.33           C  
ATOM    977  OE1 GLU A 154     208.291 200.783 225.108  1.00 44.33           O  
ATOM    978  OE2 GLU A 154     208.520 198.605 224.942  1.00 44.33           O  
ATOM    979  N   HIS A 155     204.951 199.425 225.005  1.00 42.28           N  
ATOM    980  CA  HIS A 155     204.680 199.162 223.597  1.00 42.28           C  
ATOM    981  C   HIS A 155     203.349 199.775 223.177  1.00 42.28           C  
ATOM    982  O   HIS A 155     203.250 200.433 222.133  1.00 42.28           O  
ATOM    983  CB  HIS A 155     204.687 197.652 223.357  1.00 42.28           C  
ATOM    984  CG  HIS A 155     204.665 197.259 221.915  1.00 42.28           C  
ATOM    985  ND1 HIS A 155     204.347 195.983 221.500  1.00 42.28           N  
ATOM    986  CD2 HIS A 155     204.935 197.963 220.791  1.00 42.28           C  
ATOM    987  CE1 HIS A 155     204.414 195.922 220.182  1.00 42.28           C  
ATOM    988  NE2 HIS A 155     204.768 197.110 219.728  1.00 42.28           N  
ATOM    989  N   PHE A 156     202.314 199.576 223.996  1.00 44.39           N  
ATOM    990  CA  PHE A 156     200.997 200.119 223.691  1.00 44.39           C  
ATOM    991  C   PHE A 156     201.025 201.638 223.632  1.00 44.39           C  
ATOM    992  O   PHE A 156     200.445 202.238 222.721  1.00 44.39           O  
ATOM    993  CB  PHE A 156     199.986 199.639 224.732  1.00 44.39           C  
ATOM    994  CG  PHE A 156     198.602 200.196 224.545  1.00 44.39           C  
ATOM    995  CD1 PHE A 156     198.236 201.397 225.130  1.00 44.39           C  
ATOM    996  CD2 PHE A 156     197.662 199.511 223.801  1.00 44.39           C  
ATOM    997  CE1 PHE A 156     196.969 201.905 224.961  1.00 44.39           C  
ATOM    998  CE2 PHE A 156     196.392 200.016 223.631  1.00 44.39           C  
ATOM    999  CZ  PHE A 156     196.046 201.213 224.211  1.00 44.39           C  
ATOM   1000  N   VAL A 157     201.685 202.282 224.595  1.00 43.89           N  
ATOM   1001  CA  VAL A 157     201.698 203.740 224.602  1.00 43.89           C  
ATOM   1002  C   VAL A 157     202.523 204.273 223.436  1.00 43.89           C  
ATOM   1003  O   VAL A 157     202.179 205.298 222.842  1.00 43.89           O  
ATOM   1004  CB  VAL A 157     202.182 204.283 225.961  1.00 43.89           C  
ATOM   1005  CG1 VAL A 157     203.643 203.973 226.201  1.00 43.89           C  
ATOM   1006  CG2 VAL A 157     201.939 205.779 226.049  1.00 43.89           C  
ATOM   1007  N   SER A 158     203.601 203.575 223.061  1.00 44.77           N  
ATOM   1008  CA  SER A 158     204.380 203.997 221.901  1.00 44.77           C  
ATOM   1009  C   SER A 158     203.550 203.925 220.626  1.00 44.77           C  
ATOM   1010  O   SER A 158     203.544 204.861 219.814  1.00 44.77           O  
ATOM   1011  CB  SER A 158     205.628 203.127 221.770  1.00 44.77           C  
ATOM   1012  OG  SER A 158     205.267 201.776 221.545  1.00 44.77           O  
ATOM   1013  N   ILE A 159     202.843 202.811 220.432  1.00 43.66           N  
ATOM   1014  CA  ILE A 159     202.025 202.650 219.234  1.00 43.66           C  
ATOM   1015  C   ILE A 159     200.907 203.682 219.208  1.00 43.66           C  
ATOM   1016  O   ILE A 159     200.635 204.300 218.172  1.00 43.66           O  
ATOM   1017  CB  ILE A 159     201.486 201.212 219.150  1.00 43.66           C  
ATOM   1018  CG1 ILE A 159     202.561 200.297 218.572  1.00 43.66           C  
ATOM   1019  CG2 ILE A 159     200.216 201.156 218.327  1.00 43.66           C  
ATOM   1020  CD1 ILE A 159     202.110 198.887 218.375  1.00 43.66           C  
ATOM   1021  N   LEU A 160     200.247 203.891 220.346  1.00 44.23           N  
ATOM   1022  CA  LEU A 160     199.174 204.874 220.403  1.00 44.23           C  
ATOM   1023  C   LEU A 160     199.697 206.278 220.135  1.00 44.23           C  
ATOM   1024  O   LEU A 160     199.017 207.090 219.499  1.00 44.23           O  
ATOM   1025  CB  LEU A 160     198.490 204.807 221.764  1.00 44.23           C  
ATOM   1026  CG  LEU A 160     197.089 205.396 221.852  1.00 44.23           C  
ATOM   1027  CD1 LEU A 160     196.087 204.462 221.203  1.00 44.23           C  
ATOM   1028  CD2 LEU A 160     196.736 205.646 223.302  1.00 44.23           C  
ATOM   1029  N   LEU A 161     200.900 206.589 220.623  1.00 49.24           N  
ATOM   1030  CA  LEU A 161     201.487 207.899 220.372  1.00 49.24           C  
ATOM   1031  C   LEU A 161     201.794 208.093 218.896  1.00 49.24           C  
ATOM   1032  O   LEU A 161     201.512 209.157 218.333  1.00 49.24           O  
ATOM   1033  CB  LEU A 161     202.755 208.074 221.207  1.00 49.24           C  
ATOM   1034  CG  LEU A 161     202.645 208.883 222.501  1.00 49.24           C  
ATOM   1035  CD1 LEU A 161     202.500 210.365 222.193  1.00 49.24           C  
ATOM   1036  CD2 LEU A 161     201.479 208.396 223.346  1.00 49.24           C  
ATOM   1037  N   LYS A 162     202.370 207.078 218.247  1.00 47.97           N  
ATOM   1038  CA  LYS A 162     202.702 207.239 216.835  1.00 47.97           C  
ATOM   1039  C   LYS A 162     201.452 207.236 215.961  1.00 47.97           C  
ATOM   1040  O   LYS A 162     201.468 207.804 214.864  1.00 47.97           O  
ATOM   1041  CB  LYS A 162     203.690 206.160 216.391  1.00 47.97           C  
ATOM   1042  CG  LYS A 162     203.137 204.755 216.358  1.00 47.97           C  
ATOM   1043  CD  LYS A 162     204.230 203.733 216.634  1.00 47.97           C  
ATOM   1044  CE  LYS A 162     205.458 203.974 215.777  1.00 47.97           C  
ATOM   1045  NZ  LYS A 162     206.570 203.056 216.146  1.00 47.97           N  
ATOM   1046  N   CYS A 163     200.363 206.616 216.424  1.00 48.21           N  
ATOM   1047  CA  CYS A 163     199.099 206.708 215.699  1.00 48.21           C  
ATOM   1048  C   CYS A 163     198.440 208.071 215.884  1.00 48.21           C  
ATOM   1049  O   CYS A 163     197.888 208.629 214.931  1.00 48.21           O  
ATOM   1050  CB  CYS A 163     198.145 205.602 216.146  1.00 48.21           C  
ATOM   1051  SG  CYS A 163     198.696 203.928 215.773  1.00 48.21           S  
ATOM   1052  N   PHE A 164     198.485 208.617 217.100  1.00 50.10           N  
ATOM   1053  CA  PHE A 164     197.824 209.890 217.371  1.00 50.10           C  
ATOM   1054  C   PHE A 164     198.461 211.024 216.578  1.00 50.10           C  
ATOM   1055  O   PHE A 164     197.764 211.931 216.108  1.00 50.10           O  
ATOM   1056  CB  PHE A 164     197.870 210.186 218.871  1.00 50.10           C  
ATOM   1057  CG  PHE A 164     197.013 211.346 219.295  1.00 50.10           C  
ATOM   1058  CD1 PHE A 164     195.685 211.154 219.639  1.00 50.10           C  
ATOM   1059  CD2 PHE A 164     197.538 212.623 219.369  1.00 50.10           C  
ATOM   1060  CE1 PHE A 164     194.895 212.215 220.036  1.00 50.10           C  
ATOM   1061  CE2 PHE A 164     196.751 213.688 219.764  1.00 50.10           C  
ATOM   1062  CZ  PHE A 164     195.429 213.482 220.096  1.00 50.10           C  
ATOM   1063  N   ASP A 165     199.781 210.995 216.425  1.00 56.25           N  
ATOM   1064  CA  ASP A 165     200.501 212.016 215.679  1.00 56.25           C  
ATOM   1065  C   ASP A 165     200.666 211.663 214.206  1.00 56.25           C  
ATOM   1066  O   ASP A 165     201.303 212.423 213.470  1.00 56.25           O  
ATOM   1067  CB  ASP A 165     201.877 212.255 216.310  1.00 56.25           C  
ATOM   1068  CG  ASP A 165     202.425 213.639 216.015  1.00 56.25           C  
ATOM   1069  OD1 ASP A 165     201.720 214.436 215.361  1.00 56.25           O  
ATOM   1070  OD2 ASP A 165     203.562 213.932 216.442  1.00 56.25           O  
ATOM   1071  N   SER A 166     200.118 210.536 213.766  1.00 50.91           N  
ATOM   1072  CA  SER A 166     200.267 210.124 212.378  1.00 50.91           C  
ATOM   1073  C   SER A 166     199.567 211.118 211.456  1.00 50.91           C  
ATOM   1074  O   SER A 166     198.413 211.488 211.712  1.00 50.91           O  
ATOM   1075  CB  SER A 166     199.693 208.723 212.175  1.00 50.91           C  
ATOM   1076  OG  SER A 166     199.871 208.285 210.840  1.00 50.91           O  
ATOM   1077  N   PRO A 167     200.226 211.584 210.392  1.00 52.91           N  
ATOM   1078  CA  PRO A 167     199.563 212.521 209.472  1.00 52.91           C  
ATOM   1079  C   PRO A 167     198.374 211.927 208.739  1.00 52.91           C  
ATOM   1080  O   PRO A 167     197.489 212.683 208.320  1.00 52.91           O  
ATOM   1081  CB  PRO A 167     200.685 212.910 208.499  1.00 52.91           C  
ATOM   1082  CG  PRO A 167     201.643 211.768 208.557  1.00 52.91           C  
ATOM   1083  CD  PRO A 167     201.603 211.276 209.974  1.00 52.91           C  
ATOM   1084  N   TRP A 168     198.319 210.608 208.556  1.00 47.64           N  
ATOM   1085  CA  TRP A 168     197.179 210.020 207.865  1.00 47.64           C  
ATOM   1086  C   TRP A 168     195.936 209.952 208.738  1.00 47.64           C  
ATOM   1087  O   TRP A 168     194.825 209.908 208.201  1.00 47.64           O  
ATOM   1088  CB  TRP A 168     197.518 208.621 207.349  1.00 47.64           C  
ATOM   1089  CG  TRP A 168     196.535 208.142 206.322  1.00 47.64           C  
ATOM   1090  CD1 TRP A 168     196.358 208.643 205.062  1.00 47.64           C  
ATOM   1091  CD2 TRP A 168     195.588 207.079 206.465  1.00 47.64           C  
ATOM   1092  NE1 TRP A 168     195.362 207.956 204.414  1.00 47.64           N  
ATOM   1093  CE2 TRP A 168     194.873 206.991 205.253  1.00 47.64           C  
ATOM   1094  CE3 TRP A 168     195.275 206.193 207.498  1.00 47.64           C  
ATOM   1095  CZ2 TRP A 168     193.868 206.052 205.047  1.00 47.64           C  
ATOM   1096  CZ3 TRP A 168     194.276 205.262 207.290  1.00 47.64           C  
ATOM   1097  CH2 TRP A 168     193.585 205.199 206.075  1.00 47.64           C  
ATOM   1098  N   THR A 169     196.093 209.950 210.063  1.00 49.70           N  
ATOM   1099  CA  THR A 169     194.932 209.910 210.948  1.00 49.70           C  
ATOM   1100  C   THR A 169     194.057 211.142 210.766  1.00 49.70           C  
ATOM   1101  O   THR A 169     192.841 211.032 210.566  1.00 49.70           O  
ATOM   1102  CB  THR A 169     195.386 209.800 212.403  1.00 49.70           C  
ATOM   1103  OG1 THR A 169     196.738 210.261 212.520  1.00 49.70           O  
ATOM   1104  CG2 THR A 169     195.295 208.372 212.882  1.00 49.70           C  
ATOM   1105  N   THR A 170     194.662 212.329 210.840  1.00 51.84           N  
ATOM   1106  CA  THR A 170     193.892 213.557 210.687  1.00 51.84           C  
ATOM   1107  C   THR A 170     193.282 213.649 209.296  1.00 51.84           C  
ATOM   1108  O   THR A 170     192.143 214.099 209.143  1.00 51.84           O  
ATOM   1109  CB  THR A 170     194.765 214.779 210.978  1.00 51.84           C  
ATOM   1110  OG1 THR A 170     194.077 215.969 210.569  1.00 51.84           O  
ATOM   1111  CG2 THR A 170     196.093 214.687 210.249  1.00 51.84           C  
ATOM   1112  N   ARG A 171     194.017 213.211 208.272  1.00 55.35           N  
ATOM   1113  CA  ARG A 171     193.486 213.243 206.914  1.00 55.35           C  
ATOM   1114  C   ARG A 171     192.261 212.346 206.781  1.00 55.35           C  
ATOM   1115  O   ARG A 171     191.221 212.767 206.259  1.00 55.35           O  
ATOM   1116  CB  ARG A 171     194.569 212.822 205.921  1.00 55.35           C  
ATOM   1117  CG  ARG A 171     194.187 213.040 204.470  1.00 55.35           C  
ATOM   1118  CD  ARG A 171     195.021 212.184 203.533  1.00 55.35           C  
ATOM   1119  NE  ARG A 171     194.814 212.554 202.139  1.00 55.35           N  
ATOM   1120  CZ  ARG A 171     193.781 212.168 201.403  1.00 55.35           C  
ATOM   1121  NH1 ARG A 171     192.826 211.398 201.901  1.00 55.35           N  
ATOM   1122  NH2 ARG A 171     193.702 212.567 200.137  1.00 55.35           N  
ATOM   1123  N   ALA A 172     192.362 211.105 207.263  1.00 51.97           N  
ATOM   1124  CA  ALA A 172     191.255 210.167 207.123  1.00 51.97           C  
ATOM   1125  C   ALA A 172     190.056 210.576 207.966  1.00 51.97           C  
ATOM   1126  O   ALA A 172     188.911 210.340 207.563  1.00 51.97           O  
ATOM   1127  CB  ALA A 172     191.708 208.757 207.497  1.00 51.97           C  
ATOM   1128  N   LEU A 173     190.286 211.175 209.135  1.00 56.76           N  
ATOM   1129  CA  LEU A 173     189.159 211.613 209.949  1.00 56.76           C  
ATOM   1130  C   LEU A 173     188.536 212.901 209.424  1.00 56.76           C  
ATOM   1131  O   LEU A 173     187.327 213.106 209.587  1.00 56.76           O  
ATOM   1132  CB  LEU A 173     189.588 211.774 211.408  1.00 56.76           C  
ATOM   1133  CG  LEU A 173     189.424 210.522 212.279  1.00 56.76           C  
ATOM   1134  CD1 LEU A 173     188.028 209.938 212.123  1.00 56.76           C  
ATOM   1135  CD2 LEU A 173     190.481 209.466 211.978  1.00 56.76           C  
ATOM   1136  N   SER A 174     189.328 213.775 208.797  1.00 57.60           N  
ATOM   1137  CA  SER A 174     188.772 214.977 208.188  1.00 57.60           C  
ATOM   1138  C   SER A 174     187.950 214.638 206.953  1.00 57.60           C  
ATOM   1139  O   SER A 174     186.845 215.164 206.773  1.00 57.60           O  
ATOM   1140  CB  SER A 174     189.894 215.950 207.831  1.00 57.60           C  
ATOM   1141  OG  SER A 174     189.396 217.052 207.094  1.00 57.60           O  
ATOM   1142  N   GLU A 175     188.474 213.767 206.087  1.00 58.92           N  
ATOM   1143  CA  GLU A 175     187.706 213.349 204.920  1.00 58.92           C  
ATOM   1144  C   GLU A 175     186.439 212.611 205.337  1.00 58.92           C  
ATOM   1145  O   GLU A 175     185.364 212.842 204.771  1.00 58.92           O  
ATOM   1146  CB  GLU A 175     188.568 212.476 204.007  1.00 58.92           C  
ATOM   1147  CG  GLU A 175     189.758 213.200 203.388  1.00 58.92           C  
ATOM   1148  CD  GLU A 175     189.353 214.197 202.316  1.00 58.92           C  
ATOM   1149  OE1 GLU A 175     188.203 214.125 201.833  1.00 58.92           O  
ATOM   1150  OE2 GLU A 175     190.189 215.051 201.953  1.00 58.92           O  
ATOM   1151  N   THR A 176     186.548 211.732 206.332  1.00 59.01           N  
ATOM   1152  CA  THR A 176     185.411 211.000 206.889  1.00 59.01           C  
ATOM   1153  C   THR A 176     184.591 210.287 205.817  1.00 59.01           C  
ATOM   1154  O   THR A 176     184.958 209.205 205.359  1.00 59.01           O  
ATOM   1155  CB  THR A 176     184.483 211.934 207.692  1.00 59.01           C  
ATOM   1156  OG1 THR A 176     185.207 212.496 208.794  1.00 59.01           O  
ATOM   1157  CG2 THR A 176     183.281 211.168 208.222  1.00 59.01           C  
ATOM   1158  N   GLY A 230     193.602 215.264 196.264  1.00 57.05           N  
ATOM   1159  CA  GLY A 230     194.219 214.567 197.377  1.00 57.05           C  
ATOM   1160  C   GLY A 230     195.468 213.799 196.993  1.00 57.05           C  
ATOM   1161  O   GLY A 230     195.387 212.738 196.377  1.00 57.05           O  
ATOM   1162  N   VAL A 231     196.628 214.341 197.357  1.00 57.61           N  
ATOM   1163  CA  VAL A 231     197.918 213.721 197.078  1.00 57.61           C  
ATOM   1164  C   VAL A 231     198.745 213.716 198.358  1.00 57.61           C  
ATOM   1165  O   VAL A 231     198.763 214.702 199.103  1.00 57.61           O  
ATOM   1166  CB  VAL A 231     198.664 214.446 195.934  1.00 57.61           C  
ATOM   1167  CG1 VAL A 231     198.851 215.925 196.254  1.00 57.61           C  
ATOM   1168  CG2 VAL A 231     200.001 213.777 195.649  1.00 57.61           C  
ATOM   1169  N   LEU A 232     199.414 212.596 198.619  1.00 60.74           N  
ATOM   1170  CA  LEU A 232     200.258 212.430 199.791  1.00 60.74           C  
ATOM   1171  C   LEU A 232     201.662 212.026 199.364  1.00 60.74           C  
ATOM   1172  O   LEU A 232     201.893 211.597 198.231  1.00 60.74           O  
ATOM   1173  CB  LEU A 232     199.698 211.370 200.750  1.00 60.74           C  
ATOM   1174  CG  LEU A 232     198.297 211.552 201.336  1.00 60.74           C  
ATOM   1175  CD1 LEU A 232     198.047 213.008 201.713  1.00 60.74           C  
ATOM   1176  CD2 LEU A 232     197.226 211.030 200.386  1.00 60.74           C  
ATOM   1177  N   ASP A 233     202.605 212.177 200.290  1.00 54.53           N  
ATOM   1178  CA  ASP A 233     203.959 211.706 200.049  1.00 54.53           C  
ATOM   1179  C   ASP A 233     203.970 210.187 199.931  1.00 54.53           C  
ATOM   1180  O   ASP A 233     203.206 209.484 200.597  1.00 54.53           O  
ATOM   1181  CB  ASP A 233     204.886 212.158 201.179  1.00 54.53           C  
ATOM   1182  CG  ASP A 233     206.340 211.784 200.936  1.00 54.53           C  
ATOM   1183  OD1 ASP A 233     206.662 211.295 199.833  1.00 54.53           O  
ATOM   1184  OD2 ASP A 233     207.163 211.984 201.854  1.00 54.53           O  
ATOM   1185  N   LYS A 234     204.835 209.677 199.052  1.00 60.07           N  
ATOM   1186  CA  LYS A 234     205.032 208.234 198.987  1.00 60.07           C  
ATOM   1187  C   LYS A 234     205.645 207.714 200.279  1.00 60.07           C  
ATOM   1188  O   LYS A 234     205.266 206.644 200.774  1.00 60.07           O  
ATOM   1189  CB  LYS A 234     205.915 207.870 197.793  1.00 60.07           C  
ATOM   1190  CG  LYS A 234     206.205 206.381 197.683  1.00 60.07           C  
ATOM   1191  CD  LYS A 234     207.173 206.082 196.553  1.00 60.07           C  
ATOM   1192  CE  LYS A 234     207.479 204.594 196.475  1.00 60.07           C  
ATOM   1193  NZ  LYS A 234     208.495 204.286 195.432  1.00 60.07           N  
ATOM   1194  N   LYS A 235     206.599 208.462 200.838  1.00 55.83           N  
ATOM   1195  CA  LYS A 235     207.248 208.037 202.071  1.00 55.83           C  
ATOM   1196  C   LYS A 235     206.258 207.979 203.226  1.00 55.83           C  
ATOM   1197  O   LYS A 235     206.286 207.038 204.024  1.00 55.83           O  
ATOM   1198  CB  LYS A 235     208.412 208.971 202.396  1.00 55.83           C  
ATOM   1199  CG  LYS A 235     209.357 209.179 201.222  1.00 55.83           C  
ATOM   1200  CD  LYS A 235     210.762 209.546 201.675  1.00 55.83           C  
ATOM   1201  CE  LYS A 235     211.727 209.517 200.499  1.00 55.83           C  
ATOM   1202  NZ  LYS A 235     213.149 209.659 200.917  1.00 55.83           N  
ATOM   1203  N   GLU A 236     205.369 208.970 203.330  1.00 57.55           N  
ATOM   1204  CA  GLU A 236     204.374 208.934 204.397  1.00 57.55           C  
ATOM   1205  C   GLU A 236     203.390 207.786 204.200  1.00 57.55           C  
ATOM   1206  O   GLU A 236     202.909 207.208 205.181  1.00 57.55           O  
ATOM   1207  CB  GLU A 236     203.647 210.279 204.491  1.00 57.55           C  
ATOM   1208  CG  GLU A 236     202.553 210.511 203.462  1.00 57.55           C  
ATOM   1209  CD  GLU A 236     201.197 210.030 203.934  1.00 57.55           C  
ATOM   1210  OE1 GLU A 236     200.873 210.245 205.120  1.00 57.55           O  
ATOM   1211  OE2 GLU A 236     200.461 209.427 203.125  1.00 57.55           O  
ATOM   1212  N   GLY A 237     203.089 207.430 202.951  1.00 56.31           N  
ATOM   1213  CA  GLY A 237     202.259 206.262 202.710  1.00 56.31           C  
ATOM   1214  C   GLY A 237     202.944 204.974 203.121  1.00 56.31           C  
ATOM   1215  O   GLY A 237     202.310 204.067 203.669  1.00 56.31           O  
ATOM   1216  N   GLU A 238     204.249 204.872 202.861  1.00 61.81           N  
ATOM   1217  CA  GLU A 238     205.009 203.726 203.349  1.00 61.81           C  
ATOM   1218  C   GLU A 238     205.017 203.691 204.871  1.00 61.81           C  
ATOM   1219  O   GLU A 238     204.928 202.617 205.478  1.00 61.81           O  
ATOM   1220  CB  GLU A 238     206.435 203.769 202.803  1.00 61.81           C  
ATOM   1221  CG  GLU A 238     206.529 203.657 201.291  1.00 61.81           C  
ATOM   1222  CD  GLU A 238     206.185 202.270 200.787  1.00 61.81           C  
ATOM   1223  OE1 GLU A 238     206.242 201.314 201.588  1.00 61.81           O  
ATOM   1224  OE2 GLU A 238     205.858 202.135 199.589  1.00 61.81           O  
ATOM   1225  N   GLN A 239     205.125 204.862 205.503  1.00 52.25           N  
ATOM   1226  CA  GLN A 239     205.039 204.941 206.957  1.00 52.25           C  
ATOM   1227  C   GLN A 239     203.700 204.416 207.452  1.00 52.25           C  
ATOM   1228  O   GLN A 239     203.644 203.643 208.414  1.00 52.25           O  
ATOM   1229  CB  GLN A 239     205.238 206.385 207.423  1.00 52.25           C  
ATOM   1230  CG  GLN A 239     206.579 207.002 207.069  1.00 52.25           C  
ATOM   1231  CD  GLN A 239     207.710 206.505 207.944  1.00 52.25           C  
ATOM   1232  OE1 GLN A 239     207.491 205.767 208.904  1.00 52.25           O  
ATOM   1233  NE2 GLN A 239     208.932 206.913 207.618  1.00 52.25           N  
ATOM   1234  N   ALA A 240     202.609 204.827 206.805  1.00 47.82           N  
ATOM   1235  CA  ALA A 240     201.284 204.386 207.228  1.00 47.82           C  
ATOM   1236  C   ALA A 240     201.098 202.889 207.010  1.00 47.82           C  
ATOM   1237  O   ALA A 240     200.453 202.216 207.820  1.00 47.82           O  
ATOM   1238  CB  ALA A 240     200.208 205.178 206.489  1.00 47.82           C  
ATOM   1239  N   LYS A 241     201.641 202.351 205.916  1.00 50.81           N  
ATOM   1240  CA  LYS A 241     201.550 200.910 205.687  1.00 50.81           C  
ATOM   1241  C   LYS A 241     202.342 200.136 206.736  1.00 50.81           C  
ATOM   1242  O   LYS A 241     201.870 199.115 207.261  1.00 50.81           O  
ATOM   1243  CB  LYS A 241     202.038 200.575 204.279  1.00 50.81           C  
ATOM   1244  CG  LYS A 241     201.721 199.162 203.824  1.00 50.81           C  
ATOM   1245  CD  LYS A 241     202.120 198.956 202.372  1.00 50.81           C  
ATOM   1246  CE  LYS A 241     201.802 197.548 201.898  1.00 50.81           C  
ATOM   1247  NZ  LYS A 241     202.205 197.342 200.479  1.00 50.81           N  
ATOM   1248  N   ALA A 242     203.544 200.615 207.062  1.00 45.08           N  
ATOM   1249  CA  ALA A 242     204.313 200.011 208.142  1.00 45.08           C  
ATOM   1250  C   ALA A 242     203.556 200.094 209.457  1.00 45.08           C  
ATOM   1251  O   ALA A 242     203.605 199.167 210.270  1.00 45.08           O  
ATOM   1252  CB  ALA A 242     205.673 200.693 208.265  1.00 45.08           C  
ATOM   1253  N   LEU A 243     202.851 201.202 209.683  1.00 45.48           N  
ATOM   1254  CA  LEU A 243     202.081 201.362 210.910  1.00 45.48           C  
ATOM   1255  C   LEU A 243     200.912 200.386 210.958  1.00 45.48           C  
ATOM   1256  O   LEU A 243     200.587 199.850 212.022  1.00 45.48           O  
ATOM   1257  CB  LEU A 243     201.598 202.804 211.027  1.00 45.48           C  
ATOM   1258  CG  LEU A 243     201.687 203.433 212.415  1.00 45.48           C  
ATOM   1259  CD1 LEU A 243     203.060 203.196 213.011  1.00 45.48           C  
ATOM   1260  CD2 LEU A 243     201.397 204.919 212.339  1.00 45.48           C  
ATOM   1261  N   PHE A 244     200.267 200.147 209.817  1.00 42.89           N  
ATOM   1262  CA  PHE A 244     199.210 199.141 209.770  1.00 42.89           C  
ATOM   1263  C   PHE A 244     199.762 197.757 210.089  1.00 42.89           C  
ATOM   1264  O   PHE A 244     199.150 196.991 210.846  1.00 42.89           O  
ATOM   1265  CB  PHE A 244     198.533 199.148 208.399  1.00 42.89           C  
ATOM   1266  CG  PHE A 244     197.340 200.055 208.320  1.00 42.89           C  
ATOM   1267  CD1 PHE A 244     197.499 201.420 208.171  1.00 42.89           C  
ATOM   1268  CD2 PHE A 244     196.059 199.539 208.393  1.00 42.89           C  
ATOM   1269  CE1 PHE A 244     196.405 202.253 208.099  1.00 42.89           C  
ATOM   1270  CE2 PHE A 244     194.962 200.366 208.322  1.00 42.89           C  
ATOM   1271  CZ  PHE A 244     195.134 201.726 208.175  1.00 42.89           C  
ATOM   1272  N   GLU A 245     200.928 197.425 209.529  1.00 50.40           N  
ATOM   1273  CA  GLU A 245     201.551 196.141 209.847  1.00 50.40           C  
ATOM   1274  C   GLU A 245     201.913 196.055 211.326  1.00 50.40           C  
ATOM   1275  O   GLU A 245     201.735 195.006 211.961  1.00 50.40           O  
ATOM   1276  CB  GLU A 245     202.788 195.929 208.976  1.00 50.40           C  
ATOM   1277  CG  GLU A 245     202.491 195.883 207.486  1.00 50.40           C  
ATOM   1278  CD  GLU A 245     203.697 195.476 206.661  1.00 50.40           C  
ATOM   1279  OE1 GLU A 245     204.788 195.306 207.244  1.00 50.40           O  
ATOM   1280  OE2 GLU A 245     203.553 195.324 205.430  1.00 50.40           O  
ATOM   1281  N   LYS A 246     202.429 197.151 211.886  1.00 42.77           N  
ATOM   1282  CA  LYS A 246     202.778 197.183 213.302  1.00 42.77           C  
ATOM   1283  C   LYS A 246     201.555 196.960 214.175  1.00 42.77           C  
ATOM   1284  O   LYS A 246     201.618 196.227 215.165  1.00 42.77           O  
ATOM   1285  CB  LYS A 246     203.435 198.517 213.652  1.00 42.77           C  
ATOM   1286  CG  LYS A 246     204.859 198.669 213.164  1.00 42.77           C  
ATOM   1287  CD  LYS A 246     205.411 200.037 213.528  1.00 42.77           C  
ATOM   1288  CE  LYS A 246     206.888 200.143 213.198  1.00 42.77           C  
ATOM   1289  NZ  LYS A 246     207.443 201.469 213.572  1.00 42.77           N  
ATOM   1290  N   VAL A 247     200.437 197.604 213.837  1.00 41.01           N  
ATOM   1291  CA  VAL A 247     199.223 197.422 214.621  1.00 41.01           C  
ATOM   1292  C   VAL A 247     198.705 195.999 214.477  1.00 41.01           C  
ATOM   1293  O   VAL A 247     198.168 195.429 215.434  1.00 41.01           O  
ATOM   1294  CB  VAL A 247     198.168 198.469 214.223  1.00 41.01           C  
ATOM   1295  CG1 VAL A 247     196.850 198.188 214.913  1.00 41.01           C  
ATOM   1296  CG2 VAL A 247     198.656 199.859 214.580  1.00 41.01           C  
ATOM   1297  N   LYS A 248     198.864 195.393 213.298  1.00 46.79           N  
ATOM   1298  CA  LYS A 248     198.507 193.984 213.145  1.00 46.79           C  
ATOM   1299  C   LYS A 248     199.322 193.109 214.091  1.00 46.79           C  
ATOM   1300  O   LYS A 248     198.775 192.252 214.799  1.00 46.79           O  
ATOM   1301  CB  LYS A 248     198.721 193.538 211.699  1.00 46.79           C  
ATOM   1302  CG  LYS A 248     197.642 193.962 210.727  1.00 46.79           C  
ATOM   1303  CD  LYS A 248     197.894 193.335 209.366  1.00 46.79           C  
ATOM   1304  CE  LYS A 248     196.700 193.485 208.442  1.00 46.79           C  
ATOM   1305  NZ  LYS A 248     196.938 192.816 207.134  1.00 46.79           N  
ATOM   1306  N   LYS A 249     200.639 193.322 214.117  1.00 47.21           N  
ATOM   1307  CA  LYS A 249     201.498 192.540 215.001  1.00 47.21           C  
ATOM   1308  C   LYS A 249     201.140 192.773 216.461  1.00 47.21           C  
ATOM   1309  O   LYS A 249     201.113 191.832 217.262  1.00 47.21           O  
ATOM   1310  CB  LYS A 249     202.967 192.883 214.750  1.00 47.21           C  
ATOM   1311  CG  LYS A 249     203.587 192.138 213.581  1.00 47.21           C  
ATOM   1312  CD  LYS A 249     203.480 190.635 213.789  1.00 47.21           C  
ATOM   1313  CE  LYS A 249     204.082 189.867 212.632  1.00 47.21           C  
ATOM   1314  NZ  LYS A 249     204.003 188.399 212.864  1.00 47.21           N  
ATOM   1315  N   PHE A 250     200.868 194.027 216.824  1.00 46.24           N  
ATOM   1316  CA  PHE A 250     200.510 194.351 218.198  1.00 46.24           C  
ATOM   1317  C   PHE A 250     199.219 193.660 218.608  1.00 46.24           C  
ATOM   1318  O   PHE A 250     199.133 193.090 219.700  1.00 46.24           O  
ATOM   1319  CB  PHE A 250     200.382 195.864 218.350  1.00 46.24           C  
ATOM   1320  CG  PHE A 250     200.083 196.311 219.746  1.00 46.24           C  
ATOM   1321  CD1 PHE A 250     201.080 196.344 220.703  1.00 46.24           C  
ATOM   1322  CD2 PHE A 250     198.808 196.706 220.103  1.00 46.24           C  
ATOM   1323  CE1 PHE A 250     200.810 196.757 221.990  1.00 46.24           C  
ATOM   1324  CE2 PHE A 250     198.534 197.119 221.389  1.00 46.24           C  
ATOM   1325  CZ  PHE A 250     199.537 197.142 222.333  1.00 46.24           C  
ATOM   1326  N   ARG A 251     198.206 193.693 217.744  1.00 47.63           N  
ATOM   1327  CA  ARG A 251     196.950 193.028 218.063  1.00 47.63           C  
ATOM   1328  C   ARG A 251     197.145 191.524 218.190  1.00 47.63           C  
ATOM   1329  O   ARG A 251     196.539 190.883 219.056  1.00 47.63           O  
ATOM   1330  CB  ARG A 251     195.899 193.347 217.002  1.00 47.63           C  
ATOM   1331  CG  ARG A 251     194.526 192.801 217.335  1.00 47.63           C  
ATOM   1332  CD  ARG A 251     193.549 193.001 216.195  1.00 47.63           C  
ATOM   1333  NE  ARG A 251     192.218 192.535 216.558  1.00 47.63           N  
ATOM   1334  CZ  ARG A 251     191.216 192.386 215.704  1.00 47.63           C  
ATOM   1335  NH1 ARG A 251     191.362 192.646 214.415  1.00 47.63           N  
ATOM   1336  NH2 ARG A 251     190.039 191.960 216.153  1.00 47.63           N  
ATOM   1337  N   THR A 252     197.981 190.941 217.329  1.00 47.16           N  
ATOM   1338  CA  THR A 252     198.246 189.509 217.429  1.00 47.16           C  
ATOM   1339  C   THR A 252     198.951 189.167 218.737  1.00 47.16           C  
ATOM   1340  O   THR A 252     198.635 188.158 219.378  1.00 47.16           O  
ATOM   1341  CB  THR A 252     199.081 189.044 216.238  1.00 47.16           C  
ATOM   1342  OG1 THR A 252     198.482 189.508 215.021  1.00 47.16           O  
ATOM   1343  CG2 THR A 252     199.158 187.527 216.210  1.00 47.16           C  
ATOM   1344  N   HIS A 253     199.908 190.001 219.148  1.00 47.14           N  
ATOM   1345  CA  HIS A 253     200.711 189.696 220.329  1.00 47.14           C  
ATOM   1346  C   HIS A 253     199.939 189.946 221.619  1.00 47.14           C  
ATOM   1347  O   HIS A 253     200.140 189.241 222.614  1.00 47.14           O  
ATOM   1348  CB  HIS A 253     201.997 190.523 220.303  1.00 47.14           C  
ATOM   1349  CG  HIS A 253     202.642 190.688 221.644  1.00 47.14           C  
ATOM   1350  ND1 HIS A 253     202.872 189.629 222.497  1.00 47.14           N  
ATOM   1351  CD2 HIS A 253     203.112 191.789 222.276  1.00 47.14           C  
ATOM   1352  CE1 HIS A 253     203.450 190.072 223.599  1.00 47.14           C  
ATOM   1353  NE2 HIS A 253     203.608 191.379 223.490  1.00 47.14           N  
ATOM   1354  N   VAL A 254     199.052 190.936 221.621  1.00 46.19           N  
ATOM   1355  CA  VAL A 254     198.430 191.386 222.859  1.00 46.19           C  
ATOM   1356  C   VAL A 254     197.149 190.624 223.192  1.00 46.19           C  
ATOM   1357  O   VAL A 254     196.889 190.343 224.366  1.00 46.19           O  
ATOM   1358  CB  VAL A 254     198.173 192.899 222.773  1.00 46.19           C  
ATOM   1359  CG1 VAL A 254     197.288 193.361 223.907  1.00 46.19           C  
ATOM   1360  CG2 VAL A 254     199.487 193.645 222.808  1.00 46.19           C  
ATOM   1361  N   GLU A 255     196.355 190.252 222.187  1.00 51.35           N  
ATOM   1362  CA  GLU A 255     195.049 189.660 222.452  1.00 51.35           C  
ATOM   1363  C   GLU A 255     195.138 188.335 223.196  1.00 51.35           C  
ATOM   1364  O   GLU A 255     194.125 187.870 223.726  1.00 51.35           O  
ATOM   1365  CB  GLU A 255     194.280 189.462 221.146  1.00 51.35           C  
ATOM   1366  CG  GLU A 255     193.625 190.722 220.608  1.00 51.35           C  
ATOM   1367  CD  GLU A 255     192.859 190.474 219.324  1.00 51.35           C  
ATOM   1368  OE1 GLU A 255     193.189 189.503 218.610  1.00 51.35           O  
ATOM   1369  OE2 GLU A 255     191.923 191.247 219.030  1.00 51.35           O  
ATOM   1370  N   GLU A 256     196.311 187.707 223.240  1.00 54.99           N  
ATOM   1371  CA  GLU A 256     196.490 186.493 224.023  1.00 54.99           C  
ATOM   1372  C   GLU A 256     196.943 186.765 225.452  1.00 54.99           C  
ATOM   1373  O   GLU A 256     196.943 185.841 226.273  1.00 54.99           O  
ATOM   1374  CB  GLU A 256     197.505 185.568 223.335  1.00 54.99           C  
ATOM   1375  CG  GLU A 256     197.497 184.126 223.831  1.00 54.99           C  
ATOM   1376  CD  GLU A 256     198.575 183.278 223.186  1.00 54.99           C  
ATOM   1377  OE1 GLU A 256     199.104 183.687 222.131  1.00 54.99           O  
ATOM   1378  OE2 GLU A 256     198.897 182.204 223.736  1.00 54.99           O  
ATOM   1379  N   GLY A 257     197.302 188.007 225.771  1.00 49.70           N  
ATOM   1380  CA  GLY A 257     197.921 188.335 227.041  1.00 49.70           C  
ATOM   1381  C   GLY A 257     197.158 187.957 228.293  1.00 49.70           C  
ATOM   1382  O   GLY A 257     197.579 187.057 229.026  1.00 49.70           O  
ATOM   1383  N   ASP A 258     196.033 188.631 228.543  1.00 41.71           N  
ATOM   1384  CA  ASP A 258     195.237 188.437 229.757  1.00 41.71           C  
ATOM   1385  C   ASP A 258     196.071 188.650 231.021  1.00 41.71           C  
ATOM   1386  O   ASP A 258     195.816 188.036 232.058  1.00 41.71           O  
ATOM   1387  CB  ASP A 258     194.582 187.051 229.772  1.00 41.71           C  
ATOM   1388  CG  ASP A 258     193.513 186.917 230.839  1.00 41.71           C  
ATOM   1389  OD1 ASP A 258     193.029 187.954 231.334  1.00 41.71           O  
ATOM   1390  OD2 ASP A 258     193.166 185.772 231.194  1.00 41.71           O  
ATOM   1391  N   ILE A 259     197.079 189.516 230.962  1.00 37.16           N  
ATOM   1392  CA  ILE A 259     198.006 189.697 232.067  1.00 37.16           C  
ATOM   1393  C   ILE A 259     197.904 191.091 232.675  1.00 37.16           C  
ATOM   1394  O   ILE A 259     197.888 191.229 233.899  1.00 37.16           O  
ATOM   1395  CB  ILE A 259     199.457 189.380 231.639  1.00 37.16           C  
ATOM   1396  CG1 ILE A 259     200.403 189.519 232.830  1.00 37.16           C  
ATOM   1397  CG2 ILE A 259     199.904 190.252 230.477  1.00 37.16           C  
ATOM   1398  CD1 ILE A 259     200.046 188.620 233.988  1.00 37.16           C  
ATOM   1399  N   VAL A 260     197.830 192.135 231.850  1.00 27.94           N  
ATOM   1400  CA  VAL A 260     197.697 193.484 232.393  1.00 27.94           C  
ATOM   1401  C   VAL A 260     196.364 193.635 233.115  1.00 27.94           C  
ATOM   1402  O   VAL A 260     196.289 194.222 234.203  1.00 27.94           O  
ATOM   1403  CB  VAL A 260     197.865 194.528 231.276  1.00 27.94           C  
ATOM   1404  CG1 VAL A 260     197.707 195.924 231.830  1.00 27.94           C  
ATOM   1405  CG2 VAL A 260     199.218 194.369 230.619  1.00 27.94           C  
ATOM   1406  N   TYR A 261     195.297 193.091 232.531  1.00 28.51           N  
ATOM   1407  CA  TYR A 261     193.989 193.149 233.171  1.00 28.51           C  
ATOM   1408  C   TYR A 261     193.996 192.412 234.503  1.00 28.51           C  
ATOM   1409  O   TYR A 261     193.460 192.908 235.500  1.00 28.51           O  
ATOM   1410  CB  TYR A 261     192.929 192.574 232.231  1.00 28.51           C  
ATOM   1411  CG  TYR A 261     191.597 192.292 232.882  1.00 28.51           C  
ATOM   1412  CD1 TYR A 261     190.662 193.298 233.058  1.00 28.51           C  
ATOM   1413  CD2 TYR A 261     191.268 191.013 233.301  1.00 28.51           C  
ATOM   1414  CE1 TYR A 261     189.445 193.043 233.646  1.00 28.51           C  
ATOM   1415  CE2 TYR A 261     190.053 190.749 233.891  1.00 28.51           C  
ATOM   1416  CZ  TYR A 261     189.146 191.767 234.060  1.00 28.51           C  
ATOM   1417  OH  TYR A 261     187.930 191.508 234.644  1.00 28.51           O  
ATOM   1418  N   ARG A 262     194.599 191.221 234.542  1.00 34.58           N  
ATOM   1419  CA  ARG A 262     194.645 190.468 235.792  1.00 34.58           C  
ATOM   1420  C   ARG A 262     195.478 191.187 236.843  1.00 34.58           C  
ATOM   1421  O   ARG A 262     195.117 191.197 238.025  1.00 34.58           O  
ATOM   1422  CB  ARG A 262     195.189 189.061 235.552  1.00 34.58           C  
ATOM   1423  CG  ARG A 262     194.220 188.127 234.851  1.00 34.58           C  
ATOM   1424  CD  ARG A 262     194.553 186.674 235.148  1.00 34.58           C  
ATOM   1425  NE  ARG A 262     195.993 186.454 235.213  1.00 34.58           N  
ATOM   1426  CZ  ARG A 262     196.750 186.109 234.181  1.00 34.58           C  
ATOM   1427  NH1 ARG A 262     196.234 185.923 232.977  1.00 34.58           N  
ATOM   1428  NH2 ARG A 262     198.057 185.952 234.359  1.00 34.58           N  
ATOM   1429  N   LEU A 263     196.596 191.788 236.436  1.00 28.21           N  
ATOM   1430  CA  LEU A 263     197.405 192.547 237.383  1.00 28.21           C  
ATOM   1431  C   LEU A 263     196.617 193.706 237.972  1.00 28.21           C  
ATOM   1432  O   LEU A 263     196.628 193.918 239.187  1.00 28.21           O  
ATOM   1433  CB  LEU A 263     198.676 193.060 236.711  1.00 28.21           C  
ATOM   1434  CG  LEU A 263     199.952 192.246 236.915  1.00 28.21           C  
ATOM   1435  CD1 LEU A 263     201.146 193.180 236.982  1.00 28.21           C  
ATOM   1436  CD2 LEU A 263     199.867 191.376 238.157  1.00 28.21           C  
ATOM   1437  N   TYR A 264     195.925 194.471 237.126  1.00 19.61           N  
ATOM   1438  CA  TYR A 264     195.146 195.595 237.637  1.00 19.61           C  
ATOM   1439  C   TYR A 264     194.034 195.118 238.562  1.00 19.61           C  
ATOM   1440  O   TYR A 264     193.791 195.715 239.620  1.00 19.61           O  
ATOM   1441  CB  TYR A 264     194.570 196.395 236.476  1.00 19.61           C  
ATOM   1442  CG  TYR A 264     194.376 197.864 236.748  1.00 19.61           C  
ATOM   1443  CD1 TYR A 264     195.439 198.745 236.664  1.00 19.61           C  
ATOM   1444  CD2 TYR A 264     193.126 198.375 237.050  1.00 19.61           C  
ATOM   1445  CE1 TYR A 264     195.269 200.090 236.894  1.00 19.61           C  
ATOM   1446  CE2 TYR A 264     192.946 199.721 237.282  1.00 19.61           C  
ATOM   1447  CZ  TYR A 264     194.023 200.573 237.200  1.00 19.61           C  
ATOM   1448  OH  TYR A 264     193.857 201.917 237.429  1.00 19.61           O  
ATOM   1449  N   MET A 265     193.355 194.034 238.187  1.00 26.93           N  
ATOM   1450  CA  MET A 265     192.280 193.512 239.020  1.00 26.93           C  
ATOM   1451  C   MET A 265     192.802 193.071 240.380  1.00 26.93           C  
ATOM   1452  O   MET A 265     192.191 193.369 241.413  1.00 26.93           O  
ATOM   1453  CB  MET A 265     191.588 192.354 238.304  1.00 26.93           C  
ATOM   1454  CG  MET A 265     190.751 191.471 239.206  1.00 26.93           C  
ATOM   1455  SD  MET A 265     189.211 192.251 239.707  1.00 26.93           S  
ATOM   1456  CE  MET A 265     188.349 192.300 238.145  1.00 26.93           C  
ATOM   1457  N   ARG A 266     193.939 192.373 240.403  1.00 29.02           N  
ATOM   1458  CA  ARG A 266     194.489 191.906 241.671  1.00 29.02           C  
ATOM   1459  C   ARG A 266     195.000 193.064 242.516  1.00 29.02           C  
ATOM   1460  O   ARG A 266     194.841 193.058 243.740  1.00 29.02           O  
ATOM   1461  CB  ARG A 266     195.593 190.884 241.417  1.00 29.02           C  
ATOM   1462  CG  ARG A 266     195.061 189.543 240.949  1.00 29.02           C  
ATOM   1463  CD  ARG A 266     196.171 188.636 240.469  1.00 29.02           C  
ATOM   1464  NE  ARG A 266     195.641 187.393 239.926  1.00 29.02           N  
ATOM   1465  CZ  ARG A 266     196.358 186.508 239.247  1.00 29.02           C  
ATOM   1466  NH1 ARG A 266     197.645 186.701 239.007  1.00 29.02           N  
ATOM   1467  NH2 ARG A 266     195.768 185.405 238.796  1.00 29.02           N  
ATOM   1468  N   GLN A 267     195.603 194.074 241.885  1.00 21.11           N  
ATOM   1469  CA  GLN A 267     196.019 195.258 242.627  1.00 21.11           C  
ATOM   1470  C   GLN A 267     194.829 195.919 243.305  1.00 21.11           C  
ATOM   1471  O   GLN A 267     194.891 196.270 244.487  1.00 21.11           O  
ATOM   1472  CB  GLN A 267     196.710 196.251 241.698  1.00 21.11           C  
ATOM   1473  CG  GLN A 267     198.043 195.793 241.166  1.00 21.11           C  
ATOM   1474  CD  GLN A 267     198.642 196.790 240.203  1.00 21.11           C  
ATOM   1475  OE1 GLN A 267     199.749 196.601 239.706  1.00 21.11           O  
ATOM   1476  NE2 GLN A 267     197.913 197.866 239.938  1.00 21.11           N  
ATOM   1477  N   THR A 268     193.729 196.092 242.571  1.00 19.69           N  
ATOM   1478  CA  THR A 268     192.574 196.765 243.156  1.00 19.69           C  
ATOM   1479  C   THR A 268     191.913 195.909 244.231  1.00 19.69           C  
ATOM   1480  O   THR A 268     191.443 196.434 245.246  1.00 19.69           O  
ATOM   1481  CB  THR A 268     191.578 197.141 242.066  1.00 19.69           C  
ATOM   1482  OG1 THR A 268     192.230 197.972 241.100  1.00 19.69           O  
ATOM   1483  CG2 THR A 268     190.416 197.904 242.655  1.00 19.69           C  
ATOM   1484  N   ILE A 269     191.881 194.590 244.042  1.00 21.52           N  
ATOM   1485  CA  ILE A 269     191.325 193.721 245.076  1.00 21.52           C  
ATOM   1486  C   ILE A 269     192.157 193.805 246.349  1.00 21.52           C  
ATOM   1487  O   ILE A 269     191.615 193.886 247.461  1.00 21.52           O  
ATOM   1488  CB  ILE A 269     191.219 192.274 244.566  1.00 21.52           C  
ATOM   1489  CG1 ILE A 269     190.092 192.148 243.543  1.00 21.52           C  
ATOM   1490  CG2 ILE A 269     190.988 191.318 245.722  1.00 21.52           C  
ATOM   1491  CD1 ILE A 269     189.933 190.752 242.988  1.00 21.52           C  
ATOM   1492  N   ILE A 270     193.484 193.778 246.211  1.00 18.16           N  
ATOM   1493  CA  ILE A 270     194.352 193.879 247.379  1.00 18.16           C  
ATOM   1494  C   ILE A 270     194.161 195.222 248.064  1.00 18.16           C  
ATOM   1495  O   ILE A 270     194.082 195.299 249.294  1.00 18.16           O  
ATOM   1496  CB  ILE A 270     195.819 193.649 246.978  1.00 18.16           C  
ATOM   1497  CG1 ILE A 270     196.028 192.203 246.529  1.00 18.16           C  
ATOM   1498  CG2 ILE A 270     196.739 193.968 248.133  1.00 18.16           C  
ATOM   1499  CD1 ILE A 270     197.440 191.903 246.081  1.00 18.16           C  
ATOM   1500  N   LYS A 271     194.079 196.300 247.282  1.00 12.48           N  
ATOM   1501  CA  LYS A 271     193.840 197.612 247.869  1.00 12.48           C  
ATOM   1502  C   LYS A 271     192.539 197.630 248.658  1.00 12.48           C  
ATOM   1503  O   LYS A 271     192.486 198.173 249.764  1.00 12.48           O  
ATOM   1504  CB  LYS A 271     193.808 198.685 246.785  1.00 12.48           C  
ATOM   1505  CG  LYS A 271     195.143 199.027 246.162  1.00 12.48           C  
ATOM   1506  CD  LYS A 271     194.985 200.252 245.286  1.00 12.48           C  
ATOM   1507  CE  LYS A 271     196.202 200.512 244.441  1.00 12.48           C  
ATOM   1508  NZ  LYS A 271     195.963 201.671 243.542  1.00 12.48           N  
ATOM   1509  N   VAL A 272     191.479 197.035 248.111  1.00 16.77           N  
ATOM   1510  CA  VAL A 272     190.185 197.069 248.786  1.00 16.77           C  
ATOM   1511  C   VAL A 272     190.233 196.274 250.085  1.00 16.77           C  
ATOM   1512  O   VAL A 272     189.769 196.743 251.133  1.00 16.77           O  
ATOM   1513  CB  VAL A 272     189.074 196.562 247.851  1.00 16.77           C  
ATOM   1514  CG1 VAL A 272     187.813 196.267 248.640  1.00 16.77           C  
ATOM   1515  CG2 VAL A 272     188.790 197.593 246.779  1.00 16.77           C  
ATOM   1516  N   ILE A 273     190.797 195.065 250.045  1.00 18.35           N  
ATOM   1517  CA  ILE A 273     190.826 194.253 251.261  1.00 18.35           C  
ATOM   1518  C   ILE A 273     191.710 194.907 252.317  1.00 18.35           C  
ATOM   1519  O   ILE A 273     191.394 194.883 253.514  1.00 18.35           O  
ATOM   1520  CB  ILE A 273     191.262 192.806 250.956  1.00 18.35           C  
ATOM   1521  CG1 ILE A 273     192.709 192.740 250.475  1.00 18.35           C  
ATOM   1522  CG2 ILE A 273     190.340 192.172 249.930  1.00 18.35           C  
ATOM   1523  CD1 ILE A 273     193.672 192.214 251.514  1.00 18.35           C  
ATOM   1524  N   LYS A 274     192.811 195.529 251.894  1.00 13.87           N  
ATOM   1525  CA  LYS A 274     193.701 196.176 252.847  1.00 13.87           C  
ATOM   1526  C   LYS A 274     193.058 197.414 253.451  1.00 13.87           C  
ATOM   1527  O   LYS A 274     193.207 197.670 254.649  1.00 13.87           O  
ATOM   1528  CB  LYS A 274     195.019 196.527 252.171  1.00 13.87           C  
ATOM   1529  CG  LYS A 274     196.150 196.800 253.130  1.00 13.87           C  
ATOM   1530  CD  LYS A 274     197.454 196.854 252.381  1.00 13.87           C  
ATOM   1531  CE  LYS A 274     197.328 197.769 251.182  1.00 13.87           C  
ATOM   1532  NZ  LYS A 274     198.454 197.651 250.220  1.00 13.87           N  
ATOM   1533  N   PHE A 275     192.344 198.199 252.642  1.00 14.20           N  
ATOM   1534  CA  PHE A 275     191.617 199.337 253.188  1.00 14.20           C  
ATOM   1535  C   PHE A 275     190.576 198.882 254.196  1.00 14.20           C  
ATOM   1536  O   PHE A 275     190.419 199.497 255.256  1.00 14.20           O  
ATOM   1537  CB  PHE A 275     190.962 200.138 252.067  1.00 14.20           C  
ATOM   1538  CG  PHE A 275     189.591 200.651 252.409  1.00 14.20           C  
ATOM   1539  CD1 PHE A 275     189.431 201.779 253.192  1.00 14.20           C  
ATOM   1540  CD2 PHE A 275     188.461 200.010 251.936  1.00 14.20           C  
ATOM   1541  CE1 PHE A 275     188.174 202.249 253.502  1.00 14.20           C  
ATOM   1542  CE2 PHE A 275     187.204 200.479 252.246  1.00 14.20           C  
ATOM   1543  CZ  PHE A 275     187.062 201.599 253.027  1.00 14.20           C  
ATOM   1544  N   ALA A 276     189.862 197.799 253.890  1.00 15.45           N  
ATOM   1545  CA  ALA A 276     188.877 197.286 254.835  1.00 15.45           C  
ATOM   1546  C   ALA A 276     189.538 196.891 256.150  1.00 15.45           C  
ATOM   1547  O   ALA A 276     189.070 197.269 257.231  1.00 15.45           O  
ATOM   1548  CB  ALA A 276     188.135 196.099 254.223  1.00 15.45           C  
ATOM   1549  N   LEU A 277     190.647 196.152 256.073  1.00 13.75           N  
ATOM   1550  CA  LEU A 277     191.316 195.697 257.290  1.00 13.75           C  
ATOM   1551  C   LEU A 277     191.847 196.864 258.115  1.00 13.75           C  
ATOM   1552  O   LEU A 277     191.696 196.885 259.347  1.00 13.75           O  
ATOM   1553  CB  LEU A 277     192.450 194.737 256.936  1.00 13.75           C  
ATOM   1554  CG  LEU A 277     192.030 193.334 256.504  1.00 13.75           C  
ATOM   1555  CD1 LEU A 277     193.248 192.465 256.266  1.00 13.75           C  
ATOM   1556  CD2 LEU A 277     191.120 192.710 257.548  1.00 13.75           C  
ATOM   1557  N   ILE A 278     192.486 197.838 257.464  1.00 10.19           N  
ATOM   1558  CA  ILE A 278     193.089 198.923 258.226  1.00 10.19           C  
ATOM   1559  C   ILE A 278     192.018 199.837 258.801  1.00 10.19           C  
ATOM   1560  O   ILE A 278     192.153 200.318 259.929  1.00 10.19           O  
ATOM   1561  CB  ILE A 278     194.130 199.694 257.393  1.00 10.19           C  
ATOM   1562  CG1 ILE A 278     193.487 200.508 256.285  1.00 10.19           C  
ATOM   1563  CG2 ILE A 278     195.157 198.741 256.814  1.00 10.19           C  
ATOM   1564  CD1 ILE A 278     194.503 201.132 255.370  1.00 10.19           C  
ATOM   1565  N   ILE A 279     190.923 200.066 258.071  1.00  7.52           N  
ATOM   1566  CA  ILE A 279     189.822 200.829 258.650  1.00  7.52           C  
ATOM   1567  C   ILE A 279     189.272 200.105 259.867  1.00  7.52           C  
ATOM   1568  O   ILE A 279     189.059 200.710 260.924  1.00  7.52           O  
ATOM   1569  CB  ILE A 279     188.727 201.090 257.602  1.00  7.52           C  
ATOM   1570  CG1 ILE A 279     188.976 202.424 256.912  1.00  7.52           C  
ATOM   1571  CG2 ILE A 279     187.362 201.127 258.250  1.00  7.52           C  
ATOM   1572  CD1 ILE A 279     188.795 203.608 257.818  1.00  7.52           C  
ATOM   1573  N   CYS A 280     189.080 198.790 259.752  1.00 14.50           N  
ATOM   1574  CA  CYS A 280     188.572 198.006 260.869  1.00 14.50           C  
ATOM   1575  C   CYS A 280     189.433 198.191 262.114  1.00 14.50           C  
ATOM   1576  O   CYS A 280     188.959 198.672 263.152  1.00 14.50           O  
ATOM   1577  CB  CYS A 280     188.501 196.532 260.467  1.00 14.50           C  
ATOM   1578  SG  CYS A 280     188.246 195.392 261.839  1.00 14.50           S  
ATOM   1579  N   TYR A 281     190.718 197.840 262.018  1.00  6.42           N  
ATOM   1580  CA  TYR A 281     191.537 197.829 263.228  1.00  6.42           C  
ATOM   1581  C   TYR A 281     191.823 199.241 263.726  1.00  6.42           C  
ATOM   1582  O   TYR A 281     191.843 199.481 264.939  1.00  6.42           O  
ATOM   1583  CB  TYR A 281     192.830 197.036 263.004  1.00  6.42           C  
ATOM   1584  CG  TYR A 281     194.044 197.819 262.552  1.00  6.42           C  
ATOM   1585  CD1 TYR A 281     194.863 198.470 263.464  1.00  6.42           C  
ATOM   1586  CD2 TYR A 281     194.400 197.864 261.218  1.00  6.42           C  
ATOM   1587  CE1 TYR A 281     195.971 199.171 263.051  1.00  6.42           C  
ATOM   1588  CE2 TYR A 281     195.507 198.559 260.799  1.00  6.42           C  
ATOM   1589  CZ  TYR A 281     196.289 199.209 261.718  1.00  6.42           C  
ATOM   1590  OH  TYR A 281     197.395 199.905 261.300  1.00  6.42           O  
ATOM   1591  N   THR A 282     192.039 200.194 262.819  1.00  5.66           N  
ATOM   1592  CA  THR A 282     192.305 201.559 263.245  1.00  5.66           C  
ATOM   1593  C   THR A 282     191.108 202.160 263.966  1.00  5.66           C  
ATOM   1594  O   THR A 282     191.269 202.830 264.991  1.00  5.66           O  
ATOM   1595  CB  THR A 282     192.696 202.405 262.040  1.00  5.66           C  
ATOM   1596  OG1 THR A 282     193.859 201.838 261.430  1.00  5.66           O  
ATOM   1597  CG2 THR A 282     193.018 203.804 262.472  1.00  5.66           C  
ATOM   1598  N   VAL A 283     189.896 201.938 263.452  1.00  6.71           N  
ATOM   1599  CA  VAL A 283     188.713 202.442 264.140  1.00  6.71           C  
ATOM   1600  C   VAL A 283     188.553 201.755 265.487  1.00  6.71           C  
ATOM   1601  O   VAL A 283     188.186 202.387 266.483  1.00  6.71           O  
ATOM   1602  CB  VAL A 283     187.467 202.263 263.255  1.00  6.71           C  
ATOM   1603  CG1 VAL A 283     186.206 202.447 264.071  1.00  6.71           C  
ATOM   1604  CG2 VAL A 283     187.493 203.252 262.112  1.00  6.71           C  
ATOM   1605  N   TYR A 284     188.831 200.452 265.545  1.00  4.51           N  
ATOM   1606  CA  TYR A 284     188.668 199.745 266.808  1.00  4.51           C  
ATOM   1607  C   TYR A 284     189.670 200.201 267.861  1.00  4.51           C  
ATOM   1608  O   TYR A 284     189.371 200.144 269.058  1.00  4.51           O  
ATOM   1609  CB  TYR A 284     188.790 198.242 266.585  1.00  4.51           C  
ATOM   1610  CG  TYR A 284     188.611 197.431 267.840  1.00  4.51           C  
ATOM   1611  CD1 TYR A 284     187.377 197.344 268.460  1.00  4.51           C  
ATOM   1612  CD2 TYR A 284     189.672 196.744 268.399  1.00  4.51           C  
ATOM   1613  CE1 TYR A 284     187.208 196.602 269.606  1.00  4.51           C  
ATOM   1614  CE2 TYR A 284     189.511 195.996 269.543  1.00  4.51           C  
ATOM   1615  CZ  TYR A 284     188.280 195.929 270.143  1.00  4.51           C  
ATOM   1616  OH  TYR A 284     188.127 195.182 271.286  1.00  4.51           O  
ATOM   1617  N   TYR A 285     190.857 200.644 267.452  1.00  5.75           N  
ATOM   1618  CA  TYR A 285     191.924 200.928 268.403  1.00  5.75           C  
ATOM   1619  C   TYR A 285     192.238 202.406 268.587  1.00  5.75           C  
ATOM   1620  O   TYR A 285     193.073 202.735 269.431  1.00  5.75           O  
ATOM   1621  CB  TYR A 285     193.197 200.189 267.992  1.00  5.75           C  
ATOM   1622  CG  TYR A 285     193.183 198.730 268.357  1.00  5.75           C  
ATOM   1623  CD1 TYR A 285     192.722 198.316 269.591  1.00  5.75           C  
ATOM   1624  CD2 TYR A 285     193.622 197.766 267.466  1.00  5.75           C  
ATOM   1625  CE1 TYR A 285     192.706 196.987 269.933  1.00  5.75           C  
ATOM   1626  CE2 TYR A 285     193.604 196.432 267.799  1.00  5.75           C  
ATOM   1627  CZ  TYR A 285     193.144 196.049 269.035  1.00  5.75           C  
ATOM   1628  OH  TYR A 285     193.126 194.720 269.381  1.00  5.75           O  
ATOM   1629  N   VAL A 286     191.597 203.310 267.845  1.00  6.49           N  
ATOM   1630  CA  VAL A 286     191.935 204.720 267.997  1.00  6.49           C  
ATOM   1631  C   VAL A 286     191.508 205.279 269.347  1.00  6.49           C  
ATOM   1632  O   VAL A 286     191.954 206.366 269.728  1.00  6.49           O  
ATOM   1633  CB  VAL A 286     191.317 205.544 266.852  1.00  6.49           C  
ATOM   1634  CG1 VAL A 286     189.831 205.716 267.059  1.00  6.49           C  
ATOM   1635  CG2 VAL A 286     192.004 206.892 266.725  1.00  6.49           C  
ATOM   1636  N   HIS A 287     190.666 204.574 270.098  1.00  9.95           N  
ATOM   1637  CA  HIS A 287     190.223 205.113 271.376  1.00  9.95           C  
ATOM   1638  C   HIS A 287     191.228 204.887 272.497  1.00  9.95           C  
ATOM   1639  O   HIS A 287     191.063 205.461 273.576  1.00  9.95           O  
ATOM   1640  CB  HIS A 287     188.865 204.521 271.762  1.00  9.95           C  
ATOM   1641  CG  HIS A 287     188.946 203.179 272.419  1.00  9.95           C  
ATOM   1642  ND1 HIS A 287     189.113 202.011 271.709  1.00  9.95           N  
ATOM   1643  CD2 HIS A 287     188.865 202.819 273.721  1.00  9.95           C  
ATOM   1644  CE1 HIS A 287     189.143 200.990 272.545  1.00  9.95           C  
ATOM   1645  NE2 HIS A 287     188.993 201.453 273.772  1.00  9.95           N  
ATOM   1646  N   ASN A 288     192.267 204.088 272.270  1.00 10.35           N  
ATOM   1647  CA  ASN A 288     193.282 203.844 273.286  1.00 10.35           C  
ATOM   1648  C   ASN A 288     194.362 204.913 273.314  1.00 10.35           C  
ATOM   1649  O   ASN A 288     195.321 204.776 274.078  1.00 10.35           O  
ATOM   1650  CB  ASN A 288     193.935 202.481 273.070  1.00 10.35           C  
ATOM   1651  CG  ASN A 288     192.963 201.341 273.229  1.00 10.35           C  
ATOM   1652  OD1 ASN A 288     192.696 200.888 274.337  1.00 10.35           O  
ATOM   1653  ND2 ASN A 288     192.436 200.859 272.117  1.00 10.35           N  
ATOM   1654  N   ILE A 289     194.253 205.951 272.490  1.00  9.12           N  
ATOM   1655  CA  ILE A 289     195.204 207.060 272.512  1.00  9.12           C  
ATOM   1656  C   ILE A 289     194.639 208.087 273.489  1.00  9.12           C  
ATOM   1657  O   ILE A 289     193.969 209.042 273.105  1.00  9.12           O  
ATOM   1658  CB  ILE A 289     195.436 207.640 271.122  1.00  9.12           C  
ATOM   1659  CG1 ILE A 289     195.714 206.523 270.121  1.00  9.12           C  
ATOM   1660  CG2 ILE A 289     196.604 208.588 271.136  1.00  9.12           C  
ATOM   1661  CD1 ILE A 289     196.083 207.018 268.749  1.00  9.12           C  
ATOM   1662  N   LYS A 290     194.919 207.886 274.772  1.00 10.40           N  
ATOM   1663  CA  LYS A 290     194.452 208.765 275.831  1.00 10.40           C  
ATOM   1664  C   LYS A 290     195.611 209.585 276.370  1.00 10.40           C  
ATOM   1665  O   LYS A 290     196.758 209.133 276.374  1.00 10.40           O  
ATOM   1666  CB  LYS A 290     193.830 207.973 276.980  1.00 10.40           C  
ATOM   1667  CG  LYS A 290     192.809 206.951 276.566  1.00 10.40           C  
ATOM   1668  CD  LYS A 290     192.730 205.862 277.609  1.00 10.40           C  
ATOM   1669  CE  LYS A 290     194.104 205.264 277.852  1.00 10.40           C  
ATOM   1670  NZ  LYS A 290     194.101 204.296 278.979  1.00 10.40           N  
ATOM   1671  N   PHE A 291     195.303 210.793 276.841  1.00 14.76           N  
ATOM   1672  CA  PHE A 291     196.339 211.625 277.441  1.00 14.76           C  
ATOM   1673  C   PHE A 291     196.776 211.078 278.791  1.00 14.76           C  
ATOM   1674  O   PHE A 291     197.974 210.924 279.048  1.00 14.76           O  
ATOM   1675  CB  PHE A 291     195.848 213.061 277.585  1.00 14.76           C  
ATOM   1676  CG  PHE A 291     196.748 213.923 278.414  1.00 14.76           C  
ATOM   1677  CD1 PHE A 291     197.887 214.478 277.869  1.00 14.76           C  
ATOM   1678  CD2 PHE A 291     196.454 214.187 279.735  1.00 14.76           C  
ATOM   1679  CE1 PHE A 291     198.710 215.266 278.625  1.00 14.76           C  
ATOM   1680  CE2 PHE A 291     197.277 214.973 280.490  1.00 14.76           C  
ATOM   1681  CZ  PHE A 291     198.402 215.515 279.932  1.00 14.76           C  
ATOM   1682  N   ASP A 292     195.826 210.773 279.664  1.00 18.37           N  
ATOM   1683  CA  ASP A 292     196.135 210.330 281.015  1.00 18.37           C  
ATOM   1684  C   ASP A 292     195.994 208.821 281.110  1.00 18.37           C  
ATOM   1685  O   ASP A 292     194.944 208.268 280.779  1.00 18.37           O  
ATOM   1686  CB  ASP A 292     195.235 211.013 282.041  1.00 18.37           C  
ATOM   1687  CG  ASP A 292     194.024 211.659 281.416  1.00 18.37           C  
ATOM   1688  OD1 ASP A 292     193.644 211.261 280.297  1.00 18.37           O  
ATOM   1689  OD2 ASP A 292     193.456 212.576 282.042  1.00 18.37           O  
ATOM   1690  N   VAL A 293     197.055 208.168 281.571  1.00 13.59           N  
ATOM   1691  CA  VAL A 293     197.145 206.720 281.634  1.00 13.59           C  
ATOM   1692  C   VAL A 293     197.475 206.328 283.067  1.00 13.59           C  
ATOM   1693  O   VAL A 293     198.038 207.109 283.835  1.00 13.59           O  
ATOM   1694  CB  VAL A 293     198.207 206.173 280.657  1.00 13.59           C  
ATOM   1695  CG1 VAL A 293     198.025 204.691 280.427  1.00 13.59           C  
ATOM   1696  CG2 VAL A 293     198.155 206.923 279.342  1.00 13.59           C  
ATOM   1697  N   ASP A 294     197.102 205.105 283.432  1.00 10.16           N  
ATOM   1698  CA  ASP A 294     197.423 204.544 284.736  1.00 10.16           C  
ATOM   1699  C   ASP A 294     198.209 203.261 284.535  1.00 10.16           C  
ATOM   1700  O   ASP A 294     197.851 202.444 283.683  1.00 10.16           O  
ATOM   1701  CB  ASP A 294     196.158 204.258 285.545  1.00 10.16           C  
ATOM   1702  CG  ASP A 294     195.280 205.476 285.701  1.00 10.16           C  
ATOM   1703  OD1 ASP A 294     195.814 206.600 285.668  1.00 10.16           O  
ATOM   1704  OD2 ASP A 294     194.054 205.313 285.853  1.00 10.16           O  
ATOM   1705  N   CYS A 295     199.275 203.082 285.308  1.00 10.72           N  
ATOM   1706  CA  CYS A 295     200.036 201.843 285.266  1.00 10.72           C  
ATOM   1707  C   CYS A 295     200.243 201.287 286.660  1.00 10.72           C  
ATOM   1708  O   CYS A 295     200.508 202.028 287.607  1.00 10.72           O  
ATOM   1709  CB  CYS A 295     201.396 202.016 284.597  1.00 10.72           C  
ATOM   1710  SG  CYS A 295     202.121 203.616 284.760  1.00 10.72           S  
ATOM   1711  N   THR A 296     200.120 199.971 286.766  1.00  6.72           N  
ATOM   1712  CA  THR A 296     200.492 199.206 287.946  1.00  6.72           C  
ATOM   1713  C   THR A 296     201.539 198.216 287.454  1.00  6.72           C  
ATOM   1714  O   THR A 296     201.211 197.101 287.046  1.00  6.72           O  
ATOM   1715  CB  THR A 296     199.293 198.511 288.557  1.00  6.72           C  
ATOM   1716  OG1 THR A 296     198.280 199.478 288.848  1.00  6.72           O  
ATOM   1717  CG2 THR A 296     199.690 197.808 289.831  1.00  6.72           C  
ATOM   1718  N   VAL A 297     202.808 198.633 287.478  1.00  8.71           N  
ATOM   1719  CA  VAL A 297     203.848 197.905 286.762  1.00  8.71           C  
ATOM   1720  C   VAL A 297     204.667 196.989 287.655  1.00  8.71           C  
ATOM   1721  O   VAL A 297     205.573 196.310 287.154  1.00  8.71           O  
ATOM   1722  CB  VAL A 297     204.787 198.881 286.030  1.00  8.71           C  
ATOM   1723  CG1 VAL A 297     204.233 199.210 284.666  1.00  8.71           C  
ATOM   1724  CG2 VAL A 297     204.967 200.142 286.847  1.00  8.71           C  
ATOM   1725  N   ASP A 298     204.384 196.945 288.953  1.00  9.43           N  
ATOM   1726  CA  ASP A 298     205.080 196.059 289.883  1.00  9.43           C  
ATOM   1727  C   ASP A 298     206.587 196.325 289.876  1.00  9.43           C  
ATOM   1728  O   ASP A 298     207.404 195.455 289.573  1.00  9.43           O  
ATOM   1729  CB  ASP A 298     204.783 194.588 289.574  1.00  9.43           C  
ATOM   1730  CG  ASP A 298     205.360 193.645 290.614  1.00  9.43           C  
ATOM   1731  OD1 ASP A 298     205.742 194.123 291.703  1.00  9.43           O  
ATOM   1732  OD2 ASP A 298     205.440 192.429 290.340  1.00  9.43           O  
ATOM   1733  N   ILE A 299     206.940 197.561 290.205  1.00  6.43           N  
ATOM   1734  CA  ILE A 299     208.316 197.930 290.524  1.00  6.43           C  
ATOM   1735  C   ILE A 299     208.243 198.643 291.870  1.00  6.43           C  
ATOM   1736  O   ILE A 299     208.134 199.868 291.942  1.00  6.43           O  
ATOM   1737  CB  ILE A 299     208.955 198.817 289.451  1.00  6.43           C  
ATOM   1738  CG1 ILE A 299     207.957 199.866 288.961  1.00  6.43           C  
ATOM   1739  CG2 ILE A 299     209.425 197.975 288.288  1.00  6.43           C  
ATOM   1740  CD1 ILE A 299     208.506 200.809 287.939  1.00  6.43           C  
ATOM   1741  N   GLU A 300     208.319 197.878 292.951  1.00  9.53           N  
ATOM   1742  CA  GLU A 300     208.294 198.451 294.284  1.00  9.53           C  
ATOM   1743  C   GLU A 300     209.604 198.278 295.016  1.00  9.53           C  
ATOM   1744  O   GLU A 300     209.939 199.107 295.860  1.00  9.53           O  
ATOM   1745  CB  GLU A 300     207.177 197.825 295.122  1.00  9.53           C  
ATOM   1746  CG  GLU A 300     206.041 197.261 294.312  1.00  9.53           C  
ATOM   1747  CD  GLU A 300     205.329 196.139 295.037  1.00  9.53           C  
ATOM   1748  OE1 GLU A 300     205.377 196.118 296.285  1.00  9.53           O  
ATOM   1749  OE2 GLU A 300     204.730 195.277 294.361  1.00  9.53           O  
ATOM   1750  N   SER A 301     210.351 197.223 294.706  1.00  9.43           N  
ATOM   1751  CA  SER A 301     211.700 197.096 295.223  1.00  9.43           C  
ATOM   1752  C   SER A 301     212.634 198.139 294.638  1.00  9.43           C  
ATOM   1753  O   SER A 301     213.747 198.302 295.147  1.00  9.43           O  
ATOM   1754  CB  SER A 301     212.235 195.693 294.941  1.00  9.43           C  
ATOM   1755  OG  SER A 301     212.067 195.343 293.581  1.00  9.43           O  
ATOM   1756  N   LEU A 302     212.207 198.850 293.594  1.00  4.39           N  
ATOM   1757  CA  LEU A 302     213.023 199.864 292.950  1.00  4.39           C  
ATOM   1758  C   LEU A 302     212.519 201.281 293.159  1.00  4.39           C  
ATOM   1759  O   LEU A 302     213.317 202.214 293.069  1.00  4.39           O  
ATOM   1760  CB  LEU A 302     213.118 199.586 291.445  1.00  4.39           C  
ATOM   1761  CG  LEU A 302     213.716 198.231 291.084  1.00  4.39           C  
ATOM   1762  CD1 LEU A 302     213.619 197.986 289.603  1.00  4.39           C  
ATOM   1763  CD2 LEU A 302     215.153 198.160 291.537  1.00  4.39           C  
ATOM   1764  N   THR A 303     211.231 201.467 293.436  1.00  5.30           N  
ATOM   1765  CA  THR A 303     210.679 202.789 293.702  1.00  5.30           C  
ATOM   1766  C   THR A 303     209.889 202.887 294.996  1.00  5.30           C  
ATOM   1767  O   THR A 303     209.717 204.000 295.500  1.00  5.30           O  
ATOM   1768  CB  THR A 303     209.768 203.239 292.551  1.00  5.30           C  
ATOM   1769  OG1 THR A 303     208.602 202.416 292.518  1.00  5.30           O  
ATOM   1770  CG2 THR A 303     210.485 203.129 291.224  1.00  5.30           C  
ATOM   1771  N   GLY A 304     209.406 201.782 295.550  1.00 12.41           N  
ATOM   1772  CA  GLY A 304     208.609 201.816 296.753  1.00 12.41           C  
ATOM   1773  C   GLY A 304     207.140 202.081 296.535  1.00 12.41           C  
ATOM   1774  O   GLY A 304     206.370 202.022 297.499  1.00 12.41           O  
ATOM   1775  N   TYR A 305     206.724 202.356 295.304  1.00  4.81           N  
ATOM   1776  CA  TYR A 305     205.345 202.684 294.988  1.00  4.81           C  
ATOM   1777  C   TYR A 305     204.742 201.609 294.100  1.00  4.81           C  
ATOM   1778  O   TYR A 305     205.434 200.990 293.289  1.00  4.81           O  
ATOM   1779  CB  TYR A 305     205.237 204.038 294.293  1.00  4.81           C  
ATOM   1780  CG  TYR A 305     205.519 205.203 295.198  1.00  4.81           C  
ATOM   1781  CD1 TYR A 305     204.535 205.711 296.024  1.00  4.81           C  
ATOM   1782  CD2 TYR A 305     206.765 205.794 295.226  1.00  4.81           C  
ATOM   1783  CE1 TYR A 305     204.787 206.769 296.853  1.00  4.81           C  
ATOM   1784  CE2 TYR A 305     207.022 206.852 296.047  1.00  4.81           C  
ATOM   1785  CZ  TYR A 305     206.030 207.335 296.857  1.00  4.81           C  
ATOM   1786  OH  TYR A 305     206.285 208.392 297.683  1.00  4.81           O  
ATOM   1787  N   ARG A 306     203.438 201.395 294.261  1.00 12.15           N  
ATOM   1788  CA  ARG A 306     202.747 200.344 293.525  1.00 12.15           C  
ATOM   1789  C   ARG A 306     202.287 200.826 292.157  1.00 12.15           C  
ATOM   1790  O   ARG A 306     202.681 200.273 291.126  1.00 12.15           O  
ATOM   1791  CB  ARG A 306     201.550 199.845 294.336  1.00 12.15           C  
ATOM   1792  CG  ARG A 306     201.877 198.755 295.323  1.00 12.15           C  
ATOM   1793  CD  ARG A 306     202.247 197.486 294.587  1.00 12.15           C  
ATOM   1794  NE  ARG A 306     201.162 197.019 293.732  1.00 12.15           N  
ATOM   1795  CZ  ARG A 306     201.241 195.971 292.923  1.00 12.15           C  
ATOM   1796  NH1 ARG A 306     202.354 195.265 292.814  1.00 12.15           N  
ATOM   1797  NH2 ARG A 306     200.177 195.622 292.208  1.00 12.15           N  
ATOM   1798  N   THR A 307     201.450 201.855 292.131  1.00  9.07           N  
ATOM   1799  CA  THR A 307     200.843 202.340 290.906  1.00  9.07           C  
ATOM   1800  C   THR A 307     201.247 203.785 290.668  1.00  9.07           C  
ATOM   1801  O   THR A 307     201.723 204.477 291.568  1.00  9.07           O  
ATOM   1802  CB  THR A 307     199.319 202.240 290.955  1.00  9.07           C  
ATOM   1803  OG1 THR A 307     198.795 203.356 291.677  1.00  9.07           O  
ATOM   1804  CG2 THR A 307     198.896 200.970 291.652  1.00  9.07           C  
ATOM   1805  N   TYR A 308     201.049 204.229 289.432  1.00  4.65           N  
ATOM   1806  CA  TYR A 308     201.453 205.556 289.005  1.00  4.65           C  
ATOM   1807  C   TYR A 308     200.387 206.120 288.087  1.00  4.65           C  
ATOM   1808  O   TYR A 308     199.622 205.377 287.473  1.00  4.65           O  
ATOM   1809  CB  TYR A 308     202.800 205.526 288.279  1.00  4.65           C  
ATOM   1810  CG  TYR A 308     203.876 204.805 289.043  1.00  4.65           C  
ATOM   1811  CD1 TYR A 308     204.027 203.436 288.938  1.00  4.65           C  
ATOM   1812  CD2 TYR A 308     204.737 205.493 289.873  1.00  4.65           C  
ATOM   1813  CE1 TYR A 308     204.995 202.778 289.635  1.00  4.65           C  
ATOM   1814  CE2 TYR A 308     205.712 204.841 290.571  1.00  4.65           C  
ATOM   1815  CZ  TYR A 308     205.832 203.485 290.449  1.00  4.65           C  
ATOM   1816  OH  TYR A 308     206.808 202.830 291.150  1.00  4.65           O  
ATOM   1817  N   ARG A 309     200.330 207.441 288.010  1.00  9.00           N  
ATOM   1818  CA  ARG A 309     199.447 208.131 287.086  1.00  9.00           C  
ATOM   1819  C   ARG A 309     200.301 208.902 286.097  1.00  9.00           C  
ATOM   1820  O   ARG A 309     201.158 209.692 286.499  1.00  9.00           O  
ATOM   1821  CB  ARG A 309     198.501 209.072 287.820  1.00  9.00           C  
ATOM   1822  CG  ARG A 309     197.542 209.782 286.907  1.00  9.00           C  
ATOM   1823  CD  ARG A 309     196.128 209.622 287.394  1.00  9.00           C  
ATOM   1824  NE  ARG A 309     195.178 210.334 286.549  1.00  9.00           N  
ATOM   1825  CZ  ARG A 309     194.520 209.793 285.534  1.00  9.00           C  
ATOM   1826  NH1 ARG A 309     194.698 208.530 285.189  1.00  9.00           N  
ATOM   1827  NH2 ARG A 309     193.656 210.537 284.853  1.00  9.00           N  
ATOM   1828  N   CYS A 310     200.067 208.681 284.813  1.00  8.21           N  
ATOM   1829  CA  CYS A 310     200.953 209.195 283.786  1.00  8.21           C  
ATOM   1830  C   CYS A 310     200.203 210.053 282.786  1.00  8.21           C  
ATOM   1831  O   CYS A 310     199.019 209.842 282.521  1.00  8.21           O  
ATOM   1832  CB  CYS A 310     201.641 208.064 283.056  1.00  8.21           C  
ATOM   1833  SG  CYS A 310     202.367 206.893 284.157  1.00  8.21           S  
ATOM   1834  N   ALA A 311     200.913 211.030 282.244  1.00 42.21           N  
ATOM   1835  CA  ALA A 311     200.430 211.855 281.153  1.00 42.21           C  
ATOM   1836  C   ALA A 311     201.207 211.505 279.895  1.00 42.21           C  
ATOM   1837  O   ALA A 311     202.434 211.391 279.931  1.00 42.21           O  
ATOM   1838  CB  ALA A 311     200.583 213.337 281.477  1.00 42.21           C  
ATOM   1839  N   HIS A 312     200.490 211.315 278.792  1.00  5.57           N  
ATOM   1840  CA  HIS A 312     201.085 211.109 277.477  1.00  5.57           C  
ATOM   1841  C   HIS A 312     200.868 212.387 276.681  1.00  5.57           C  
ATOM   1842  O   HIS A 312     199.828 212.547 276.031  1.00  5.57           O  
ATOM   1843  CB  HIS A 312     200.451 209.907 276.777  1.00  5.57           C  
ATOM   1844  CG  HIS A 312     201.128 209.511 275.505  1.00  5.57           C  
ATOM   1845  ND1 HIS A 312     200.506 208.746 274.543  1.00  5.57           N  
ATOM   1846  CD2 HIS A 312     202.376 209.752 275.044  1.00  5.57           C  
ATOM   1847  CE1 HIS A 312     201.338 208.544 273.538  1.00  5.57           C  
ATOM   1848  NE2 HIS A 312     202.479 209.145 273.817  1.00  5.57           N  
ATOM   1849  N   PRO A 313     201.806 213.335 276.713  1.00  6.97           N  
ATOM   1850  CA  PRO A 313     201.545 214.645 276.098  1.00  6.97           C  
ATOM   1851  C   PRO A 313     201.248 214.595 274.611  1.00  6.97           C  
ATOM   1852  O   PRO A 313     200.498 215.443 274.117  1.00  6.97           O  
ATOM   1853  CB  PRO A 313     202.832 215.420 276.391  1.00  6.97           C  
ATOM   1854  CG  PRO A 313     203.373 214.780 277.595  1.00  6.97           C  
ATOM   1855  CD  PRO A 313     203.083 213.328 277.438  1.00  6.97           C  
ATOM   1856  N   LEU A 314     201.806 213.638 273.879  1.00 10.54           N  
ATOM   1857  CA  LEU A 314     201.562 213.527 272.449  1.00 10.54           C  
ATOM   1858  C   LEU A 314     200.308 212.737 272.117  1.00 10.54           C  
ATOM   1859  O   LEU A 314     200.140 212.333 270.966  1.00 10.54           O  
ATOM   1860  CB  LEU A 314     202.757 212.886 271.750  1.00 10.54           C  
ATOM   1861  CG  LEU A 314     203.943 213.792 271.444  1.00 10.54           C  
ATOM   1862  CD1 LEU A 314     204.894 213.067 270.533  1.00 10.54           C  
ATOM   1863  CD2 LEU A 314     203.480 215.091 270.816  1.00 10.54           C  
ATOM   1864  N   ALA A 315     199.433 212.494 273.088  1.00 13.36           N  
ATOM   1865  CA  ALA A 315     198.265 211.670 272.816  1.00 13.36           C  
ATOM   1866  C   ALA A 315     197.225 212.422 272.003  1.00 13.36           C  
ATOM   1867  O   ALA A 315     196.577 211.839 271.131  1.00 13.36           O  
ATOM   1868  CB  ALA A 315     197.661 211.168 274.118  1.00 13.36           C  
ATOM   1869  N   THR A 316     197.045 213.716 272.264  1.00 42.21           N  
ATOM   1870  CA  THR A 316     196.008 214.451 271.550  1.00 42.21           C  
ATOM   1871  C   THR A 316     196.417 214.726 270.110  1.00 42.21           C  
ATOM   1872  O   THR A 316     195.599 214.597 269.193  1.00 42.21           O  
ATOM   1873  CB  THR A 316     195.683 215.749 272.275  1.00 42.21           C  
ATOM   1874  OG1 THR A 316     195.396 215.459 273.646  1.00 42.21           O  
ATOM   1875  CG2 THR A 316     194.470 216.393 271.653  1.00 42.21           C  
ATOM   1876  N   LEU A 317     197.679 215.087 269.887  1.00 17.85           N  
ATOM   1877  CA  LEU A 317     198.155 215.257 268.521  1.00 17.85           C  
ATOM   1878  C   LEU A 317     198.095 213.942 267.762  1.00 17.85           C  
ATOM   1879  O   LEU A 317     197.749 213.915 266.577  1.00 17.85           O  
ATOM   1880  CB  LEU A 317     199.575 215.816 268.527  1.00 17.85           C  
ATOM   1881  CG  LEU A 317     199.952 216.809 267.429  1.00 17.85           C  
ATOM   1882  CD1 LEU A 317     201.272 217.470 267.758  1.00 17.85           C  
ATOM   1883  CD2 LEU A 317     200.036 216.133 266.088  1.00 17.85           C  
ATOM   1884  N   PHE A 318     198.423 212.836 268.426  1.00 13.16           N  
ATOM   1885  CA  PHE A 318     198.349 211.544 267.762  1.00 13.16           C  
ATOM   1886  C   PHE A 318     196.914 211.137 267.468  1.00 13.16           C  
ATOM   1887  O   PHE A 318     196.659 210.501 266.447  1.00 13.16           O  
ATOM   1888  CB  PHE A 318     199.046 210.474 268.594  1.00 13.16           C  
ATOM   1889  CG  PHE A 318     200.486 210.275 268.232  1.00 13.16           C  
ATOM   1890  CD1 PHE A 318     201.177 211.242 267.531  1.00 13.16           C  
ATOM   1891  CD2 PHE A 318     201.140 209.113 268.574  1.00 13.16           C  
ATOM   1892  CE1 PHE A 318     202.495 211.058 267.192  1.00 13.16           C  
ATOM   1893  CE2 PHE A 318     202.460 208.925 268.236  1.00 13.16           C  
ATOM   1894  CZ  PHE A 318     203.137 209.899 267.544  1.00 13.16           C  
ATOM   1895  N   LYS A 319     195.963 211.492 268.331  1.00 23.39           N  
ATOM   1896  CA  LYS A 319     194.569 211.188 268.026  1.00 23.39           C  
ATOM   1897  C   LYS A 319     194.064 212.040 266.869  1.00 23.39           C  
ATOM   1898  O   LYS A 319     193.296 211.561 266.027  1.00 23.39           O  
ATOM   1899  CB  LYS A 319     193.696 211.375 269.265  1.00 23.39           C  
ATOM   1900  CG  LYS A 319     192.248 210.991 269.035  1.00 23.39           C  
ATOM   1901  CD  LYS A 319     191.436 211.004 270.313  1.00 23.39           C  
ATOM   1902  CE  LYS A 319     191.548 209.687 271.055  1.00 23.39           C  
ATOM   1903  NZ  LYS A 319     190.717 209.683 272.290  1.00 23.39           N  
ATOM   1904  N   ILE A 320     194.500 213.298 266.795  1.00 13.39           N  
ATOM   1905  CA  ILE A 320     194.160 214.134 265.646  1.00 13.39           C  
ATOM   1906  C   ILE A 320     194.721 213.531 264.365  1.00 13.39           C  
ATOM   1907  O   ILE A 320     194.025 213.428 263.348  1.00 13.39           O  
ATOM   1908  CB  ILE A 320     194.668 215.571 265.852  1.00 13.39           C  
ATOM   1909  CG1 ILE A 320     193.993 216.218 267.058  1.00 13.39           C  
ATOM   1910  CG2 ILE A 320     194.430 216.394 264.611  1.00 13.39           C  
ATOM   1911  CD1 ILE A 320     192.489 216.144 267.029  1.00 13.39           C  
ATOM   1912  N   LEU A 321     195.991 213.122 264.395  1.00 13.07           N  
ATOM   1913  CA  LEU A 321     196.608 212.530 263.212  1.00 13.07           C  
ATOM   1914  C   LEU A 321     195.941 211.217 262.839  1.00 13.07           C  
ATOM   1915  O   LEU A 321     195.787 210.912 261.655  1.00 13.07           O  
ATOM   1916  CB  LEU A 321     198.102 212.317 263.437  1.00 13.07           C  
ATOM   1917  CG  LEU A 321     198.974 213.567 263.489  1.00 13.07           C  
ATOM   1918  CD1 LEU A 321     200.425 213.194 263.697  1.00 13.07           C  
ATOM   1919  CD2 LEU A 321     198.808 214.380 262.227  1.00 13.07           C  
ATOM   1920  N   ALA A 322     195.539 210.424 263.830  1.00 11.95           N  
ATOM   1921  CA  ALA A 322     194.886 209.158 263.538  1.00 11.95           C  
ATOM   1922  C   ALA A 322     193.507 209.369 262.931  1.00 11.95           C  
ATOM   1923  O   ALA A 322     193.107 208.627 262.033  1.00 11.95           O  
ATOM   1924  CB  ALA A 322     194.796 208.311 264.803  1.00 11.95           C  
ATOM   1925  N   SER A 323     192.759 210.366 263.405  1.00 10.12           N  
ATOM   1926  CA  SER A 323     191.466 210.651 262.790  1.00 10.12           C  
ATOM   1927  C   SER A 323     191.640 211.190 261.374  1.00 10.12           C  
ATOM   1928  O   SER A 323     190.881 210.835 260.462  1.00 10.12           O  
ATOM   1929  CB  SER A 323     190.679 211.628 263.657  1.00 10.12           C  
ATOM   1930  OG  SER A 323     191.391 212.835 263.834  1.00 10.12           O  
ATOM   1931  N   PHE A 324     192.642 212.041 261.167  1.00  5.32           N  
ATOM   1932  CA  PHE A 324     192.958 212.494 259.818  1.00  5.32           C  
ATOM   1933  C   PHE A 324     193.320 211.317 258.922  1.00  5.32           C  
ATOM   1934  O   PHE A 324     192.931 211.268 257.748  1.00  5.32           O  
ATOM   1935  CB  PHE A 324     194.093 213.511 259.890  1.00  5.32           C  
ATOM   1936  CG  PHE A 324     194.472 214.100 258.576  1.00  5.32           C  
ATOM   1937  CD1 PHE A 324     193.509 214.456 257.656  1.00  5.32           C  
ATOM   1938  CD2 PHE A 324     195.798 214.331 258.272  1.00  5.32           C  
ATOM   1939  CE1 PHE A 324     193.863 215.009 256.449  1.00  5.32           C  
ATOM   1940  CE2 PHE A 324     196.157 214.885 257.069  1.00  5.32           C  
ATOM   1941  CZ  PHE A 324     195.188 215.225 256.156  1.00  5.32           C  
ATOM   1942  N   TYR A 325     194.038 210.341 259.472  1.00  3.91           N  
ATOM   1943  CA  TYR A 325     194.415 209.159 258.712  1.00  3.91           C  
ATOM   1944  C   TYR A 325     193.212 208.282 258.392  1.00  3.91           C  
ATOM   1945  O   TYR A 325     193.144 207.703 257.306  1.00  3.91           O  
ATOM   1946  CB  TYR A 325     195.464 208.366 259.482  1.00  3.91           C  
ATOM   1947  CG  TYR A 325     195.859 207.077 258.824  1.00  3.91           C  
ATOM   1948  CD1 TYR A 325     196.606 207.076 257.660  1.00  3.91           C  
ATOM   1949  CD2 TYR A 325     195.496 205.860 259.369  1.00  3.91           C  
ATOM   1950  CE1 TYR A 325     196.974 205.903 257.056  1.00  3.91           C  
ATOM   1951  CE2 TYR A 325     195.864 204.678 258.773  1.00  3.91           C  
ATOM   1952  CZ  TYR A 325     196.603 204.707 257.617  1.00  3.91           C  
ATOM   1953  OH  TYR A 325     196.974 203.534 257.009  1.00  3.91           O  
ATOM   1954  N   ILE A 326     192.267 208.139 259.324  1.00  7.45           N  
ATOM   1955  CA  ILE A 326     191.087 207.345 258.997  1.00  7.45           C  
ATOM   1956  C   ILE A 326     190.274 208.046 257.921  1.00  7.45           C  
ATOM   1957  O   ILE A 326     189.693 207.388 257.057  1.00  7.45           O  
ATOM   1958  CB  ILE A 326     190.216 207.017 260.228  1.00  7.45           C  
ATOM   1959  CG1 ILE A 326     189.422 208.232 260.705  1.00  7.45           C  
ATOM   1960  CG2 ILE A 326     191.049 206.434 261.341  1.00  7.45           C  
ATOM   1961  CD1 ILE A 326     188.500 207.954 261.873  1.00  7.45           C  
ATOM   1962  N   SER A 327     190.234 209.379 257.930  1.00  8.05           N  
ATOM   1963  CA  SER A 327     189.555 210.086 256.848  1.00  8.05           C  
ATOM   1964  C   SER A 327     190.244 209.836 255.509  1.00  8.05           C  
ATOM   1965  O   SER A 327     189.586 209.554 254.497  1.00  8.05           O  
ATOM   1966  CB  SER A 327     189.496 211.579 257.156  1.00  8.05           C  
ATOM   1967  OG  SER A 327     190.791 212.146 257.147  1.00  8.05           O  
ATOM   1968  N   LEU A 328     191.576 209.930 255.484  1.00  5.51           N  
ATOM   1969  CA  LEU A 328     192.308 209.701 254.241  1.00  5.51           C  
ATOM   1970  C   LEU A 328     192.122 208.275 253.743  1.00  5.51           C  
ATOM   1971  O   LEU A 328     191.966 208.044 252.540  1.00  5.51           O  
ATOM   1972  CB  LEU A 328     193.791 209.998 254.434  1.00  5.51           C  
ATOM   1973  CG  LEU A 328     194.169 211.458 254.638  1.00  5.51           C  
ATOM   1974  CD1 LEU A 328     195.654 211.580 254.892  1.00  5.51           C  
ATOM   1975  CD2 LEU A 328     193.763 212.268 253.433  1.00  5.51           C  
ATOM   1976  N   VAL A 329     192.152 207.303 254.653  1.00 10.15           N  
ATOM   1977  CA  VAL A 329     191.964 205.914 254.263  1.00 10.15           C  
ATOM   1978  C   VAL A 329     190.540 205.675 253.795  1.00 10.15           C  
ATOM   1979  O   VAL A 329     190.310 204.872 252.889  1.00 10.15           O  
ATOM   1980  CB  VAL A 329     192.358 204.982 255.421  1.00 10.15           C  
ATOM   1981  CG1 VAL A 329     191.835 203.586 255.192  1.00 10.15           C  
ATOM   1982  CG2 VAL A 329     193.856 204.946 255.555  1.00 10.15           C  
ATOM   1983  N   ILE A 330     189.562 206.371 254.375  1.00 12.64           N  
ATOM   1984  CA  ILE A 330     188.193 206.265 253.886  1.00 12.64           C  
ATOM   1985  C   ILE A 330     188.099 206.766 252.453  1.00 12.64           C  
ATOM   1986  O   ILE A 330     187.471 206.130 251.600  1.00 12.64           O  
ATOM   1987  CB  ILE A 330     187.232 207.024 254.818  1.00 12.64           C  
ATOM   1988  CG1 ILE A 330     186.920 206.189 256.056  1.00 12.64           C  
ATOM   1989  CG2 ILE A 330     185.954 207.378 254.092  1.00 12.64           C  
ATOM   1990  CD1 ILE A 330     186.044 206.902 257.052  1.00 12.64           C  
ATOM   1991  N   PHE A 331     188.722 207.910 252.160  1.00 14.50           N  
ATOM   1992  CA  PHE A 331     188.693 208.420 250.790  1.00 14.50           C  
ATOM   1993  C   PHE A 331     189.391 207.465 249.827  1.00 14.50           C  
ATOM   1994  O   PHE A 331     188.876 207.175 248.738  1.00 14.50           O  
ATOM   1995  CB  PHE A 331     189.329 209.805 250.726  1.00 14.50           C  
ATOM   1996  CG  PHE A 331     188.540 210.864 251.432  1.00 14.50           C  
ATOM   1997  CD1 PHE A 331     187.161 210.771 251.528  1.00 14.50           C  
ATOM   1998  CD2 PHE A 331     189.175 211.951 252.011  1.00 14.50           C  
ATOM   1999  CE1 PHE A 331     186.429 211.745 252.183  1.00 14.50           C  
ATOM   2000  CE2 PHE A 331     188.448 212.926 252.668  1.00 14.50           C  
ATOM   2001  CZ  PHE A 331     187.074 212.822 252.753  1.00 14.50           C  
ATOM   2002  N   TYR A 332     190.561 206.958 250.220  1.00 14.39           N  
ATOM   2003  CA  TYR A 332     191.285 206.000 249.391  1.00 14.39           C  
ATOM   2004  C   TYR A 332     190.446 204.756 249.133  1.00 14.39           C  
ATOM   2005  O   TYR A 332     190.386 204.260 248.003  1.00 14.39           O  
ATOM   2006  CB  TYR A 332     192.596 205.630 250.080  1.00 14.39           C  
ATOM   2007  CG  TYR A 332     193.645 204.983 249.209  1.00 14.39           C  
ATOM   2008  CD1 TYR A 332     193.581 203.639 248.892  1.00 14.39           C  
ATOM   2009  CD2 TYR A 332     194.723 205.712 248.739  1.00 14.39           C  
ATOM   2010  CE1 TYR A 332     194.548 203.050 248.114  1.00 14.39           C  
ATOM   2011  CE2 TYR A 332     195.690 205.132 247.964  1.00 14.39           C  
ATOM   2012  CZ  TYR A 332     195.598 203.804 247.651  1.00 14.39           C  
ATOM   2013  OH  TYR A 332     196.571 203.228 246.873  1.00 14.39           O  
ATOM   2014  N   GLY A 333     189.787 204.243 250.168  1.00 18.48           N  
ATOM   2015  CA  GLY A 333     188.984 203.047 250.007  1.00 18.48           C  
ATOM   2016  C   GLY A 333     187.751 203.269 249.159  1.00 18.48           C  
ATOM   2017  O   GLY A 333     187.350 202.388 248.403  1.00 18.48           O  
ATOM   2018  N   LEU A 334     187.116 204.436 249.287  1.00 16.86           N  
ATOM   2019  CA  LEU A 334     185.982 204.742 248.422  1.00 16.86           C  
ATOM   2020  C   LEU A 334     186.411 204.803 246.965  1.00 16.86           C  
ATOM   2021  O   LEU A 334     185.737 204.256 246.084  1.00 16.86           O  
ATOM   2022  CB  LEU A 334     185.334 206.060 248.836  1.00 16.86           C  
ATOM   2023  CG  LEU A 334     184.568 206.067 250.156  1.00 16.86           C  
ATOM   2024  CD1 LEU A 334     183.857 207.393 250.346  1.00 16.86           C  
ATOM   2025  CD2 LEU A 334     183.586 204.916 250.206  1.00 16.86           C  
ATOM   2026  N   ILE A 335     187.542 205.453 246.696  1.00 17.93           N  
ATOM   2027  CA  ILE A 335     188.055 205.513 245.332  1.00 17.93           C  
ATOM   2028  C   ILE A 335     188.380 204.116 244.815  1.00 17.93           C  
ATOM   2029  O   ILE A 335     188.080 203.776 243.663  1.00 17.93           O  
ATOM   2030  CB  ILE A 335     189.276 206.443 245.279  1.00 17.93           C  
ATOM   2031  CG1 ILE A 335     188.835 207.893 245.455  1.00 17.93           C  
ATOM   2032  CG2 ILE A 335     190.026 206.259 243.994  1.00 17.93           C  
ATOM   2033  CD1 ILE A 335     189.979 208.859 245.537  1.00 17.93           C  
ATOM   2034  N   CYS A 336     188.984 203.277 245.657  1.00 24.45           N  
ATOM   2035  CA  CYS A 336     189.333 201.930 245.220  1.00 24.45           C  
ATOM   2036  C   CYS A 336     188.104 201.055 245.022  1.00 24.45           C  
ATOM   2037  O   CYS A 336     188.096 200.204 244.131  1.00 24.45           O  
ATOM   2038  CB  CYS A 336     190.289 201.282 246.217  1.00 24.45           C  
ATOM   2039  SG  CYS A 336     191.957 201.946 246.141  1.00 24.45           S  
ATOM   2040  N   MET A 337     187.065 201.234 245.837  1.00 23.85           N  
ATOM   2041  CA  MET A 337     185.829 200.490 245.621  1.00 23.85           C  
ATOM   2042  C   MET A 337     185.141 200.943 244.344  1.00 23.85           C  
ATOM   2043  O   MET A 337     184.552 200.127 243.628  1.00 23.85           O  
ATOM   2044  CB  MET A 337     184.899 200.639 246.823  1.00 23.85           C  
ATOM   2045  CG  MET A 337     185.400 199.934 248.066  1.00 23.85           C  
ATOM   2046  SD  MET A 337     184.354 200.193 249.505  1.00 23.85           S  
ATOM   2047  CE  MET A 337     182.973 199.128 249.109  1.00 23.85           C  
ATOM   2048  N   TYR A 338     185.218 202.237 244.030  1.00 27.02           N  
ATOM   2049  CA  TYR A 338     184.710 202.696 242.744  1.00 27.02           C  
ATOM   2050  C   TYR A 338     185.473 202.060 241.593  1.00 27.02           C  
ATOM   2051  O   TYR A 338     184.872 201.629 240.605  1.00 27.02           O  
ATOM   2052  CB  TYR A 338     184.787 204.214 242.642  1.00 27.02           C  
ATOM   2053  CG  TYR A 338     184.437 204.719 241.265  1.00 27.02           C  
ATOM   2054  CD1 TYR A 338     183.115 204.851 240.870  1.00 27.02           C  
ATOM   2055  CD2 TYR A 338     185.427 205.055 240.358  1.00 27.02           C  
ATOM   2056  CE1 TYR A 338     182.790 205.310 239.612  1.00 27.02           C  
ATOM   2057  CE2 TYR A 338     185.111 205.510 239.099  1.00 27.02           C  
ATOM   2058  CZ  TYR A 338     183.794 205.639 238.731  1.00 27.02           C  
ATOM   2059  OH  TYR A 338     183.485 206.096 237.473  1.00 27.02           O  
ATOM   2060  N   THR A 339     186.802 202.008 241.694  1.00 24.36           N  
ATOM   2061  CA  THR A 339     187.591 201.383 240.638  1.00 24.36           C  
ATOM   2062  C   THR A 339     187.255 199.904 240.502  1.00 24.36           C  
ATOM   2063  O   THR A 339     187.130 199.385 239.386  1.00 24.36           O  
ATOM   2064  CB  THR A 339     189.081 201.572 240.912  1.00 24.36           C  
ATOM   2065  OG1 THR A 339     189.414 202.960 240.804  1.00 24.36           O  
ATOM   2066  CG2 THR A 339     189.913 200.782 239.922  1.00 24.36           C  
ATOM   2067  N   LEU A 340     187.097 199.210 241.629  1.00 26.10           N  
ATOM   2068  CA  LEU A 340     186.733 197.800 241.589  1.00 26.10           C  
ATOM   2069  C   LEU A 340     185.370 197.603 240.943  1.00 26.10           C  
ATOM   2070  O   LEU A 340     185.181 196.670 240.157  1.00 26.10           O  
ATOM   2071  CB  LEU A 340     186.741 197.211 242.997  1.00 26.10           C  
ATOM   2072  CG  LEU A 340     186.380 195.730 243.078  1.00 26.10           C  
ATOM   2073  CD1 LEU A 340     187.459 194.900 242.416  1.00 26.10           C  
ATOM   2074  CD2 LEU A 340     186.173 195.296 244.514  1.00 26.10           C  
ATOM   2075  N   TRP A 341     184.403 198.464 241.269  1.00 36.22           N  
ATOM   2076  CA  TRP A 341     183.083 198.344 240.661  1.00 36.22           C  
ATOM   2077  C   TRP A 341     183.133 198.630 239.169  1.00 36.22           C  
ATOM   2078  O   TRP A 341     182.472 197.951 238.384  1.00 36.22           O  
ATOM   2079  CB  TRP A 341     182.092 199.280 241.346  1.00 36.22           C  
ATOM   2080  CG  TRP A 341     180.824 199.444 240.573  1.00 36.22           C  
ATOM   2081  CD1 TRP A 341     179.797 198.553 240.485  1.00 36.22           C  
ATOM   2082  CD2 TRP A 341     180.449 200.569 239.773  1.00 36.22           C  
ATOM   2083  NE1 TRP A 341     178.804 199.053 239.681  1.00 36.22           N  
ATOM   2084  CE2 TRP A 341     179.180 200.291 239.232  1.00 36.22           C  
ATOM   2085  CE3 TRP A 341     181.061 201.786 239.465  1.00 36.22           C  
ATOM   2086  CZ2 TRP A 341     178.514 201.183 238.399  1.00 36.22           C  
ATOM   2087  CZ3 TRP A 341     180.398 202.669 238.639  1.00 36.22           C  
ATOM   2088  CH2 TRP A 341     179.139 202.365 238.116  1.00 36.22           C  
ATOM   2089  N   TRP A 342     183.900 199.639 238.763  1.00 31.45           N  
ATOM   2090  CA  TRP A 342     184.064 199.940 237.345  1.00 31.45           C  
ATOM   2091  C   TRP A 342     184.631 198.740 236.600  1.00 31.45           C  
ATOM   2092  O   TRP A 342     184.117 198.339 235.546  1.00 31.45           O  
ATOM   2093  CB  TRP A 342     184.969 201.163 237.212  1.00 31.45           C  
ATOM   2094  CG  TRP A 342     185.416 201.534 235.845  1.00 31.45           C  
ATOM   2095  CD1 TRP A 342     184.756 202.323 234.958  1.00 31.45           C  
ATOM   2096  CD2 TRP A 342     186.660 201.191 235.228  1.00 31.45           C  
ATOM   2097  NE1 TRP A 342     185.496 202.473 233.813  1.00 31.45           N  
ATOM   2098  CE2 TRP A 342     186.671 201.787 233.955  1.00 31.45           C  
ATOM   2099  CE3 TRP A 342     187.759 200.425 235.624  1.00 31.45           C  
ATOM   2100  CZ2 TRP A 342     187.735 201.640 233.073  1.00 31.45           C  
ATOM   2101  CZ3 TRP A 342     188.816 200.282 234.746  1.00 31.45           C  
ATOM   2102  CH2 TRP A 342     188.796 200.886 233.486  1.00 31.45           C  
ATOM   2103  N   MET A 343     185.674 198.128 237.161  1.00 38.16           N  
ATOM   2104  CA  MET A 343     186.285 196.965 236.530  1.00 38.16           C  
ATOM   2105  C   MET A 343     185.327 195.779 236.492  1.00 38.16           C  
ATOM   2106  O   MET A 343     185.238 195.077 235.479  1.00 38.16           O  
ATOM   2107  CB  MET A 343     187.575 196.606 237.264  1.00 38.16           C  
ATOM   2108  CG  MET A 343     188.401 195.531 236.603  1.00 38.16           C  
ATOM   2109  SD  MET A 343     190.162 195.884 236.723  1.00 38.16           S  
ATOM   2110  CE  MET A 343     190.255 196.554 238.378  1.00 38.16           C  
ATOM   2111  N   LEU A 344     184.595 195.544 237.581  1.00 36.15           N  
ATOM   2112  CA  LEU A 344     183.685 194.406 237.641  1.00 36.15           C  
ATOM   2113  C   LEU A 344     182.423 194.641 236.820  1.00 36.15           C  
ATOM   2114  O   LEU A 344     181.700 193.688 236.511  1.00 36.15           O  
ATOM   2115  CB  LEU A 344     183.320 194.117 239.096  1.00 36.15           C  
ATOM   2116  CG  LEU A 344     183.502 192.690 239.605  1.00 36.15           C  
ATOM   2117  CD1 LEU A 344     184.927 192.226 239.387  1.00 36.15           C  
ATOM   2118  CD2 LEU A 344     183.133 192.611 241.078  1.00 36.15           C  
ATOM   2119  N   ARG A 345     182.141 195.895 236.467  1.00 42.06           N  
ATOM   2120  CA  ARG A 345     180.911 196.230 235.760  1.00 42.06           C  
ATOM   2121  C   ARG A 345     181.115 196.242 234.251  1.00 42.06           C  
ATOM   2122  O   ARG A 345     180.350 195.617 233.509  1.00 42.06           O  
ATOM   2123  CB  ARG A 345     180.401 197.590 236.242  1.00 42.06           C  
ATOM   2124  CG  ARG A 345     179.341 198.219 235.365  1.00 42.06           C  
ATOM   2125  CD  ARG A 345     179.909 199.332 234.495  1.00 42.06           C  
ATOM   2126  NE  ARG A 345     180.279 200.513 235.265  1.00 42.06           N  
ATOM   2127  CZ  ARG A 345     180.683 201.657 234.730  1.00 42.06           C  
ATOM   2128  NH1 ARG A 345     180.779 201.812 233.420  1.00 42.06           N  
ATOM   2129  NH2 ARG A 345     180.995 202.673 235.528  1.00 42.06           N  
ATOM   2130  N   ARG A 346     182.144 196.951 233.779  1.00 61.57           N  
ATOM   2131  CA  ARG A 346     182.293 197.144 232.340  1.00 61.57           C  
ATOM   2132  C   ARG A 346     182.584 195.837 231.608  1.00 61.57           C  
ATOM   2133  O   ARG A 346     182.242 195.708 230.427  1.00 61.57           O  
ATOM   2134  CB  ARG A 346     183.397 198.162 232.066  1.00 61.57           C  
ATOM   2135  CG  ARG A 346     183.493 198.607 230.621  1.00 61.57           C  
ATOM   2136  CD  ARG A 346     182.322 199.488 230.232  1.00 61.57           C  
ATOM   2137  NE  ARG A 346     182.615 200.243 229.021  1.00 61.57           N  
ATOM   2138  CZ  ARG A 346     181.883 201.251 228.567  1.00 61.57           C  
ATOM   2139  NH1 ARG A 346     180.790 201.650 229.196  1.00 61.57           N  
ATOM   2140  NH2 ARG A 346     182.260 201.876 227.456  1.00 61.57           N  
ATOM   2141  N   SER A 347     183.198 194.863 232.284  1.00 53.75           N  
ATOM   2142  CA  SER A 347     183.675 193.629 231.657  1.00 53.75           C  
ATOM   2143  C   SER A 347     184.658 193.954 230.527  1.00 53.75           C  
ATOM   2144  O   SER A 347     184.430 193.678 229.349  1.00 53.75           O  
ATOM   2145  CB  SER A 347     182.510 192.769 231.152  1.00 53.75           C  
ATOM   2146  OG  SER A 347     182.986 191.632 230.452  1.00 53.75           O  
ATOM   2147  N   LEU A 348     185.771 194.555 230.938  1.00 45.34           N  
ATOM   2148  CA  LEU A 348     186.731 195.173 230.035  1.00 45.34           C  
ATOM   2149  C   LEU A 348     187.607 194.172 229.297  1.00 45.34           C  
ATOM   2150  O   LEU A 348     188.638 194.572 228.748  1.00 45.34           O  
ATOM   2151  CB  LEU A 348     187.619 196.143 230.810  1.00 45.34           C  
ATOM   2152  CG  LEU A 348     186.916 196.894 231.931  1.00 45.34           C  
ATOM   2153  CD1 LEU A 348     187.496 196.437 233.242  1.00 45.34           C  
ATOM   2154  CD2 LEU A 348     187.064 198.387 231.758  1.00 45.34           C  
ATOM   2155  N   LYS A 349     187.250 192.890 229.288  1.00 45.44           N  
ATOM   2156  CA  LYS A 349     187.931 191.959 228.402  1.00 45.44           C  
ATOM   2157  C   LYS A 349     187.489 192.112 226.954  1.00 45.44           C  
ATOM   2158  O   LYS A 349     188.103 191.511 226.068  1.00 45.44           O  
ATOM   2159  CB  LYS A 349     187.697 190.522 228.865  1.00 45.44           C  
ATOM   2160  CG  LYS A 349     188.612 190.067 229.985  1.00 45.44           C  
ATOM   2161  CD  LYS A 349     188.230 188.674 230.451  1.00 45.44           C  
ATOM   2162  CE  LYS A 349     189.330 188.048 231.279  1.00 45.44           C  
ATOM   2163  NZ  LYS A 349     190.576 187.901 230.486  1.00 45.44           N  
ATOM   2164  N   LYS A 350     186.447 192.899 226.695  1.00 43.98           N  
ATOM   2165  CA  LYS A 350     185.902 193.069 225.357  1.00 43.98           C  
ATOM   2166  C   LYS A 350     185.544 194.530 225.147  1.00 43.98           C  
ATOM   2167  O   LYS A 350     184.740 195.088 225.899  1.00 43.98           O  
ATOM   2168  CB  LYS A 350     184.671 192.179 225.160  1.00 43.98           C  
ATOM   2169  CG  LYS A 350     183.911 192.431 223.874  1.00 43.98           C  
ATOM   2170  CD  LYS A 350     182.728 191.484 223.763  1.00 43.98           C  
ATOM   2171  CE  LYS A 350     181.898 191.498 225.038  1.00 43.98           C  
ATOM   2172  NZ  LYS A 350     181.388 192.860 225.349  1.00 43.98           N  
ATOM   2173  N   TYR A 351     186.132 195.142 224.124  1.00 37.07           N  
ATOM   2174  CA  TYR A 351     185.920 196.548 223.803  1.00 37.07           C  
ATOM   2175  C   TYR A 351     185.164 196.619 222.486  1.00 37.07           C  
ATOM   2176  O   TYR A 351     185.661 196.149 221.458  1.00 37.07           O  
ATOM   2177  CB  TYR A 351     187.258 197.282 223.720  1.00 37.07           C  
ATOM   2178  CG  TYR A 351     187.195 198.776 223.524  1.00 37.07           C  
ATOM   2179  CD1 TYR A 351     186.853 199.620 224.565  1.00 37.07           C  
ATOM   2180  CD2 TYR A 351     187.525 199.345 222.308  1.00 37.07           C  
ATOM   2181  CE1 TYR A 351     186.816 200.987 224.391  1.00 37.07           C  
ATOM   2182  CE2 TYR A 351     187.493 200.708 222.126  1.00 37.07           C  
ATOM   2183  CZ  TYR A 351     187.139 201.524 223.168  1.00 37.07           C  
ATOM   2184  OH  TYR A 351     187.107 202.885 222.981  1.00 37.07           O  
ATOM   2185  N   SER A 352     183.968 197.209 222.520  1.00 42.19           N  
ATOM   2186  CA  SER A 352     183.055 197.117 221.383  1.00 42.19           C  
ATOM   2187  C   SER A 352     183.556 197.919 220.189  1.00 42.19           C  
ATOM   2188  O   SER A 352     183.494 197.446 219.048  1.00 42.19           O  
ATOM   2189  CB  SER A 352     181.660 197.579 221.797  1.00 42.19           C  
ATOM   2190  OG  SER A 352     181.091 196.676 222.729  1.00 42.19           O  
ATOM   2191  N   PHE A 353     184.014 199.150 220.424  1.00 45.24           N  
ATOM   2192  CA  PHE A 353     184.622 199.975 219.382  1.00 45.24           C  
ATOM   2193  C   PHE A 353     183.623 200.380 218.304  1.00 45.24           C  
ATOM   2194  O   PHE A 353     183.986 201.083 217.356  1.00 45.24           O  
ATOM   2195  CB  PHE A 353     185.800 199.239 218.736  1.00 45.24           C  
ATOM   2196  CG  PHE A 353     187.074 200.017 218.734  1.00 45.24           C  
ATOM   2197  CD1 PHE A 353     187.057 201.397 218.735  1.00 45.24           C  
ATOM   2198  CD2 PHE A 353     188.293 199.366 218.735  1.00 45.24           C  
ATOM   2199  CE1 PHE A 353     188.233 202.115 218.739  1.00 45.24           C  
ATOM   2200  CE2 PHE A 353     189.470 200.077 218.737  1.00 45.24           C  
ATOM   2201  CZ  PHE A 353     189.441 201.454 218.736  1.00 45.24           C  
ATOM   2202  N   GLU A 354     182.366 199.954 218.437  1.00 53.87           N  
ATOM   2203  CA  GLU A 354     181.401 200.126 217.358  1.00 53.87           C  
ATOM   2204  C   GLU A 354     180.897 201.559 217.223  1.00 53.87           C  
ATOM   2205  O   GLU A 354     180.398 201.922 216.153  1.00 53.87           O  
ATOM   2206  CB  GLU A 354     180.221 199.167 217.550  1.00 53.87           C  
ATOM   2207  CG  GLU A 354     178.920 199.823 217.976  1.00 53.87           C  
ATOM   2208  CD  GLU A 354     178.929 200.248 219.424  1.00 53.87           C  
ATOM   2209  OE1 GLU A 354     179.361 199.444 220.276  1.00 53.87           O  
ATOM   2210  OE2 GLU A 354     178.511 201.389 219.709  1.00 53.87           O  
ATOM   2211  N   SER A 355     181.021 202.380 218.266  1.00 51.02           N  
ATOM   2212  CA  SER A 355     180.514 203.747 218.193  1.00 51.02           C  
ATOM   2213  C   SER A 355     181.239 204.547 217.117  1.00 51.02           C  
ATOM   2214  O   SER A 355     180.607 205.165 216.252  1.00 51.02           O  
ATOM   2215  CB  SER A 355     180.648 204.428 219.555  1.00 51.02           C  
ATOM   2216  OG  SER A 355     180.195 205.769 219.500  1.00 51.02           O  
ATOM   2217  N   ILE A 356     182.572 204.541 217.149  1.00 52.21           N  
ATOM   2218  CA  ILE A 356     183.327 205.262 216.129  1.00 52.21           C  
ATOM   2219  C   ILE A 356     183.176 204.585 214.774  1.00 52.21           C  
ATOM   2220  O   ILE A 356     183.127 205.253 213.736  1.00 52.21           O  
ATOM   2221  CB  ILE A 356     184.806 205.395 216.531  1.00 52.21           C  
ATOM   2222  CG1 ILE A 356     185.582 206.081 215.405  1.00 52.21           C  
ATOM   2223  CG2 ILE A 356     185.401 204.035 216.864  1.00 52.21           C  
ATOM   2224  CD1 ILE A 356     187.066 206.074 215.580  1.00 52.21           C  
ATOM   2225  N   ARG A 357     183.113 203.253 214.753  1.00 58.75           N  
ATOM   2226  CA  ARG A 357     182.967 202.553 213.482  1.00 58.75           C  
ATOM   2227  C   ARG A 357     181.635 202.877 212.821  1.00 58.75           C  
ATOM   2228  O   ARG A 357     181.506 202.762 211.598  1.00 58.75           O  
ATOM   2229  CB  ARG A 357     183.125 201.047 213.691  1.00 58.75           C  
ATOM   2230  CG  ARG A 357     181.833 200.253 213.716  1.00 58.75           C  
ATOM   2231  CD  ARG A 357     182.127 198.805 214.063  1.00 58.75           C  
ATOM   2232  NE  ARG A 357     180.943 197.957 214.012  1.00 58.75           N  
ATOM   2233  CZ  ARG A 357     180.928 196.678 214.361  1.00 58.75           C  
ATOM   2234  NH1 ARG A 357     182.016 196.070 214.806  1.00 58.75           N  
ATOM   2235  NH2 ARG A 357     179.794 195.991 214.262  1.00 58.75           N  
ATOM   2236  N   GLU A 358     180.640 203.286 213.609  1.00 61.07           N  
ATOM   2237  CA  GLU A 358     179.378 203.744 213.047  1.00 61.07           C  
ATOM   2238  C   GLU A 358     179.411 205.229 212.711  1.00 61.07           C  
ATOM   2239  O   GLU A 358     178.784 205.652 211.735  1.00 61.07           O  
ATOM   2240  CB  GLU A 358     178.237 203.444 214.018  1.00 61.07           C  
ATOM   2241  CG  GLU A 358     176.855 203.626 213.430  1.00 61.07           C  
ATOM   2242  CD  GLU A 358     175.767 203.115 214.349  1.00 61.07           C  
ATOM   2243  OE1 GLU A 358     176.100 202.654 215.459  1.00 61.07           O  
ATOM   2244  OE2 GLU A 358     174.582 203.171 213.961  1.00 61.07           O  
ATOM   2245  N   GLU A 359     180.128 206.030 213.503  1.00 62.25           N  
ATOM   2246  CA  GLU A 359     180.208 207.463 213.230  1.00 62.25           C  
ATOM   2247  C   GLU A 359     180.986 207.742 211.949  1.00 62.25           C  
ATOM   2248  O   GLU A 359     180.567 208.560 211.122  1.00 62.25           O  
ATOM   2249  CB  GLU A 359     180.845 208.191 214.413  1.00 62.25           C  
ATOM   2250  CG  GLU A 359     180.943 209.698 214.233  1.00 62.25           C  
ATOM   2251  CD  GLU A 359     179.594 210.393 214.329  1.00 62.25           C  
ATOM   2252  OE1 GLU A 359     178.665 209.816 214.935  1.00 62.25           O  
ATOM   2253  OE2 GLU A 359     179.464 211.517 213.800  1.00 62.25           O  
ATOM   2254  N   SER A 360     182.125 207.076 211.769  1.00 58.60           N  
ATOM   2255  CA  SER A 360     182.984 207.266 210.608  1.00 58.60           C  
ATOM   2256  C   SER A 360     182.720 206.247 209.509  1.00 58.60           C  
ATOM   2257  O   SER A 360     183.410 206.264 208.484  1.00 58.60           O  
ATOM   2258  CB  SER A 360     184.456 207.208 211.025  1.00 58.60           C  
ATOM   2259  OG  SER A 360     184.772 208.238 211.944  1.00 58.60           O  
ATOM   2260  N   SER A 361     181.744 205.359 209.704  1.00 59.31           N  
ATOM   2261  CA  SER A 361     181.339 204.368 208.707  1.00 59.31           C  
ATOM   2262  C   SER A 361     182.518 203.489 208.284  1.00 59.31           C  
ATOM   2263  O   SER A 361     182.919 203.450 207.119  1.00 59.31           O  
ATOM   2264  CB  SER A 361     180.689 205.044 207.495  1.00 59.31           C  
ATOM   2265  OG  SER A 361     180.217 204.083 206.568  1.00 59.31           O  
ATOM   2266  N   TYR A 362     183.076 202.780 209.268  1.00 53.88           N  
ATOM   2267  CA  TYR A 362     184.088 201.744 209.041  1.00 53.88           C  
ATOM   2268  C   TYR A 362     183.554 200.474 209.691  1.00 53.88           C  
ATOM   2269  O   TYR A 362     183.898 200.161 210.831  1.00 53.88           O  
ATOM   2270  CB  TYR A 362     185.447 202.135 209.622  1.00 53.88           C  
ATOM   2271  CG  TYR A 362     186.210 203.190 208.858  1.00 53.88           C  
ATOM   2272  CD1 TYR A 362     187.080 202.841 207.837  1.00 53.88           C  
ATOM   2273  CD2 TYR A 362     186.087 204.533 209.182  1.00 53.88           C  
ATOM   2274  CE1 TYR A 362     187.792 203.801 207.144  1.00 53.88           C  
ATOM   2275  CE2 TYR A 362     186.795 205.500 208.496  1.00 53.88           C  
ATOM   2276  CZ  TYR A 362     187.646 205.129 207.479  1.00 53.88           C  
ATOM   2277  OH  TYR A 362     188.350 206.093 206.794  1.00 53.88           O  
ATOM   2278  N   SER A 363     182.725 199.730 208.961  1.00 52.24           N  
ATOM   2279  CA  SER A 363     182.172 198.505 209.523  1.00 52.24           C  
ATOM   2280  C   SER A 363     183.228 197.430 209.735  1.00 52.24           C  
ATOM   2281  O   SER A 363     182.957 196.451 210.438  1.00 52.24           O  
ATOM   2282  CB  SER A 363     181.057 197.968 208.626  1.00 52.24           C  
ATOM   2283  OG  SER A 363     180.462 196.813 209.193  1.00 52.24           O  
ATOM   2284  N   ASP A 364     184.412 197.585 209.151  1.00 56.30           N  
ATOM   2285  CA  ASP A 364     185.511 196.644 209.363  1.00 56.30           C  
ATOM   2286  C   ASP A 364     186.388 197.068 210.537  1.00 56.30           C  
ATOM   2287  O   ASP A 364     187.609 197.175 210.427  1.00 56.30           O  
ATOM   2288  CB  ASP A 364     186.330 196.501 208.086  1.00 56.30           C  
ATOM   2289  CG  ASP A 364     185.584 195.754 206.998  1.00 56.30           C  
ATOM   2290  OD1 ASP A 364     184.396 195.433 207.208  1.00 56.30           O  
ATOM   2291  OD2 ASP A 364     186.186 195.482 205.936  1.00 56.30           O  
ATOM   2292  N   ILE A 365     185.753 197.323 211.672  1.00 51.05           N  
ATOM   2293  CA  ILE A 365     186.433 197.543 212.940  1.00 51.05           C  
ATOM   2294  C   ILE A 365     185.863 196.559 213.952  1.00 51.05           C  
ATOM   2295  O   ILE A 365     184.815 196.804 214.550  1.00 51.05           O  
ATOM   2296  CB  ILE A 365     186.275 198.994 213.428  1.00 51.05           C  
ATOM   2297  CG1 ILE A 365     186.821 199.967 212.384  1.00 51.05           C  
ATOM   2298  CG2 ILE A 365     187.001 199.184 214.740  1.00 51.05           C  
ATOM   2299  CD1 ILE A 365     186.962 201.389 212.878  1.00 51.05           C  
ATOM   2300  N   PRO A 366     186.519 195.425 214.158  1.00 48.48           N  
ATOM   2301  CA  PRO A 366     185.960 194.382 215.020  1.00 48.48           C  
ATOM   2302  C   PRO A 366     186.191 194.686 216.494  1.00 48.48           C  
ATOM   2303  O   PRO A 366     186.879 195.635 216.870  1.00 48.48           O  
ATOM   2304  CB  PRO A 366     186.728 193.132 214.588  1.00 48.48           C  
ATOM   2305  CG  PRO A 366     188.060 193.663 214.182  1.00 48.48           C  
ATOM   2306  CD  PRO A 366     187.818 195.030 213.585  1.00 48.48           C  
ATOM   2307  N   ASP A 367     185.585 193.852 217.333  1.00 48.55           N  
ATOM   2308  CA  ASP A 367     185.805 193.946 218.768  1.00 48.55           C  
ATOM   2309  C   ASP A 367     187.181 193.403 219.125  1.00 48.55           C  
ATOM   2310  O   ASP A 367     187.565 192.311 218.698  1.00 48.55           O  
ATOM   2311  CB  ASP A 367     184.732 193.167 219.526  1.00 48.55           C  
ATOM   2312  CG  ASP A 367     183.332 193.630 219.193  1.00 48.55           C  
ATOM   2313  OD1 ASP A 367     183.178 194.782 218.736  1.00 48.55           O  
ATOM   2314  OD2 ASP A 367     182.383 192.843 219.395  1.00 48.55           O  
ATOM   2315  N   VAL A 368     187.919 194.162 219.916  1.00 40.46           N  
ATOM   2316  CA  VAL A 368     189.222 193.724 220.397  1.00 40.46           C  
ATOM   2317  C   VAL A 368     189.020 192.873 221.641  1.00 40.46           C  
ATOM   2318  O   VAL A 368     188.044 193.033 222.380  1.00 40.46           O  
ATOM   2319  CB  VAL A 368     190.152 194.923 220.665  1.00 40.46           C  
ATOM   2320  CG1 VAL A 368     190.875 195.307 219.394  1.00 40.46           C  
ATOM   2321  CG2 VAL A 368     189.356 196.096 221.177  1.00 40.46           C  
ATOM   2322  N   LYS A 369     189.943 191.951 221.867  1.00 46.48           N  
ATOM   2323  CA  LYS A 369     189.797 190.941 222.897  1.00 46.48           C  
ATOM   2324  C   LYS A 369     190.522 191.359 224.176  1.00 46.48           C  
ATOM   2325  O   LYS A 369     190.967 192.501 224.329  1.00 46.48           O  
ATOM   2326  CB  LYS A 369     190.295 189.592 222.375  1.00 46.48           C  
ATOM   2327  CG  LYS A 369     189.600 189.132 221.106  1.00 46.48           C  
ATOM   2328  CD  LYS A 369     188.092 189.048 221.290  1.00 46.48           C  
ATOM   2329  CE  LYS A 369     187.713 187.983 222.306  1.00 46.48           C  
ATOM   2330  NZ  LYS A 369     186.237 187.802 222.400  1.00 46.48           N  
ATOM   2331  N   ASN A 370     190.639 190.415 225.107  1.00 43.03           N  
ATOM   2332  CA  ASN A 370     191.161 190.694 226.436  1.00 43.03           C  
ATOM   2333  C   ASN A 370     192.602 191.188 226.382  1.00 43.03           C  
ATOM   2334  O   ASN A 370     193.385 190.802 225.511  1.00 43.03           O  
ATOM   2335  CB  ASN A 370     191.066 189.439 227.299  1.00 43.03           C  
ATOM   2336  CG  ASN A 370     191.461 188.187 226.547  1.00 43.03           C  
ATOM   2337  OD1 ASN A 370     192.392 188.201 225.748  1.00 43.03           O  
ATOM   2338  ND2 ASN A 370     190.747 187.098 226.792  1.00 43.03           N  
ATOM   2339  N   ASP A 371     192.924 192.091 227.313  1.00 42.09           N  
ATOM   2340  CA  ASP A 371     194.247 192.677 227.514  1.00 42.09           C  
ATOM   2341  C   ASP A 371     194.572 193.668 226.406  1.00 42.09           C  
ATOM   2342  O   ASP A 371     195.560 194.404 226.483  1.00 42.09           O  
ATOM   2343  CB  ASP A 371     195.320 191.592 227.605  1.00 42.09           C  
ATOM   2344  CG  ASP A 371     196.469 191.983 228.509  1.00 42.09           C  
ATOM   2345  OD1 ASP A 371     196.928 193.140 228.427  1.00 42.09           O  
ATOM   2346  OD2 ASP A 371     196.910 191.133 229.308  1.00 42.09           O  
ATOM   2347  N   PHE A 372     193.726 193.707 225.384  1.00 40.37           N  
ATOM   2348  CA  PHE A 372     193.714 194.772 224.395  1.00 40.37           C  
ATOM   2349  C   PHE A 372     192.496 195.660 224.544  1.00 40.37           C  
ATOM   2350  O   PHE A 372     192.574 196.859 224.275  1.00 40.37           O  
ATOM   2351  CB  PHE A 372     193.744 194.180 222.980  1.00 40.37           C  
ATOM   2352  CG  PHE A 372     194.220 195.136 221.926  1.00 40.37           C  
ATOM   2353  CD1 PHE A 372     194.749 196.367 222.267  1.00 40.37           C  
ATOM   2354  CD2 PHE A 372     194.137 194.798 220.589  1.00 40.37           C  
ATOM   2355  CE1 PHE A 372     195.180 197.243 221.297  1.00 40.37           C  
ATOM   2356  CE2 PHE A 372     194.569 195.669 219.616  1.00 40.37           C  
ATOM   2357  CZ  PHE A 372     195.093 196.891 219.971  1.00 40.37           C  
ATOM   2358  N   ALA A 373     191.378 195.086 224.982  1.00 39.70           N  
ATOM   2359  CA  ALA A 373     190.235 195.891 225.380  1.00 39.70           C  
ATOM   2360  C   ALA A 373     190.560 196.732 226.605  1.00 39.70           C  
ATOM   2361  O   ALA A 373     190.096 197.872 226.728  1.00 39.70           O  
ATOM   2362  CB  ALA A 373     189.039 194.981 225.651  1.00 39.70           C  
ATOM   2363  N   PHE A 374     191.363 196.188 227.521  1.00 37.07           N  
ATOM   2364  CA  PHE A 374     191.583 196.841 228.806  1.00 37.07           C  
ATOM   2365  C   PHE A 374     192.380 198.131 228.655  1.00 37.07           C  
ATOM   2366  O   PHE A 374     192.030 199.158 229.249  1.00 37.07           O  
ATOM   2367  CB  PHE A 374     192.290 195.889 229.766  1.00 37.07           C  
ATOM   2368  CG  PHE A 374     192.444 196.444 231.146  1.00 37.07           C  
ATOM   2369  CD1 PHE A 374     191.370 196.466 232.015  1.00 37.07           C  
ATOM   2370  CD2 PHE A 374     193.653 196.964 231.570  1.00 37.07           C  
ATOM   2371  CE1 PHE A 374     191.499 196.984 233.278  1.00 37.07           C  
ATOM   2372  CE2 PHE A 374     193.785 197.483 232.834  1.00 37.07           C  
ATOM   2373  CZ  PHE A 374     192.706 197.493 233.687  1.00 37.07           C  
ATOM   2374  N   MET A 375     193.468 198.097 227.888  1.00 36.74           N  
ATOM   2375  CA  MET A 375     194.267 199.306 227.721  1.00 36.74           C  
ATOM   2376  C   MET A 375     193.484 200.372 226.972  1.00 36.74           C  
ATOM   2377  O   MET A 375     193.620 201.571 227.252  1.00 36.74           O  
ATOM   2378  CB  MET A 375     195.567 198.984 226.990  1.00 36.74           C  
ATOM   2379  CG  MET A 375     196.358 197.848 227.602  1.00 36.74           C  
ATOM   2380  SD  MET A 375     197.839 197.474 226.649  1.00 36.74           S  
ATOM   2381  CE  MET A 375     198.299 195.905 227.366  1.00 36.74           C  
ATOM   2382  N   LEU A 376     192.654 199.951 226.017  1.00 37.58           N  
ATOM   2383  CA  LEU A 376     191.786 200.895 225.327  1.00 37.58           C  
ATOM   2384  C   LEU A 376     190.787 201.516 226.288  1.00 37.58           C  
ATOM   2385  O   LEU A 376     190.493 202.709 226.198  1.00 37.58           O  
ATOM   2386  CB  LEU A 376     191.068 200.201 224.172  1.00 37.58           C  
ATOM   2387  CG  LEU A 376     191.952 199.865 222.974  1.00 37.58           C  
ATOM   2388  CD1 LEU A 376     191.123 199.275 221.859  1.00 37.58           C  
ATOM   2389  CD2 LEU A 376     192.691 201.104 222.504  1.00 37.58           C  
ATOM   2390  N   HIS A 377     190.253 200.722 227.215  1.00 37.45           N  
ATOM   2391  CA  HIS A 377     189.358 201.271 228.226  1.00 37.45           C  
ATOM   2392  C   HIS A 377     190.071 202.288 229.108  1.00 37.45           C  
ATOM   2393  O   HIS A 377     189.510 203.340 229.430  1.00 37.45           O  
ATOM   2394  CB  HIS A 377     188.776 200.145 229.071  1.00 37.45           C  
ATOM   2395  CG  HIS A 377     187.594 199.475 228.449  1.00 37.45           C  
ATOM   2396  ND1 HIS A 377     187.484 198.106 228.347  1.00 37.45           N  
ATOM   2397  CD2 HIS A 377     186.462 199.984 227.910  1.00 37.45           C  
ATOM   2398  CE1 HIS A 377     186.336 197.799 227.771  1.00 37.45           C  
ATOM   2399  NE2 HIS A 377     185.698 198.921 227.495  1.00 37.45           N  
ATOM   2400  N   LEU A 378     191.304 201.986 229.517  1.00 32.16           N  
ATOM   2401  CA  LEU A 378     192.060 202.928 230.341  1.00 32.16           C  
ATOM   2402  C   LEU A 378     192.287 204.241 229.604  1.00 32.16           C  
ATOM   2403  O   LEU A 378     192.102 205.331 230.164  1.00 32.16           O  
ATOM   2404  CB  LEU A 378     193.396 202.315 230.752  1.00 32.16           C  
ATOM   2405  CG  LEU A 378     193.381 201.144 231.730  1.00 32.16           C  
ATOM   2406  CD1 LEU A 378     194.800 200.690 231.993  1.00 32.16           C  
ATOM   2407  CD2 LEU A 378     192.692 201.538 233.021  1.00 32.16           C  
ATOM   2408  N   ILE A 379     192.686 204.154 228.336  1.00 37.83           N  
ATOM   2409  CA  ILE A 379     192.870 205.362 227.539  1.00 37.83           C  
ATOM   2410  C   ILE A 379     191.551 206.110 227.397  1.00 37.83           C  
ATOM   2411  O   ILE A 379     191.499 207.339 227.522  1.00 37.83           O  
ATOM   2412  CB  ILE A 379     193.478 205.003 226.173  1.00 37.83           C  
ATOM   2413  CG1 ILE A 379     194.976 204.755 226.324  1.00 37.83           C  
ATOM   2414  CG2 ILE A 379     193.217 206.100 225.167  1.00 37.83           C  
ATOM   2415  CD1 ILE A 379     195.724 205.948 226.856  1.00 37.83           C  
ATOM   2416  N   ASP A 380     190.463 205.375 227.156  1.00 43.11           N  
ATOM   2417  CA  ASP A 380     189.136 205.972 227.077  1.00 43.11           C  
ATOM   2418  C   ASP A 380     188.814 206.752 228.344  1.00 43.11           C  
ATOM   2419  O   ASP A 380     188.220 207.833 228.283  1.00 43.11           O  
ATOM   2420  CB  ASP A 380     188.105 204.868 226.832  1.00 43.11           C  
ATOM   2421  CG  ASP A 380     186.719 205.404 226.546  1.00 43.11           C  
ATOM   2422  OD1 ASP A 380     186.575 206.622 226.318  1.00 43.11           O  
ATOM   2423  OD2 ASP A 380     185.765 204.597 226.548  1.00 43.11           O  
ATOM   2424  N   GLN A 381     189.202 206.214 229.502  1.00 37.06           N  
ATOM   2425  CA  GLN A 381     189.071 206.966 230.745  1.00 37.06           C  
ATOM   2426  C   GLN A 381     189.888 208.246 230.691  1.00 37.06           C  
ATOM   2427  O   GLN A 381     189.409 209.312 231.090  1.00 37.06           O  
ATOM   2428  CB  GLN A 381     189.507 206.119 231.937  1.00 37.06           C  
ATOM   2429  CG  GLN A 381     188.740 204.832 232.089  1.00 37.06           C  
ATOM   2430  CD  GLN A 381     187.251 205.042 231.985  1.00 37.06           C  
ATOM   2431  OE1 GLN A 381     186.658 205.770 232.779  1.00 37.06           O  
ATOM   2432  NE2 GLN A 381     186.635 204.414 230.991  1.00 37.06           N  
ATOM   2433  N   TYR A 382     191.126 208.165 230.208  1.00 41.17           N  
ATOM   2434  CA  TYR A 382     191.888 209.395 230.019  1.00 41.17           C  
ATOM   2435  C   TYR A 382     191.302 210.238 228.894  1.00 41.17           C  
ATOM   2436  O   TYR A 382     191.053 211.437 229.068  1.00 41.17           O  
ATOM   2437  CB  TYR A 382     193.354 209.086 229.735  1.00 41.17           C  
ATOM   2438  CG  TYR A 382     194.185 210.331 229.526  1.00 41.17           C  
ATOM   2439  CD1 TYR A 382     194.664 211.053 230.605  1.00 41.17           C  
ATOM   2440  CD2 TYR A 382     194.485 210.785 228.251  1.00 41.17           C  
ATOM   2441  CE1 TYR A 382     195.420 212.191 230.424  1.00 41.17           C  
ATOM   2442  CE2 TYR A 382     195.241 211.924 228.061  1.00 41.17           C  
ATOM   2443  CZ  TYR A 382     195.706 212.621 229.152  1.00 41.17           C  
ATOM   2444  OH  TYR A 382     196.461 213.756 228.972  1.00 41.17           O  
ATOM   2445  N   ASP A 383     191.085 209.630 227.724  1.00 45.71           N  
ATOM   2446  CA  ASP A 383     190.600 210.356 226.556  1.00 45.71           C  
ATOM   2447  C   ASP A 383     190.107 209.391 225.484  1.00 45.71           C  
ATOM   2448  O   ASP A 383     190.846 208.483 225.085  1.00 45.71           O  
ATOM   2449  CB  ASP A 383     191.713 211.242 225.997  1.00 45.71           C  
ATOM   2450  CG  ASP A 383     191.185 212.431 225.241  1.00 45.71           C  
ATOM   2451  OD1 ASP A 383     189.951 212.568 225.127  1.00 45.71           O  
ATOM   2452  OD2 ASP A 383     192.010 213.236 224.765  1.00 45.71           O  
ATOM   2453  N   PRO A 384     188.879 209.550 224.983  1.00 42.43           N  
ATOM   2454  CA  PRO A 384     188.434 208.706 223.861  1.00 42.43           C  
ATOM   2455  C   PRO A 384     189.074 209.078 222.535  1.00 42.43           C  
ATOM   2456  O   PRO A 384     189.009 208.284 221.587  1.00 42.43           O  
ATOM   2457  CB  PRO A 384     186.915 208.932 223.827  1.00 42.43           C  
ATOM   2458  CG  PRO A 384     186.578 209.585 225.138  1.00 42.43           C  
ATOM   2459  CD  PRO A 384     187.783 210.370 225.520  1.00 42.43           C  
ATOM   2460  N   LEU A 385     189.688 210.258 222.442  1.00 44.77           N  
ATOM   2461  CA  LEU A 385     190.259 210.716 221.181  1.00 44.77           C  
ATOM   2462  C   LEU A 385     191.404 209.817 220.726  1.00 44.77           C  
ATOM   2463  O   LEU A 385     191.566 209.563 219.526  1.00 44.77           O  
ATOM   2464  CB  LEU A 385     190.729 212.161 221.331  1.00 44.77           C  
ATOM   2465  CG  LEU A 385     191.260 212.882 220.096  1.00 44.77           C  
ATOM   2466  CD1 LEU A 385     190.180 212.979 219.034  1.00 44.77           C  
ATOM   2467  CD2 LEU A 385     191.765 214.262 220.477  1.00 44.77           C  
ATOM   2468  N   TYR A 386     192.220 209.342 221.667  1.00 41.71           N  
ATOM   2469  CA  TYR A 386     193.316 208.447 221.310  1.00 41.71           C  
ATOM   2470  C   TYR A 386     192.793 207.132 220.746  1.00 41.71           C  
ATOM   2471  O   TYR A 386     193.324 206.621 219.753  1.00 41.71           O  
ATOM   2472  CB  TYR A 386     194.209 208.202 222.526  1.00 41.71           C  
ATOM   2473  CG  TYR A 386     195.015 209.410 222.945  1.00 41.71           C  
ATOM   2474  CD1 TYR A 386     194.450 210.411 223.718  1.00 41.71           C  
ATOM   2475  CD2 TYR A 386     196.342 209.545 222.572  1.00 41.71           C  
ATOM   2476  CE1 TYR A 386     195.182 211.515 224.100  1.00 41.71           C  
ATOM   2477  CE2 TYR A 386     197.082 210.648 222.950  1.00 41.71           C  
ATOM   2478  CZ  TYR A 386     196.497 211.627 223.715  1.00 41.71           C  
ATOM   2479  OH  TYR A 386     197.230 212.727 224.094  1.00 41.71           O  
ATOM   2480  N   SER A 387     191.747 206.573 221.355  1.00 41.52           N  
ATOM   2481  CA  SER A 387     191.141 205.372 220.794  1.00 41.52           C  
ATOM   2482  C   SER A 387     190.518 205.647 219.432  1.00 41.52           C  
ATOM   2483  O   SER A 387     190.536 204.774 218.556  1.00 41.52           O  
ATOM   2484  CB  SER A 387     190.099 204.809 221.757  1.00 41.52           C  
ATOM   2485  OG  SER A 387     189.157 205.803 222.112  1.00 41.52           O  
ATOM   2486  N   LYS A 388     189.970 206.848 219.231  1.00 46.20           N  
ATOM   2487  CA  LYS A 388     189.464 207.216 217.912  1.00 46.20           C  
ATOM   2488  C   LYS A 388     190.577 207.181 216.872  1.00 46.20           C  
ATOM   2489  O   LYS A 388     190.425 206.581 215.803  1.00 46.20           O  
ATOM   2490  CB  LYS A 388     188.823 208.603 217.958  1.00 46.20           C  
ATOM   2491  CG  LYS A 388     187.568 208.684 218.806  1.00 46.20           C  
ATOM   2492  CD  LYS A 388     187.116 210.125 218.976  1.00 46.20           C  
ATOM   2493  CE  LYS A 388     186.031 210.240 220.031  1.00 46.20           C  
ATOM   2494  NZ  LYS A 388     185.647 211.655 220.277  1.00 46.20           N  
ATOM   2495  N   ARG A 389     191.709 207.817 217.176  1.00 40.92           N  
ATOM   2496  CA  ARG A 389     192.827 207.820 216.236  1.00 40.92           C  
ATOM   2497  C   ARG A 389     193.405 206.423 216.037  1.00 40.92           C  
ATOM   2498  O   ARG A 389     193.999 206.144 214.992  1.00 40.92           O  
ATOM   2499  CB  ARG A 389     193.922 208.768 216.713  1.00 40.92           C  
ATOM   2500  CG  ARG A 389     193.443 210.162 217.056  1.00 40.92           C  
ATOM   2501  CD  ARG A 389     193.190 210.987 215.821  1.00 40.92           C  
ATOM   2502  NE  ARG A 389     193.095 212.408 216.131  1.00 40.92           N  
ATOM   2503  CZ  ARG A 389     194.139 213.215 216.260  1.00 40.92           C  
ATOM   2504  NH1 ARG A 389     195.377 212.769 216.132  1.00 40.92           N  
ATOM   2505  NH2 ARG A 389     193.935 214.500 216.530  1.00 40.92           N  
ATOM   2506  N   PHE A 390     193.271 205.549 217.032  1.00 41.87           N  
ATOM   2507  CA  PHE A 390     193.775 204.185 216.908  1.00 41.87           C  
ATOM   2508  C   PHE A 390     192.857 203.301 216.066  1.00 41.87           C  
ATOM   2509  O   PHE A 390     193.332 202.383 215.377  1.00 41.87           O  
ATOM   2510  CB  PHE A 390     193.959 203.595 218.306  1.00 41.87           C  
ATOM   2511  CG  PHE A 390     194.605 202.248 218.321  1.00 41.87           C  
ATOM   2512  CD1 PHE A 390     195.961 202.114 218.083  1.00 41.87           C  
ATOM   2513  CD2 PHE A 390     193.860 201.117 218.594  1.00 41.87           C  
ATOM   2514  CE1 PHE A 390     196.557 200.875 218.102  1.00 41.87           C  
ATOM   2515  CE2 PHE A 390     194.450 199.876 218.614  1.00 41.87           C  
ATOM   2516  CZ  PHE A 390     195.800 199.753 218.369  1.00 41.87           C  
ATOM   2517  N   ALA A 391     191.550 203.569 216.101  1.00 44.30           N  
ATOM   2518  CA  ALA A 391     190.596 202.716 215.400  1.00 44.30           C  
ATOM   2519  C   ALA A 391     190.856 202.687 213.900  1.00 44.30           C  
ATOM   2520  O   ALA A 391     190.734 201.634 213.264  1.00 44.30           O  
ATOM   2521  CB  ALA A 391     189.172 203.188 215.677  1.00 44.30           C  
ATOM   2522  N   VAL A 392     191.196 203.836 213.313  1.00 42.63           N  
ATOM   2523  CA  VAL A 392     191.388 203.894 211.867  1.00 42.63           C  
ATOM   2524  C   VAL A 392     192.549 203.002 211.447  1.00 42.63           C  
ATOM   2525  O   VAL A 392     192.474 202.299 210.433  1.00 42.63           O  
ATOM   2526  CB  VAL A 392     191.577 205.352 211.404  1.00 42.63           C  
ATOM   2527  CG1 VAL A 392     192.736 206.007 212.118  1.00 42.63           C  
ATOM   2528  CG2 VAL A 392     191.777 205.410 209.903  1.00 42.63           C  
ATOM   2529  N   PHE A 393     193.635 203.000 212.224  1.00 34.59           N  
ATOM   2530  CA  PHE A 393     194.726 202.078 211.946  1.00 34.59           C  
ATOM   2531  C   PHE A 393     194.359 200.644 212.279  1.00 34.59           C  
ATOM   2532  O   PHE A 393     195.034 199.721 211.816  1.00 34.59           O  
ATOM   2533  CB  PHE A 393     195.977 202.475 212.721  1.00 34.59           C  
ATOM   2534  CG  PHE A 393     196.775 203.555 212.066  1.00 34.59           C  
ATOM   2535  CD1 PHE A 393     196.576 204.879 212.397  1.00 34.59           C  
ATOM   2536  CD2 PHE A 393     197.727 203.245 211.118  1.00 34.59           C  
ATOM   2537  CE1 PHE A 393     197.314 205.873 211.797  1.00 34.59           C  
ATOM   2538  CE2 PHE A 393     198.462 204.236 210.513  1.00 34.59           C  
ATOM   2539  CZ  PHE A 393     198.255 205.553 210.854  1.00 34.59           C  
ATOM   2540  N   LEU A 394     193.323 200.435 213.085  1.00 41.67           N  
ATOM   2541  CA  LEU A 394     192.887 199.072 213.356  1.00 41.67           C  
ATOM   2542  C   LEU A 394     191.958 198.514 212.283  1.00 41.67           C  
ATOM   2543  O   LEU A 394     191.727 197.301 212.259  1.00 41.67           O  
ATOM   2544  CB  LEU A 394     192.202 199.013 214.724  1.00 41.67           C  
ATOM   2545  CG  LEU A 394     191.926 197.636 215.328  1.00 41.67           C  
ATOM   2546  CD1 LEU A 394     193.203 196.819 215.386  1.00 41.67           C  
ATOM   2547  CD2 LEU A 394     191.316 197.777 216.708  1.00 41.67           C  
ATOM   2548  N   SER A 395     191.436 199.349 211.392  1.00 47.53           N  
ATOM   2549  CA  SER A 395     190.445 198.901 210.424  1.00 47.53           C  
ATOM   2550  C   SER A 395     191.104 198.367 209.156  1.00 47.53           C  
ATOM   2551  O   SER A 395     192.259 198.664 208.846  1.00 47.53           O  
ATOM   2552  CB  SER A 395     189.488 200.033 210.059  1.00 47.53           C  
ATOM   2553  OG  SER A 395     190.073 200.898 209.108  1.00 47.53           O  
ATOM   2554  N   GLU A 396     190.332 197.575 208.413  1.00 51.52           N  
ATOM   2555  CA  GLU A 396     190.783 196.965 207.168  1.00 51.52           C  
ATOM   2556  C   GLU A 396     190.513 197.845 205.953  1.00 51.52           C  
ATOM   2557  O   GLU A 396     191.370 197.961 205.071  1.00 51.52           O  
ATOM   2558  CB  GLU A 396     190.102 195.608 206.984  1.00 51.52           C  
ATOM   2559  CG  GLU A 396     190.390 194.940 205.660  1.00 51.52           C  
ATOM   2560  CD  GLU A 396     189.810 193.547 205.581  1.00 51.52           C  
ATOM   2561  OE1 GLU A 396     189.140 193.126 206.548  1.00 51.52           O  
ATOM   2562  OE2 GLU A 396     190.024 192.870 204.554  1.00 51.52           O  
ATOM   2563  N   VAL A 397     189.332 198.464 205.893  1.00 43.56           N  
ATOM   2564  CA  VAL A 397     188.966 199.288 204.744  1.00 43.56           C  
ATOM   2565  C   VAL A 397     189.896 200.488 204.623  1.00 43.56           C  
ATOM   2566  O   VAL A 397     190.268 200.896 203.515  1.00 43.56           O  
ATOM   2567  CB  VAL A 397     187.491 199.716 204.849  1.00 43.56           C  
ATOM   2568  CG1 VAL A 397     187.161 200.761 203.802  1.00 43.56           C  
ATOM   2569  CG2 VAL A 397     186.583 198.507 204.702  1.00 43.56           C  
ATOM   2570  N   SER A 398     190.284 201.075 205.755  1.00 45.97           N  
ATOM   2571  CA  SER A 398     191.220 202.191 205.709  1.00 45.97           C  
ATOM   2572  C   SER A 398     192.557 201.767 205.124  1.00 45.97           C  
ATOM   2573  O   SER A 398     193.220 202.565 204.455  1.00 45.97           O  
ATOM   2574  CB  SER A 398     191.412 202.781 207.105  1.00 45.97           C  
ATOM   2575  OG  SER A 398     191.898 201.805 208.007  1.00 45.97           O  
ATOM   2576  N   GLU A 399     192.966 200.517 205.351  1.00 52.51           N  
ATOM   2577  CA  GLU A 399     194.188 200.020 204.727  1.00 52.51           C  
ATOM   2578  C   GLU A 399     194.052 199.979 203.210  1.00 52.51           C  
ATOM   2579  O   GLU A 399     194.982 200.350 202.485  1.00 52.51           O  
ATOM   2580  CB  GLU A 399     194.529 198.634 205.270  1.00 52.51           C  
ATOM   2581  CG  GLU A 399     195.836 198.076 204.748  1.00 52.51           C  
ATOM   2582  CD  GLU A 399     196.125 196.690 205.279  1.00 52.51           C  
ATOM   2583  OE1 GLU A 399     195.174 196.008 205.714  1.00 52.51           O  
ATOM   2584  OE2 GLU A 399     197.305 196.286 205.266  1.00 52.51           O  
ATOM   2585  N   ASN A 400     192.900 199.526 202.713  1.00 46.55           N  
ATOM   2586  CA  ASN A 400     192.672 199.511 201.273  1.00 46.55           C  
ATOM   2587  C   ASN A 400     192.678 200.922 200.703  1.00 46.55           C  
ATOM   2588  O   ASN A 400     193.246 201.165 199.632  1.00 46.55           O  
ATOM   2589  CB  ASN A 400     191.353 198.808 200.962  1.00 46.55           C  
ATOM   2590  CG  ASN A 400     191.260 197.439 201.605  1.00 46.55           C  
ATOM   2591  OD1 ASN A 400     192.275 196.820 201.916  1.00 46.55           O  
ATOM   2592  ND2 ASN A 400     190.038 196.960 201.807  1.00 46.55           N  
ATOM   2593  N   LYS A 401     192.052 201.867 201.406  1.00 43.06           N  
ATOM   2594  CA  LYS A 401     192.072 203.254 200.952  1.00 43.06           C  
ATOM   2595  C   LYS A 401     193.491 203.810 200.945  1.00 43.06           C  
ATOM   2596  O   LYS A 401     193.863 204.572 200.048  1.00 43.06           O  
ATOM   2597  CB  LYS A 401     191.163 204.112 201.830  1.00 43.06           C  
ATOM   2598  CG  LYS A 401     191.290 205.603 201.576  1.00 43.06           C  
ATOM   2599  CD  LYS A 401     190.406 206.412 202.509  1.00 43.06           C  
ATOM   2600  CE  LYS A 401     190.585 207.903 202.267  1.00 43.06           C  
ATOM   2601  NZ  LYS A 401     189.799 208.733 203.216  1.00 43.06           N  
ATOM   2602  N   LEU A 402     194.293 203.450 201.948  1.00 47.99           N  
ATOM   2603  CA  LEU A 402     195.685 203.887 201.981  1.00 47.99           C  
ATOM   2604  C   LEU A 402     196.465 203.317 200.803  1.00 47.99           C  
ATOM   2605  O   LEU A 402     197.266 204.023 200.179  1.00 47.99           O  
ATOM   2606  CB  LEU A 402     196.319 203.480 203.313  1.00 47.99           C  
ATOM   2607  CG  LEU A 402     197.666 204.072 203.737  1.00 47.99           C  
ATOM   2608  CD1 LEU A 402     198.797 203.112 203.430  1.00 47.99           C  
ATOM   2609  CD2 LEU A 402     197.913 205.426 203.086  1.00 47.99           C  
ATOM   2610  N   ARG A 403     196.240 202.040 200.483  1.00 52.51           N  
ATOM   2611  CA  ARG A 403     196.873 201.454 199.304  1.00 52.51           C  
ATOM   2612  C   ARG A 403     196.465 202.197 198.040  1.00 52.51           C  
ATOM   2613  O   ARG A 403     197.307 202.494 197.185  1.00 52.51           O  
ATOM   2614  CB  ARG A 403     196.508 199.975 199.173  1.00 52.51           C  
ATOM   2615  CG  ARG A 403     196.946 199.088 200.321  1.00 52.51           C  
ATOM   2616  CD  ARG A 403     196.850 197.625 199.914  1.00 52.51           C  
ATOM   2617  NE  ARG A 403     196.607 196.741 201.046  1.00 52.51           N  
ATOM   2618  CZ  ARG A 403     195.414 196.273 201.385  1.00 52.51           C  
ATOM   2619  NH1 ARG A 403     194.327 196.591 200.700  1.00 52.51           N  
ATOM   2620  NH2 ARG A 403     195.308 195.461 202.433  1.00 52.51           N  
ATOM   2621  N   GLN A 404     195.172 202.501 197.903  1.00 49.56           N  
ATOM   2622  CA  GLN A 404     194.696 203.197 196.713  1.00 49.56           C  
ATOM   2623  C   GLN A 404     195.302 204.590 196.605  1.00 49.56           C  
ATOM   2624  O   GLN A 404     195.658 205.037 195.510  1.00 49.56           O  
ATOM   2625  CB  GLN A 404     193.171 203.274 196.727  1.00 49.56           C  
ATOM   2626  CG  GLN A 404     192.491 201.935 196.542  1.00 49.56           C  
ATOM   2627  CD  GLN A 404     192.645 201.399 195.135  1.00 49.56           C  
ATOM   2628  OE1 GLN A 404     192.855 202.159 194.189  1.00 49.56           O  
ATOM   2629  NE2 GLN A 404     192.543 200.083 194.989  1.00 49.56           N  
ATOM   2630  N   LEU A 405     195.415 205.295 197.728  1.00 50.24           N  
ATOM   2631  CA  LEU A 405     196.009 206.626 197.703  1.00 50.24           C  
ATOM   2632  C   LEU A 405     197.492 206.566 197.358  1.00 50.24           C  
ATOM   2633  O   LEU A 405     197.990 207.404 196.597  1.00 50.24           O  
ATOM   2634  CB  LEU A 405     195.782 207.323 199.043  1.00 50.24           C  
ATOM   2635  CG  LEU A 405     194.310 207.643 199.313  1.00 50.24           C  
ATOM   2636  CD1 LEU A 405     194.132 208.322 200.657  1.00 50.24           C  
ATOM   2637  CD2 LEU A 405     193.744 208.503 198.195  1.00 50.24           C  
ATOM   2638  N   ASN A 406     198.215 205.581 197.899  1.00 54.20           N  
ATOM   2639  CA  ASN A 406     199.612 205.406 197.517  1.00 54.20           C  
ATOM   2640  C   ASN A 406     199.734 205.103 196.032  1.00 54.20           C  
ATOM   2641  O   ASN A 406     200.655 205.583 195.363  1.00 54.20           O  
ATOM   2642  CB  ASN A 406     200.257 204.285 198.329  1.00 54.20           C  
ATOM   2643  CG  ASN A 406     200.167 204.516 199.816  1.00 54.20           C  
ATOM   2644  OD1 ASN A 406     200.047 203.569 200.590  1.00 54.20           O  
ATOM   2645  ND2 ASN A 406     200.215 205.777 200.227  1.00 54.20           N  
ATOM   2646  N   LEU A 407     198.816 204.293 195.503  1.00 48.44           N  
ATOM   2647  CA  LEU A 407     198.835 203.962 194.083  1.00 48.44           C  
ATOM   2648  C   LEU A 407     198.589 205.196 193.226  1.00 48.44           C  
ATOM   2649  O   LEU A 407     199.285 205.417 192.228  1.00 48.44           O  
ATOM   2650  CB  LEU A 407     197.790 202.886 193.799  1.00 48.44           C  
ATOM   2651  CG  LEU A 407     198.100 201.869 192.708  1.00 48.44           C  
ATOM   2652  CD1 LEU A 407     199.570 201.509 192.729  1.00 48.44           C  
ATOM   2653  CD2 LEU A 407     197.254 200.636 192.928  1.00 48.44           C  
ATOM   2654  N   ASN A 408     197.605 206.015 193.604  1.00 48.29           N  
ATOM   2655  CA  ASN A 408     197.335 207.244 192.865  1.00 48.29           C  
ATOM   2656  C   ASN A 408     198.523 208.194 192.928  1.00 48.29           C  
ATOM   2657  O   ASN A 408     198.837 208.872 191.944  1.00 48.29           O  
ATOM   2658  CB  ASN A 408     196.081 207.922 193.411  1.00 48.29           C  
ATOM   2659  CG  ASN A 408     194.848 207.062 193.270  1.00 48.29           C  
ATOM   2660  OD1 ASN A 408     194.933 205.894 192.895  1.00 48.29           O  
ATOM   2661  ND2 ASN A 408     193.691 207.632 193.578  1.00 48.29           N  
ATOM   2662  N   ASN A 409     199.187 208.270 194.083  1.00 55.25           N  
ATOM   2663  CA  ASN A 409     200.428 209.031 194.165  1.00 55.25           C  
ATOM   2664  C   ASN A 409     201.492 208.448 193.248  1.00 55.25           C  
ATOM   2665  O   ASN A 409     202.315 209.188 192.696  1.00 55.25           O  
ATOM   2666  CB  ASN A 409     200.939 209.063 195.607  1.00 55.25           C  
ATOM   2667  CG  ASN A 409     199.984 209.764 196.552  1.00 55.25           C  
ATOM   2668  OD1 ASN A 409     199.256 210.674 196.157  1.00 55.25           O  
ATOM   2669  ND2 ASN A 409     199.983 209.342 197.811  1.00 55.25           N  
ATOM   2670  N   GLU A 410     201.493 207.125 193.079  1.00 53.23           N  
ATOM   2671  CA  GLU A 410     202.502 206.456 192.266  1.00 53.23           C  
ATOM   2672  C   GLU A 410     202.191 206.565 190.778  1.00 53.23           C  
ATOM   2673  O   GLU A 410     203.086 206.849 189.973  1.00 53.23           O  
ATOM   2674  CB  GLU A 410     202.609 204.990 192.687  1.00 53.23           C  
ATOM   2675  CG  GLU A 410     203.825 204.261 192.145  1.00 53.23           C  
ATOM   2676  CD  GLU A 410     203.891 202.816 192.607  1.00 53.23           C  
ATOM   2677  OE1 GLU A 410     202.827 202.237 192.907  1.00 53.23           O  
ATOM   2678  OE2 GLU A 410     205.008 202.260 192.674  1.00 53.23           O  
ATOM   2679  N   TRP A 411     200.934 206.355 190.398  1.00 57.15           N  
ATOM   2680  CA  TRP A 411     200.502 206.367 189.001  1.00 57.15           C  
ATOM   2681  C   TRP A 411     199.447 207.453 188.837  1.00 57.15           C  
ATOM   2682  O   TRP A 411     198.247 207.182 188.914  1.00 57.15           O  
ATOM   2683  CB  TRP A 411     199.964 205.008 188.593  1.00 57.15           C  
ATOM   2684  CG  TRP A 411     201.007 203.955 188.576  1.00 57.15           C  
ATOM   2685  CD1 TRP A 411     201.217 202.992 189.516  1.00 57.15           C  
ATOM   2686  CD2 TRP A 411     202.003 203.759 187.569  1.00 57.15           C  
ATOM   2687  NE1 TRP A 411     202.280 202.203 189.154  1.00 57.15           N  
ATOM   2688  CE2 TRP A 411     202.781 202.654 187.962  1.00 57.15           C  
ATOM   2689  CE3 TRP A 411     202.311 204.409 186.372  1.00 57.15           C  
ATOM   2690  CZ2 TRP A 411     203.846 202.185 187.201  1.00 57.15           C  
ATOM   2691  CZ3 TRP A 411     203.366 203.943 185.619  1.00 57.15           C  
ATOM   2692  CH2 TRP A 411     204.123 202.842 186.035  1.00 57.15           C  
ATOM   2693  N   THR A 412     199.899 208.677 188.592  1.00 54.60           N  
ATOM   2694  CA  THR A 412     198.994 209.799 188.417  1.00 54.60           C  
ATOM   2695  C   THR A 412     198.418 209.810 187.004  1.00 54.60           C  
ATOM   2696  O   THR A 412     198.845 209.062 186.121  1.00 54.60           O  
ATOM   2697  CB  THR A 412     199.710 211.116 188.703  1.00 54.60           C  
ATOM   2698  OG1 THR A 412     198.843 212.209 188.381  1.00 54.60           O  
ATOM   2699  CG2 THR A 412     200.976 211.220 187.872  1.00 54.60           C  
ATOM   2700  N   LEU A 413     197.432 210.685 186.795  1.00 57.89           N  
ATOM   2701  CA  LEU A 413     196.813 210.804 185.479  1.00 57.89           C  
ATOM   2702  C   LEU A 413     197.823 211.260 184.432  1.00 57.89           C  
ATOM   2703  O   LEU A 413     197.808 210.776 183.295  1.00 57.89           O  
ATOM   2704  CB  LEU A 413     195.630 211.770 185.544  1.00 57.89           C  
ATOM   2705  CG  LEU A 413     194.336 211.347 184.842  1.00 57.89           C  
ATOM   2706  CD1 LEU A 413     193.210 212.315 185.171  1.00 57.89           C  
ATOM   2707  CD2 LEU A 413     194.533 211.255 183.344  1.00 57.89           C  
ATOM   2708  N   ASP A 414     198.709 212.191 184.795  1.00 61.40           N  
ATOM   2709  CA  ASP A 414     199.713 212.668 183.848  1.00 61.40           C  
ATOM   2710  C   ASP A 414     200.670 211.552 183.449  1.00 61.40           C  
ATOM   2711  O   ASP A 414     200.959 211.360 182.261  1.00 61.40           O  
ATOM   2712  CB  ASP A 414     200.486 213.842 184.448  1.00 61.40           C  
ATOM   2713  CG  ASP A 414     199.581 214.973 184.886  1.00 61.40           C  
ATOM   2714  OD1 ASP A 414     198.347 214.834 184.751  1.00 61.40           O  
ATOM   2715  OD2 ASP A 414     200.105 216.001 185.367  1.00 61.40           O  
ATOM   2716  N   LYS A 415     201.183 210.810 184.433  1.00 55.02           N  
ATOM   2717  CA  LYS A 415     202.118 209.731 184.133  1.00 55.02           C  
ATOM   2718  C   LYS A 415     201.446 208.631 183.322  1.00 55.02           C  
ATOM   2719  O   LYS A 415     202.058 208.062 182.411  1.00 55.02           O  
ATOM   2720  CB  LYS A 415     202.702 209.166 185.426  1.00 55.02           C  
ATOM   2721  CG  LYS A 415     203.827 208.166 185.221  1.00 55.02           C  
ATOM   2722  CD  LYS A 415     204.293 207.588 186.550  1.00 55.02           C  
ATOM   2723  CE  LYS A 415     205.462 206.635 186.366  1.00 55.02           C  
ATOM   2724  NZ  LYS A 415     205.907 206.062 187.665  1.00 55.02           N  
ATOM   2725  N   LEU A 416     200.189 208.318 183.638  1.00 51.89           N  
ATOM   2726  CA  LEU A 416     199.460 207.309 182.876  1.00 51.89           C  
ATOM   2727  C   LEU A 416     199.235 207.759 181.437  1.00 51.89           C  
ATOM   2728  O   LEU A 416     199.414 206.977 180.496  1.00 51.89           O  
ATOM   2729  CB  LEU A 416     198.129 206.999 183.556  1.00 51.89           C  
ATOM   2730  CG  LEU A 416     198.207 206.221 184.866  1.00 51.89           C  
ATOM   2731  CD1 LEU A 416     196.816 205.995 185.410  1.00 51.89           C  
ATOM   2732  CD2 LEU A 416     198.928 204.903 184.664  1.00 51.89           C  
ATOM   2733  N   ARG A 417     198.831 209.017 181.245  1.00 56.95           N  
ATOM   2734  CA  ARG A 417     198.576 209.505 179.894  1.00 56.95           C  
ATOM   2735  C   ARG A 417     199.861 209.566 179.078  1.00 56.95           C  
ATOM   2736  O   ARG A 417     199.857 209.253 177.883  1.00 56.95           O  
ATOM   2737  CB  ARG A 417     197.897 210.874 179.938  1.00 56.95           C  
ATOM   2738  CG  ARG A 417     197.617 211.452 178.560  1.00 56.95           C  
ATOM   2739  CD  ARG A 417     196.714 212.675 178.608  1.00 56.95           C  
ATOM   2740  NE  ARG A 417     195.342 212.335 178.966  1.00 56.95           N  
ATOM   2741  CZ  ARG A 417     194.748 212.702 180.093  1.00 56.95           C  
ATOM   2742  NH1 ARG A 417     195.371 213.447 180.991  1.00 56.95           N  
ATOM   2743  NH2 ARG A 417     193.495 212.318 180.321  1.00 56.95           N  
ATOM   2744  N   GLN A 418     200.969 209.969 179.702  1.00 55.21           N  
ATOM   2745  CA  GLN A 418     202.249 209.935 179.007  1.00 55.21           C  
ATOM   2746  C   GLN A 418     202.655 208.506 178.671  1.00 55.21           C  
ATOM   2747  O   GLN A 418     203.197 208.250 177.591  1.00 55.21           O  
ATOM   2748  CB  GLN A 418     203.326 210.615 179.853  1.00 55.21           C  
ATOM   2749  CG  GLN A 418     204.698 210.652 179.201  1.00 55.21           C  
ATOM   2750  CD  GLN A 418     204.713 211.464 177.921  1.00 55.21           C  
ATOM   2751  OE1 GLN A 418     204.026 212.479 177.809  1.00 55.21           O  
ATOM   2752  NE2 GLN A 418     205.497 211.019 176.946  1.00 55.21           N  
ATOM   2753  N   ARG A 419     202.390 207.565 179.576  1.00 58.76           N  
ATOM   2754  CA  ARG A 419     202.686 206.158 179.350  1.00 58.76           C  
ATOM   2755  C   ARG A 419     201.742 205.509 178.346  1.00 58.76           C  
ATOM   2756  O   ARG A 419     201.993 204.374 177.929  1.00 58.76           O  
ATOM   2757  CB  ARG A 419     202.628 205.405 180.683  1.00 58.76           C  
ATOM   2758  CG  ARG A 419     203.370 204.081 180.710  1.00 58.76           C  
ATOM   2759  CD  ARG A 419     203.342 203.484 182.107  1.00 58.76           C  
ATOM   2760  NE  ARG A 419     204.056 202.217 182.187  1.00 58.76           N  
ATOM   2761  CZ  ARG A 419     203.479 201.026 182.106  1.00 58.76           C  
ATOM   2762  NH1 ARG A 419     202.173 200.902 181.942  1.00 58.76           N  
ATOM   2763  NH2 ARG A 419     204.232 199.933 182.195  1.00 58.76           N  
ATOM   2764  N   LEU A 420     200.673 206.197 177.950  1.00 55.62           N  
ATOM   2765  CA  LEU A 420     199.724 205.633 177.001  1.00 55.62           C  
ATOM   2766  C   LEU A 420     200.385 205.411 175.647  1.00 55.62           C  
ATOM   2767  O   LEU A 420     201.112 206.271 175.142  1.00 55.62           O  
ATOM   2768  CB  LEU A 420     198.517 206.557 176.849  1.00 55.62           C  
ATOM   2769  CG  LEU A 420     197.143 205.933 177.087  1.00 55.62           C  
ATOM   2770  CD1 LEU A 420     197.063 205.382 178.493  1.00 55.62           C  
ATOM   2771  CD2 LEU A 420     196.041 206.952 176.850  1.00 55.62           C  
ATOM   2772  N   THR A 421     200.132 204.244 175.060  1.00 50.17           N  
ATOM   2773  CA  THR A 421     200.695 203.866 173.774  1.00 50.17           C  
ATOM   2774  C   THR A 421     199.593 203.324 172.875  1.00 50.17           C  
ATOM   2775  O   THR A 421     198.426 203.226 173.267  1.00 50.17           O  
ATOM   2776  CB  THR A 421     201.809 202.819 173.926  1.00 50.17           C  
ATOM   2777  OG1 THR A 421     201.262 201.611 174.470  1.00 50.17           O  
ATOM   2778  CG2 THR A 421     202.909 203.330 174.847  1.00 50.17           C  
ATOM   2779  N   LYS A 422     199.978 202.971 171.650  1.00 54.92           N  
ATOM   2780  CA  LYS A 422     199.080 202.361 170.679  1.00 54.92           C  
ATOM   2781  C   LYS A 422     199.635 201.010 170.258  1.00 54.92           C  
ATOM   2782  O   LYS A 422     200.835 200.883 169.993  1.00 54.92           O  
ATOM   2783  CB  LYS A 422     198.896 203.254 169.451  1.00 54.92           C  
ATOM   2784  CG  LYS A 422     197.886 204.366 169.638  1.00 54.92           C  
ATOM   2785  CD  LYS A 422     197.809 205.232 168.396  1.00 54.92           C  
ATOM   2786  CE  LYS A 422     197.563 204.392 167.156  1.00 54.92           C  
ATOM   2787  NZ  LYS A 422     197.516 205.230 165.926  1.00 54.92           N  
ATOM   2788  N   ASN A 423     198.763 200.010 170.195  1.00 54.25           N  
ATOM   2789  CA  ASN A 423     199.160 198.691 169.738  1.00 54.25           C  
ATOM   2790  C   ASN A 423     199.254 198.674 168.214  1.00 54.25           C  
ATOM   2791  O   ASN A 423     199.171 199.707 167.544  1.00 54.25           O  
ATOM   2792  CB  ASN A 423     198.183 197.635 170.248  1.00 54.25           C  
ATOM   2793  CG  ASN A 423     196.738 198.000 169.981  1.00 54.25           C  
ATOM   2794  OD1 ASN A 423     196.450 198.954 169.259  1.00 54.25           O  
ATOM   2795  ND2 ASN A 423     195.820 197.239 170.563  1.00 54.25           N  
ATOM   2796  N   ALA A 424     199.439 197.478 167.653  1.00 52.87           N  
ATOM   2797  CA  ALA A 424     199.526 197.340 166.206  1.00 52.87           C  
ATOM   2798  C   ALA A 424     198.174 197.468 165.518  1.00 52.87           C  
ATOM   2799  O   ALA A 424     198.136 197.668 164.299  1.00 52.87           O  
ATOM   2800  CB  ALA A 424     200.166 195.998 165.847  1.00 52.87           C  
ATOM   2801  N   GLN A 425     197.073 197.366 166.261  1.00 55.79           N  
ATOM   2802  CA  GLN A 425     195.730 197.406 165.700  1.00 55.79           C  
ATOM   2803  C   GLN A 425     195.178 198.822 165.590  1.00 55.79           C  
ATOM   2804  O   GLN A 425     193.962 198.988 165.443  1.00 55.79           O  
ATOM   2805  CB  GLN A 425     194.782 196.544 166.537  1.00 55.79           C  
ATOM   2806  CG  GLN A 425     194.943 195.043 166.339  1.00 55.79           C  
ATOM   2807  CD  GLN A 425     196.269 194.515 166.850  1.00 55.79           C  
ATOM   2808  OE1 GLN A 425     196.929 195.150 167.672  1.00 55.79           O  
ATOM   2809  NE2 GLN A 425     196.669 193.348 166.360  1.00 55.79           N  
ATOM   2810  N   ASP A 426     196.041 199.837 165.656  1.00 58.27           N  
ATOM   2811  CA  ASP A 426     195.622 201.240 165.604  1.00 58.27           C  
ATOM   2812  C   ASP A 426     194.605 201.547 166.702  1.00 58.27           C  
ATOM   2813  O   ASP A 426     193.638 202.284 166.497  1.00 58.27           O  
ATOM   2814  CB  ASP A 426     195.068 201.597 164.221  1.00 58.27           C  
ATOM   2815  CG  ASP A 426     195.004 203.097 163.978  1.00 58.27           C  
ATOM   2816  OD1 ASP A 426     195.303 203.874 164.909  1.00 58.27           O  
ATOM   2817  OD2 ASP A 426     194.652 203.495 162.848  1.00 58.27           O  
ATOM   2818  N   LYS A 427     194.822 200.969 167.880  1.00 55.26           N  
ATOM   2819  CA  LYS A 427     193.957 201.183 169.029  1.00 55.26           C  
ATOM   2820  C   LYS A 427     194.754 201.795 170.171  1.00 55.26           C  
ATOM   2821  O   LYS A 427     195.950 201.533 170.328  1.00 55.26           O  
ATOM   2822  CB  LYS A 427     193.306 199.875 169.498  1.00 55.26           C  
ATOM   2823  CG  LYS A 427     192.252 199.326 168.554  1.00 55.26           C  
ATOM   2824  CD  LYS A 427     191.393 198.284 169.248  1.00 55.26           C  
ATOM   2825  CE  LYS A 427     190.192 197.903 168.401  1.00 55.26           C  
ATOM   2826  NZ  LYS A 427     189.223 197.063 169.159  1.00 55.26           N  
ATOM   2827  N   LEU A 428     194.078 202.623 170.963  1.00 52.99           N  
ATOM   2828  CA  LEU A 428     194.681 203.207 172.152  1.00 52.99           C  
ATOM   2829  C   LEU A 428     194.564 202.218 173.304  1.00 52.99           C  
ATOM   2830  O   LEU A 428     193.454 201.819 173.676  1.00 52.99           O  
ATOM   2831  CB  LEU A 428     194.003 204.529 172.498  1.00 52.99           C  
ATOM   2832  CG  LEU A 428     194.776 205.446 173.442  1.00 52.99           C  
ATOM   2833  CD1 LEU A 428     196.115 205.837 172.834  1.00 52.99           C  
ATOM   2834  CD2 LEU A 428     193.956 206.678 173.766  1.00 52.99           C  
ATOM   2835  N   GLU A 429     195.703 201.822 173.867  1.00 48.16           N  
ATOM   2836  CA  GLU A 429     195.746 200.799 174.900  1.00 48.16           C  
ATOM   2837  C   GLU A 429     196.650 201.242 176.041  1.00 48.16           C  
ATOM   2838  O   GLU A 429     197.616 201.982 175.830  1.00 48.16           O  
ATOM   2839  CB  GLU A 429     196.231 199.458 174.325  1.00 48.16           C  
ATOM   2840  CG  GLU A 429     197.470 198.874 174.991  1.00 48.16           C  
ATOM   2841  CD  GLU A 429     198.766 199.430 174.437  1.00 48.16           C  
ATOM   2842  OE1 GLU A 429     198.720 200.430 173.691  1.00 48.16           O  
ATOM   2843  OE2 GLU A 429     199.835 198.863 174.746  1.00 48.16           O  
ATOM   2844  N   LEU A 430     196.319 200.796 177.250  1.00 49.81           N  
ATOM   2845  CA  LEU A 430     197.142 201.011 178.432  1.00 49.81           C  
ATOM   2846  C   LEU A 430     197.511 199.662 179.030  1.00 49.81           C  
ATOM   2847  O   LEU A 430     196.639 198.809 179.231  1.00 49.81           O  
ATOM   2848  CB  LEU A 430     196.414 201.867 179.469  1.00 49.81           C  
ATOM   2849  CG  LEU A 430     197.124 202.033 180.812  1.00 49.81           C  
ATOM   2850  CD1 LEU A 430     198.450 202.754 180.636  1.00 49.81           C  
ATOM   2851  CD2 LEU A 430     196.235 202.770 181.794  1.00 49.81           C  
ATOM   2852  N   HIS A 431     198.794 199.473 179.315  1.00 47.18           N  
ATOM   2853  CA  HIS A 431     199.303 198.219 179.854  1.00 47.18           C  
ATOM   2854  C   HIS A 431     199.688 198.426 181.311  1.00 47.18           C  
ATOM   2855  O   HIS A 431     200.574 199.232 181.615  1.00 47.18           O  
ATOM   2856  CB  HIS A 431     200.502 197.726 179.046  1.00 47.18           C  
ATOM   2857  CG  HIS A 431     200.966 196.355 179.427  1.00 47.18           C  
ATOM   2858  ND1 HIS A 431     202.281 196.069 179.719  1.00 47.18           N  
ATOM   2859  CD2 HIS A 431     200.290 195.189 179.558  1.00 47.18           C  
ATOM   2860  CE1 HIS A 431     202.396 194.787 180.016  1.00 47.18           C  
ATOM   2861  NE2 HIS A 431     201.202 194.230 179.925  1.00 47.18           N  
ATOM   2862  N   LEU A 432     199.025 197.700 182.204  1.00 47.24           N  
ATOM   2863  CA  LEU A 432     199.318 197.730 183.632  1.00 47.24           C  
ATOM   2864  C   LEU A 432     199.941 196.392 184.005  1.00 47.24           C  
ATOM   2865  O   LEU A 432     199.278 195.351 183.939  1.00 47.24           O  
ATOM   2866  CB  LEU A 432     198.057 198.002 184.446  1.00 47.24           C  
ATOM   2867  CG  LEU A 432     197.481 199.410 184.311  1.00 47.24           C  
ATOM   2868  CD1 LEU A 432     196.148 199.503 185.019  1.00 47.24           C  
ATOM   2869  CD2 LEU A 432     198.453 200.438 184.864  1.00 47.24           C  
ATOM   2870  N   PHE A 433     201.212 196.422 184.394  1.00 43.35           N  
ATOM   2871  CA  PHE A 433     201.978 195.214 184.668  1.00 43.35           C  
ATOM   2872  C   PHE A 433     202.498 195.261 186.095  1.00 43.35           C  
ATOM   2873  O   PHE A 433     203.183 196.216 186.476  1.00 43.35           O  
ATOM   2874  CB  PHE A 433     203.137 195.066 183.680  1.00 43.35           C  
ATOM   2875  CG  PHE A 433     203.937 193.814 183.873  1.00 43.35           C  
ATOM   2876  CD1 PHE A 433     203.469 192.602 183.402  1.00 43.35           C  
ATOM   2877  CD2 PHE A 433     205.151 193.847 184.532  1.00 43.35           C  
ATOM   2878  CE1 PHE A 433     204.198 191.447 183.582  1.00 43.35           C  
ATOM   2879  CE2 PHE A 433     205.884 192.696 184.714  1.00 43.35           C  
ATOM   2880  CZ  PHE A 433     205.407 191.494 184.238  1.00 43.35           C  
ATOM   2881  N   MET A 434     202.178 194.227 186.869  1.00 46.31           N  
ATOM   2882  CA  MET A 434     202.702 194.029 188.220  1.00 46.31           C  
ATOM   2883  C   MET A 434     202.482 195.261 189.097  1.00 46.31           C  
ATOM   2884  O   MET A 434     203.419 195.928 189.538  1.00 46.31           O  
ATOM   2885  CB  MET A 434     204.180 193.636 188.182  1.00 46.31           C  
ATOM   2886  CG  MET A 434     204.415 192.186 187.799  1.00 46.31           C  
ATOM   2887  SD  MET A 434     206.096 191.634 188.141  1.00 46.31           S  
ATOM   2888  CE  MET A 434     206.162 191.849 189.916  1.00 46.31           C  
ATOM   2889  N   LEU A 435     201.211 195.557 189.338  1.00 48.72           N  
ATOM   2890  CA  LEU A 435     200.810 196.575 190.292  1.00 48.72           C  
ATOM   2891  C   LEU A 435     199.992 195.926 191.399  1.00 48.72           C  
ATOM   2892  O   LEU A 435     199.403 194.858 191.219  1.00 48.72           O  
ATOM   2893  CB  LEU A 435     200.000 197.691 189.624  1.00 48.72           C  
ATOM   2894  CG  LEU A 435     200.717 198.533 188.569  1.00 48.72           C  
ATOM   2895  CD1 LEU A 435     199.902 199.765 188.236  1.00 48.72           C  
ATOM   2896  CD2 LEU A 435     202.109 198.916 189.033  1.00 48.72           C  
ATOM   2897  N   SER A 436     199.974 196.580 192.562  1.00 50.90           N  
ATOM   2898  CA  SER A 436     199.177 196.070 193.670  1.00 50.90           C  
ATOM   2899  C   SER A 436     197.690 196.083 193.341  1.00 50.90           C  
ATOM   2900  O   SER A 436     196.970 195.142 193.692  1.00 50.90           O  
ATOM   2901  CB  SER A 436     199.455 196.883 194.932  1.00 50.90           C  
ATOM   2902  OG  SER A 436     199.261 198.265 194.694  1.00 50.90           O  
ATOM   2903  N   GLY A 437     197.219 197.124 192.665  1.00 51.40           N  
ATOM   2904  CA  GLY A 437     195.828 197.192 192.260  1.00 51.40           C  
ATOM   2905  C   GLY A 437     195.680 198.105 191.064  1.00 51.40           C  
ATOM   2906  O   GLY A 437     196.656 198.650 190.544  1.00 51.40           O  
ATOM   2907  N   ILE A 438     194.436 198.256 190.621  1.00 50.69           N  
ATOM   2908  CA  ILE A 438     194.122 199.174 189.530  1.00 50.69           C  
ATOM   2909  C   ILE A 438     194.064 200.587 190.095  1.00 50.69           C  
ATOM   2910  O   ILE A 438     193.237 200.859 190.977  1.00 50.69           O  
ATOM   2911  CB  ILE A 438     192.796 198.805 188.849  1.00 50.69           C  
ATOM   2912  CG1 ILE A 438     192.744 197.307 188.554  1.00 50.69           C  
ATOM   2913  CG2 ILE A 438     192.619 199.606 187.574  1.00 50.69           C  
ATOM   2914  CD1 ILE A 438     191.439 196.857 187.937  1.00 50.69           C  
ATOM   2915  N   PRO A 439     194.915 201.508 189.644  1.00 50.86           N  
ATOM   2916  CA  PRO A 439     194.788 202.898 190.092  1.00 50.86           C  
ATOM   2917  C   PRO A 439     193.423 203.459 189.723  1.00 50.86           C  
ATOM   2918  O   PRO A 439     192.903 203.210 188.634  1.00 50.86           O  
ATOM   2919  CB  PRO A 439     195.917 203.619 189.346  1.00 50.86           C  
ATOM   2920  CG  PRO A 439     196.895 202.554 189.022  1.00 50.86           C  
ATOM   2921  CD  PRO A 439     196.086 201.314 188.775  1.00 50.86           C  
ATOM   2922  N   ASP A 440     192.839 204.224 190.646  1.00 60.04           N  
ATOM   2923  CA  ASP A 440     191.514 204.784 190.411  1.00 60.04           C  
ATOM   2924  C   ASP A 440     191.513 205.869 189.345  1.00 60.04           C  
ATOM   2925  O   ASP A 440     190.435 206.263 188.889  1.00 60.04           O  
ATOM   2926  CB  ASP A 440     190.938 205.341 191.714  1.00 60.04           C  
ATOM   2927  CG  ASP A 440     190.324 204.262 192.586  1.00 60.04           C  
ATOM   2928  OD1 ASP A 440     189.903 203.223 192.034  1.00 60.04           O  
ATOM   2929  OD2 ASP A 440     190.256 204.453 193.819  1.00 60.04           O  
ATOM   2930  N   THR A 441     192.682 206.350 188.936  1.00 52.29           N  
ATOM   2931  CA  THR A 441     192.787 207.426 187.965  1.00 52.29           C  
ATOM   2932  C   THR A 441     192.885 206.932 186.527  1.00 52.29           C  
ATOM   2933  O   THR A 441     192.922 207.756 185.609  1.00 52.29           O  
ATOM   2934  CB  THR A 441     193.998 208.304 188.295  1.00 52.29           C  
ATOM   2935  OG1 THR A 441     194.408 209.021 187.125  1.00 52.29           O  
ATOM   2936  CG2 THR A 441     195.143 207.450 188.790  1.00 52.29           C  
ATOM   2937  N   VAL A 442     192.927 205.615 186.304  1.00 57.13           N  
ATOM   2938  CA  VAL A 442     192.953 205.111 184.936  1.00 57.13           C  
ATOM   2939  C   VAL A 442     191.616 205.325 184.245  1.00 57.13           C  
ATOM   2940  O   VAL A 442     191.563 205.401 183.013  1.00 57.13           O  
ATOM   2941  CB  VAL A 442     193.343 203.620 184.892  1.00 57.13           C  
ATOM   2942  CG1 VAL A 442     194.513 203.344 185.813  1.00 57.13           C  
ATOM   2943  CG2 VAL A 442     192.160 202.732 185.244  1.00 57.13           C  
ATOM   2944  N   PHE A 443     190.532 205.433 185.008  1.00 60.28           N  
ATOM   2945  CA  PHE A 443     189.197 205.573 184.449  1.00 60.28           C  
ATOM   2946  C   PHE A 443     188.843 207.014 184.125  1.00 60.28           C  
ATOM   2947  O   PHE A 443     187.768 207.264 183.571  1.00 60.28           O  
ATOM   2948  CB  PHE A 443     188.170 204.979 185.412  1.00 60.28           C  
ATOM   2949  CG  PHE A 443     188.486 203.575 185.819  1.00 60.28           C  
ATOM   2950  CD1 PHE A 443     188.176 202.516 184.985  1.00 60.28           C  
ATOM   2951  CD2 PHE A 443     189.113 203.313 187.024  1.00 60.28           C  
ATOM   2952  CE1 PHE A 443     188.475 201.221 185.349  1.00 60.28           C  
ATOM   2953  CE2 PHE A 443     189.411 202.017 187.395  1.00 60.28           C  
ATOM   2954  CZ  PHE A 443     189.091 200.971 186.554  1.00 60.28           C  
ATOM   2955  N   ASP A 444     189.716 207.962 184.454  1.00 61.40           N  
ATOM   2956  CA  ASP A 444     189.532 209.339 184.030  1.00 61.40           C  
ATOM   2957  C   ASP A 444     190.045 209.585 182.618  1.00 61.40           C  
ATOM   2958  O   ASP A 444     189.810 210.666 182.068  1.00 61.40           O  
ATOM   2959  CB  ASP A 444     190.226 210.288 185.011  1.00 61.40           C  
ATOM   2960  CG  ASP A 444     189.409 211.538 185.288  1.00 61.40           C  
ATOM   2961  OD1 ASP A 444     188.729 212.025 184.360  1.00 61.40           O  
ATOM   2962  OD2 ASP A 444     189.445 212.032 186.436  1.00 61.40           O  
ATOM   2963  N   LEU A 445     190.739 208.611 182.026  1.00 60.03           N  
ATOM   2964  CA  LEU A 445     191.126 208.651 180.616  1.00 60.03           C  
ATOM   2965  C   LEU A 445     190.021 207.964 179.826  1.00 60.03           C  
ATOM   2966  O   LEU A 445     190.000 206.742 179.678  1.00 60.03           O  
ATOM   2967  CB  LEU A 445     192.473 207.973 180.392  1.00 60.03           C  
ATOM   2968  CG  LEU A 445     193.708 208.485 181.137  1.00 60.03           C  
ATOM   2969  CD1 LEU A 445     193.868 207.785 182.478  1.00 60.03           C  
ATOM   2970  CD2 LEU A 445     194.962 208.320 180.293  1.00 60.03           C  
ATOM   2971  N   VAL A 446     189.080 208.763 179.317  1.00 59.81           N  
ATOM   2972  CA  VAL A 446     187.967 208.218 178.548  1.00 59.81           C  
ATOM   2973  C   VAL A 446     188.358 207.860 177.125  1.00 59.81           C  
ATOM   2974  O   VAL A 446     187.551 207.268 176.400  1.00 59.81           O  
ATOM   2975  CB  VAL A 446     186.791 209.212 178.529  1.00 59.81           C  
ATOM   2976  CG1 VAL A 446     186.292 209.458 179.943  1.00 59.81           C  
ATOM   2977  CG2 VAL A 446     187.213 210.515 177.874  1.00 59.81           C  
ATOM   2978  N   GLU A 447     189.575 208.205 176.708  1.00 60.55           N  
ATOM   2979  CA  GLU A 447     190.056 207.897 175.369  1.00 60.55           C  
ATOM   2980  C   GLU A 447     190.471 206.442 175.201  1.00 60.55           C  
ATOM   2981  O   GLU A 447     190.714 206.014 174.069  1.00 60.55           O  
ATOM   2982  CB  GLU A 447     191.237 208.807 175.018  1.00 60.55           C  
ATOM   2983  CG  GLU A 447     192.274 208.953 176.123  1.00 60.55           C  
ATOM   2984  CD  GLU A 447     191.935 210.059 177.109  1.00 60.55           C  
ATOM   2985  OE1 GLU A 447     190.894 210.725 176.925  1.00 60.55           O  
ATOM   2986  OE2 GLU A 447     192.710 210.262 178.068  1.00 60.55           O  
ATOM   2987  N   LEU A 448     190.552 205.679 176.287  1.00 58.21           N  
ATOM   2988  CA  LEU A 448     191.054 204.315 176.219  1.00 58.21           C
[truncated: 3,106,189 more chars]
