# Supplementary material for: Development of a synthetic library of humanized nanobodies for targeted IL-6 inhibition
Source: Front Bioeng Biotechnol. 2024 Jul 23;12:1440150. doi: 10.3389/fbioe.2024.1440150 (PMC11300276; doi:10.3389/fbioe.2024.1440150)
Supplement: Supplementary file 2 [file DataSheet1.ZIP › Nanobody-antigen complexes/7p5w.pdb]

HEADER    MEMBRANE PROTEIN                        15-JUL-21   7P5W              
TITLE     STRUCTURE OF HOMOMERIC LRRC8A VOLUME-REGULATED ANION CHANNEL IN       
TITLE    2 COMPLEX WITH SYNTHETIC NANOBODY SB2                                  
COMPND    MOL_ID: 1;                                                            
COMPND   2 MOLECULE: VOLUME-REGULATED ANION CHANNEL SUBUNIT LRRC8A;             
COMPND   3 CHAIN: A, B, C, D, E, F;                                             
COMPND   4 SYNONYM: LEUCINE-RICH REPEAT-CONTAINING PROTEIN 8A,PROTEIN EBOURIFFE,
COMPND   5 EBO;                                                                 
COMPND   6 ENGINEERED: YES;                                                     
COMPND   7 MOL_ID: 2;                                                           
COMPND   8 MOLECULE: SYNTHETIC NANOBODY SB2;                                    
COMPND   9 CHAIN: K, L, G, H, I, J;                                             
COMPND  10 ENGINEERED: YES                                                      
SOURCE    MOL_ID: 1;                                                            
SOURCE   2 ORGANISM_SCIENTIFIC: MUS MUSCULUS;                                   
SOURCE   3 ORGANISM_COMMON: MOUSE;                                              
SOURCE   4 ORGANISM_TAXID: 10090;                                               
SOURCE   5 GENE: LRRC8A, LRRC8;                                                 
SOURCE   6 EXPRESSION_SYSTEM: HOMO SAPIENS;                                     
SOURCE   7 EXPRESSION_SYSTEM_TAXID: 9606;                                       
SOURCE   8 EXPRESSION_SYSTEM_CELL_LINE: HEK293S GNTI-;                          
SOURCE   9 MOL_ID: 2;                                                           
SOURCE  10 ORGANISM_SCIENTIFIC: SYNTHETIC CONSTRUCT;                            
SOURCE  11 ORGANISM_TAXID: 32630;                                               
SOURCE  12 EXPRESSION_SYSTEM: ESCHERICHIA COLI MC1061;                          
SOURCE  13 EXPRESSION_SYSTEM_TAXID: 1211845                                     
KEYWDS    LRRC8 FAMILY, VOLUME-REGULATED ANION CHANNEL, LEUCINE-RICH REPEAT,    
KEYWDS   2 SYBODY, CRYO-EM, MEMBRANE PROTEIN                                    
EXPDTA    ELECTRON MICROSCOPY                                                   
AUTHOR    D.DENEKA,S.RUTZ,M.SAWICKA                                             
REVDAT   2   13-OCT-21 7P5W    1       JRNL                                     
REVDAT   1   15-SEP-21 7P5W    0                                                
JRNL        AUTH   D.DENEKA,S.RUTZ,C.A.J.HUTTER,M.A.SEEGER,M.SAWICKA,R.DUTZLER  
JRNL        TITL   ALLOSTERIC MODULATION OF LRRC8 CHANNELS BY TARGETING THEIR   
JRNL        TITL 2 CYTOPLASMIC DOMAINS.                                         
JRNL        REF    NAT COMMUN                    V.  12  5435 2021              
JRNL        REFN                   ESSN 2041-1723                               
JRNL        PMID   34521847                                                     
JRNL        DOI    10.1038/S41467-021-25742-W                                   
REMARK   2                                                                      
REMARK   2 RESOLUTION.    3.50 ANGSTROMS.                                       
REMARK   3                                                                      
REMARK   3 REFINEMENT.                                                          
REMARK   3   SOFTWARE PACKAGES      : NULL                                      
REMARK   3   RECONSTRUCTION SCHEMA  : NULL                                      
REMARK   3                                                                      
REMARK   3 EM MAP-MODEL FITTING AND REFINEMENT                                  
REMARK   3   PDB ENTRY                    : NULL                                
REMARK   3   REFINEMENT SPACE             : NULL                                
REMARK   3   REFINEMENT PROTOCOL          : NULL                                
REMARK   3   REFINEMENT TARGET            : NULL                                
REMARK   3   OVERALL ANISOTROPIC B VALUE  : NULL                                
REMARK   3                                                                      
REMARK   3 FITTING PROCEDURE : NULL                                             
REMARK   3                                                                      
REMARK   3 EM IMAGE RECONSTRUCTION STATISTICS                                   
REMARK   3   NOMINAL PIXEL SIZE (ANGSTROMS)    : NULL                           
REMARK   3   ACTUAL PIXEL SIZE  (ANGSTROMS)    : NULL                           
REMARK   3   EFFECTIVE RESOLUTION (ANGSTROMS)  : 3.500                          
REMARK   3   NUMBER OF PARTICLES               : 64959                          
REMARK   3   CTF CORRECTION METHOD             : PHASE FLIPPING AND AMPLITUDE   
REMARK   3                                       CORRECTION                     
REMARK   3                                                                      
REMARK   3 EM RECONSTRUCTION MAGNIFICATION CALIBRATION: NULL                    
REMARK   3                                                                      
REMARK   3 OTHER DETAILS: NULL                                                  
REMARK   4                                                                      
REMARK   4 7P5W COMPLIES WITH FORMAT V. 3.30, 13-JUL-11                         
REMARK 100                                                                      
REMARK 100 THIS ENTRY HAS BEEN PROCESSED BY PDBE ON 15-JUL-21.                  
REMARK 100 THE DEPOSITION ID IS D_1292117072.                                   
REMARK 245                                                                      
REMARK 245 EXPERIMENTAL DETAILS                                                 
REMARK 245   RECONSTRUCTION METHOD          : SINGLE PARTICLE                   
REMARK 245   SPECIMEN TYPE                  : NULL                              
REMARK 245                                                                      
REMARK 245 ELECTRON MICROSCOPE SAMPLE                                           
REMARK 245   SAMPLE TYPE                    : PARTICLE                          
REMARK 245   PARTICLE TYPE                  : POINT                             
REMARK 245   NAME OF SAMPLE                 : HOMOMERIC LRRC8A VOLUME           
REMARK 245                                    -REGULATED ANION CHANNEL IN       
REMARK 245                                    COMPLEX WITH SYNTHETIC NANOBODY   
REMARK 245                                    SB2; VOLUME-REGULATED ANION       
REMARK 245                                    CHANNEL SUBUNIT LRRC8A;           
REMARK 245                                    SYNTHETIC NANOBODY SB2            
REMARK 245   SAMPLE CONCENTRATION (MG ML-1) : NULL                              
REMARK 245   SAMPLE SUPPORT DETAILS         : NULL                              
REMARK 245   SAMPLE VITRIFICATION DETAILS   : NULL                              
REMARK 245   SAMPLE BUFFER                  : NULL                              
REMARK 245   PH                             : 7.50                              
REMARK 245   SAMPLE DETAILS                 : NULL                              
REMARK 245                                                                      
REMARK 245 DATA ACQUISITION                                                     
REMARK 245   DATE OF EXPERIMENT                : NULL                           
REMARK 245   NUMBER OF MICROGRAPHS-IMAGES      : NULL                           
REMARK 245   TEMPERATURE (KELVIN)              : NULL                           
REMARK 245   MICROSCOPE MODEL                  : FEI TITAN KRIOS                
REMARK 245   DETECTOR TYPE                     : GATAN K3 BIOQUANTUM (6K X      
REMARK 245                                       4K)                            
REMARK 245   MINIMUM DEFOCUS (NM)              : NULL                           
REMARK 245   MAXIMUM DEFOCUS (NM)              : NULL                           
REMARK 245   MINIMUM TILT ANGLE (DEGREES)      : NULL                           
REMARK 245   MAXIMUM TILT ANGLE (DEGREES)      : NULL                           
REMARK 245   NOMINAL CS                        : NULL                           
REMARK 245   IMAGING MODE                      : BRIGHT FIELD                   
REMARK 245   ELECTRON DOSE (ELECTRONS NM**-2)  : 6700.00                        
REMARK 245   ILLUMINATION MODE                 : FLOOD BEAM                     
REMARK 245   NOMINAL MAGNIFICATION             : NULL                           
REMARK 245   CALIBRATED MAGNIFICATION          : NULL                           
REMARK 245   SOURCE                            : FIELD EMISSION GUN             
REMARK 245   ACCELERATION VOLTAGE (KV)         : 300                            
REMARK 245   IMAGING DETAILS                   : NULL                           
REMARK 247                                                                      
REMARK 247 ELECTRON MICROSCOPY                                                  
REMARK 247  THE COORDINATES IN THIS ENTRY WERE GENERATED FROM ELECTRON          
REMARK 247  MICROSCOPY DATA. PROTEIN DATA BANK CONVENTIONS REQUIRE              
REMARK 247  THAT CRYST1 AND SCALE RECORDS BE INCLUDED, BUT THE VALUES           
REMARK 247  ON THESE RECORDS ARE MEANINGLESS EXCEPT FOR THE CALCULATION         
REMARK 247  OF THE STRUCTURE FACTORS.                                           
REMARK 300                                                                      
REMARK 300 BIOMOLECULE: 1                                                       
REMARK 300 SEE REMARK 350 FOR THE AUTHOR PROVIDED AND/OR PROGRAM                
REMARK 300 GENERATED ASSEMBLY INFORMATION FOR THE STRUCTURE IN                  
REMARK 300 THIS ENTRY. THE REMARK MAY ALSO PROVIDE INFORMATION ON               
REMARK 300 BURIED SURFACE AREA.                                                 
REMARK 350                                                                      
REMARK 350 COORDINATES FOR A COMPLETE MULTIMER REPRESENTING THE KNOWN           
REMARK 350 BIOLOGICALLY SIGNIFICANT OLIGOMERIZATION STATE OF THE                
REMARK 350 MOLECULE CAN BE GENERATED BY APPLYING BIOMT TRANSFORMATIONS          
REMARK 350 GIVEN BELOW.  BOTH NON-CRYSTALLOGRAPHIC AND                          
REMARK 350 CRYSTALLOGRAPHIC OPERATIONS ARE GIVEN.                               
REMARK 350                                                                      
REMARK 350 BIOMOLECULE: 1                                                       
REMARK 350 AUTHOR DETERMINED BIOLOGICAL UNIT: DODECAMERIC                       
REMARK 350 APPLY THE FOLLOWING TO CHAINS: A, B, C, D, E, F, K, L, G, H,         
REMARK 350                    AND CHAINS: I, J                                  
REMARK 350   BIOMT1   1  1.000000  0.000000  0.000000        0.00000            
REMARK 350   BIOMT2   1  0.000000  1.000000  0.000000        0.00000            
REMARK 350   BIOMT3   1  0.000000  0.000000  1.000000        0.00000            
REMARK 465                                                                      
REMARK 465 MISSING RESIDUES                                                     
REMARK 465 THE FOLLOWING RESIDUES WERE NOT LOCATED IN THE                       
REMARK 465 EXPERIMENT. (M=MODEL NUMBER; RES=RESIDUE NAME; C=CHAIN               
REMARK 465 IDENTIFIER; SSSEQ=SEQUENCE NUMBER; I=INSERTION CODE.)                
REMARK 465                                                                      
REMARK 465   M RES C SSSEQI                                                     
REMARK 465     MET A     1                                                      
REMARK 465     ILE A     2                                                      
REMARK 465     PRO A     3                                                      
REMARK 465     VAL A     4                                                      
REMARK 465     THR A     5                                                      
REMARK 465     GLU A     6                                                      
REMARK 465     LEU A     7                                                      
REMARK 465     ARG A     8                                                      
REMARK 465     TYR A     9                                                      
REMARK 465     PHE A    10                                                      
REMARK 465     ALA A    11                                                      
REMARK 465     ASP A    12                                                      
REMARK 465     THR A    13                                                      
REMARK 465     GLN A    14                                                      
REMARK 465     PHE A    69                                                      
REMARK 465     ARG A    70                                                      
REMARK 465     GLY A    71                                                      
REMARK 465     TRP A    72                                                      
REMARK 465     ALA A    73                                                      
REMARK 465     ALA A    74                                                      
REMARK 465     SER A    75                                                      
REMARK 465     SER A    76                                                      
REMARK 465     PRO A    77                                                      
REMARK 465     GLU A    78                                                      
REMARK 465     PRO A    79                                                      
REMARK 465     THR A    80                                                      
REMARK 465     TYR A    81                                                      
REMARK 465     PRO A    82                                                      
REMARK 465     ASN A    83                                                      
REMARK 465     SER A    84                                                      
REMARK 465     THR A    85                                                      
REMARK 465     VAL A    86                                                      
REMARK 465     LEU A    87                                                      
REMARK 465     PRO A    88                                                      
REMARK 465     THR A    89                                                      
REMARK 465     PRO A    90                                                      
REMARK 465     ASP A    91                                                      
REMARK 465     VAL A   177                                                      
REMARK 465     VAL A   178                                                      
REMARK 465     GLU A   179                                                      
REMARK 465     GLU A   180                                                      
REMARK 465     SER A   181                                                      
REMARK 465     ASP A   182                                                      
REMARK 465     PRO A   183                                                      
REMARK 465     LYS A   184                                                      
REMARK 465     PRO A   185                                                      
REMARK 465     ALA A   186                                                      
REMARK 465     PHE A   187                                                      
REMARK 465     SER A   188                                                      
REMARK 465     LYS A   189                                                      
REMARK 465     MET A   190                                                      
REMARK 465     ASN A   191                                                      
REMARK 465     GLY A   192                                                      
REMARK 465     SER A   193                                                      
REMARK 465     MET A   194                                                      
REMARK 465     ASP A   195                                                      
REMARK 465     LYS A   196                                                      
REMARK 465     LYS A   197                                                      
REMARK 465     SER A   198                                                      
REMARK 465     SER A   199                                                      
REMARK 465     THR A   200                                                      
REMARK 465     VAL A   201                                                      
REMARK 465     SER A   202                                                      
REMARK 465     GLU A   203                                                      
REMARK 465     ASP A   204                                                      
REMARK 465     VAL A   205                                                      
REMARK 465     GLU A   206                                                      
REMARK 465     ALA A   207                                                      
REMARK 465     THR A   208                                                      
REMARK 465     VAL A   209                                                      
REMARK 465     PRO A   210                                                      
REMARK 465     MET A   211                                                      
REMARK 465     LEU A   212                                                      
REMARK 465     GLN A   213                                                      
REMARK 465     ARG A   214                                                      
REMARK 465     THR A   215                                                      
REMARK 465     LYS A   216                                                      
REMARK 465     SER A   217                                                      
REMARK 465     ARG A   218                                                      
REMARK 465     ILE A   219                                                      
REMARK 465     GLU A   220                                                      
REMARK 465     GLN A   221                                                      
REMARK 465     GLY A   222                                                      
REMARK 465     ILE A   223                                                      
REMARK 465     VAL A   224                                                      
REMARK 465     ASP A   225                                                      
REMARK 465     ARG A   226                                                      
REMARK 465     SER A   227                                                      
REMARK 465     GLU A   228                                                      
REMARK 465     THR A   229                                                      
REMARK 465     GLN A   809                                                      
REMARK 465     ALA A   810                                                      
REMARK 465     MET B     1                                                      
REMARK 465     ILE B     2                                                      
REMARK 465     PRO B     3                                                      
REMARK 465     VAL B     4                                                      
REMARK 465     THR B     5                                                      
REMARK 465     GLU B     6                                                      
REMARK 465     LEU B     7                                                      
REMARK 465     ARG B     8                                                      
REMARK 465     TYR B     9                                                      
REMARK 465     PHE B    10                                                      
REMARK 465     ALA B    11                                                      
REMARK 465     ASP B    12                                                      
REMARK 465     THR B    13                                                      
REMARK 465     GLN B    14                                                      
REMARK 465     PHE B    69                                                      
REMARK 465     ARG B    70                                                      
REMARK 465     GLY B    71                                                      
REMARK 465     TRP B    72                                                      
REMARK 465     ALA B    73                                                      
REMARK 465     ALA B    74                                                      
REMARK 465     SER B    75                                                      
REMARK 465     SER B    76                                                      
REMARK 465     PRO B    77                                                      
REMARK 465     GLU B    78                                                      
REMARK 465     PRO B    79                                                      
REMARK 465     THR B    80                                                      
REMARK 465     TYR B    81                                                      
REMARK 465     PRO B    82                                                      
REMARK 465     ASN B    83                                                      
REMARK 465     SER B    84                                                      
REMARK 465     THR B    85                                                      
REMARK 465     VAL B    86                                                      
REMARK 465     LEU B    87                                                      
REMARK 465     PRO B    88                                                      
REMARK 465     THR B    89                                                      
REMARK 465     PRO B    90                                                      
REMARK 465     ASP B    91                                                      
REMARK 465     VAL B   177                                                      
REMARK 465     VAL B   178                                                      
REMARK 465     GLU B   179                                                      
REMARK 465     GLU B   180                                                      
REMARK 465     SER B   181                                                      
REMARK 465     ASP B   182                                                      
REMARK 465     PRO B   183                                                      
REMARK 465     LYS B   184                                                      
REMARK 465     PRO B   185                                                      
REMARK 465     ALA B   186                                                      
REMARK 465     PHE B   187                                                      
REMARK 465     SER B   188                                                      
REMARK 465     LYS B   189                                                      
REMARK 465     MET B   190                                                      
REMARK 465     ASN B   191                                                      
REMARK 465     GLY B   192                                                      
REMARK 465     SER B   193                                                      
REMARK 465     MET B   194                                                      
REMARK 465     ASP B   195                                                      
REMARK 465     LYS B   196                                                      
REMARK 465     LYS B   197                                                      
REMARK 465     SER B   198                                                      
REMARK 465     SER B   199                                                      
REMARK 465     THR B   200                                                      
REMARK 465     VAL B   201                                                      
REMARK 465     SER B   202                                                      
REMARK 465     GLU B   203                                                      
REMARK 465     ASP B   204                                                      
REMARK 465     VAL B   205                                                      
REMARK 465     GLU B   206                                                      
REMARK 465     ALA B   207                                                      
REMARK 465     THR B   208                                                      
REMARK 465     VAL B   209                                                      
REMARK 465     PRO B   210                                                      
REMARK 465     MET B   211                                                      
REMARK 465     LEU B   212                                                      
REMARK 465     GLN B   213                                                      
REMARK 465     ARG B   214                                                      
REMARK 465     THR B   215                                                      
REMARK 465     LYS B   216                                                      
REMARK 465     SER B   217                                                      
REMARK 465     ARG B   218                                                      
REMARK 465     ILE B   219                                                      
REMARK 465     GLU B   220                                                      
REMARK 465     GLN B   221                                                      
REMARK 465     GLY B   222                                                      
REMARK 465     ILE B   223                                                      
REMARK 465     VAL B   224                                                      
REMARK 465     ASP B   225                                                      
REMARK 465     ARG B   226                                                      
REMARK 465     SER B   227                                                      
REMARK 465     GLU B   228                                                      
REMARK 465     THR B   229                                                      
REMARK 465     GLN B   809                                                      
REMARK 465     ALA B   810                                                      
REMARK 465     MET C     1                                                      
REMARK 465     ILE C     2                                                      
REMARK 465     PRO C     3                                                      
REMARK 465     VAL C     4                                                      
REMARK 465     THR C     5                                                      
REMARK 465     GLU C     6                                                      
REMARK 465     LEU C     7                                                      
REMARK 465     ARG C     8                                                      
REMARK 465     TYR C     9                                                      
REMARK 465     PHE C    10                                                      
REMARK 465     ALA C    11                                                      
REMARK 465     ASP C    12                                                      
REMARK 465     THR C    13                                                      
REMARK 465     GLN C    14                                                      
REMARK 465     PHE C    69                                                      
REMARK 465     ARG C    70                                                      
REMARK 465     GLY C    71                                                      
REMARK 465     TRP C    72                                                      
REMARK 465     ALA C    73                                                      
REMARK 465     ALA C    74                                                      
REMARK 465     SER C    75                                                      
REMARK 465     SER C    76                                                      
REMARK 465     PRO C    77                                                      
REMARK 465     GLU C    78                                                      
REMARK 465     PRO C    79                                                      
REMARK 465     THR C    80                                                      
REMARK 465     TYR C    81                                                      
REMARK 465     PRO C    82                                                      
REMARK 465     ASN C    83                                                      
REMARK 465     SER C    84                                                      
REMARK 465     THR C    85                                                      
REMARK 465     VAL C    86                                                      
REMARK 465     LEU C    87                                                      
REMARK 465     PRO C    88                                                      
REMARK 465     THR C    89                                                      
REMARK 465     PRO C    90                                                      
REMARK 465     ASP C    91                                                      
REMARK 465     VAL C   177                                                      
REMARK 465     VAL C   178                                                      
REMARK 465     GLU C   179                                                      
REMARK 465     GLU C   180                                                      
REMARK 465     SER C   181                                                      
REMARK 465     ASP C   182                                                      
REMARK 465     PRO C   183                                                      
REMARK 465     LYS C   184                                                      
REMARK 465     PRO C   185                                                      
REMARK 465     ALA C   186                                                      
REMARK 465     PHE C   187                                                      
REMARK 465     SER C   188                                                      
REMARK 465     LYS C   189                                                      
REMARK 465     MET C   190                                                      
REMARK 465     ASN C   191                                                      
REMARK 465     GLY C   192                                                      
REMARK 465     SER C   193                                                      
REMARK 465     MET C   194                                                      
REMARK 465     ASP C   195                                                      
REMARK 465     LYS C   196                                                      
REMARK 465     LYS C   197                                                      
REMARK 465     SER C   198                                                      
REMARK 465     SER C   199                                                      
REMARK 465     THR C   200                                                      
REMARK 465     VAL C   201                                                      
REMARK 465     SER C   202                                                      
REMARK 465     GLU C   203                                                      
REMARK 465     ASP C   204                                                      
REMARK 465     VAL C   205                                                      
REMARK 465     GLU C   206                                                      
REMARK 465     ALA C   207                                                      
REMARK 465     THR C   208                                                      
REMARK 465     VAL C   209                                                      
REMARK 465     PRO C   210                                                      
REMARK 465     MET C   211                                                      
REMARK 465     LEU C   212                                                      
REMARK 465     GLN C   213                                                      
REMARK 465     ARG C   214                                                      
REMARK 465     THR C   215                                                      
REMARK 465     LYS C   216                                                      
REMARK 465     SER C   217                                                      
REMARK 465     ARG C   218                                                      
REMARK 465     ILE C   219                                                      
REMARK 465     GLU C   220                                                      
REMARK 465     GLN C   221                                                      
REMARK 465     GLY C   222                                                      
REMARK 465     ILE C   223                                                      
REMARK 465     VAL C   224                                                      
REMARK 465     ASP C   225                                                      
REMARK 465     ARG C   226                                                      
REMARK 465     SER C   227                                                      
REMARK 465     GLU C   228                                                      
REMARK 465     THR C   229                                                      
REMARK 465     GLN C   809                                                      
REMARK 465     ALA C   810                                                      
REMARK 465     MET D     1                                                      
REMARK 465     ILE D     2                                                      
REMARK 465     PRO D     3                                                      
REMARK 465     VAL D     4                                                      
REMARK 465     THR D     5                                                      
REMARK 465     GLU D     6                                                      
REMARK 465     LEU D     7                                                      
REMARK 465     ARG D     8                                                      
REMARK 465     TYR D     9                                                      
REMARK 465     PHE D    10                                                      
REMARK 465     ALA D    11                                                      
REMARK 465     ASP D    12                                                      
REMARK 465     THR D    13                                                      
REMARK 465     GLN D    14                                                      
REMARK 465     PHE D    69                                                      
REMARK 465     ARG D    70                                                      
REMARK 465     GLY D    71                                                      
REMARK 465     TRP D    72                                                      
REMARK 465     ALA D    73                                                      
REMARK 465     ALA D    74                                                      
REMARK 465     SER D    75                                                      
REMARK 465     SER D    76                                                      
REMARK 465     PRO D    77                                                      
REMARK 465     GLU D    78                                                      
REMARK 465     PRO D    79                                                      
REMARK 465     THR D    80                                                      
REMARK 465     TYR D    81                                                      
REMARK 465     PRO D    82                                                      
REMARK 465     ASN D    83                                                      
REMARK 465     SER D    84                                                      
REMARK 465     THR D    85                                                      
REMARK 465     VAL D    86                                                      
REMARK 465     LEU D    87                                                      
REMARK 465     PRO D    88                                                      
REMARK 465     THR D    89                                                      
REMARK 465     PRO D    90                                                      
REMARK 465     ASP D    91                                                      
REMARK 465     VAL D   177                                                      
REMARK 465     VAL D   178                                                      
REMARK 465     GLU D   179                                                      
REMARK 465     GLU D   180                                                      
REMARK 465     SER D   181                                                      
REMARK 465     ASP D   182                                                      
REMARK 465     PRO D   183                                                      
REMARK 465     LYS D   184                                                      
REMARK 465     PRO D   185                                                      
REMARK 465     ALA D   186                                                      
REMARK 465     PHE D   187                                                      
REMARK 465     SER D   188                                                      
REMARK 465     LYS D   189                                                      
REMARK 465     MET D   190                                                      
REMARK 465     ASN D   191                                                      
REMARK 465     GLY D   192                                                      
REMARK 465     SER D   193                                                      
REMARK 465     MET D   194                                                      
REMARK 465     ASP D   195                                                      
REMARK 465     LYS D   196                                                      
REMARK 465     LYS D   197                                                      
REMARK 465     SER D   198                                                      
REMARK 465     SER D   199                                                      
REMARK 465     THR D   200                                                      
REMARK 465     VAL D   201                                                      
REMARK 465     SER D   202                                                      
REMARK 465     GLU D   203                                                      
REMARK 465     ASP D   204                                                      
REMARK 465     VAL D   205                                                      
REMARK 465     GLU D   206                                                      
REMARK 465     ALA D   207                                                      
REMARK 465     THR D   208                                                      
REMARK 465     VAL D   209                                                      
REMARK 465     PRO D   210                                                      
REMARK 465     MET D   211                                                      
REMARK 465     LEU D   212                                                      
REMARK 465     GLN D   213                                                      
REMARK 465     ARG D   214                                                      
REMARK 465     THR D   215                                                      
REMARK 465     LYS D   216                                                      
REMARK 465     SER D   217                                                      
REMARK 465     ARG D   218                                                      
REMARK 465     ILE D   219                                                      
REMARK 465     GLU D   220                                                      
REMARK 465     GLN D   221                                                      
REMARK 465     GLY D   222                                                      
REMARK 465     ILE D   223                                                      
REMARK 465     VAL D   224                                                      
REMARK 465     ASP D   225                                                      
REMARK 465     ARG D   226                                                      
REMARK 465     SER D   227                                                      
REMARK 465     GLU D   228                                                      
REMARK 465     THR D   229                                                      
REMARK 465     GLN D   809                                                      
REMARK 465     ALA D   810                                                      
REMARK 465     MET E     1                                                      
REMARK 465     ILE E     2                                                      
REMARK 465     PRO E     3                                                      
REMARK 465     VAL E     4                                                      
REMARK 465     THR E     5                                                      
REMARK 465     GLU E     6                                                      
REMARK 465     LEU E     7                                                      
REMARK 465     ARG E     8                                                      
REMARK 465     TYR E     9                                                      
REMARK 465     PHE E    10                                                      
REMARK 465     ALA E    11                                                      
REMARK 465     ASP E    12                                                      
REMARK 465     THR E    13                                                      
REMARK 465     GLN E    14                                                      
REMARK 465     PHE E    69                                                      
REMARK 465     ARG E    70                                                      
REMARK 465     GLY E    71                                                      
REMARK 465     TRP E    72                                                      
REMARK 465     ALA E    73                                                      
REMARK 465     ALA E    74                                                      
REMARK 465     SER E    75                                                      
REMARK 465     SER E    76                                                      
REMARK 465     PRO E    77                                                      
REMARK 465     GLU E    78                                                      
REMARK 465     PRO E    79                                                      
REMARK 465     THR E    80                                                      
REMARK 465     TYR E    81                                                      
REMARK 465     PRO E    82                                                      
REMARK 465     ASN E    83                                                      
REMARK 465     SER E    84                                                      
REMARK 465     THR E    85                                                      
REMARK 465     VAL E    86                                                      
REMARK 465     LEU E    87                                                      
REMARK 465     PRO E    88                                                      
REMARK 465     THR E    89                                                      
REMARK 465     PRO E    90                                                      
REMARK 465     ASP E    91                                                      
REMARK 465     VAL E   177                                                      
REMARK 465     VAL E   178                                                      
REMARK 465     GLU E   179                                                      
REMARK 465     GLU E   180                                                      
REMARK 465     SER E   181                                                      
REMARK 465     ASP E   182                                                      
REMARK 465     PRO E   183                                                      
REMARK 465     LYS E   184                                                      
REMARK 465     PRO E   185                                                      
REMARK 465     ALA E   186                                                      
REMARK 465     PHE E   187                                                      
REMARK 465     SER E   188                                                      
REMARK 465     LYS E   189                                                      
REMARK 465     MET E   190                                                      
REMARK 465     ASN E   191                                                      
REMARK 465     GLY E   192                                                      
REMARK 465     SER E   193                                                      
REMARK 465     MET E   194                                                      
REMARK 465     ASP E   195                                                      
REMARK 465     LYS E   196                                                      
REMARK 465     LYS E   197                                                      
REMARK 465     SER E   198                                                      
REMARK 465     SER E   199                                                      
REMARK 465     THR E   200                                                      
REMARK 465     VAL E   201                                                      
REMARK 465     SER E   202                                                      
REMARK 465     GLU E   203                                                      
REMARK 465     ASP E   204                                                      
REMARK 465     VAL E   205                                                      
REMARK 465     GLU E   206                                                      
REMARK 465     ALA E   207                                                      
REMARK 465     THR E   208                                                      
REMARK 465     VAL E   209                                                      
REMARK 465     PRO E   210                                                      
REMARK 465     MET E   211                                                      
REMARK 465     LEU E   212                                                      
REMARK 465     GLN E   213                                                      
REMARK 465     ARG E   214                                                      
REMARK 465     THR E   215                                                      
REMARK 465     LYS E   216                                                      
REMARK 465     SER E   217                                                      
REMARK 465     ARG E   218                                                      
REMARK 465     ILE E   219                                                      
REMARK 465     GLU E   220                                                      
REMARK 465     GLN E   221                                                      
REMARK 465     GLY E   222                                                      
REMARK 465     ILE E   223                                                      
REMARK 465     VAL E   224                                                      
REMARK 465     ASP E   225                                                      
REMARK 465     ARG E   226                                                      
REMARK 465     SER E   227                                                      
REMARK 465     GLU E   228                                                      
REMARK 465     THR E   229                                                      
REMARK 465     GLN E   809                                                      
REMARK 465     ALA E   810                                                      
REMARK 465     MET F     1                                                      
REMARK 465     ILE F     2                                                      
REMARK 465     PRO F     3                                                      
REMARK 465     VAL F     4                                                      
REMARK 465     THR F     5                                                      
REMARK 465     GLU F     6                                                      
REMARK 465     LEU F     7                                                      
REMARK 465     ARG F     8                                                      
REMARK 465     TYR F     9                                                      
REMARK 465     PHE F    10                                                      
REMARK 465     ALA F    11                                                      
REMARK 465     ASP F    12                                                      
REMARK 465     THR F    13                                                      
REMARK 465     GLN F    14                                                      
REMARK 465     PHE F    69                                                      
REMARK 465     ARG F    70                                                      
REMARK 465     GLY F    71                                                      
REMARK 465     TRP F    72                                                      
REMARK 465     ALA F    73                                                      
REMARK 465     ALA F    74                                                      
REMARK 465     SER F    75                                                      
REMARK 465     SER F    76                                                      
REMARK 465     PRO F    77                                                      
REMARK 465     GLU F    78                                                      
REMARK 465     PRO F    79                                                      
REMARK 465     THR F    80                                                      
REMARK 465     TYR F    81                                                      
REMARK 465     PRO F    82                                                      
REMARK 465     ASN F    83                                                      
REMARK 465     SER F    84                                                      
REMARK 465     THR F    85                                                      
REMARK 465     VAL F    86                                                      
REMARK 465     LEU F    87                                                      
REMARK 465     PRO F    88                                                      
REMARK 465     THR F    89                                                      
REMARK 465     PRO F    90                                                      
REMARK 465     ASP F    91                                                      
REMARK 465     VAL F   177                                                      
REMARK 465     VAL F   178                                                      
REMARK 465     GLU F   179                                                      
REMARK 465     GLU F   180                                                      
REMARK 465     SER F   181                                                      
REMARK 465     ASP F   182                                                      
REMARK 465     PRO F   183                                                      
REMARK 465     LYS F   184                                                      
REMARK 465     PRO F   185                                                      
REMARK 465     ALA F   186                                                      
REMARK 465     PHE F   187                                                      
REMARK 465     SER F   188                                                      
REMARK 465     LYS F   189                                                      
REMARK 465     MET F   190                                                      
REMARK 465     ASN F   191                                                      
REMARK 465     GLY F   192                                                      
REMARK 465     SER F   193                                                      
REMARK 465     MET F   194                                                      
REMARK 465     ASP F   195                                                      
REMARK 465     LYS F   196                                                      
REMARK 465     LYS F   197                                                      
REMARK 465     SER F   198                                                      
REMARK 465     SER F   199                                                      
REMARK 465     THR F   200                                                      
REMARK 465     VAL F   201                                                      
REMARK 465     SER F   202                                                      
REMARK 465     GLU F   203                                                      
REMARK 465     ASP F   204                                                      
REMARK 465     VAL F   205                                                      
REMARK 465     GLU F   206                                                      
REMARK 465     ALA F   207                                                      
REMARK 465     THR F   208                                                      
REMARK 465     VAL F   209                                                      
REMARK 465     PRO F   210                                                      
REMARK 465     MET F   211                                                      
REMARK 465     LEU F   212                                                      
REMARK 465     GLN F   213                                                      
REMARK 465     ARG F   214                                                      
REMARK 465     THR F   215                                                      
REMARK 465     LYS F   216                                                      
REMARK 465     SER F   217                                                      
REMARK 465     ARG F   218                                                      
REMARK 465     ILE F   219                                                      
REMARK 465     GLU F   220                                                      
REMARK 465     GLN F   221                                                      
REMARK 465     GLY F   222                                                      
REMARK 465     ILE F   223                                                      
REMARK 465     VAL F   224                                                      
REMARK 465     ASP F   225                                                      
REMARK 465     ARG F   226                                                      
REMARK 465     SER F   227                                                      
REMARK 465     GLU F   228                                                      
REMARK 465     THR F   229                                                      
REMARK 465     GLN F   809                                                      
REMARK 465     ALA F   810                                                      
REMARK 465     GLY K    -3                                                      
REMARK 465     SER K    -2                                                      
REMARK 465     SER K    -1                                                      
REMARK 465     SER K     0                                                      
REMARK 465     ALA K   121                                                      
REMARK 465     GLY K   122                                                      
REMARK 465     ARG K   123                                                      
REMARK 465     ALA K   124                                                      
REMARK 465     GLY K   125                                                      
REMARK 465     GLU K   126                                                      
REMARK 465     GLN K   127                                                      
REMARK 465     LYS K   128                                                      
REMARK 465     LEU K   129                                                      
REMARK 465     ILE K   130                                                      
REMARK 465     SER K   131                                                      
REMARK 465     GLU K   132                                                      
REMARK 465     GLU K   133                                                      
REMARK 465     ASP K   134                                                      
REMARK 465     LEU K   135                                                      
REMARK 465     ASN K   136                                                      
REMARK 465     SER K   137                                                      
REMARK 465     ALA K   138                                                      
REMARK 465     VAL K   139                                                      
REMARK 465     ASP K   140                                                      
REMARK 465     HIS K   141                                                      
REMARK 465     HIS K   142                                                      
REMARK 465     HIS K   143                                                      
REMARK 465     HIS K   144                                                      
REMARK 465     HIS K   145                                                      
REMARK 465     HIS K   146                                                      
REMARK 465     GLY L    -3                                                      
REMARK 465     SER L    -2                                                      
REMARK 465     SER L    -1                                                      
REMARK 465     SER L     0                                                      
REMARK 465     ALA L   121                                                      
REMARK 465     GLY L   122                                                      
REMARK 465     ARG L   123                                                      
REMARK 465     ALA L   124                                                      
REMARK 465     GLY L   125                                                      
REMARK 465     GLU L   126                                                      
REMARK 465     GLN L   127                                                      
REMARK 465     LYS L   128                                                      
REMARK 465     LEU L   129                                                      
REMARK 465     ILE L   130                                                      
REMARK 465     SER L   131                                                      
REMARK 465     GLU L   132                                                      
REMARK 465     GLU L   133                                                      
REMARK 465     ASP L   134                                                      
REMARK 465     LEU L   135                                                      
REMARK 465     ASN L   136                                                      
REMARK 465     SER L   137                                                      
REMARK 465     ALA L   138                                                      
REMARK 465     VAL L   139                                                      
REMARK 465     ASP L   140                                                      
REMARK 465     HIS L   141                                                      
REMARK 465     HIS L   142                                                      
REMARK 465     HIS L   143                                                      
REMARK 465     HIS L   144                                                      
REMARK 465     HIS L   145                                                      
REMARK 465     HIS L   146                                                      
REMARK 465     GLY G    -3                                                      
REMARK 465     SER G    -2                                                      
REMARK 465     SER G    -1                                                      
REMARK 465     SER G     0                                                      
REMARK 465     ALA G   121                                                      
REMARK 465     GLY G   122                                                      
REMARK 465     ARG G   123                                                      
REMARK 465     ALA G   124                                                      
REMARK 465     GLY G   125                                                      
REMARK 465     GLU G   126                                                      
REMARK 465     GLN G   127                                                      
REMARK 465     LYS G   128                                                      
REMARK 465     LEU G   129                                                      
REMARK 465     ILE G   130                                                      
REMARK 465     SER G   131                                                      
REMARK 465     GLU G   132                                                      
REMARK 465     GLU G   133                                                      
REMARK 465     ASP G   134                                                      
REMARK 465     LEU G   135                                                      
REMARK 465     ASN G   136                                                      
REMARK 465     SER G   137                                                      
REMARK 465     ALA G   138                                                      
REMARK 465     VAL G   139                                                      
REMARK 465     ASP G   140                                                      
REMARK 465     HIS G   141                                                      
REMARK 465     HIS G   142                                                      
REMARK 465     HIS G   143                                                      
REMARK 465     HIS G   144                                                      
REMARK 465     HIS G   145                                                      
REMARK 465     HIS G   146                                                      
REMARK 465     GLY H    -3                                                      
REMARK 465     SER H    -2                                                      
REMARK 465     SER H    -1                                                      
REMARK 465     SER H     0                                                      
REMARK 465     ALA H   121                                                      
REMARK 465     GLY H   122                                                      
REMARK 465     ARG H   123                                                      
REMARK 465     ALA H   124                                                      
REMARK 465     GLY H   125                                                      
REMARK 465     GLU H   126                                                      
REMARK 465     GLN H   127                                                      
REMARK 465     LYS H   128                                                      
REMARK 465     LEU H   129                                                      
REMARK 465     ILE H   130                                                      
REMARK 465     SER H   131                                                      
REMARK 465     GLU H   132                                                      
REMARK 465     GLU H   133                                                      
REMARK 465     ASP H   134                                                      
REMARK 465     LEU H   135                                                      
REMARK 465     ASN H   136                                                      
REMARK 465     SER H   137                                                      
REMARK 465     ALA H   138                                                      
REMARK 465     VAL H   139                                                      
REMARK 465     ASP H   140                                                      
REMARK 465     HIS H   141                                                      
REMARK 465     HIS H   142                                                      
REMARK 465     HIS H   143                                                      
REMARK 465     HIS H   144                                                      
REMARK 465     HIS H   145                                                      
REMARK 465     HIS H   146                                                      
REMARK 465     GLY I    -3                                                      
REMARK 465     SER I    -2                                                      
REMARK 465     SER I    -1                                                      
REMARK 465     SER I     0                                                      
REMARK 465     ALA I   121                                                      
REMARK 465     GLY I   122                                                      
REMARK 465     ARG I   123                                                      
REMARK 465     ALA I   124                                                      
REMARK 465     GLY I   125                                                      
REMARK 465     GLU I   126                                                      
REMARK 465     GLN I   127                                                      
REMARK 465     LYS I   128                                                      
REMARK 465     LEU I   129                                                      
REMARK 465     ILE I   130                                                      
REMARK 465     SER I   131                                                      
REMARK 465     GLU I   132                                                      
REMARK 465     GLU I   133                                                      
REMARK 465     ASP I   134                                                      
REMARK 465     LEU I   135                                                      
REMARK 465     ASN I   136                                                      
REMARK 465     SER I   137                                                      
REMARK 465     ALA I   138                                                      
REMARK 465     VAL I   139                                                      
REMARK 465     ASP I   140                                                      
REMARK 465     HIS I   141                                                      
REMARK 465     HIS I   142                                                      
REMARK 465     HIS I   143                                                      
REMARK 465     HIS I   144                                                      
REMARK 465     HIS I   145                                                      
REMARK 465     HIS I   146                                                      
REMARK 465     GLY J    -3                                                      
REMARK 465     SER J    -2                                                      
REMARK 465     SER J    -1                                                      
REMARK 465     SER J     0                                                      
REMARK 465     ALA J   121                                                      
REMARK 465     GLY J   122                                                      
REMARK 465     ARG J   123                                                      
REMARK 465     ALA J   124                                                      
REMARK 465     GLY J   125                                                      
REMARK 465     GLU J   126                                                      
REMARK 465     GLN J   127                                                      
REMARK 465     LYS J   128                                                      
REMARK 465     LEU J   129                                                      
REMARK 465     ILE J   130                                                      
REMARK 465     SER J   131                                                      
REMARK 465     GLU J   132                                                      
REMARK 465     GLU J   133                                                      
REMARK 465     ASP J   134                                                      
REMARK 465     LEU J   135                                                      
REMARK 465     ASN J   136                                                      
REMARK 465     SER J   137                                                      
REMARK 465     ALA J   138                                                      
REMARK 465     VAL J   139                                                      
REMARK 465     ASP J   140                                                      
REMARK 465     HIS J   141                                                      
REMARK 465     HIS J   142                                                      
REMARK 465     HIS J   143                                                      
REMARK 465     HIS J   144                                                      
REMARK 465     HIS J   145                                                      
REMARK 465     HIS J   146                                                      
REMARK 500                                                                      
REMARK 500 GEOMETRY AND STEREOCHEMISTRY                                         
REMARK 500 SUBTOPIC: CLOSE CONTACTS IN SAME ASYMMETRIC UNIT                     
REMARK 500                                                                      
REMARK 500 THE FOLLOWING ATOMS ARE IN CLOSE CONTACT.                            
REMARK 500                                                                      
REMARK 500  ATM1  RES C  SSEQI   ATM2  RES C  SSEQI           DISTANCE          
REMARK 500   OH   TYR B   513     O    VAL B   536              2.13            
REMARK 500   OG1  THR H   101     O    GLN H   107              2.15            
REMARK 500   OG1  THR L   101     O    GLN L   107              2.15            
REMARK 500   OG1  THR J   101     O    GLN J   107              2.15            
REMARK 500   OH   TYR D   513     O    VAL D   536              2.15            
REMARK 500   OH   TYR F   513     O    VAL F   536              2.16            
REMARK 500   OG1  THR K   101     O    GLN K   107              2.17            
REMARK 500                                                                      
REMARK 500 REMARK: NULL                                                         
REMARK 500                                                                      
REMARK 500 GEOMETRY AND STEREOCHEMISTRY                                         
REMARK 500 SUBTOPIC: TORSION ANGLES                                             
REMARK 500                                                                      
REMARK 500 TORSION ANGLES OUTSIDE THE EXPECTED RAMACHANDRAN REGIONS:            
REMARK 500 (M=MODEL NUMBER; RES=RESIDUE NAME; C=CHAIN IDENTIFIER;               
REMARK 500 SSEQ=SEQUENCE NUMBER; I=INSERTION CODE).                             
REMARK 500                                                                      
REMARK 500 STANDARD TABLE:                                                      
REMARK 500 FORMAT:(10X,I3,1X,A3,1X,A1,I4,A1,4X,F7.2,3X,F7.2)                    
REMARK 500                                                                      
REMARK 500 EXPECTED VALUES: GJ KLEYWEGT AND TA JONES (1996). PHI/PSI-           
REMARK 500 CHOLOGY: RAMACHANDRAN REVISITED. STRUCTURE 4, 1395 - 1400            
REMARK 500                                                                      
REMARK 500  M RES CSSEQI        PSI       PHI                                   
REMARK 500    PRO A  22     -178.86    -66.24                                   
REMARK 500    ASP A 364       52.89    -92.32                                   
REMARK 500    ASP A 371       -5.65     72.64                                   
REMARK 500    SER A 553       25.67   -140.84                                   
REMARK 500    GLU A 604       -8.28     70.90                                   
REMARK 500    ARG A 719       58.74    -90.15                                   
REMARK 500    PRO B  22     -178.57    -67.06                                   
REMARK 500    TYR B 362       53.45    -93.86                                   
REMARK 500    ASP B 371       -4.84     73.18                                   
REMARK 500    MET B 434       19.34     59.85                                   
REMARK 500    ARG B 533       49.27    -87.26                                   
REMARK 500    SER B 553       20.05   -141.52                                   
REMARK 500    VAL B 583      -61.24   -101.01                                   
REMARK 500    GLU B 604       -6.02     68.36                                   
REMARK 500    ARG B 688      -31.08   -130.58                                   
REMARK 500    PRO C  22     -178.92    -66.31                                   
REMARK 500    ASP C 364       53.72    -91.96                                   
REMARK 500    ASP C 371       -5.91     72.95                                   
REMARK 500    SER C 553       25.83   -140.78                                   
REMARK 500    GLU C 604       -8.24     70.89                                   
REMARK 500    ARG C 719       57.30    -91.66                                   
REMARK 500    PRO D  22     -179.88    -65.99                                   
REMARK 500    PHE D 353       18.53     59.98                                   
REMARK 500    TYR D 362       53.34    -93.70                                   
REMARK 500    ASP D 371       -5.13     72.91                                   
REMARK 500    ASP D 426       62.21     60.32                                   
REMARK 500    ARG D 533       48.96    -87.65                                   
REMARK 500    SER D 553       21.52   -142.18                                   
REMARK 500    VAL D 583      -60.97   -100.81                                   
REMARK 500    GLU D 604       -5.72     67.98                                   
REMARK 500    GLU D 630        4.80    -68.45                                   
REMARK 500    ARG D 688      -30.92   -130.30                                   
REMARK 500    PRO E  22     -178.74    -66.59                                   
REMARK 500    ASP E 364       52.23    -91.98                                   
REMARK 500    ASP E 371       -5.44     72.76                                   
REMARK 500    SER E 553       25.72   -140.77                                   
REMARK 500    GLU E 604       -8.20     70.98                                   
REMARK 500    ARG E 719       58.28    -91.80                                   
REMARK 500    PRO F  22     -178.49    -67.21                                   
REMARK 500    PHE F 353       19.87     59.49                                   
REMARK 500    TYR F 362       53.65    -93.75                                   
REMARK 500    ASP F 371       -5.39     73.36                                   
REMARK 500    ASP F 426       62.02     60.12                                   
REMARK 500    ARG F 533       49.91    -89.42                                   
REMARK 500    SER F 553       20.68   -140.87                                   
REMARK 500    VAL F 583      -61.26   -101.20                                   
REMARK 500    GLU F 604       -5.69     68.36                                   
REMARK 500    ARG F 688      -31.18   -130.69                                   
REMARK 500    ALA K  24     -169.94   -102.70                                   
REMARK 500    ALA K  32       72.57     62.10                                   
REMARK 500                                                                      
REMARK 500 THIS ENTRY HAS      90 RAMACHANDRAN OUTLIERS.                        
REMARK 500                                                                      
REMARK 500 REMARK: NULL                                                         
REMARK 900                                                                      
REMARK 900 RELATED ENTRIES                                                      
REMARK 900 RELATED ID: EMD-13202   RELATED DB: EMDB                             
REMARK 900 RELATED ID: EMD-13203   RELATED DB: EMDB                             
REMARK 900 STRUCTURE OF HOMOMERIC LRRC8A VOLUME-REGULATED ANION CHANNEL IN      
REMARK 900 COMPLEX WITH SYNTHETIC NANOBODY SB1                                  
DBREF  7P5W A   15   808  UNP    Q80WG5   LRC8A_MOUSE     15    808             
DBREF  7P5W B   15   808  UNP    Q80WG5   LRC8A_MOUSE     15    808             
DBREF  7P5W C   15   808  UNP    Q80WG5   LRC8A_MOUSE     15    808             
DBREF  7P5W D   15   808  UNP    Q80WG5   LRC8A_MOUSE     15    808             
DBREF  7P5W E   15   808  UNP    Q80WG5   LRC8A_MOUSE     15    808             
DBREF  7P5W F   15   808  UNP    Q80WG5   LRC8A_MOUSE     15    808             
DBREF  7P5W K   -3   146  PDB    7P5W     7P5W            -3    146             
DBREF  7P5W L   -3   146  PDB    7P5W     7P5W            -3    146             
DBREF  7P5W G   -3   146  PDB    7P5W     7P5W            -3    146             
DBREF  7P5W H   -3   146  PDB    7P5W     7P5W            -3    146             
DBREF  7P5W I   -3   146  PDB    7P5W     7P5W            -3    146             
DBREF  7P5W J   -3   146  PDB    7P5W     7P5W            -3    146             
SEQADV 7P5W MET A    1  UNP  Q80WG5              INITIATING METHIONINE          
SEQADV 7P5W ILE A    2  UNP  Q80WG5              EXPRESSION TAG                 
SEQADV 7P5W PRO A    3  UNP  Q80WG5              EXPRESSION TAG                 
SEQADV 7P5W VAL A    4  UNP  Q80WG5              EXPRESSION TAG                 
SEQADV 7P5W THR A    5  UNP  Q80WG5              EXPRESSION TAG                 
SEQADV 7P5W GLU A    6  UNP  Q80WG5              EXPRESSION TAG                 
SEQADV 7P5W LEU A    7  UNP  Q80WG5              EXPRESSION TAG                 
SEQADV 7P5W ARG A    8  UNP  Q80WG5              EXPRESSION TAG                 
SEQADV 7P5W TYR A    9  UNP  Q80WG5              EXPRESSION TAG                 
SEQADV 7P5W PHE A   10  UNP  Q80WG5              EXPRESSION TAG                 
SEQADV 7P5W ALA A   11  UNP  Q80WG5              EXPRESSION TAG                 
SEQADV 7P5W ASP A   12  UNP  Q80WG5              EXPRESSION TAG                 
SEQADV 7P5W THR A   13  UNP  Q80WG5              EXPRESSION TAG                 
SEQADV 7P5W GLN A   14  UNP  Q80WG5              EXPRESSION TAG                 
SEQADV 7P5W GLN A  809  UNP  Q80WG5              EXPRESSION TAG                 
SEQADV 7P5W ALA A  810  UNP  Q80WG5              EXPRESSION TAG                 
SEQADV 7P5W MET B    1  UNP  Q80WG5              INITIATING METHIONINE          
SEQADV 7P5W ILE B    2  UNP  Q80WG5              EXPRESSION TAG                 
SEQADV 7P5W PRO B    3  UNP  Q80WG5              EXPRESSION TAG                 
SEQADV 7P5W VAL B    4  UNP  Q80WG5              EXPRESSION TAG                 
SEQADV 7P5W THR B    5  UNP  Q80WG5              EXPRESSION TAG                 
SEQADV 7P5W GLU B    6  UNP  Q80WG5              EXPRESSION TAG                 
SEQADV 7P5W LEU B    7  UNP  Q80WG5              EXPRESSION TAG                 
SEQADV 7P5W ARG B    8  UNP  Q80WG5              EXPRESSION TAG                 
SEQADV 7P5W TYR B    9  UNP  Q80WG5              EXPRESSION TAG                 
SEQADV 7P5W PHE B   10  UNP  Q80WG5              EXPRESSION TAG                 
SEQADV 7P5W ALA B   11  UNP  Q80WG5              EXPRESSION TAG                 
SEQADV 7P5W ASP B   12  UNP  Q80WG5              EXPRESSION TAG                 
SEQADV 7P5W THR B   13  UNP  Q80WG5              EXPRESSION TAG                 
SEQADV 7P5W GLN B   14  UNP  Q80WG5              EXPRESSION TAG                 
SEQADV 7P5W GLN B  809  UNP  Q80WG5              EXPRESSION TAG                 
SEQADV 7P5W ALA B  810  UNP  Q80WG5              EXPRESSION TAG                 
SEQADV 7P5W MET C    1  UNP  Q80WG5              INITIATING METHIONINE          
SEQADV 7P5W ILE C    2  UNP  Q80WG5              EXPRESSION TAG                 
SEQADV 7P5W PRO C    3  UNP  Q80WG5              EXPRESSION TAG                 
SEQADV 7P5W VAL C    4  UNP  Q80WG5              EXPRESSION TAG                 
SEQADV 7P5W THR C    5  UNP  Q80WG5              EXPRESSION TAG                 
SEQADV 7P5W GLU C    6  UNP  Q80WG5              EXPRESSION TAG                 
SEQADV 7P5W LEU C    7  UNP  Q80WG5              EXPRESSION TAG                 
SEQADV 7P5W ARG C    8  UNP  Q80WG5              EXPRESSION TAG                 
SEQADV 7P5W TYR C    9  UNP  Q80WG5              EXPRESSION TAG                 
SEQADV 7P5W PHE C   10  UNP  Q80WG5              EXPRESSION TAG                 
SEQADV 7P5W ALA C   11  UNP  Q80WG5              EXPRESSION TAG                 
SEQADV 7P5W ASP C   12  UNP  Q80WG5              EXPRESSION TAG                 
SEQADV 7P5W THR C   13  UNP  Q80WG5              EXPRESSION TAG                 
SEQADV 7P5W GLN C   14  UNP  Q80WG5              EXPRESSION TAG                 
SEQADV 7P5W GLN C  809  UNP  Q80WG5              EXPRESSION TAG                 
SEQADV 7P5W ALA C  810  UNP  Q80WG5              EXPRESSION TAG                 
SEQADV 7P5W MET D    1  UNP  Q80WG5              INITIATING METHIONINE          
SEQADV 7P5W ILE D    2  UNP  Q80WG5              EXPRESSION TAG                 
SEQADV 7P5W PRO D    3  UNP  Q80WG5              EXPRESSION TAG                 
SEQADV 7P5W VAL D    4  UNP  Q80WG5              EXPRESSION TAG                 
SEQADV 7P5W THR D    5  UNP  Q80WG5              EXPRESSION TAG                 
SEQADV 7P5W GLU D    6  UNP  Q80WG5              EXPRESSION TAG                 
SEQADV 7P5W LEU D    7  UNP  Q80WG5              EXPRESSION TAG                 
SEQADV 7P5W ARG D    8  UNP  Q80WG5              EXPRESSION TAG                 
SEQADV 7P5W TYR D    9  UNP  Q80WG5              EXPRESSION TAG                 
SEQADV 7P5W PHE D   10  UNP  Q80WG5              EXPRESSION TAG                 
SEQADV 7P5W ALA D   11  UNP  Q80WG5              EXPRESSION TAG                 
SEQADV 7P5W ASP D   12  UNP  Q80WG5              EXPRESSION TAG                 
SEQADV 7P5W THR D   13  UNP  Q80WG5              EXPRESSION TAG                 
SEQADV 7P5W GLN D   14  UNP  Q80WG5              EXPRESSION TAG                 
SEQADV 7P5W GLN D  809  UNP  Q80WG5              EXPRESSION TAG                 
SEQADV 7P5W ALA D  810  UNP  Q80WG5              EXPRESSION TAG                 
SEQADV 7P5W MET E    1  UNP  Q80WG5              INITIATING METHIONINE          
SEQADV 7P5W ILE E    2  UNP  Q80WG5              EXPRESSION TAG                 
SEQADV 7P5W PRO E    3  UNP  Q80WG5              EXPRESSION TAG                 
SEQADV 7P5W VAL E    4  UNP  Q80WG5              EXPRESSION TAG                 
SEQADV 7P5W THR E    5  UNP  Q80WG5              EXPRESSION TAG                 
SEQADV 7P5W GLU E    6  UNP  Q80WG5              EXPRESSION TAG                 
SEQADV 7P5W LEU E    7  UNP  Q80WG5              EXPRESSION TAG                 
SEQADV 7P5W ARG E    8  UNP  Q80WG5              EXPRESSION TAG                 
SEQADV 7P5W TYR E    9  UNP  Q80WG5              EXPRESSION TAG                 
SEQADV 7P5W PHE E   10  UNP  Q80WG5              EXPRESSION TAG                 
SEQADV 7P5W ALA E   11  UNP  Q80WG5              EXPRESSION TAG                 
SEQADV 7P5W ASP E   12  UNP  Q80WG5              EXPRESSION TAG                 
SEQADV 7P5W THR E   13  UNP  Q80WG5              EXPRESSION TAG                 
SEQADV 7P5W GLN E   14  UNP  Q80WG5              EXPRESSION TAG                 
SEQADV 7P5W GLN E  809  UNP  Q80WG5              EXPRESSION TAG                 
SEQADV 7P5W ALA E  810  UNP  Q80WG5              EXPRESSION TAG                 
SEQADV 7P5W MET F    1  UNP  Q80WG5              INITIATING METHIONINE          
SEQADV 7P5W ILE F    2  UNP  Q80WG5              EXPRESSION TAG                 
SEQADV 7P5W PRO F    3  UNP  Q80WG5              EXPRESSION TAG                 
SEQADV 7P5W VAL F    4  UNP  Q80WG5              EXPRESSION TAG                 
SEQADV 7P5W THR F    5  UNP  Q80WG5              EXPRESSION TAG                 
SEQADV 7P5W GLU F    6  UNP  Q80WG5              EXPRESSION TAG                 
SEQADV 7P5W LEU F    7  UNP  Q80WG5              EXPRESSION TAG                 
SEQADV 7P5W ARG F    8  UNP  Q80WG5              EXPRESSION TAG                 
SEQADV 7P5W TYR F    9  UNP  Q80WG5              EXPRESSION TAG                 
SEQADV 7P5W PHE F   10  UNP  Q80WG5              EXPRESSION TAG                 
SEQADV 7P5W ALA F   11  UNP  Q80WG5              EXPRESSION TAG                 
SEQADV 7P5W ASP F   12  UNP  Q80WG5              EXPRESSION TAG                 
SEQADV 7P5W THR F   13  UNP  Q80WG5              EXPRESSION TAG                 
SEQADV 7P5W GLN F   14  UNP  Q80WG5              EXPRESSION TAG                 
SEQADV 7P5W GLN F  809  UNP  Q80WG5              EXPRESSION TAG                 
SEQADV 7P5W ALA F  810  UNP  Q80WG5              EXPRESSION TAG                 
SEQRES   1 A  810  MET ILE PRO VAL THR GLU LEU ARG TYR PHE ALA ASP THR          
SEQRES   2 A  810  GLN PRO ALA TYR ARG ILE LEU LYS PRO TRP TRP ASP VAL          
SEQRES   3 A  810  PHE THR ASP TYR ILE SER ILE VAL MET LEU MET ILE ALA          
SEQRES   4 A  810  VAL PHE GLY GLY THR LEU GLN VAL THR GLN ASP LYS MET          
SEQRES   5 A  810  ILE CYS LEU PRO CYS LYS TRP VAL THR LYS ASP SER CYS          
SEQRES   6 A  810  ASN ASP SER PHE ARG GLY TRP ALA ALA SER SER PRO GLU          
SEQRES   7 A  810  PRO THR TYR PRO ASN SER THR VAL LEU PRO THR PRO ASP          
SEQRES   8 A  810  THR GLY PRO THR GLY ILE LYS TYR ASP LEU ASP ARG HIS          
SEQRES   9 A  810  GLN TYR ASN TYR VAL ASP ALA VAL CYS TYR GLU ASN ARG          
SEQRES  10 A  810  LEU HIS TRP PHE ALA LYS TYR PHE PRO TYR LEU VAL LEU          
SEQRES  11 A  810  LEU HIS THR LEU ILE PHE LEU ALA CYS SER ASN PHE TRP          
SEQRES  12 A  810  PHE LYS PHE PRO ARG THR SER SER LYS LEU GLU HIS PHE          
SEQRES  13 A  810  VAL SER ILE LEU LEU LYS CYS PHE ASP SER PRO TRP THR          
SEQRES  14 A  810  THR ARG ALA LEU SER GLU THR VAL VAL GLU GLU SER ASP          
SEQRES  15 A  810  PRO LYS PRO ALA PHE SER LYS MET ASN GLY SER MET ASP          
SEQRES  16 A  810  LYS LYS SER SER THR VAL SER GLU ASP VAL GLU ALA THR          
SEQRES  17 A  810  VAL PRO MET LEU GLN ARG THR LYS SER ARG ILE GLU GLN          
SEQRES  18 A  810  GLY ILE VAL ASP ARG SER GLU THR GLY VAL LEU ASP LYS          
SEQRES  19 A  810  LYS GLU GLY GLU GLN ALA LYS ALA LEU PHE GLU LYS VAL          
SEQRES  20 A  810  LYS LYS PHE ARG THR HIS VAL GLU GLU GLY ASP ILE VAL          
SEQRES  21 A  810  TYR ARG LEU TYR MET ARG GLN THR ILE ILE LYS VAL ILE          
SEQRES  22 A  810  LYS PHE ALA LEU ILE ILE CYS TYR THR VAL TYR TYR VAL          
SEQRES  23 A  810  HIS ASN ILE LYS PHE ASP VAL ASP CYS THR VAL ASP ILE          
SEQRES  24 A  810  GLU SER LEU THR GLY TYR ARG THR TYR ARG CYS ALA HIS          
SEQRES  25 A  810  PRO LEU ALA THR LEU PHE LYS ILE LEU ALA SER PHE TYR          
SEQRES  26 A  810  ILE SER LEU VAL ILE PHE TYR GLY LEU ILE CYS MET TYR          
SEQRES  27 A  810  THR LEU TRP TRP MET LEU ARG ARG SER LEU LYS LYS TYR          
SEQRES  28 A  810  SER PHE GLU SER ILE ARG GLU GLU SER SER TYR SER ASP          
SEQRES  29 A  810  ILE PRO ASP VAL LYS ASN ASP PHE ALA PHE MET LEU HIS          
SEQRES  30 A  810  LEU ILE ASP GLN TYR ASP PRO LEU TYR SER LYS ARG PHE          
SEQRES  31 A  810  ALA VAL PHE LEU SER GLU VAL SER GLU ASN LYS LEU ARG          
SEQRES  32 A  810  GLN LEU ASN LEU ASN ASN GLU TRP THR LEU ASP LYS LEU          
SEQRES  33 A  810  ARG GLN ARG LEU THR LYS ASN ALA GLN ASP LYS LEU GLU          
SEQRES  34 A  810  LEU HIS LEU PHE MET LEU SER GLY ILE PRO ASP THR VAL          
SEQRES  35 A  810  PHE ASP LEU VAL GLU LEU GLU VAL LEU LYS LEU GLU LEU          
SEQRES  36 A  810  ILE PRO ASP VAL THR ILE PRO PRO SER ILE ALA GLN LEU          
SEQRES  37 A  810  THR GLY LEU LYS GLU LEU TRP LEU TYR HIS THR ALA ALA          
SEQRES  38 A  810  LYS ILE GLU ALA PRO ALA LEU ALA PHE LEU ARG GLU ASN          
SEQRES  39 A  810  LEU ARG ALA LEU HIS ILE LYS PHE THR ASP ILE LYS GLU          
SEQRES  40 A  810  ILE PRO LEU TRP ILE TYR SER LEU LYS THR LEU GLU GLU          
SEQRES  41 A  810  LEU HIS LEU THR GLY ASN LEU SER ALA GLU ASN ASN ARG          
SEQRES  42 A  810  TYR ILE VAL ILE ASP GLY LEU ARG GLU LEU LYS ARG LEU          
SEQRES  43 A  810  LYS VAL LEU ARG LEU LYS SER ASN LEU SER LYS LEU PRO          
SEQRES  44 A  810  GLN VAL VAL THR ASP VAL GLY VAL HIS LEU GLN LYS LEU          
SEQRES  45 A  810  SER ILE ASN ASN GLU GLY THR LYS LEU ILE VAL LEU ASN          
SEQRES  46 A  810  SER LEU LYS LYS MET VAL ASN LEU THR GLU LEU GLU LEU          
SEQRES  47 A  810  ILE ARG CYS ASP LEU GLU ARG ILE PRO HIS SER ILE PHE          
SEQRES  48 A  810  SER LEU HIS ASN LEU GLN GLU ILE ASP LEU LYS ASP ASN          
SEQRES  49 A  810  ASN LEU LYS THR ILE GLU GLU ILE ILE SER PHE GLN HIS          
SEQRES  50 A  810  LEU HIS ARG LEU THR CYS LEU LYS LEU TRP TYR ASN HIS          
SEQRES  51 A  810  ILE ALA TYR ILE PRO ILE GLN ILE GLY ASN LEU THR ASN          
SEQRES  52 A  810  LEU GLU ARG LEU TYR LEU ASN ARG ASN LYS ILE GLU LYS          
SEQRES  53 A  810  ILE PRO THR GLN LEU PHE TYR CYS ARG LYS LEU ARG TYR          
SEQRES  54 A  810  LEU ASP LEU SER HIS ASN ASN LEU THR PHE LEU PRO ALA          
SEQRES  55 A  810  ASP ILE GLY LEU LEU GLN ASN LEU GLN ASN LEU ALA VAL          
SEQRES  56 A  810  THR ALA ASN ARG ILE GLU ALA LEU PRO PRO GLU LEU PHE          
SEQRES  57 A  810  GLN CYS ARG LYS LEU ARG ALA LEU HIS LEU GLY ASN ASN          
SEQRES  58 A  810  VAL LEU GLN SER LEU PRO SER ARG VAL GLY GLU LEU THR          
SEQRES  59 A  810  ASN LEU THR GLN ILE GLU LEU ARG GLY ASN ARG LEU GLU          
SEQRES  60 A  810  CYS LEU PRO VAL GLU LEU GLY GLU CYS PRO LEU LEU LYS          
SEQRES  61 A  810  ARG SER GLY LEU VAL VAL GLU GLU ASP LEU PHE SER THR          
SEQRES  62 A  810  LEU PRO PRO GLU VAL LYS GLU ARG LEU TRP ARG ALA ASP          
SEQRES  63 A  810  LYS GLU GLN ALA                                              
SEQRES   1 B  810  MET ILE PRO VAL THR GLU LEU ARG TYR PHE ALA ASP THR          
SEQRES   2 B  810  GLN PRO ALA TYR ARG ILE LEU LYS PRO TRP TRP ASP VAL          
SEQRES   3 B  810  PHE THR ASP TYR ILE SER ILE VAL MET LEU MET ILE ALA          
SEQRES   4 B  810  VAL PHE GLY GLY THR LEU GLN VAL THR GLN ASP LYS MET          
SEQRES   5 B  810  ILE CYS LEU PRO CYS LYS TRP VAL THR LYS ASP SER CYS          
SEQRES   6 B  810  ASN ASP SER PHE ARG GLY TRP ALA ALA SER SER PRO GLU          
SEQRES   7 B  810  PRO THR TYR PRO ASN SER THR VAL LEU PRO THR PRO ASP          
SEQRES   8 B  810  THR GLY PRO THR GLY ILE LYS TYR ASP LEU ASP ARG HIS          
SEQRES   9 B  810  GLN TYR ASN TYR VAL ASP ALA VAL CYS TYR GLU ASN ARG          
SEQRES  10 B  810  LEU HIS TRP PHE ALA LYS TYR PHE PRO TYR LEU VAL LEU          
SEQRES  11 B  810  LEU HIS THR LEU ILE PHE LEU ALA CYS SER ASN PHE TRP          
SEQRES  12 B  810  PHE LYS PHE PRO ARG THR SER SER LYS LEU GLU HIS PHE          
SEQRES  13 B  810  VAL SER ILE LEU LEU LYS CYS PHE ASP SER PRO TRP THR          
SEQRES  14 B  810  THR ARG ALA LEU SER GLU THR VAL VAL GLU GLU SER ASP          
SEQRES  15 B  810  PRO LYS PRO ALA PHE SER LYS MET ASN GLY SER MET ASP          
SEQRES  16 B  810  LYS LYS SER SER THR VAL SER GLU ASP VAL GLU ALA THR          
SEQRES  17 B  810  VAL PRO MET LEU GLN ARG THR LYS SER ARG ILE GLU GLN          
SEQRES  18 B  810  GLY ILE VAL ASP ARG SER GLU THR GLY VAL LEU ASP LYS          
SEQRES  19 B  810  LYS GLU GLY GLU GLN ALA LYS ALA LEU PHE GLU LYS VAL          
SEQRES  20 B  810  LYS LYS PHE ARG THR HIS VAL GLU GLU GLY ASP ILE VAL          
SEQRES  21 B  810  TYR ARG LEU TYR MET ARG GLN THR ILE ILE LYS VAL ILE          
SEQRES  22 B  810  LYS PHE ALA LEU ILE ILE CYS TYR THR VAL TYR TYR VAL          
SEQRES  23 B  810  HIS ASN ILE LYS PHE ASP VAL ASP CYS THR VAL ASP ILE          
SEQRES  24 B  810  GLU SER LEU THR GLY TYR ARG THR TYR ARG CYS ALA HIS          
SEQRES  25 B  810  PRO LEU ALA THR LEU PHE LYS ILE LEU ALA SER PHE TYR          
SEQRES  26 B  810  ILE SER LEU VAL ILE PHE TYR GLY LEU ILE CYS MET TYR          
SEQRES  27 B  810  THR LEU TRP TRP MET LEU ARG ARG SER LEU LYS LYS TYR          
SEQRES  28 B  810  SER PHE GLU SER ILE ARG GLU GLU SER SER TYR SER ASP          
SEQRES  29 B  810  ILE PRO ASP VAL LYS ASN ASP PHE ALA PHE MET LEU HIS          
SEQRES  30 B  810  LEU ILE ASP GLN TYR ASP PRO LEU TYR SER LYS ARG PHE          
SEQRES  31 B  810  ALA VAL PHE LEU SER GLU VAL SER GLU ASN LYS LEU ARG          
SEQRES  32 B  810  GLN LEU ASN LEU ASN ASN GLU TRP THR LEU ASP LYS LEU          
SEQRES  33 B  810  ARG GLN ARG LEU THR LYS ASN ALA GLN ASP LYS LEU GLU          
SEQRES  34 B  810  LEU HIS LEU PHE MET LEU SER GLY ILE PRO ASP THR VAL          
SEQRES  35 B  810  PHE ASP LEU VAL GLU LEU GLU VAL LEU LYS LEU GLU LEU          
SEQRES  36 B  810  ILE PRO ASP VAL THR ILE PRO PRO SER ILE ALA GLN LEU          
SEQRES  37 B  810  THR GLY LEU LYS GLU LEU TRP LEU TYR HIS THR ALA ALA          
SEQRES  38 B  810  LYS ILE GLU ALA PRO ALA LEU ALA PHE LEU ARG GLU ASN          
SEQRES  39 B  810  LEU ARG ALA LEU HIS ILE LYS PHE THR ASP ILE LYS GLU          
SEQRES  40 B  810  ILE PRO LEU TRP ILE TYR SER LEU LYS THR LEU GLU GLU          
SEQRES  41 B  810  LEU HIS LEU THR GLY ASN LEU SER ALA GLU ASN ASN ARG          
SEQRES  42 B  810  TYR ILE VAL ILE ASP GLY LEU ARG GLU LEU LYS ARG LEU          
SEQRES  43 B  810  LYS VAL LEU ARG LEU LYS SER ASN LEU SER LYS LEU PRO          
SEQRES  44 B  810  GLN VAL VAL THR ASP VAL GLY VAL HIS LEU GLN LYS LEU          
SEQRES  45 B  810  SER ILE ASN ASN GLU GLY THR LYS LEU ILE VAL LEU ASN          
SEQRES  46 B  810  SER LEU LYS LYS MET VAL ASN LEU THR GLU LEU GLU LEU          
SEQRES  47 B  810  ILE ARG CYS ASP LEU GLU ARG ILE PRO HIS SER ILE PHE          
SEQRES  48 B  810  SER LEU HIS ASN LEU GLN GLU ILE ASP LEU LYS ASP ASN          
SEQRES  49 B  810  ASN LEU LYS THR ILE GLU GLU ILE ILE SER PHE GLN HIS          
SEQRES  50 B  810  LEU HIS ARG LEU THR CYS LEU LYS LEU TRP TYR ASN HIS          
SEQRES  51 B  810  ILE ALA TYR ILE PRO ILE GLN ILE GLY ASN LEU THR ASN          
SEQRES  52 B  810  LEU GLU ARG LEU TYR LEU ASN ARG ASN LYS ILE GLU LYS          
SEQRES  53 B  810  ILE PRO THR GLN LEU PHE TYR CYS ARG LYS LEU ARG TYR          
SEQRES  54 B  810  LEU ASP LEU SER HIS ASN ASN LEU THR PHE LEU PRO ALA          
SEQRES  55 B  810  ASP ILE GLY LEU LEU GLN ASN LEU GLN ASN LEU ALA VAL          
SEQRES  56 B  810  THR ALA ASN ARG ILE GLU ALA LEU PRO PRO GLU LEU PHE          
SEQRES  57 B  810  GLN CYS ARG LYS LEU ARG ALA LEU HIS LEU GLY ASN ASN          
SEQRES  58 B  810  VAL LEU GLN SER LEU PRO SER ARG VAL GLY GLU LEU THR          
SEQRES  59 B  810  ASN LEU THR GLN ILE GLU LEU ARG GLY ASN ARG LEU GLU          
SEQRES  60 B  810  CYS LEU PRO VAL GLU LEU GLY GLU CYS PRO LEU LEU LYS          
SEQRES  61 B  810  ARG SER GLY LEU VAL VAL GLU GLU ASP LEU PHE SER THR          
SEQRES  62 B  810  LEU PRO PRO GLU VAL LYS GLU ARG LEU TRP ARG ALA ASP          
SEQRES  63 B  810  LYS GLU GLN ALA                                              
SEQRES   1 C  810  MET ILE PRO VAL THR GLU LEU ARG TYR PHE ALA ASP THR          
SEQRES   2 C  810  GLN PRO ALA TYR ARG ILE LEU LYS PRO TRP TRP ASP VAL          
SEQRES   3 C  810  PHE THR ASP TYR ILE SER ILE VAL MET LEU MET ILE ALA          
SEQRES   4 C  810  VAL PHE GLY GLY THR LEU GLN VAL THR GLN ASP LYS MET          
SEQRES   5 C  810  ILE CYS LEU PRO CYS LYS TRP VAL THR LYS ASP SER CYS          
SEQRES   6 C  810  ASN ASP SER PHE ARG GLY TRP ALA ALA SER SER PRO GLU          
SEQRES   7 C  810  PRO THR TYR PRO ASN SER THR VAL LEU PRO THR PRO ASP          
SEQRES   8 C  810  THR GLY PRO THR GLY ILE LYS TYR ASP LEU ASP ARG HIS          
SEQRES   9 C  810  GLN TYR ASN TYR VAL ASP ALA VAL CYS TYR GLU ASN ARG          
SEQRES  10 C  810  LEU HIS TRP PHE ALA LYS TYR PHE PRO TYR LEU VAL LEU          
SEQRES  11 C  810  LEU HIS THR LEU ILE PHE LEU ALA CYS SER ASN PHE TRP          
SEQRES  12 C  810  PHE LYS PHE PRO ARG THR SER SER LYS LEU GLU HIS PHE          
SEQRES  13 C  810  VAL SER ILE LEU LEU LYS CYS PHE ASP SER PRO TRP THR          
SEQRES  14 C  810  THR ARG ALA LEU SER GLU THR VAL VAL GLU GLU SER ASP          
SEQRES  15 C  810  PRO LYS PRO ALA PHE SER LYS MET ASN GLY SER MET ASP          
SEQRES  16 C  810  LYS LYS SER SER THR VAL SER GLU ASP VAL GLU ALA THR          
SEQRES  17 C  810  VAL PRO MET LEU GLN ARG THR LYS SER ARG ILE GLU GLN          
SEQRES  18 C  810  GLY ILE VAL ASP ARG SER GLU THR GLY VAL LEU ASP LYS          
SEQRES  19 C  810  LYS GLU GLY GLU GLN ALA LYS ALA LEU PHE GLU LYS VAL          
SEQRES  20 C  810  LYS LYS PHE ARG THR HIS VAL GLU GLU GLY ASP ILE VAL          
SEQRES  21 C  810  TYR ARG LEU TYR MET ARG GLN THR ILE ILE LYS VAL ILE          
SEQRES  22 C  810  LYS PHE ALA LEU ILE ILE CYS TYR THR VAL TYR TYR VAL          
SEQRES  23 C  810  HIS ASN ILE LYS PHE ASP VAL ASP CYS THR VAL ASP ILE          
SEQRES  24 C  810  GLU SER LEU THR GLY TYR ARG THR TYR ARG CYS ALA HIS          
SEQRES  25 C  810  PRO LEU ALA THR LEU PHE LYS ILE LEU ALA SER PHE TYR          
SEQRES  26 C  810  ILE SER LEU VAL ILE PHE TYR GLY LEU ILE CYS MET TYR          
SEQRES  27 C  810  THR LEU TRP TRP MET LEU ARG ARG SER LEU LYS LYS TYR          
SEQRES  28 C  810  SER PHE GLU SER ILE ARG GLU GLU SER SER TYR SER ASP          
SEQRES  29 C  810  ILE PRO ASP VAL LYS ASN ASP PHE ALA PHE MET LEU HIS          
SEQRES  30 C  810  LEU ILE ASP GLN TYR ASP PRO LEU TYR SER LYS ARG PHE          
SEQRES  31 C  810  ALA VAL PHE LEU SER GLU VAL SER GLU ASN LYS LEU ARG          
SEQRES  32 C  810  GLN LEU ASN LEU ASN ASN GLU TRP THR LEU ASP LYS LEU          
SEQRES  33 C  810  ARG GLN ARG LEU THR LYS ASN ALA GLN ASP LYS LEU GLU          
SEQRES  34 C  810  LEU HIS LEU PHE MET LEU SER GLY ILE PRO ASP THR VAL          
SEQRES  35 C  810  PHE ASP LEU VAL GLU LEU GLU VAL LEU LYS LEU GLU LEU          
SEQRES  36 C  810  ILE PRO ASP VAL THR ILE PRO PRO SER ILE ALA GLN LEU          
SEQRES  37 C  810  THR GLY LEU LYS GLU LEU TRP LEU TYR HIS THR ALA ALA          
SEQRES  38 C  810  LYS ILE GLU ALA PRO ALA LEU ALA PHE LEU ARG GLU ASN          
SEQRES  39 C  810  LEU ARG ALA LEU HIS ILE LYS PHE THR ASP ILE LYS GLU          
SEQRES  40 C  810  ILE PRO LEU TRP ILE TYR SER LEU LYS THR LEU GLU GLU          
SEQRES  41 C  810  LEU HIS LEU THR GLY ASN LEU SER ALA GLU ASN ASN ARG          
SEQRES  42 C  810  TYR ILE VAL ILE ASP GLY LEU ARG GLU LEU LYS ARG LEU          
SEQRES  43 C  810  LYS VAL LEU ARG LEU LYS SER ASN LEU SER LYS LEU PRO          
SEQRES  44 C  810  GLN VAL VAL THR ASP VAL GLY VAL HIS LEU GLN LYS LEU          
SEQRES  45 C  810  SER ILE ASN ASN GLU GLY THR LYS LEU ILE VAL LEU ASN          
SEQRES  46 C  810  SER LEU LYS LYS MET VAL ASN LEU THR GLU LEU GLU LEU          
SEQRES  47 C  810  ILE ARG CYS ASP LEU GLU ARG ILE PRO HIS SER ILE PHE          
SEQRES  48 C  810  SER LEU HIS ASN LEU GLN GLU ILE ASP LEU LYS ASP ASN          
SEQRES  49 C  810  ASN LEU LYS THR ILE GLU GLU ILE ILE SER PHE GLN HIS          
SEQRES  50 C  810  LEU HIS ARG LEU THR CYS LEU LYS LEU TRP TYR ASN HIS          
SEQRES  51 C  810  ILE ALA TYR ILE PRO ILE GLN ILE GLY ASN LEU THR ASN          
SEQRES  52 C  810  LEU GLU ARG LEU TYR LEU ASN ARG ASN LYS ILE GLU LYS          
SEQRES  53 C  810  ILE PRO THR GLN LEU PHE TYR CYS ARG LYS LEU ARG TYR          
SEQRES  54 C  810  LEU ASP LEU SER HIS ASN ASN LEU THR PHE LEU PRO ALA          
SEQRES  55 C  810  ASP ILE GLY LEU LEU GLN ASN LEU GLN ASN LEU ALA VAL          
SEQRES  56 C  810  THR ALA ASN ARG ILE GLU ALA LEU PRO PRO GLU LEU PHE          
SEQRES  57 C  810  GLN CYS ARG LYS LEU ARG ALA LEU HIS LEU GLY ASN ASN          
SEQRES  58 C  810  VAL LEU GLN SER LEU PRO SER ARG VAL GLY GLU LEU THR          
SEQRES  59 C  810  ASN LEU THR GLN ILE GLU LEU ARG GLY ASN ARG LEU GLU          
SEQRES  60 C  810  CYS LEU PRO VAL GLU LEU GLY GLU CYS PRO LEU LEU LYS          
SEQRES  61 C  810  ARG SER GLY LEU VAL VAL GLU GLU ASP LEU PHE SER THR          
SEQRES  62 C  810  LEU PRO PRO GLU VAL LYS GLU ARG LEU TRP ARG ALA ASP          
SEQRES  63 C  810  LYS GLU GLN ALA                                              
SEQRES   1 D  810  MET ILE PRO VAL THR GLU LEU ARG TYR PHE ALA ASP THR          
SEQRES   2 D  810  GLN PRO ALA TYR ARG ILE LEU LYS PRO TRP TRP ASP VAL          
SEQRES   3 D  810  PHE THR ASP TYR ILE SER ILE VAL MET LEU MET ILE ALA          
SEQRES   4 D  810  VAL PHE GLY GLY THR LEU GLN VAL THR GLN ASP LYS MET          
SEQRES   5 D  810  ILE CYS LEU PRO CYS LYS TRP VAL THR LYS ASP SER CYS          
SEQRES   6 D  810  ASN ASP SER PHE ARG GLY TRP ALA ALA SER SER PRO GLU          
SEQRES   7 D  810  PRO THR TYR PRO ASN SER THR VAL LEU PRO THR PRO ASP          
SEQRES   8 D  810  THR GLY PRO THR GLY ILE LYS TYR ASP LEU ASP ARG HIS          
SEQRES   9 D  810  GLN TYR ASN TYR VAL ASP ALA VAL CYS TYR GLU ASN ARG          
SEQRES  10 D  810  LEU HIS TRP PHE ALA LYS TYR PHE PRO TYR LEU VAL LEU          
SEQRES  11 D  810  LEU HIS THR LEU ILE PHE LEU ALA CYS SER ASN PHE TRP          
SEQRES  12 D  810  PHE LYS PHE PRO ARG THR SER SER LYS LEU GLU HIS PHE          
SEQRES  13 D  810  VAL SER ILE LEU LEU LYS CYS PHE ASP SER PRO TRP THR          
SEQRES  14 D  810  THR ARG ALA LEU SER GLU THR VAL VAL GLU GLU SER ASP          
SEQRES  15 D  810  PRO LYS PRO ALA PHE SER LYS MET ASN GLY SER MET ASP          
SEQRES  16 D  810  LYS LYS SER SER THR VAL SER GLU ASP VAL GLU ALA THR          
SEQRES  17 D  810  VAL PRO MET LEU GLN ARG THR LYS SER ARG ILE GLU GLN          
SEQRES  18 D  810  GLY ILE VAL ASP ARG SER GLU THR GLY VAL LEU ASP LYS          
SEQRES  19 D  810  LYS GLU GLY GLU GLN ALA LYS ALA LEU PHE GLU LYS VAL          
SEQRES  20 D  810  LYS LYS PHE ARG THR HIS VAL GLU GLU GLY ASP ILE VAL          
SEQRES  21 D  810  TYR ARG LEU TYR MET ARG GLN THR ILE ILE LYS VAL ILE          
SEQRES  22 D  810  LYS PHE ALA LEU ILE ILE CYS TYR THR VAL TYR TYR VAL          
SEQRES  23 D  810  HIS ASN ILE LYS PHE ASP VAL ASP CYS THR VAL ASP ILE          
SEQRES  24 D  810  GLU SER LEU THR GLY TYR ARG THR TYR ARG CYS ALA HIS          
SEQRES  25 D  810  PRO LEU ALA THR LEU PHE LYS ILE LEU ALA SER PHE TYR          
SEQRES  26 D  810  ILE SER LEU VAL ILE PHE TYR GLY LEU ILE CYS MET TYR          
SEQRES  27 D  810  THR LEU TRP TRP MET LEU ARG ARG SER LEU LYS LYS TYR          
SEQRES  28 D  810  SER PHE GLU SER ILE ARG GLU GLU SER SER TYR SER ASP          
SEQRES  29 D  810  ILE PRO ASP VAL LYS ASN ASP PHE ALA PHE MET LEU HIS          
SEQRES  30 D  810  LEU ILE ASP GLN TYR ASP PRO LEU TYR SER LYS ARG PHE          
SEQRES  31 D  810  ALA VAL PHE LEU SER GLU VAL SER GLU ASN LYS LEU ARG          
SEQRES  32 D  810  GLN LEU ASN LEU ASN ASN GLU TRP THR LEU ASP LYS LEU          
SEQRES  33 D  810  ARG GLN ARG LEU THR LYS ASN ALA GLN ASP LYS LEU GLU          
SEQRES  34 D  810  LEU HIS LEU PHE MET LEU SER GLY ILE PRO ASP THR VAL          
SEQRES  35 D  810  PHE ASP LEU VAL GLU LEU GLU VAL LEU LYS LEU GLU LEU          
SEQRES  36 D  810  ILE PRO ASP VAL THR ILE PRO PRO SER ILE ALA GLN LEU          
SEQRES  37 D  810  THR GLY LEU LYS GLU LEU TRP LEU TYR HIS THR ALA ALA          
SEQRES  38 D  810  LYS ILE GLU ALA PRO ALA LEU ALA PHE LEU ARG GLU ASN          
SEQRES  39 D  810  LEU ARG ALA LEU HIS ILE LYS PHE THR ASP ILE LYS GLU          
SEQRES  40 D  810  ILE PRO LEU TRP ILE TYR SER LEU LYS THR LEU GLU GLU          
SEQRES  41 D  810  LEU HIS LEU THR GLY ASN LEU SER ALA GLU ASN ASN ARG          
SEQRES  42 D  810  TYR ILE VAL ILE ASP GLY LEU ARG GLU LEU LYS ARG LEU          
SEQRES  43 D  810  LYS VAL LEU ARG LEU LYS SER ASN LEU SER LYS LEU PRO          
SEQRES  44 D  810  GLN VAL VAL THR ASP VAL GLY VAL HIS LEU GLN LYS LEU          
SEQRES  45 D  810  SER ILE ASN ASN GLU GLY THR LYS LEU ILE VAL LEU ASN          
SEQRES  46 D  810  SER LEU LYS LYS MET VAL ASN LEU THR GLU LEU GLU LEU          
SEQRES  47 D  810  ILE ARG CYS ASP LEU GLU ARG ILE PRO HIS SER ILE PHE          
SEQRES  48 D  810  SER LEU HIS ASN LEU GLN GLU ILE ASP LEU LYS ASP ASN          
SEQRES  49 D  810  ASN LEU LYS THR ILE GLU GLU ILE ILE SER PHE GLN HIS          
SEQRES  50 D  810  LEU HIS ARG LEU THR CYS LEU LYS LEU TRP TYR ASN HIS          
SEQRES  51 D  810  ILE ALA TYR ILE PRO ILE GLN ILE GLY ASN LEU THR ASN          
SEQRES  52 D  810  LEU GLU ARG LEU TYR LEU ASN ARG ASN LYS ILE GLU LYS          
SEQRES  53 D  810  ILE PRO THR GLN LEU PHE TYR CYS ARG LYS LEU ARG TYR          
SEQRES  54 D  810  LEU ASP LEU SER HIS ASN ASN LEU THR PHE LEU PRO ALA          
SEQRES  55 D  810  ASP ILE GLY LEU LEU GLN ASN LEU GLN ASN LEU ALA VAL          
SEQRES  56 D  810  THR ALA ASN ARG ILE GLU ALA LEU PRO PRO GLU LEU PHE          
SEQRES  57 D  810  GLN CYS ARG LYS LEU ARG ALA LEU HIS LEU GLY ASN ASN          
SEQRES  58 D  810  VAL LEU GLN SER LEU PRO SER ARG VAL GLY GLU LEU THR          
SEQRES  59 D  810  ASN LEU THR GLN ILE GLU LEU ARG GLY ASN ARG LEU GLU          
SEQRES  60 D  810  CYS LEU PRO VAL GLU LEU GLY GLU CYS PRO LEU LEU LYS          
SEQRES  61 D  810  ARG SER GLY LEU VAL VAL GLU GLU ASP LEU PHE SER THR          
SEQRES  62 D  810  LEU PRO PRO GLU VAL LYS GLU ARG LEU TRP ARG ALA ASP          
SEQRES  63 D  810  LYS GLU GLN ALA                                              
SEQRES   1 E  810  MET ILE PRO VAL THR GLU LEU ARG TYR PHE ALA ASP THR          
SEQRES   2 E  810  GLN PRO ALA TYR ARG ILE LEU LYS PRO TRP TRP ASP VAL          
SEQRES   3 E  810  PHE THR ASP TYR ILE SER ILE VAL MET LEU MET ILE ALA          
SEQRES   4 E  810  VAL PHE GLY GLY THR LEU GLN VAL THR GLN ASP LYS MET          
SEQRES   5 E  810  ILE CYS LEU PRO CYS LYS TRP VAL THR LYS ASP SER CYS          
SEQRES   6 E  810  ASN ASP SER PHE ARG GLY TRP ALA ALA SER SER PRO GLU          
SEQRES   7 E  810  PRO THR TYR PRO ASN SER THR VAL LEU PRO THR PRO ASP          
SEQRES   8 E  810  THR GLY PRO THR GLY ILE LYS TYR ASP LEU ASP ARG HIS          
SEQRES   9 E  810  GLN TYR ASN TYR VAL ASP ALA VAL CYS TYR GLU ASN ARG          
SEQRES  10 E  810  LEU HIS TRP PHE ALA LYS TYR PHE PRO TYR LEU VAL LEU          
SEQRES  11 E  810  LEU HIS THR LEU ILE PHE LEU ALA CYS SER ASN PHE TRP          
SEQRES  12 E  810  PHE LYS PHE PRO ARG THR SER SER LYS LEU GLU HIS PHE          
SEQRES  13 E  810  VAL SER ILE LEU LEU LYS CYS PHE ASP SER PRO TRP THR          
SEQRES  14 E  810  THR ARG ALA LEU SER GLU THR VAL VAL GLU GLU SER ASP          
SEQRES  15 E  810  PRO LYS PRO ALA PHE SER LYS MET ASN GLY SER MET ASP          
SEQRES  16 E  810  LYS LYS SER SER THR VAL SER GLU ASP VAL GLU ALA THR          
SEQRES  17 E  810  VAL PRO MET LEU GLN ARG THR LYS SER ARG ILE GLU GLN          
SEQRES  18 E  810  GLY ILE VAL ASP ARG SER GLU THR GLY VAL LEU ASP LYS          
SEQRES  19 E  810  LYS GLU GLY GLU GLN ALA LYS ALA LEU PHE GLU LYS VAL          
SEQRES  20 E  810  LYS LYS PHE ARG THR HIS VAL GLU GLU GLY ASP ILE VAL          
SEQRES  21 E  810  TYR ARG LEU TYR MET ARG GLN THR ILE ILE LYS VAL ILE          
SEQRES  22 E  810  LYS PHE ALA LEU ILE ILE CYS TYR THR VAL TYR TYR VAL          
SEQRES  23 E  810  HIS ASN ILE LYS PHE ASP VAL ASP CYS THR VAL ASP ILE          
SEQRES  24 E  810  GLU SER LEU THR GLY TYR ARG THR TYR ARG CYS ALA HIS          
SEQRES  25 E  810  PRO LEU ALA THR LEU PHE LYS ILE LEU ALA SER PHE TYR          
SEQRES  26 E  810  ILE SER LEU VAL ILE PHE TYR GLY LEU ILE CYS MET TYR          
SEQRES  27 E  810  THR LEU TRP TRP MET LEU ARG ARG SER LEU LYS LYS TYR          
SEQRES  28 E  810  SER PHE GLU SER ILE ARG GLU GLU SER SER TYR SER ASP          
SEQRES  29 E  810  ILE PRO ASP VAL LYS ASN ASP PHE ALA PHE MET LEU HIS          
SEQRES  30 E  810  LEU ILE ASP GLN TYR ASP PRO LEU TYR SER LYS ARG PHE          
SEQRES  31 E  810  ALA VAL PHE LEU SER GLU VAL SER GLU ASN LYS LEU ARG          
SEQRES  32 E  810  GLN LEU ASN LEU ASN ASN GLU TRP THR LEU ASP LYS LEU          
SEQRES  33 E  810  ARG GLN ARG LEU THR LYS ASN ALA GLN ASP LYS LEU GLU          
SEQRES  34 E  810  LEU HIS LEU PHE MET LEU SER GLY ILE PRO ASP THR VAL          
SEQRES  35 E  810  PHE ASP LEU VAL GLU LEU GLU VAL LEU LYS LEU GLU LEU          
SEQRES  36 E  810  ILE PRO ASP VAL THR ILE PRO PRO SER ILE ALA GLN LEU          
SEQRES  37 E  810  THR GLY LEU LYS GLU LEU TRP LEU TYR HIS THR ALA ALA          
SEQRES  38 E  810  LYS ILE GLU ALA PRO ALA LEU ALA PHE LEU ARG GLU ASN          
SEQRES  39 E  810  LEU ARG ALA LEU HIS ILE LYS PHE THR ASP ILE LYS GLU          
SEQRES  40 E  810  ILE PRO LEU TRP ILE TYR SER LEU LYS THR LEU GLU GLU          
SEQRES  41 E  810  LEU HIS LEU THR GLY ASN LEU SER ALA GLU ASN ASN ARG          
SEQRES  42 E  810  TYR ILE VAL ILE ASP GLY LEU ARG GLU LEU LYS ARG LEU          
SEQRES  43 E  810  LYS VAL LEU ARG LEU LYS SER ASN LEU SER LYS LEU PRO          
SEQRES  44 E  810  GLN VAL VAL THR ASP VAL GLY VAL HIS LEU GLN LYS LEU          
SEQRES  45 E  810  SER ILE ASN ASN GLU GLY THR LYS LEU ILE VAL LEU ASN          
SEQRES  46 E  810  SER LEU LYS LYS MET VAL ASN LEU THR GLU LEU GLU LEU          
SEQRES  47 E  810  ILE ARG CYS ASP LEU GLU ARG ILE PRO HIS SER ILE PHE          
SEQRES  48 E  810  SER LEU HIS ASN LEU GLN GLU ILE ASP LEU LYS ASP ASN          
SEQRES  49 E  810  ASN LEU LYS THR ILE GLU GLU ILE ILE SER PHE GLN HIS          
SEQRES  50 E  810  LEU HIS ARG LEU THR CYS LEU LYS LEU TRP TYR ASN HIS          
SEQRES  51 E  810  ILE ALA TYR ILE PRO ILE GLN ILE GLY ASN LEU THR ASN          
SEQRES  52 E  810  LEU GLU ARG LEU TYR LEU ASN ARG ASN LYS ILE GLU LYS          
SEQRES  53 E  810  ILE PRO THR GLN LEU PHE TYR CYS ARG LYS LEU ARG TYR          
SEQRES  54 E  810  LEU ASP LEU SER HIS ASN ASN LEU THR PHE LEU PRO ALA          
SEQRES  55 E  810  ASP ILE GLY LEU LEU GLN ASN LEU GLN ASN LEU ALA VAL          
SEQRES  56 E  810  THR ALA ASN ARG ILE GLU ALA LEU PRO PRO GLU LEU PHE          
SEQRES  57 E  810  GLN CYS ARG LYS LEU ARG ALA LEU HIS LEU GLY ASN ASN          
SEQRES  58 E  810  VAL LEU GLN SER LEU PRO SER ARG VAL GLY GLU LEU THR          
SEQRES  59 E  810  ASN LEU THR GLN ILE GLU LEU ARG GLY ASN ARG LEU GLU          
SEQRES  60 E  810  CYS LEU PRO VAL GLU LEU GLY GLU CYS PRO LEU LEU LYS          
SEQRES  61 E  810  ARG SER GLY LEU VAL VAL GLU GLU ASP LEU PHE SER THR          
SEQRES  62 E  810  LEU PRO PRO GLU VAL LYS GLU ARG LEU TRP ARG ALA ASP          
SEQRES  63 E  810  LYS GLU GLN ALA                                              
SEQRES   1 F  810  MET ILE PRO VAL THR GLU LEU ARG TYR PHE ALA ASP THR          
SEQRES   2 F  810  GLN PRO ALA TYR ARG ILE LEU LYS PRO TRP TRP ASP VAL          
SEQRES   3 F  810  PHE THR ASP TYR ILE SER ILE VAL MET LEU MET ILE ALA          
SEQRES   4 F  810  VAL PHE GLY GLY THR LEU GLN VAL THR GLN ASP LYS MET          
SEQRES   5 F  810  ILE CYS LEU PRO CYS LYS TRP VAL THR LYS ASP SER CYS          
SEQRES   6 F  810  ASN ASP SER PHE ARG GLY TRP ALA ALA SER SER PRO GLU          
SEQRES   7 F  810  PRO THR TYR PRO ASN SER THR VAL LEU PRO THR PRO ASP          
SEQRES   8 F  810  THR GLY PRO THR GLY ILE LYS TYR ASP LEU ASP ARG HIS          
SEQRES   9 F  810  GLN TYR ASN TYR VAL ASP ALA VAL CYS TYR GLU ASN ARG          
SEQRES  10 F  810  LEU HIS TRP PHE ALA LYS TYR PHE PRO TYR LEU VAL LEU          
SEQRES  11 F  810  LEU HIS THR LEU ILE PHE LEU ALA CYS SER ASN PHE TRP          
SEQRES  12 F  810  PHE LYS PHE PRO ARG THR SER SER LYS LEU GLU HIS PHE          
SEQRES  13 F  810  VAL SER ILE LEU LEU LYS CYS PHE ASP SER PRO TRP THR          
SEQRES  14 F  810  THR ARG ALA LEU SER GLU THR VAL VAL GLU GLU SER ASP          
SEQRES  15 F  810  PRO LYS PRO ALA PHE SER LYS MET ASN GLY SER MET ASP          
SEQRES  16 F  810  LYS LYS SER SER THR VAL SER GLU ASP VAL GLU ALA THR          
SEQRES  17 F  810  VAL PRO MET LEU GLN ARG THR LYS SER ARG ILE GLU GLN          
SEQRES  18 F  810  GLY ILE VAL ASP ARG SER GLU THR GLY VAL LEU ASP LYS          
SEQRES  19 F  810  LYS GLU GLY GLU GLN ALA LYS ALA LEU PHE GLU LYS VAL          
SEQRES  20 F  810  LYS LYS PHE ARG THR HIS VAL GLU GLU GLY ASP ILE VAL          
SEQRES  21 F  810  TYR ARG LEU TYR MET ARG GLN THR ILE ILE LYS VAL ILE          
SEQRES  22 F  810  LYS PHE ALA LEU ILE ILE CYS TYR THR VAL TYR TYR VAL          
SEQRES  23 F  810  HIS ASN ILE LYS PHE ASP VAL ASP CYS THR VAL ASP ILE          
SEQRES  24 F  810  GLU SER LEU THR GLY TYR ARG THR TYR ARG CYS ALA HIS          
SEQRES  25 F  810  PRO LEU ALA THR LEU PHE LYS ILE LEU ALA SER PHE TYR          
SEQRES  26 F  810  ILE SER LEU VAL ILE PHE TYR GLY LEU ILE CYS MET TYR          
SEQRES  27 F  810  THR LEU TRP TRP MET LEU ARG ARG SER LEU LYS LYS TYR          
SEQRES  28 F  810  SER PHE GLU SER ILE ARG GLU GLU SER SER TYR SER ASP          
SEQRES  29 F  810  ILE PRO ASP VAL LYS ASN ASP PHE ALA PHE MET LEU HIS          
SEQRES  30 F  810  LEU ILE ASP GLN TYR ASP PRO LEU TYR SER LYS ARG PHE          
SEQRES  31 F  810  ALA VAL PHE LEU SER GLU VAL SER GLU ASN LYS LEU ARG          
SEQRES  32 F  810  GLN LEU ASN LEU ASN ASN GLU TRP THR LEU ASP LYS LEU          
SEQRES  33 F  810  ARG GLN ARG LEU THR LYS ASN ALA GLN ASP LYS LEU GLU          
SEQRES  34 F  810  LEU HIS LEU PHE MET LEU SER GLY ILE PRO ASP THR VAL          
SEQRES  35 F  810  PHE ASP LEU VAL GLU LEU GLU VAL LEU LYS LEU GLU LEU          
SEQRES  36 F  810  ILE PRO ASP VAL THR ILE PRO PRO SER ILE ALA GLN LEU          
SEQRES  37 F  810  THR GLY LEU LYS GLU LEU TRP LEU TYR HIS THR ALA ALA          
SEQRES  38 F  810  LYS ILE GLU ALA PRO ALA LEU ALA PHE LEU ARG GLU ASN          
SEQRES  39 F  810  LEU ARG ALA LEU HIS ILE LYS PHE THR ASP ILE LYS GLU          
SEQRES  40 F  810  ILE PRO LEU TRP ILE TYR SER LEU LYS THR LEU GLU GLU          
SEQRES  41 F  810  LEU HIS LEU THR GLY ASN LEU SER ALA GLU ASN ASN ARG          
SEQRES  42 F  810  TYR ILE VAL ILE ASP GLY LEU ARG GLU LEU LYS ARG LEU          
SEQRES  43 F  810  LYS VAL LEU ARG LEU LYS SER ASN LEU SER LYS LEU PRO          
SEQRES  44 F  810  GLN VAL VAL THR ASP VAL GLY VAL HIS LEU GLN LYS LEU          
SEQRES  45 F  810  SER ILE ASN ASN GLU GLY THR LYS LEU ILE VAL LEU ASN          
SEQRES  46 F  810  SER LEU LYS LYS MET VAL ASN LEU THR GLU LEU GLU LEU          
SEQRES  47 F  810  ILE ARG CYS ASP LEU GLU ARG ILE PRO HIS SER ILE PHE          
SEQRES  48 F  810  SER LEU HIS ASN LEU GLN GLU ILE ASP LEU LYS ASP ASN          
SEQRES  49 F  810  ASN LEU LYS THR ILE GLU GLU ILE ILE SER PHE GLN HIS          
SEQRES  50 F  810  LEU HIS ARG LEU THR CYS LEU LYS LEU TRP TYR ASN HIS          
SEQRES  51 F  810  ILE ALA TYR ILE PRO ILE GLN ILE GLY ASN LEU THR ASN          
SEQRES  52 F  810  LEU GLU ARG LEU TYR LEU ASN ARG ASN LYS ILE GLU LYS          
SEQRES  53 F  810  ILE PRO THR GLN LEU PHE TYR CYS ARG LYS LEU ARG TYR          
SEQRES  54 F  810  LEU ASP LEU SER HIS ASN ASN LEU THR PHE LEU PRO ALA          
SEQRES  55 F  810  ASP ILE GLY LEU LEU GLN ASN LEU GLN ASN LEU ALA VAL          
SEQRES  56 F  810  THR ALA ASN ARG ILE GLU ALA LEU PRO PRO GLU LEU PHE          
SEQRES  57 F  810  GLN CYS ARG LYS LEU ARG ALA LEU HIS LEU GLY ASN ASN          
SEQRES  58 F  810  VAL LEU GLN SER LEU PRO SER ARG VAL GLY GLU LEU THR          
SEQRES  59 F  810  ASN LEU THR GLN ILE GLU LEU ARG GLY ASN ARG LEU GLU          
SEQRES  60 F  810  CYS LEU PRO VAL GLU LEU GLY GLU CYS PRO LEU LEU LYS          
SEQRES  61 F  810  ARG SER GLY LEU VAL VAL GLU GLU ASP LEU PHE SER THR          
SEQRES  62 F  810  LEU PRO PRO GLU VAL LYS GLU ARG LEU TRP ARG ALA ASP          
SEQRES  63 F  810  LYS GLU GLN ALA                                              
SEQRES   1 K  150  GLY SER SER SER GLN VAL GLN LEU VAL GLU SER GLY GLY          
SEQRES   2 K  150  GLY LEU VAL GLN ALA GLY GLY SER LEU ARG LEU SER CYS          
SEQRES   3 K  150  ALA ALA SER GLY PHE PRO VAL TYR GLN ALA TRP MET TRP          
SEQRES   4 K  150  TRP TYR ARG GLN ALA PRO GLY LYS GLU ARG GLU TRP VAL          
SEQRES   5 K  150  ALA ALA ILE GLU SER GLU GLY GLN TYR THR TRP TYR ALA          
SEQRES   6 K  150  ASP SER VAL LYS GLY ARG PHE THR ILE SER ARG ASP ASN          
SEQRES   7 K  150  ALA LYS ASN THR VAL TYR LEU GLN MET ASN SER LEU LYS          
SEQRES   8 K  150  PRO GLU ASP THR ALA VAL TYR TYR CYS ASN VAL LYS ASP          
SEQRES   9 K  150  THR GLY HIS THR THR ASN GLN TYR ASP TYR TRP GLY GLN          
SEQRES  10 K  150  GLY THR GLN VAL THR VAL SER ALA GLY ARG ALA GLY GLU          
SEQRES  11 K  150  GLN LYS LEU ILE SER GLU GLU ASP LEU ASN SER ALA VAL          
SEQRES  12 K  150  ASP HIS HIS HIS HIS HIS HIS                                  
SEQRES   1 L  150  GLY SER SER SER GLN VAL GLN LEU VAL GLU SER GLY GLY          
SEQRES   2 L  150  GLY LEU VAL GLN ALA GLY GLY SER LEU ARG LEU SER CYS          
SEQRES   3 L  150  ALA ALA SER GLY PHE PRO VAL TYR GLN ALA TRP MET TRP          
SEQRES   4 L  150  TRP TYR ARG GLN ALA PRO GLY LYS GLU ARG GLU TRP VAL          
SEQRES   5 L  150  ALA ALA ILE GLU SER GLU GLY GLN TYR THR TRP TYR ALA          
SEQRES   6 L  150  ASP SER VAL LYS GLY ARG PHE THR ILE SER ARG ASP ASN          
SEQRES   7 L  150  ALA LYS ASN THR VAL TYR LEU GLN MET ASN SER LEU LYS          
SEQRES   8 L  150  PRO GLU ASP THR ALA VAL TYR TYR CYS ASN VAL LYS ASP          
SEQRES   9 L  150  THR GLY HIS THR THR ASN GLN TYR ASP TYR TRP GLY GLN          
SEQRES  10 L  150  GLY THR GLN VAL THR VAL SER ALA GLY ARG ALA GLY GLU          
SEQRES  11 L  150  GLN LYS LEU ILE SER GLU GLU ASP LEU ASN SER ALA VAL          
SEQRES  12 L  150  ASP HIS HIS HIS HIS HIS HIS                                  
SEQRES   1 G  150  GLY SER SER SER GLN VAL GLN LEU VAL GLU SER GLY GLY          
SEQRES   2 G  150  GLY LEU VAL GLN ALA GLY GLY SER LEU ARG LEU SER CYS          
SEQRES   3 G  150  ALA ALA SER GLY PHE PRO VAL TYR GLN ALA TRP MET TRP          
SEQRES   4 G  150  TRP TYR ARG GLN ALA PRO GLY LYS GLU ARG GLU TRP VAL          
SEQRES   5 G  150  ALA ALA ILE GLU SER GLU GLY GLN TYR THR TRP TYR ALA          
SEQRES   6 G  150  ASP SER VAL LYS GLY ARG PHE THR ILE SER ARG ASP ASN          
SEQRES   7 G  150  ALA LYS ASN THR VAL TYR LEU GLN MET ASN SER LEU LYS          
SEQRES   8 G  150  PRO GLU ASP THR ALA VAL TYR TYR CYS ASN VAL LYS ASP          
SEQRES   9 G  150  THR GLY HIS THR THR ASN GLN TYR ASP TYR TRP GLY GLN          
SEQRES  10 G  150  GLY THR GLN VAL THR VAL SER ALA GLY ARG ALA GLY GLU          
SEQRES  11 G  150  GLN LYS LEU ILE SER GLU GLU ASP LEU ASN SER ALA VAL          
SEQRES  12 G  150  ASP HIS HIS HIS HIS HIS HIS                                  
SEQRES   1 H  150  GLY SER SER SER GLN VAL GLN LEU VAL GLU SER GLY GLY          
SEQRES   2 H  150  GLY LEU VAL GLN ALA GLY GLY SER LEU ARG LEU SER CYS          
SEQRES   3 H  150  ALA ALA SER GLY PHE PRO VAL TYR GLN ALA TRP MET TRP          
SEQRES   4 H  150  TRP TYR ARG GLN ALA PRO GLY LYS GLU ARG GLU TRP VAL          
SEQRES   5 H  150  ALA ALA ILE GLU SER GLU GLY GLN TYR THR TRP TYR ALA          
SEQRES   6 H  150  ASP SER VAL LYS GLY ARG PHE THR ILE SER ARG ASP ASN          
SEQRES   7 H  150  ALA LYS ASN THR VAL TYR LEU GLN MET ASN SER LEU LYS          
SEQRES   8 H  150  PRO GLU ASP THR ALA VAL TYR TYR CYS ASN VAL LYS ASP          
SEQRES   9 H  150  THR GLY HIS THR THR ASN GLN TYR ASP TYR TRP GLY GLN          
SEQRES  10 H  150  GLY THR GLN VAL THR VAL SER ALA GLY ARG ALA GLY GLU          
SEQRES  11 H  150  GLN LYS LEU ILE SER GLU GLU ASP LEU ASN SER ALA VAL          
SEQRES  12 H  150  ASP HIS HIS HIS HIS HIS HIS                                  
SEQRES   1 I  150  GLY SER SER SER GLN VAL GLN LEU VAL GLU SER GLY GLY          
SEQRES   2 I  150  GLY LEU VAL GLN ALA GLY GLY SER LEU ARG LEU SER CYS          
SEQRES   3 I  150  ALA ALA SER GLY PHE PRO VAL TYR GLN ALA TRP MET TRP          
SEQRES   4 I  150  TRP TYR ARG GLN ALA PRO GLY LYS GLU ARG GLU TRP VAL          
SEQRES   5 I  150  ALA ALA ILE GLU SER GLU GLY GLN TYR THR TRP TYR ALA          
SEQRES   6 I  150  ASP SER VAL LYS GLY ARG PHE THR ILE SER ARG ASP ASN          
SEQRES   7 I  150  ALA LYS ASN THR VAL TYR LEU GLN MET ASN SER LEU LYS          
SEQRES   8 I  150  PRO GLU ASP THR ALA VAL TYR TYR CYS ASN VAL LYS ASP          
SEQRES   9 I  150  THR GLY HIS THR THR ASN GLN TYR ASP TYR TRP GLY GLN          
SEQRES  10 I  150  GLY THR GLN VAL THR VAL SER ALA GLY ARG ALA GLY GLU          
SEQRES  11 I  150  GLN LYS LEU ILE SER GLU GLU ASP LEU ASN SER ALA VAL          
SEQRES  12 I  150  ASP HIS HIS HIS HIS HIS HIS                                  
SEQRES   1 J  150  GLY SER SER SER GLN VAL GLN LEU VAL GLU SER GLY GLY          
SEQRES   2 J  150  GLY LEU VAL GLN ALA GLY GLY SER LEU ARG LEU SER CYS          
SEQRES   3 J  150  ALA ALA SER GLY PHE PRO VAL TYR GLN ALA TRP MET TRP          
SEQRES   4 J  150  TRP TYR ARG GLN ALA PRO GLY LYS GLU ARG GLU TRP VAL          
SEQRES   5 J  150  ALA ALA ILE GLU SER GLU GLY GLN TYR THR TRP TYR ALA          
SEQRES   6 J  150  ASP SER VAL LYS GLY ARG PHE THR ILE SER ARG ASP ASN          
SEQRES   7 J  150  ALA LYS ASN THR VAL TYR LEU GLN MET ASN SER LEU LYS          
SEQRES   8 J  150  PRO GLU ASP THR ALA VAL TYR TYR CYS ASN VAL LYS ASP          
SEQRES   9 J  150  THR GLY HIS THR THR ASN GLN TYR ASP TYR TRP GLY GLN          
SEQRES  10 J  150  GLY THR GLN VAL THR VAL SER ALA GLY ARG ALA GLY GLU          
SEQRES  11 J  150  GLN LYS LEU ILE SER GLU GLU ASP LEU ASN SER ALA VAL          
SEQRES  12 J  150  ASP HIS HIS HIS HIS HIS HIS                                  
HELIX    1 AA1 ALA A   16  LYS A   21  5                                   6    
HELIX    2 AA2 PRO A   22  GLN A   49  1                                  28    
HELIX    3 AA3 ASP A  102  ARG A  117  1                                  16    
HELIX    4 AA4 HIS A  119  PHE A  146  1                                  28    
HELIX    5 AA5 PHE A  146  ASP A  165  1                                  20    
HELIX    6 AA6 SER A  166  THR A  176  1                                  11    
HELIX    7 AA7 ASP A  233  GLU A  255  1                                  23    
HELIX    8 AA8 ILE A  259  HIS A  287  1                                  29    
HELIX    9 AA9 LEU A  314  LEU A  344  1                                  31    
HELIX   10 AB1 PHE A  353  SER A  360  1                                   8    
HELIX   11 AB2 PHE A  372  ASP A  383  1                                  12    
HELIX   12 AB3 ASP A  383  ALA A  391  1                                   9    
HELIX   13 AB4 VAL A  392  LEU A  394  5                                   3    
HELIX   14 AB5 SER A  395  TRP A  411  1                                  17    
HELIX   15 AB6 THR A  412  GLN A  418  1                                   7    
HELIX   16 AB7 PRO A  439  LEU A  445  5                                   7    
HELIX   17 AB8 PRO A  462  LEU A  468  5                                   7    
HELIX   18 AB9 GLU A  484  LEU A  495  1                                  12    
HELIX   19 AC1 ASP A  504  ILE A  508  5                                   5    
HELIX   20 AC2 TRP A  511  LEU A  515  5                                   5    
HELIX   21 AC3 TYR A  534  LEU A  543  5                                  10    
HELIX   22 AC4 PRO A  559  GLY A  566  1                                   8    
HELIX   23 AC5 VAL A  567  LEU A  569  5                                   3    
HELIX   24 AC6 PRO A  607  LEU A  613  5                                   7    
HELIX   25 AC7 ILE A  629  PHE A  635  5                                   7    
HELIX   26 AC8 PRO A  655  LEU A  661  5                                   7    
HELIX   27 AC9 THR A  679  CYS A  684  5                                   6    
HELIX   28 AD1 PRO A  701  LEU A  707  5                                   7    
HELIX   29 AD2 PRO A  724  GLN A  729  5                                   6    
HELIX   30 AD3 PRO A  747  LEU A  753  5                                   7    
HELIX   31 AD4 PRO A  795  ASP A  806  1                                  12    
HELIX   32 AD5 ALA B   16  LYS B   21  5                                   6    
HELIX   33 AD6 PRO B   22  GLN B   49  1                                  28    
HELIX   34 AD7 ASP B  102  ARG B  117  1                                  16    
HELIX   35 AD8 HIS B  119  PHE B  146  1                                  28    
HELIX   36 AD9 PHE B  146  ASP B  165  1                                  20    
HELIX   37 AE1 SER B  166  THR B  176  1                                  11    
HELIX   38 AE2 ASP B  233  GLU B  255  1                                  23    
HELIX   39 AE3 ILE B  259  VAL B  286  1                                  28    
HELIX   40 AE4 HIS B  287  ILE B  289  5                                   3    
HELIX   41 AE5 LEU B  314  LEU B  344  1                                  31    
HELIX   42 AE6 PHE B  353  SER B  360  1                                   8    
HELIX   43 AE7 PHE B  372  ASP B  383  1                                  12    
HELIX   44 AE8 ASP B  383  VAL B  392  1                                  10    
HELIX   45 AE9 SER B  395  TRP B  411  1                                  17    
HELIX   46 AF1 THR B  412  LEU B  420  1                                   9    
HELIX   47 AF2 THR B  441  LEU B  445  5                                   5    
HELIX   48 AF3 PRO B  462  LEU B  468  5                                   7    
HELIX   49 AF4 GLU B  484  ASN B  494  1                                  11    
HELIX   50 AF5 TRP B  511  LEU B  515  5                                   5    
HELIX   51 AF6 ILE B  535  LEU B  543  5                                   9    
HELIX   52 AF7 PRO B  559  GLY B  566  1                                   8    
HELIX   53 AF8 VAL B  567  LEU B  569  5                                   3    
HELIX   54 AF9 ILE B  629  GLN B  636  5                                   8    
HELIX   55 AG1 PRO B  655  GLY B  659  5                                   5    
HELIX   56 AG2 PRO B  678  CYS B  684  5                                   7    
HELIX   57 AG3 PRO B  701  LEU B  707  5                                   7    
HELIX   58 AG4 GLU B  726  CYS B  730  5                                   5    
HELIX   59 AG5 ARG B  749  LEU B  753  5                                   5    
HELIX   60 AG6 PRO B  770  GLU B  775  5                                   6    
HELIX   61 AG7 GLU B  787  SER B  792  1                                   6    
HELIX   62 AG8 THR B  793  PRO B  795  5                                   3    
HELIX   63 AG9 PRO B  796  ALA B  805  1                                  10    
HELIX   64 AH1 TYR C   17  LYS C   21  5                                   5    
HELIX   65 AH2 PRO C   22  GLN C   49  1                                  28    
HELIX   66 AH3 ASP C  102  ARG C  117  1                                  16    
HELIX   67 AH4 HIS C  119  PHE C  146  1                                  28    
HELIX   68 AH5 PHE C  146  SER C  166  1                                  21    
HELIX   69 AH6 SER C  166  THR C  176  1                                  11    
HELIX   70 AH7 ASP C  233  GLU C  255  1                                  23    
HELIX   71 AH8 ILE C  259  HIS C  287  1                                  29    
HELIX   72 AH9 LEU C  314  LEU C  344  1                                  31    
HELIX   73 AI1 PHE C  353  SER C  360  1                                   8    
HELIX   74 AI2 PHE C  372  ASP C  383  1                                  12    
HELIX   75 AI3 ASP C  383  ALA C  391  1                                   9    
HELIX   76 AI4 VAL C  392  LEU C  394  5                                   3    
HELIX   77 AI5 SER C  395  TRP C  411  1                                  17    
HELIX   78 AI6 THR C  412  GLN C  418  1                                   7    
HELIX   79 AI7 PRO C  439  LEU C  445  5                                   7    
HELIX   80 AI8 PRO C  462  LEU C  468  5                                   7    
HELIX   81 AI9 GLU C  484  LEU C  495  1                                  12    
HELIX   82 AJ1 ASP C  504  ILE C  508  5                                   5    
HELIX   83 AJ2 TRP C  511  LEU C  515  5                                   5    
HELIX   84 AJ3 TYR C  534  LEU C  543  5                                  10    
HELIX   85 AJ4 PRO C  559  GLY C  566  1                                   8    
HELIX   86 AJ5 VAL C  567  LEU C  569  5                                   3    
HELIX   87 AJ6 HIS C  608  LEU C  613  5                                   6    
HELIX   88 AJ7 ILE C  629  LEU C  638  5                                  10    
HELIX   89 AJ8 PRO C  655  LEU C  661  5                                   7    
HELIX   90 AJ9 THR C  679  CYS C  684  5                                   6    
HELIX   91 AK1 PRO C  701  LEU C  707  5                                   7    
HELIX   92 AK2 PRO C  724  CYS C  730  5                                   7    
HELIX   93 AK3 PRO C  747  LEU C  753  5                                   7    
HELIX   94 AK4 PRO C  795  ASP C  806  1                                  12    
HELIX   95 AK5 ALA D   16  LYS D   21  5                                   6    
HELIX   96 AK6 PRO D   22  GLN D   49  1                                  28    
HELIX   97 AK7 ASP D  102  ARG D  117  1                                  16    
HELIX   98 AK8 HIS D  119  PHE D  146  1                                  28    
HELIX   99 AK9 PHE D  146  SER D  166  1                                  21    
HELIX  100 AL1 SER D  166  THR D  176  1                                  11    
HELIX  101 AL2 ASP D  233  GLU D  255  1                                  23    
HELIX  102 AL3 ILE D  259  VAL D  286  1                                  28    
HELIX  103 AL4 HIS D  287  ILE D  289  5                                   3    
HELIX  104 AL5 LEU D  314  LEU D  344  1                                  31    
HELIX  105 AL6 PHE D  353  SER D  360  1                                   8    
HELIX  106 AL7 PHE D  372  ASP D  383  1                                  12    
HELIX  107 AL8 ASP D  383  ALA D  391  1                                   9    
HELIX  108 AL9 VAL D  392  LEU D  394  5                                   3    
HELIX  109 AM1 SER D  395  TRP D  411  1                                  17    
HELIX  110 AM2 THR D  412  LEU D  420  1                                   9    
HELIX  111 AM3 THR D  441  LEU D  445  5                                   5    
HELIX  112 AM4 PRO D  462  LEU D  468  5                                   7    
HELIX  113 AM5 GLU D  484  ASN D  494  1                                  11    
HELIX  114 AM6 TRP D  511  LEU D  515  5                                   5    
HELIX  115 AM7 ILE D  535  GLU D  542  5                                   8    
HELIX  116 AM8 PRO D  559  GLY D  566  1                                   8    
HELIX  117 AM9 VAL D  567  LEU D  569  5                                   3    
HELIX  118 AN1 ILE D  629  GLN D  636  5                                   8    
HELIX  119 AN2 PRO D  655  ASN D  660  5                                   6    
HELIX  120 AN3 PRO D  678  CYS D  684  5                                   7    
HELIX  121 AN4 PRO D  701  LEU D  707  5                                   7    
HELIX  122 AN5 GLU D  726  CYS D  730  5                                   5    
HELIX  123 AN6 PRO D  747  LEU D  753  5                                   7    
HELIX  124 AN7 PRO D  770  GLU D  775  5                                   6    
HELIX  125 AN8 GLU D  787  SER D  792  1                                   6    
HELIX  126 AN9 PRO D  795  ALA D  805  1                                  11    
HELIX  127 AO1 ALA E   16  LYS E   21  5                                   6    
HELIX  128 AO2 PRO E   22  GLN E   49  1                                  28    
HELIX  129 AO3 ASP E  102  ARG E  117  1                                  16    
HELIX  130 AO4 HIS E  119  PHE E  146  1                                  28    
HELIX  131 AO5 PHE E  146  ASP E  165  1                                  20    
HELIX  132 AO6 SER E  166  THR E  176  1                                  11    
HELIX  133 AO7 ASP E  233  GLU E  255  1                                  23    
HELIX  134 AO8 ILE E  259  HIS E  287  1                                  29    
HELIX  135 AO9 LEU E  314  LEU E  344  1                                  31    
HELIX  136 AP1 PHE E  353  SER E  360  1                                   8    
HELIX  137 AP2 PHE E  372  ASP E  383  1                                  12    
HELIX  138 AP3 ASP E  383  ALA E  391  1                                   9    
HELIX  139 AP4 VAL E  392  LEU E  394  5                                   3    
HELIX  140 AP5 SER E  395  TRP E  411  1                                  17    
HELIX  141 AP6 THR E  412  GLN E  418  1                                   7    
HELIX  142 AP7 PRO E  439  LEU E  445  5                                   7    
HELIX  143 AP8 PRO E  462  LEU E  468  5                                   7    
HELIX  144 AP9 GLU E  484  LEU E  495  1                                  12    
HELIX  145 AQ1 ASP E  504  ILE E  508  5                                   5    
HELIX  146 AQ2 TRP E  511  LEU E  515  5                                   5    
HELIX  147 AQ3 TYR E  534  LEU E  543  5                                  10    
HELIX  148 AQ4 PRO E  559  GLY E  566  1                                   8    
HELIX  149 AQ5 VAL E  567  LEU E  569  5                                   3    
HELIX  150 AQ6 HIS E  608  LEU E  613  5                                   6    
HELIX  151 AQ7 ILE E  629  LEU E  638  5                                  10    
HELIX  152 AQ8 PRO E  655  LEU E  661  5                                   7    
HELIX  153 AQ9 THR E  679  CYS E  684  5                                   6    
HELIX  154 AR1 PRO E  701  LEU E  707  5                                   7    
HELIX  155 AR2 PRO E  724  GLN E  729  5                                   6    
HELIX  156 AR3 PRO E  747  LEU E  753  5                                   7    
HELIX  157 AR4 PRO E  795  ASP E  806  1                                  12    
HELIX  158 AR5 ALA F   16  LYS F   21  5                                   6    
HELIX  159 AR6 PRO F   22  GLN F   49  1                                  28    
HELIX  160 AR7 ASP F  102  ARG F  117  1                                  16    
HELIX  161 AR8 HIS F  119  PHE F  146  1                                  28    
HELIX  162 AR9 PHE F  146  ASP F  165  1                                  20    
HELIX  163 AS1 SER F  166  THR F  176  1                                  11    
HELIX  164 AS2 ASP F  233  GLU F  255  1                                  23    
HELIX  165 AS3 ILE F  259  VAL F  286  1                                  28    
HELIX  166 AS4 HIS F  287  ILE F  289  5                                   3    
HELIX  167 AS5 LEU F  314  LEU F  344  1                                  31    
HELIX  168 AS6 PHE F  353  SER F  360  1                                   8    
HELIX  169 AS7 PHE F  372  ASP F  383  1                                  12    
HELIX  170 AS8 ASP F  383  ALA F  391  1                                   9    
HELIX  171 AS9 VAL F  392  LEU F  394  5                                   3    
HELIX  172 AT1 SER F  395  TRP F  411  1                                  17    
HELIX  173 AT2 THR F  412  LEU F  420  1                                   9    
HELIX  174 AT3 THR F  441  LEU F  445  5                                   5    
HELIX  175 AT4 PRO F  462  LEU F  468  5                                   7    
HELIX  176 AT5 GLU F  484  ASN F  494  1                                  11    
HELIX  177 AT6 TRP F  511  LEU F  515  5                                   5    
HELIX  178 AT7 ILE F  535  GLU F  542  5                                   8    
HELIX  179 AT8 PRO F  559  GLY F  566  1                                   8    
HELIX  180 AT9 VAL F  567  LEU F  569  5                                   3    
HELIX  181 AU1 ILE F  629  GLN F  636  5                                   8    
HELIX  182 AU2 PRO F  655  GLY F  659  5                                   5    
HELIX  183 AU3 PRO F  678  CYS F  684  5                                   7    
HELIX  184 AU4 PRO F  701  LEU F  707  5                                   7    
HELIX  185 AU5 GLU F  726  CYS F  730  5                                   5    
HELIX  186 AU6 ARG F  749  LEU F  753  5                                   5    
HELIX  187 AU7 PRO F  770  GLU F  775  5                                   6    
HELIX  188 AU8 GLU F  787  SER F  792  1                                   6    
HELIX  189 AU9 THR F  793  PRO F  795  5                                   3    
HELIX  190 AV1 PRO F  796  ASP F  806  1                                  11    
HELIX  191 AV2 ASP K   62  LYS K   65  5                                   4    
HELIX  192 AV3 LYS K   87  THR K   91  5                                   5    
HELIX  193 AV4 ASP L   62  LYS L   65  5                                   4    
HELIX  194 AV5 LYS L   87  THR L   91  5                                   5    
HELIX  195 AV6 ASP G   62  LYS G   65  5                                   4    
HELIX  196 AV7 LYS G   87  THR G   91  5                                   5    
HELIX  197 AV8 LYS H   87  THR H   91  5                                   5    
HELIX  198 AV9 LYS I   87  THR I   91  5                                   5    
HELIX  199 AW1 ASP J   62  LYS J   65  5                                   4    
HELIX  200 AW2 LYS J   87  THR J   91  5                                   5    
SHEET    1 AA1 3 ILE A  53  PRO A  56  0                                        
SHEET    2 AA1 3 THR A 307  ALA A 311 -1  O  ARG A 309   N  LEU A  55           
SHEET    3 AA1 3 ASP A 292  THR A 296 -1  N  VAL A 293   O  CYS A 310           
SHEET    1 AA2 9 THR A 421  LYS A 422  0                                        
SHEET    2 AA2 9 LEU A 428  PHE A 433 -1  O  GLU A 429   N  THR A 421           
SHEET    3 AA2 9 VAL A 450  GLU A 454  1  O  VAL A 450   N  LEU A 430           
SHEET    4 AA2 9 GLU A 473  TYR A 477  1  O  TRP A 475   N  LEU A 453           
SHEET    5 AA2 9 ALA A 497  LYS A 501  1  O  HIS A 499   N  LEU A 476           
SHEET    6 AA2 9 GLU A 520  LEU A 523  1  O  HIS A 522   N  ILE A 500           
SHEET    7 AA2 9 VAL A 548  LEU A 551  1  O  VAL A 548   N  LEU A 521           
SHEET    8 AA2 9 LYS A 571  ILE A 574  1  O  SER A 573   N  LEU A 549           
SHEET    9 AA2 9 GLU A 595  GLU A 597  1  O  GLU A 595   N  LEU A 572           
SHEET    1 AA3 2 VAL A 459  ILE A 461  0                                        
SHEET    2 AA3 2 ALA A 481  ILE A 483  1  O  LYS A 482   N  VAL A 459           
SHEET    1 AA4 2 GLU A 618  ASP A 620  0                                        
SHEET    2 AA4 2 CYS A 643  LYS A 645  1  O  LYS A 645   N  ILE A 619           
SHEET    1 AA5 4 ASN A 712  ALA A 714  0                                        
SHEET    2 AA5 4 ALA A 735  HIS A 737  1  O  ALA A 735   N  LEU A 713           
SHEET    3 AA5 4 GLN A 758  GLU A 760  1  O  GLN A 758   N  LEU A 736           
SHEET    4 AA5 4 LEU A 784  VAL A 785  1  O  VAL A 785   N  ILE A 759           
SHEET    1 AA6 3 ILE B  53  PRO B  56  0                                        
SHEET    2 AA6 3 THR B 307  ALA B 311 -1  O  ARG B 309   N  LEU B  55           
SHEET    3 AA6 3 ASP B 292  THR B 296 -1  N  VAL B 293   O  CYS B 310           
SHEET    1 AA711 THR B 421  LYS B 422  0                                        
SHEET    2 AA711 LEU B 428  PHE B 433 -1  O  GLU B 429   N  THR B 421           
SHEET    3 AA711 VAL B 450  GLU B 454  1  O  LYS B 452   N  LEU B 430           
SHEET    4 AA711 GLU B 473  TYR B 477  1  O  TYR B 477   N  LEU B 453           
SHEET    5 AA711 ALA B 497  LYS B 501  1  O  HIS B 499   N  LEU B 476           
SHEET    6 AA711 GLU B 520  LEU B 523  1  O  HIS B 522   N  ILE B 500           
SHEET    7 AA711 VAL B 548  LEU B 551  1  O  VAL B 548   N  LEU B 521           
SHEET    8 AA711 LYS B 571  ASN B 575  1  O  SER B 573   N  LEU B 549           
SHEET    9 AA711 GLU B 595  ILE B 599  1  O  GLU B 597   N  ILE B 574           
SHEET   10 AA711 GLU B 618  ASP B 620  1  O  ASP B 620   N  LEU B 598           
SHEET   11 AA711 CYS B 643  LYS B 645  1  O  LYS B 645   N  ILE B 619           
SHEET    1 AA8 2 VAL B 459  ILE B 461  0                                        
SHEET    2 AA8 2 ALA B 481  ILE B 483  1  O  LYS B 482   N  ILE B 461           
SHEET    1 AA9 4 ASN B 712  ALA B 714  0                                        
SHEET    2 AA9 4 ALA B 735  HIS B 737  1  O  ALA B 735   N  LEU B 713           
SHEET    3 AA9 4 GLN B 758  GLU B 760  1  O  GLU B 760   N  LEU B 736           
SHEET    4 AA9 4 LEU B 784  VAL B 785  1  O  VAL B 785   N  ILE B 759           
SHEET    1 AB1 3 ILE C  53  PRO C  56  0                                        
SHEET    2 AB1 3 THR C 307  ALA C 311 -1  O  ARG C 309   N  LEU C  55           
SHEET    3 AB1 3 ASP C 292  THR C 296 -1  N  VAL C 293   O  CYS C 310           
SHEET    1 AB2 9 THR C 421  LYS C 422  0                                        
SHEET    2 AB2 9 LEU C 428  PHE C 433 -1  O  GLU C 429   N  THR C 421           
SHEET    3 AB2 9 VAL C 450  GLU C 454  1  O  LYS C 452   N  LEU C 430           
SHEET    4 AB2 9 GLU C 473  TYR C 477  1  O  TRP C 475   N  LEU C 453           
SHEET    5 AB2 9 ALA C 497  LYS C 501  1  O  HIS C 499   N  LEU C 476           
SHEET    6 AB2 9 GLU C 520  LEU C 523  1  O  HIS C 522   N  ILE C 500           
SHEET    7 AB2 9 VAL C 548  LEU C 551  1  O  VAL C 548   N  LEU C 521           
SHEET    8 AB2 9 LYS C 571  ILE C 574  1  O  SER C 573   N  LEU C 549           
SHEET    9 AB2 9 GLU C 595  GLU C 597  1  O  GLU C 595   N  LEU C 572           
SHEET    1 AB3 2 VAL C 459  ILE C 461  0                                        
SHEET    2 AB3 2 ALA C 481  ILE C 483  1  O  LYS C 482   N  VAL C 459           
SHEET    1 AB4 2 GLU C 618  ASP C 620  0                                        
SHEET    2 AB4 2 CYS C 643  LYS C 645  1  O  LYS C 645   N  ILE C 619           
SHEET    1 AB5 4 ASN C 712  ALA C 714  0                                        
SHEET    2 AB5 4 ALA C 735  HIS C 737  1  O  ALA C 735   N  LEU C 713           
SHEET    3 AB5 4 GLN C 758  GLU C 760  1  O  GLN C 758   N  LEU C 736           
SHEET    4 AB5 4 LEU C 784  VAL C 785  1  O  VAL C 785   N  ILE C 759           
SHEET    1 AB6 3 ILE D  53  PRO D  56  0                                        
SHEET    2 AB6 3 THR D 307  ALA D 311 -1  O  ARG D 309   N  LEU D  55           
SHEET    3 AB6 3 ASP D 292  THR D 296 -1  N  VAL D 293   O  CYS D 310           
SHEET    1 AB711 THR D 421  LYS D 422  0                                        
SHEET    2 AB711 LEU D 428  PHE D 433 -1  O  GLU D 429   N  THR D 421           
SHEET    3 AB711 VAL D 450  GLU D 454  1  O  LYS D 452   N  LEU D 430           
SHEET    4 AB711 GLU D 473  TYR D 477  1  O  TYR D 477   N  LEU D 453           
SHEET    5 AB711 ALA D 497  LYS D 501  1  O  HIS D 499   N  LEU D 476           
SHEET    6 AB711 GLU D 520  LEU D 523  1  O  HIS D 522   N  ILE D 500           
SHEET    7 AB711 VAL D 548  LEU D 549  1  O  VAL D 548   N  LEU D 521           
SHEET    8 AB711 LYS D 571  ASN D 575  1  O  SER D 573   N  LEU D 549           
SHEET    9 AB711 GLU D 595  ILE D 599  1  O  GLU D 597   N  ILE D 574           
SHEET   10 AB711 GLU D 618  ASP D 620  1  O  ASP D 620   N  LEU D 598           
SHEET   11 AB711 CYS D 643  LYS D 645  1  O  LYS D 645   N  ILE D 619           
SHEET    1 AB8 2 VAL D 459  ILE D 461  0                                        
SHEET    2 AB8 2 ALA D 481  ILE D 483  1  O  LYS D 482   N  ILE D 461           
SHEET    1 AB9 4 ASN D 712  ALA D 714  0                                        
SHEET    2 AB9 4 ALA D 735  HIS D 737  1  O  ALA D 735   N  LEU D 713           
SHEET    3 AB9 4 GLN D 758  GLU D 760  1  O  GLU D 760   N  LEU D 736           
SHEET    4 AB9 4 LEU D 784  VAL D 785  1  O  VAL D 785   N  ILE D 759           
SHEET    1 AC1 3 ILE E  53  PRO E  56  0                                        
SHEET    2 AC1 3 THR E 307  ALA E 311 -1  O  ARG E 309   N  LEU E  55           
SHEET    3 AC1 3 ASP E 292  THR E 296 -1  N  VAL E 293   O  CYS E 310           
SHEET    1 AC2 9 THR E 421  LYS E 422  0                                        
SHEET    2 AC2 9 LEU E 428  PHE E 433 -1  O  GLU E 429   N  THR E 421           
SHEET    3 AC2 9 VAL E 450  GLU E 454  1  O  VAL E 450   N  LEU E 428           
SHEET    4 AC2 9 GLU E 473  TYR E 477  1  O  TRP E 475   N  LEU E 453           
SHEET    5 AC2 9 ALA E 497  LYS E 501  1  O  HIS E 499   N  LEU E 476           
SHEET    6 AC2 9 GLU E 520  LEU E 523  1  O  HIS E 522   N  ILE E 500           
SHEET    7 AC2 9 VAL E 548  LEU E 551  1  O  VAL E 548   N  LEU E 521           
SHEET    8 AC2 9 LYS E 571  ILE E 574  1  O  SER E 573   N  LEU E 549           
SHEET    9 AC2 9 GLU E 595  GLU E 597  1  O  GLU E 595   N  LEU E 572           
SHEET    1 AC3 2 VAL E 459  ILE E 461  0                                        
SHEET    2 AC3 2 ALA E 481  ILE E 483  1  O  LYS E 482   N  VAL E 459           
SHEET    1 AC4 2 GLU E 618  ASP E 620  0                                        
SHEET    2 AC4 2 CYS E 643  LYS E 645  1  O  LYS E 645   N  ILE E 619           
SHEET    1 AC5 4 ASN E 712  ALA E 714  0                                        
SHEET    2 AC5 4 ALA E 735  HIS E 737  1  O  ALA E 735   N  LEU E 713           
SHEET    3 AC5 4 GLN E 758  GLU E 760  1  O  GLN E 758   N  LEU E 736           
SHEET    4 AC5 4 LEU E 784  VAL E 785  1  O  VAL E 785   N  ILE E 759           
SHEET    1 AC6 3 ILE F  53  PRO F  56  0                                        
SHEET    2 AC6 3 THR F 307  ALA F 311 -1  O  ARG F 309   N  LEU F  55           
SHEET    3 AC6 3 ASP F 292  THR F 296 -1  N  VAL F 293   O  CYS F 310           
SHEET    1 AC711 THR F 421  LYS F 422  0                                        
SHEET    2 AC711 LEU F 428  PHE F 433 -1  O  GLU F 429   N  THR F 421           
SHEET    3 AC711 VAL F 450  GLU F 454  1  O  LYS F 452   N  LEU F 430           
SHEET    4 AC711 GLU F 473  TYR F 477  1  O  TYR F 477   N  LEU F 453           
SHEET    5 AC711 ALA F 497  LYS F 501  1  O  HIS F 499   N  LEU F 476           
SHEET    6 AC711 GLU F 520  LEU F 523  1  O  HIS F 522   N  ILE F 500           
SHEET    7 AC711 VAL F 548  LEU F 551  1  O  VAL F 548   N  LEU F 521           
SHEET    8 AC711 LYS F 571  ASN F 575  1  O  SER F 573   N  LEU F 549           
SHEET    9 AC711 GLU F 595  ILE F 599  1  O  GLU F 597   N  ILE F 574           
SHEET   10 AC711 GLU F 618  ASP F 620  1  O  ASP F 620   N  LEU F 598           
SHEET   11 AC711 CYS F 643  LYS F 645  1  O  LYS F 645   N  ILE F 619           
SHEET    1 AC8 2 VAL F 459  ILE F 461  0                                        
SHEET    2 AC8 2 ALA F 481  ILE F 483  1  O  LYS F 482   N  ILE F 461           
SHEET    1 AC9 4 ASN F 712  ALA F 714  0                                        
SHEET    2 AC9 4 ALA F 735  HIS F 737  1  O  ALA F 735   N  LEU F 713           
SHEET    3 AC9 4 GLN F 758  GLU F 760  1  O  GLU F 760   N  LEU F 736           
SHEET    4 AC9 4 LEU F 784  VAL F 785  1  O  VAL F 785   N  ILE F 759           
SHEET    1 AD1 4 VAL K   5  SER K   7  0                                        
SHEET    2 AD1 4 SER K  17  ALA K  23 -1  O  SER K  21   N  SER K   7           
SHEET    3 AD1 4 THR K  78  ASN K  84 -1  O  MET K  83   N  LEU K  18           
SHEET    4 AD1 4 PHE K  68  ASP K  73 -1  N  THR K  69   O  GLN K  82           
SHEET    1 AD2 6 LEU K  11  GLN K  13  0                                        
SHEET    2 AD2 6 THR K 115  SER K 120  1  O  THR K 118   N  VAL K  12           
SHEET    3 AD2 6 ALA K  92  VAL K  98 -1  N  TYR K  94   O  THR K 115           
SHEET    4 AD2 6 MET K  34  GLN K  39 -1  N  TRP K  35   O  ASN K  97           
SHEET    5 AD2 6 ARG K  45  ILE K  51 -1  O  GLU K  46   N  ARG K  38           
SHEET    6 AD2 6 THR K  58  TYR K  60 -1  O  TRP K  59   N  ALA K  50           
SHEET    1 AD3 4 VAL L   5  SER L   7  0                                        
SHEET    2 AD3 4 SER L  17  ALA L  23 -1  O  ALA L  23   N  VAL L   5           
SHEET    3 AD3 4 THR L  78  ASN L  84 -1  O  MET L  83   N  LEU L  18           
SHEET    4 AD3 4 PHE L  68  ASP L  73 -1  N  THR L  69   O  GLN L  82           
SHEET    1 AD4 6 LEU L  11  GLN L  13  0                                        
SHEET    2 AD4 6 THR L 115  SER L 120  1  O  THR L 118   N  VAL L  12           
SHEET    3 AD4 6 ALA L  92  VAL L  98 -1  N  TYR L  94   O  THR L 115           
SHEET    4 AD4 6 MET L  34  GLN L  39 -1  N  TRP L  35   O  ASN L  97           
SHEET    5 AD4 6 ARG L  45  ILE L  51 -1  O  GLU L  46   N  ARG L  38           
SHEET    6 AD4 6 THR L  58  TYR L  60 -1  O  TRP L  59   N  ALA L  50           
SHEET    1 AD5 4 VAL G   5  SER G   7  0                                        
SHEET    2 AD5 4 SER G  17  ALA G  23 -1  O  ALA G  23   N  VAL G   5           
SHEET    3 AD5 4 THR G  78  ASN G  84 -1  O  MET G  83   N  LEU G  18           
SHEET    4 AD5 4 PHE G  68  ASP G  73 -1  N  THR G  69   O  GLN G  82           
SHEET    1 AD6 6 LEU G  11  GLN G  13  0                                        
SHEET    2 AD6 6 THR G 115  SER G 120  1  O  THR G 118   N  VAL G  12           
SHEET    3 AD6 6 ALA G  92  VAL G  98 -1  N  TYR G  94   O  THR G 115           
SHEET    4 AD6 6 MET G  34  GLN G  39 -1  N  TRP G  35   O  ASN G  97           
SHEET    5 AD6 6 GLU G  46  ILE G  51 -1  O  GLU G  46   N  ARG G  38           
SHEET    6 AD6 6 THR G  58  TYR G  60 -1  O  TRP G  59   N  ALA G  50           
SHEET    1 AD7 4 VAL H   5  SER H   7  0                                        
SHEET    2 AD7 4 SER H  17  ALA H  23 -1  O  ALA H  23   N  VAL H   5           
SHEET    3 AD7 4 THR H  78  ASN H  84 -1  O  MET H  83   N  LEU H  18           
SHEET    4 AD7 4 PHE H  68  ASP H  73 -1  N  THR H  69   O  GLN H  82           
SHEET    1 AD8 6 LEU H  11  GLN H  13  0                                        
SHEET    2 AD8 6 THR H 115  SER H 120  1  O  THR H 118   N  VAL H  12           
SHEET    3 AD8 6 ALA H  92  VAL H  98 -1  N  TYR H  94   O  THR H 115           
SHEET    4 AD8 6 MET H  34  GLN H  39 -1  N  TRP H  35   O  ASN H  97           
SHEET    5 AD8 6 GLU H  46  ILE H  51 -1  O  GLU H  46   N  ARG H  38           
SHEET    6 AD8 6 THR H  58  TYR H  60 -1  O  TRP H  59   N  ALA H  50           
SHEET    1 AD9 4 LEU H  11  GLN H  13  0                                        
SHEET    2 AD9 4 THR H 115  SER H 120  1  O  THR H 118   N  VAL H  12           
SHEET    3 AD9 4 ALA H  92  VAL H  98 -1  N  TYR H  94   O  THR H 115           
SHEET    4 AD9 4 TYR H 110  TRP H 111 -1  O  TYR H 110   N  VAL H  98           
SHEET    1 AE1 4 VAL I   5  SER I   7  0                                        
SHEET    2 AE1 4 LEU I  18  ALA I  23 -1  O  ALA I  23   N  VAL I   5           
SHEET    3 AE1 4 THR I  78  MET I  83 -1  O  MET I  83   N  LEU I  18           
SHEET    4 AE1 4 PHE I  68  ASP I  73 -1  N  THR I  69   O  GLN I  82           
SHEET    1 AE2 6 LEU I  11  GLN I  13  0                                        
SHEET    2 AE2 6 THR I 115  SER I 120  1  O  THR I 118   N  VAL I  12           
SHEET    3 AE2 6 ALA I  92  VAL I  98 -1  N  TYR I  94   O  THR I 115           
SHEET    4 AE2 6 MET I  34  GLN I  39 -1  N  TRP I  35   O  ASN I  97           
SHEET    5 AE2 6 GLU I  46  ILE I  51 -1  O  GLU I  46   N  ARG I  38           
SHEET    6 AE2 6 THR I  58  TYR I  60 -1  O  TRP I  59   N  ALA I  50           
SHEET    1 AE3 4 VAL J   5  SER J   7  0                                        
SHEET    2 AE3 4 SER J  17  ALA J  23 -1  O  ALA J  23   N  VAL J   5           
SHEET    3 AE3 4 THR J  78  ASN J  84 -1  O  MET J  83   N  LEU J  18           
SHEET    4 AE3 4 PHE J  68  ASP J  73 -1  N  THR J  69   O  GLN J  82           
SHEET    1 AE4 6 LEU J  11  GLN J  13  0                                        
SHEET    2 AE4 6 THR J 115  SER J 120  1  O  THR J 118   N  VAL J  12           
SHEET    3 AE4 6 ALA J  92  VAL J  98 -1  N  TYR J  94   O  THR J 115           
SHEET    4 AE4 6 MET J  34  GLN J  39 -1  N  TRP J  35   O  ASN J  97           
SHEET    5 AE4 6 GLU J  46  ILE J  51 -1  O  GLU J  46   N  ARG J  38           
SHEET    6 AE4 6 THR J  58  TYR J  60 -1  O  TRP J  59   N  ALA J  50           
SSBOND   1 CYS A   54    CYS A  310                          1555   1555  2.03  
SSBOND   2 CYS A   57    CYS A   65                          1555   1555  2.03  
SSBOND   3 CYS A  113    CYS A  295                          1555   1555  2.03  
SSBOND   4 CYS B   54    CYS B  310                          1555   1555  2.03  
SSBOND   5 CYS B   57    CYS B   65                          1555   1555  2.03  
SSBOND   6 CYS B  113    CYS B  295                          1555   1555  2.03  
SSBOND   7 CYS C   54    CYS C  310                          1555   1555  2.03  
SSBOND   8 CYS C   57    CYS C   65                          1555   1555  2.03  
SSBOND   9 CYS C  113    CYS C  295                          1555   1555  2.03  
SSBOND  10 CYS D   54    CYS D  310                          1555   1555  2.03  
SSBOND  11 CYS D   57    CYS D   65                          1555   1555  2.03  
SSBOND  12 CYS D  113    CYS D  295                          1555   1555  2.03  
SSBOND  13 CYS E   54    CYS E  310                          1555   1555  2.03  
SSBOND  14 CYS E   57    CYS E   65                          1555   1555  2.03  
SSBOND  15 CYS E  113    CYS E  295                          1555   1555  2.03  
SSBOND  16 CYS F   54    CYS F  310                          1555   1555  2.03  
SSBOND  17 CYS F   57    CYS F   65                          1555   1555  2.03  
SSBOND  18 CYS F  113    CYS F  295                          1555   1555  2.03  
SSBOND  19 CYS K   22    CYS K   96                          1555   1555  2.03  
SSBOND  20 CYS L   22    CYS L   96                          1555   1555  2.03  
SSBOND  21 CYS G   22    CYS G   96                          1555   1555  2.03  
SSBOND  22 CYS H   22    CYS H   96                          1555   1555  2.03  
SSBOND  23 CYS I   22    CYS I   96                          1555   1555  2.03  
SSBOND  24 CYS J   22    CYS J   96                          1555   1555  2.03  
CRYST1    1.000    1.000    1.000  90.00  90.00  90.00 P 1                      
ORIGX1      1.000000  0.000000  0.000000        0.00000                         
ORIGX2      0.000000  1.000000  0.000000        0.00000                         
ORIGX3      0.000000  0.000000  1.000000        0.00000                         
SCALE1      1.000000  0.000000  0.000000        0.00000                         
SCALE2      0.000000  1.000000  0.000000        0.00000                         
SCALE3      0.000000  0.000000  1.000000        0.00000                         
ATOM      1  N   PRO A  15     218.622 232.843 228.708  1.00 99.52           N  
ATOM      2  CA  PRO A  15     217.306 232.280 228.384  1.00 99.52           C  
ATOM      3  C   PRO A  15     216.582 233.083 227.303  1.00 99.52           C  
ATOM      4  O   PRO A  15     217.153 233.317 226.237  1.00 99.52           O  
ATOM      5  CB  PRO A  15     216.557 232.346 229.719  1.00 99.52           C  
ATOM      6  CG  PRO A  15     217.231 233.440 230.478  1.00 99.52           C  
ATOM      7  CD  PRO A  15     218.677 233.375 230.081  1.00 99.52           C  
ATOM      8  N   ALA A  16     215.344 233.499 227.576  1.00 89.49           N  
ATOM      9  CA  ALA A  16     214.550 234.240 226.607  1.00 89.49           C  
ATOM     10  C   ALA A  16     214.059 235.591 227.100  1.00 89.49           C  
ATOM     11  O   ALA A  16     214.041 236.543 226.313  1.00 89.49           O  
ATOM     12  CB  ALA A  16     213.332 233.412 226.166  1.00 89.49           C  
ATOM     13  N   TYR A  17     213.677 235.709 228.369  1.00 80.90           N  
ATOM     14  CA  TYR A  17     213.113 236.939 228.908  1.00 80.90           C  
ATOM     15  C   TYR A  17     214.154 237.838 229.558  1.00 80.90           C  
ATOM     16  O   TYR A  17     213.791 238.880 230.116  1.00 80.90           O  
ATOM     17  CB  TYR A  17     212.014 236.614 229.921  1.00 80.90           C  
ATOM     18  CG  TYR A  17     210.724 236.132 229.295  1.00 80.90           C  
ATOM     19  CD1 TYR A  17     209.611 236.961 229.231  1.00 80.90           C  
ATOM     20  CD2 TYR A  17     210.615 234.849 228.771  1.00 80.90           C  
ATOM     21  CE1 TYR A  17     208.429 236.526 228.664  1.00 80.90           C  
ATOM     22  CE2 TYR A  17     209.435 234.408 228.200  1.00 80.90           C  
ATOM     23  CZ  TYR A  17     208.347 235.251 228.151  1.00 80.90           C  
ATOM     24  OH  TYR A  17     207.171 234.816 227.584  1.00 80.90           O  
ATOM     25  N   ARG A  18     215.435 237.463 229.507  1.00 82.36           N  
ATOM     26  CA  ARG A  18     216.472 238.295 230.107  1.00 82.36           C  
ATOM     27  C   ARG A  18     216.528 239.674 229.462  1.00 82.36           C  
ATOM     28  O   ARG A  18     216.916 240.649 230.113  1.00 82.36           O  
ATOM     29  CB  ARG A  18     217.834 237.605 229.997  1.00 82.36           C  
ATOM     30  CG  ARG A  18     218.365 237.505 228.575  1.00 82.36           C  
ATOM     31  CD  ARG A  18     219.750 236.883 228.528  1.00 82.36           C  
ATOM     32  NE  ARG A  18     220.307 236.922 227.181  1.00 82.36           N  
ATOM     33  CZ  ARG A  18     220.070 236.012 226.247  1.00 82.36           C  
ATOM     34  NH1 ARG A  18     219.291 234.968 226.480  1.00 82.36           N  
ATOM     35  NH2 ARG A  18     220.628 236.152 225.048  1.00 82.36           N  
ATOM     36  N   ILE A  19     216.137 239.775 228.189  1.00 76.16           N  
ATOM     37  CA  ILE A  19     216.170 241.059 227.502  1.00 76.16           C  
ATOM     38  C   ILE A  19     215.032 241.960 227.949  1.00 76.16           C  
ATOM     39  O   ILE A  19     215.064 243.168 227.694  1.00 76.16           O  
ATOM     40  CB  ILE A  19     216.128 240.857 225.976  1.00 76.16           C  
ATOM     41  CG1 ILE A  19     214.715 240.495 225.522  1.00 76.16           C  
ATOM     42  CG2 ILE A  19     217.103 239.770 225.558  1.00 76.16           C  
ATOM     43  CD1 ILE A  19     214.570 240.386 224.022  1.00 76.16           C  
ATOM     44  N   LEU A  20     214.023 241.405 228.614  1.00 70.58           N  
ATOM     45  CA  LEU A  20     212.859 242.171 229.030  1.00 70.58           C  
ATOM     46  C   LEU A  20     212.997 242.747 230.432  1.00 70.58           C  
ATOM     47  O   LEU A  20     212.090 243.449 230.889  1.00 70.58           O  
ATOM     48  CB  LEU A  20     211.606 241.296 228.950  1.00 70.58           C  
ATOM     49  CG  LEU A  20     210.296 242.022 228.652  1.00 70.58           C  
ATOM     50  CD1 LEU A  20     210.396 242.768 227.333  1.00 70.58           C  
ATOM     51  CD2 LEU A  20     209.139 241.039 228.629  1.00 70.58           C  
ATOM     52  N   LYS A  21     214.096 242.471 231.123  1.00 63.64           N  
ATOM     53  CA  LYS A  21     214.321 242.994 232.469  1.00 63.64           C  
ATOM     54  C   LYS A  21     215.423 244.040 232.443  1.00 63.64           C  
ATOM     55  O   LYS A  21     216.595 243.694 232.197  1.00 63.64           O  
ATOM     56  CB  LYS A  21     214.677 241.868 233.441  1.00 63.64           C  
ATOM     57  CG  LYS A  21     213.497 240.992 233.823  1.00 63.64           C  
ATOM     58  CD  LYS A  21     213.836 240.079 234.990  1.00 63.64           C  
ATOM     59  CE  LYS A  21     214.888 239.052 234.611  1.00 63.64           C  
ATOM     60  NZ  LYS A  21     214.375 238.086 233.603  1.00 63.64           N  
ATOM     61  N   PRO A  22     215.112 245.315 232.681  1.00 54.54           N  
ATOM     62  CA  PRO A  22     216.162 246.342 232.722  1.00 54.54           C  
ATOM     63  C   PRO A  22     217.108 246.145 233.894  1.00 54.54           C  
ATOM     64  O   PRO A  22     216.956 245.194 234.667  1.00 54.54           O  
ATOM     65  CB  PRO A  22     215.374 247.652 232.856  1.00 54.54           C  
ATOM     66  CG  PRO A  22     213.982 247.319 232.442  1.00 54.54           C  
ATOM     67  CD  PRO A  22     213.769 245.894 232.829  1.00 54.54           C  
ATOM     68  N   TRP A  23     218.088 247.038 234.040  1.00 47.08           N  
ATOM     69  CA  TRP A  23     219.045 246.897 235.133  1.00 47.08           C  
ATOM     70  C   TRP A  23     218.355 246.997 236.489  1.00 47.08           C  
ATOM     71  O   TRP A  23     218.719 246.286 237.433  1.00 47.08           O  
ATOM     72  CB  TRP A  23     220.148 247.947 235.010  1.00 47.08           C  
ATOM     73  CG  TRP A  23     219.681 249.346 235.221  1.00 47.08           C  
ATOM     74  CD1 TRP A  23     219.228 250.210 234.269  1.00 47.08           C  
ATOM     75  CD2 TRP A  23     219.623 250.052 236.464  1.00 47.08           C  
ATOM     76  NE1 TRP A  23     218.891 251.411 234.842  1.00 47.08           N  
ATOM     77  CE2 TRP A  23     219.124 251.339 236.190  1.00 47.08           C  
ATOM     78  CE3 TRP A  23     219.942 249.720 237.783  1.00 47.08           C  
ATOM     79  CZ2 TRP A  23     218.937 252.294 237.186  1.00 47.08           C  
ATOM     80  CZ3 TRP A  23     219.757 250.669 238.769  1.00 47.08           C  
ATOM     81  CH2 TRP A  23     219.260 251.940 238.466  1.00 47.08           C  
ATOM     82  N   TRP A  24     217.354 247.869 236.606  1.00 48.91           N  
ATOM     83  CA  TRP A  24     216.667 248.002 237.884  1.00 48.91           C  
ATOM     84  C   TRP A  24     215.893 246.736 238.232  1.00 48.91           C  
ATOM     85  O   TRP A  24     215.784 246.379 239.409  1.00 48.91           O  
ATOM     86  CB  TRP A  24     215.746 249.221 237.875  1.00 48.91           C  
ATOM     87  CG  TRP A  24     214.798 249.298 236.727  1.00 48.91           C  
ATOM     88  CD1 TRP A  24     213.700 248.522 236.514  1.00 48.91           C  
ATOM     89  CD2 TRP A  24     214.844 250.236 235.647  1.00 48.91           C  
ATOM     90  NE1 TRP A  24     213.067 248.906 235.356  1.00 48.91           N  
ATOM     91  CE2 TRP A  24     213.750 249.958 234.806  1.00 48.91           C  
ATOM     92  CE3 TRP A  24     215.709 251.279 235.305  1.00 48.91           C  
ATOM     93  CZ2 TRP A  24     213.499 250.683 233.647  1.00 48.91           C  
ATOM     94  CZ3 TRP A  24     215.460 251.998 234.156  1.00 48.91           C  
ATOM     95  CH2 TRP A  24     214.364 251.697 233.339  1.00 48.91           C  
ATOM     96  N   ASP A  25     215.370 246.030 237.230  1.00 50.46           N  
ATOM     97  CA  ASP A  25     214.636 244.800 237.511  1.00 50.46           C  
ATOM     98  C   ASP A  25     215.555 243.712 238.056  1.00 50.46           C  
ATOM     99  O   ASP A  25     215.209 243.026 239.023  1.00 50.46           O  
ATOM    100  CB  ASP A  25     213.913 244.318 236.256  1.00 50.46           C  
ATOM    101  CG  ASP A  25     212.445 244.689 236.256  1.00 50.46           C  
ATOM    102  OD1 ASP A  25     211.979 245.279 237.254  1.00 50.46           O  
ATOM    103  OD2 ASP A  25     211.755 244.386 235.261  1.00 50.46           O  
ATOM    104  N   VAL A  26     216.736 243.541 237.456  1.00 45.24           N  
ATOM    105  CA  VAL A  26     217.655 242.529 237.971  1.00 45.24           C  
ATOM    106  C   VAL A  26     218.219 242.954 239.322  1.00 45.24           C  
ATOM    107  O   VAL A  26     218.466 242.107 240.192  1.00 45.24           O  
ATOM    108  CB  VAL A  26     218.769 242.223 236.951  1.00 45.24           C  
ATOM    109  CG1 VAL A  26     218.164 241.783 235.628  1.00 45.24           C  
ATOM    110  CG2 VAL A  26     219.682 243.420 236.752  1.00 45.24           C  
ATOM    111  N   PHE A  27     218.421 244.258 239.532  1.00 42.14           N  
ATOM    112  CA  PHE A  27     218.840 244.730 240.847  1.00 42.14           C  
ATOM    113  C   PHE A  27     217.791 244.410 241.904  1.00 42.14           C  
ATOM    114  O   PHE A  27     218.126 243.950 243.000  1.00 42.14           O  
ATOM    115  CB  PHE A  27     219.113 246.231 240.805  1.00 42.14           C  
ATOM    116  CG  PHE A  27     220.515 246.584 240.408  1.00 42.14           C  
ATOM    117  CD1 PHE A  27     221.121 245.977 239.322  1.00 42.14           C  
ATOM    118  CD2 PHE A  27     221.221 247.543 241.113  1.00 42.14           C  
ATOM    119  CE1 PHE A  27     222.410 246.309 238.956  1.00 42.14           C  
ATOM    120  CE2 PHE A  27     222.508 247.882 240.751  1.00 42.14           C  
ATOM    121  CZ  PHE A  27     223.103 247.265 239.671  1.00 42.14           C  
ATOM    122  N   THR A  28     216.515 244.644 241.591  1.00 40.32           N  
ATOM    123  CA  THR A  28     215.450 244.310 242.527  1.00 40.32           C  
ATOM    124  C   THR A  28     215.359 242.807 242.744  1.00 40.32           C  
ATOM    125  O   THR A  28     215.060 242.357 243.850  1.00 40.32           O  
ATOM    126  CB  THR A  28     214.112 244.852 242.034  1.00 40.32           C  
ATOM    127  OG1 THR A  28     213.905 244.456 240.673  1.00 40.32           O  
ATOM    128  CG2 THR A  28     214.080 246.363 242.138  1.00 40.32           C  
ATOM    129  N   ASP A  29     215.602 242.014 241.698  1.00 41.26           N  
ATOM    130  CA  ASP A  29     215.587 240.565 241.860  1.00 41.26           C  
ATOM    131  C   ASP A  29     216.680 240.110 242.817  1.00 41.26           C  
ATOM    132  O   ASP A  29     216.442 239.271 243.694  1.00 41.26           O  
ATOM    133  CB  ASP A  29     215.744 239.884 240.502  1.00 41.26           C  
ATOM    134  CG  ASP A  29     215.521 238.386 240.570  1.00 41.26           C  
ATOM    135  OD1 ASP A  29     215.010 237.902 241.601  1.00 41.26           O  
ATOM    136  OD2 ASP A  29     215.861 237.691 239.589  1.00 41.26           O  
ATOM    137  N   TYR A  30     217.885 240.661 242.675  1.00 36.97           N  
ATOM    138  CA  TYR A  30     218.974 240.281 243.570  1.00 36.97           C  
ATOM    139  C   TYR A  30     218.729 240.779 244.991  1.00 36.97           C  
ATOM    140  O   TYR A  30     219.025 240.071 245.962  1.00 36.97           O  
ATOM    141  CB  TYR A  30     220.304 240.793 243.025  1.00 36.97           C  
ATOM    142  CG  TYR A  30     220.855 239.923 241.918  1.00 36.97           C  
ATOM    143  CD1 TYR A  30     220.348 238.649 241.702  1.00 36.97           C  
ATOM    144  CD2 TYR A  30     221.881 240.368 241.095  1.00 36.97           C  
ATOM    145  CE1 TYR A  30     220.841 237.845 240.698  1.00 36.97           C  
ATOM    146  CE2 TYR A  30     222.380 239.567 240.086  1.00 36.97           C  
ATOM    147  CZ  TYR A  30     221.855 238.305 239.894  1.00 36.97           C  
ATOM    148  OH  TYR A  30     222.343 237.495 238.896  1.00 36.97           O  
ATOM    149  N   ILE A  31     218.182 241.988 245.136  1.00 32.36           N  
ATOM    150  CA  ILE A  31     217.835 242.482 246.465  1.00 32.36           C  
ATOM    151  C   ILE A  31     216.774 241.593 247.100  1.00 32.36           C  
ATOM    152  O   ILE A  31     216.822 241.307 248.300  1.00 32.36           O  
ATOM    153  CB  ILE A  31     217.382 243.951 246.394  1.00 32.36           C  
ATOM    154  CG1 ILE A  31     218.553 244.849 245.995  1.00 32.36           C  
ATOM    155  CG2 ILE A  31     216.804 244.398 247.724  1.00 32.36           C  
ATOM    156  CD1 ILE A  31     219.725 244.777 246.939  1.00 32.36           C  
ATOM    157  N   SER A  32     215.805 241.136 246.305  1.00 33.24           N  
ATOM    158  CA  SER A  32     214.787 240.225 246.815  1.00 33.24           C  
ATOM    159  C   SER A  32     215.398 238.897 247.235  1.00 33.24           C  
ATOM    160  O   SER A  32     214.988 238.314 248.242  1.00 33.24           O  
ATOM    161  CB  SER A  32     213.704 240.003 245.761  1.00 33.24           C  
ATOM    162  OG  SER A  32     213.076 241.222 245.410  1.00 33.24           O  
ATOM    163  N   ILE A  33     216.368 238.396 246.472  1.00 30.71           N  
ATOM    164  CA  ILE A  33     217.036 237.154 246.850  1.00 30.71           C  
ATOM    165  C   ILE A  33     217.764 237.323 248.179  1.00 30.71           C  
ATOM    166  O   ILE A  33     217.700 236.454 249.057  1.00 30.71           O  
ATOM    167  CB  ILE A  33     217.993 236.699 245.734  1.00 30.71           C  
ATOM    168  CG1 ILE A  33     217.199 236.154 244.550  1.00 30.71           C  
ATOM    169  CG2 ILE A  33     218.959 235.651 246.255  1.00 30.71           C  
ATOM    170  CD1 ILE A  33     216.339 234.961 244.899  1.00 30.71           C  
ATOM    171  N   VAL A  34     218.464 238.445 248.349  1.00 29.07           N  
ATOM    172  CA  VAL A  34     219.182 238.677 249.599  1.00 29.07           C  
ATOM    173  C   VAL A  34     218.205 238.829 250.762  1.00 29.07           C  
ATOM    174  O   VAL A  34     218.447 238.321 251.865  1.00 29.07           O  
ATOM    175  CB  VAL A  34     220.110 239.896 249.471  1.00 29.07           C  
ATOM    176  CG1 VAL A  34     220.881 240.101 250.754  1.00 29.07           C  
ATOM    177  CG2 VAL A  34     221.071 239.702 248.317  1.00 29.07           C  
ATOM    178  N   MET A  35     217.092 239.529 250.542  1.00 30.79           N  
ATOM    179  CA  MET A  35     216.089 239.661 251.592  1.00 30.79           C  
ATOM    180  C   MET A  35     215.459 238.319 251.932  1.00 30.79           C  
ATOM    181  O   MET A  35     215.128 238.071 253.094  1.00 30.79           O  
ATOM    182  CB  MET A  35     215.015 240.666 251.179  1.00 30.79           C  
ATOM    183  CG  MET A  35     215.512 242.101 251.108  1.00 30.79           C  
ATOM    184  SD  MET A  35     214.191 243.290 250.814  1.00 30.79           S  
ATOM    185  CE  MET A  35     213.456 242.617 249.328  1.00 30.79           C  
ATOM    186  N   LEU A  36     215.288 237.444 250.942  1.00 27.76           N  
ATOM    187  CA  LEU A  36     214.778 236.105 251.217  1.00 27.76           C  
ATOM    188  C   LEU A  36     215.781 235.290 252.022  1.00 27.76           C  
ATOM    189  O   LEU A  36     215.394 234.502 252.893  1.00 27.76           O  
ATOM    190  CB  LEU A  36     214.435 235.397 249.907  1.00 27.76           C  
ATOM    191  CG  LEU A  36     213.682 234.076 250.042  1.00 27.76           C  
ATOM    192  CD1 LEU A  36     212.374 234.303 250.770  1.00 27.76           C  
ATOM    193  CD2 LEU A  36     213.438 233.454 248.677  1.00 27.76           C  
ATOM    194  N   MET A  37     217.075 235.463 251.742  1.00 29.87           N  
ATOM    195  CA  MET A  37     218.094 234.817 252.565  1.00 29.87           C  
ATOM    196  C   MET A  37     218.033 235.321 254.000  1.00 29.87           C  
ATOM    197  O   MET A  37     218.130 234.537 254.949  1.00 29.87           O  
ATOM    198  CB  MET A  37     219.485 235.047 251.977  1.00 29.87           C  
ATOM    199  CG  MET A  37     219.715 234.391 250.629  1.00 29.87           C  
ATOM    200  SD  MET A  37     221.469 234.242 250.239  1.00 29.87           S  
ATOM    201  CE  MET A  37     222.036 235.910 250.564  1.00 29.87           C  
ATOM    202  N   ILE A  38     217.868 236.634 254.177  1.00 25.49           N  
ATOM    203  CA  ILE A  38     217.703 237.189 255.519  1.00 25.49           C  
ATOM    204  C   ILE A  38     216.479 236.586 256.193  1.00 25.49           C  
ATOM    205  O   ILE A  38     216.519 236.215 257.372  1.00 25.49           O  
ATOM    206  CB  ILE A  38     217.611 238.724 255.461  1.00 25.49           C  
ATOM    207  CG1 ILE A  38     219.004 239.346 255.409  1.00 25.49           C  
ATOM    208  CG2 ILE A  38     216.831 239.264 256.648  1.00 25.49           C  
ATOM    209  CD1 ILE A  38     218.983 240.850 255.487  1.00 25.49           C  
ATOM    210  N   ALA A  39     215.374 236.480 255.456  1.00 30.49           N  
ATOM    211  CA  ALA A  39     214.141 235.951 256.025  1.00 30.49           C  
ATOM    212  C   ALA A  39     214.315 234.510 256.480  1.00 30.49           C  
ATOM    213  O   ALA A  39     213.912 234.147 257.590  1.00 30.49           O  
ATOM    214  CB  ALA A  39     213.008 236.056 255.007  1.00 30.49           C  
ATOM    215  N   VAL A  40     214.917 233.671 255.637  1.00 31.31           N  
ATOM    216  CA  VAL A  40     215.064 232.264 255.998  1.00 31.31           C  
ATOM    217  C   VAL A  40     216.063 232.105 257.138  1.00 31.31           C  
ATOM    218  O   VAL A  40     215.879 231.264 258.023  1.00 31.31           O  
ATOM    219  CB  VAL A  40     215.443 231.411 254.773  1.00 31.31           C  
ATOM    220  CG1 VAL A  40     214.354 231.493 253.717  1.00 31.31           C  
ATOM    221  CG2 VAL A  40     216.780 231.828 254.199  1.00 31.31           C  
ATOM    222  N   PHE A  41     217.128 232.914 257.148  1.00 28.67           N  
ATOM    223  CA  PHE A  41     218.079 232.852 258.251  1.00 28.67           C  
ATOM    224  C   PHE A  41     217.418 233.243 259.565  1.00 28.67           C  
ATOM    225  O   PHE A  41     217.593 232.564 260.583  1.00 28.67           O  
ATOM    226  CB  PHE A  41     219.276 233.754 257.954  1.00 28.67           C  
ATOM    227  CG  PHE A  41     220.332 233.730 259.015  1.00 28.67           C  
ATOM    228  CD1 PHE A  41     220.863 232.532 259.457  1.00 28.67           C  
ATOM    229  CD2 PHE A  41     220.808 234.909 259.561  1.00 28.67           C  
ATOM    230  CE1 PHE A  41     221.838 232.509 260.431  1.00 28.67           C  
ATOM    231  CE2 PHE A  41     221.784 234.893 260.534  1.00 28.67           C  
ATOM    232  CZ  PHE A  41     222.300 233.692 260.970  1.00 28.67           C  
ATOM    233  N   GLY A  42     216.633 234.321 259.558  1.00 30.34           N  
ATOM    234  CA  GLY A  42     215.936 234.723 260.766  1.00 30.34           C  
ATOM    235  C   GLY A  42     214.909 233.703 261.214  1.00 30.34           C  
ATOM    236  O   GLY A  42     214.750 233.450 262.410  1.00 30.34           O  
ATOM    237  N   GLY A  43     214.194 233.106 260.261  1.00 30.18           N  
ATOM    238  CA  GLY A  43     213.223 232.087 260.615  1.00 30.18           C  
ATOM    239  C   GLY A  43     213.869 230.857 261.222  1.00 30.18           C  
ATOM    240  O   GLY A  43     213.373 230.308 262.208  1.00 30.18           O  
ATOM    241  N   THR A  44     214.985 230.409 260.642  1.00 30.32           N  
ATOM    242  CA  THR A  44     215.705 229.275 261.208  1.00 30.32           C  
ATOM    243  C   THR A  44     216.248 229.607 262.589  1.00 30.32           C  
ATOM    244  O   THR A  44     216.210 228.769 263.495  1.00 30.32           O  
ATOM    245  CB  THR A  44     216.837 228.846 260.277  1.00 30.32           C  
ATOM    246  OG1 THR A  44     217.609 229.992 259.898  1.00 30.32           O  
ATOM    247  CG2 THR A  44     216.274 228.178 259.033  1.00 30.32           C  
ATOM    248  N   LEU A  45     216.757 230.827 262.768  1.00 30.19           N  
ATOM    249  CA  LEU A  45     217.198 231.260 264.091  1.00 30.19           C  
ATOM    250  C   LEU A  45     216.063 231.184 265.098  1.00 30.19           C  
ATOM    251  O   LEU A  45     216.219 230.622 266.187  1.00 30.19           O  
ATOM    252  CB  LEU A  45     217.742 232.683 264.019  1.00 30.19           C  
ATOM    253  CG  LEU A  45     219.131 232.878 263.429  1.00 30.19           C  
ATOM    254  CD1 LEU A  45     219.286 234.312 262.974  1.00 30.19           C  
ATOM    255  CD2 LEU A  45     220.183 232.529 264.456  1.00 30.19           C  
ATOM    256  N   GLN A  46     214.906 231.747 264.750  1.00 31.13           N  
ATOM    257  CA  GLN A  46     213.794 231.789 265.692  1.00 31.13           C  
ATOM    258  C   GLN A  46     213.285 230.393 266.019  1.00 31.13           C  
ATOM    259  O   GLN A  46     213.024 230.080 267.185  1.00 31.13           O  
ATOM    260  CB  GLN A  46     212.666 232.649 265.133  1.00 31.13           C  
ATOM    261  CG  GLN A  46     211.450 232.704 266.034  1.00 31.13           C  
ATOM    262  CD  GLN A  46     210.286 233.418 265.392  1.00 31.13           C  
ATOM    263  OE1 GLN A  46     210.373 233.867 264.251  1.00 31.13           O  
ATOM    264  NE2 GLN A  46     209.183 233.525 266.121  1.00 31.13           N  
ATOM    265  N   VAL A  47     213.134 229.537 265.008  1.00 32.25           N  
ATOM    266  CA  VAL A  47     212.585 228.209 265.261  1.00 32.25           C  
ATOM    267  C   VAL A  47     213.586 227.349 266.024  1.00 32.25           C  
ATOM    268  O   VAL A  47     213.209 226.586 266.921  1.00 32.25           O  
ATOM    269  CB  VAL A  47     212.133 227.544 263.947  1.00 32.25           C  
ATOM    270  CG1 VAL A  47     213.309 227.284 263.026  1.00 32.25           C  
ATOM    271  CG2 VAL A  47     211.397 226.251 264.239  1.00 32.25           C  
ATOM    272  N   THR A  48     214.873 227.448 265.686  1.00 29.91           N  
ATOM    273  CA  THR A  48     215.871 226.602 266.331  1.00 29.91           C  
ATOM    274  C   THR A  48     216.094 227.025 267.777  1.00 29.91           C  
ATOM    275  O   THR A  48     216.077 226.187 268.686  1.00 29.91           O  
ATOM    276  CB  THR A  48     217.178 226.638 265.541  1.00 29.91           C  
ATOM    277  OG1 THR A  48     216.896 226.469 264.147  1.00 29.91           O  
ATOM    278  CG2 THR A  48     218.100 225.519 265.995  1.00 29.91           C  
ATOM    279  N   GLN A  49     216.292 228.320 268.016  1.00 31.70           N  
ATOM    280  CA  GLN A  49     216.348 228.817 269.390  1.00 31.70           C  
ATOM    281  C   GLN A  49     215.942 230.282 269.403  1.00 31.70           C  
ATOM    282  O   GLN A  49     216.613 231.127 268.804  1.00 31.70           O  
ATOM    283  CB  GLN A  49     217.743 228.610 270.013  1.00 31.70           C  
ATOM    284  CG  GLN A  49     218.878 229.500 269.512  1.00 31.70           C  
ATOM    285  CD  GLN A  49     219.377 229.115 268.142  1.00 31.70           C  
ATOM    286  OE1 GLN A  49     219.069 228.040 267.640  1.00 31.70           O  
ATOM    287  NE2 GLN A  49     220.164 229.990 267.532  1.00 31.70           N  
ATOM    288  N   ASP A  50     214.823 230.577 270.053  1.00 34.53           N  
ATOM    289  CA  ASP A  50     214.406 231.951 270.296  1.00 34.53           C  
ATOM    290  C   ASP A  50     213.897 232.079 271.719  1.00 34.53           C  
ATOM    291  O   ASP A  50     212.883 232.733 271.986  1.00 34.53           O  
ATOM    292  CB  ASP A  50     213.350 232.400 269.289  1.00 34.53           C  
ATOM    293  CG  ASP A  50     213.196 233.903 269.243  1.00 34.53           C  
ATOM    294  OD1 ASP A  50     214.220 234.603 269.099  1.00 34.53           O  
ATOM    295  OD2 ASP A  50     212.048 234.383 269.344  1.00 34.53           O  
ATOM    296  N   LYS A  51     214.598 231.444 272.649  1.00 24.69           N  
ATOM    297  CA  LYS A  51     214.200 231.457 274.043  1.00 24.69           C  
ATOM    298  C   LYS A  51     214.404 232.842 274.640  1.00 24.69           C  
ATOM    299  O   LYS A  51     215.102 233.694 274.087  1.00 24.69           O  
ATOM    300  CB  LYS A  51     215.004 230.423 274.830  1.00 24.69           C  
ATOM    301  CG  LYS A  51     216.479 230.765 274.942  1.00 24.69           C  
ATOM    302  CD  LYS A  51     217.326 229.528 275.166  1.00 24.69           C  
ATOM    303  CE  LYS A  51     217.313 228.633 273.942  1.00 24.69           C  
ATOM    304  NZ  LYS A  51     218.237 227.476 274.086  1.00 24.69           N  
ATOM    305  N   MET A  52     213.772 233.065 275.786  1.00 25.06           N  
ATOM    306  CA  MET A  52     213.973 234.283 276.565  1.00 25.06           C  
ATOM    307  C   MET A  52     214.265 233.843 277.994  1.00 25.06           C  
ATOM    308  O   MET A  52     213.357 233.429 278.717  1.00 25.06           O  
ATOM    309  CB  MET A  52     212.765 235.204 276.486  1.00 25.06           C  
ATOM    310  CG  MET A  52     213.142 236.660 276.310  1.00 25.06           C  
ATOM    311  SD  MET A  52     211.733 237.719 275.963  1.00 25.06           S  
ATOM    312  CE  MET A  52     210.775 237.475 277.449  1.00 25.06           C  
ATOM    313  N   ILE A  53     215.527 233.941 278.394  1.00 23.62           N  
ATOM    314  CA  ILE A  53     215.970 233.427 279.685  1.00 23.62           C  
ATOM    315  C   ILE A  53     215.597 234.448 280.753  1.00 23.62           C  
ATOM    316  O   ILE A  53     216.225 235.501 280.854  1.00 23.62           O  
ATOM    317  CB  ILE A  53     217.475 233.151 279.684  1.00 23.62           C  
ATOM    318  CG1 ILE A  53     217.861 232.345 278.445  1.00 23.62           C  
ATOM    319  CG2 ILE A  53     217.877 232.418 280.944  1.00 23.62           C  
ATOM    320  CD1 ILE A  53     219.344 232.137 278.297  1.00 23.62           C  
ATOM    321  N   CYS A  54     214.563 234.154 281.536  1.00 25.37           N  
ATOM    322  CA  CYS A  54     214.057 235.084 282.533  1.00 25.37           C  
ATOM    323  C   CYS A  54     214.503 234.659 283.924  1.00 25.37           C  
ATOM    324  O   CYS A  54     214.637 233.466 284.207  1.00 25.37           O  
ATOM    325  CB  CYS A  54     212.531 235.174 282.500  1.00 25.37           C  
ATOM    326  SG  CYS A  54     211.789 235.635 280.917  1.00 25.37           S  
ATOM    327  N   LEU A  55     214.724 235.644 284.790  1.00 24.48           N  
ATOM    328  CA  LEU A  55     215.109 235.410 286.167  1.00 24.48           C  
ATOM    329  C   LEU A  55     214.296 236.342 287.056  1.00 24.48           C  
ATOM    330  O   LEU A  55     214.260 237.558 286.806  1.00 24.48           O  
ATOM    331  CB  LEU A  55     216.606 235.655 286.362  1.00 24.48           C  
ATOM    332  CG  LEU A  55     217.424 234.516 286.955  1.00 24.48           C  
ATOM    333  CD1 LEU A  55     217.327 233.301 286.066  1.00 24.48           C  
ATOM    334  CD2 LEU A  55     218.864 234.952 287.111  1.00 24.48           C  
ATOM    335  N   PRO A  56     213.616 235.827 288.073  1.00 27.03           N  
ATOM    336  CA  PRO A  56     212.913 236.712 289.003  1.00 27.03           C  
ATOM    337  C   PRO A  56     213.891 237.538 289.818  1.00 27.03           C  
ATOM    338  O   PRO A  56     215.027 237.131 290.061  1.00 27.03           O  
ATOM    339  CB  PRO A  56     212.133 235.741 289.892  1.00 27.03           C  
ATOM    340  CG  PRO A  56     212.923 234.482 289.844  1.00 27.03           C  
ATOM    341  CD  PRO A  56     213.485 234.412 288.453  1.00 27.03           C  
ATOM    342  N   CYS A  57     213.442 238.721 290.230  1.00 34.32           N  
ATOM    343  CA  CYS A  57     214.242 239.598 291.073  1.00 34.32           C  
ATOM    344  C   CYS A  57     213.498 239.863 292.372  1.00 34.32           C  
ATOM    345  O   CYS A  57     212.291 240.128 292.361  1.00 34.32           O  
ATOM    346  CB  CYS A  57     214.579 240.905 290.353  1.00 34.32           C  
ATOM    347  SG  CYS A  57     213.182 241.839 289.719  1.00 34.32           S  
ATOM    348  N   LYS A  58     214.224 239.781 293.489  1.00 39.81           N  
ATOM    349  CA  LYS A  58     213.595 239.861 294.803  1.00 39.81           C  
ATOM    350  C   LYS A  58     212.979 241.231 295.053  1.00 39.81           C  
ATOM    351  O   LYS A  58     211.836 241.330 295.512  1.00 39.81           O  
ATOM    352  CB  LYS A  58     214.620 239.537 295.888  1.00 39.81           C  
ATOM    353  CG  LYS A  58     215.258 238.163 295.766  1.00 39.81           C  
ATOM    354  CD  LYS A  58     214.343 237.076 296.297  1.00 39.81           C  
ATOM    355  CE  LYS A  58     215.091 235.765 296.451  1.00 39.81           C  
ATOM    356  NZ  LYS A  58     214.274 234.737 297.152  1.00 39.81           N  
ATOM    357  N   TRP A  59     213.711 242.296 294.748  1.00 49.46           N  
ATOM    358  CA  TRP A  59     213.302 243.654 295.079  1.00 49.46           C  
ATOM    359  C   TRP A  59     212.683 244.317 293.857  1.00 49.46           C  
ATOM    360  O   TRP A  59     213.272 244.304 292.773  1.00 49.46           O  
ATOM    361  CB  TRP A  59     214.494 244.468 295.586  1.00 49.46           C  
ATOM    362  CG  TRP A  59     215.276 243.754 296.645  1.00 49.46           C  
ATOM    363  CD1 TRP A  59     214.928 243.595 297.954  1.00 49.46           C  
ATOM    364  CD2 TRP A  59     216.538 243.096 296.482  1.00 49.46           C  
ATOM    365  NE1 TRP A  59     215.895 242.879 298.617  1.00 49.46           N  
ATOM    366  CE2 TRP A  59     216.895 242.561 297.736  1.00 49.46           C  
ATOM    367  CE3 TRP A  59     217.402 242.908 295.399  1.00 49.46           C  
ATOM    368  CZ2 TRP A  59     218.077 241.851 297.935  1.00 49.46           C  
ATOM    369  CZ3 TRP A  59     218.576 242.203 295.600  1.00 49.46           C  
ATOM    370  CH2 TRP A  59     218.902 241.684 296.858  1.00 49.46           C  
ATOM    371  N   VAL A  60     211.500 244.897 294.041  1.00 60.80           N  
ATOM    372  CA  VAL A  60     210.736 245.507 292.961  1.00 60.80           C  
ATOM    373  C   VAL A  60     210.634 247.003 293.214  1.00 60.80           C  
ATOM    374  O   VAL A  60     210.279 247.435 294.317  1.00 60.80           O  
ATOM    375  CB  VAL A  60     209.330 244.886 292.840  1.00 60.80           C  
ATOM    376  CG1 VAL A  60     208.670 245.324 291.542  1.00 60.80           C  
ATOM    377  CG2 VAL A  60     209.407 243.373 292.934  1.00 60.80           C  
ATOM    378  N   THR A  61     210.944 247.792 292.188  1.00 74.31           N  
ATOM    379  CA  THR A  61     210.833 249.249 292.246  1.00 74.31           C  
ATOM    380  C   THR A  61     209.931 249.690 291.097  1.00 74.31           C  
ATOM    381  O   THR A  61     210.414 249.990 290.001  1.00 74.31           O  
ATOM    382  CB  THR A  61     212.202 249.918 292.167  1.00 74.31           C  
ATOM    383  OG1 THR A  61     212.904 249.442 291.012  1.00 74.31           O  
ATOM    384  CG2 THR A  61     213.016 249.613 293.416  1.00 74.31           C  
ATOM    385  N   LYS A  62     208.623 249.725 291.357  1.00 82.18           N  
ATOM    386  CA  LYS A  62     207.616 250.122 290.373  1.00 82.18           C  
ATOM    387  C   LYS A  62     207.704 249.246 289.120  1.00 82.18           C  
ATOM    388  O   LYS A  62     208.009 249.709 288.018  1.00 82.18           O  
ATOM    389  CB  LYS A  62     207.740 251.610 290.029  1.00 82.18           C  
ATOM    390  CG  LYS A  62     206.528 252.175 289.309  1.00 82.18           C  
ATOM    391  CD  LYS A  62     205.266 251.983 290.133  1.00 82.18           C  
ATOM    392  CE  LYS A  62     204.024 252.328 289.331  1.00 82.18           C  
ATOM    393  NZ  LYS A  62     203.856 251.420 288.163  1.00 82.18           N  
ATOM    394  N   ASP A  63     207.439 247.954 289.320  1.00 78.23           N  
ATOM    395  CA  ASP A  63     207.427 246.964 288.241  1.00 78.23           C  
ATOM    396  C   ASP A  63     208.751 246.948 287.482  1.00 78.23           C  
ATOM    397  O   ASP A  63     208.792 246.829 286.256  1.00 78.23           O  
ATOM    398  CB  ASP A  63     206.255 247.204 287.289  1.00 78.23           C  
ATOM    399  CG  ASP A  63     204.916 246.921 287.934  1.00 78.23           C  
ATOM    400  OD1 ASP A  63     204.865 246.072 288.848  1.00 78.23           O  
ATOM    401  OD2 ASP A  63     203.913 247.546 287.527  1.00 78.23           O  
ATOM    402  N   SER A  64     209.847 247.073 288.225  1.00 78.51           N  
ATOM    403  CA  SER A  64     211.177 247.027 287.639  1.00 78.51           C  
ATOM    404  C   SER A  64     212.160 246.598 288.716  1.00 78.51           C  
ATOM    405  O   SER A  64     212.061 247.039 289.863  1.00 78.51           O  
ATOM    406  CB  SER A  64     211.582 248.385 287.052  1.00 78.51           C  
ATOM    407  OG  SER A  64     212.877 248.326 286.481  1.00 78.51           O  
ATOM    408  N   CYS A  65     213.099 245.734 288.339  1.00 65.09           N  
ATOM    409  CA  CYS A  65     214.077 245.233 289.293  1.00 65.09           C  
ATOM    410  C   CYS A  65     214.976 246.366 289.767  1.00 65.09           C  
ATOM    411  O   CYS A  65     215.415 247.200 288.968  1.00 65.09           O  
ATOM    412  CB  CYS A  65     214.906 244.117 288.663  1.00 65.09           C  
ATOM    413  SG  CYS A  65     213.929 242.725 288.049  1.00 65.09           S  
ATOM    414  N   ASN A  66     215.244 246.399 291.073  1.00 72.92           N  
ATOM    415  CA  ASN A  66     216.039 247.481 291.639  1.00 72.92           C  
ATOM    416  C   ASN A  66     217.493 247.426 291.192  1.00 72.92           C  
ATOM    417  O   ASN A  66     218.114 248.478 291.005  1.00 72.92           O  
ATOM    418  CB  ASN A  66     215.962 247.448 293.165  1.00 72.92           C  
ATOM    419  CG  ASN A  66     216.521 248.706 293.805  1.00 72.92           C  
ATOM    420  OD1 ASN A  66     216.583 249.762 293.176  1.00 72.92           O  
ATOM    421  ND2 ASN A  66     216.928 248.597 295.064  1.00 72.92           N  
ATOM    422  N   ASP A  67     218.043 246.223 291.014  1.00 70.48           N  
ATOM    423  CA  ASP A  67     219.428 246.026 290.584  1.00 70.48           C  
ATOM    424  C   ASP A  67     220.403 246.771 291.501  1.00 70.48           C  
ATOM    425  O   ASP A  67     221.348 247.423 291.057  1.00 70.48           O  
ATOM    426  CB  ASP A  67     219.612 246.451 289.122  1.00 70.48           C  
ATOM    427  CG  ASP A  67     218.801 245.602 288.163  1.00 70.48           C  
ATOM    428  OD1 ASP A  67     218.603 244.401 288.447  1.00 70.48           O  
ATOM    429  OD2 ASP A  67     218.362 246.137 287.121  1.00 70.48           O  
ATOM    430  N   SER A  68     220.153 246.657 292.801  1.00 69.91           N  
ATOM    431  CA  SER A  68     220.986 247.318 293.797  1.00 69.91           C  
ATOM    432  C   SER A  68     222.126 246.413 294.247  1.00 69.91           C  
ATOM    433  O   SER A  68     221.913 245.450 294.984  1.00 69.91           O  
ATOM    434  CB  SER A  68     220.147 247.742 295.002  1.00 69.91           C  
ATOM    435  OG  SER A  68     219.544 246.619 295.621  1.00 69.91           O  
ATOM    436  N   THR A  92     231.146 235.906 304.346  1.00 56.52           N  
ATOM    437  CA  THR A  92     231.969 237.038 303.938  1.00 56.52           C  
ATOM    438  C   THR A  92     231.995 237.171 302.419  1.00 56.52           C  
ATOM    439  O   THR A  92     231.651 238.218 301.872  1.00 56.52           O  
ATOM    440  CB  THR A  92     233.410 236.904 304.458  1.00 56.52           C  
ATOM    441  OG1 THR A  92     233.396 236.798 305.887  1.00 56.52           O  
ATOM    442  CG2 THR A  92     234.236 238.116 304.052  1.00 56.52           C  
ATOM    443  N   GLY A  93     232.408 236.103 301.743  1.00 49.83           N  
ATOM    444  CA  GLY A  93     232.459 236.088 300.302  1.00 49.83           C  
ATOM    445  C   GLY A  93     231.076 236.047 299.686  1.00 49.83           C  
ATOM    446  O   GLY A  93     230.089 235.694 300.340  1.00 49.83           O  
ATOM    447  N   PRO A  94     230.978 236.412 298.411  1.00 39.33           N  
ATOM    448  CA  PRO A  94     229.677 236.390 297.738  1.00 39.33           C  
ATOM    449  C   PRO A  94     229.147 234.974 297.596  1.00 39.33           C  
ATOM    450  O   PRO A  94     229.905 234.005 297.513  1.00 39.33           O  
ATOM    451  CB  PRO A  94     229.977 237.012 296.371  1.00 39.33           C  
ATOM    452  CG  PRO A  94     231.419 236.725 296.145  1.00 39.33           C  
ATOM    453  CD  PRO A  94     232.067 236.796 297.498  1.00 39.33           C  
ATOM    454  N   THR A  95     227.821 234.863 297.582  1.00 35.59           N  
ATOM    455  CA  THR A  95     227.156 233.580 297.421  1.00 35.59           C  
ATOM    456  C   THR A  95     225.959 233.755 296.498  1.00 35.59           C  
ATOM    457  O   THR A  95     225.465 234.864 296.293  1.00 35.59           O  
ATOM    458  CB  THR A  95     226.703 232.998 298.763  1.00 35.59           C  
ATOM    459  OG1 THR A  95     226.158 231.690 298.556  1.00 35.59           O  
ATOM    460  CG2 THR A  95     225.645 233.888 299.398  1.00 35.59           C  
ATOM    461  N   GLY A  96     225.497 232.640 295.944  1.00 29.78           N  
ATOM    462  CA  GLY A  96     224.387 232.678 295.019  1.00 29.78           C  
ATOM    463  C   GLY A  96     223.086 233.048 295.698  1.00 29.78           C  
ATOM    464  O   GLY A  96     222.960 233.070 296.922  1.00 29.78           O  
ATOM    465  N   ILE A  97     222.090 233.354 294.871  1.00 28.68           N  
ATOM    466  CA  ILE A  97     220.766 233.750 295.336  1.00 28.68           C  
ATOM    467  C   ILE A  97     219.819 232.578 295.128  1.00 28.68           C  
ATOM    468  O   ILE A  97     219.761 232.007 294.033  1.00 28.68           O  
ATOM    469  CB  ILE A  97     220.267 235.008 294.609  1.00 28.68           C  
ATOM    470  CG1 ILE A  97     221.190 236.186 294.908  1.00 28.68           C  
ATOM    471  CG2 ILE A  97     218.847 235.332 295.024  1.00 28.68           C  
ATOM    472  CD1 ILE A  97     220.767 237.472 294.251  1.00 28.68           C  
ATOM    473  N   LYS A  98     219.087 232.217 296.176  1.00 31.14           N  
ATOM    474  CA  LYS A  98     218.197 231.059 296.160  1.00 31.14           C  
ATOM    475  C   LYS A  98     216.801 231.538 295.784  1.00 31.14           C  
ATOM    476  O   LYS A  98     216.184 232.317 296.512  1.00 31.14           O  
ATOM    477  CB  LYS A  98     218.199 230.361 297.515  1.00 31.14           C  
ATOM    478  CG  LYS A  98     219.580 230.056 298.061  1.00 31.14           C  
ATOM    479  CD  LYS A  98     220.175 228.822 297.411  1.00 31.14           C  
ATOM    480  CE  LYS A  98     219.368 227.582 297.750  1.00 31.14           C  
ATOM    481  NZ  LYS A  98     219.983 226.343 297.202  1.00 31.14           N  
ATOM    482  N   TYR A  99     216.303 231.073 294.637  1.00 28.30           N  
ATOM    483  CA  TYR A  99     214.956 231.423 294.208  1.00 28.30           C  
ATOM    484  C   TYR A  99     213.934 230.342 294.527  1.00 28.30           C  
ATOM    485  O   TYR A  99     212.734 230.635 294.547  1.00 28.30           O  
ATOM    486  CB  TYR A  99     214.932 231.709 292.707  1.00 28.30           C  
ATOM    487  CG  TYR A  99     215.654 232.973 292.315  1.00 28.30           C  
ATOM    488  CD1 TYR A  99     215.235 234.203 292.791  1.00 28.30           C  
ATOM    489  CD2 TYR A  99     216.744 232.937 291.462  1.00 28.30           C  
ATOM    490  CE1 TYR A  99     215.884 235.355 292.439  1.00 28.30           C  
ATOM    491  CE2 TYR A  99     217.399 234.090 291.103  1.00 28.30           C  
ATOM    492  CZ  TYR A  99     216.962 235.295 291.597  1.00 28.30           C  
ATOM    493  OH  TYR A  99     217.600 236.458 291.251  1.00 28.30           O  
ATOM    494  N   ASP A 100     214.379 229.110 294.777  1.00 32.38           N  
ATOM    495  CA  ASP A 100     213.490 227.975 295.030  1.00 32.38           C  
ATOM    496  C   ASP A 100     212.522 227.746 293.874  1.00 32.38           C  
ATOM    497  O   ASP A 100     211.368 227.366 294.083  1.00 32.38           O  
ATOM    498  CB  ASP A 100     212.721 228.143 296.343  1.00 32.38           C  
ATOM    499  CG  ASP A 100     213.595 227.929 297.559  1.00 32.38           C  
ATOM    500  OD1 ASP A 100     214.801 227.664 297.383  1.00 32.38           O  
ATOM    501  OD2 ASP A 100     213.076 228.028 298.691  1.00 32.38           O  
ATOM    502  N   LEU A 101     212.984 227.977 292.652  1.00 23.68           N  
ATOM    503  CA  LEU A 101     212.221 227.693 291.446  1.00 23.68           C  
ATOM    504  C   LEU A 101     212.866 226.525 290.717  1.00 23.68           C  
ATOM    505  O   LEU A 101     214.055 226.577 290.388  1.00 23.68           O  
ATOM    506  CB  LEU A 101     212.163 228.911 290.524  1.00 23.68           C  
ATOM    507  CG  LEU A 101     211.293 230.092 290.941  1.00 23.68           C  
ATOM    508  CD1 LEU A 101     211.249 231.114 289.826  1.00 23.68           C  
ATOM    509  CD2 LEU A 101     209.899 229.615 291.281  1.00 23.68           C  
ATOM    510  N   ASP A 102     212.086 225.479 290.467  1.00 27.58           N  
ATOM    511  CA  ASP A 102     212.586 224.355 289.692  1.00 27.58           C  
ATOM    512  C   ASP A 102     212.627 224.727 288.211  1.00 27.58           C  
ATOM    513  O   ASP A 102     212.175 225.796 287.798  1.00 27.58           O  
ATOM    514  CB  ASP A 102     211.732 223.116 289.940  1.00 27.58           C  
ATOM    515  CG  ASP A 102     210.256 223.408 289.864  1.00 27.58           C  
ATOM    516  OD1 ASP A 102     209.907 224.572 289.598  1.00 27.58           O  
ATOM    517  OD2 ASP A 102     209.447 222.482 290.078  1.00 27.58           O  
ATOM    518  N   ARG A 103     213.183 223.824 287.403  1.00 29.71           N  
ATOM    519  CA  ARG A 103     213.430 224.132 285.998  1.00 29.71           C  
ATOM    520  C   ARG A 103     212.136 224.416 285.247  1.00 29.71           C  
ATOM    521  O   ARG A 103     212.085 225.328 284.412  1.00 29.71           O  
ATOM    522  CB  ARG A 103     214.186 222.979 285.343  1.00 29.71           C  
ATOM    523  CG  ARG A 103     214.451 223.159 283.863  1.00 29.71           C  
ATOM    524  CD  ARG A 103     215.219 221.970 283.318  1.00 29.71           C  
ATOM    525  NE  ARG A 103     215.288 221.974 281.863  1.00 29.71           N  
ATOM    526  CZ  ARG A 103     215.879 221.031 281.143  1.00 29.71           C  
ATOM    527  NH1 ARG A 103     216.475 219.997 281.715  1.00 29.71           N  
ATOM    528  NH2 ARG A 103     215.874 221.128 279.817  1.00 29.71           N  
ATOM    529  N   HIS A 104     211.082 223.652 285.527  1.00 29.79           N  
ATOM    530  CA  HIS A 104     209.845 223.822 284.773  1.00 29.79           C  
ATOM    531  C   HIS A 104     209.181 225.158 285.069  1.00 29.79           C  
ATOM    532  O   HIS A 104     208.539 225.733 284.186  1.00 29.79           O  
ATOM    533  CB  HIS A 104     208.882 222.676 285.064  1.00 29.79           C  
ATOM    534  CG  HIS A 104     208.296 222.064 283.834  1.00 29.79           C  
ATOM    535  ND1 HIS A 104     209.044 221.325 282.945  1.00 29.79           N  
ATOM    536  CD2 HIS A 104     207.037 222.089 283.336  1.00 29.79           C  
ATOM    537  CE1 HIS A 104     208.271 220.915 281.956  1.00 29.79           C  
ATOM    538  NE2 HIS A 104     207.048 221.363 282.170  1.00 29.79           N  
ATOM    539  N   GLN A 105     209.314 225.668 286.293  1.00 25.40           N  
ATOM    540  CA  GLN A 105     208.790 226.999 286.578  1.00 25.40           C  
ATOM    541  C   GLN A 105     209.544 228.061 285.793  1.00 25.40           C  
ATOM    542  O   GLN A 105     208.945 229.029 285.309  1.00 25.40           O  
ATOM    543  CB  GLN A 105     208.852 227.283 288.076  1.00 25.40           C  
ATOM    544  CG  GLN A 105     207.742 226.613 288.861  1.00 25.40           C  
ATOM    545  CD  GLN A 105     207.863 226.833 290.351  1.00 25.40           C  
ATOM    546  OE1 GLN A 105     207.237 227.732 290.908  1.00 25.40           O  
ATOM    547  NE2 GLN A 105     208.664 226.008 291.007  1.00 25.40           N  
ATOM    548  N   TYR A 106     210.859 227.897 285.650  1.00 21.25           N  
ATOM    549  CA  TYR A 106     211.620 228.805 284.800  1.00 21.25           C  
ATOM    550  C   TYR A 106     211.157 228.720 283.352  1.00 21.25           C  
ATOM    551  O   TYR A 106     211.019 229.745 282.681  1.00 21.25           O  
ATOM    552  CB  TYR A 106     213.112 228.506 284.903  1.00 21.25           C  
ATOM    553  CG  TYR A 106     213.774 229.048 286.146  1.00 21.25           C  
ATOM    554  CD1 TYR A 106     213.877 230.413 286.362  1.00 21.25           C  
ATOM    555  CD2 TYR A 106     214.320 228.195 287.092  1.00 21.25           C  
ATOM    556  CE1 TYR A 106     214.490 230.910 287.491  1.00 21.25           C  
ATOM    557  CE2 TYR A 106     214.932 228.685 288.221  1.00 21.25           C  
ATOM    558  CZ  TYR A 106     215.015 230.042 288.417  1.00 21.25           C  
ATOM    559  OH  TYR A 106     215.629 230.533 289.545  1.00 21.25           O  
ATOM    560  N   ASN A 107     210.912 227.508 282.849  1.00 23.97           N  
ATOM    561  CA  ASN A 107     210.426 227.382 281.478  1.00 23.97           C  
ATOM    562  C   ASN A 107     209.063 228.040 281.314  1.00 23.97           C  
ATOM    563  O   ASN A 107     208.796 228.694 280.298  1.00 23.97           O  
ATOM    564  CB  ASN A 107     210.358 225.913 281.068  1.00 23.97           C  
ATOM    565  CG  ASN A 107     211.723 225.318 280.817  1.00 23.97           C  
ATOM    566  OD1 ASN A 107     212.705 226.038 280.652  1.00 23.97           O  
ATOM    567  ND2 ASN A 107     211.790 223.995 280.777  1.00 23.97           N  
ATOM    568  N   TYR A 108     208.185 227.880 282.303  1.00 17.66           N  
ATOM    569  CA  TYR A 108     206.869 228.504 282.235  1.00 17.66           C  
ATOM    570  C   TYR A 108     206.969 230.023 282.241  1.00 17.66           C  
ATOM    571  O   TYR A 108     206.283 230.696 281.463  1.00 17.66           O  
ATOM    572  CB  TYR A 108     206.000 228.024 283.394  1.00 17.66           C  
ATOM    573  CG  TYR A 108     204.570 228.493 283.319  1.00 17.66           C  
ATOM    574  CD1 TYR A 108     203.628 227.786 282.593  1.00 17.66           C  
ATOM    575  CD2 TYR A 108     204.159 229.639 283.979  1.00 17.66           C  
ATOM    576  CE1 TYR A 108     202.324 228.206 282.520  1.00 17.66           C  
ATOM    577  CE2 TYR A 108     202.852 230.068 283.911  1.00 17.66           C  
ATOM    578  CZ  TYR A 108     201.940 229.345 283.180  1.00 17.66           C  
ATOM    579  OH  TYR A 108     200.634 229.762 283.104  1.00 17.66           O  
ATOM    580  N   VAL A 109     207.807 230.589 283.112  1.00 23.81           N  
ATOM    581  CA  VAL A 109     207.918 232.046 283.123  1.00 23.81           C  
ATOM    582  C   VAL A 109     208.575 232.535 281.845  1.00 23.81           C  
ATOM    583  O   VAL A 109     208.244 233.616 281.349  1.00 23.81           O  
ATOM    584  CB  VAL A 109     208.657 232.561 284.372  1.00 23.81           C  
ATOM    585  CG1 VAL A 109     207.997 232.038 285.616  1.00 23.81           C  
ATOM    586  CG2 VAL A 109     210.122 232.189 284.347  1.00 23.81           C  
ATOM    587  N   ASP A 110     209.499 231.755 281.279  1.00 23.25           N  
ATOM    588  CA  ASP A 110     210.075 232.119 279.992  1.00 23.25           C  
ATOM    589  C   ASP A 110     209.004 232.171 278.918  1.00 23.25           C  
ATOM    590  O   ASP A 110     208.930 233.132 278.149  1.00 23.25           O  
ATOM    591  CB  ASP A 110     211.170 231.128 279.606  1.00 23.25           C  
ATOM    592  CG  ASP A 110     212.398 231.253 280.476  1.00 23.25           C  
ATOM    593  OD1 ASP A 110     212.388 232.094 281.399  1.00 23.25           O  
ATOM    594  OD2 ASP A 110     213.375 230.515 280.234  1.00 23.25           O  
ATOM    595  N   ALA A 111     208.142 231.152 278.872  1.00 29.45           N  
ATOM    596  CA  ALA A 111     207.075 231.130 277.878  1.00 29.45           C  
ATOM    597  C   ALA A 111     206.118 232.298 278.062  1.00 29.45           C  
ATOM    598  O   ALA A 111     205.739 232.957 277.087  1.00 29.45           O  
ATOM    599  CB  ALA A 111     206.318 229.807 277.951  1.00 29.45           C  
ATOM    600  N   VAL A 112     205.731 232.583 279.305  1.00 26.07           N  
ATOM    601  CA  VAL A 112     204.752 233.639 279.539  1.00 26.07           C  
ATOM    602  C   VAL A 112     205.341 235.005 279.216  1.00 26.07           C  
ATOM    603  O   VAL A 112     204.693 235.831 278.566  1.00 26.07           O  
ATOM    604  CB  VAL A 112     204.224 233.582 280.980  1.00 26.07           C  
ATOM    605  CG1 VAL A 112     203.312 234.763 281.241  1.00 26.07           C  
ATOM    606  CG2 VAL A 112     203.480 232.287 281.205  1.00 26.07           C  
ATOM    607  N   CYS A 113     206.570 235.273 279.661  1.00 27.38           N  
ATOM    608  CA  CYS A 113     207.201 236.546 279.335  1.00 27.38           C  
ATOM    609  C   CYS A 113     207.465 236.676 277.842  1.00 27.38           C  
ATOM    610  O   CYS A 113     207.401 237.783 277.297  1.00 27.38           O  
ATOM    611  CB  CYS A 113     208.501 236.707 280.122  1.00 27.38           C  
ATOM    612  SG  CYS A 113     208.284 237.073 281.878  1.00 27.38           S  
ATOM    613  N   TYR A 114     207.769 235.567 277.167  1.00 26.30           N  
ATOM    614  CA  TYR A 114     207.983 235.613 275.728  1.00 26.30           C  
ATOM    615  C   TYR A 114     206.692 235.924 274.986  1.00 26.30           C  
ATOM    616  O   TYR A 114     206.697 236.689 274.015  1.00 26.30           O  
ATOM    617  CB  TYR A 114     208.569 234.285 275.256  1.00 26.30           C  
ATOM    618  CG  TYR A 114     208.870 234.229 273.783  1.00 26.30           C  
ATOM    619  CD1 TYR A 114     210.074 234.696 273.288  1.00 26.30           C  
ATOM    620  CD2 TYR A 114     207.958 233.691 272.890  1.00 26.30           C  
ATOM    621  CE1 TYR A 114     210.358 234.643 271.945  1.00 26.30           C  
ATOM    622  CE2 TYR A 114     208.235 233.634 271.542  1.00 26.30           C  
ATOM    623  CZ  TYR A 114     209.437 234.112 271.077  1.00 26.30           C  
ATOM    624  OH  TYR A 114     209.722 234.059 269.734  1.00 26.30           O  
ATOM    625  N   GLU A 115     205.578 235.341 275.420  1.00 28.88           N  
ATOM    626  CA  GLU A 115     204.341 235.502 274.667  1.00 28.88           C  
ATOM    627  C   GLU A 115     203.619 236.794 275.025  1.00 28.88           C  
ATOM    628  O   GLU A 115     202.907 237.357 274.186  1.00 28.88           O  
ATOM    629  CB  GLU A 115     203.433 234.295 274.892  1.00 28.88           C  
ATOM    630  CG  GLU A 115     202.527 233.981 273.717  1.00 28.88           C  
ATOM    631  CD  GLU A 115     201.286 234.845 273.686  1.00 28.88           C  
ATOM    632  OE1 GLU A 115     200.842 235.291 274.763  1.00 28.88           O  
ATOM    633  OE2 GLU A 115     200.752 235.082 272.583  1.00 28.88           O  
ATOM    634  N   ASN A 116     203.792 237.291 276.246  1.00 24.80           N  
ATOM    635  CA  ASN A 116     203.036 238.448 276.711  1.00 24.80           C  
ATOM    636  C   ASN A 116     203.837 239.740 276.723  1.00 24.80           C  
ATOM    637  O   ASN A 116     203.287 240.800 276.415  1.00 24.80           O  
ATOM    638  CB  ASN A 116     202.490 238.191 278.117  1.00 24.80           C  
ATOM    639  CG  ASN A 116     201.447 237.100 278.143  1.00 24.80           C  
ATOM    640  OD1 ASN A 116     201.409 236.247 277.261  1.00 24.80           O  
ATOM    641  ND2 ASN A 116     200.591 237.122 279.156  1.00 24.80           N  
ATOM    642  N   ARG A 117     205.122 239.694 277.073  1.00 27.71           N  
ATOM    643  CA  ARG A 117     205.880 240.913 277.325  1.00 27.71           C  
ATOM    644  C   ARG A 117     207.093 241.060 276.416  1.00 27.71           C  
ATOM    645  O   ARG A 117     207.987 241.856 276.712  1.00 27.71           O  
ATOM    646  CB  ARG A 117     206.312 240.978 278.787  1.00 27.71           C  
ATOM    647  CG  ARG A 117     205.162 241.121 279.763  1.00 27.71           C  
ATOM    648  CD  ARG A 117     204.363 242.381 279.493  1.00 27.71           C  
ATOM    649  NE  ARG A 117     203.344 242.602 280.511  1.00 27.71           N  
ATOM    650  CZ  ARG A 117     202.139 242.050 280.494  1.00 27.71           C  
ATOM    651  NH1 ARG A 117     201.765 241.233 279.524  1.00 27.71           N  
ATOM    652  NH2 ARG A 117     201.286 242.322 281.479  1.00 27.71           N  
ATOM    653  N   LEU A 118     207.149 240.315 275.320  1.00 28.79           N  
ATOM    654  CA  LEU A 118     208.158 240.526 274.293  1.00 28.79           C  
ATOM    655  C   LEU A 118     207.483 241.141 273.079  1.00 28.79           C  
ATOM    656  O   LEU A 118     206.446 240.646 272.626  1.00 28.79           O  
ATOM    657  CB  LEU A 118     208.857 239.224 273.910  1.00 28.79           C  
ATOM    658  CG  LEU A 118     209.947 239.416 272.855  1.00 28.79           C  
ATOM    659  CD1 LEU A 118     210.962 240.448 273.315  1.00 28.79           C  
ATOM    660  CD2 LEU A 118     210.630 238.106 272.539  1.00 28.79           C  
ATOM    661  N   HIS A 119     208.067 242.220 272.565  1.00 31.71           N  
ATOM    662  CA  HIS A 119     207.431 242.965 271.489  1.00 31.71           C  
ATOM    663  C   HIS A 119     207.238 242.083 270.262  1.00 31.71           C  
ATOM    664  O   HIS A 119     208.123 241.312 269.885  1.00 31.71           O  
ATOM    665  CB  HIS A 119     208.263 244.192 271.132  1.00 31.71           C  
ATOM    666  CG  HIS A 119     207.528 245.185 270.295  1.00 31.71           C  
ATOM    667  ND1 HIS A 119     207.909 245.505 269.012  1.00 31.71           N  
ATOM    668  CD2 HIS A 119     206.423 245.925 270.556  1.00 31.71           C  
ATOM    669  CE1 HIS A 119     207.074 246.402 268.518  1.00 31.71           C  
ATOM    670  NE2 HIS A 119     206.163 246.674 269.436  1.00 31.71           N  
ATOM    671  N   TRP A 120     206.062 242.204 269.644  1.00 29.45           N  
ATOM    672  CA  TRP A 120     205.706 241.329 268.533  1.00 29.45           C  
ATOM    673  C   TRP A 120     206.689 241.451 267.382  1.00 29.45           C  
ATOM    674  O   TRP A 120     206.893 240.488 266.636  1.00 29.45           O  
ATOM    675  CB  TRP A 120     204.292 241.648 268.051  1.00 29.45           C  
ATOM    676  CG  TRP A 120     204.166 243.028 267.498  1.00 29.45           C  
ATOM    677  CD1 TRP A 120     203.831 244.157 268.182  1.00 29.45           C  
ATOM    678  CD2 TRP A 120     204.385 243.429 266.144  1.00 29.45           C  
ATOM    679  NE1 TRP A 120     203.824 245.237 267.337  1.00 29.45           N  
ATOM    680  CE2 TRP A 120     204.162 244.815 266.079  1.00 29.45           C  
ATOM    681  CE3 TRP A 120     204.748 242.750 264.980  1.00 29.45           C  
ATOM    682  CZ2 TRP A 120     204.287 245.533 264.895  1.00 29.45           C  
ATOM    683  CZ3 TRP A 120     204.873 243.464 263.808  1.00 29.45           C  
ATOM    684  CH2 TRP A 120     204.644 244.840 263.773  1.00 29.45           C  
ATOM    685  N   PHE A 121     207.299 242.625 267.217  1.00 28.46           N  
ATOM    686  CA  PHE A 121     208.281 242.800 266.155  1.00 28.46           C  
ATOM    687  C   PHE A 121     209.487 241.898 266.370  1.00 28.46           C  
ATOM    688  O   PHE A 121     209.957 241.249 265.430  1.00 28.46           O  
ATOM    689  CB  PHE A 121     208.710 244.263 266.071  1.00 28.46           C  
ATOM    690  CG  PHE A 121     209.535 244.578 264.865  1.00 28.46           C  
ATOM    691  CD1 PHE A 121     208.944 244.693 263.620  1.00 28.46           C  
ATOM    692  CD2 PHE A 121     210.901 244.755 264.972  1.00 28.46           C  
ATOM    693  CE1 PHE A 121     209.699 244.979 262.505  1.00 28.46           C  
ATOM    694  CE2 PHE A 121     211.663 245.045 263.860  1.00 28.46           C  
ATOM    695  CZ  PHE A 121     211.062 245.156 262.625  1.00 28.46           C  
ATOM    696  N   ALA A 122     209.979 241.814 267.608  1.00 25.33           N  
ATOM    697  CA  ALA A 122     211.121 240.950 267.886  1.00 25.33           C  
ATOM    698  C   ALA A 122     210.810 239.497 267.569  1.00 25.33           C  
ATOM    699  O   ALA A 122     211.671 238.776 267.056  1.00 25.33           O  
ATOM    700  CB  ALA A 122     211.544 241.087 269.347  1.00 25.33           C  
ATOM    701  N   LYS A 123     209.591 239.054 267.852  1.00 27.97           N  
ATOM    702  CA  LYS A 123     209.220 237.670 267.600  1.00 27.97           C  
ATOM    703  C   LYS A 123     208.984 237.386 266.122  1.00 27.97           C  
ATOM    704  O   LYS A 123     209.375 236.323 265.631  1.00 27.97           O  
ATOM    705  CB  LYS A 123     207.966 237.310 268.398  1.00 27.97           C  
ATOM    706  CG  LYS A 123     208.165 237.334 269.896  1.00 27.97           C  
ATOM    707  CD  LYS A 123     206.901 236.926 270.624  1.00 27.97           C  
ATOM    708  CE  LYS A 123     205.788 237.922 270.392  1.00 27.97           C  
ATOM    709  NZ  LYS A 123     204.582 237.580 271.190  1.00 27.97           N  
ATOM    710  N   TYR A 124     208.367 238.317 265.396  1.00 29.98           N  
ATOM    711  CA  TYR A 124     207.857 238.039 264.060  1.00 29.98           C  
ATOM    712  C   TYR A 124     208.557 238.840 262.969  1.00 29.98           C  
ATOM    713  O   TYR A 124     208.015 238.973 261.868  1.00 29.98           O  
ATOM    714  CB  TYR A 124     206.351 238.291 264.018  1.00 29.98           C  
ATOM    715  CG  TYR A 124     205.571 237.442 264.993  1.00 29.98           C  
ATOM    716  CD1 TYR A 124     205.977 236.151 265.293  1.00 29.98           C  
ATOM    717  CD2 TYR A 124     204.437 237.933 265.618  1.00 29.98           C  
ATOM    718  CE1 TYR A 124     205.271 235.371 266.185  1.00 29.98           C  
ATOM    719  CE2 TYR A 124     203.725 237.160 266.511  1.00 29.98           C  
ATOM    720  CZ  TYR A 124     204.147 235.880 266.791  1.00 29.98           C  
ATOM    721  OH  TYR A 124     203.441 235.104 267.681  1.00 29.98           O  
ATOM    722  N   PHE A 125     209.742 239.378 263.242  1.00 25.88           N  
ATOM    723  CA  PHE A 125     210.491 240.053 262.184  1.00 25.88           C  
ATOM    724  C   PHE A 125     210.807 239.145 261.000  1.00 25.88           C  
ATOM    725  O   PHE A 125     210.522 239.544 259.857  1.00 25.88           O  
ATOM    726  CB  PHE A 125     211.763 240.669 262.774  1.00 25.88           C  
ATOM    727  CG  PHE A 125     212.773 241.070 261.744  1.00 25.88           C  
ATOM    728  CD1 PHE A 125     212.666 242.283 261.089  1.00 25.88           C  
ATOM    729  CD2 PHE A 125     213.833 240.236 261.435  1.00 25.88           C  
ATOM    730  CE1 PHE A 125     213.597 242.656 260.143  1.00 25.88           C  
ATOM    731  CE2 PHE A 125     214.766 240.601 260.489  1.00 25.88           C  
ATOM    732  CZ  PHE A 125     214.649 241.813 259.842  1.00 25.88           C  
ATOM    733  N   PRO A 126     211.387 237.949 261.174  1.00 27.72           N  
ATOM    734  CA  PRO A 126     211.688 237.129 259.987  1.00 27.72           C  
ATOM    735  C   PRO A 126     210.458 236.750 259.186  1.00 27.72           C  
ATOM    736  O   PRO A 126     210.522 236.690 257.954  1.00 27.72           O  
ATOM    737  CB  PRO A 126     212.383 235.898 260.581  1.00 27.72           C  
ATOM    738  CG  PRO A 126     211.909 235.837 261.982  1.00 27.72           C  
ATOM    739  CD  PRO A 126     211.788 237.260 262.413  1.00 27.72           C  
ATOM    740  N   TYR A 127     209.330 236.497 259.848  1.00 28.46           N  
ATOM    741  CA  TYR A 127     208.122 236.125 259.120  1.00 28.46           C  
ATOM    742  C   TYR A 127     207.592 237.294 258.299  1.00 28.46           C  
ATOM    743  O   TYR A 127     207.159 237.113 257.155  1.00 28.46           O  
ATOM    744  CB  TYR A 127     207.062 235.611 260.089  1.00 28.46           C  
ATOM    745  CG  TYR A 127     207.521 234.422 260.901  1.00 28.46           C  
ATOM    746  CD1 TYR A 127     208.437 233.516 260.386  1.00 28.46           C  
ATOM    747  CD2 TYR A 127     207.046 234.209 262.186  1.00 28.46           C  
ATOM    748  CE1 TYR A 127     208.863 232.431 261.126  1.00 28.46           C  
ATOM    749  CE2 TYR A 127     207.465 233.126 262.933  1.00 28.46           C  
ATOM    750  CZ  TYR A 127     208.373 232.241 262.398  1.00 28.46           C  
ATOM    751  OH  TYR A 127     208.793 231.162 263.140  1.00 28.46           O  
ATOM    752  N   LEU A 128     207.623 238.504 258.861  1.00 28.43           N  
ATOM    753  CA  LEU A 128     207.218 239.676 258.094  1.00 28.43           C  
ATOM    754  C   LEU A 128     208.162 239.917 256.926  1.00 28.43           C  
ATOM    755  O   LEU A 128     207.725 240.304 255.837  1.00 28.43           O  
ATOM    756  CB  LEU A 128     207.153 240.905 258.994  1.00 28.43           C  
ATOM    757  CG  LEU A 128     206.063 240.872 260.063  1.00 28.43           C  
ATOM    758  CD1 LEU A 128     205.976 242.209 260.771  1.00 28.43           C  
ATOM    759  CD2 LEU A 128     204.726 240.496 259.452  1.00 28.43           C  
ATOM    760  N   VAL A 129     209.462 239.702 257.133  1.00 28.10           N  
ATOM    761  CA  VAL A 129     210.413 239.851 256.036  1.00 28.10           C  
ATOM    762  C   VAL A 129     210.114 238.847 254.932  1.00 28.10           C  
ATOM    763  O   VAL A 129     210.140 239.185 253.743  1.00 28.10           O  
ATOM    764  CB  VAL A 129     211.855 239.715 256.553  1.00 28.10           C  
ATOM    765  CG1 VAL A 129     212.824 239.614 255.394  1.00 28.10           C  
ATOM    766  CG2 VAL A 129     212.204 240.901 257.423  1.00 28.10           C  
ATOM    767  N   LEU A 130     209.826 237.600 255.307  1.00 30.21           N  
ATOM    768  CA  LEU A 130     209.477 236.588 254.315  1.00 30.21           C  
ATOM    769  C   LEU A 130     208.218 236.971 253.552  1.00 30.21           C  
ATOM    770  O   LEU A 130     208.169 236.851 252.323  1.00 30.21           O  
ATOM    771  CB  LEU A 130     209.292 235.232 254.995  1.00 30.21           C  
ATOM    772  CG  LEU A 130     208.633 234.142 254.147  1.00 30.21           C  
ATOM    773  CD1 LEU A 130     209.542 233.726 253.006  1.00 30.21           C  
ATOM    774  CD2 LEU A 130     208.255 232.944 255.001  1.00 30.21           C  
ATOM    775  N   LEU A 131     207.190 237.440 254.263  1.00 31.39           N  
ATOM    776  CA  LEU A 131     205.947 237.822 253.600  1.00 31.39           C  
ATOM    777  C   LEU A 131     206.164 238.991 252.648  1.00 31.39           C  
ATOM    778  O   LEU A 131     205.651 238.989 251.522  1.00 31.39           O  
ATOM    779  CB  LEU A 131     204.884 238.161 254.643  1.00 31.39           C  
ATOM    780  CG  LEU A 131     203.575 238.761 254.132  1.00 31.39           C  
ATOM    781  CD1 LEU A 131     202.392 238.073 254.783  1.00 31.39           C  
ATOM    782  CD2 LEU A 131     203.534 240.256 254.405  1.00 31.39           C  
ATOM    783  N   HIS A 132     206.930 239.994 253.076  1.00 32.36           N  
ATOM    784  CA  HIS A 132     207.176 241.146 252.220  1.00 32.36           C  
ATOM    785  C   HIS A 132     208.009 240.769 251.005  1.00 32.36           C  
ATOM    786  O   HIS A 132     207.762 241.261 249.899  1.00 32.36           O  
ATOM    787  CB  HIS A 132     207.851 242.252 253.026  1.00 32.36           C  
ATOM    788  CG  HIS A 132     206.949 242.886 254.036  1.00 32.36           C  
ATOM    789  ND1 HIS A 132     205.579 242.913 253.888  1.00 32.36           N  
ATOM    790  CD2 HIS A 132     207.215 243.508 255.207  1.00 32.36           C  
ATOM    791  CE1 HIS A 132     205.041 243.530 254.924  1.00 32.36           C  
ATOM    792  NE2 HIS A 132     206.011 243.901 255.739  1.00 32.36           N  
ATOM    793  N   THR A 133     209.002 239.895 251.183  1.00 36.05           N  
ATOM    794  CA  THR A 133     209.791 239.444 250.043  1.00 36.05           C  
ATOM    795  C   THR A 133     208.938 238.644 249.068  1.00 36.05           C  
ATOM    796  O   THR A 133     209.073 238.792 247.847  1.00 36.05           O  
ATOM    797  CB  THR A 133     210.984 238.618 250.524  1.00 36.05           C  
ATOM    798  OG1 THR A 133     211.834 239.440 251.333  1.00 36.05           O  
ATOM    799  CG2 THR A 133     211.783 238.094 249.345  1.00 36.05           C  
ATOM    800  N   LEU A 134     208.048 237.796 249.586  1.00 36.14           N  
ATOM    801  CA  LEU A 134     207.153 237.047 248.712  1.00 36.14           C  
ATOM    802  C   LEU A 134     206.228 237.979 247.943  1.00 36.14           C  
ATOM    803  O   LEU A 134     205.966 237.761 246.756  1.00 36.14           O  
ATOM    804  CB  LEU A 134     206.343 236.034 249.519  1.00 36.14           C  
ATOM    805  CG  LEU A 134     207.099 234.801 250.015  1.00 36.14           C  
ATOM    806  CD1 LEU A 134     206.149 233.833 250.702  1.00 36.14           C  
ATOM    807  CD2 LEU A 134     207.826 234.123 248.867  1.00 36.14           C  
ATOM    808  N   ILE A 135     205.723 239.024 248.599  1.00 37.84           N  
ATOM    809  CA  ILE A 135     204.852 239.968 247.904  1.00 37.84           C  
ATOM    810  C   ILE A 135     205.633 240.742 246.848  1.00 37.84           C  
ATOM    811  O   ILE A 135     205.123 241.006 245.753  1.00 37.84           O  
ATOM    812  CB  ILE A 135     204.162 240.906 248.908  1.00 37.84           C  
ATOM    813  CG1 ILE A 135     203.170 240.124 249.768  1.00 37.84           C  
ATOM    814  CG2 ILE A 135     203.445 242.025 248.182  1.00 37.84           C  
ATOM    815  CD1 ILE A 135     202.360 240.987 250.707  1.00 37.84           C  
ATOM    816  N   PHE A 136     206.878 241.116 247.151  1.00 40.22           N  
ATOM    817  CA  PHE A 136     207.708 241.788 246.157  1.00 40.22           C  
ATOM    818  C   PHE A 136     207.948 240.899 244.945  1.00 40.22           C  
ATOM    819  O   PHE A 136     207.837 241.353 243.800  1.00 40.22           O  
ATOM    820  CB  PHE A 136     209.037 242.214 246.780  1.00 40.22           C  
ATOM    821  CG  PHE A 136     208.969 243.511 247.530  1.00 40.22           C  
ATOM    822  CD1 PHE A 136     208.038 244.476 247.190  1.00 40.22           C  
ATOM    823  CD2 PHE A 136     209.840 243.768 248.575  1.00 40.22           C  
ATOM    824  CE1 PHE A 136     207.979 245.671 247.878  1.00 40.22           C  
ATOM    825  CE2 PHE A 136     209.784 244.959 249.266  1.00 40.22           C  
ATOM    826  CZ  PHE A 136     208.852 245.915 248.916  1.00 40.22           C  
ATOM    827  N   LEU A 137     208.267 239.624 245.174  1.00 45.07           N  
ATOM    828  CA  LEU A 137     208.467 238.705 244.058  1.00 45.07           C  
ATOM    829  C   LEU A 137     207.180 238.512 243.264  1.00 45.07           C  
ATOM    830  O   LEU A 137     207.205 238.460 242.027  1.00 45.07           O  
ATOM    831  CB  LEU A 137     208.993 237.362 244.565  1.00 45.07           C  
ATOM    832  CG  LEU A 137     210.444 237.349 245.049  1.00 45.07           C  
ATOM    833  CD1 LEU A 137     210.843 235.963 245.530  1.00 45.07           C  
ATOM    834  CD2 LEU A 137     211.369 237.821 243.943  1.00 45.07           C  
ATOM    835  N   ALA A 138     206.046 238.403 243.959  1.00 45.94           N  
ATOM    836  CA  ALA A 138     204.771 238.219 243.279  1.00 45.94           C  
ATOM    837  C   ALA A 138     204.439 239.416 242.400  1.00 45.94           C  
ATOM    838  O   ALA A 138     204.017 239.255 241.252  1.00 45.94           O  
ATOM    839  CB  ALA A 138     203.662 237.976 244.301  1.00 45.94           C  
ATOM    840  N   CYS A 139     204.629 240.629 242.917  1.00 45.82           N  
ATOM    841  CA  CYS A 139     204.319 241.800 242.110  1.00 45.82           C  
ATOM    842  C   CYS A 139     205.370 242.052 241.039  1.00 45.82           C  
ATOM    843  O   CYS A 139     205.084 242.748 240.062  1.00 45.82           O  
ATOM    844  CB  CYS A 139     204.155 243.035 242.994  1.00 45.82           C  
ATOM    845  SG  CYS A 139     205.614 243.505 243.919  1.00 45.82           S  
ATOM    846  N   SER A 140     206.574 241.497 241.187  1.00 45.50           N  
ATOM    847  CA  SER A 140     207.551 241.594 240.110  1.00 45.50           C  
ATOM    848  C   SER A 140     207.227 240.633 238.972  1.00 45.50           C  
ATOM    849  O   SER A 140     207.409 240.975 237.798  1.00 45.50           O  
ATOM    850  CB  SER A 140     208.957 241.326 240.646  1.00 45.50           C  
ATOM    851  OG  SER A 140     209.094 239.977 241.059  1.00 45.50           O  
ATOM    852  N   ASN A 141     206.746 239.432 239.294  1.00 48.61           N  
ATOM    853  CA  ASN A 141     206.507 238.399 238.296  1.00 48.61           C  
ATOM    854  C   ASN A 141     205.039 238.265 237.903  1.00 48.61           C  
ATOM    855  O   ASN A 141     204.693 237.342 237.159  1.00 48.61           O  
ATOM    856  CB  ASN A 141     207.026 237.054 238.803  1.00 48.61           C  
ATOM    857  CG  ASN A 141     208.497 237.095 239.143  1.00 48.61           C  
ATOM    858  OD1 ASN A 141     209.110 238.162 239.162  1.00 48.61           O  
ATOM    859  ND2 ASN A 141     209.072 235.933 239.424  1.00 48.61           N  
ATOM    860  N   PHE A 142     204.172 239.153 238.393  1.00 44.98           N  
ATOM    861  CA  PHE A 142     202.753 239.062 238.062  1.00 44.98           C  
ATOM    862  C   PHE A 142     202.519 239.157 236.560  1.00 44.98           C  
ATOM    863  O   PHE A 142     201.835 238.311 235.974  1.00 44.98           O  
ATOM    864  CB  PHE A 142     201.979 240.153 238.798  1.00 44.98           C  
ATOM    865  CG  PHE A 142     200.495 240.071 238.614  1.00 44.98           C  
ATOM    866  CD1 PHE A 142     199.746 239.166 239.344  1.00 44.98           C  
ATOM    867  CD2 PHE A 142     199.847 240.902 237.718  1.00 44.98           C  
ATOM    868  CE1 PHE A 142     198.381 239.087 239.181  1.00 44.98           C  
ATOM    869  CE2 PHE A 142     198.478 240.828 237.551  1.00 44.98           C  
ATOM    870  CZ  PHE A 142     197.744 239.919 238.284  1.00 44.98           C  
ATOM    871  N   TRP A 143     203.084 240.180 235.917  1.00 50.50           N  
ATOM    872  CA  TRP A 143     202.861 240.345 234.485  1.00 50.50           C  
ATOM    873  C   TRP A 143     203.478 239.206 233.684  1.00 50.50           C  
ATOM    874  O   TRP A 143     202.968 238.857 232.613  1.00 50.50           O  
ATOM    875  CB  TRP A 143     203.403 241.696 234.013  1.00 50.50           C  
ATOM    876  CG  TRP A 143     204.891 241.810 234.040  1.00 50.50           C  
ATOM    877  CD1 TRP A 143     205.744 241.248 234.941  1.00 50.50           C  
ATOM    878  CD2 TRP A 143     205.705 242.530 233.111  1.00 50.50           C  
ATOM    879  NE1 TRP A 143     207.041 241.574 234.632  1.00 50.50           N  
ATOM    880  CE2 TRP A 143     207.044 242.362 233.512  1.00 50.50           C  
ATOM    881  CE3 TRP A 143     205.433 243.303 231.981  1.00 50.50           C  
ATOM    882  CZ2 TRP A 143     208.107 242.938 232.824  1.00 50.50           C  
ATOM    883  CZ3 TRP A 143     206.488 243.873 231.299  1.00 50.50           C  
ATOM    884  CH2 TRP A 143     207.809 243.688 231.722  1.00 50.50           C  
ATOM    885  N   PHE A 144     204.568 238.616 234.178  1.00 51.55           N  
ATOM    886  CA  PHE A 144     205.136 237.449 233.512  1.00 51.55           C  
ATOM    887  C   PHE A 144     204.245 236.225 233.670  1.00 51.55           C  
ATOM    888  O   PHE A 144     204.211 235.368 232.780  1.00 51.55           O  
ATOM    889  CB  PHE A 144     206.531 237.152 234.058  1.00 51.55           C  
ATOM    890  CG  PHE A 144     207.592 238.083 233.550  1.00 51.55           C  
ATOM    891  CD1 PHE A 144     207.423 238.762 232.359  1.00 51.55           C  
ATOM    892  CD2 PHE A 144     208.763 238.274 234.265  1.00 51.55           C  
ATOM    893  CE1 PHE A 144     208.397 239.618 231.890  1.00 51.55           C  
ATOM    894  CE2 PHE A 144     209.742 239.128 233.801  1.00 51.55           C  
ATOM    895  CZ  PHE A 144     209.559 239.801 232.612  1.00 51.55           C  
ATOM    896  N   LYS A 145     203.523 236.123 234.786  1.00 48.63           N  
ATOM    897  CA  LYS A 145     202.707 234.948 235.058  1.00 48.63           C  
ATOM    898  C   LYS A 145     201.231 235.147 234.746  1.00 48.63           C  
ATOM    899  O   LYS A 145     200.514 234.155 234.574  1.00 48.63           O  
ATOM    900  CB  LYS A 145     202.860 234.526 236.525  1.00 48.63           C  
ATOM    901  CG  LYS A 145     202.838 233.026 236.740  1.00 48.63           C  
ATOM    902  CD  LYS A 145     203.967 232.344 235.981  1.00 48.63           C  
ATOM    903  CE  LYS A 145     205.330 232.861 236.413  1.00 48.63           C  
ATOM    904  NZ  LYS A 145     206.431 232.227 235.637  1.00 48.63           N  
ATOM    905  N   PHE A 146     200.759 236.382 234.668  1.00 50.50           N  
ATOM    906  CA  PHE A 146     199.374 236.626 234.286  1.00 50.50           C  
ATOM    907  C   PHE A 146     199.214 236.314 232.806  1.00 50.50           C  
ATOM    908  O   PHE A 146     199.865 236.960 231.975  1.00 50.50           O  
ATOM    909  CB  PHE A 146     198.992 238.071 234.581  1.00 50.50           C  
ATOM    910  CG  PHE A 146     197.521 238.348 234.476  1.00 50.50           C  
ATOM    911  CD1 PHE A 146     196.611 237.623 235.223  1.00 50.50           C  
ATOM    912  CD2 PHE A 146     197.051 239.352 233.648  1.00 50.50           C  
ATOM    913  CE1 PHE A 146     195.257 237.882 235.133  1.00 50.50           C  
ATOM    914  CE2 PHE A 146     195.699 239.618 233.556  1.00 50.50           C  
ATOM    915  CZ  PHE A 146     194.801 238.881 234.298  1.00 50.50           C  
ATOM    916  N   PRO A 147     198.365 235.353 232.428  1.00 54.89           N  
ATOM    917  CA  PRO A 147     198.342 234.900 231.026  1.00 54.89           C  
ATOM    918  C   PRO A 147     197.994 235.989 230.029  1.00 54.89           C  
ATOM    919  O   PRO A 147     198.525 235.978 228.911  1.00 54.89           O  
ATOM    920  CB  PRO A 147     197.283 233.787 231.040  1.00 54.89           C  
ATOM    921  CG  PRO A 147     196.422 234.098 232.213  1.00 54.89           C  
ATOM    922  CD  PRO A 147     197.340 234.684 233.245  1.00 54.89           C  
ATOM    923  N   ARG A 148     197.135 236.937 230.408  1.00 57.17           N  
ATOM    924  CA  ARG A 148     196.717 237.981 229.478  1.00 57.17           C  
ATOM    925  C   ARG A 148     197.908 238.794 228.986  1.00 57.17           C  
ATOM    926  O   ARG A 148     198.001 239.116 227.797  1.00 57.17           O  
ATOM    927  CB  ARG A 148     195.685 238.886 230.147  1.00 57.17           C  
ATOM    928  CG  ARG A 148     194.905 239.778 229.203  1.00 57.17           C  
ATOM    929  CD  ARG A 148     193.892 240.603 229.979  1.00 57.17           C  
ATOM    930  NE  ARG A 148     192.953 241.299 229.109  1.00 57.17           N  
ATOM    931  CZ  ARG A 148     191.967 242.072 229.542  1.00 57.17           C  
ATOM    932  NH1 ARG A 148     191.765 242.277 230.833  1.00 57.17           N  
ATOM    933  NH2 ARG A 148     191.162 242.653 228.657  1.00 57.17           N  
ATOM    934  N   THR A 149     198.829 239.134 229.885  1.00 55.60           N  
ATOM    935  CA  THR A 149     200.048 239.823 229.484  1.00 55.60           C  
ATOM    936  C   THR A 149     201.185 238.866 229.164  1.00 55.60           C  
ATOM    937  O   THR A 149     202.087 239.226 228.398  1.00 55.60           O  
ATOM    938  CB  THR A 149     200.494 240.792 230.579  1.00 55.60           C  
ATOM    939  OG1 THR A 149     200.512 240.115 231.841  1.00 55.60           O  
ATOM    940  CG2 THR A 149     199.546 241.971 230.653  1.00 55.60           C  
ATOM    941  N   SER A 150     201.167 237.658 229.735  1.00 59.41           N  
ATOM    942  CA  SER A 150     202.211 236.685 229.433  1.00 59.41           C  
ATOM    943  C   SER A 150     202.198 236.303 227.959  1.00 59.41           C  
ATOM    944  O   SER A 150     203.257 236.190 227.331  1.00 59.41           O  
ATOM    945  CB  SER A 150     202.045 235.442 230.305  1.00 59.41           C  
ATOM    946  OG  SER A 150     203.032 234.471 230.002  1.00 59.41           O  
ATOM    947  N   SER A 151     201.006 236.094 227.393  1.00 62.33           N  
ATOM    948  CA  SER A 151     200.912 235.759 225.977  1.00 62.33           C  
ATOM    949  C   SER A 151     201.459 236.884 225.107  1.00 62.33           C  
ATOM    950  O   SER A 151     202.202 236.633 224.152  1.00 62.33           O  
ATOM    951  CB  SER A 151     199.462 235.455 225.608  1.00 62.33           C  
ATOM    952  OG  SER A 151     198.631 236.574 225.862  1.00 62.33           O  
ATOM    953  N   LYS A 152     201.102 238.129 225.425  1.00 64.14           N  
ATOM    954  CA  LYS A 152     201.580 239.261 224.638  1.00 64.14           C  
ATOM    955  C   LYS A 152     203.093 239.404 224.741  1.00 64.14           C  
ATOM    956  O   LYS A 152     203.764 239.669 223.737  1.00 64.14           O  
ATOM    957  CB  LYS A 152     200.884 240.543 225.088  1.00 64.14           C  
ATOM    958  CG  LYS A 152     199.370 240.426 225.121  1.00 64.14           C  
ATOM    959  CD  LYS A 152     198.716 241.739 225.503  1.00 64.14           C  
ATOM    960  CE  LYS A 152     198.975 242.803 224.456  1.00 64.14           C  
ATOM    961  NZ  LYS A 152     198.310 244.090 224.793  1.00 64.14           N  
ATOM    962  N   LEU A 153     203.646 239.229 225.943  1.00 66.79           N  
ATOM    963  CA  LEU A 153     205.094 239.320 226.107  1.00 66.79           C  
ATOM    964  C   LEU A 153     205.810 238.211 225.348  1.00 66.79           C  
ATOM    965  O   LEU A 153     206.847 238.450 224.718  1.00 66.79           O  
ATOM    966  CB  LEU A 153     205.457 239.280 227.590  1.00 66.79           C  
ATOM    967  CG  LEU A 153     205.021 240.502 228.399  1.00 66.79           C  
ATOM    968  CD1 LEU A 153     205.440 240.363 229.849  1.00 66.79           C  
ATOM    969  CD2 LEU A 153     205.593 241.770 227.793  1.00 66.79           C  
ATOM    970  N   GLU A 154     205.275 236.987 225.397  1.00 77.98           N  
ATOM    971  CA  GLU A 154     205.876 235.889 224.650  1.00 77.98           C  
ATOM    972  C   GLU A 154     205.825 236.156 223.152  1.00 77.98           C  
ATOM    973  O   GLU A 154     206.806 235.921 222.436  1.00 77.98           O  
ATOM    974  CB  GLU A 154     205.169 234.577 224.986  1.00 77.98           C  
ATOM    975  CG  GLU A 154     205.704 233.366 224.238  1.00 77.98           C  
ATOM    976  CD  GLU A 154     204.928 232.100 224.551  1.00 77.98           C  
ATOM    977  OE1 GLU A 154     203.909 232.185 225.269  1.00 77.98           O  
ATOM    978  OE2 GLU A 154     205.338 231.018 224.080  1.00 77.98           O  
ATOM    979  N   HIS A 155     204.688 236.657 222.662  1.00 80.99           N  
ATOM    980  CA  HIS A 155     204.573 236.986 221.246  1.00 80.99           C  
ATOM    981  C   HIS A 155     205.587 238.051 220.853  1.00 80.99           C  
ATOM    982  O   HIS A 155     206.264 237.927 219.824  1.00 80.99           O  
ATOM    983  CB  HIS A 155     203.150 237.451 220.939  1.00 80.99           C  
ATOM    984  CG  HIS A 155     202.744 237.259 219.513  1.00 80.99           C  
ATOM    985  ND1 HIS A 155     203.562 236.662 218.579  1.00 80.99           N  
ATOM    986  CD2 HIS A 155     201.601 237.581 218.860  1.00 80.99           C  
ATOM    987  CE1 HIS A 155     202.942 236.627 217.413  1.00 80.99           C  
ATOM    988  NE2 HIS A 155     201.751 237.178 217.557  1.00 80.99           N  
ATOM    989  N   PHE A 156     205.720 239.096 221.674  1.00 79.54           N  
ATOM    990  CA  PHE A 156     206.648 240.171 221.351  1.00 79.54           C  
ATOM    991  C   PHE A 156     208.089 239.684 221.352  1.00 79.54           C  
ATOM    992  O   PHE A 156     208.866 240.046 220.464  1.00 79.54           O  
ATOM    993  CB  PHE A 156     206.487 241.335 222.327  1.00 79.54           C  
ATOM    994  CG  PHE A 156     207.486 242.437 222.117  1.00 79.54           C  
ATOM    995  CD1 PHE A 156     207.328 243.347 221.086  1.00 79.54           C  
ATOM    996  CD2 PHE A 156     208.589 242.562 222.947  1.00 79.54           C  
ATOM    997  CE1 PHE A 156     208.246 244.361 220.887  1.00 79.54           C  
ATOM    998  CE2 PHE A 156     209.510 243.574 222.752  1.00 79.54           C  
ATOM    999  CZ  PHE A 156     209.339 244.474 221.723  1.00 79.54           C  
ATOM   1000  N   VAL A 157     208.475 238.871 222.338  1.00 86.31           N  
ATOM   1001  CA  VAL A 157     209.865 238.425 222.387  1.00 86.31           C  
ATOM   1002  C   VAL A 157     210.160 237.461 221.244  1.00 86.31           C  
ATOM   1003  O   VAL A 157     211.248 237.497 220.655  1.00 86.31           O  
ATOM   1004  CB  VAL A 157     210.216 237.820 223.761  1.00 86.31           C  
ATOM   1005  CG1 VAL A 157     210.054 238.863 224.855  1.00 86.31           C  
ATOM   1006  CG2 VAL A 157     209.386 236.585 224.060  1.00 86.31           C  
ATOM   1007  N   SER A 158     209.202 236.596 220.894  1.00 87.78           N  
ATOM   1008  CA  SER A 158     209.403 235.712 219.752  1.00 87.78           C  
ATOM   1009  C   SER A 158     209.568 236.509 218.464  1.00 87.78           C  
ATOM   1010  O   SER A 158     210.467 236.231 217.661  1.00 87.78           O  
ATOM   1011  CB  SER A 158     208.233 234.737 219.630  1.00 87.78           C  
ATOM   1012  OG  SER A 158     207.008 235.433 219.475  1.00 87.78           O  
ATOM   1013  N   ILE A 159     208.717 237.516 218.257  1.00 92.59           N  
ATOM   1014  CA  ILE A 159     208.807 238.328 217.049  1.00 92.59           C  
ATOM   1015  C   ILE A 159     210.114 239.110 217.023  1.00 92.59           C  
ATOM   1016  O   ILE A 159     210.767 239.223 215.979  1.00 92.59           O  
ATOM   1017  CB  ILE A 159     207.580 239.249 216.936  1.00 92.59           C  
ATOM   1018  CG1 ILE A 159     206.346 238.419 216.579  1.00 92.59           C  
ATOM   1019  CG2 ILE A 159     207.815 240.344 215.911  1.00 92.59           C  
ATOM   1020  CD1 ILE A 159     205.124 239.239 216.296  1.00 92.59           C  
ATOM   1021  N   LEU A 160     210.517 239.662 218.169  1.00 91.97           N  
ATOM   1022  CA  LEU A 160     211.762 240.418 218.231  1.00 91.97           C  
ATOM   1023  C   LEU A 160     212.960 239.529 217.928  1.00 91.97           C  
ATOM   1024  O   LEU A 160     213.883 239.940 217.216  1.00 91.97           O  
ATOM   1025  CB  LEU A 160     211.910 241.072 219.604  1.00 91.97           C  
ATOM   1026  CG  LEU A 160     212.406 242.519 219.644  1.00 91.97           C  
ATOM   1027  CD1 LEU A 160     213.805 242.645 219.062  1.00 91.97           C  
ATOM   1028  CD2 LEU A 160     211.439 243.429 218.911  1.00 91.97           C  
ATOM   1029  N   LEU A 161     212.963 238.302 218.452  1.00102.06           N  
ATOM   1030  CA  LEU A 161     214.073 237.396 218.176  1.00102.06           C  
ATOM   1031  C   LEU A 161     214.084 236.961 216.716  1.00102.06           C  
ATOM   1032  O   LEU A 161     215.156 236.826 216.115  1.00102.06           O  
ATOM   1033  CB  LEU A 161     214.011 236.183 219.101  1.00102.06           C  
ATOM   1034  CG  LEU A 161     214.898 236.254 220.349  1.00102.06           C  
ATOM   1035  CD1 LEU A 161     216.362 236.356 219.955  1.00102.06           C  
ATOM   1036  CD2 LEU A 161     214.502 237.422 221.237  1.00102.06           C  
ATOM   1037  N   LYS A 162     212.908 236.735 216.126  1.00104.96           N  
ATOM   1038  CA  LYS A 162     212.864 236.357 214.716  1.00104.96           C  
ATOM   1039  C   LYS A 162     213.336 237.496 213.822  1.00104.96           C  
ATOM   1040  O   LYS A 162     214.052 237.266 212.841  1.00104.96           O  
ATOM   1041  CB  LYS A 162     211.456 235.910 214.328  1.00104.96           C  
ATOM   1042  CG  LYS A 162     211.101 234.519 214.828  1.00104.96           C  
ATOM   1043  CD  LYS A 162     209.797 234.017 214.233  1.00104.96           C  
ATOM   1044  CE  LYS A 162     208.624 234.887 214.648  1.00104.96           C  
ATOM   1045  NZ  LYS A 162     207.332 234.356 214.132  1.00104.96           N  
ATOM   1046  N   CYS A 163     212.947 238.730 214.140  1.00109.39           N  
ATOM   1047  CA  CYS A 163     213.360 239.874 213.337  1.00109.39           C  
ATOM   1048  C   CYS A 163     214.803 240.283 213.589  1.00109.39           C  
ATOM   1049  O   CYS A 163     215.405 240.935 212.731  1.00109.39           O  
ATOM   1050  CB  CYS A 163     212.441 241.065 213.608  1.00109.39           C  
ATOM   1051  SG  CYS A 163     210.716 240.785 213.160  1.00109.39           S  
ATOM   1052  N   PHE A 164     215.371 239.917 214.739  1.00105.64           N  
ATOM   1053  CA  PHE A 164     216.718 240.366 215.072  1.00105.64           C  
ATOM   1054  C   PHE A 164     217.773 239.624 214.262  1.00105.64           C  
ATOM   1055  O   PHE A 164     218.775 240.218 213.849  1.00105.64           O  
ATOM   1056  CB  PHE A 164     216.961 240.188 216.571  1.00105.64           C  
ATOM   1057  CG  PHE A 164     218.310 240.655 217.030  1.00105.64           C  
ATOM   1058  CD1 PHE A 164     218.532 241.987 217.332  1.00105.64           C  
ATOM   1059  CD2 PHE A 164     219.356 239.757 217.174  1.00105.64           C  
ATOM   1060  CE1 PHE A 164     219.772 242.417 217.762  1.00105.64           C  
ATOM   1061  CE2 PHE A 164     220.597 240.182 217.600  1.00105.64           C  
ATOM   1062  CZ  PHE A 164     220.806 241.513 217.895  1.00105.64           C  
ATOM   1063  N   ASP A 165     217.571 238.329 214.023  1.00128.34           N  
ATOM   1064  CA  ASP A 165     218.578 237.494 213.382  1.00128.34           C  
ATOM   1065  C   ASP A 165     218.336 237.279 211.893  1.00128.34           C  
ATOM   1066  O   ASP A 165     219.125 236.577 211.252  1.00128.34           O  
ATOM   1067  CB  ASP A 165     218.661 236.135 214.084  1.00128.34           C  
ATOM   1068  CG  ASP A 165     217.441 235.272 213.831  1.00128.34           C  
ATOM   1069  OD1 ASP A 165     216.329 235.828 213.718  1.00128.34           O  
ATOM   1070  OD2 ASP A 165     217.595 234.036 213.743  1.00128.34           O  
ATOM   1071  N   SER A 166     217.281 237.850 211.329  1.00136.02           N  
ATOM   1072  CA  SER A 166     216.985 237.624 209.917  1.00136.02           C  
ATOM   1073  C   SER A 166     218.035 238.305 209.045  1.00136.02           C  
ATOM   1074  O   SER A 166     218.386 239.465 209.297  1.00136.02           O  
ATOM   1075  CB  SER A 166     215.592 238.145 209.571  1.00136.02           C  
ATOM   1076  OG  SER A 166     215.493 239.535 209.821  1.00136.02           O  
ATOM   1077  N   PRO A 167     218.562 237.627 208.022  1.00139.84           N  
ATOM   1078  CA  PRO A 167     219.574 238.263 207.161  1.00139.84           C  
ATOM   1079  C   PRO A 167     219.048 239.451 206.377  1.00139.84           C  
ATOM   1080  O   PRO A 167     219.852 240.272 205.911  1.00139.84           O  
ATOM   1081  CB  PRO A 167     220.012 237.123 206.232  1.00139.84           C  
ATOM   1082  CG  PRO A 167     218.857 236.177 206.223  1.00139.84           C  
ATOM   1083  CD  PRO A 167     218.254 236.252 207.596  1.00139.84           C  
ATOM   1084  N   TRP A 168     217.730 239.568 206.203  1.00137.02           N  
ATOM   1085  CA  TRP A 168     217.176 240.748 205.547  1.00137.02           C  
ATOM   1086  C   TRP A 168     217.484 242.008 206.343  1.00137.02           C  
ATOM   1087  O   TRP A 168     217.796 243.056 205.765  1.00137.02           O  
ATOM   1088  CB  TRP A 168     215.669 240.589 205.358  1.00137.02           C  
ATOM   1089  CG  TRP A 168     214.982 241.875 205.032  1.00137.02           C  
ATOM   1090  CD1 TRP A 168     214.127 242.571 205.832  1.00137.02           C  
ATOM   1091  CD2 TRP A 168     215.104 242.630 203.822  1.00137.02           C  
ATOM   1092  NE1 TRP A 168     213.701 243.710 205.194  1.00137.02           N  
ATOM   1093  CE2 TRP A 168     214.287 243.770 203.957  1.00137.02           C  
ATOM   1094  CE3 TRP A 168     215.821 242.451 202.636  1.00137.02           C  
ATOM   1095  CZ2 TRP A 168     214.168 244.726 202.951  1.00137.02           C  
ATOM   1096  CZ3 TRP A 168     215.701 243.402 201.639  1.00137.02           C  
ATOM   1097  CH2 TRP A 168     214.882 244.524 201.803  1.00137.02           C  
ATOM   1098  N   THR A 169     217.402 241.925 207.672  1.00132.20           N  
ATOM   1099  CA  THR A 169     217.807 243.049 208.507  1.00132.20           C  
ATOM   1100  C   THR A 169     219.287 243.355 208.333  1.00132.20           C  
ATOM   1101  O   THR A 169     219.689 244.524 208.313  1.00132.20           O  
ATOM   1102  CB  THR A 169     217.494 242.759 209.973  1.00132.20           C  
ATOM   1103  OG1 THR A 169     218.087 241.510 210.351  1.00132.20           O  
ATOM   1104  CG2 THR A 169     215.997 242.689 210.183  1.00132.20           C  
ATOM   1105  N   THR A 170     220.116 242.314 208.211  1.00138.44           N  
ATOM   1106  CA  THR A 170     221.538 242.533 207.973  1.00138.44           C  
ATOM   1107  C   THR A 170     221.763 243.303 206.681  1.00138.44           C  
ATOM   1108  O   THR A 170     222.530 244.272 206.653  1.00138.44           O  
ATOM   1109  CB  THR A 170     222.277 241.196 207.932  1.00138.44           C  
ATOM   1110  OG1 THR A 170     222.098 240.509 209.176  1.00138.44           O  
ATOM   1111  CG2 THR A 170     223.761 241.416 207.696  1.00138.44           C  
ATOM   1112  N   ARG A 171     221.086 242.900 205.604  1.00139.47           N  
ATOM   1113  CA  ARG A 171     221.245 243.601 204.332  1.00139.47           C  
ATOM   1114  C   ARG A 171     220.734 245.034 204.420  1.00139.47           C  
ATOM   1115  O   ARG A 171     221.371 245.962 203.904  1.00139.47           O  
ATOM   1116  CB  ARG A 171     220.524 242.844 203.219  1.00139.47           C  
ATOM   1117  CG  ARG A 171     220.658 243.501 201.854  1.00139.47           C  
ATOM   1118  CD  ARG A 171     219.761 242.844 200.820  1.00139.47           C  
ATOM   1119  NE  ARG A 171     219.867 243.503 199.523  1.00139.47           N  
ATOM   1120  CZ  ARG A 171     219.162 244.567 199.164  1.00139.47           C  
ATOM   1121  NH1 ARG A 171     218.289 245.128 199.986  1.00139.47           N  
ATOM   1122  NH2 ARG A 171     219.337 245.082 197.950  1.00139.47           N  
ATOM   1123  N   ALA A 172     219.583 245.233 205.065  1.00136.26           N  
ATOM   1124  CA  ALA A 172     219.019 246.575 205.171  1.00136.26           C  
ATOM   1125  C   ALA A 172     219.936 247.495 205.963  1.00136.26           C  
ATOM   1126  O   ALA A 172     220.124 248.662 205.599  1.00136.26           O  
ATOM   1127  CB  ALA A 172     217.632 246.513 205.808  1.00136.26           C  
ATOM   1128  N   LEU A 173     220.516 246.990 207.053  1.00133.14           N  
ATOM   1129  CA  LEU A 173     221.443 247.797 207.838  1.00133.14           C  
ATOM   1130  C   LEU A 173     222.738 248.043 207.075  1.00133.14           C  
ATOM   1131  O   LEU A 173     223.358 249.104 207.222  1.00133.14           O  
ATOM   1132  CB  LEU A 173     221.725 247.124 209.180  1.00133.14           C  
ATOM   1133  CG  LEU A 173     220.831 247.538 210.352  1.00133.14           C  
ATOM   1134  CD1 LEU A 173     219.364 247.231 210.079  1.00133.14           C  
ATOM   1135  CD2 LEU A 173     221.290 246.865 211.634  1.00133.14           C  
ATOM   1136  N   SER A 174     223.172 247.072 206.266  1.00137.68           N  
ATOM   1137  CA  SER A 174     224.346 247.287 205.428  1.00137.68           C  
ATOM   1138  C   SER A 174     224.107 248.418 204.440  1.00137.68           C  
ATOM   1139  O   SER A 174     224.971 249.283 204.251  1.00137.68           O  
ATOM   1140  CB  SER A 174     224.709 245.999 204.690  1.00137.68           C  
ATOM   1141  OG  SER A 174     223.719 245.669 203.732  1.00137.68           O  
ATOM   1142  N   GLU A 175     222.937 248.429 203.797  1.00143.01           N  
ATOM   1143  CA  GLU A 175     222.590 249.551 202.935  1.00143.01           C  
ATOM   1144  C   GLU A 175     222.294 250.812 203.733  1.00143.01           C  
ATOM   1145  O   GLU A 175     222.642 251.910 203.282  1.00143.01           O  
ATOM   1146  CB  GLU A 175     221.388 249.199 202.057  1.00143.01           C  
ATOM   1147  CG  GLU A 175     221.065 250.254 201.011  1.00143.01           C  
ATOM   1148  CD  GLU A 175     219.792 249.953 200.247  1.00143.01           C  
ATOM   1149  OE1 GLU A 175     219.043 249.046 200.668  1.00143.01           O  
ATOM   1150  OE2 GLU A 175     219.538 250.624 199.225  1.00143.01           O  
ATOM   1151  N   THR A 176     221.675 250.675 204.905  1.00143.92           N  
ATOM   1152  CA  THR A 176     221.365 251.799 205.786  1.00143.92           C  
ATOM   1153  C   THR A 176     220.572 252.888 205.070  1.00143.92           C  
ATOM   1154  O   THR A 176     219.557 252.610 204.431  1.00143.92           O  
ATOM   1155  CB  THR A 176     222.646 252.417 206.382  1.00143.92           C  
ATOM   1156  OG1 THR A 176     223.361 251.420 207.122  1.00143.92           O  
ATOM   1157  CG2 THR A 176     222.298 253.574 207.304  1.00143.92           C  
ATOM   1158  N   GLY A 230     222.392 241.957 196.135  1.00140.32           N  
ATOM   1159  CA  GLY A 230     221.837 241.990 194.795  1.00140.32           C  
ATOM   1160  C   GLY A 230     220.782 240.931 194.550  1.00140.32           C  
ATOM   1161  O   GLY A 230     219.672 241.236 194.115  1.00140.32           O  
ATOM   1162  N   VAL A 231     221.130 239.677 194.827  1.00146.29           N  
ATOM   1163  CA  VAL A 231     220.233 238.543 194.647  1.00146.29           C  
ATOM   1164  C   VAL A 231     220.081 237.828 195.981  1.00146.29           C  
ATOM   1165  O   VAL A 231     221.078 237.477 196.624  1.00146.29           O  
ATOM   1166  CB  VAL A 231     220.745 237.588 193.553  1.00146.29           C  
ATOM   1167  CG1 VAL A 231     222.240 237.342 193.708  1.00146.29           C  
ATOM   1168  CG2 VAL A 231     219.974 236.275 193.588  1.00146.29           C  
ATOM   1169  N   LEU A 232     218.837 237.624 196.402  1.00147.85           N  
ATOM   1170  CA  LEU A 232     218.520 236.927 197.639  1.00147.85           C  
ATOM   1171  C   LEU A 232     217.698 235.683 197.330  1.00147.85           C  
ATOM   1172  O   LEU A 232     216.909 235.669 196.379  1.00147.85           O  
ATOM   1173  CB  LEU A 232     217.761 237.836 198.607  1.00147.85           C  
ATOM   1174  CG  LEU A 232     218.552 238.341 199.816  1.00147.85           C  
ATOM   1175  CD1 LEU A 232     219.920 238.861 199.399  1.00147.85           C  
ATOM   1176  CD2 LEU A 232     217.769 239.422 200.545  1.00147.85           C  
ATOM   1177  N   ASP A 233     217.891 234.643 198.135  1.00150.29           N  
ATOM   1178  CA  ASP A 233     217.244 233.364 197.882  1.00150.29           C  
ATOM   1179  C   ASP A 233     215.729 233.489 198.001  1.00150.29           C  
ATOM   1180  O   ASP A 233     215.214 234.304 198.772  1.00150.29           O  
ATOM   1181  CB  ASP A 233     217.766 232.307 198.855  1.00150.29           C  
ATOM   1182  CG  ASP A 233     217.201 230.930 198.577  1.00150.29           C  
ATOM   1183  OD1 ASP A 233     217.439 230.400 197.472  1.00150.29           O  
ATOM   1184  OD2 ASP A 233     216.519 230.376 199.464  1.00150.29           O  
ATOM   1185  N   LYS A 234     215.015 232.674 197.217  1.00152.09           N  
ATOM   1186  CA  LYS A 234     213.556 232.716 197.225  1.00152.09           C  
ATOM   1187  C   LYS A 234     212.995 232.369 198.597  1.00152.09           C  
ATOM   1188  O   LYS A 234     212.033 232.994 199.056  1.00152.09           O  
ATOM   1189  CB  LYS A 234     212.992 231.767 196.168  1.00152.09           C  
ATOM   1190  CG  LYS A 234     213.151 232.250 194.733  1.00152.09           C  
ATOM   1191  CD  LYS A 234     211.823 232.709 194.142  1.00152.09           C  
ATOM   1192  CE  LYS A 234     211.619 234.213 194.279  1.00152.09           C  
ATOM   1193  NZ  LYS A 234     211.461 234.665 195.689  1.00152.09           N  
ATOM   1194  N   LYS A 235     213.570 231.362 199.260  1.00146.12           N  
ATOM   1195  CA  LYS A 235     213.121 231.021 200.604  1.00146.12           C  
ATOM   1196  C   LYS A 235     213.376 232.166 201.575  1.00146.12           C  
ATOM   1197  O   LYS A 235     212.534 232.461 202.431  1.00146.12           O  
ATOM   1198  CB  LYS A 235     213.806 229.741 201.085  1.00146.12           C  
ATOM   1199  CG  LYS A 235     212.987 228.474 200.869  1.00146.12           C  
ATOM   1200  CD  LYS A 235     212.622 228.282 199.404  1.00146.12           C  
ATOM   1201  CE  LYS A 235     211.699 227.090 199.211  1.00146.12           C  
ATOM   1202  NZ  LYS A 235     211.272 226.949 197.791  1.00146.12           N  
ATOM   1203  N   GLU A 236     214.528 232.829 201.453  1.00145.04           N  
ATOM   1204  CA  GLU A 236     214.815 233.968 202.319  1.00145.04           C  
ATOM   1205  C   GLU A 236     213.822 235.100 202.080  1.00145.04           C  
ATOM   1206  O   GLU A 236     213.329 235.716 203.034  1.00145.04           O  
ATOM   1207  CB  GLU A 236     216.250 234.449 202.094  1.00145.04           C  
ATOM   1208  CG  GLU A 236     216.816 235.303 203.223  1.00145.04           C  
ATOM   1209  CD  GLU A 236     216.328 236.739 203.186  1.00145.04           C  
ATOM   1210  OE1 GLU A 236     215.970 237.219 202.091  1.00145.04           O  
ATOM   1211  OE2 GLU A 236     216.299 237.385 204.254  1.00145.04           O  
ATOM   1212  N   GLY A 237     213.516 235.389 200.814  1.00150.31           N  
ATOM   1213  CA  GLY A 237     212.554 236.438 200.519  1.00150.31           C  
ATOM   1214  C   GLY A 237     211.160 236.106 201.016  1.00150.31           C  
ATOM   1215  O   GLY A 237     210.454 236.972 201.536  1.00150.31           O  
ATOM   1216  N   GLU A 238     210.745 234.847 200.860  1.00147.59           N  
ATOM   1217  CA  GLU A 238     209.439 234.432 201.358  1.00147.59           C  
ATOM   1218  C   GLU A 238     209.377 234.517 202.878  1.00147.59           C  
ATOM   1219  O   GLU A 238     208.362 234.942 203.444  1.00147.59           O  
ATOM   1220  CB  GLU A 238     209.130 233.012 200.883  1.00147.59           C  
ATOM   1221  CG  GLU A 238     207.730 232.531 201.220  1.00147.59           C  
ATOM   1222  CD  GLU A 238     207.457 231.134 200.698  1.00147.59           C  
ATOM   1223  OE1 GLU A 238     208.428 230.429 200.351  1.00147.59           O  
ATOM   1224  OE2 GLU A 238     206.273 230.742 200.631  1.00147.59           O  
ATOM   1225  N   GLN A 239     210.454 234.112 203.557  1.00143.84           N  
ATOM   1226  CA  GLN A 239     210.500 234.222 205.010  1.00143.84           C  
ATOM   1227  C   GLN A 239     210.423 235.678 205.450  1.00143.84           C  
ATOM   1228  O   GLN A 239     209.703 236.008 206.399  1.00143.84           O  
ATOM   1229  CB  GLN A 239     211.771 233.559 205.541  1.00143.84           C  
ATOM   1230  CG  GLN A 239     212.054 233.807 207.015  1.00143.84           C  
ATOM   1231  CD  GLN A 239     212.981 234.987 207.246  1.00143.84           C  
ATOM   1232  OE1 GLN A 239     213.477 235.595 206.297  1.00143.84           O  
ATOM   1233  NE2 GLN A 239     213.221 235.314 208.509  1.00143.84           N  
ATOM   1234  N   ALA A 240     211.152 236.562 204.769  1.00136.90           N  
ATOM   1235  CA  ALA A 240     211.094 237.979 205.109  1.00136.90           C  
ATOM   1236  C   ALA A 240     209.703 238.549 204.861  1.00136.90           C  
ATOM   1237  O   ALA A 240     209.211 239.360 205.651  1.00136.90           O  
ATOM   1238  CB  ALA A 240     212.145 238.754 204.318  1.00136.90           C  
ATOM   1239  N   LYS A 241     209.056 238.136 203.770  1.00136.08           N  
ATOM   1240  CA  LYS A 241     207.703 238.602 203.482  1.00136.08           C  
ATOM   1241  C   LYS A 241     206.720 238.149 204.555  1.00136.08           C  
ATOM   1242  O   LYS A 241     205.891 238.940 205.025  1.00136.08           O  
ATOM   1243  CB  LYS A 241     207.270 238.100 202.106  1.00136.08           C  
ATOM   1244  CG  LYS A 241     205.833 238.407 201.736  1.00136.08           C  
ATOM   1245  CD  LYS A 241     205.481 237.775 200.400  1.00136.08           C  
ATOM   1246  CE  LYS A 241     204.033 238.032 200.026  1.00136.08           C  
ATOM   1247  NZ  LYS A 241     203.688 237.406 198.721  1.00136.08           N  
ATOM   1248  N   ALA A 242     206.802 236.879 204.956  1.00128.02           N  
ATOM   1249  CA  ALA A 242     205.927 236.379 206.009  1.00128.02           C  
ATOM   1250  C   ALA A 242     206.190 237.095 207.326  1.00128.02           C  
ATOM   1251  O   ALA A 242     205.254 237.406 208.073  1.00128.02           O  
ATOM   1252  CB  ALA A 242     206.108 234.870 206.172  1.00128.02           C  
ATOM   1253  N   LEU A 243     207.463 237.358 207.631  1.00122.04           N  
ATOM   1254  CA  LEU A 243     207.794 238.079 208.852  1.00122.04           C  
ATOM   1255  C   LEU A 243     207.237 239.496 208.820  1.00122.04           C  
ATOM   1256  O   LEU A 243     206.708 239.980 209.824  1.00122.04           O  
ATOM   1257  CB  LEU A 243     209.309 238.089 209.057  1.00122.04           C  
ATOM   1258  CG  LEU A 243     209.817 238.408 210.462  1.00122.04           C  
ATOM   1259  CD1 LEU A 243     209.061 237.598 211.499  1.00122.04           C  
ATOM   1260  CD2 LEU A 243     211.307 238.129 210.559  1.00122.04           C  
ATOM   1261  N   PHE A 244     207.339 240.171 207.672  1.00125.99           N  
ATOM   1262  CA  PHE A 244     206.739 241.494 207.525  1.00125.99           C  
ATOM   1263  C   PHE A 244     205.238 241.442 207.776  1.00125.99           C  
ATOM   1264  O   PHE A 244     204.686 242.270 208.514  1.00125.99           O  
ATOM   1265  CB  PHE A 244     207.013 242.044 206.124  1.00125.99           C  
ATOM   1266  CG  PHE A 244     208.247 242.893 206.024  1.00125.99           C  
ATOM   1267  CD1 PHE A 244     208.213 244.231 206.372  1.00125.99           C  
ATOM   1268  CD2 PHE A 244     209.433 242.361 205.549  1.00125.99           C  
ATOM   1269  CE1 PHE A 244     209.343 245.017 206.266  1.00125.99           C  
ATOM   1270  CE2 PHE A 244     210.567 243.140 205.443  1.00125.99           C  
ATOM   1271  CZ  PHE A 244     210.523 244.471 205.803  1.00125.99           C  
ATOM   1272  N   GLU A 245     204.562 240.469 207.160  1.00125.86           N  
ATOM   1273  CA  GLU A 245     203.112 240.379 207.296  1.00125.86           C  
ATOM   1274  C   GLU A 245     202.707 240.126 208.742  1.00125.86           C  
ATOM   1275  O   GLU A 245     201.794 240.781 209.264  1.00125.86           O  
ATOM   1276  CB  GLU A 245     202.569 239.278 206.387  1.00125.86           C  
ATOM   1277  CG  GLU A 245     201.056 239.266 206.275  1.00125.86           C  
ATOM   1278  CD  GLU A 245     200.524 240.442 205.479  1.00125.86           C  
ATOM   1279  OE1 GLU A 245     201.298 241.027 204.693  1.00125.86           O  
ATOM   1280  OE2 GLU A 245     199.333 240.783 205.640  1.00125.86           O  
ATOM   1281  N   LYS A 246     203.382 239.190 209.412  1.00113.55           N  
ATOM   1282  CA  LYS A 246     203.015 238.886 210.789  1.00113.55           C  
ATOM   1283  C   LYS A 246     203.387 240.020 211.733  1.00113.55           C  
ATOM   1284  O   LYS A 246     202.674 240.259 212.710  1.00113.55           O  
ATOM   1285  CB  LYS A 246     203.654 237.572 211.242  1.00113.55           C  
ATOM   1286  CG  LYS A 246     205.165 237.575 211.316  1.00113.55           C  
ATOM   1287  CD  LYS A 246     205.674 236.264 211.891  1.00113.55           C  
ATOM   1288  CE  LYS A 246     205.125 235.078 211.118  1.00113.55           C  
ATOM   1289  NZ  LYS A 246     205.578 233.782 211.690  1.00113.55           N  
ATOM   1290  N   VAL A 247     204.481 240.737 211.460  1.00107.60           N  
ATOM   1291  CA  VAL A 247     204.826 241.897 212.276  1.00107.60           C  
ATOM   1292  C   VAL A 247     203.759 242.971 212.147  1.00107.60           C  
ATOM   1293  O   VAL A 247     203.335 243.567 213.143  1.00107.60           O  
ATOM   1294  CB  VAL A 247     206.217 242.432 211.889  1.00107.60           C  
ATOM   1295  CG1 VAL A 247     206.387 243.866 212.360  1.00107.60           C  
ATOM   1296  CG2 VAL A 247     207.297 241.556 212.488  1.00107.60           C  
ATOM   1297  N   LYS A 248     203.299 243.232 210.921  1.00108.75           N  
ATOM   1298  CA  LYS A 248     202.244 244.223 210.736  1.00108.75           C  
ATOM   1299  C   LYS A 248     200.959 243.797 211.435  1.00108.75           C  
ATOM   1300  O   LYS A 248     200.306 244.609 212.103  1.00108.75           O  
ATOM   1301  CB  LYS A 248     201.996 244.452 209.246  1.00108.75           C  
ATOM   1302  CG  LYS A 248     201.050 245.601 208.947  1.00108.75           C  
ATOM   1303  CD  LYS A 248     201.635 246.928 209.408  1.00108.75           C  
ATOM   1304  CE  LYS A 248     202.934 247.239 208.683  1.00108.75           C  
ATOM   1305  NZ  LYS A 248     202.737 247.322 207.210  1.00108.75           N  
ATOM   1306  N   LYS A 249     200.585 242.520 211.303  1.00106.05           N  
ATOM   1307  CA  LYS A 249     199.365 242.038 211.941  1.00106.05           C  
ATOM   1308  C   LYS A 249     199.464 242.115 213.462  1.00106.05           C  
ATOM   1309  O   LYS A 249     198.512 242.531 214.134  1.00106.05           O  
ATOM   1310  CB  LYS A 249     199.072 240.610 211.486  1.00106.05           C  
ATOM   1311  CG  LYS A 249     197.936 239.932 212.228  1.00106.05           C  
ATOM   1312  CD  LYS A 249     197.508 238.656 211.522  1.00106.05           C  
ATOM   1313  CE  LYS A 249     198.704 237.782 211.181  1.00106.05           C  
ATOM   1314  NZ  LYS A 249     199.487 237.405 212.389  1.00106.05           N  
ATOM   1315  N   PHE A 250     200.610 241.723 214.020  1.00 98.38           N  
ATOM   1316  CA  PHE A 250     200.813 241.795 215.463  1.00 98.38           C  
ATOM   1317  C   PHE A 250     200.790 243.237 215.952  1.00 98.38           C  
ATOM   1318  O   PHE A 250     200.234 243.528 217.017  1.00 98.38           O  
ATOM   1319  CB  PHE A 250     202.133 241.115 215.825  1.00 98.38           C  
ATOM   1320  CG  PHE A 250     202.700 241.543 217.146  1.00 98.38           C  
ATOM   1321  CD1 PHE A 250     202.204 241.023 218.329  1.00 98.38           C  
ATOM   1322  CD2 PHE A 250     203.750 242.445 217.205  1.00 98.38           C  
ATOM   1323  CE1 PHE A 250     202.733 241.408 219.546  1.00 98.38           C  
ATOM   1324  CE2 PHE A 250     204.281 242.833 218.417  1.00 98.38           C  
ATOM   1325  CZ  PHE A 250     203.772 242.316 219.590  1.00 98.38           C  
ATOM   1326  N   ARG A 251     201.399 244.151 215.195  1.00101.09           N  
ATOM   1327  CA  ARG A 251     201.358 245.561 215.560  1.00101.09           C  
ATOM   1328  C   ARG A 251     199.924 246.071 215.581  1.00101.09           C  
ATOM   1329  O   ARG A 251     199.517 246.771 216.513  1.00101.09           O  
ATOM   1330  CB  ARG A 251     202.207 246.381 214.591  1.00101.09           C  
ATOM   1331  CG  ARG A 251     202.204 247.868 214.884  1.00101.09           C  
ATOM   1332  CD  ARG A 251     202.964 248.640 213.823  1.00101.09           C  
ATOM   1333  NE  ARG A 251     202.971 250.070 214.098  1.00101.09           N  
ATOM   1334  CZ  ARG A 251     203.470 250.986 213.280  1.00101.09           C  
ATOM   1335  NH1 ARG A 251     204.012 250.655 212.119  1.00101.09           N  
ATOM   1336  NH2 ARG A 251     203.423 252.267 213.635  1.00101.09           N  
ATOM   1337  N   THR A 252     199.138 245.716 214.563  1.00 99.32           N  
ATOM   1338  CA  THR A 252     197.737 246.126 214.548  1.00 99.32           C  
ATOM   1339  C   THR A 252     196.973 245.543 215.729  1.00 99.32           C  
ATOM   1340  O   THR A 252     196.129 246.225 216.322  1.00 99.32           O  
ATOM   1341  CB  THR A 252     197.072 245.713 213.235  1.00 99.32           C  
ATOM   1342  OG1 THR A 252     197.243 244.305 213.033  1.00 99.32           O  
ATOM   1343  CG2 THR A 252     197.681 246.474 212.065  1.00 99.32           C  
ATOM   1344  N   HIS A 253     197.255 244.288 216.084  1.00 94.59           N  
ATOM   1345  CA  HIS A 253     196.525 243.640 217.169  1.00 94.59           C  
ATOM   1346  C   HIS A 253     196.901 244.219 218.531  1.00 94.59           C  
ATOM   1347  O   HIS A 253     196.059 244.287 219.433  1.00 94.59           O  
ATOM   1348  CB  HIS A 253     196.783 242.134 217.140  1.00 94.59           C  
ATOM   1349  CG  HIS A 253     196.958 241.524 218.495  1.00 94.59           C  
ATOM   1350  ND1 HIS A 253     198.197 241.321 219.064  1.00 94.59           N  
ATOM   1351  CD2 HIS A 253     196.053 241.073 219.394  1.00 94.59           C  
ATOM   1352  CE1 HIS A 253     198.047 240.770 220.256  1.00 94.59           C  
ATOM   1353  NE2 HIS A 253     196.756 240.609 220.480  1.00 94.59           N  
ATOM   1354  N   VAL A 254     198.154 244.645 218.700  1.00 92.27           N  
ATOM   1355  CA  VAL A 254     198.638 244.968 220.038  1.00 92.27           C  
ATOM   1356  C   VAL A 254     198.283 246.395 220.457  1.00 92.27           C  
ATOM   1357  O   VAL A 254     198.098 246.659 221.651  1.00 92.27           O  
ATOM   1358  CB  VAL A 254     200.153 244.712 220.122  1.00 92.27           C  
ATOM   1359  CG1 VAL A 254     200.904 245.957 220.580  1.00 92.27           C  
ATOM   1360  CG2 VAL A 254     200.432 243.552 221.058  1.00 92.27           C  
ATOM   1361  N   GLU A 255     198.163 247.329 219.509  1.00 91.33           N  
ATOM   1362  CA  GLU A 255     198.012 248.734 219.880  1.00 91.33           C  
ATOM   1363  C   GLU A 255     196.726 249.011 220.649  1.00 91.33           C  
ATOM   1364  O   GLU A 255     196.622 250.056 221.297  1.00 91.33           O  
ATOM   1365  CB  GLU A 255     198.055 249.631 218.642  1.00 91.33           C  
ATOM   1366  CG  GLU A 255     199.325 249.515 217.825  1.00 91.33           C  
ATOM   1367  CD  GLU A 255     200.569 249.382 218.678  1.00 91.33           C  
ATOM   1368  OE1 GLU A 255     200.793 250.240 219.557  1.00 91.33           O  
ATOM   1369  OE2 GLU A 255     201.325 248.412 218.467  1.00 91.33           O  
ATOM   1370  N   GLU A 256     195.750 248.111 220.596  1.00 96.22           N  
ATOM   1371  CA  GLU A 256     194.489 248.303 221.295  1.00 96.22           C  
ATOM   1372  C   GLU A 256     194.467 247.665 222.678  1.00 96.22           C  
ATOM   1373  O   GLU A 256     193.456 247.777 223.380  1.00 96.22           O  
ATOM   1374  CB  GLU A 256     193.333 247.762 220.448  1.00 96.22           C  
ATOM   1375  CG  GLU A 256     193.627 246.443 219.745  1.00 96.22           C  
ATOM   1376  CD  GLU A 256     193.213 245.233 220.559  1.00 96.22           C  
ATOM   1377  OE1 GLU A 256     192.761 245.410 221.709  1.00 96.22           O  
ATOM   1378  OE2 GLU A 256     193.330 244.103 220.043  1.00 96.22           O  
ATOM   1379  N   GLY A 257     195.546 247.002 223.086  1.00 90.16           N  
ATOM   1380  CA  GLY A 257     195.577 246.347 224.380  1.00 90.16           C  
ATOM   1381  C   GLY A 257     195.712 247.295 225.554  1.00 90.16           C  
ATOM   1382  O   GLY A 257     194.786 247.422 226.363  1.00 90.16           O  
ATOM   1383  N   ASP A 258     196.856 247.976 225.644  1.00 73.32           N  
ATOM   1384  CA  ASP A 258     197.164 248.875 226.758  1.00 73.32           C  
ATOM   1385  C   ASP A 258     196.985 248.173 228.102  1.00 73.32           C  
ATOM   1386  O   ASP A 258     196.366 248.698 229.029  1.00 73.32           O  
ATOM   1387  CB  ASP A 258     196.321 250.150 226.689  1.00 73.32           C  
ATOM   1388  CG  ASP A 258     196.841 251.244 227.602  1.00 73.32           C  
ATOM   1389  OD1 ASP A 258     197.957 251.744 227.353  1.00 73.32           O  
ATOM   1390  OD2 ASP A 258     196.134 251.603 228.567  1.00 73.32           O  
ATOM   1391  N   ILE A 259     197.531 246.960 228.208  1.00 62.62           N  
ATOM   1392  CA  ILE A 259     197.423 246.159 229.416  1.00 62.62           C  
ATOM   1393  C   ILE A 259     198.781 245.909 230.059  1.00 62.62           C  
ATOM   1394  O   ILE A 259     198.905 245.950 231.288  1.00 62.62           O  
ATOM   1395  CB  ILE A 259     196.692 244.824 229.141  1.00 62.62           C  
ATOM   1396  CG1 ILE A 259     196.543 244.016 230.430  1.00 62.62           C  
ATOM   1397  CG2 ILE A 259     197.405 244.017 228.071  1.00 62.62           C  
ATOM   1398  CD1 ILE A 259     195.747 244.724 231.497  1.00 62.62           C  
ATOM   1399  N   VAL A 260     199.816 245.659 229.253  1.00 55.63           N  
ATOM   1400  CA  VAL A 260     201.146 245.414 229.805  1.00 55.63           C  
ATOM   1401  C   VAL A 260     201.658 246.656 230.522  1.00 55.63           C  
ATOM   1402  O   VAL A 260     202.184 246.579 231.640  1.00 55.63           O  
ATOM   1403  CB  VAL A 260     202.113 244.961 228.698  1.00 55.63           C  
ATOM   1404  CG1 VAL A 260     203.517 244.818 229.251  1.00 55.63           C  
ATOM   1405  CG2 VAL A 260     201.647 243.649 228.097  1.00 55.63           C  
ATOM   1406  N   TYR A 261     201.500 247.824 229.895  1.00 53.56           N  
ATOM   1407  CA  TYR A 261     201.926 249.065 230.532  1.00 53.56           C  
ATOM   1408  C   TYR A 261     201.132 249.333 231.804  1.00 53.56           C  
ATOM   1409  O   TYR A 261     201.701 249.747 232.819  1.00 53.56           O  
ATOM   1410  CB  TYR A 261     201.786 250.232 229.555  1.00 53.56           C  
ATOM   1411  CG  TYR A 261     202.148 251.576 230.144  1.00 53.56           C  
ATOM   1412  CD1 TYR A 261     203.465 252.004 230.188  1.00 53.56           C  
ATOM   1413  CD2 TYR A 261     201.168 252.419 230.649  1.00 53.56           C  
ATOM   1414  CE1 TYR A 261     203.799 253.231 230.722  1.00 53.56           C  
ATOM   1415  CE2 TYR A 261     201.493 253.647 231.187  1.00 53.56           C  
ATOM   1416  CZ  TYR A 261     202.809 254.048 231.218  1.00 53.56           C  
ATOM   1417  OH  TYR A 261     203.139 255.272 231.749  1.00 53.56           O  
ATOM   1418  N   ARG A 262     199.816 249.107 231.767  1.00 59.24           N  
ATOM   1419  CA  ARG A 262     199.000 249.338 232.955  1.00 59.24           C  
ATOM   1420  C   ARG A 262     199.420 248.430 234.101  1.00 59.24           C  
ATOM   1421  O   ARG A 262     199.566 248.886 235.241  1.00 59.24           O  
ATOM   1422  CB  ARG A 262     197.520 249.131 232.634  1.00 59.24           C  
ATOM   1423  CG  ARG A 262     196.870 250.260 231.857  1.00 59.24           C  
ATOM   1424  CD  ARG A 262     195.356 250.176 231.969  1.00 59.24           C  
ATOM   1425  NE  ARG A 262     194.857 248.853 231.614  1.00 59.24           N  
ATOM   1426  CZ  ARG A 262     193.636 248.413 231.886  1.00 59.24           C  
ATOM   1427  NH1 ARG A 262     192.758 249.164 232.530  1.00 59.24           N  
ATOM   1428  NH2 ARG A 262     193.289 247.187 231.506  1.00 59.24           N  
ATOM   1429  N   LEU A 263     199.616 247.139 233.821  1.00 53.86           N  
ATOM   1430  CA  LEU A 263     200.016 246.213 234.874  1.00 53.86           C  
ATOM   1431  C   LEU A 263     201.398 246.551 235.415  1.00 53.86           C  
ATOM   1432  O   LEU A 263     201.625 246.487 236.629  1.00 53.86           O  
ATOM   1433  CB  LEU A 263     199.974 244.775 234.361  1.00 53.86           C  
ATOM   1434  CG  LEU A 263     198.580 244.214 234.078  1.00 53.86           C  
ATOM   1435  CD1 LEU A 263     198.610 242.695 234.052  1.00 53.86           C  
ATOM   1436  CD2 LEU A 263     197.571 244.716 235.100  1.00 53.86           C  
ATOM   1437  N   TYR A 264     202.334 246.915 234.535  1.00 50.99           N  
ATOM   1438  CA  TYR A 264     203.666 247.286 234.996  1.00 50.99           C  
ATOM   1439  C   TYR A 264     203.615 248.522 235.885  1.00 50.99           C  
ATOM   1440  O   TYR A 264     204.240 248.557 236.953  1.00 50.99           O  
ATOM   1441  CB  TYR A 264     204.584 247.521 233.798  1.00 50.99           C  
ATOM   1442  CG  TYR A 264     206.055 247.414 234.115  1.00 50.99           C  
ATOM   1443  CD1 TYR A 264     206.731 246.215 233.951  1.00 50.99           C  
ATOM   1444  CD2 TYR A 264     206.771 248.513 234.565  1.00 50.99           C  
ATOM   1445  CE1 TYR A 264     208.076 246.112 234.233  1.00 50.99           C  
ATOM   1446  CE2 TYR A 264     208.118 248.419 234.851  1.00 50.99           C  
ATOM   1447  CZ  TYR A 264     208.764 247.215 234.682  1.00 50.99           C  
ATOM   1448  OH  TYR A 264     210.106 247.110 234.964  1.00 50.99           O  
ATOM   1449  N   MET A 265     202.859 249.541 235.471  1.00 51.71           N  
ATOM   1450  CA  MET A 265     202.741 250.750 236.277  1.00 51.71           C  
ATOM   1451  C   MET A 265     202.090 250.459 237.623  1.00 51.71           C  
ATOM   1452  O   MET A 265     202.548 250.950 238.662  1.00 51.71           O  
ATOM   1453  CB  MET A 265     201.946 251.809 235.517  1.00 51.71           C  
ATOM   1454  CG  MET A 265     201.650 253.058 236.324  1.00 51.71           C  
ATOM   1455  SD  MET A 265     203.136 254.003 236.698  1.00 51.71           S  
ATOM   1456  CE  MET A 265     203.563 254.604 235.067  1.00 51.71           C  
ATOM   1457  N   ARG A 266     201.019 249.659 237.627  1.00 51.62           N  
ATOM   1458  CA  ARG A 266     200.329 249.359 238.878  1.00 51.62           C  
ATOM   1459  C   ARG A 266     201.212 248.556 239.825  1.00 51.62           C  
ATOM   1460  O   ARG A 266     201.230 248.819 241.033  1.00 51.62           O  
ATOM   1461  CB  ARG A 266     199.022 248.622 238.589  1.00 51.62           C  
ATOM   1462  CG  ARG A 266     197.968 249.503 237.936  1.00 51.62           C  
ATOM   1463  CD  ARG A 266     196.733 248.717 237.537  1.00 51.62           C  
ATOM   1464  NE  ARG A 266     195.761 249.559 236.852  1.00 51.62           N  
ATOM   1465  CZ  ARG A 266     194.596 249.132 236.383  1.00 51.62           C  
ATOM   1466  NH1 ARG A 266     194.221 247.869 236.511  1.00 51.62           N  
ATOM   1467  NH2 ARG A 266     193.788 249.992 235.771  1.00 51.62           N  
ATOM   1468  N   GLN A 267     201.961 247.581 239.304  1.00 47.32           N  
ATOM   1469  CA  GLN A 267     202.837 246.813 240.179  1.00 47.32           C  
ATOM   1470  C   GLN A 267     204.003 247.654 240.685  1.00 47.32           C  
ATOM   1471  O   GLN A 267     204.445 247.467 241.823  1.00 47.32           O  
ATOM   1472  CB  GLN A 267     203.332 245.551 239.471  1.00 47.32           C  
ATOM   1473  CG  GLN A 267     204.331 245.777 238.363  1.00 47.32           C  
ATOM   1474  CD  GLN A 267     204.715 244.490 237.670  1.00 47.32           C  
ATOM   1475  OE1 GLN A 267     203.889 243.596 237.499  1.00 47.32           O  
ATOM   1476  NE2 GLN A 267     205.977 244.383 237.279  1.00 47.32           N  
ATOM   1477  N   THR A 268     204.501 248.599 239.882  1.00 43.13           N  
ATOM   1478  CA  THR A 268     205.532 249.502 240.383  1.00 43.13           C  
ATOM   1479  C   THR A 268     204.981 250.416 241.475  1.00 43.13           C  
ATOM   1480  O   THR A 268     205.665 250.689 242.470  1.00 43.13           O  
ATOM   1481  CB  THR A 268     206.118 250.322 239.237  1.00 43.13           C  
ATOM   1482  OG1 THR A 268     206.778 249.444 238.317  1.00 43.13           O  
ATOM   1483  CG2 THR A 268     207.123 251.335 239.758  1.00 43.13           C  
ATOM   1484  N   ILE A 269     203.742 250.885 241.315  1.00 44.04           N  
ATOM   1485  CA  ILE A 269     203.108 251.684 242.361  1.00 44.04           C  
ATOM   1486  C   ILE A 269     202.957 250.865 243.637  1.00 44.04           C  
ATOM   1487  O   ILE A 269     203.187 251.363 244.748  1.00 44.04           O  
ATOM   1488  CB  ILE A 269     201.752 252.225 241.870  1.00 44.04           C  
ATOM   1489  CG1 ILE A 269     201.959 253.285 240.790  1.00 44.04           C  
ATOM   1490  CG2 ILE A 269     200.954 252.797 243.026  1.00 44.04           C  
ATOM   1491  CD1 ILE A 269     202.630 254.545 241.291  1.00 44.04           C  
ATOM   1492  N   ILE A 270     202.555 249.600 243.497  1.00 43.58           N  
ATOM   1493  CA  ILE A 270     202.435 248.720 244.656  1.00 43.58           C  
ATOM   1494  C   ILE A 270     203.786 248.548 245.336  1.00 43.58           C  
ATOM   1495  O   ILE A 270     203.888 248.599 246.566  1.00 43.58           O  
ATOM   1496  CB  ILE A 270     201.830 247.367 244.245  1.00 43.58           C  
ATOM   1497  CG1 ILE A 270     200.351 247.530 243.894  1.00 43.58           C  
ATOM   1498  CG2 ILE A 270     201.999 246.345 245.353  1.00 43.58           C  
ATOM   1499  CD1 ILE A 270     199.666 246.231 243.539  1.00 43.58           C  
ATOM   1500  N   LYS A 271     204.845 248.347 244.549  1.00 40.60           N  
ATOM   1501  CA  LYS A 271     206.181 248.221 245.125  1.00 40.60           C  
ATOM   1502  C   LYS A 271     206.569 249.478 245.891  1.00 40.60           C  
ATOM   1503  O   LYS A 271     207.113 249.395 246.997  1.00 40.60           O  
ATOM   1504  CB  LYS A 271     207.209 247.931 244.031  1.00 40.60           C  
ATOM   1505  CG  LYS A 271     207.066 246.574 243.371  1.00 40.60           C  
ATOM   1506  CD  LYS A 271     208.163 246.333 242.344  1.00 40.60           C  
ATOM   1507  CE  LYS A 271     207.997 244.984 241.662  1.00 40.60           C  
ATOM   1508  NZ  LYS A 271     209.028 244.756 240.613  1.00 40.60           N  
ATOM   1509  N   VAL A 272     206.287 250.651 245.325  1.00 41.27           N  
ATOM   1510  CA  VAL A 272     206.684 251.901 245.966  1.00 41.27           C  
ATOM   1511  C   VAL A 272     205.932 252.099 247.280  1.00 41.27           C  
ATOM   1512  O   VAL A 272     206.527 252.449 248.308  1.00 41.27           O  
ATOM   1513  CB  VAL A 272     206.474 253.085 245.008  1.00 41.27           C  
ATOM   1514  CG1 VAL A 272     206.585 254.397 245.757  1.00 41.27           C  
ATOM   1515  CG2 VAL A 272     207.491 253.026 243.884  1.00 41.27           C  
ATOM   1516  N   ILE A 273     204.615 251.878 247.272  1.00 41.23           N  
ATOM   1517  CA  ILE A 273     203.844 252.083 248.497  1.00 41.23           C  
ATOM   1518  C   ILE A 273     204.221 251.043 249.547  1.00 41.23           C  
ATOM   1519  O   ILE A 273     204.272 251.342 250.750  1.00 41.23           O  
ATOM   1520  CB  ILE A 273     202.332 252.089 248.205  1.00 41.23           C  
ATOM   1521  CG1 ILE A 273     201.871 250.749 247.633  1.00 41.23           C  
ATOM   1522  CG2 ILE A 273     201.977 253.223 247.256  1.00 41.23           C  
ATOM   1523  CD1 ILE A 273     200.386 250.683 247.362  1.00 41.23           C  
ATOM   1524  N   LYS A 274     204.498 249.808 249.117  1.00 39.58           N  
ATOM   1525  CA  LYS A 274     204.936 248.783 250.056  1.00 39.58           C  
ATOM   1526  C   LYS A 274     206.273 249.149 250.677  1.00 39.58           C  
ATOM   1527  O   LYS A 274     206.472 248.963 251.880  1.00 39.58           O  
ATOM   1528  CB  LYS A 274     205.017 247.430 249.355  1.00 39.58           C  
ATOM   1529  CG  LYS A 274     205.418 246.289 250.265  1.00 39.58           C  
ATOM   1530  CD  LYS A 274     204.711 245.012 249.867  1.00 39.58           C  
ATOM   1531  CE  LYS A 274     203.207 245.206 249.901  1.00 39.58           C  
ATOM   1532  NZ  LYS A 274     202.736 245.633 251.246  1.00 39.58           N  
ATOM   1533  N   PHE A 275     207.203 249.671 249.875  1.00 37.76           N  
ATOM   1534  CA  PHE A 275     208.470 250.135 250.426  1.00 37.76           C  
ATOM   1535  C   PHE A 275     208.252 251.251 251.436  1.00 37.76           C  
ATOM   1536  O   PHE A 275     208.882 251.266 252.499  1.00 37.76           O  
ATOM   1537  CB  PHE A 275     209.396 250.607 249.306  1.00 37.76           C  
ATOM   1538  CG  PHE A 275     210.189 251.837 249.652  1.00 37.76           C  
ATOM   1539  CD1 PHE A 275     211.328 251.749 250.434  1.00 37.76           C  
ATOM   1540  CD2 PHE A 275     209.800 253.082 249.187  1.00 37.76           C  
ATOM   1541  CE1 PHE A 275     212.060 252.878 250.746  1.00 37.76           C  
ATOM   1542  CE2 PHE A 275     210.525 254.213 249.500  1.00 37.76           C  
ATOM   1543  CZ  PHE A 275     211.656 254.110 250.280  1.00 37.76           C  
ATOM   1544  N   ALA A 276     207.370 252.200 251.117  1.00 39.39           N  
ATOM   1545  CA  ALA A 276     207.104 253.295 252.044  1.00 39.39           C  
ATOM   1546  C   ALA A 276     206.601 252.770 253.382  1.00 39.39           C  
ATOM   1547  O   ALA A 276     207.142 253.111 254.443  1.00 39.39           O  
ATOM   1548  CB  ALA A 276     206.096 254.268 251.433  1.00 39.39           C  
ATOM   1549  N   LEU A 277     205.573 251.916 253.347  1.00 40.23           N  
ATOM   1550  CA  LEU A 277     205.003 251.396 254.588  1.00 40.23           C  
ATOM   1551  C   LEU A 277     206.010 250.544 255.352  1.00 40.23           C  
ATOM   1552  O   LEU A 277     206.115 250.644 256.583  1.00 40.23           O  
ATOM   1553  CB  LEU A 277     203.740 250.591 254.290  1.00 40.23           C  
ATOM   1554  CG  LEU A 277     202.619 251.342 253.571  1.00 40.23           C  
ATOM   1555  CD1 LEU A 277     201.406 250.445 253.386  1.00 40.23           C  
ATOM   1556  CD2 LEU A 277     202.248 252.609 254.326  1.00 40.23           C  
ATOM   1557  N   ILE A 278     206.756 249.695 254.639  1.00 37.34           N  
ATOM   1558  CA  ILE A 278     207.745 248.839 255.285  1.00 37.34           C  
ATOM   1559  C   ILE A 278     208.791 249.681 255.992  1.00 37.34           C  
ATOM   1560  O   ILE A 278     209.106 249.449 257.162  1.00 37.34           O  
ATOM   1561  CB  ILE A 278     208.393 247.890 254.264  1.00 37.34           C  
ATOM   1562  CG1 ILE A 278     207.452 246.741 253.918  1.00 37.34           C  
ATOM   1563  CG2 ILE A 278     209.706 247.348 254.798  1.00 37.34           C  
ATOM   1564  CD1 ILE A 278     207.982 245.863 252.816  1.00 37.34           C  
ATOM   1565  N   ILE A 279     209.345 250.677 255.298  1.00 35.10           N  
ATOM   1566  CA  ILE A 279     210.369 251.511 255.914  1.00 35.10           C  
ATOM   1567  C   ILE A 279     209.801 252.232 257.126  1.00 35.10           C  
ATOM   1568  O   ILE A 279     210.414 252.246 258.198  1.00 35.10           O  
ATOM   1569  CB  ILE A 279     210.958 252.498 254.893  1.00 35.10           C  
ATOM   1570  CG1 ILE A 279     212.016 251.796 254.051  1.00 35.10           C  
ATOM   1571  CG2 ILE A 279     211.573 253.692 255.601  1.00 35.10           C  
ATOM   1572  CD1 ILE A 279     213.129 251.195 254.874  1.00 35.10           C  
ATOM   1573  N   CYS A 280     208.602 252.804 256.991  1.00 42.18           N  
ATOM   1574  CA  CYS A 280     208.031 253.551 258.107  1.00 42.18           C  
ATOM   1575  C   CYS A 280     207.875 252.671 259.342  1.00 42.18           C  
ATOM   1576  O   CYS A 280     208.421 252.979 260.411  1.00 42.18           O  
ATOM   1577  CB  CYS A 280     206.687 254.155 257.700  1.00 42.18           C  
ATOM   1578  SG  CYS A 280     206.809 255.512 256.511  1.00 42.18           S  
ATOM   1579  N   TYR A 281     207.177 251.541 259.205  1.00 36.95           N  
ATOM   1580  CA  TYR A 281     206.881 250.744 260.392  1.00 36.95           C  
ATOM   1581  C   TYR A 281     208.129 250.041 260.916  1.00 36.95           C  
ATOM   1582  O   TYR A 281     208.320 249.935 262.134  1.00 36.95           O  
ATOM   1583  CB  TYR A 281     205.758 249.747 260.099  1.00 36.95           C  
ATOM   1584  CG  TYR A 281     206.202 248.355 259.726  1.00 36.95           C  
ATOM   1585  CD1 TYR A 281     206.307 247.359 260.684  1.00 36.95           C  
ATOM   1586  CD2 TYR A 281     206.489 248.028 258.412  1.00 36.95           C  
ATOM   1587  CE1 TYR A 281     206.702 246.082 260.346  1.00 36.95           C  
ATOM   1588  CE2 TYR A 281     206.886 246.753 258.063  1.00 36.95           C  
ATOM   1589  CZ  TYR A 281     206.991 245.784 259.034  1.00 36.95           C  
ATOM   1590  OH  TYR A 281     207.385 244.513 258.690  1.00 36.95           O  
ATOM   1591  N   THR A 282     209.000 249.567 260.022  1.00 32.95           N  
ATOM   1592  CA  THR A 282     210.213 248.893 260.465  1.00 32.95           C  
ATOM   1593  C   THR A 282     211.142 249.848 261.201  1.00 32.95           C  
ATOM   1594  O   THR A 282     211.716 249.484 262.231  1.00 32.95           O  
ATOM   1595  CB  THR A 282     210.926 248.264 259.272  1.00 32.95           C  
ATOM   1596  OG1 THR A 282     209.985 247.511 258.501  1.00 32.95           O  
ATOM   1597  CG2 THR A 282     212.018 247.335 259.752  1.00 32.95           C  
ATOM   1598  N   VAL A 283     211.310 251.073 260.696  1.00 32.30           N  
ATOM   1599  CA  VAL A 283     212.146 252.037 261.399  1.00 32.30           C  
ATOM   1600  C   VAL A 283     211.507 252.430 262.723  1.00 32.30           C  
ATOM   1601  O   VAL A 283     212.202 252.640 263.724  1.00 32.30           O  
ATOM   1602  CB  VAL A 283     212.418 253.260 260.506  1.00 32.30           C  
ATOM   1603  CG1 VAL A 283     213.066 254.374 261.308  1.00 32.30           C  
ATOM   1604  CG2 VAL A 283     213.313 252.870 259.346  1.00 32.30           C  
ATOM   1605  N   TYR A 284     210.176 252.524 262.761  1.00 34.94           N  
ATOM   1606  CA  TYR A 284     209.521 252.900 264.009  1.00 34.94           C  
ATOM   1607  C   TYR A 284     209.657 251.813 265.070  1.00 34.94           C  
ATOM   1608  O   TYR A 284     209.759 252.119 266.263  1.00 34.94           O  
ATOM   1609  CB  TYR A 284     208.050 253.219 263.757  1.00 34.94           C  
ATOM   1610  CG  TYR A 284     207.318 253.699 264.987  1.00 34.94           C  
ATOM   1611  CD1 TYR A 284     207.814 254.751 265.743  1.00 34.94           C  
ATOM   1612  CD2 TYR A 284     206.129 253.110 265.386  1.00 34.94           C  
ATOM   1613  CE1 TYR A 284     207.150 255.197 266.867  1.00 34.94           C  
ATOM   1614  CE2 TYR A 284     205.457 253.550 266.508  1.00 34.94           C  
ATOM   1615  CZ  TYR A 284     205.972 254.594 267.245  1.00 34.94           C  
ATOM   1616  OH  TYR A 284     205.309 255.037 268.365  1.00 34.94           O  
ATOM   1617  N   TYR A 285     209.657 250.544 264.665  1.00 32.94           N  
ATOM   1618  CA  TYR A 285     209.628 249.444 265.619  1.00 32.94           C  
ATOM   1619  C   TYR A 285     210.960 248.721 265.784  1.00 32.94           C  
ATOM   1620  O   TYR A 285     211.033 247.778 266.575  1.00 32.94           O  
ATOM   1621  CB  TYR A 285     208.547 248.437 265.217  1.00 32.94           C  
ATOM   1622  CG  TYR A 285     207.155 248.868 265.609  1.00 32.94           C  
ATOM   1623  CD1 TYR A 285     206.954 249.720 266.683  1.00 32.94           C  
ATOM   1624  CD2 TYR A 285     206.044 248.427 264.909  1.00 32.94           C  
ATOM   1625  CE1 TYR A 285     205.687 250.116 267.050  1.00 32.94           C  
ATOM   1626  CE2 TYR A 285     204.775 248.821 265.267  1.00 32.94           C  
ATOM   1627  CZ  TYR A 285     204.602 249.666 266.338  1.00 32.94           C  
ATOM   1628  OH  TYR A 285     203.339 250.064 266.703  1.00 32.94           O  
ATOM   1629  N   VAL A 286     212.010 249.125 265.068  1.00 33.21           N  
ATOM   1630  CA  VAL A 286     213.297 248.459 265.237  1.00 33.21           C  
ATOM   1631  C   VAL A 286     213.905 248.772 266.599  1.00 33.21           C  
ATOM   1632  O   VAL A 286     214.585 247.925 267.191  1.00 33.21           O  
ATOM   1633  CB  VAL A 286     214.247 248.841 264.087  1.00 33.21           C  
ATOM   1634  CG1 VAL A 286     214.496 250.339 264.073  1.00 33.21           C  
ATOM   1635  CG2 VAL A 286     215.551 248.076 264.198  1.00 33.21           C  
ATOM   1636  N   HIS A 287     213.676 249.977 267.123  1.00 36.65           N  
ATOM   1637  CA  HIS A 287     214.177 250.324 268.447  1.00 36.65           C  
ATOM   1638  C   HIS A 287     213.443 249.594 269.561  1.00 36.65           C  
ATOM   1639  O   HIS A 287     213.874 249.668 270.716  1.00 36.65           O  
ATOM   1640  CB  HIS A 287     214.078 251.832 268.671  1.00 36.65           C  
ATOM   1641  CG  HIS A 287     215.085 252.627 267.903  1.00 36.65           C  
ATOM   1642  ND1 HIS A 287     216.102 252.042 267.178  1.00 36.65           N  
ATOM   1643  CD2 HIS A 287     215.237 253.963 267.750  1.00 36.65           C  
ATOM   1644  CE1 HIS A 287     216.833 252.985 266.610  1.00 36.65           C  
ATOM   1645  NE2 HIS A 287     216.329 254.159 266.942  1.00 36.65           N  
ATOM   1646  N   ASN A 288     212.352 248.904 269.250  1.00 35.41           N  
ATOM   1647  CA  ASN A 288     211.547 248.229 270.252  1.00 35.41           C  
ATOM   1648  C   ASN A 288     212.093 246.860 270.629  1.00 35.41           C  
ATOM   1649  O   ASN A 288     211.511 246.195 271.491  1.00 35.41           O  
ATOM   1650  CB  ASN A 288     210.105 248.088 269.755  1.00 35.41           C  
ATOM   1651  CG  ASN A 288     209.096 248.095 270.882  1.00 35.41           C  
ATOM   1652  OD1 ASN A 288     208.122 248.847 270.849  1.00 35.41           O  
ATOM   1653  ND2 ASN A 288     209.323 247.263 271.889  1.00 35.41           N  
ATOM   1654  N   ILE A 289     213.187 246.421 270.013  1.00 28.40           N  
ATOM   1655  CA  ILE A 289     213.804 245.135 270.316  1.00 28.40           C  
ATOM   1656  C   ILE A 289     215.122 245.398 271.034  1.00 28.40           C  
ATOM   1657  O   ILE A 289     215.882 246.294 270.647  1.00 28.40           O  
ATOM   1658  CB  ILE A 289     214.000 244.284 269.048  1.00 28.40           C  
ATOM   1659  CG1 ILE A 289     215.131 244.814 268.171  1.00 28.40           C  
ATOM   1660  CG2 ILE A 289     212.723 244.263 268.234  1.00 28.40           C  
ATOM   1661  CD1 ILE A 289     215.344 243.994 266.925  1.00 28.40           C  
ATOM   1662  N   LYS A 290     215.368 244.652 272.108  1.00 28.18           N  
ATOM   1663  CA  LYS A 290     216.541 244.879 272.940  1.00 28.18           C  
ATOM   1664  C   LYS A 290     216.858 243.610 273.716  1.00 28.18           C  
ATOM   1665  O   LYS A 290     216.018 242.716 273.845  1.00 28.18           O  
ATOM   1666  CB  LYS A 290     216.327 246.063 273.888  1.00 28.18           C  
ATOM   1667  CG  LYS A 290     215.017 246.017 274.655  1.00 28.18           C  
ATOM   1668  CD  LYS A 290     214.777 247.313 275.410  1.00 28.18           C  
ATOM   1669  CE  LYS A 290     213.474 247.263 276.188  1.00 28.18           C  
ATOM   1670  NZ  LYS A 290     212.321 246.900 275.320  1.00 28.18           N  
ATOM   1671  N   PHE A 291     218.086 243.545 274.235  1.00 30.36           N  
ATOM   1672  CA  PHE A 291     218.532 242.345 274.938  1.00 30.36           C  
ATOM   1673  C   PHE A 291     217.801 242.177 276.264  1.00 30.36           C  
ATOM   1674  O   PHE A 291     217.109 241.178 276.484  1.00 30.36           O  
ATOM   1675  CB  PHE A 291     220.043 242.397 275.160  1.00 30.36           C  
ATOM   1676  CG  PHE A 291     220.592 241.196 275.875  1.00 30.36           C  
ATOM   1677  CD1 PHE A 291     220.755 239.996 275.213  1.00 30.36           C  
ATOM   1678  CD2 PHE A 291     220.952 241.273 277.208  1.00 30.36           C  
ATOM   1679  CE1 PHE A 291     221.263 238.897 275.864  1.00 30.36           C  
ATOM   1680  CE2 PHE A 291     221.457 240.177 277.864  1.00 30.36           C  
ATOM   1681  CZ  PHE A 291     221.614 238.986 277.192  1.00 30.36           C  
ATOM   1682  N   ASP A 292     217.946 243.145 277.162  1.00 33.22           N  
ATOM   1683  CA  ASP A 292     217.316 243.078 278.473  1.00 33.22           C  
ATOM   1684  C   ASP A 292     215.886 243.593 278.389  1.00 33.22           C  
ATOM   1685  O   ASP A 292     215.645 244.700 277.902  1.00 33.22           O  
ATOM   1686  CB  ASP A 292     218.106 243.892 279.499  1.00 33.22           C  
ATOM   1687  CG  ASP A 292     219.491 243.329 279.751  1.00 33.22           C  
ATOM   1688  OD1 ASP A 292     220.431 243.704 279.020  1.00 33.22           O  
ATOM   1689  OD2 ASP A 292     219.642 242.508 280.681  1.00 33.22           O  
ATOM   1690  N   VAL A 293     214.940 242.784 278.862  1.00 31.34           N  
ATOM   1691  CA  VAL A 293     213.546 243.186 278.966  1.00 31.34           C  
ATOM   1692  C   VAL A 293     213.093 242.943 280.399  1.00 31.34           C  
ATOM   1693  O   VAL A 293     213.716 242.197 281.156  1.00 31.34           O  
ATOM   1694  CB  VAL A 293     212.633 242.433 277.976  1.00 31.34           C  
ATOM   1695  CG1 VAL A 293     213.250 242.417 276.590  1.00 31.34           C  
ATOM   1696  CG2 VAL A 293     212.368 241.026 278.458  1.00 31.34           C  
ATOM   1697  N   ASP A 294     212.011 243.613 280.777  1.00 36.48           N  
ATOM   1698  CA  ASP A 294     211.399 243.440 282.088  1.00 36.48           C  
ATOM   1699  C   ASP A 294     209.951 243.033 281.880  1.00 36.48           C  
ATOM   1700  O   ASP A 294     209.204 243.732 281.187  1.00 36.48           O  
ATOM   1701  CB  ASP A 294     211.482 244.727 282.911  1.00 36.48           C  
ATOM   1702  CG  ASP A 294     212.855 245.363 282.864  1.00 36.48           C  
ATOM   1703  OD1 ASP A 294     213.853 244.623 282.774  1.00 36.48           O  
ATOM   1704  OD2 ASP A 294     212.937 246.608 282.915  1.00 36.48           O  
ATOM   1705  N   CYS A 295     209.550 241.912 282.472  1.00 37.59           N  
ATOM   1706  CA  CYS A 295     208.186 241.421 282.319  1.00 37.59           C  
ATOM   1707  C   CYS A 295     207.523 241.310 283.682  1.00 37.59           C  
ATOM   1708  O   CYS A 295     208.009 240.587 284.554  1.00 37.59           O  
ATOM   1709  CB  CYS A 295     208.150 240.072 281.598  1.00 37.59           C  
ATOM   1710  SG  CYS A 295     209.294 238.811 282.174  1.00 37.59           S  
ATOM   1711  N   THR A 296     206.414 242.019 283.859  1.00 37.50           N  
ATOM   1712  CA  THR A 296     205.554 241.881 285.031  1.00 37.50           C  
ATOM   1713  C   THR A 296     204.284 241.191 284.539  1.00 37.50           C  
ATOM   1714  O   THR A 296     203.321 241.843 284.138  1.00 37.50           O  
ATOM   1715  CB  THR A 296     205.257 243.231 285.670  1.00 37.50           C  
ATOM   1716  OG1 THR A 296     206.489 243.910 285.943  1.00 37.50           O  
ATOM   1717  CG2 THR A 296     204.498 243.044 286.970  1.00 37.50           C  
ATOM   1718  N   VAL A 297     204.291 239.857 284.575  1.00 33.30           N  
ATOM   1719  CA  VAL A 297     203.274 239.066 283.895  1.00 33.30           C  
ATOM   1720  C   VAL A 297     202.153 238.622 284.817  1.00 33.30           C  
ATOM   1721  O   VAL A 297     201.245 237.908 284.368  1.00 33.30           O  
ATOM   1722  CB  VAL A 297     203.905 237.838 283.214  1.00 33.30           C  
ATOM   1723  CG1 VAL A 297     204.852 238.275 282.118  1.00 33.30           C  
ATOM   1724  CG2 VAL A 297     204.633 236.997 284.240  1.00 33.30           C  
ATOM   1725  N   ASP A 298     202.183 239.017 286.089  1.00 39.12           N  
ATOM   1726  CA  ASP A 298     201.134 238.688 287.053  1.00 39.12           C  
ATOM   1727  C   ASP A 298     200.970 237.172 287.192  1.00 39.12           C  
ATOM   1728  O   ASP A 298     199.935 236.590 286.858  1.00 39.12           O  
ATOM   1729  CB  ASP A 298     199.812 239.361 286.670  1.00 39.12           C  
ATOM   1730  CG  ASP A 298     198.706 239.084 287.667  1.00 39.12           C  
ATOM   1731  OD1 ASP A 298     198.832 239.514 288.833  1.00 39.12           O  
ATOM   1732  OD2 ASP A 298     197.711 238.431 287.284  1.00 39.12           O  
ATOM   1733  N   ILE A 299     202.028 236.535 287.683  1.00 32.58           N  
ATOM   1734  CA  ILE A 299     202.022 235.108 287.997  1.00 32.58           C  
ATOM   1735  C   ILE A 299     202.503 234.984 289.439  1.00 32.58           C  
ATOM   1736  O   ILE A 299     203.706 234.929 289.709  1.00 32.58           O  
ATOM   1737  CB  ILE A 299     202.895 234.285 287.048  1.00 32.58           C  
ATOM   1738  CG1 ILE A 299     202.376 234.395 285.620  1.00 32.58           C  
ATOM   1739  CG2 ILE A 299     202.911 232.833 287.469  1.00 32.58           C  
ATOM   1740  CD1 ILE A 299     203.147 233.552 284.646  1.00 32.58           C  
ATOM   1741  N   GLU A 300     201.564 234.955 290.377  1.00 34.80           N  
ATOM   1742  CA  GLU A 300     201.885 234.758 291.780  1.00 34.80           C  
ATOM   1743  C   GLU A 300     201.538 233.373 292.284  1.00 34.80           C  
ATOM   1744  O   GLU A 300     202.302 232.803 293.064  1.00 34.80           O  
ATOM   1745  CB  GLU A 300     201.151 235.792 292.643  1.00 34.80           C  
ATOM   1746  CG  GLU A 300     201.786 237.168 292.653  1.00 34.80           C  
ATOM   1747  CD  GLU A 300     202.870 237.293 293.698  1.00 34.80           C  
ATOM   1748  OE1 GLU A 300     203.559 236.288 293.968  1.00 34.80           O  
ATOM   1749  OE2 GLU A 300     203.026 238.394 294.264  1.00 34.80           O  
ATOM   1750  N   SER A 301     200.409 232.819 291.847  1.00 42.32           N  
ATOM   1751  CA  SER A 301     199.959 231.526 292.336  1.00 42.32           C  
ATOM   1752  C   SER A 301     200.768 230.366 291.780  1.00 42.32           C  
ATOM   1753  O   SER A 301     200.636 229.249 292.289  1.00 42.32           O  
ATOM   1754  CB  SER A 301     198.483 231.330 291.998  1.00 42.32           C  
ATOM   1755  OG  SER A 301     198.264 231.462 290.606  1.00 42.32           O  
ATOM   1756  N   LEU A 302     201.593 230.594 290.761  1.00 31.54           N  
ATOM   1757  CA  LEU A 302     202.368 229.528 290.146  1.00 31.54           C  
ATOM   1758  C   LEU A 302     203.860 229.612 290.422  1.00 31.54           C  
ATOM   1759  O   LEU A 302     204.520 228.575 290.467  1.00 31.54           O  
ATOM   1760  CB  LEU A 302     202.147 229.514 288.629  1.00 31.54           C  
ATOM   1761  CG  LEU A 302     200.719 229.221 288.177  1.00 31.54           C  
ATOM   1762  CD1 LEU A 302     200.598 229.350 286.673  1.00 31.54           C  
ATOM   1763  CD2 LEU A 302     200.296 227.838 288.629  1.00 31.54           C  
ATOM   1764  N   THR A 303     204.406 230.809 290.611  1.00 26.59           N  
ATOM   1765  CA  THR A 303     205.834 230.969 290.854  1.00 26.59           C  
ATOM   1766  C   THR A 303     206.165 231.720 292.132  1.00 26.59           C  
ATOM   1767  O   THR A 303     207.135 231.360 292.801  1.00 26.59           O  
ATOM   1768  CB  THR A 303     206.500 231.697 289.679  1.00 26.59           C  
ATOM   1769  OG1 THR A 303     206.102 233.071 289.684  1.00 26.59           O  
ATOM   1770  CG2 THR A 303     206.083 231.061 288.373  1.00 26.59           C  
ATOM   1771  N   GLY A 304     205.401 232.747 292.488  1.00 30.92           N  
ATOM   1772  CA  GLY A 304     205.652 233.504 293.693  1.00 30.92           C  
ATOM   1773  C   GLY A 304     206.342 234.834 293.491  1.00 30.92           C  
ATOM   1774  O   GLY A 304     206.477 235.593 294.457  1.00 30.92           O  
ATOM   1775  N   TYR A 305     206.791 235.139 292.277  1.00 27.92           N  
ATOM   1776  CA  TYR A 305     207.396 236.424 291.964  1.00 27.92           C  
ATOM   1777  C   TYR A 305     206.533 237.155 290.945  1.00 27.92           C  
ATOM   1778  O   TYR A 305     205.917 236.535 290.075  1.00 27.92           O  
ATOM   1779  CB  TYR A 305     208.816 236.258 291.414  1.00 27.92           C  
ATOM   1780  CG  TYR A 305     209.758 235.509 292.328  1.00 27.92           C  
ATOM   1781  CD1 TYR A 305     210.521 236.177 293.269  1.00 27.92           C  
ATOM   1782  CD2 TYR A 305     209.894 234.135 292.233  1.00 27.92           C  
ATOM   1783  CE1 TYR A 305     211.382 235.496 294.097  1.00 27.92           C  
ATOM   1784  CE2 TYR A 305     210.755 233.446 293.056  1.00 27.92           C  
ATOM   1785  CZ  TYR A 305     211.494 234.131 293.985  1.00 27.92           C  
ATOM   1786  OH  TYR A 305     212.353 233.443 294.808  1.00 27.92           O  
ATOM   1787  N   ARG A 306     206.490 238.480 291.056  1.00 35.08           N  
ATOM   1788  CA  ARG A 306     205.670 239.283 290.156  1.00 35.08           C  
ATOM   1789  C   ARG A 306     206.431 239.671 288.892  1.00 35.08           C  
ATOM   1790  O   ARG A 306     205.974 239.397 287.778  1.00 35.08           O  
ATOM   1791  CB  ARG A 306     205.162 240.535 290.877  1.00 35.08           C  
ATOM   1792  CG  ARG A 306     204.044 240.271 291.868  1.00 35.08           C  
ATOM   1793  CD  ARG A 306     203.472 241.568 292.413  1.00 35.08           C  
ATOM   1794  NE  ARG A 306     202.351 241.332 293.317  1.00 35.08           N  
ATOM   1795  CZ  ARG A 306     201.635 242.290 293.889  1.00 35.08           C  
ATOM   1796  NH1 ARG A 306     201.892 243.569 293.671  1.00 35.08           N  
ATOM   1797  NH2 ARG A 306     200.636 241.955 294.701  1.00 35.08           N  
ATOM   1798  N   THR A 307     207.588 240.305 289.051  1.00 33.28           N  
ATOM   1799  CA  THR A 307     208.361 240.820 287.934  1.00 33.28           C  
ATOM   1800  C   THR A 307     209.601 239.969 287.699  1.00 33.28           C  
ATOM   1801  O   THR A 307     210.140 239.356 288.623  1.00 33.28           O  
ATOM   1802  CB  THR A 307     208.779 242.270 288.178  1.00 33.28           C  
ATOM   1803  OG1 THR A 307     209.587 242.723 287.087  1.00 33.28           O  
ATOM   1804  CG2 THR A 307     209.576 242.380 289.458  1.00 33.28           C  
ATOM   1805  N   TYR A 308     210.049 239.946 286.447  1.00 28.81           N  
ATOM   1806  CA  TYR A 308     211.199 239.161 286.035  1.00 28.81           C  
ATOM   1807  C   TYR A 308     212.078 239.996 285.121  1.00 28.81           C  
ATOM   1808  O   TYR A 308     211.578 240.720 284.252  1.00 28.81           O  
ATOM   1809  CB  TYR A 308     210.775 237.881 285.305  1.00 28.81           C  
ATOM   1810  CG  TYR A 308     209.853 236.986 286.095  1.00 28.81           C  
ATOM   1811  CD1 TYR A 308     208.489 237.223 286.127  1.00 28.81           C  
ATOM   1812  CD2 TYR A 308     210.345 235.899 286.796  1.00 28.81           C  
ATOM   1813  CE1 TYR A 308     207.644 236.410 286.848  1.00 28.81           C  
ATOM   1814  CE2 TYR A 308     209.509 235.080 287.518  1.00 28.81           C  
ATOM   1815  CZ  TYR A 308     208.160 235.341 287.540  1.00 28.81           C  
ATOM   1816  OH  TYR A 308     207.322 234.523 288.259  1.00 28.81           O  
ATOM   1817  N   ARG A 309     213.387 239.903 285.335  1.00 31.36           N  
ATOM   1818  CA  ARG A 309     214.373 240.463 284.424  1.00 31.36           C  
ATOM   1819  C   ARG A 309     214.754 239.373 283.434  1.00 31.36           C  
ATOM   1820  O   ARG A 309     215.257 238.319 283.834  1.00 31.36           O  
ATOM   1821  CB  ARG A 309     215.598 240.949 285.192  1.00 31.36           C  
ATOM   1822  CG  ARG A 309     216.664 241.597 284.334  1.00 31.36           C  
ATOM   1823  CD  ARG A 309     216.264 243.007 283.958  1.00 31.36           C  
ATOM   1824  NE  ARG A 309     217.344 243.732 283.302  1.00 31.36           N  
ATOM   1825  CZ  ARG A 309     217.269 245.001 282.927  1.00 31.36           C  
ATOM   1826  NH1 ARG A 309     216.174 245.717 283.127  1.00 31.36           N  
ATOM   1827  NH2 ARG A 309     218.319 245.567 282.339  1.00 31.36           N  
ATOM   1828  N   CYS A 310     214.498 239.603 282.153  1.00 33.39           N  
ATOM   1829  CA  CYS A 310     214.669 238.569 281.151  1.00 33.39           C  
ATOM   1830  C   CYS A 310     215.676 239.016 280.103  1.00 33.39           C  
ATOM   1831  O   CYS A 310     215.831 240.209 279.834  1.00 33.39           O  
ATOM   1832  CB  CYS A 310     213.336 238.222 280.488  1.00 33.39           C  
ATOM   1833  SG  CYS A 310     213.264 236.543 279.858  1.00 33.39           S  
ATOM   1834  N   ALA A 311     216.369 238.043 279.521  1.00 27.94           N  
ATOM   1835  CA  ALA A 311     217.371 238.283 278.499  1.00 27.94           C  
ATOM   1836  C   ALA A 311     216.975 237.569 277.217  1.00 27.94           C  
ATOM   1837  O   ALA A 311     216.596 236.394 277.242  1.00 27.94           O  
ATOM   1838  CB  ALA A 311     218.750 237.811 278.955  1.00 27.94           C  
ATOM   1839  N   HIS A 312     217.071 238.284 276.102  1.00 23.23           N  
ATOM   1840  CA  HIS A 312     216.740 237.748 274.787  1.00 23.23           C  
ATOM   1841  C   HIS A 312     218.031 237.549 274.010  1.00 23.23           C  
ATOM   1842  O   HIS A 312     218.597 238.524 273.491  1.00 23.23           O  
ATOM   1843  CB  HIS A 312     215.803 238.704 274.047  1.00 23.23           C  
ATOM   1844  CG  HIS A 312     215.200 238.133 272.802  1.00 23.23           C  
ATOM   1845  ND1 HIS A 312     214.736 238.926 271.776  1.00 23.23           N  
ATOM   1846  CD2 HIS A 312     214.964 236.855 272.427  1.00 23.23           C  
ATOM   1847  CE1 HIS A 312     214.253 238.161 270.815  1.00 23.23           C  
ATOM   1848  NE2 HIS A 312     214.378 236.899 271.185  1.00 23.23           N  
ATOM   1849  N   PRO A 313     218.543 236.323 273.903  1.00 22.25           N  
ATOM   1850  CA  PRO A 313     219.867 236.127 273.292  1.00 22.25           C  
ATOM   1851  C   PRO A 313     219.958 236.584 271.850  1.00 22.25           C  
ATOM   1852  O   PRO A 313     221.029 237.035 271.422  1.00 22.25           O  
ATOM   1853  CB  PRO A 313     220.083 234.614 273.413  1.00 22.25           C  
ATOM   1854  CG  PRO A 313     219.197 234.192 274.524  1.00 22.25           C  
ATOM   1855  CD  PRO A 313     217.988 235.064 274.422  1.00 22.25           C  
ATOM   1856  N   LEU A 314     218.878 236.483 271.082  1.00 27.02           N  
ATOM   1857  CA  LEU A 314     218.897 236.831 269.669  1.00 27.02           C  
ATOM   1858  C   LEU A 314     218.648 238.308 269.417  1.00 27.02           C  
ATOM   1859  O   LEU A 314     218.585 238.721 268.256  1.00 27.02           O  
ATOM   1860  CB  LEU A 314     217.859 236.012 268.906  1.00 27.02           C  
ATOM   1861  CG  LEU A 314     218.183 234.542 268.683  1.00 27.02           C  
ATOM   1862  CD1 LEU A 314     217.298 233.997 267.584  1.00 27.02           C  
ATOM   1863  CD2 LEU A 314     219.647 234.362 268.335  1.00 27.02           C  
ATOM   1864  N   ALA A 315     218.502 239.109 270.470  1.00 36.56           N  
ATOM   1865  CA  ALA A 315     218.094 240.497 270.292  1.00 36.56           C  
ATOM   1866  C   ALA A 315     219.117 241.280 269.481  1.00 36.56           C  
ATOM   1867  O   ALA A 315     218.753 242.055 268.593  1.00 36.56           O  
ATOM   1868  CB  ALA A 315     217.869 241.152 271.649  1.00 36.56           C  
ATOM   1869  N   THR A 316     220.406 241.095 269.767  1.00 82.74           N  
ATOM   1870  CA  THR A 316     221.419 241.830 269.015  1.00 82.74           C  
ATOM   1871  C   THR A 316     221.519 241.326 267.581  1.00 82.74           C  
ATOM   1872  O   THR A 316     221.667 242.122 266.644  1.00 82.74           O  
ATOM   1873  CB  THR A 316     222.774 241.741 269.714  1.00 82.74           C  
ATOM   1874  OG1 THR A 316     223.800 242.198 268.826  1.00 82.74           O  
ATOM   1875  CG2 THR A 316     223.070 240.314 270.145  1.00 82.74           C  
ATOM   1876  N   LEU A 317     221.444 240.008 267.389  1.00 34.62           N  
ATOM   1877  CA  LEU A 317     221.474 239.458 266.039  1.00 34.62           C  
ATOM   1878  C   LEU A 317     220.248 239.880 265.248  1.00 34.62           C  
ATOM   1879  O   LEU A 317     220.357 240.253 264.076  1.00 34.62           O  
ATOM   1880  CB  LEU A 317     221.581 237.938 266.093  1.00 34.62           C  
ATOM   1881  CG  LEU A 317     221.629 237.231 264.742  1.00 34.62           C  
ATOM   1882  CD1 LEU A 317     222.663 237.875 263.840  1.00 34.62           C  
ATOM   1883  CD2 LEU A 317     221.948 235.767 264.951  1.00 34.62           C  
ATOM   1884  N   PHE A 318     219.070 239.836 265.873  1.00 27.55           N  
ATOM   1885  CA  PHE A 318     217.873 240.317 265.198  1.00 27.55           C  
ATOM   1886  C   PHE A 318     217.954 241.809 264.916  1.00 27.55           C  
ATOM   1887  O   PHE A 318     217.435 242.270 263.899  1.00 27.55           O  
ATOM   1888  CB  PHE A 318     216.629 239.999 266.024  1.00 27.55           C  
ATOM   1889  CG  PHE A 318     216.000 238.679 265.685  1.00 27.55           C  
ATOM   1890  CD1 PHE A 318     216.559 237.858 264.724  1.00 27.55           C  
ATOM   1891  CD2 PHE A 318     214.839 238.271 266.316  1.00 27.55           C  
ATOM   1892  CE1 PHE A 318     215.979 236.648 264.406  1.00 27.55           C  
ATOM   1893  CE2 PHE A 318     214.254 237.064 266.003  1.00 27.55           C  
ATOM   1894  CZ  PHE A 318     214.823 236.250 265.046  1.00 27.55           C  
ATOM   1895  N   LYS A 319     218.617 242.576 265.781  1.00 33.48           N  
ATOM   1896  CA  LYS A 319     218.726 244.012 265.546  1.00 33.48           C  
ATOM   1897  C   LYS A 319     219.635 244.312 264.362  1.00 33.48           C  
ATOM   1898  O   LYS A 319     219.310 245.159 263.522  1.00 33.48           O  
ATOM   1899  CB  LYS A 319     219.231 244.717 266.803  1.00 33.48           C  
ATOM   1900  CG  LYS A 319     219.244 246.232 266.693  1.00 33.48           C  
ATOM   1901  CD  LYS A 319     219.749 246.876 267.971  1.00 33.48           C  
ATOM   1902  CE  LYS A 319     218.917 246.447 269.167  1.00 33.48           C  
ATOM   1903  NZ  LYS A 319     219.442 247.017 270.437  1.00 33.48           N  
ATOM   1904  N   ILE A 320     220.776 243.628 264.268  1.00 36.83           N  
ATOM   1905  CA  ILE A 320     221.651 243.869 263.125  1.00 36.83           C  
ATOM   1906  C   ILE A 320     221.022 243.321 261.847  1.00 36.83           C  
ATOM   1907  O   ILE A 320     221.186 243.896 260.764  1.00 36.83           O  
ATOM   1908  CB  ILE A 320     223.061 243.301 263.373  1.00 36.83           C  
ATOM   1909  CG1 ILE A 320     223.032 241.789 263.557  1.00 36.83           C  
ATOM   1910  CG2 ILE A 320     223.690 243.964 264.585  1.00 36.83           C  
ATOM   1911  CD1 ILE A 320     224.402 241.191 263.776  1.00 36.83           C  
ATOM   1912  N   LEU A 321     220.269 242.223 261.952  1.00 32.50           N  
ATOM   1913  CA  LEU A 321     219.533 241.721 260.796  1.00 32.50           C  
ATOM   1914  C   LEU A 321     218.473 242.717 260.345  1.00 32.50           C  
ATOM   1915  O   LEU A 321     218.271 242.920 259.143  1.00 32.50           O  
ATOM   1916  CB  LEU A 321     218.896 240.373 261.127  1.00 32.50           C  
ATOM   1917  CG  LEU A 321     219.111 239.271 260.094  1.00 32.50           C  
ATOM   1918  CD1 LEU A 321     220.594 239.085 259.844  1.00 32.50           C  
ATOM   1919  CD2 LEU A 321     218.478 237.974 260.563  1.00 32.50           C  
ATOM   1920  N   ALA A 322     217.782 243.346 261.297  1.00 45.32           N  
ATOM   1921  CA  ALA A 322     216.785 244.352 260.957  1.00 45.32           C  
ATOM   1922  C   ALA A 322     217.430 245.575 260.325  1.00 45.32           C  
ATOM   1923  O   ALA A 322     216.866 246.168 259.405  1.00 45.32           O  
ATOM   1924  CB  ALA A 322     215.987 244.747 262.198  1.00 45.32           C  
ATOM   1925  N   SER A 323     218.605 245.975 260.811  1.00 82.74           N  
ATOM   1926  CA  SER A 323     219.316 247.084 260.182  1.00 82.74           C  
ATOM   1927  C   SER A 323     219.712 246.743 258.749  1.00 82.74           C  
ATOM   1928  O   SER A 323     219.558 247.567 257.838  1.00 82.74           O  
ATOM   1929  CB  SER A 323     220.547 247.452 261.005  1.00 82.74           C  
ATOM   1930  OG  SER A 323     220.175 247.862 262.307  1.00 82.74           O  
ATOM   1931  N   PHE A 324     220.214 245.527 258.531  1.00 36.56           N  
ATOM   1932  CA  PHE A 324     220.563 245.108 257.178  1.00 36.56           C  
ATOM   1933  C   PHE A 324     219.336 245.086 256.276  1.00 36.56           C  
ATOM   1934  O   PHE A 324     219.391 245.534 255.125  1.00 36.56           O  
ATOM   1935  CB  PHE A 324     221.228 243.734 257.210  1.00 36.56           C  
ATOM   1936  CG  PHE A 324     221.978 243.392 255.957  1.00 36.56           C  
ATOM   1937  CD1 PHE A 324     222.404 244.384 255.094  1.00 36.56           C  
ATOM   1938  CD2 PHE A 324     222.254 242.074 255.643  1.00 36.56           C  
ATOM   1939  CE1 PHE A 324     223.095 244.066 253.940  1.00 36.56           C  
ATOM   1940  CE2 PHE A 324     222.940 241.748 254.493  1.00 36.56           C  
ATOM   1941  CZ  PHE A 324     223.362 242.748 253.640  1.00 36.56           C  
ATOM   1942  N   TYR A 325     218.213 244.577 256.787  1.00 32.48           N  
ATOM   1943  CA  TYR A 325     216.991 244.523 255.992  1.00 32.48           C  
ATOM   1944  C   TYR A 325     216.452 245.918 255.712  1.00 32.48           C  
ATOM   1945  O   TYR A 325     215.909 246.172 254.634  1.00 32.48           O  
ATOM   1946  CB  TYR A 325     215.940 243.675 256.701  1.00 32.48           C  
ATOM   1947  CG  TYR A 325     214.600 243.638 256.005  1.00 32.48           C  
ATOM   1948  CD1 TYR A 325     214.417 242.896 254.848  1.00 32.48           C  
ATOM   1949  CD2 TYR A 325     213.512 244.331 256.515  1.00 32.48           C  
ATOM   1950  CE1 TYR A 325     213.196 242.855 254.214  1.00 32.48           C  
ATOM   1951  CE2 TYR A 325     212.284 244.293 255.888  1.00 32.48           C  
ATOM   1952  CZ  TYR A 325     212.133 243.552 254.738  1.00 32.48           C  
ATOM   1953  OH  TYR A 325     210.914 243.510 254.104  1.00 32.48           O  
ATOM   1954  N   ILE A 326     216.590 246.837 256.666  1.00 34.98           N  
ATOM   1955  CA  ILE A 326     216.177 248.215 256.435  1.00 34.98           C  
ATOM   1956  C   ILE A 326     217.025 248.842 255.339  1.00 34.98           C  
ATOM   1957  O   ILE A 326     216.509 249.544 254.464  1.00 34.98           O  
ATOM   1958  CB  ILE A 326     216.248 249.026 257.741  1.00 34.98           C  
ATOM   1959  CG1 ILE A 326     215.058 248.695 258.635  1.00 34.98           C  
ATOM   1960  CG2 ILE A 326     216.289 250.513 257.448  1.00 34.98           C  
ATOM   1961  CD1 ILE A 326     214.983 249.544 259.885  1.00 34.98           C  
ATOM   1962  N   SER A 327     218.337 248.601 255.363  1.00 36.53           N  
ATOM   1963  CA  SER A 327     219.190 249.128 254.303  1.00 36.53           C  
ATOM   1964  C   SER A 327     218.812 248.541 252.946  1.00 36.53           C  
ATOM   1965  O   SER A 327     218.754 249.260 251.937  1.00 36.53           O  
ATOM   1966  CB  SER A 327     220.656 248.847 254.619  1.00 36.53           C  
ATOM   1967  OG  SER A 327     220.897 247.454 254.684  1.00 36.53           O  
ATOM   1968  N   LEU A 328     218.544 247.234 252.905  1.00 34.58           N  
ATOM   1969  CA  LEU A 328     218.147 246.602 251.652  1.00 34.58           C  
ATOM   1970  C   LEU A 328     216.829 247.164 251.138  1.00 34.58           C  
ATOM   1971  O   LEU A 328     216.679 247.410 249.938  1.00 34.58           O  
ATOM   1972  CB  LEU A 328     218.045 245.090 251.833  1.00 34.58           C  
ATOM   1973  CG  LEU A 328     219.365 244.354 252.027  1.00 34.58           C  
ATOM   1974  CD1 LEU A 328     219.106 242.866 252.122  1.00 34.58           C  
ATOM   1975  CD2 LEU A 328     220.327 244.670 250.895  1.00 34.58           C  
ATOM   1976  N   VAL A 329     215.860 247.370 252.029  1.00 34.59           N  
ATOM   1977  CA  VAL A 329     214.584 247.942 251.617  1.00 34.59           C  
ATOM   1978  C   VAL A 329     214.760 249.391 251.185  1.00 34.59           C  
ATOM   1979  O   VAL A 329     214.066 249.859 250.282  1.00 34.59           O  
ATOM   1980  CB  VAL A 329     213.546 247.797 252.744  1.00 34.59           C  
ATOM   1981  CG1 VAL A 329     212.286 248.567 252.416  1.00 34.59           C  
ATOM   1982  CG2 VAL A 329     213.212 246.334 252.950  1.00 34.59           C  
ATOM   1983  N   ILE A 330     215.694 250.121 251.797  1.00 35.21           N  
ATOM   1984  CA  ILE A 330     215.976 251.485 251.357  1.00 35.21           C  
ATOM   1985  C   ILE A 330     216.495 251.482 249.927  1.00 35.21           C  
ATOM   1986  O   ILE A 330     216.048 252.269 249.083  1.00 35.21           O  
ATOM   1987  CB  ILE A 330     216.970 252.166 252.315  1.00 35.21           C  
ATOM   1988  CG1 ILE A 330     216.248 252.653 253.568  1.00 35.21           C  
ATOM   1989  CG2 ILE A 330     217.666 253.324 251.627  1.00 35.21           C  
ATOM   1990  CD1 ILE A 330     215.224 253.726 253.290  1.00 35.21           C  
ATOM   1991  N   PHE A 331     217.443 250.590 249.629  1.00 39.42           N  
ATOM   1992  CA  PHE A 331     217.965 250.513 248.266  1.00 39.42           C  
ATOM   1993  C   PHE A 331     216.889 250.060 247.284  1.00 39.42           C  
ATOM   1994  O   PHE A 331     216.786 250.592 246.172  1.00 39.42           O  
ATOM   1995  CB  PHE A 331     219.172 249.578 248.213  1.00 39.42           C  
ATOM   1996  CG  PHE A 331     220.394 250.126 248.897  1.00 39.42           C  
ATOM   1997  CD1 PHE A 331     220.497 251.478 249.186  1.00 39.42           C  
ATOM   1998  CD2 PHE A 331     221.439 249.290 249.250  1.00 39.42           C  
ATOM   1999  CE1 PHE A 331     221.619 251.982 249.816  1.00 39.42           C  
ATOM   2000  CE2 PHE A 331     222.563 249.787 249.880  1.00 39.42           C  
ATOM   2001  CZ  PHE A 331     222.652 251.137 250.162  1.00 39.42           C  
ATOM   2002  N   TYR A 332     216.075 249.083 247.684  1.00 37.15           N  
ATOM   2003  CA  TYR A 332     214.985 248.614 246.833  1.00 37.15           C  
ATOM   2004  C   TYR A 332     213.993 249.733 246.547  1.00 37.15           C  
ATOM   2005  O   TYR A 332     213.527 249.889 245.414  1.00 37.15           O  
ATOM   2006  CB  TYR A 332     214.290 247.434 247.512  1.00 37.15           C  
ATOM   2007  CG  TYR A 332     213.316 246.666 246.651  1.00 37.15           C  
ATOM   2008  CD1 TYR A 332     212.004 247.092 246.496  1.00 37.15           C  
ATOM   2009  CD2 TYR A 332     213.701 245.493 246.023  1.00 37.15           C  
ATOM   2010  CE1 TYR A 332     211.112 246.379 245.721  1.00 37.15           C  
ATOM   2011  CE2 TYR A 332     212.817 244.776 245.249  1.00 37.15           C  
ATOM   2012  CZ  TYR A 332     211.525 245.221 245.097  1.00 37.15           C  
ATOM   2013  OH  TYR A 332     210.647 244.502 244.322  1.00 37.15           O  
ATOM   2014  N   GLY A 333     213.662 250.524 247.567  1.00 37.85           N  
ATOM   2015  CA  GLY A 333     212.754 251.636 247.370  1.00 37.85           C  
ATOM   2016  C   GLY A 333     213.342 252.732 246.507  1.00 37.85           C  
ATOM   2017  O   GLY A 333     212.631 253.357 245.725  1.00 37.85           O  
ATOM   2018  N   LEU A 334     214.642 252.996 246.650  1.00 40.92           N  
ATOM   2019  CA  LEU A 334     215.280 253.970 245.770  1.00 40.92           C  
ATOM   2020  C   LEU A 334     215.246 253.500 244.322  1.00 40.92           C  
ATOM   2021  O   LEU A 334     214.999 254.293 243.405  1.00 40.92           O  
ATOM   2022  CB  LEU A 334     216.715 254.235 246.222  1.00 40.92           C  
ATOM   2023  CG  LEU A 334     216.863 254.967 247.556  1.00 40.92           C  
ATOM   2024  CD1 LEU A 334     218.313 255.352 247.803  1.00 40.92           C  
ATOM   2025  CD2 LEU A 334     215.963 256.188 247.604  1.00 40.92           C  
ATOM   2026  N   ILE A 335     215.484 252.207 244.099  1.00 40.47           N  
ATOM   2027  CA  ILE A 335     215.388 251.657 242.750  1.00 40.47           C  
ATOM   2028  C   ILE A 335     213.965 251.787 242.217  1.00 40.47           C  
ATOM   2029  O   ILE A 335     213.753 252.147 241.053  1.00 40.47           O  
ATOM   2030  CB  ILE A 335     215.869 250.196 242.736  1.00 40.47           C  
ATOM   2031  CG1 ILE A 335     217.371 250.131 243.006  1.00 40.47           C  
ATOM   2032  CG2 ILE A 335     215.551 249.545 241.410  1.00 40.47           C  
ATOM   2033  CD1 ILE A 335     217.907 248.725 243.100  1.00 40.47           C  
ATOM   2034  N   CYS A 336     212.968 251.494 243.055  1.00 50.00           N  
ATOM   2035  CA  CYS A 336     211.582 251.613 242.613  1.00 50.00           C  
ATOM   2036  C   CYS A 336     211.199 253.067 242.350  1.00 50.00           C  
ATOM   2037  O   CYS A 336     210.417 253.352 241.438  1.00 50.00           O  
ATOM   2038  CB  CYS A 336     210.645 250.985 243.645  1.00 50.00           C  
ATOM   2039  SG  CYS A 336     210.707 249.181 243.686  1.00 50.00           S  
ATOM   2040  N   MET A 337     211.738 253.999 243.138  1.00 51.69           N  
ATOM   2041  CA  MET A 337     211.504 255.416 242.883  1.00 51.69           C  
ATOM   2042  C   MET A 337     212.116 255.835 241.556  1.00 51.69           C  
ATOM   2043  O   MET A 337     211.515 256.609 240.802  1.00 51.69           O  
ATOM   2044  CB  MET A 337     212.075 256.260 244.023  1.00 51.69           C  
ATOM   2045  CG  MET A 337     211.315 256.155 245.335  1.00 51.69           C  
ATOM   2046  SD  MET A 337     209.621 256.760 245.237  1.00 51.69           S  
ATOM   2047  CE  MET A 337     209.138 256.682 246.958  1.00 51.69           C  
ATOM   2048  N   TYR A 338     213.318 255.340 241.257  1.00 50.38           N  
ATOM   2049  CA  TYR A 338     213.925 255.614 239.960  1.00 50.38           C  
ATOM   2050  C   TYR A 338     213.080 255.039 238.832  1.00 50.38           C  
ATOM   2051  O   TYR A 338     212.902 255.680 237.791  1.00 50.38           O  
ATOM   2052  CB  TYR A 338     215.342 255.046 239.915  1.00 50.38           C  
ATOM   2053  CG  TYR A 338     216.094 255.355 238.644  1.00 50.38           C  
ATOM   2054  CD1 TYR A 338     216.876 256.496 238.538  1.00 50.38           C  
ATOM   2055  CD2 TYR A 338     216.031 254.499 237.551  1.00 50.38           C  
ATOM   2056  CE1 TYR A 338     217.569 256.782 237.379  1.00 50.38           C  
ATOM   2057  CE2 TYR A 338     216.719 254.777 236.388  1.00 50.38           C  
ATOM   2058  CZ  TYR A 338     217.488 255.919 236.306  1.00 50.38           C  
ATOM   2059  OH  TYR A 338     218.178 256.201 235.149  1.00 50.38           O  
ATOM   2060  N   THR A 339     212.549 253.831 239.024  1.00 52.83           N  
ATOM   2061  CA  THR A 339     211.691 253.228 238.009  1.00 52.83           C  
ATOM   2062  C   THR A 339     210.428 254.053 237.794  1.00 52.83           C  
ATOM   2063  O   THR A 339     210.006 254.271 236.653  1.00 52.83           O  
ATOM   2064  CB  THR A 339     211.336 251.794 238.405  1.00 52.83           C  
ATOM   2065  OG1 THR A 339     212.495 250.961 238.283  1.00 52.83           O  
ATOM   2066  CG2 THR A 339     210.234 251.246 237.515  1.00 52.83           C  
ATOM   2067  N   LEU A 340     209.817 254.534 238.879  1.00 54.71           N  
ATOM   2068  CA  LEU A 340     208.636 255.382 238.748  1.00 54.71           C  
ATOM   2069  C   LEU A 340     208.961 256.684 238.025  1.00 54.71           C  
ATOM   2070  O   LEU A 340     208.216 257.114 237.136  1.00 54.71           O  
ATOM   2071  CB  LEU A 340     208.041 255.673 240.125  1.00 54.71           C  
ATOM   2072  CG  LEU A 340     206.723 254.975 240.456  1.00 54.71           C  
ATOM   2073  CD1 LEU A 340     206.097 255.600 241.690  1.00 54.71           C  
ATOM   2074  CD2 LEU A 340     205.772 255.039 239.276  1.00 54.71           C  
ATOM   2075  N   TRP A 341     210.066 257.332 238.400  1.00 58.49           N  
ATOM   2076  CA  TRP A 341     210.456 258.581 237.751  1.00 58.49           C  
ATOM   2077  C   TRP A 341     210.760 258.364 236.274  1.00 58.49           C  
ATOM   2078  O   TRP A 341     210.532 259.253 235.447  1.00 58.49           O  
ATOM   2079  CB  TRP A 341     211.662 259.179 238.472  1.00 58.49           C  
ATOM   2080  CG  TRP A 341     212.319 260.307 237.749  1.00 58.49           C  
ATOM   2081  CD1 TRP A 341     212.031 261.633 237.868  1.00 58.49           C  
ATOM   2082  CD2 TRP A 341     213.392 260.211 236.808  1.00 58.49           C  
ATOM   2083  NE1 TRP A 341     212.854 262.370 237.052  1.00 58.49           N  
ATOM   2084  CE2 TRP A 341     213.698 261.519 236.389  1.00 58.49           C  
ATOM   2085  CE3 TRP A 341     214.119 259.144 236.273  1.00 58.49           C  
ATOM   2086  CZ2 TRP A 341     214.701 261.790 235.462  1.00 58.49           C  
ATOM   2087  CZ3 TRP A 341     215.114 259.415 235.354  1.00 58.49           C  
ATOM   2088  CH2 TRP A 341     215.397 260.727 234.958  1.00 58.49           C  
ATOM   2089  N   TRP A 342     211.284 257.187 235.929  1.00 56.16           N  
ATOM   2090  CA  TRP A 342     211.533 256.867 234.530  1.00 56.16           C  
ATOM   2091  C   TRP A 342     210.242 256.574 233.782  1.00 56.16           C  
ATOM   2092  O   TRP A 342     210.133 256.878 232.590  1.00 56.16           O  
ATOM   2093  CB  TRP A 342     212.487 255.677 234.441  1.00 56.16           C  
ATOM   2094  CG  TRP A 342     212.693 255.150 233.064  1.00 56.16           C  
ATOM   2095  CD1 TRP A 342     213.559 255.625 232.126  1.00 56.16           C  
ATOM   2096  CD2 TRP A 342     212.034 254.027 232.472  1.00 56.16           C  
ATOM   2097  NE1 TRP A 342     213.474 254.872 230.981  1.00 56.16           N  
ATOM   2098  CE2 TRP A 342     212.545 253.884 231.168  1.00 56.16           C  
ATOM   2099  CE3 TRP A 342     211.059 253.132 232.917  1.00 56.16           C  
ATOM   2100  CZ2 TRP A 342     212.112 252.881 230.306  1.00 56.16           C  
ATOM   2101  CZ3 TRP A 342     210.631 252.138 232.059  1.00 56.16           C  
ATOM   2102  CH2 TRP A 342     211.159 252.019 230.769  1.00 56.16           C  
ATOM   2103  N   MET A 343     209.257 255.987 234.455  1.00 55.80           N  
ATOM   2104  CA  MET A 343     208.004 255.622 233.812  1.00 55.80           C  
ATOM   2105  C   MET A 343     206.984 256.750 233.799  1.00 55.80           C  
ATOM   2106  O   MET A 343     205.941 256.612 233.153  1.00 55.80           O  
ATOM   2107  CB  MET A 343     207.392 254.402 234.505  1.00 55.80           C  
ATOM   2108  CG  MET A 343     206.883 253.337 233.552  1.00 55.80           C  
ATOM   2109  SD  MET A 343     205.930 252.062 234.391  1.00 55.80           S  
ATOM   2110  CE  MET A 343     206.949 251.784 235.832  1.00 55.80           C  
ATOM   2111  N   LEU A 344     207.249 257.853 234.495  1.00 61.50           N  
ATOM   2112  CA  LEU A 344     206.310 258.963 234.575  1.00 61.50           C  
ATOM   2113  C   LEU A 344     206.809 260.230 233.893  1.00 61.50           C  
ATOM   2114  O   LEU A 344     206.111 261.249 233.927  1.00 61.50           O  
ATOM   2115  CB  LEU A 344     205.985 259.272 236.040  1.00 61.50           C  
ATOM   2116  CG  LEU A 344     205.180 258.217 236.796  1.00 61.50           C  
ATOM   2117  CD1 LEU A 344     205.090 258.573 238.268  1.00 61.50           C  
ATOM   2118  CD2 LEU A 344     203.795 258.082 236.193  1.00 61.50           C  
ATOM   2119  N   ARG A 345     207.991 260.200 233.273  1.00 68.83           N  
ATOM   2120  CA  ARG A 345     208.576 261.398 232.682  1.00 68.83           C  
ATOM   2121  C   ARG A 345     208.850 261.237 231.190  1.00 68.83           C  
ATOM   2122  O   ARG A 345     209.595 262.038 230.614  1.00 68.83           O  
ATOM   2123  CB  ARG A 345     209.863 261.780 233.416  1.00 68.83           C  
ATOM   2124  CG  ARG A 345     209.664 262.799 234.526  1.00 68.83           C  
ATOM   2125  CD  ARG A 345     209.473 264.194 233.949  1.00 68.83           C  
ATOM   2126  NE  ARG A 345     209.210 265.198 234.973  1.00 68.83           N  
ATOM   2127  CZ  ARG A 345     208.005 265.658 235.280  1.00 68.83           C  
ATOM   2128  NH1 ARG A 345     206.920 265.222 234.660  1.00 68.83           N  
ATOM   2129  NH2 ARG A 345     207.886 266.583 236.228  1.00 68.83           N  
ATOM   2130  N   ARG A 346     208.266 260.224 230.547  1.00 70.82           N  
ATOM   2131  CA  ARG A 346     208.478 259.999 229.125  1.00 70.82           C  
ATOM   2132  C   ARG A 346     207.209 259.714 228.337  1.00 70.82           C  
ATOM   2133  O   ARG A 346     207.266 259.733 227.103  1.00 70.82           O  
ATOM   2134  CB  ARG A 346     209.459 258.834 228.898  1.00 70.82           C  
ATOM   2135  CG  ARG A 346     210.930 259.188 229.069  1.00 70.82           C  
ATOM   2136  CD  ARG A 346     211.354 259.165 230.528  1.00 70.82           C  
ATOM   2137  NE  ARG A 346     212.771 259.470 230.688  1.00 70.82           N  
ATOM   2138  CZ  ARG A 346     213.371 259.647 231.857  1.00 70.82           C  
ATOM   2139  NH1 ARG A 346     212.703 259.571 232.996  1.00 70.82           N  
ATOM   2140  NH2 ARG A 346     214.675 259.911 231.883  1.00 70.82           N  
ATOM   2141  N   SER A 347     206.075 259.459 228.996  1.00 66.98           N  
ATOM   2142  CA  SER A 347     204.827 259.080 228.332  1.00 66.98           C  
ATOM   2143  C   SER A 347     205.046 257.850 227.445  1.00 66.98           C  
ATOM   2144  O   SER A 347     204.919 257.887 226.220  1.00 66.98           O  
ATOM   2145  CB  SER A 347     204.249 260.252 227.532  1.00 66.98           C  
ATOM   2146  OG  SER A 347     203.028 259.889 226.913  1.00 66.98           O  
ATOM   2147  N   LEU A 348     205.381 256.747 228.118  1.00 68.27           N  
ATOM   2148  CA  LEU A 348     205.839 255.531 227.452  1.00 68.27           C  
ATOM   2149  C   LEU A 348     204.794 254.904 226.539  1.00 68.27           C  
ATOM   2150  O   LEU A 348     205.085 253.877 225.918  1.00 68.27           O  
ATOM   2151  CB  LEU A 348     206.286 254.498 228.489  1.00 68.27           C  
ATOM   2152  CG  LEU A 348     207.672 254.662 229.117  1.00 68.27           C  
ATOM   2153  CD1 LEU A 348     207.731 255.845 230.065  1.00 68.27           C  
ATOM   2154  CD2 LEU A 348     208.072 253.389 229.836  1.00 68.27           C  
ATOM   2155  N   LYS A 349     203.587 255.466 226.453  1.00 72.08           N  
ATOM   2156  CA  LYS A 349     202.634 255.005 225.452  1.00 72.08           C  
ATOM   2157  C   LYS A 349     203.011 255.446 224.044  1.00 72.08           C  
ATOM   2158  O   LYS A 349     202.451 254.921 223.077  1.00 72.08           O  
ATOM   2159  CB  LYS A 349     201.231 255.507 225.790  1.00 72.08           C  
ATOM   2160  CG  LYS A 349     200.695 255.006 227.118  1.00 72.08           C  
ATOM   2161  CD  LYS A 349     199.296 255.535 227.372  1.00 72.08           C  
ATOM   2162  CE  LYS A 349     198.734 254.995 228.672  1.00 72.08           C  
ATOM   2163  NZ  LYS A 349     198.722 253.509 228.682  1.00 72.08           N  
ATOM   2164  N   LYS A 350     203.938 256.392 223.912  1.00 78.96           N  
ATOM   2165  CA  LYS A 350     204.375 256.910 222.624  1.00 78.96           C  
ATOM   2166  C   LYS A 350     205.864 256.646 222.473  1.00 78.96           C  
ATOM   2167  O   LYS A 350     206.647 256.958 223.376  1.00 78.96           O  
ATOM   2168  CB  LYS A 350     204.089 258.411 222.514  1.00 78.96           C  
ATOM   2169  CG  LYS A 350     204.480 259.041 221.187  1.00 78.96           C  
ATOM   2170  CD  LYS A 350     203.510 258.663 220.083  1.00 78.96           C  
ATOM   2171  CE  LYS A 350     203.727 259.519 218.846  1.00 78.96           C  
ATOM   2172  NZ  LYS A 350     202.789 259.161 217.747  1.00 78.96           N  
ATOM   2173  N   TYR A 351     206.253 256.073 221.338  1.00 82.06           N  
ATOM   2174  CA  TYR A 351     207.650 255.800 221.038  1.00 82.06           C  
ATOM   2175  C   TYR A 351     208.139 256.778 219.980  1.00 82.06           C  
ATOM   2176  O   TYR A 351     207.437 257.055 219.003  1.00 82.06           O  
ATOM   2177  CB  TYR A 351     207.845 254.362 220.553  1.00 82.06           C  
ATOM   2178  CG  TYR A 351     209.281 253.893 220.586  1.00 82.06           C  
ATOM   2179  CD1 TYR A 351     209.954 253.740 221.790  1.00 82.06           C  
ATOM   2180  CD2 TYR A 351     209.960 253.594 219.415  1.00 82.06           C  
ATOM   2181  CE1 TYR A 351     211.266 253.308 221.824  1.00 82.06           C  
ATOM   2182  CE2 TYR A 351     211.270 253.161 219.442  1.00 82.06           C  
ATOM   2183  CZ  TYR A 351     211.917 253.020 220.647  1.00 82.06           C  
ATOM   2184  OH  TYR A 351     213.223 252.590 220.671  1.00 82.06           O  
ATOM   2185  N   SER A 352     209.346 257.306 220.185  1.00 90.83           N  
ATOM   2186  CA  SER A 352     209.878 258.314 219.276  1.00 90.83           C  
ATOM   2187  C   SER A 352     210.217 257.708 217.918  1.00 90.83           C  
ATOM   2188  O   SER A 352     209.702 258.146 216.885  1.00 90.83           O  
ATOM   2189  CB  SER A 352     211.108 258.980 219.899  1.00 90.83           C  
ATOM   2190  OG  SER A 352     211.472 260.147 219.184  1.00 90.83           O  
ATOM   2191  N   PHE A 353     211.081 256.690 217.909  1.00 95.17           N  
ATOM   2192  CA  PHE A 353     211.493 255.998 216.685  1.00 95.17           C  
ATOM   2193  C   PHE A 353     212.077 256.961 215.656  1.00 95.17           C  
ATOM   2194  O   PHE A 353     211.954 256.744 214.449  1.00 95.17           O  
ATOM   2195  CB  PHE A 353     210.333 255.211 216.069  1.00 95.17           C  
ATOM   2196  CG  PHE A 353     210.573 253.733 215.996  1.00 95.17           C  
ATOM   2197  CD1 PHE A 353     211.852 253.220 216.116  1.00 95.17           C  
ATOM   2198  CD2 PHE A 353     209.518 252.858 215.803  1.00 95.17           C  
ATOM   2199  CE1 PHE A 353     212.072 251.860 216.055  1.00 95.17           C  
ATOM   2200  CE2 PHE A 353     209.734 251.496 215.735  1.00 95.17           C  
ATOM   2201  CZ  PHE A 353     211.013 250.996 215.861  1.00 95.17           C  
ATOM   2202  N   GLU A 354     212.715 258.032 216.122  1.00103.66           N  
ATOM   2203  CA  GLU A 354     213.216 259.066 215.227  1.00103.66           C  
ATOM   2204  C   GLU A 354     214.682 258.899 214.869  1.00103.66           C  
ATOM   2205  O   GLU A 354     215.111 259.407 213.830  1.00103.66           O  
ATOM   2206  CB  GLU A 354     213.005 260.455 215.843  1.00103.66           C  
ATOM   2207  CG  GLU A 354     213.817 260.726 217.102  1.00103.66           C  
ATOM   2208  CD  GLU A 354     215.161 261.371 216.814  1.00103.66           C  
ATOM   2209  OE1 GLU A 354     215.401 261.759 215.652  1.00103.66           O  
ATOM   2210  OE2 GLU A 354     215.978 261.488 217.752  1.00103.66           O  
ATOM   2211  N   SER A 355     215.461 258.204 215.703  1.00110.81           N  
ATOM   2212  CA  SER A 355     216.903 258.139 215.483  1.00110.81           C  
ATOM   2213  C   SER A 355     217.237 257.461 214.161  1.00110.81           C  
ATOM   2214  O   SER A 355     218.045 257.976 213.378  1.00110.81           O  
ATOM   2215  CB  SER A 355     217.577 257.407 216.641  1.00110.81           C  
ATOM   2216  OG  SER A 355     218.968 257.270 216.409  1.00110.81           O  
ATOM   2217  N   ILE A 356     216.617 256.312 213.886  1.00115.48           N  
ATOM   2218  CA  ILE A 356     216.924 255.588 212.658  1.00115.48           C  
ATOM   2219  C   ILE A 356     216.429 256.357 211.439  1.00115.48           C  
ATOM   2220  O   ILE A 356     217.131 256.456 210.426  1.00115.48           O  
ATOM   2221  CB  ILE A 356     216.341 254.162 212.714  1.00115.48           C  
ATOM   2222  CG1 ILE A 356     216.474 253.478 211.351  1.00115.48           C  
ATOM   2223  CG2 ILE A 356     214.893 254.184 213.183  1.00115.48           C  
ATOM   2224  CD1 ILE A 356     215.937 252.067 211.318  1.00115.48           C  
ATOM   2225  N   ARG A 357     215.225 256.927 211.516  1.00112.77           N  
ATOM   2226  CA  ARG A 357     214.652 257.610 210.365  1.00112.77           C  
ATOM   2227  C   ARG A 357     215.339 258.935 210.052  1.00112.77           C  
ATOM   2228  O   ARG A 357     215.170 259.450 208.942  1.00112.77           O  
ATOM   2229  CB  ARG A 357     213.151 257.834 210.574  1.00112.77           C  
ATOM   2230  CG  ARG A 357     212.784 258.839 211.641  1.00112.77           C  
ATOM   2231  CD  ARG A 357     211.274 258.915 211.787  1.00112.77           C  
ATOM   2232  NE  ARG A 357     210.867 259.802 212.868  1.00112.77           N  
ATOM   2233  CZ  ARG A 357     209.614 259.956 213.275  1.00112.77           C  
ATOM   2234  NH1 ARG A 357     208.619 259.292 212.711  1.00112.77           N  
ATOM   2235  NH2 ARG A 357     209.354 260.794 214.273  1.00112.77           N  
ATOM   2236  N   GLU A 358     216.104 259.495 210.989  1.00115.83           N  
ATOM   2237  CA  GLU A 358     216.909 260.675 210.707  1.00115.83           C  
ATOM   2238  C   GLU A 358     218.368 260.348 210.427  1.00115.83           C  
ATOM   2239  O   GLU A 358     219.066 261.171 209.824  1.00115.83           O  
ATOM   2240  CB  GLU A 358     216.825 261.675 211.870  1.00115.83           C  
ATOM   2241  CG  GLU A 358     217.513 261.229 213.156  1.00115.83           C  
ATOM   2242  CD  GLU A 358     218.969 261.647 213.229  1.00115.83           C  
ATOM   2243  OE1 GLU A 358     219.389 262.491 212.410  1.00115.83           O  
ATOM   2244  OE2 GLU A 358     219.693 261.129 214.104  1.00115.83           O  
ATOM   2245  N   GLU A 359     218.845 259.176 210.848  1.00122.67           N  
ATOM   2246  CA  GLU A 359     220.216 258.754 210.593  1.00122.67           C  
ATOM   2247  C   GLU A 359     220.320 257.803 209.405  1.00122.67           C  
ATOM   2248  O   GLU A 359     221.156 258.004 208.521  1.00122.67           O  
ATOM   2249  CB  GLU A 359     220.803 258.099 211.850  1.00122.67           C  
ATOM   2250  CG  GLU A 359     222.255 257.667 211.719  1.00122.67           C  
ATOM   2251  CD  GLU A 359     222.397 256.200 211.368  1.00122.67           C  
ATOM   2252  OE1 GLU A 359     221.361 255.511 211.260  1.00122.67           O  
ATOM   2253  OE2 GLU A 359     223.544 255.736 211.203  1.00122.67           O  
ATOM   2254  N   SER A 360     219.481 256.771 209.371  1.00130.92           N  
ATOM   2255  CA  SER A 360     219.427 255.845 208.249  1.00130.92           C  
ATOM   2256  C   SER A 360     218.484 256.309 207.148  1.00130.92           C  
ATOM   2257  O   SER A 360     218.379 255.633 206.117  1.00130.92           O  
ATOM   2258  CB  SER A 360     219.008 254.452 208.733  1.00130.92           C  
ATOM   2259  OG  SER A 360     218.914 253.543 207.651  1.00130.92           O  
ATOM   2260  N   SER A 361     217.795 257.434 207.349  1.00128.59           N  
ATOM   2261  CA  SER A 361     216.885 258.009 206.356  1.00128.59           C  
ATOM   2262  C   SER A 361     215.756 257.045 205.994  1.00128.59           C  
ATOM   2263  O   SER A 361     215.272 257.023 204.861  1.00128.59           O  
ATOM   2264  CB  SER A 361     217.643 258.456 205.102  1.00128.59           C  
ATOM   2265  OG  SER A 361     218.583 259.470 205.413  1.00128.59           O  
ATOM   2266  N   TYR A 362     215.334 256.238 206.965  1.00127.48           N  
ATOM   2267  CA  TYR A 362     214.145 255.401 206.814  1.00127.48           C  
ATOM   2268  C   TYR A 362     212.944 256.123 207.428  1.00127.48           C  
ATOM   2269  O   TYR A 362     212.333 255.681 208.401  1.00127.48           O  
ATOM   2270  CB  TYR A 362     214.372 254.033 207.449  1.00127.48           C  
ATOM   2271  CG  TYR A 362     214.811 252.965 206.473  1.00127.48           C  
ATOM   2272  CD1 TYR A 362     213.878 252.166 205.825  1.00127.48           C  
ATOM   2273  CD2 TYR A 362     216.156 252.751 206.201  1.00127.48           C  
ATOM   2274  CE1 TYR A 362     214.269 251.187 204.932  1.00127.48           C  
ATOM   2275  CE2 TYR A 362     216.559 251.773 205.309  1.00127.48           C  
ATOM   2276  CZ  TYR A 362     215.609 250.994 204.678  1.00127.48           C  
ATOM   2277  OH  TYR A 362     216.000 250.018 203.790  1.00127.48           O  
ATOM   2278  N   SER A 363     212.610 257.259 206.812  1.00123.93           N  
ATOM   2279  CA  SER A 363     211.641 258.191 207.379  1.00123.93           C  
ATOM   2280  C   SER A 363     210.218 257.652 207.400  1.00123.93           C  
ATOM   2281  O   SER A 363     209.356 258.264 208.040  1.00123.93           O  
ATOM   2282  CB  SER A 363     211.679 259.510 206.605  1.00123.93           C  
ATOM   2283  OG  SER A 363     210.768 260.446 207.150  1.00123.93           O  
ATOM   2284  N   ASP A 364     209.945 256.541 206.727  1.00127.77           N  
ATOM   2285  CA  ASP A 364     208.590 255.992 206.675  1.00127.77           C  
ATOM   2286  C   ASP A 364     208.349 254.968 207.781  1.00127.77           C  
ATOM   2287  O   ASP A 364     207.918 253.844 207.531  1.00127.77           O  
ATOM   2288  CB  ASP A 364     208.335 255.385 205.303  1.00127.77           C  
ATOM   2289  CG  ASP A 364     209.364 254.340 204.935  1.00127.77           C  
ATOM   2290  OD1 ASP A 364     210.562 254.565 205.203  1.00127.77           O  
ATOM   2291  OD2 ASP A 364     208.971 253.290 204.387  1.00127.77           O  
ATOM   2292  N   ILE A 365     208.623 255.356 209.022  1.00117.51           N  
ATOM   2293  CA  ILE A 365     208.361 254.493 210.173  1.00117.51           C  
ATOM   2294  C   ILE A 365     207.455 255.249 211.138  1.00117.51           C  
ATOM   2295  O   ILE A 365     207.943 256.065 211.932  1.00117.51           O  
ATOM   2296  CB  ILE A 365     209.661 254.050 210.858  1.00117.51           C  
ATOM   2297  CG1 ILE A 365     210.569 253.330 209.861  1.00117.51           C  
ATOM   2298  CG2 ILE A 365     209.358 253.140 212.035  1.00117.51           C  
ATOM   2299  CD1 ILE A 365     211.869 252.838 210.455  1.00117.51           C  
ATOM   2300  N   PRO A 366     206.144 255.028 211.095  1.00105.91           N  
ATOM   2301  CA  PRO A 366     205.249 255.753 211.999  1.00105.91           C  
ATOM   2302  C   PRO A 366     205.470 255.350 213.446  1.00105.91           C  
ATOM   2303  O   PRO A 366     205.816 254.207 213.754  1.00105.91           O  
ATOM   2304  CB  PRO A 366     203.852 255.348 211.516  1.00105.91           C  
ATOM   2305  CG  PRO A 366     204.054 254.007 210.893  1.00105.91           C  
ATOM   2306  CD  PRO A 366     205.423 254.047 210.267  1.00105.91           C  
ATOM   2307  N   ASP A 367     205.266 256.312 214.339  1.00 99.31           N  
ATOM   2308  CA  ASP A 367     205.405 256.049 215.763  1.00 99.31           C  
ATOM   2309  C   ASP A 367     204.272 255.157 216.254  1.00 99.31           C  
ATOM   2310  O   ASP A 367     203.107 255.341 215.888  1.00 99.31           O  
ATOM   2311  CB  ASP A 367     205.427 257.363 216.543  1.00 99.31           C  
ATOM   2312  CG  ASP A 367     206.609 258.236 216.174  1.00 99.31           C  
ATOM   2313  OD1 ASP A 367     207.390 257.835 215.288  1.00 99.31           O  
ATOM   2314  OD2 ASP A 367     206.757 259.325 216.771  1.00 99.31           O  
ATOM   2315  N   VAL A 368     204.622 254.180 217.089  1.00 91.48           N  
ATOM   2316  CA  VAL A 368     203.650 253.191 217.533  1.00 91.48           C  
ATOM   2317  C   VAL A 368     202.841 253.736 218.706  1.00 91.48           C  
ATOM   2318  O   VAL A 368     203.229 254.690 219.384  1.00 91.48           O  
ATOM   2319  CB  VAL A 368     204.346 251.871 217.902  1.00 91.48           C  
ATOM   2320  CG1 VAL A 368     205.072 251.310 216.693  1.00 91.48           C  
ATOM   2321  CG2 VAL A 368     205.311 252.090 219.053  1.00 91.48           C  
ATOM   2322  N   LYS A 369     201.693 253.108 218.943  1.00 85.37           N  
ATOM   2323  CA  LYS A 369     200.773 253.524 219.988  1.00 85.37           C  
ATOM   2324  C   LYS A 369     201.077 252.780 221.287  1.00 85.37           C  
ATOM   2325  O   LYS A 369     202.113 252.126 221.434  1.00 85.37           O  
ATOM   2326  CB  LYS A 369     199.330 253.313 219.539  1.00 85.37           C  
ATOM   2327  CG  LYS A 369     198.733 254.514 218.833  1.00 85.37           C  
ATOM   2328  CD  LYS A 369     198.810 255.747 219.721  1.00 85.37           C  
ATOM   2329  CE  LYS A 369     198.214 256.962 219.034  1.00 85.37           C  
ATOM   2330  NZ  LYS A 369     196.770 256.772 218.725  1.00 85.37           N  
ATOM   2331  N   ASN A 370     200.158 252.878 222.244  1.00 81.48           N  
ATOM   2332  CA  ASN A 370     200.359 252.341 223.579  1.00 81.48           C  
ATOM   2333  C   ASN A 370     200.491 250.819 223.556  1.00 81.48           C  
ATOM   2334  O   ASN A 370     200.104 250.145 222.597  1.00 81.48           O  
ATOM   2335  CB  ASN A 370     199.206 252.753 224.493  1.00 81.48           C  
ATOM   2336  CG  ASN A 370     197.865 252.702 223.790  1.00 81.48           C  
ATOM   2337  OD1 ASN A 370     197.755 252.189 222.677  1.00 81.48           O  
ATOM   2338  ND2 ASN A 370     196.836 253.234 224.438  1.00 81.48           N  
ATOM   2339  N   ASP A 371     201.088 250.296 224.631  1.00 76.22           N  
ATOM   2340  CA  ASP A 371     201.286 248.871 224.888  1.00 76.22           C  
ATOM   2341  C   ASP A 371     202.361 248.280 223.986  1.00 76.22           C  
ATOM   2342  O   ASP A 371     202.745 247.118 224.146  1.00 76.22           O  
ATOM   2343  CB  ASP A 371     199.979 248.092 224.727  1.00 76.22           C  
ATOM   2344  CG  ASP A 371     200.049 246.713 225.346  1.00 76.22           C  
ATOM   2345  OD1 ASP A 371     199.975 246.611 226.588  1.00 76.22           O  
ATOM   2346  OD2 ASP A 371     200.188 245.731 224.591  1.00 76.22           O  
ATOM   2347  N   PHE A 372     202.864 249.073 223.050  1.00 82.00           N  
ATOM   2348  CA  PHE A 372     203.974 248.666 222.208  1.00 82.00           C  
ATOM   2349  C   PHE A 372     205.170 249.590 222.319  1.00 82.00           C  
ATOM   2350  O   PHE A 372     206.305 249.131 222.180  1.00 82.00           O  
ATOM   2351  CB  PHE A 372     203.529 248.585 220.741  1.00 82.00           C  
ATOM   2352  CG  PHE A 372     204.493 247.853 219.858  1.00 82.00           C  
ATOM   2353  CD1 PHE A 372     204.708 246.498 220.024  1.00 82.00           C  
ATOM   2354  CD2 PHE A 372     205.178 248.516 218.857  1.00 82.00           C  
ATOM   2355  CE1 PHE A 372     205.594 245.821 219.216  1.00 82.00           C  
ATOM   2356  CE2 PHE A 372     206.063 247.844 218.043  1.00 82.00           C  
ATOM   2357  CZ  PHE A 372     206.271 246.494 218.223  1.00 82.00           C  
ATOM   2358  N   ALA A 373     204.945 250.879 222.573  1.00 79.93           N  
ATOM   2359  CA  ALA A 373     206.051 251.776 222.878  1.00 79.93           C  
ATOM   2360  C   ALA A 373     206.726 251.382 224.185  1.00 79.93           C  
ATOM   2361  O   ALA A 373     207.931 251.595 224.358  1.00 79.93           O  
ATOM   2362  CB  ALA A 373     205.550 253.215 222.938  1.00 79.93           C  
ATOM   2363  N   PHE A 374     205.963 250.812 225.120  1.00 74.01           N  
ATOM   2364  CA  PHE A 374     206.539 250.385 226.390  1.00 74.01           C  
ATOM   2365  C   PHE A 374     207.531 249.245 226.193  1.00 74.01           C  
ATOM   2366  O   PHE A 374     208.621 249.247 226.782  1.00 74.01           O  
ATOM   2367  CB  PHE A 374     205.427 249.972 227.352  1.00 74.01           C  
ATOM   2368  CG  PHE A 374     205.926 249.394 228.638  1.00 74.01           C  
ATOM   2369  CD1 PHE A 374     206.414 250.216 229.638  1.00 74.01           C  
ATOM   2370  CD2 PHE A 374     205.908 248.027 228.851  1.00 74.01           C  
ATOM   2371  CE1 PHE A 374     206.878 249.687 230.822  1.00 74.01           C  
ATOM   2372  CE2 PHE A 374     206.369 247.491 230.033  1.00 74.01           C  
ATOM   2373  CZ  PHE A 374     206.854 248.321 231.021  1.00 74.01           C  
ATOM   2374  N   MET A 375     207.170 248.258 225.372  1.00 72.26           N  
ATOM   2375  CA  MET A 375     208.079 247.149 225.104  1.00 72.26           C  
ATOM   2376  C   MET A 375     209.347 247.636 224.416  1.00 72.26           C  
ATOM   2377  O   MET A 375     210.451 247.174 224.725  1.00 72.26           O  
ATOM   2378  CB  MET A 375     207.377 246.092 224.253  1.00 72.26           C  
ATOM   2379  CG  MET A 375     206.086 245.564 224.854  1.00 72.26           C  
ATOM   2380  SD  MET A 375     205.209 244.449 223.742  1.00 72.26           S  
ATOM   2381  CE  MET A 375     203.776 244.036 224.730  1.00 72.26           C  
ATOM   2382  N   LEU A 376     209.205 248.574 223.478  1.00 76.59           N  
ATOM   2383  CA  LEU A 376     210.373 249.133 222.809  1.00 76.59           C  
ATOM   2384  C   LEU A 376     211.244 249.920 223.782  1.00 76.59           C  
ATOM   2385  O   LEU A 376     212.474 249.890 223.680  1.00 76.59           O  
ATOM   2386  CB  LEU A 376     209.936 250.009 221.638  1.00 76.59           C  
ATOM   2387  CG  LEU A 376     209.176 249.268 220.537  1.00 76.59           C  
ATOM   2388  CD1 LEU A 376     208.872 250.197 219.375  1.00 76.59           C  
ATOM   2389  CD2 LEU A 376     209.962 248.053 220.069  1.00 76.59           C  
ATOM   2390  N   HIS A 377     210.628 250.633 224.726  1.00 74.18           N  
ATOM   2391  CA  HIS A 377     211.404 251.326 225.749  1.00 74.18           C  
ATOM   2392  C   HIS A 377     212.180 250.341 226.615  1.00 74.18           C  
ATOM   2393  O   HIS A 377     213.345 250.581 226.956  1.00 74.18           O  
ATOM   2394  CB  HIS A 377     210.483 252.183 226.611  1.00 74.18           C  
ATOM   2395  CG  HIS A 377     210.046 253.448 225.948  1.00 74.18           C  
ATOM   2396  ND1 HIS A 377     208.748 253.907 226.002  1.00 74.18           N  
ATOM   2397  CD2 HIS A 377     210.736 254.355 225.219  1.00 74.18           C  
ATOM   2398  CE1 HIS A 377     208.656 255.041 225.333  1.00 74.18           C  
ATOM   2399  NE2 HIS A 377     209.849 255.335 224.847  1.00 74.18           N  
ATOM   2400  N   LEU A 378     211.544 249.230 226.989  1.00 73.57           N  
ATOM   2401  CA  LEU A 378     212.241 248.204 227.760  1.00 73.57           C  
ATOM   2402  C   LEU A 378     213.406 247.619 226.970  1.00 73.57           C  
ATOM   2403  O   LEU A 378     214.492 247.388 227.520  1.00 73.57           O  
ATOM   2404  CB  LEU A 378     211.266 247.104 228.175  1.00 73.57           C  
ATOM   2405  CG  LEU A 378     210.696 247.205 229.590  1.00 73.57           C  
ATOM   2406  CD1 LEU A 378     210.151 248.595 229.860  1.00 73.57           C  
ATOM   2407  CD2 LEU A 378     209.620 246.157 229.804  1.00 73.57           C  
ATOM   2408  N   ILE A 379     213.199 247.376 225.675  1.00 73.22           N  
ATOM   2409  CA  ILE A 379     214.274 246.858 224.837  1.00 73.22           C  
ATOM   2410  C   ILE A 379     215.411 247.869 224.737  1.00 73.22           C  
ATOM   2411  O   ILE A 379     216.592 247.501 224.768  1.00 73.22           O  
ATOM   2412  CB  ILE A 379     213.727 246.474 223.450  1.00 73.22           C  
ATOM   2413  CG1 ILE A 379     212.774 245.285 223.572  1.00 73.22           C  
ATOM   2414  CG2 ILE A 379     214.858 246.144 222.504  1.00 73.22           C  
ATOM   2415  CD1 ILE A 379     213.409 244.060 224.188  1.00 73.22           C  
ATOM   2416  N   ASP A 380     215.076 249.157 224.628  1.00 75.66           N  
ATOM   2417  CA  ASP A 380     216.105 250.192 224.625  1.00 75.66           C  
ATOM   2418  C   ASP A 380     216.892 250.179 225.926  1.00 75.66           C  
ATOM   2419  O   ASP A 380     218.120 250.324 225.920  1.00 75.66           O  
ATOM   2420  CB  ASP A 380     215.476 251.567 224.402  1.00 75.66           C  
ATOM   2421  CG  ASP A 380     214.830 251.696 223.042  1.00 75.66           C  
ATOM   2422  OD1 ASP A 380     214.889 250.723 222.263  1.00 75.66           O  
ATOM   2423  OD2 ASP A 380     214.262 252.770 222.750  1.00 75.66           O  
ATOM   2424  N   GLN A 381     216.199 250.014 227.053  1.00 67.75           N  
ATOM   2425  CA  GLN A 381     216.892 249.921 228.333  1.00 67.75           C  
ATOM   2426  C   GLN A 381     217.791 248.694 228.392  1.00 67.75           C  
ATOM   2427  O   GLN A 381     218.831 248.720 229.060  1.00 67.75           O  
ATOM   2428  CB  GLN A 381     215.886 249.899 229.482  1.00 67.75           C  
ATOM   2429  CG  GLN A 381     215.099 251.185 229.624  1.00 67.75           C  
ATOM   2430  CD  GLN A 381     215.995 252.396 229.782  1.00 67.75           C  
ATOM   2431  OE1 GLN A 381     217.015 252.344 230.469  1.00 67.75           O  
ATOM   2432  NE2 GLN A 381     215.622 253.495 229.137  1.00 67.75           N  
ATOM   2433  N   TYR A 382     217.416 247.616 227.702  1.00 69.50           N  
ATOM   2434  CA  TYR A 382     218.303 246.459 227.626  1.00 69.50           C  
ATOM   2435  C   TYR A 382     219.375 246.651 226.557  1.00 69.50           C  
ATOM   2436  O   TYR A 382     220.573 246.663 226.860  1.00 69.50           O  
ATOM   2437  CB  TYR A 382     217.498 245.185 227.357  1.00 69.50           C  
ATOM   2438  CG  TYR A 382     218.363 243.951 227.255  1.00 69.50           C  
ATOM   2439  CD1 TYR A 382     218.791 243.285 228.395  1.00 69.50           C  
ATOM   2440  CD2 TYR A 382     218.759 243.456 226.021  1.00 69.50           C  
ATOM   2441  CE1 TYR A 382     219.586 242.157 228.307  1.00 69.50           C  
ATOM   2442  CE2 TYR A 382     219.555 242.332 225.924  1.00 69.50           C  
ATOM   2443  CZ  TYR A 382     219.965 241.685 227.068  1.00 69.50           C  
ATOM   2444  OH  TYR A 382     220.755 240.564 226.972  1.00 69.50           O  
ATOM   2445  N   ASP A 383     218.961 246.803 225.296  1.00 79.38           N  
ATOM   2446  CA  ASP A 383     219.892 246.988 224.187  1.00 79.38           C  
ATOM   2447  C   ASP A 383     219.208 247.700 223.026  1.00 79.38           C  
ATOM   2448  O   ASP A 383     218.255 247.166 222.445  1.00 79.38           O  
ATOM   2449  CB  ASP A 383     220.451 245.641 223.724  1.00 79.38           C  
ATOM   2450  CG  ASP A 383     221.573 245.790 222.713  1.00 79.38           C  
ATOM   2451  OD1 ASP A 383     222.100 246.912 222.566  1.00 79.38           O  
ATOM   2452  OD2 ASP A 383     221.928 244.784 222.066  1.00 79.38           O  
ATOM   2453  N   PRO A 384     219.661 248.901 222.659  1.00 76.81           N  
ATOM   2454  CA  PRO A 384     219.014 249.624 221.549  1.00 76.81           C  
ATOM   2455  C   PRO A 384     219.126 248.924 220.204  1.00 76.81           C  
ATOM   2456  O   PRO A 384     218.324 249.211 219.306  1.00 76.81           O  
ATOM   2457  CB  PRO A 384     219.745 250.974 221.534  1.00 76.81           C  
ATOM   2458  CG  PRO A 384     220.337 251.105 222.904  1.00 76.81           C  
ATOM   2459  CD  PRO A 384     220.698 249.712 223.316  1.00 76.81           C  
ATOM   2460  N   LEU A 385     220.092 248.019 220.032  1.00 80.25           N  
ATOM   2461  CA  LEU A 385     220.286 247.391 218.729  1.00 80.25           C  
ATOM   2462  C   LEU A 385     219.125 246.480 218.356  1.00 80.25           C  
ATOM   2463  O   LEU A 385     218.799 246.359 217.171  1.00 80.25           O  
ATOM   2464  CB  LEU A 385     221.600 246.613 218.706  1.00 80.25           C  
ATOM   2465  CG  LEU A 385     222.867 247.455 218.865  1.00 80.25           C  
ATOM   2466  CD1 LEU A 385     224.108 246.631 218.566  1.00 80.25           C  
ATOM   2467  CD2 LEU A 385     222.807 248.688 217.978  1.00 80.25           C  
ATOM   2468  N   TYR A 386     218.493 245.832 219.337  1.00 85.46           N  
ATOM   2469  CA  TYR A 386     217.326 245.010 219.031  1.00 85.46           C  
ATOM   2470  C   TYR A 386     216.200 245.855 218.450  1.00 85.46           C  
ATOM   2471  O   TYR A 386     215.589 245.480 217.442  1.00 85.46           O  
ATOM   2472  CB  TYR A 386     216.851 244.275 220.284  1.00 85.46           C  
ATOM   2473  CG  TYR A 386     217.757 243.156 220.747  1.00 85.46           C  
ATOM   2474  CD1 TYR A 386     218.938 243.425 221.423  1.00 85.46           C  
ATOM   2475  CD2 TYR A 386     217.418 241.827 220.527  1.00 85.46           C  
ATOM   2476  CE1 TYR A 386     219.765 242.405 221.852  1.00 85.46           C  
ATOM   2477  CE2 TYR A 386     218.238 240.800 220.951  1.00 85.46           C  
ATOM   2478  CZ  TYR A 386     219.409 241.095 221.614  1.00 85.46           C  
ATOM   2479  OH  TYR A 386     220.229 240.075 222.040  1.00 85.46           O  
ATOM   2480  N   SER A 387     215.924 247.007 219.062  1.00 83.96           N  
ATOM   2481  CA  SER A 387     214.900 247.903 218.531  1.00 83.96           C  
ATOM   2482  C   SER A 387     215.305 248.458 217.172  1.00 83.96           C  
ATOM   2483  O   SER A 387     214.462 248.603 216.278  1.00 83.96           O  
ATOM   2484  CB  SER A 387     214.631 249.038 219.515  1.00 83.96           C  
ATOM   2485  OG  SER A 387     213.660 249.934 219.003  1.00 83.96           O  
ATOM   2486  N   LYS A 388     216.587 248.782 216.999  1.00 86.37           N  
ATOM   2487  CA  LYS A 388     217.049 249.302 215.715  1.00 86.37           C  
ATOM   2488  C   LYS A 388     216.859 248.279 214.603  1.00 86.37           C  
ATOM   2489  O   LYS A 388     216.436 248.626 213.495  1.00 86.37           O  
ATOM   2490  CB  LYS A 388     218.514 249.721 215.821  1.00 86.37           C  
ATOM   2491  CG  LYS A 388     219.103 250.274 214.539  1.00 86.37           C  
ATOM   2492  CD  LYS A 388     220.572 250.605 214.727  1.00 86.37           C  
ATOM   2493  CE  LYS A 388     221.190 251.147 213.453  1.00 86.37           C  
ATOM   2494  NZ  LYS A 388     222.634 251.464 213.637  1.00 86.37           N  
ATOM   2495  N   ARG A 389     217.163 247.008 214.880  1.00 93.01           N  
ATOM   2496  CA  ARG A 389     216.967 245.960 213.887  1.00 93.01           C  
ATOM   2497  C   ARG A 389     215.498 245.636 213.666  1.00 93.01           C  
ATOM   2498  O   ARG A 389     215.126 245.243 212.555  1.00 93.01           O  
ATOM   2499  CB  ARG A 389     217.723 244.695 214.294  1.00 93.01           C  
ATOM   2500  CG  ARG A 389     219.227 244.818 214.179  1.00 93.01           C  
ATOM   2501  CD  ARG A 389     219.905 243.479 214.400  1.00 93.01           C  
ATOM   2502  NE  ARG A 389     221.335 243.539 214.122  1.00 93.01           N  
ATOM   2503  CZ  ARG A 389     222.255 243.901 215.005  1.00 93.01           C  
ATOM   2504  NH1 ARG A 389     221.930 244.247 216.240  1.00 93.01           N  
ATOM   2505  NH2 ARG A 389     223.533 243.915 214.639  1.00 93.01           N  
ATOM   2506  N   PHE A 390     214.657 245.779 214.686  1.00 94.63           N  
ATOM   2507  CA  PHE A 390     213.226 245.573 214.516  1.00 94.63           C  
ATOM   2508  C   PHE A 390     212.545 246.736 213.809  1.00 94.63           C  
ATOM   2509  O   PHE A 390     211.442 246.563 213.280  1.00 94.63           O  
ATOM   2510  CB  PHE A 390     212.572 245.340 215.883  1.00 94.63           C  
ATOM   2511  CG  PHE A 390     211.086 245.126 215.824  1.00 94.63           C  
ATOM   2512  CD1 PHE A 390     210.562 243.900 215.456  1.00 94.63           C  
ATOM   2513  CD2 PHE A 390     210.215 246.148 216.158  1.00 94.63           C  
ATOM   2514  CE1 PHE A 390     209.196 243.702 215.409  1.00 94.63           C  
ATOM   2515  CE2 PHE A 390     208.851 245.958 216.114  1.00 94.63           C  
ATOM   2516  CZ  PHE A 390     208.339 244.733 215.741  1.00 94.63           C  
ATOM   2517  N   ALA A 391     213.184 247.907 213.775  1.00102.89           N  
ATOM   2518  CA  ALA A 391     212.591 249.078 213.139  1.00102.89           C  
ATOM   2519  C   ALA A 391     212.373 248.902 211.641  1.00102.89           C  
ATOM   2520  O   ALA A 391     211.462 249.524 211.086  1.00102.89           O  
ATOM   2521  CB  ALA A 391     213.473 250.302 213.379  1.00102.89           C  
ATOM   2522  N   VAL A 392     213.188 248.084 210.974  1.00111.04           N  
ATOM   2523  CA  VAL A 392     213.099 247.978 209.522  1.00111.04           C  
ATOM   2524  C   VAL A 392     211.789 247.329 209.089  1.00111.04           C  
ATOM   2525  O   VAL A 392     211.309 247.574 207.973  1.00111.04           O  
ATOM   2526  CB  VAL A 392     214.314 247.214 208.968  1.00111.04           C  
ATOM   2527  CG1 VAL A 392     215.602 247.907 209.379  1.00111.04           C  
ATOM   2528  CG2 VAL A 392     214.301 245.775 209.446  1.00111.04           C  
ATOM   2529  N   PHE A 393     211.183 246.505 209.943  1.00112.71           N  
ATOM   2530  CA  PHE A 393     209.977 245.783 209.554  1.00112.71           C  
ATOM   2531  C   PHE A 393     208.716 246.628 209.630  1.00112.71           C  
ATOM   2532  O   PHE A 393     207.652 246.158 209.211  1.00112.71           O  
ATOM   2533  CB  PHE A 393     209.807 244.532 210.416  1.00112.71           C  
ATOM   2534  CG  PHE A 393     210.568 243.347 209.907  1.00112.71           C  
ATOM   2535  CD1 PHE A 393     209.960 242.432 209.068  1.00112.71           C  
ATOM   2536  CD2 PHE A 393     211.891 243.154 210.256  1.00112.71           C  
ATOM   2537  CE1 PHE A 393     210.655 241.341 208.595  1.00112.71           C  
ATOM   2538  CE2 PHE A 393     212.591 242.066 209.784  1.00112.71           C  
ATOM   2539  CZ  PHE A 393     211.973 241.157 208.952  1.00112.71           C  
ATOM   2540  N   LEU A 394     208.796 247.848 210.152  1.00115.36           N  
ATOM   2541  CA  LEU A 394     207.651 248.744 210.205  1.00115.36           C  
ATOM   2542  C   LEU A 394     207.690 249.818 209.127  1.00115.36           C  
ATOM   2543  O   LEU A 394     206.840 250.714 209.133  1.00115.36           O  
ATOM   2544  CB  LEU A 394     207.557 249.402 211.585  1.00115.36           C  
ATOM   2545  CG  LEU A 394     206.855 248.612 212.692  1.00115.36           C  
ATOM   2546  CD1 LEU A 394     207.621 247.349 213.059  1.00115.36           C  
ATOM   2547  CD2 LEU A 394     206.656 249.490 213.915  1.00115.36           C  
ATOM   2548  N   SER A 395     208.644 249.749 208.205  1.00132.03           N  
ATOM   2549  CA  SER A 395     208.817 250.764 207.176  1.00132.03           C  
ATOM   2550  C   SER A 395     208.256 250.280 205.847  1.00132.03           C  
ATOM   2551  O   SER A 395     208.461 249.128 205.454  1.00132.03           O  
ATOM   2552  CB  SER A 395     210.295 251.128 207.014  1.00132.03           C  
ATOM   2553  OG  SER A 395     211.084 249.974 206.790  1.00132.03           O  
ATOM   2554  N   GLU A 396     207.541 251.172 205.158  1.00137.48           N  
ATOM   2555  CA  GLU A 396     207.003 250.832 203.845  1.00137.48           C  
ATOM   2556  C   GLU A 396     208.105 250.719 202.799  1.00137.48           C  
ATOM   2557  O   GLU A 396     207.960 249.962 201.834  1.00137.48           O  
ATOM   2558  CB  GLU A 396     205.970 251.874 203.411  1.00137.48           C  
ATOM   2559  CG  GLU A 396     204.688 251.894 204.238  1.00137.48           C  
ATOM   2560  CD  GLU A 396     204.829 252.668 205.539  1.00137.48           C  
ATOM   2561  OE1 GLU A 396     205.778 252.398 206.302  1.00137.48           O  
ATOM   2562  OE2 GLU A 396     203.984 253.551 205.798  1.00137.48           O  
ATOM   2563  N   VAL A 397     209.200 251.463 202.968  1.00138.70           N  
ATOM   2564  CA  VAL A 397     210.314 251.379 202.026  1.00138.70           C  
ATOM   2565  C   VAL A 397     210.902 249.975 202.019  1.00138.70           C  
ATOM   2566  O   VAL A 397     211.193 249.410 200.955  1.00138.70           O  
ATOM   2567  CB  VAL A 397     211.378 252.441 202.361  1.00138.70           C  
ATOM   2568  CG1 VAL A 397     212.718 252.074 201.743  1.00138.70           C  
ATOM   2569  CG2 VAL A 397     210.932 253.809 201.870  1.00138.70           C  
ATOM   2570  N   SER A 398     211.090 249.390 203.206  1.00138.80           N  
ATOM   2571  CA  SER A 398     211.636 248.040 203.286  1.00138.80           C  
ATOM   2572  C   SER A 398     210.726 247.037 202.595  1.00138.80           C  
ATOM   2573  O   SER A 398     211.196 246.183 201.837  1.00138.80           O  
ATOM   2574  CB  SER A 398     211.852 247.643 204.746  1.00138.80           C  
ATOM   2575  OG  SER A 398     212.734 248.540 205.395  1.00138.80           O  
ATOM   2576  N   GLU A 399     209.416 247.128 202.838  1.00141.42           N  
ATOM   2577  CA  GLU A 399     208.479 246.209 202.199  1.00141.42           C  
ATOM   2578  C   GLU A 399     208.473 246.384 200.685  1.00141.42           C  
ATOM   2579  O   GLU A 399     208.429 245.399 199.939  1.00141.42           O  
ATOM   2580  CB  GLU A 399     207.075 246.412 202.769  1.00141.42           C  
ATOM   2581  CG  GLU A 399     205.999 245.590 202.079  1.00141.42           C  
ATOM   2582  CD  GLU A 399     206.206 244.095 202.240  1.00141.42           C  
ATOM   2583  OE1 GLU A 399     206.824 243.681 203.244  1.00141.42           O  
ATOM   2584  OE2 GLU A 399     205.753 243.334 201.360  1.00141.42           O  
ATOM   2585  N   ASN A 400     208.514 247.631 200.213  1.00141.96           N  
ATOM   2586  CA  ASN A 400     208.483 247.884 198.777  1.00141.96           C  
ATOM   2587  C   ASN A 400     209.732 247.345 198.092  1.00141.96           C  
ATOM   2588  O   ASN A 400     209.649 246.704 197.036  1.00141.96           O  
ATOM   2589  CB  ASN A 400     208.322 249.381 198.514  1.00141.96           C  
ATOM   2590  CG  ASN A 400     206.965 249.900 198.940  1.00141.96           C  
ATOM   2591  OD1 ASN A 400     206.186 249.184 199.568  1.00141.96           O  
ATOM   2592  ND2 ASN A 400     206.676 251.151 198.604  1.00141.96           N  
ATOM   2593  N   LYS A 401     210.907 247.586 198.678  1.00139.98           N  
ATOM   2594  CA  LYS A 401     212.120 247.061 198.062  1.00139.98           C  
ATOM   2595  C   LYS A 401     212.203 245.548 198.203  1.00139.98           C  
ATOM   2596  O   LYS A 401     212.780 244.879 197.338  1.00139.98           O  
ATOM   2597  CB  LYS A 401     213.362 247.734 198.644  1.00139.98           C  
ATOM   2598  CG  LYS A 401     213.591 247.519 200.121  1.00139.98           C  
ATOM   2599  CD  LYS A 401     214.856 248.238 200.556  1.00139.98           C  
ATOM   2600  CE  LYS A 401     214.857 249.680 200.067  1.00139.98           C  
ATOM   2601  NZ  LYS A 401     216.088 250.417 200.465  1.00139.98           N  
ATOM   2602  N   LEU A 402     211.611 244.984 199.258  1.00143.96           N  
ATOM   2603  CA  LEU A 402     211.500 243.534 199.351  1.00143.96           C  
ATOM   2604  C   LEU A 402     210.648 242.970 198.225  1.00143.96           C  
ATOM   2605  O   LEU A 402     211.016 241.961 197.615  1.00143.96           O  
ATOM   2606  CB  LEU A 402     210.912 243.142 200.707  1.00143.96           C  
ATOM   2607  CG  LEU A 402     210.510 241.676 200.866  1.00143.96           C  
ATOM   2608  CD1 LEU A 402     211.741 240.788 200.967  1.00143.96           C  
ATOM   2609  CD2 LEU A 402     209.600 241.494 202.070  1.00143.96           C  
ATOM   2610  N   ARG A 403     209.513 243.607 197.932  1.00145.43           N  
ATOM   2611  CA  ARG A 403     208.673 243.157 196.828  1.00145.43           C  
ATOM   2612  C   ARG A 403     209.401 243.294 195.498  1.00145.43           C  
ATOM   2613  O   ARG A 403     209.287 242.433 194.618  1.00145.43           O  
ATOM   2614  CB  ARG A 403     207.362 243.944 196.809  1.00145.43           C  
ATOM   2615  CG  ARG A 403     206.504 243.753 198.047  1.00145.43           C  
ATOM   2616  CD  ARG A 403     205.234 244.592 197.988  1.00145.43           C  
ATOM   2617  NE  ARG A 403     205.513 246.012 197.809  1.00145.43           N  
ATOM   2618  CZ  ARG A 403     205.401 246.659 196.656  1.00145.43           C  
ATOM   2619  NH1 ARG A 403     205.007 246.042 195.554  1.00145.43           N  
ATOM   2620  NH2 ARG A 403     205.691 247.956 196.609  1.00145.43           N  
ATOM   2621  N   GLN A 404     210.152 244.386 195.331  1.00150.69           N  
ATOM   2622  CA  GLN A 404     210.923 244.564 194.104  1.00150.69           C  
ATOM   2623  C   GLN A 404     211.983 243.480 193.955  1.00150.69           C  
ATOM   2624  O   GLN A 404     212.196 242.956 192.856  1.00150.69           O  
ATOM   2625  CB  GLN A 404     211.560 245.953 194.079  1.00150.69           C  
ATOM   2626  CG  GLN A 404     210.555 247.080 193.921  1.00150.69           C  
ATOM   2627  CD  GLN A 404     209.736 246.950 192.652  1.00150.69           C  
ATOM   2628  OE1 GLN A 404     210.242 246.525 191.613  1.00150.69           O  
ATOM   2629  NE2 GLN A 404     208.461 247.310 192.730  1.00150.69           N  
ATOM   2630  N   LEU A 405     212.658 243.124 195.051  1.00149.15           N  
ATOM   2631  CA  LEU A 405     213.630 242.037 195.004  1.00149.15           C  
ATOM   2632  C   LEU A 405     212.950 240.706 194.704  1.00149.15           C  
ATOM   2633  O   LEU A 405     213.503 239.862 193.987  1.00149.15           O  
ATOM   2634  CB  LEU A 405     214.403 241.969 196.321  1.00149.15           C  
ATOM   2635  CG  LEU A 405     215.487 240.896 196.455  1.00149.15           C  
ATOM   2636  CD1 LEU A 405     216.692 241.457 197.190  1.00149.15           C  
ATOM   2637  CD2 LEU A 405     214.955 239.666 197.177  1.00149.15           C  
ATOM   2638  N   ASN A 406     211.755 240.493 195.259  1.00151.32           N  
ATOM   2639  CA  ASN A 406     211.002 239.279 194.959  1.00151.32           C  
ATOM   2640  C   ASN A 406     210.664 239.197 193.478  1.00151.32           C  
ATOM   2641  O   ASN A 406     210.765 238.126 192.871  1.00151.32           O  
ATOM   2642  CB  ASN A 406     209.726 239.228 195.800  1.00151.32           C  
ATOM   2643  CG  ASN A 406     210.008 239.175 197.287  1.00151.32           C  
ATOM   2644  OD1 ASN A 406     211.043 238.670 197.718  1.00151.32           O  
ATOM   2645  ND2 ASN A 406     209.082 239.700 198.082  1.00151.32           N  
ATOM   2646  N   LEU A 407     210.252 240.318 192.884  1.00149.60           N  
ATOM   2647  CA  LEU A 407     209.962 240.334 191.453  1.00149.60           C  
ATOM   2648  C   LEU A 407     211.226 240.117 190.630  1.00149.60           C  
ATOM   2649  O   LEU A 407     211.194 239.439 189.597  1.00149.60           O  
ATOM   2650  CB  LEU A 407     209.288 241.651 191.066  1.00149.60           C  
ATOM   2651  CG  LEU A 407     207.922 241.917 191.701  1.00149.60           C  
ATOM   2652  CD1 LEU A 407     207.303 243.189 191.141  1.00149.60           C  
ATOM   2653  CD2 LEU A 407     206.997 240.729 191.499  1.00149.60           C  
ATOM   2654  N   ASN A 408     212.349 240.694 191.068  1.00151.87           N  
ATOM   2655  CA  ASN A 408     213.611 240.493 190.365  1.00151.87           C  
ATOM   2656  C   ASN A 408     214.021 239.026 190.376  1.00151.87           C  
ATOM   2657  O   ASN A 408     214.470 238.490 189.357  1.00151.87           O  
ATOM   2658  CB  ASN A 408     214.706 241.358 190.989  1.00151.87           C  
ATOM   2659  CG  ASN A 408     214.468 242.842 190.784  1.00151.87           C  
ATOM   2660  OD1 ASN A 408     213.394 243.255 190.347  1.00151.87           O  
ATOM   2661  ND2 ASN A 408     215.469 243.653 191.106  1.00151.87           N  
ATOM   2662  N   ASN A 409     213.881 238.364 191.525  1.00158.32           N  
ATOM   2663  CA  ASN A 409     214.192 236.940 191.601  1.00158.32           C  
ATOM   2664  C   ASN A 409     213.208 236.119 190.773  1.00158.32           C  
ATOM   2665  O   ASN A 409     213.601 235.161 190.096  1.00158.32           O  
ATOM   2666  CB  ASN A 409     214.187 236.484 193.061  1.00158.32           C  
ATOM   2667  CG  ASN A 409     214.914 235.166 193.269  1.00158.32           C  
ATOM   2668  OD1 ASN A 409     214.824 234.251 192.451  1.00158.32           O  
ATOM   2669  ND2 ASN A 409     215.644 235.065 194.373  1.00158.32           N  
ATOM   2670  N   GLU A 410     211.926 236.485 190.815  1.00162.33           N  
ATOM   2671  CA  GLU A 410     210.901 235.732 190.096  1.00162.33           C  
ATOM   2672  C   GLU A 410     211.088 235.831 188.586  1.00162.33           C  
ATOM   2673  O   GLU A 410     210.909 234.841 187.869  1.00162.33           O  
ATOM   2674  CB  GLU A 410     209.515 236.236 190.497  1.00162.33           C  
ATOM   2675  CG  GLU A 410     208.355 235.499 189.847  1.00162.33           C  
ATOM   2676  CD  GLU A 410     207.963 234.239 190.595  1.00162.33           C  
ATOM   2677  OE1 GLU A 410     208.853 233.578 191.168  1.00162.33           O  
ATOM   2678  OE2 GLU A 410     206.757 233.913 190.617  1.00162.33           O  
ATOM   2679  N   TRP A 411     211.442 237.010 188.088  1.00160.80           N  
ATOM   2680  CA  TRP A 411     211.574 237.256 186.654  1.00160.80           C  
ATOM   2681  C   TRP A 411     213.018 237.650 186.354  1.00160.80           C  
ATOM   2682  O   TRP A 411     213.404 238.812 186.486  1.00160.80           O  
ATOM   2683  CB  TRP A 411     210.592 238.330 186.195  1.00160.80           C  
ATOM   2684  CG  TRP A 411     209.160 237.902 186.283  1.00160.80           C  
ATOM   2685  CD1 TRP A 411     208.252 238.265 187.233  1.00160.80           C  
ATOM   2686  CD2 TRP A 411     208.474 237.020 185.386  1.00160.80           C  
ATOM   2687  NE1 TRP A 411     207.041 237.668 186.982  1.00160.80           N  
ATOM   2688  CE2 TRP A 411     207.150 236.897 185.854  1.00160.80           C  
ATOM   2689  CE3 TRP A 411     208.848 236.324 184.233  1.00160.80           C  
ATOM   2690  CZ2 TRP A 411     206.201 236.109 185.209  1.00160.80           C  
ATOM   2691  CZ3 TRP A 411     207.905 235.540 183.595  1.00160.80           C  
ATOM   2692  CH2 TRP A 411     206.597 235.440 184.083  1.00160.80           C  
ATOM   2693  N   THR A 412     213.814 236.665 185.948  1.00173.42           N  
ATOM   2694  CA  THR A 412     215.175 236.918 185.509  1.00173.42           C  
ATOM   2695  C   THR A 412     215.183 237.337 184.040  1.00173.42           C  
ATOM   2696  O   THR A 412     214.162 237.296 183.350  1.00173.42           O  
ATOM   2697  CB  THR A 412     216.047 235.680 185.716  1.00173.42           C  
ATOM   2698  OG1 THR A 412     215.549 234.605 184.909  1.00173.42           O  
ATOM   2699  CG2 THR A 412     216.031 235.259 187.177  1.00173.42           C  
ATOM   2700  N   LEU A 413     216.360 237.750 183.562  1.00177.43           N  
ATOM   2701  CA  LEU A 413     216.473 238.227 182.188  1.00177.43           C  
ATOM   2702  C   LEU A 413     216.149 237.125 181.186  1.00177.43           C  
ATOM   2703  O   LEU A 413     215.365 237.335 180.252  1.00177.43           O  
ATOM   2704  CB  LEU A 413     217.875 238.776 181.936  1.00177.43           C  
ATOM   2705  CG  LEU A 413     218.355 239.859 182.902  1.00177.43           C  
ATOM   2706  CD1 LEU A 413     219.674 240.447 182.431  1.00177.43           C  
ATOM   2707  CD2 LEU A 413     217.302 240.938 183.052  1.00177.43           C  
ATOM   2708  N   ASP A 414     216.743 235.943 181.366  1.00188.94           N  
ATOM   2709  CA  ASP A 414     216.482 234.838 180.450  1.00188.94           C  
ATOM   2710  C   ASP A 414     215.034 234.371 180.533  1.00188.94           C  
ATOM   2711  O   ASP A 414     214.416 234.087 179.501  1.00188.94           O  
ATOM   2712  CB  ASP A 414     217.434 233.679 180.742  1.00188.94           C  
ATOM   2713  CG  ASP A 414     218.883 234.122 180.830  1.00188.94           C  
ATOM   2714  OD1 ASP A 414     219.295 234.598 181.909  1.00188.94           O  
ATOM   2715  OD2 ASP A 414     219.608 234.000 179.820  1.00188.94           O  
ATOM   2716  N   LYS A 415     214.478 234.290 181.742  1.00175.44           N  
ATOM   2717  CA  LYS A 415     213.092 233.881 181.927  1.00175.44           C  
ATOM   2718  C   LYS A 415     212.098 234.918 181.425  1.00175.44           C  
ATOM   2719  O   LYS A 415     210.945 234.567 181.151  1.00175.44           O  
ATOM   2720  CB  LYS A 415     212.834 233.590 183.409  1.00175.44           C  
ATOM   2721  CG  LYS A 415     211.502 232.921 183.707  1.00175.44           C  
ATOM   2722  CD  LYS A 415     211.310 232.718 185.202  1.00175.44           C  
ATOM   2723  CE  LYS A 415     209.993 232.018 185.498  1.00175.44           C  
ATOM   2724  NZ  LYS A 415     209.808 231.771 186.954  1.00175.44           N  
ATOM   2725  N   LEU A 416     212.516 236.174 181.281  1.00172.49           N  
ATOM   2726  CA  LEU A 416     211.642 237.238 180.802  1.00172.49           C  
ATOM   2727  C   LEU A 416     211.715 237.428 179.295  1.00172.49           C  
ATOM   2728  O   LEU A 416     210.696 237.738 178.667  1.00172.49           O  
ATOM   2729  CB  LEU A 416     211.986 238.558 181.497  1.00172.49           C  
ATOM   2730  CG  LEU A 416     211.092 239.749 181.157  1.00172.49           C  
ATOM   2731  CD1 LEU A 416     209.684 239.542 181.695  1.00172.49           C  
ATOM   2732  CD2 LEU A 416     211.702 241.025 181.696  1.00172.49           C  
ATOM   2733  N   ARG A 417     212.895 237.245 178.694  1.00171.01           N  
ATOM   2734  CA  ARG A 417     212.983 237.277 177.238  1.00171.01           C  
ATOM   2735  C   ARG A 417     212.132 236.183 176.610  1.00171.01           C  
ATOM   2736  O   ARG A 417     211.737 236.295 175.444  1.00171.01           O  
ATOM   2737  CB  ARG A 417     214.439 237.141 176.791  1.00171.01           C  
ATOM   2738  CG  ARG A 417     215.334 238.292 177.216  1.00171.01           C  
ATOM   2739  CD  ARG A 417     216.795 237.988 176.935  1.00171.01           C  
ATOM   2740  NE  ARG A 417     217.684 238.988 177.513  1.00171.01           N  
ATOM   2741  CZ  ARG A 417     218.169 240.032 176.855  1.00171.01           C  
ATOM   2742  NH1 ARG A 417     217.877 240.242 175.581  1.00171.01           N  
ATOM   2743  NH2 ARG A 417     218.966 240.887 177.488  1.00171.01           N  
ATOM   2744  N   GLN A 418     211.843 235.121 177.367  1.00172.27           N  
ATOM   2745  CA  GLN A 418     210.922 234.093 176.898  1.00172.27           C  
ATOM   2746  C   GLN A 418     209.510 234.646 176.744  1.00172.27           C  
ATOM   2747  O   GLN A 418     208.787 234.275 175.812  1.00172.27           O  
ATOM   2748  CB  GLN A 418     210.934 232.907 177.863  1.00172.27           C  
ATOM   2749  CG  GLN A 418     209.825 231.897 177.636  1.00172.27           C  
ATOM   2750  CD  GLN A 418     209.859 230.768 178.643  1.00172.27           C  
ATOM   2751  OE1 GLN A 418     210.918 230.211 178.932  1.00172.27           O  
ATOM   2752  NE2 GLN A 418     208.698 230.429 179.192  1.00172.27           N  
ATOM   2753  N   ARG A 419     209.103 235.540 177.644  1.00164.83           N  
ATOM   2754  CA  ARG A 419     207.757 236.096 177.607  1.00164.83           C  
ATOM   2755  C   ARG A 419     207.618 237.250 176.620  1.00164.83           C  
ATOM   2756  O   ARG A 419     206.499 237.735 176.417  1.00164.83           O  
ATOM   2757  CB  ARG A 419     207.342 236.549 179.009  1.00164.83           C  
ATOM   2758  CG  ARG A 419     205.839 236.617 179.230  1.00164.83           C  
ATOM   2759  CD  ARG A 419     205.505 236.667 180.712  1.00164.83           C  
ATOM   2760  NE  ARG A 419     204.071 236.796 180.945  1.00164.83           N  
ATOM   2761  CZ  ARG A 419     203.461 237.934 181.244  1.00164.83           C  
ATOM   2762  NH1 ARG A 419     204.135 239.065 181.374  1.00164.83           N  
ATOM   2763  NH2 ARG A 419     202.143 237.938 181.422  1.00164.83           N  
ATOM   2764  N   LEU A 420     208.711 237.700 176.008  1.00165.91           N  
ATOM   2765  CA  LEU A 420     208.618 238.713 174.968  1.00165.91           C  
ATOM   2766  C   LEU A 420     207.799 238.188 173.795  1.00165.91           C  
ATOM   2767  O   LEU A 420     208.000 237.063 173.330  1.00165.91           O  
ATOM   2768  CB  LEU A 420     210.011 239.125 174.492  1.00165.91           C  
ATOM   2769  CG  LEU A 420     210.858 239.967 175.449  1.00165.91           C  
ATOM   2770  CD1 LEU A 420     212.234 240.231 174.857  1.00165.91           C  
ATOM   2771  CD2 LEU A 420     210.155 241.273 175.769  1.00165.91           C  
ATOM   2772  N   THR A 421     206.867 239.010 173.319  1.00165.37           N  
ATOM   2773  CA  THR A 421     205.961 238.620 172.251  1.00165.37           C  
ATOM   2774  C   THR A 421     205.936 239.701 171.179  1.00165.37           C  
ATOM   2775  O   THR A 421     206.401 240.826 171.382  1.00165.37           O  
ATOM   2776  CB  THR A 421     204.542 238.359 172.780  1.00165.37           C  
ATOM   2777  OG1 THR A 421     203.724 237.841 171.724  1.00165.37           O  
ATOM   2778  CG2 THR A 421     203.922 239.643 173.304  1.00165.37           C  
ATOM   2779  N   LYS A 422     205.391 239.338 170.022  1.00154.15           N  
ATOM   2780  CA  LYS A 422     205.276 240.234 168.879  1.00154.15           C  
ATOM   2781  C   LYS A 422     203.808 240.566 168.662  1.00154.15           C  
ATOM   2782  O   LYS A 422     202.971 239.662 168.567  1.00154.15           O  
ATOM   2783  CB  LYS A 422     205.874 239.595 167.625  1.00154.15           C  
ATOM   2784  CG  LYS A 422     207.286 239.068 167.813  1.00154.15           C  
ATOM   2785  CD  LYS A 422     208.267 240.194 168.101  1.00154.15           C  
ATOM   2786  CE  LYS A 422     208.384 241.142 166.920  1.00154.15           C  
ATOM   2787  NZ  LYS A 422     209.477 242.130 167.114  1.00154.15           N  
ATOM   2788  N   ASN A 423     203.499 241.856 168.581  1.00149.81           N  
ATOM   2789  CA  ASN A 423     202.139 242.305 168.319  1.00149.81           C  
ATOM   2790  C   ASN A 423     201.863 242.226 166.818  1.00149.81           C  
ATOM   2791  O   ASN A 423     202.630 241.642 166.047  1.00149.81           O  
ATOM   2792  CB  ASN A 423     201.934 243.714 168.867  1.00149.81           C  
ATOM   2793  CG  ASN A 423     202.892 244.716 168.259  1.00149.81           C  
ATOM   2794  OD1 ASN A 423     203.972 244.349 167.796  1.00149.81           O  
ATOM   2795  ND2 ASN A 423     202.503 245.984 168.255  1.00149.81           N  
ATOM   2796  N   ALA A 424     200.748 242.817 166.388  1.00148.90           N  
ATOM   2797  CA  ALA A 424     200.411 242.818 164.969  1.00148.90           C  
ATOM   2798  C   ALA A 424     201.426 243.614 164.158  1.00148.90           C  
ATOM   2799  O   ALA A 424     201.743 243.252 163.018  1.00148.90           O  
ATOM   2800  CB  ALA A 424     199.002 243.375 164.764  1.00148.90           C  
ATOM   2801  N   GLN A 425     201.947 244.700 164.726  1.00147.47           N  
ATOM   2802  CA  GLN A 425     202.871 245.580 164.022  1.00147.47           C  
ATOM   2803  C   GLN A 425     204.308 245.061 164.012  1.00147.47           C  
ATOM   2804  O   GLN A 425     205.207 245.797 163.590  1.00147.47           O  
ATOM   2805  CB  GLN A 425     202.829 246.983 164.634  1.00147.47           C  
ATOM   2806  CG  GLN A 425     201.574 247.782 164.295  1.00147.47           C  
ATOM   2807  CD  GLN A 425     200.329 247.252 164.981  1.00147.47           C  
ATOM   2808  OE1 GLN A 425     200.413 246.510 165.960  1.00147.47           O  
ATOM   2809  NE2 GLN A 425     199.164 247.628 164.466  1.00147.47           N  
ATOM   2810  N   ASP A 426     204.535 243.826 164.462  1.00150.45           N  
ATOM   2811  CA  ASP A 426     205.847 243.176 164.412  1.00150.45           C  
ATOM   2812  C   ASP A 426     206.910 243.994 165.148  1.00150.45           C  
ATOM   2813  O   ASP A 426     207.935 244.385 164.587  1.00150.45           O  
ATOM   2814  CB  ASP A 426     206.266 242.896 162.965  1.00150.45           C  
ATOM   2815  CG  ASP A 426     205.529 241.718 162.365  1.00150.45           C  
ATOM   2816  OD1 ASP A 426     205.120 240.820 163.132  1.00150.45           O  
ATOM   2817  OD2 ASP A 426     205.361 241.685 161.127  1.00150.45           O  
ATOM   2818  N   LYS A 427     206.642 244.248 166.426  1.00155.00           N  
ATOM   2819  CA  LYS A 427     207.609 244.880 167.310  1.00155.00           C  
ATOM   2820  C   LYS A 427     207.570 244.182 168.662  1.00155.00           C  
ATOM   2821  O   LYS A 427     206.509 243.755 169.125  1.00155.00           O  
ATOM   2822  CB  LYS A 427     207.346 246.388 167.454  1.00155.00           C  
ATOM   2823  CG  LYS A 427     205.881 246.788 167.431  1.00155.00           C  
ATOM   2824  CD  LYS A 427     205.711 248.242 167.011  1.00155.00           C  
ATOM   2825  CE  LYS A 427     206.561 249.177 167.857  1.00155.00           C  
ATOM   2826  NZ  LYS A 427     206.408 250.598 167.440  1.00155.00           N  
ATOM   2827  N   LEU A 428     208.746 244.057 169.282  1.00157.72           N  
ATOM   2828  CA  LEU A 428     208.870 243.314 170.531  1.00157.72           C  
ATOM   2829  C   LEU A 428     207.980 243.910 171.611  1.00157.72           C  
ATOM   2830  O   LEU A 428     208.096 245.092 171.948  1.00157.72           O  
ATOM   2831  CB  LEU A 428     210.324 243.302 171.004  1.00157.72           C  
ATOM   2832  CG  LEU A 428     211.240 242.205 170.457  1.00157.72           C  
ATOM   2833  CD1 LEU A 428     212.650 242.369 171.003  1.00157.72           C  
ATOM   2834  CD2 LEU A 428     210.690 240.827 170.799  1.00157.72           C  
ATOM   2835  N   GLU A 429     207.101 243.080 172.166  1.00161.96           N  
ATOM   2836  CA  GLU A 429     206.131 243.500 173.164  1.00161.96           C  
ATOM   2837  C   GLU A 429     206.318 242.697 174.440  1.00161.96           C  
ATOM   2838  O   GLU A 429     206.340 241.464 174.412  1.00161.96           O  
ATOM   2839  CB  GLU A 429     204.696 243.322 172.654  1.00161.96           C  
ATOM   2840  CG  GLU A 429     203.646 243.341 173.752  1.00161.96           C  
ATOM   2841  CD  GLU A 429     202.303 242.818 173.282  1.00161.96           C  
ATOM   2842  OE1 GLU A 429     202.059 242.819 172.058  1.00161.96           O  
ATOM   2843  OE2 GLU A 429     201.492 242.402 174.137  1.00161.96           O  
ATOM   2844  N   LEU A 430     206.452 243.405 175.558  1.00162.38           N  
ATOM   2845  CA  LEU A 430     206.465 242.793 176.877  1.00162.38           C  
ATOM   2846  C   LEU A 430     205.203 243.218 177.611  1.00162.38           C  
ATOM   2847  O   LEU A 430     205.045 244.394 177.954  1.00162.38           O  
ATOM   2848  CB  LEU A 430     207.709 243.197 177.671  1.00162.38           C  
ATOM   2849  CG  LEU A 430     207.890 242.501 179.021  1.00162.38           C  
ATOM   2850  CD1 LEU A 430     207.851 240.990 178.849  1.00162.38           C  
ATOM   2851  CD2 LEU A 430     209.190 242.934 179.675  1.00162.38           C  
ATOM   2852  N   HIS A 431     204.309 242.261 177.846  1.00159.69           N  
ATOM   2853  CA  HIS A 431     203.020 242.523 178.470  1.00159.69           C  
ATOM   2854  C   HIS A 431     203.017 241.923 179.865  1.00159.69           C  
ATOM   2855  O   HIS A 431     203.256 240.722 180.026  1.00159.69           O  
ATOM   2856  CB  HIS A 431     201.880 241.942 177.633  1.00159.69           C  
ATOM   2857  CG  HIS A 431     200.533 242.091 178.267  1.00159.69           C  
ATOM   2858  ND1 HIS A 431     199.974 243.320 178.546  1.00159.69           N  
ATOM   2859  CD2 HIS A 431     199.633 241.167 178.677  1.00159.69           C  
ATOM   2860  CE1 HIS A 431     198.788 243.147 179.100  1.00159.69           C  
ATOM   2861  NE2 HIS A 431     198.557 241.851 179.191  1.00159.69           N  
ATOM   2862  N   LEU A 432     202.742 242.754 180.866  1.00155.81           N  
ATOM   2863  CA  LEU A 432     202.667 242.321 182.252  1.00155.81           C  
ATOM   2864  C   LEU A 432     201.208 242.255 182.679  1.00155.81           C  
ATOM   2865  O   LEU A 432     200.457 243.222 182.515  1.00155.81           O  
ATOM   2866  CB  LEU A 432     203.446 243.268 183.168  1.00155.81           C  
ATOM   2867  CG  LEU A 432     204.915 243.489 182.798  1.00155.81           C  
ATOM   2868  CD1 LEU A 432     205.621 244.333 183.848  1.00155.81           C  
ATOM   2869  CD2 LEU A 432     205.627 242.159 182.604  1.00155.81           C  
ATOM   2870  N   PHE A 433     200.812 241.108 183.228  1.00154.21           N  
ATOM   2871  CA  PHE A 433     199.419 240.831 183.552  1.00154.21           C  
ATOM   2872  C   PHE A 433     199.312 240.443 185.019  1.00154.21           C  
ATOM   2873  O   PHE A 433     199.924 239.460 185.448  1.00154.21           O  
ATOM   2874  CB  PHE A 433     198.868 239.721 182.653  1.00154.21           C  
ATOM   2875  CG  PHE A 433     197.428 239.382 182.911  1.00154.21           C  
ATOM   2876  CD1 PHE A 433     196.431 240.310 182.669  1.00154.21           C  
ATOM   2877  CD2 PHE A 433     197.072 238.128 183.377  1.00154.21           C  
ATOM   2878  CE1 PHE A 433     195.106 240.002 182.901  1.00154.21           C  
ATOM   2879  CE2 PHE A 433     195.748 237.810 183.608  1.00154.21           C  
ATOM   2880  CZ  PHE A 433     194.763 238.749 183.370  1.00154.21           C  
ATOM   2881  N   MET A 434     198.544 241.224 185.782  1.00155.86           N  
ATOM   2882  CA  MET A 434     198.240 240.924 187.184  1.00155.86           C  
ATOM   2883  C   MET A 434     199.500 240.856 188.044  1.00155.86           C  
ATOM   2884  O   MET A 434     199.531 240.173 189.071  1.00155.86           O  
ATOM   2885  CB  MET A 434     197.434 239.627 187.306  1.00155.86           C  
ATOM   2886  CG  MET A 434     196.116 239.643 186.550  1.00155.86           C  
ATOM   2887  SD  MET A 434     194.860 240.686 187.311  1.00155.86           S  
ATOM   2888  CE  MET A 434     194.473 239.730 188.775  1.00155.86           C  
ATOM   2889  N   LEU A 435     200.551 241.562 187.636  1.00156.85           N  
ATOM   2890  CA  LEU A 435     201.759 241.621 188.444  1.00156.85           C  
ATOM   2891  C   LEU A 435     201.579 242.579 189.616  1.00156.85           C  
ATOM   2892  O   LEU A 435     200.758 243.499 189.578  1.00156.85           O  
ATOM   2893  CB  LEU A 435     202.959 242.049 187.599  1.00156.85           C  
ATOM   2894  CG  LEU A 435     203.640 240.950 186.782  1.00156.85           C  
ATOM   2895  CD1 LEU A 435     204.942 241.456 186.184  1.00156.85           C  
ATOM   2896  CD2 LEU A 435     203.884 239.713 187.633  1.00156.85           C  
ATOM   2897  N   SER A 436     202.356 242.345 190.674  1.00153.56           N  
ATOM   2898  CA  SER A 436     202.347 243.242 191.823  1.00153.56           C  
ATOM   2899  C   SER A 436     203.095 244.540 191.557  1.00153.56           C  
ATOM   2900  O   SER A 436     202.954 245.490 192.336  1.00153.56           O  
ATOM   2901  CB  SER A 436     202.949 242.539 193.041  1.00153.56           C  
ATOM   2902  OG  SER A 436     204.286 242.139 192.790  1.00153.56           O  
ATOM   2903  N   GLY A 437     203.873 244.607 190.484  1.00152.50           N  
ATOM   2904  CA  GLY A 437     204.621 245.809 190.178  1.00152.50           C  
ATOM   2905  C   GLY A 437     205.464 245.601 188.941  1.00152.50           C  
ATOM   2906  O   GLY A 437     205.378 244.568 188.274  1.00152.50           O  
ATOM   2907  N   ILE A 438     206.281 246.604 188.638  1.00153.33           N  
ATOM   2908  CA  ILE A 438     207.173 246.535 187.483  1.00153.33           C  
ATOM   2909  C   ILE A 438     208.526 246.003 187.942  1.00153.33           C  
ATOM   2910  O   ILE A 438     209.238 246.691 188.687  1.00153.33           O  
ATOM   2911  CB  ILE A 438     207.319 247.907 186.807  1.00153.33           C  
ATOM   2912  CG1 ILE A 438     205.946 248.545 186.596  1.00153.33           C  
ATOM   2913  CG2 ILE A 438     208.046 247.769 185.480  1.00153.33           C  
ATOM   2914  CD1 ILE A 438     206.009 249.925 185.983  1.00153.33           C  
ATOM   2915  N   PRO A 439     208.913 244.795 187.536  1.00152.30           N  
ATOM   2916  CA  PRO A 439     210.230 244.277 187.921  1.00152.30           C  
ATOM   2917  C   PRO A 439     211.350 245.146 187.370  1.00152.30           C  
ATOM   2918  O   PRO A 439     211.269 245.676 186.262  1.00152.30           O  
ATOM   2919  CB  PRO A 439     210.256 242.873 187.303  1.00152.30           C  
ATOM   2920  CG  PRO A 439     208.821 242.514 187.111  1.00152.30           C  
ATOM   2921  CD  PRO A 439     208.128 243.802 186.784  1.00152.30           C  
ATOM   2922  N   ASP A 440     212.410 245.289 188.165  1.00157.02           N  
ATOM   2923  CA  ASP A 440     213.574 246.044 187.719  1.00157.02           C  
ATOM   2924  C   ASP A 440     214.372 245.306 186.653  1.00157.02           C  
ATOM   2925  O   ASP A 440     215.198 245.929 185.979  1.00157.02           O  
ATOM   2926  CB  ASP A 440     214.479 246.370 188.910  1.00157.02           C  
ATOM   2927  CG  ASP A 440     215.508 247.439 188.585  1.00157.02           C  
ATOM   2928  OD1 ASP A 440     215.326 248.165 187.586  1.00157.02           O  
ATOM   2929  OD2 ASP A 440     216.505 247.549 189.331  1.00157.02           O  
ATOM   2930  N   THR A 441     214.143 244.005 186.478  1.00160.98           N  
ATOM   2931  CA  THR A 441     214.820 243.238 185.443  1.00160.98           C  
ATOM   2932  C   THR A 441     214.243 243.468 184.053  1.00160.98           C  
ATOM   2933  O   THR A 441     214.886 243.099 183.065  1.00160.98           O  
ATOM   2934  CB  THR A 441     214.769 241.741 185.770  1.00160.98           C  
ATOM   2935  OG1 THR A 441     213.414 241.352 186.029  1.00160.98           O  
ATOM   2936  CG2 THR A 441     215.625 241.435 186.989  1.00160.98           C  
ATOM   2937  N   VAL A 442     213.052 244.063 183.949  1.00163.10           N  
ATOM   2938  CA  VAL A 442     212.507 244.386 182.636  1.00163.10           C  
ATOM   2939  C   VAL A 442     213.216 245.579 182.013  1.00163.10           C  
ATOM   2940  O   VAL A 442     213.103 245.794 180.800  1.00163.10           O  
ATOM   2941  CB  VAL A 442     210.994 244.655 182.711  1.00163.10           C  
ATOM   2942  CG1 VAL A 442     210.327 243.687 183.677  1.00163.10           C  
ATOM   2943  CG2 VAL A 442     210.718 246.099 183.109  1.00163.10           C  
ATOM   2944  N   PHE A 443     213.944 246.358 182.807  1.00158.51           N  
ATOM   2945  CA  PHE A 443     214.678 247.512 182.311  1.00158.51           C  
ATOM   2946  C   PHE A 443     216.085 247.161 181.854  1.00158.51           C  
ATOM   2947  O   PHE A 443     216.831 248.060 181.450  1.00158.51           O  
ATOM   2948  CB  PHE A 443     214.725 248.598 183.386  1.00158.51           C  
ATOM   2949  CG  PHE A 443     213.370 249.015 183.867  1.00158.51           C  
ATOM   2950  CD1 PHE A 443     212.640 249.962 183.173  1.00158.51           C  
ATOM   2951  CD2 PHE A 443     212.816 248.445 185.001  1.00158.51           C  
ATOM   2952  CE1 PHE A 443     211.389 250.346 183.605  1.00158.51           C  
ATOM   2953  CE2 PHE A 443     211.563 248.824 185.439  1.00158.51           C  
ATOM   2954  CZ  PHE A 443     210.848 249.774 184.738  1.00158.51           C  
ATOM   2955  N   ASP A 444     216.470 245.889 181.921  1.00162.81           N  
ATOM   2956  CA  ASP A 444     217.737 245.441 181.364  1.00162.81           C  
ATOM   2957  C   ASP A 444     217.617 244.999 179.913  1.00162.81           C  
ATOM   2958  O   ASP A 444     218.640 244.711 179.282  1.00162.81           O  
ATOM   2959  CB  ASP A 444     218.306 244.294 182.204  1.00162.81           C  
ATOM   2960  CG  ASP A 444     218.400 244.641 183.677  1.00162.81           C  
ATOM   2961  OD1 ASP A 444     218.564 245.836 183.999  1.00162.81           O  
ATOM   2962  OD2 ASP A 444     218.304 243.718 184.513  1.00162.81           O  
ATOM   2963  N   LEU A 445     216.402 244.936 179.372  1.00166.29           N  
ATOM   2964  CA  LEU A 445     216.181 244.542 177.982  1.00166.29           C  
ATOM   2965  C   LEU A 445     216.270 245.785 177.108  1.00166.29           C  
ATOM   2966  O   LEU A 445     215.295 246.515 176.924  1.00166.29           O  
ATOM   2967  CB  LEU A 445     214.835 243.846 177.826  1.00166.29           C  
ATOM   2968  CG  LEU A 445     214.571 242.650 178.739  1.00166.29           C  
ATOM   2969  CD1 LEU A 445     213.240 241.999 178.400  1.00166.29           C  
ATOM   2970  CD2 LEU A 445     215.704 241.644 178.645  1.00166.29           C  
ATOM   2971  N   VAL A 446     217.461 246.027 176.557  1.00166.92           N  
ATOM   2972  CA  VAL A 446     217.653 247.170 175.668  1.00166.92           C  
ATOM   2973  C   VAL A 446     216.821 247.004 174.401  1.00166.92           C  
ATOM   2974  O   VAL A 446     216.293 247.979 173.851  1.00166.92           O  
ATOM   2975  CB  VAL A 446     219.148 247.348 175.346  1.00166.92           C  
ATOM   2976  CG1 VAL A 446     219.372 248.596 174.505  1.00166.92           C  
ATOM   2977  CG2 VAL A 446     219.961 247.412 176.630  1.00166.92           C  
ATOM   2978  N   GLU A 447     216.681 245.764 173.928  1.00165.59           N  
ATOM   2979  CA  GLU A 447     215.941 245.486 172.704  1.00165.59           C  
ATOM   2980  C   GLU A 447     214.434 245.637 172.871  1.00165.59           C  
ATOM   2981  O   GLU A 447     213.710 245.534 171.875  1.00165.59           O  
ATOM   2982  CB  GLU A 447     216.262 244.075 172.205  1.00165.59           C  
ATOM   2983  CG  GLU A 447     215.689 242.952 173.062  1.00165.59           C  
ATOM   2984  CD  GLU A 447     216.425 242.774 174.377  1.00165.59           C  
ATOM   2985  OE1 GLU A 447     217.519 243.354 174.534  1.00165.59           O  
ATOM   2986  OE2 GLU A 447     215.908 242.052 175.255  1.00165.59           O  
ATOM   2987  N   LEU A 448     213.949 245.858 174.091  1.00165.55           N  
ATOM   2988  CA  LEU A 448     212.517 246.016 174.315  1.00165.55           C  
ATOM   2989  C   LEU A 448     211.971 247.181 173.498  1.00165.55           C  
ATOM   2990  O   LEU A 448     212.589 248.246 173.412  1.00165.55           O  
ATOM   2991  CB  LEU A 448     212.236 246.238 175.800  1.00165.55           C  
ATOM   2992  CG  LEU A 448     210.767 246.420 176.180  1.00165.55           C  
ATOM   2993  CD1 LEU A 448     209.954 245.223 175.717  1.00165.55           C  
ATOM   2994  CD2 LEU A 448     210.623 246.626 177.677  1.00165.55           C  
ATOM   2995  N   GLU A 449     210.803 246.972 172.891  1.00161.82           N  
ATOM   2996  CA  GLU A 449     210.243 247.961 171.980  1.00161.82           C
[truncated: 3,103,597 more chars]
