# Supplementary material for: Development of a synthetic library of humanized nanobodies for targeted IL-6 inhibition
Source: Front Bioeng Biotechnol. 2024 Jul 23;12:1440150. doi: 10.3389/fbioe.2024.1440150 (PMC11300276; doi:10.3389/fbioe.2024.1440150)
Supplement: Supplementary file 2 [file DataSheet1.ZIP › Nanobody-antigen complexes/7p5y.pdb]

HEADER    MEMBRANE PROTEIN                        15-JUL-21   7P5Y              
TITLE     STRUCTURE OF HOMOMERIC LRRC8A VOLUME-REGULATED ANION CHANNEL IN       
TITLE    2 COMPLEX WITH SYNTHETIC NANOBODY SB3                                  
COMPND    MOL_ID: 1;                                                            
COMPND   2 MOLECULE: VOLUME-REGULATED ANION CHANNEL SUBUNIT LRRC8A;             
COMPND   3 CHAIN: A, B, C, D, E, F;                                             
COMPND   4 SYNONYM: LEUCINE-RICH REPEAT-CONTAINING PROTEIN 8A,PROTEIN EBOURIFFE,
COMPND   5 EBO;                                                                 
COMPND   6 ENGINEERED: YES;                                                     
COMPND   7 MOL_ID: 2;                                                           
COMPND   8 MOLECULE: SYNTHETIC NANOBODY SB3;                                    
COMPND   9 CHAIN: G, H, I, J, K, L;                                             
COMPND  10 ENGINEERED: YES                                                      
SOURCE    MOL_ID: 1;                                                            
SOURCE   2 ORGANISM_SCIENTIFIC: MUS MUSCULUS;                                   
SOURCE   3 ORGANISM_COMMON: MOUSE;                                              
SOURCE   4 ORGANISM_TAXID: 10090;                                               
SOURCE   5 GENE: LRRC8A, LRRC8;                                                 
SOURCE   6 EXPRESSION_SYSTEM: HOMO SAPIENS;                                     
SOURCE   7 EXPRESSION_SYSTEM_COMMON: HUMAN;                                     
SOURCE   8 EXPRESSION_SYSTEM_TAXID: 9606;                                       
SOURCE   9 EXPRESSION_SYSTEM_CELL_LINE: HEK293S GNTI-;                          
SOURCE  10 MOL_ID: 2;                                                           
SOURCE  11 ORGANISM_SCIENTIFIC: SYNTHETIC CONSTRUCT;                            
SOURCE  12 ORGANISM_TAXID: 32630;                                               
SOURCE  13 EXPRESSION_SYSTEM: ESCHERICHIA COLI MC1061;                          
SOURCE  14 EXPRESSION_SYSTEM_TAXID: 1211845                                     
KEYWDS    LRRC8 FAMILY, VOLUME-REGULATED ANION CHANNEL, LEUCINE-RICH REPEAT,    
KEYWDS   2 SYBODY, CRYO-EM, MEMBRANE PROTEIN                                    
EXPDTA    ELECTRON MICROSCOPY                                                   
AUTHOR    D.DENEKA,S.RUTZ,M.SAWICKA                                             
REVDAT   2   13-OCT-21 7P5Y    1       JRNL                                     
REVDAT   1   15-SEP-21 7P5Y    0                                                
JRNL        AUTH   D.DENEKA,S.RUTZ,C.A.J.HUTTER,M.A.SEEGER,M.SAWICKA,R.DUTZLER  
JRNL        TITL   ALLOSTERIC MODULATION OF LRRC8 CHANNELS BY TARGETING THEIR   
JRNL        TITL 2 CYTOPLASMIC DOMAINS.                                         
JRNL        REF    NAT COMMUN                    V.  12  5435 2021              
JRNL        REFN                   ESSN 2041-1723                               
JRNL        PMID   34521847                                                     
JRNL        DOI    10.1038/S41467-021-25742-W                                   
REMARK   2                                                                      
REMARK   2 RESOLUTION.    3.29 ANGSTROMS.                                       
REMARK   3                                                                      
REMARK   3 REFINEMENT.                                                          
REMARK   3   SOFTWARE PACKAGES      : NULL                                      
REMARK   3   RECONSTRUCTION SCHEMA  : NULL                                      
REMARK   3                                                                      
REMARK   3 EM MAP-MODEL FITTING AND REFINEMENT                                  
REMARK   3   PDB ENTRY                    : NULL                                
REMARK   3   REFINEMENT SPACE             : NULL                                
REMARK   3   REFINEMENT PROTOCOL          : NULL                                
REMARK   3   REFINEMENT TARGET            : NULL                                
REMARK   3   OVERALL ANISOTROPIC B VALUE  : NULL                                
REMARK   3                                                                      
REMARK   3 FITTING PROCEDURE : NULL                                             
REMARK   3                                                                      
REMARK   3 EM IMAGE RECONSTRUCTION STATISTICS                                   
REMARK   3   NOMINAL PIXEL SIZE (ANGSTROMS)    : NULL                           
REMARK   3   ACTUAL PIXEL SIZE  (ANGSTROMS)    : NULL                           
REMARK   3   EFFECTIVE RESOLUTION (ANGSTROMS)  : 3.290                          
REMARK   3   NUMBER OF PARTICLES               : 73350                          
REMARK   3   CTF CORRECTION METHOD             : PHASE FLIPPING AND AMPLITUDE   
REMARK   3                                       CORRECTION                     
REMARK   3                                                                      
REMARK   3 EM RECONSTRUCTION MAGNIFICATION CALIBRATION: NULL                    
REMARK   3                                                                      
REMARK   3 OTHER DETAILS: NULL                                                  
REMARK   4                                                                      
REMARK   4 7P5Y COMPLIES WITH FORMAT V. 3.30, 13-JUL-11                         
REMARK 100                                                                      
REMARK 100 THIS ENTRY HAS BEEN PROCESSED BY PDBE ON 15-JUL-21.                  
REMARK 100 THE DEPOSITION ID IS D_1292117073.                                   
REMARK 245                                                                      
REMARK 245 EXPERIMENTAL DETAILS                                                 
REMARK 245   RECONSTRUCTION METHOD          : SINGLE PARTICLE                   
REMARK 245   SPECIMEN TYPE                  : NULL                              
REMARK 245                                                                      
REMARK 245 ELECTRON MICROSCOPE SAMPLE                                           
REMARK 245   SAMPLE TYPE                    : PARTICLE                          
REMARK 245   PARTICLE TYPE                  : POINT                             
REMARK 245   NAME OF SAMPLE                 : HOMOMERIC LRRC8A VOLUME           
REMARK 245                                    -REGULATED ANION CHANNEL IN       
REMARK 245                                    COMPLEX WITH SYNTHETIC NANOBODY   
REMARK 245                                    SB3                               
REMARK 245   SAMPLE CONCENTRATION (MG ML-1) : NULL                              
REMARK 245   SAMPLE SUPPORT DETAILS         : NULL                              
REMARK 245   SAMPLE VITRIFICATION DETAILS   : NULL                              
REMARK 245   SAMPLE BUFFER                  : NULL                              
REMARK 245   PH                             : 7.50                              
REMARK 245   SAMPLE DETAILS                 : NULL                              
REMARK 245                                                                      
REMARK 245 DATA ACQUISITION                                                     
REMARK 245   DATE OF EXPERIMENT                : NULL                           
REMARK 245   NUMBER OF MICROGRAPHS-IMAGES      : NULL                           
REMARK 245   TEMPERATURE (KELVIN)              : NULL                           
REMARK 245   MICROSCOPE MODEL                  : FEI TITAN KRIOS                
REMARK 245   DETECTOR TYPE                     : GATAN K3 BIOQUANTUM (6K X      
REMARK 245                                       4K)                            
REMARK 245   MINIMUM DEFOCUS (NM)              : NULL                           
REMARK 245   MAXIMUM DEFOCUS (NM)              : NULL                           
REMARK 245   MINIMUM TILT ANGLE (DEGREES)      : NULL                           
REMARK 245   MAXIMUM TILT ANGLE (DEGREES)      : NULL                           
REMARK 245   NOMINAL CS                        : NULL                           
REMARK 245   IMAGING MODE                      : BRIGHT FIELD                   
REMARK 245   ELECTRON DOSE (ELECTRONS NM**-2)  : 6700.00                        
REMARK 245   ILLUMINATION MODE                 : FLOOD BEAM                     
REMARK 245   NOMINAL MAGNIFICATION             : NULL                           
REMARK 245   CALIBRATED MAGNIFICATION          : NULL                           
REMARK 245   SOURCE                            : FIELD EMISSION GUN             
REMARK 245   ACCELERATION VOLTAGE (KV)         : 300                            
REMARK 245   IMAGING DETAILS                   : NULL                           
REMARK 247                                                                      
REMARK 247 ELECTRON MICROSCOPY                                                  
REMARK 247  THE COORDINATES IN THIS ENTRY WERE GENERATED FROM ELECTRON          
REMARK 247  MICROSCOPY DATA. PROTEIN DATA BANK CONVENTIONS REQUIRE              
REMARK 247  THAT CRYST1 AND SCALE RECORDS BE INCLUDED, BUT THE VALUES           
REMARK 247  ON THESE RECORDS ARE MEANINGLESS EXCEPT FOR THE CALCULATION         
REMARK 247  OF THE STRUCTURE FACTORS.                                           
REMARK 300                                                                      
REMARK 300 BIOMOLECULE: 1                                                       
REMARK 300 SEE REMARK 350 FOR THE AUTHOR PROVIDED AND/OR PROGRAM                
REMARK 300 GENERATED ASSEMBLY INFORMATION FOR THE STRUCTURE IN                  
REMARK 300 THIS ENTRY. THE REMARK MAY ALSO PROVIDE INFORMATION ON               
REMARK 300 BURIED SURFACE AREA.                                                 
REMARK 350                                                                      
REMARK 350 COORDINATES FOR A COMPLETE MULTIMER REPRESENTING THE KNOWN           
REMARK 350 BIOLOGICALLY SIGNIFICANT OLIGOMERIZATION STATE OF THE                
REMARK 350 MOLECULE CAN BE GENERATED BY APPLYING BIOMT TRANSFORMATIONS          
REMARK 350 GIVEN BELOW.  BOTH NON-CRYSTALLOGRAPHIC AND                          
REMARK 350 CRYSTALLOGRAPHIC OPERATIONS ARE GIVEN.                               
REMARK 350                                                                      
REMARK 350 BIOMOLECULE: 1                                                       
REMARK 350 AUTHOR DETERMINED BIOLOGICAL UNIT: DODECAMERIC                       
REMARK 350 APPLY THE FOLLOWING TO CHAINS: A, B, C, D, E, F, G, H, I, J,         
REMARK 350                    AND CHAINS: K, L                                  
REMARK 350   BIOMT1   1  1.000000  0.000000  0.000000        0.00000            
REMARK 350   BIOMT2   1  0.000000  1.000000  0.000000        0.00000            
REMARK 350   BIOMT3   1  0.000000  0.000000  1.000000        0.00000            
REMARK 465                                                                      
REMARK 465 MISSING RESIDUES                                                     
REMARK 465 THE FOLLOWING RESIDUES WERE NOT LOCATED IN THE                       
REMARK 465 EXPERIMENT. (M=MODEL NUMBER; RES=RESIDUE NAME; C=CHAIN               
REMARK 465 IDENTIFIER; SSSEQ=SEQUENCE NUMBER; I=INSERTION CODE.)                
REMARK 465                                                                      
REMARK 465   M RES C SSSEQI                                                     
REMARK 465     MET A     1                                                      
REMARK 465     ILE A     2                                                      
REMARK 465     PRO A     3                                                      
REMARK 465     VAL A     4                                                      
REMARK 465     THR A     5                                                      
REMARK 465     GLU A     6                                                      
REMARK 465     LEU A     7                                                      
REMARK 465     ARG A     8                                                      
REMARK 465     TYR A     9                                                      
REMARK 465     PHE A    10                                                      
REMARK 465     ALA A    11                                                      
REMARK 465     ASP A    12                                                      
REMARK 465     THR A    13                                                      
REMARK 465     GLN A    14                                                      
REMARK 465     PHE A    69                                                      
REMARK 465     ARG A    70                                                      
REMARK 465     GLY A    71                                                      
REMARK 465     TRP A    72                                                      
REMARK 465     ALA A    73                                                      
REMARK 465     ALA A    74                                                      
REMARK 465     SER A    75                                                      
REMARK 465     SER A    76                                                      
REMARK 465     PRO A    77                                                      
REMARK 465     GLU A    78                                                      
REMARK 465     PRO A    79                                                      
REMARK 465     THR A    80                                                      
REMARK 465     TYR A    81                                                      
REMARK 465     PRO A    82                                                      
REMARK 465     ASN A    83                                                      
REMARK 465     SER A    84                                                      
REMARK 465     THR A    85                                                      
REMARK 465     VAL A    86                                                      
REMARK 465     LEU A    87                                                      
REMARK 465     PRO A    88                                                      
REMARK 465     THR A    89                                                      
REMARK 465     PRO A    90                                                      
REMARK 465     ASP A    91                                                      
REMARK 465     VAL A   177                                                      
REMARK 465     VAL A   178                                                      
REMARK 465     GLU A   179                                                      
REMARK 465     GLU A   180                                                      
REMARK 465     SER A   181                                                      
REMARK 465     ASP A   182                                                      
REMARK 465     PRO A   183                                                      
REMARK 465     LYS A   184                                                      
REMARK 465     PRO A   185                                                      
REMARK 465     ALA A   186                                                      
REMARK 465     PHE A   187                                                      
REMARK 465     SER A   188                                                      
REMARK 465     LYS A   189                                                      
REMARK 465     MET A   190                                                      
REMARK 465     ASN A   191                                                      
REMARK 465     GLY A   192                                                      
REMARK 465     SER A   193                                                      
REMARK 465     MET A   194                                                      
REMARK 465     ASP A   195                                                      
REMARK 465     LYS A   196                                                      
REMARK 465     LYS A   197                                                      
REMARK 465     SER A   198                                                      
REMARK 465     SER A   199                                                      
REMARK 465     THR A   200                                                      
REMARK 465     VAL A   201                                                      
REMARK 465     SER A   202                                                      
REMARK 465     GLU A   203                                                      
REMARK 465     ASP A   204                                                      
REMARK 465     VAL A   205                                                      
REMARK 465     GLU A   206                                                      
REMARK 465     ALA A   207                                                      
REMARK 465     THR A   208                                                      
REMARK 465     VAL A   209                                                      
REMARK 465     PRO A   210                                                      
REMARK 465     MET A   211                                                      
REMARK 465     LEU A   212                                                      
REMARK 465     GLN A   213                                                      
REMARK 465     ARG A   214                                                      
REMARK 465     THR A   215                                                      
REMARK 465     LYS A   216                                                      
REMARK 465     SER A   217                                                      
REMARK 465     ARG A   218                                                      
REMARK 465     ILE A   219                                                      
REMARK 465     GLU A   220                                                      
REMARK 465     GLN A   221                                                      
REMARK 465     GLY A   222                                                      
REMARK 465     ILE A   223                                                      
REMARK 465     VAL A   224                                                      
REMARK 465     ASP A   225                                                      
REMARK 465     ARG A   226                                                      
REMARK 465     SER A   227                                                      
REMARK 465     GLU A   228                                                      
REMARK 465     THR A   229                                                      
REMARK 465     GLN A   809                                                      
REMARK 465     ALA A   810                                                      
REMARK 465     MET B     1                                                      
REMARK 465     ILE B     2                                                      
REMARK 465     PRO B     3                                                      
REMARK 465     VAL B     4                                                      
REMARK 465     THR B     5                                                      
REMARK 465     GLU B     6                                                      
REMARK 465     LEU B     7                                                      
REMARK 465     ARG B     8                                                      
REMARK 465     TYR B     9                                                      
REMARK 465     PHE B    10                                                      
REMARK 465     ALA B    11                                                      
REMARK 465     ASP B    12                                                      
REMARK 465     THR B    13                                                      
REMARK 465     GLN B    14                                                      
REMARK 465     PHE B    69                                                      
REMARK 465     ARG B    70                                                      
REMARK 465     GLY B    71                                                      
REMARK 465     TRP B    72                                                      
REMARK 465     ALA B    73                                                      
REMARK 465     ALA B    74                                                      
REMARK 465     SER B    75                                                      
REMARK 465     SER B    76                                                      
REMARK 465     PRO B    77                                                      
REMARK 465     GLU B    78                                                      
REMARK 465     PRO B    79                                                      
REMARK 465     THR B    80                                                      
REMARK 465     TYR B    81                                                      
REMARK 465     PRO B    82                                                      
REMARK 465     ASN B    83                                                      
REMARK 465     SER B    84                                                      
REMARK 465     THR B    85                                                      
REMARK 465     VAL B    86                                                      
REMARK 465     LEU B    87                                                      
REMARK 465     PRO B    88                                                      
REMARK 465     THR B    89                                                      
REMARK 465     PRO B    90                                                      
REMARK 465     ASP B    91                                                      
REMARK 465     VAL B   177                                                      
REMARK 465     VAL B   178                                                      
REMARK 465     GLU B   179                                                      
REMARK 465     GLU B   180                                                      
REMARK 465     SER B   181                                                      
REMARK 465     ASP B   182                                                      
REMARK 465     PRO B   183                                                      
REMARK 465     LYS B   184                                                      
REMARK 465     PRO B   185                                                      
REMARK 465     ALA B   186                                                      
REMARK 465     PHE B   187                                                      
REMARK 465     SER B   188                                                      
REMARK 465     LYS B   189                                                      
REMARK 465     MET B   190                                                      
REMARK 465     ASN B   191                                                      
REMARK 465     GLY B   192                                                      
REMARK 465     SER B   193                                                      
REMARK 465     MET B   194                                                      
REMARK 465     ASP B   195                                                      
REMARK 465     LYS B   196                                                      
REMARK 465     LYS B   197                                                      
REMARK 465     SER B   198                                                      
REMARK 465     SER B   199                                                      
REMARK 465     THR B   200                                                      
REMARK 465     VAL B   201                                                      
REMARK 465     SER B   202                                                      
REMARK 465     GLU B   203                                                      
REMARK 465     ASP B   204                                                      
REMARK 465     VAL B   205                                                      
REMARK 465     GLU B   206                                                      
REMARK 465     ALA B   207                                                      
REMARK 465     THR B   208                                                      
REMARK 465     VAL B   209                                                      
REMARK 465     PRO B   210                                                      
REMARK 465     MET B   211                                                      
REMARK 465     LEU B   212                                                      
REMARK 465     GLN B   213                                                      
REMARK 465     ARG B   214                                                      
REMARK 465     THR B   215                                                      
REMARK 465     LYS B   216                                                      
REMARK 465     SER B   217                                                      
REMARK 465     ARG B   218                                                      
REMARK 465     ILE B   219                                                      
REMARK 465     GLU B   220                                                      
REMARK 465     GLN B   221                                                      
REMARK 465     GLY B   222                                                      
REMARK 465     ILE B   223                                                      
REMARK 465     VAL B   224                                                      
REMARK 465     ASP B   225                                                      
REMARK 465     ARG B   226                                                      
REMARK 465     SER B   227                                                      
REMARK 465     GLU B   228                                                      
REMARK 465     THR B   229                                                      
REMARK 465     GLN B   809                                                      
REMARK 465     ALA B   810                                                      
REMARK 465     MET C     1                                                      
REMARK 465     ILE C     2                                                      
REMARK 465     PRO C     3                                                      
REMARK 465     VAL C     4                                                      
REMARK 465     THR C     5                                                      
REMARK 465     GLU C     6                                                      
REMARK 465     LEU C     7                                                      
REMARK 465     ARG C     8                                                      
REMARK 465     TYR C     9                                                      
REMARK 465     PHE C    10                                                      
REMARK 465     ALA C    11                                                      
REMARK 465     ASP C    12                                                      
REMARK 465     THR C    13                                                      
REMARK 465     GLN C    14                                                      
REMARK 465     PHE C    69                                                      
REMARK 465     ARG C    70                                                      
REMARK 465     GLY C    71                                                      
REMARK 465     TRP C    72                                                      
REMARK 465     ALA C    73                                                      
REMARK 465     ALA C    74                                                      
REMARK 465     SER C    75                                                      
REMARK 465     SER C    76                                                      
REMARK 465     PRO C    77                                                      
REMARK 465     GLU C    78                                                      
REMARK 465     PRO C    79                                                      
REMARK 465     THR C    80                                                      
REMARK 465     TYR C    81                                                      
REMARK 465     PRO C    82                                                      
REMARK 465     ASN C    83                                                      
REMARK 465     SER C    84                                                      
REMARK 465     THR C    85                                                      
REMARK 465     VAL C    86                                                      
REMARK 465     LEU C    87                                                      
REMARK 465     PRO C    88                                                      
REMARK 465     THR C    89                                                      
REMARK 465     PRO C    90                                                      
REMARK 465     ASP C    91                                                      
REMARK 465     VAL C   177                                                      
REMARK 465     VAL C   178                                                      
REMARK 465     GLU C   179                                                      
REMARK 465     GLU C   180                                                      
REMARK 465     SER C   181                                                      
REMARK 465     ASP C   182                                                      
REMARK 465     PRO C   183                                                      
REMARK 465     LYS C   184                                                      
REMARK 465     PRO C   185                                                      
REMARK 465     ALA C   186                                                      
REMARK 465     PHE C   187                                                      
REMARK 465     SER C   188                                                      
REMARK 465     LYS C   189                                                      
REMARK 465     MET C   190                                                      
REMARK 465     ASN C   191                                                      
REMARK 465     GLY C   192                                                      
REMARK 465     SER C   193                                                      
REMARK 465     MET C   194                                                      
REMARK 465     ASP C   195                                                      
REMARK 465     LYS C   196                                                      
REMARK 465     LYS C   197                                                      
REMARK 465     SER C   198                                                      
REMARK 465     SER C   199                                                      
REMARK 465     THR C   200                                                      
REMARK 465     VAL C   201                                                      
REMARK 465     SER C   202                                                      
REMARK 465     GLU C   203                                                      
REMARK 465     ASP C   204                                                      
REMARK 465     VAL C   205                                                      
REMARK 465     GLU C   206                                                      
REMARK 465     ALA C   207                                                      
REMARK 465     THR C   208                                                      
REMARK 465     VAL C   209                                                      
REMARK 465     PRO C   210                                                      
REMARK 465     MET C   211                                                      
REMARK 465     LEU C   212                                                      
REMARK 465     GLN C   213                                                      
REMARK 465     ARG C   214                                                      
REMARK 465     THR C   215                                                      
REMARK 465     LYS C   216                                                      
REMARK 465     SER C   217                                                      
REMARK 465     ARG C   218                                                      
REMARK 465     ILE C   219                                                      
REMARK 465     GLU C   220                                                      
REMARK 465     GLN C   221                                                      
REMARK 465     GLY C   222                                                      
REMARK 465     ILE C   223                                                      
REMARK 465     VAL C   224                                                      
REMARK 465     ASP C   225                                                      
REMARK 465     ARG C   226                                                      
REMARK 465     SER C   227                                                      
REMARK 465     GLU C   228                                                      
REMARK 465     THR C   229                                                      
REMARK 465     GLN C   809                                                      
REMARK 465     ALA C   810                                                      
REMARK 465     MET D     1                                                      
REMARK 465     ILE D     2                                                      
REMARK 465     PRO D     3                                                      
REMARK 465     VAL D     4                                                      
REMARK 465     THR D     5                                                      
REMARK 465     GLU D     6                                                      
REMARK 465     LEU D     7                                                      
REMARK 465     ARG D     8                                                      
REMARK 465     TYR D     9                                                      
REMARK 465     PHE D    10                                                      
REMARK 465     ALA D    11                                                      
REMARK 465     ASP D    12                                                      
REMARK 465     THR D    13                                                      
REMARK 465     GLN D    14                                                      
REMARK 465     PHE D    69                                                      
REMARK 465     ARG D    70                                                      
REMARK 465     GLY D    71                                                      
REMARK 465     TRP D    72                                                      
REMARK 465     ALA D    73                                                      
REMARK 465     ALA D    74                                                      
REMARK 465     SER D    75                                                      
REMARK 465     SER D    76                                                      
REMARK 465     PRO D    77                                                      
REMARK 465     GLU D    78                                                      
REMARK 465     PRO D    79                                                      
REMARK 465     THR D    80                                                      
REMARK 465     TYR D    81                                                      
REMARK 465     PRO D    82                                                      
REMARK 465     ASN D    83                                                      
REMARK 465     SER D    84                                                      
REMARK 465     THR D    85                                                      
REMARK 465     VAL D    86                                                      
REMARK 465     LEU D    87                                                      
REMARK 465     PRO D    88                                                      
REMARK 465     THR D    89                                                      
REMARK 465     PRO D    90                                                      
REMARK 465     ASP D    91                                                      
REMARK 465     VAL D   177                                                      
REMARK 465     VAL D   178                                                      
REMARK 465     GLU D   179                                                      
REMARK 465     GLU D   180                                                      
REMARK 465     SER D   181                                                      
REMARK 465     ASP D   182                                                      
REMARK 465     PRO D   183                                                      
REMARK 465     LYS D   184                                                      
REMARK 465     PRO D   185                                                      
REMARK 465     ALA D   186                                                      
REMARK 465     PHE D   187                                                      
REMARK 465     SER D   188                                                      
REMARK 465     LYS D   189                                                      
REMARK 465     MET D   190                                                      
REMARK 465     ASN D   191                                                      
REMARK 465     GLY D   192                                                      
REMARK 465     SER D   193                                                      
REMARK 465     MET D   194                                                      
REMARK 465     ASP D   195                                                      
REMARK 465     LYS D   196                                                      
REMARK 465     LYS D   197                                                      
REMARK 465     SER D   198                                                      
REMARK 465     SER D   199                                                      
REMARK 465     THR D   200                                                      
REMARK 465     VAL D   201                                                      
REMARK 465     SER D   202                                                      
REMARK 465     GLU D   203                                                      
REMARK 465     ASP D   204                                                      
REMARK 465     VAL D   205                                                      
REMARK 465     GLU D   206                                                      
REMARK 465     ALA D   207                                                      
REMARK 465     THR D   208                                                      
REMARK 465     VAL D   209                                                      
REMARK 465     PRO D   210                                                      
REMARK 465     MET D   211                                                      
REMARK 465     LEU D   212                                                      
REMARK 465     GLN D   213                                                      
REMARK 465     ARG D   214                                                      
REMARK 465     THR D   215                                                      
REMARK 465     LYS D   216                                                      
REMARK 465     SER D   217                                                      
REMARK 465     ARG D   218                                                      
REMARK 465     ILE D   219                                                      
REMARK 465     GLU D   220                                                      
REMARK 465     GLN D   221                                                      
REMARK 465     GLY D   222                                                      
REMARK 465     ILE D   223                                                      
REMARK 465     VAL D   224                                                      
REMARK 465     ASP D   225                                                      
REMARK 465     ARG D   226                                                      
REMARK 465     SER D   227                                                      
REMARK 465     GLU D   228                                                      
REMARK 465     THR D   229                                                      
REMARK 465     GLN D   809                                                      
REMARK 465     ALA D   810                                                      
REMARK 465     MET E     1                                                      
REMARK 465     ILE E     2                                                      
REMARK 465     PRO E     3                                                      
REMARK 465     VAL E     4                                                      
REMARK 465     THR E     5                                                      
REMARK 465     GLU E     6                                                      
REMARK 465     LEU E     7                                                      
REMARK 465     ARG E     8                                                      
REMARK 465     TYR E     9                                                      
REMARK 465     PHE E    10                                                      
REMARK 465     ALA E    11                                                      
REMARK 465     ASP E    12                                                      
REMARK 465     THR E    13                                                      
REMARK 465     GLN E    14                                                      
REMARK 465     PHE E    69                                                      
REMARK 465     ARG E    70                                                      
REMARK 465     GLY E    71                                                      
REMARK 465     TRP E    72                                                      
REMARK 465     ALA E    73                                                      
REMARK 465     ALA E    74                                                      
REMARK 465     SER E    75                                                      
REMARK 465     SER E    76                                                      
REMARK 465     PRO E    77                                                      
REMARK 465     GLU E    78                                                      
REMARK 465     PRO E    79                                                      
REMARK 465     THR E    80                                                      
REMARK 465     TYR E    81                                                      
REMARK 465     PRO E    82                                                      
REMARK 465     ASN E    83                                                      
REMARK 465     SER E    84                                                      
REMARK 465     THR E    85                                                      
REMARK 465     VAL E    86                                                      
REMARK 465     LEU E    87                                                      
REMARK 465     PRO E    88                                                      
REMARK 465     THR E    89                                                      
REMARK 465     PRO E    90                                                      
REMARK 465     ASP E    91                                                      
REMARK 465     VAL E   177                                                      
REMARK 465     VAL E   178                                                      
REMARK 465     GLU E   179                                                      
REMARK 465     GLU E   180                                                      
REMARK 465     SER E   181                                                      
REMARK 465     ASP E   182                                                      
REMARK 465     PRO E   183                                                      
REMARK 465     LYS E   184                                                      
REMARK 465     PRO E   185                                                      
REMARK 465     ALA E   186                                                      
REMARK 465     PHE E   187                                                      
REMARK 465     SER E   188                                                      
REMARK 465     LYS E   189                                                      
REMARK 465     MET E   190                                                      
REMARK 465     ASN E   191                                                      
REMARK 465     GLY E   192                                                      
REMARK 465     SER E   193                                                      
REMARK 465     MET E   194                                                      
REMARK 465     ASP E   195                                                      
REMARK 465     LYS E   196                                                      
REMARK 465     LYS E   197                                                      
REMARK 465     SER E   198                                                      
REMARK 465     SER E   199                                                      
REMARK 465     THR E   200                                                      
REMARK 465     VAL E   201                                                      
REMARK 465     SER E   202                                                      
REMARK 465     GLU E   203                                                      
REMARK 465     ASP E   204                                                      
REMARK 465     VAL E   205                                                      
REMARK 465     GLU E   206                                                      
REMARK 465     ALA E   207                                                      
REMARK 465     THR E   208                                                      
REMARK 465     VAL E   209                                                      
REMARK 465     PRO E   210                                                      
REMARK 465     MET E   211                                                      
REMARK 465     LEU E   212                                                      
REMARK 465     GLN E   213                                                      
REMARK 465     ARG E   214                                                      
REMARK 465     THR E   215                                                      
REMARK 465     LYS E   216                                                      
REMARK 465     SER E   217                                                      
REMARK 465     ARG E   218                                                      
REMARK 465     ILE E   219                                                      
REMARK 465     GLU E   220                                                      
REMARK 465     GLN E   221                                                      
REMARK 465     GLY E   222                                                      
REMARK 465     ILE E   223                                                      
REMARK 465     VAL E   224                                                      
REMARK 465     ASP E   225                                                      
REMARK 465     ARG E   226                                                      
REMARK 465     SER E   227                                                      
REMARK 465     GLU E   228                                                      
REMARK 465     THR E   229                                                      
REMARK 465     GLN E   809                                                      
REMARK 465     ALA E   810                                                      
REMARK 465     MET F     1                                                      
REMARK 465     ILE F     2                                                      
REMARK 465     PRO F     3                                                      
REMARK 465     VAL F     4                                                      
REMARK 465     THR F     5                                                      
REMARK 465     GLU F     6                                                      
REMARK 465     LEU F     7                                                      
REMARK 465     ARG F     8                                                      
REMARK 465     TYR F     9                                                      
REMARK 465     PHE F    10                                                      
REMARK 465     ALA F    11                                                      
REMARK 465     ASP F    12                                                      
REMARK 465     THR F    13                                                      
REMARK 465     GLN F    14                                                      
REMARK 465     PHE F    69                                                      
REMARK 465     ARG F    70                                                      
REMARK 465     GLY F    71                                                      
REMARK 465     TRP F    72                                                      
REMARK 465     ALA F    73                                                      
REMARK 465     ALA F    74                                                      
REMARK 465     SER F    75                                                      
REMARK 465     SER F    76                                                      
REMARK 465     PRO F    77                                                      
REMARK 465     GLU F    78                                                      
REMARK 465     PRO F    79                                                      
REMARK 465     THR F    80                                                      
REMARK 465     TYR F    81                                                      
REMARK 465     PRO F    82                                                      
REMARK 465     ASN F    83                                                      
REMARK 465     SER F    84                                                      
REMARK 465     THR F    85                                                      
REMARK 465     VAL F    86                                                      
REMARK 465     LEU F    87                                                      
REMARK 465     PRO F    88                                                      
REMARK 465     THR F    89                                                      
REMARK 465     PRO F    90                                                      
REMARK 465     ASP F    91                                                      
REMARK 465     VAL F   177                                                      
REMARK 465     VAL F   178                                                      
REMARK 465     GLU F   179                                                      
REMARK 465     GLU F   180                                                      
REMARK 465     SER F   181                                                      
REMARK 465     ASP F   182                                                      
REMARK 465     PRO F   183                                                      
REMARK 465     LYS F   184                                                      
REMARK 465     PRO F   185                                                      
REMARK 465     ALA F   186                                                      
REMARK 465     PHE F   187                                                      
REMARK 465     SER F   188                                                      
REMARK 465     LYS F   189                                                      
REMARK 465     MET F   190                                                      
REMARK 465     ASN F   191                                                      
REMARK 465     GLY F   192                                                      
REMARK 465     SER F   193                                                      
REMARK 465     MET F   194                                                      
REMARK 465     ASP F   195                                                      
REMARK 465     LYS F   196                                                      
REMARK 465     LYS F   197                                                      
REMARK 465     SER F   198                                                      
REMARK 465     SER F   199                                                      
REMARK 465     THR F   200                                                      
REMARK 465     VAL F   201                                                      
REMARK 465     SER F   202                                                      
REMARK 465     GLU F   203                                                      
REMARK 465     ASP F   204                                                      
REMARK 465     VAL F   205                                                      
REMARK 465     GLU F   206                                                      
REMARK 465     ALA F   207                                                      
REMARK 465     THR F   208                                                      
REMARK 465     VAL F   209                                                      
REMARK 465     PRO F   210                                                      
REMARK 465     MET F   211                                                      
REMARK 465     LEU F   212                                                      
REMARK 465     GLN F   213                                                      
REMARK 465     ARG F   214                                                      
REMARK 465     THR F   215                                                      
REMARK 465     LYS F   216                                                      
REMARK 465     SER F   217                                                      
REMARK 465     ARG F   218                                                      
REMARK 465     ILE F   219                                                      
REMARK 465     GLU F   220                                                      
REMARK 465     GLN F   221                                                      
REMARK 465     GLY F   222                                                      
REMARK 465     ILE F   223                                                      
REMARK 465     VAL F   224                                                      
REMARK 465     ASP F   225                                                      
REMARK 465     ARG F   226                                                      
REMARK 465     SER F   227                                                      
REMARK 465     GLU F   228                                                      
REMARK 465     THR F   229                                                      
REMARK 465     GLN F   809                                                      
REMARK 465     ALA F   810                                                      
REMARK 465     GLY G    -3                                                      
REMARK 465     SER G    -2                                                      
REMARK 465     SER G    -1                                                      
REMARK 465     SER G     0                                                      
REMARK 465     ALA G   121                                                      
REMARK 465     GLY G   122                                                      
REMARK 465     ARG G   123                                                      
REMARK 465     ALA G   124                                                      
REMARK 465     GLY G   125                                                      
REMARK 465     GLU G   126                                                      
REMARK 465     GLN G   127                                                      
REMARK 465     LYS G   128                                                      
REMARK 465     LEU G   129                                                      
REMARK 465     ILE G   130                                                      
REMARK 465     SER G   131                                                      
REMARK 465     GLU G   132                                                      
REMARK 465     GLU G   133                                                      
REMARK 465     ASP G   134                                                      
REMARK 465     LEU G   135                                                      
REMARK 465     ASN G   136                                                      
REMARK 465     SER G   137                                                      
REMARK 465     ALA G   138                                                      
REMARK 465     VAL G   139                                                      
REMARK 465     ASP G   140                                                      
REMARK 465     HIS G   141                                                      
REMARK 465     HIS G   142                                                      
REMARK 465     HIS G   143                                                      
REMARK 465     HIS G   144                                                      
REMARK 465     HIS G   145                                                      
REMARK 465     HIS G   146                                                      
REMARK 465     GLY H    -3                                                      
REMARK 465     SER H    -2                                                      
REMARK 465     SER H    -1                                                      
REMARK 465     SER H     0                                                      
REMARK 465     ALA H   121                                                      
REMARK 465     GLY H   122                                                      
REMARK 465     ARG H   123                                                      
REMARK 465     ALA H   124                                                      
REMARK 465     GLY H   125                                                      
REMARK 465     GLU H   126                                                      
REMARK 465     GLN H   127                                                      
REMARK 465     LYS H   128                                                      
REMARK 465     LEU H   129                                                      
REMARK 465     ILE H   130                                                      
REMARK 465     SER H   131                                                      
REMARK 465     GLU H   132                                                      
REMARK 465     GLU H   133                                                      
REMARK 465     ASP H   134                                                      
REMARK 465     LEU H   135                                                      
REMARK 465     ASN H   136                                                      
REMARK 465     SER H   137                                                      
REMARK 465     ALA H   138                                                      
REMARK 465     VAL H   139                                                      
REMARK 465     ASP H   140                                                      
REMARK 465     HIS H   141                                                      
REMARK 465     HIS H   142                                                      
REMARK 465     HIS H   143                                                      
REMARK 465     HIS H   144                                                      
REMARK 465     HIS H   145                                                      
REMARK 465     HIS H   146                                                      
REMARK 465     GLY I    -3                                                      
REMARK 465     SER I    -2                                                      
REMARK 465     SER I    -1                                                      
REMARK 465     SER I     0                                                      
REMARK 465     ALA I   121                                                      
REMARK 465     GLY I   122                                                      
REMARK 465     ARG I   123                                                      
REMARK 465     ALA I   124                                                      
REMARK 465     GLY I   125                                                      
REMARK 465     GLU I   126                                                      
REMARK 465     GLN I   127                                                      
REMARK 465     LYS I   128                                                      
REMARK 465     LEU I   129                                                      
REMARK 465     ILE I   130                                                      
REMARK 465     SER I   131                                                      
REMARK 465     GLU I   132                                                      
REMARK 465     GLU I   133                                                      
REMARK 465     ASP I   134                                                      
REMARK 465     LEU I   135                                                      
REMARK 465     ASN I   136                                                      
REMARK 465     SER I   137                                                      
REMARK 465     ALA I   138                                                      
REMARK 465     VAL I   139                                                      
REMARK 465     ASP I   140                                                      
REMARK 465     HIS I   141                                                      
REMARK 465     HIS I   142                                                      
REMARK 465     HIS I   143                                                      
REMARK 465     HIS I   144                                                      
REMARK 465     HIS I   145                                                      
REMARK 465     HIS I   146                                                      
REMARK 465     GLY J    -3                                                      
REMARK 465     SER J    -2                                                      
REMARK 465     SER J    -1                                                      
REMARK 465     SER J     0                                                      
REMARK 465     ALA J   121                                                      
REMARK 465     GLY J   122                                                      
REMARK 465     ARG J   123                                                      
REMARK 465     ALA J   124                                                      
REMARK 465     GLY J   125                                                      
REMARK 465     GLU J   126                                                      
REMARK 465     GLN J   127                                                      
REMARK 465     LYS J   128                                                      
REMARK 465     LEU J   129                                                      
REMARK 465     ILE J   130                                                      
REMARK 465     SER J   131                                                      
REMARK 465     GLU J   132                                                      
REMARK 465     GLU J   133                                                      
REMARK 465     ASP J   134                                                      
REMARK 465     LEU J   135                                                      
REMARK 465     ASN J   136                                                      
REMARK 465     SER J   137                                                      
REMARK 465     ALA J   138                                                      
REMARK 465     VAL J   139                                                      
REMARK 465     ASP J   140                                                      
REMARK 465     HIS J   141                                                      
REMARK 465     HIS J   142                                                      
REMARK 465     HIS J   143                                                      
REMARK 465     HIS J   144                                                      
REMARK 465     HIS J   145                                                      
REMARK 465     HIS J   146                                                      
REMARK 465     GLY K    -3                                                      
REMARK 465     SER K    -2                                                      
REMARK 465     SER K    -1                                                      
REMARK 465     SER K     0                                                      
REMARK 465     ALA K   121                                                      
REMARK 465     GLY K   122                                                      
REMARK 465     ARG K   123                                                      
REMARK 465     ALA K   124                                                      
REMARK 465     GLY K   125                                                      
REMARK 465     GLU K   126                                                      
REMARK 465     GLN K   127                                                      
REMARK 465     LYS K   128                                                      
REMARK 465     LEU K   129                                                      
REMARK 465     ILE K   130                                                      
REMARK 465     SER K   131                                                      
REMARK 465     GLU K   132                                                      
REMARK 465     GLU K   133                                                      
REMARK 465     ASP K   134                                                      
REMARK 465     LEU K   135                                                      
REMARK 465     ASN K   136                                                      
REMARK 465     SER K   137                                                      
REMARK 465     ALA K   138                                                      
REMARK 465     VAL K   139                                                      
REMARK 465     ASP K   140                                                      
REMARK 465     HIS K   141                                                      
REMARK 465     HIS K   142                                                      
REMARK 465     HIS K   143                                                      
REMARK 465     HIS K   144                                                      
REMARK 465     HIS K   145                                                      
REMARK 465     HIS K   146                                                      
REMARK 465     GLY L    -3                                                      
REMARK 465     SER L    -2                                                      
REMARK 465     SER L    -1                                                      
REMARK 465     SER L     0                                                      
REMARK 465     ALA L   121                                                      
REMARK 465     GLY L   122                                                      
REMARK 465     ARG L   123                                                      
REMARK 465     ALA L   124                                                      
REMARK 465     GLY L   125                                                      
REMARK 465     GLU L   126                                                      
REMARK 465     GLN L   127                                                      
REMARK 465     LYS L   128                                                      
REMARK 465     LEU L   129                                                      
REMARK 465     ILE L   130                                                      
REMARK 465     SER L   131                                                      
REMARK 465     GLU L   132                                                      
REMARK 465     GLU L   133                                                      
REMARK 465     ASP L   134                                                      
REMARK 465     LEU L   135                                                      
REMARK 465     ASN L   136                                                      
REMARK 465     SER L   137                                                      
REMARK 465     ALA L   138                                                      
REMARK 465     VAL L   139                                                      
REMARK 465     ASP L   140                                                      
REMARK 465     HIS L   141                                                      
REMARK 465     HIS L   142                                                      
REMARK 465     HIS L   143                                                      
REMARK 465     HIS L   144                                                      
REMARK 465     HIS L   145                                                      
REMARK 465     HIS L   146                                                      
REMARK 500                                                                      
REMARK 500 GEOMETRY AND STEREOCHEMISTRY                                         
REMARK 500 SUBTOPIC: CLOSE CONTACTS IN SAME ASYMMETRIC UNIT                     
REMARK 500                                                                      
REMARK 500 THE FOLLOWING ATOMS ARE IN CLOSE CONTACT.                            
REMARK 500                                                                      
REMARK 500  ATM1  RES C  SSEQI   ATM2  RES C  SSEQI           DISTANCE          
REMARK 500   OG1  THR C   303     OH   TYR C   308              2.16            
REMARK 500   OG1  THR E   303     OH   TYR E   308              2.17            
REMARK 500   OG1  THR B   303     OH   TYR B   308              2.17            
REMARK 500   OH   TYR B   513     O    VAL B   536              2.18            
REMARK 500   OH   TYR F   513     O    VAL F   536              2.19            
REMARK 500                                                                      
REMARK 500 REMARK: NULL                                                         
REMARK 500                                                                      
REMARK 500 GEOMETRY AND STEREOCHEMISTRY                                         
REMARK 500 SUBTOPIC: TORSION ANGLES                                             
REMARK 500                                                                      
REMARK 500 TORSION ANGLES OUTSIDE THE EXPECTED RAMACHANDRAN REGIONS:            
REMARK 500 (M=MODEL NUMBER; RES=RESIDUE NAME; C=CHAIN IDENTIFIER;               
REMARK 500 SSEQ=SEQUENCE NUMBER; I=INSERTION CODE).                             
REMARK 500                                                                      
REMARK 500 STANDARD TABLE:                                                      
REMARK 500 FORMAT:(10X,I3,1X,A3,1X,A1,I4,A1,4X,F7.2,3X,F7.2)                    
REMARK 500                                                                      
REMARK 500 EXPECTED VALUES: GJ KLEYWEGT AND TA JONES (1996). PHI/PSI-           
REMARK 500 CHOLOGY: RAMACHANDRAN REVISITED. STRUCTURE 4, 1395 - 1400            
REMARK 500                                                                      
REMARK 500  M RES CSSEQI        PSI       PHI                                   
REMARK 500    PHE A 353       11.43     59.46                                   
REMARK 500    ASP A 371       -7.69     72.46                                   
REMARK 500    GLU A 396       -7.03     72.63                                   
REMARK 500    SER A 553       29.87   -142.42                                   
REMARK 500    VAL A 583      -62.03    -92.60                                   
REMARK 500    ASN A 585       64.78     60.15                                   
REMARK 500    GLU A 604       -8.51     71.28                                   
REMARK 500    PRO B  22     -176.55    -68.99                                   
REMARK 500    ASP B 364       53.72    -91.75                                   
REMARK 500    ASP B 371       -6.08     71.99                                   
REMARK 500    VAL B 583      -62.46    -91.54                                   
REMARK 500    GLU B 604       -8.42     72.21                                   
REMARK 500    GLU B 630        0.22    -64.97                                   
REMARK 500    ASP C 298       60.19     61.21                                   
REMARK 500    LEU C 348        1.39    -63.81                                   
REMARK 500    PHE C 353       13.08     57.90                                   
REMARK 500    LYS C 369     -169.54   -101.10                                   
REMARK 500    ASP C 371       -7.18     72.76                                   
REMARK 500    GLU C 396       -7.11     72.30                                   
REMARK 500    SER C 553       28.18   -142.32                                   
REMARK 500    VAL C 583      -61.76   -102.88                                   
REMARK 500    GLU C 604       -8.18     71.46                                   
REMARK 500    ARG C 765       53.13    -92.47                                   
REMARK 500    PRO D  22     -177.23    -68.75                                   
REMARK 500    LEU D 348       -7.10    -57.79                                   
REMARK 500    ASP D 364       54.89    -91.51                                   
REMARK 500    ASP D 371       -7.42     72.09                                   
REMARK 500    SER D 553       19.65   -140.42                                   
REMARK 500    VAL D 583      -62.97    -91.64                                   
REMARK 500    GLU D 604       -8.69     72.33                                   
REMARK 500    GLU D 630        0.80    -68.12                                   
REMARK 500    LEU D 646       27.33   -140.16                                   
REMARK 500    ASP E 298       62.26     60.18                                   
REMARK 500    PHE E 353       11.42     58.85                                   
REMARK 500    LYS E 369     -169.93   -101.58                                   
REMARK 500    ASP E 371       -7.90     72.61                                   
REMARK 500    GLU E 396       -7.92     72.53                                   
REMARK 500    SER E 553       28.26   -142.38                                   
REMARK 500    VAL E 583      -60.30   -104.58                                   
REMARK 500    GLU E 604       -8.47     71.23                                   
REMARK 500    ARG E 749       30.51    -92.60                                   
REMARK 500    ARG E 765       53.14    -92.15                                   
REMARK 500    ALA F  16       58.11    -93.96                                   
REMARK 500    PRO F  22     -176.76    -69.31                                   
REMARK 500    LEU F 348       -7.00    -58.33                                   
REMARK 500    ASP F 364       53.75    -92.04                                   
REMARK 500    ASP F 371       -6.27     72.06                                   
REMARK 500    SER F 553       21.79   -140.83                                   
REMARK 500    VAL F 583      -62.29    -93.65                                   
REMARK 500    GLU F 604       -6.90     68.99                                   
REMARK 500                                                                      
REMARK 500 THIS ENTRY HAS      67 RAMACHANDRAN OUTLIERS.                        
REMARK 500                                                                      
REMARK 500 REMARK: NULL                                                         
REMARK 900                                                                      
REMARK 900 RELATED ENTRIES                                                      
REMARK 900 RELATED ID: EMD-13202   RELATED DB: EMDB                             
REMARK 900 RELATED ID: EMD-13203   RELATED DB: EMDB                             
REMARK 900 RELATED ID: EMD-13208   RELATED DB: EMDB                             
REMARK 900 STRUCTURE OF HOMOMERIC LRRC8A VOLUME-REGULATED ANION CHANNEL IN      
REMARK 900 COMPLEX WITH SYNTHETIC NANOBODY SB1                                  
DBREF  7P5Y A   15   808  UNP    Q80WG5   LRC8A_MOUSE     15    808             
DBREF  7P5Y B   15   808  UNP    Q80WG5   LRC8A_MOUSE     15    808             
DBREF  7P5Y C   15   808  UNP    Q80WG5   LRC8A_MOUSE     15    808             
DBREF  7P5Y D   15   808  UNP    Q80WG5   LRC8A_MOUSE     15    808             
DBREF  7P5Y E   15   808  UNP    Q80WG5   LRC8A_MOUSE     15    808             
DBREF  7P5Y F   15   808  UNP    Q80WG5   LRC8A_MOUSE     15    808             
DBREF  7P5Y G   -3   146  PDB    7P5Y     7P5Y            -3    146             
DBREF  7P5Y H   -3   146  PDB    7P5Y     7P5Y            -3    146             
DBREF  7P5Y I   -3   146  PDB    7P5Y     7P5Y            -3    146             
DBREF  7P5Y J   -3   146  PDB    7P5Y     7P5Y            -3    146             
DBREF  7P5Y K   -3   146  PDB    7P5Y     7P5Y            -3    146             
DBREF  7P5Y L   -3   146  PDB    7P5Y     7P5Y            -3    146             
SEQADV 7P5Y MET A    1  UNP  Q80WG5              INITIATING METHIONINE          
SEQADV 7P5Y ILE A    2  UNP  Q80WG5              EXPRESSION TAG                 
SEQADV 7P5Y PRO A    3  UNP  Q80WG5              EXPRESSION TAG                 
SEQADV 7P5Y VAL A    4  UNP  Q80WG5              EXPRESSION TAG                 
SEQADV 7P5Y THR A    5  UNP  Q80WG5              EXPRESSION TAG                 
SEQADV 7P5Y GLU A    6  UNP  Q80WG5              EXPRESSION TAG                 
SEQADV 7P5Y LEU A    7  UNP  Q80WG5              EXPRESSION TAG                 
SEQADV 7P5Y ARG A    8  UNP  Q80WG5              EXPRESSION TAG                 
SEQADV 7P5Y TYR A    9  UNP  Q80WG5              EXPRESSION TAG                 
SEQADV 7P5Y PHE A   10  UNP  Q80WG5              EXPRESSION TAG                 
SEQADV 7P5Y ALA A   11  UNP  Q80WG5              EXPRESSION TAG                 
SEQADV 7P5Y ASP A   12  UNP  Q80WG5              EXPRESSION TAG                 
SEQADV 7P5Y THR A   13  UNP  Q80WG5              EXPRESSION TAG                 
SEQADV 7P5Y GLN A   14  UNP  Q80WG5              EXPRESSION TAG                 
SEQADV 7P5Y GLN A  809  UNP  Q80WG5              EXPRESSION TAG                 
SEQADV 7P5Y ALA A  810  UNP  Q80WG5              EXPRESSION TAG                 
SEQADV 7P5Y MET B    1  UNP  Q80WG5              INITIATING METHIONINE          
SEQADV 7P5Y ILE B    2  UNP  Q80WG5              EXPRESSION TAG                 
SEQADV 7P5Y PRO B    3  UNP  Q80WG5              EXPRESSION TAG                 
SEQADV 7P5Y VAL B    4  UNP  Q80WG5              EXPRESSION TAG                 
SEQADV 7P5Y THR B    5  UNP  Q80WG5              EXPRESSION TAG                 
SEQADV 7P5Y GLU B    6  UNP  Q80WG5              EXPRESSION TAG                 
SEQADV 7P5Y LEU B    7  UNP  Q80WG5              EXPRESSION TAG                 
SEQADV 7P5Y ARG B    8  UNP  Q80WG5              EXPRESSION TAG                 
SEQADV 7P5Y TYR B    9  UNP  Q80WG5              EXPRESSION TAG                 
SEQADV 7P5Y PHE B   10  UNP  Q80WG5              EXPRESSION TAG                 
SEQADV 7P5Y ALA B   11  UNP  Q80WG5              EXPRESSION TAG                 
SEQADV 7P5Y ASP B   12  UNP  Q80WG5              EXPRESSION TAG                 
SEQADV 7P5Y THR B   13  UNP  Q80WG5              EXPRESSION TAG                 
SEQADV 7P5Y GLN B   14  UNP  Q80WG5              EXPRESSION TAG                 
SEQADV 7P5Y GLN B  809  UNP  Q80WG5              EXPRESSION TAG                 
SEQADV 7P5Y ALA B  810  UNP  Q80WG5              EXPRESSION TAG                 
SEQADV 7P5Y MET C    1  UNP  Q80WG5              INITIATING METHIONINE          
SEQADV 7P5Y ILE C    2  UNP  Q80WG5              EXPRESSION TAG                 
SEQADV 7P5Y PRO C    3  UNP  Q80WG5              EXPRESSION TAG                 
SEQADV 7P5Y VAL C    4  UNP  Q80WG5              EXPRESSION TAG                 
SEQADV 7P5Y THR C    5  UNP  Q80WG5              EXPRESSION TAG                 
SEQADV 7P5Y GLU C    6  UNP  Q80WG5              EXPRESSION TAG                 
SEQADV 7P5Y LEU C    7  UNP  Q80WG5              EXPRESSION TAG                 
SEQADV 7P5Y ARG C    8  UNP  Q80WG5              EXPRESSION TAG                 
SEQADV 7P5Y TYR C    9  UNP  Q80WG5              EXPRESSION TAG                 
SEQADV 7P5Y PHE C   10  UNP  Q80WG5              EXPRESSION TAG                 
SEQADV 7P5Y ALA C   11  UNP  Q80WG5              EXPRESSION TAG                 
SEQADV 7P5Y ASP C   12  UNP  Q80WG5              EXPRESSION TAG                 
SEQADV 7P5Y THR C   13  UNP  Q80WG5              EXPRESSION TAG                 
SEQADV 7P5Y GLN C   14  UNP  Q80WG5              EXPRESSION TAG                 
SEQADV 7P5Y GLN C  809  UNP  Q80WG5              EXPRESSION TAG                 
SEQADV 7P5Y ALA C  810  UNP  Q80WG5              EXPRESSION TAG                 
SEQADV 7P5Y MET D    1  UNP  Q80WG5              INITIATING METHIONINE          
SEQADV 7P5Y ILE D    2  UNP  Q80WG5              EXPRESSION TAG                 
SEQADV 7P5Y PRO D    3  UNP  Q80WG5              EXPRESSION TAG                 
SEQADV 7P5Y VAL D    4  UNP  Q80WG5              EXPRESSION TAG                 
SEQADV 7P5Y THR D    5  UNP  Q80WG5              EXPRESSION TAG                 
SEQADV 7P5Y GLU D    6  UNP  Q80WG5              EXPRESSION TAG                 
SEQADV 7P5Y LEU D    7  UNP  Q80WG5              EXPRESSION TAG                 
SEQADV 7P5Y ARG D    8  UNP  Q80WG5              EXPRESSION TAG                 
SEQADV 7P5Y TYR D    9  UNP  Q80WG5              EXPRESSION TAG                 
SEQADV 7P5Y PHE D   10  UNP  Q80WG5              EXPRESSION TAG                 
SEQADV 7P5Y ALA D   11  UNP  Q80WG5              EXPRESSION TAG                 
SEQADV 7P5Y ASP D   12  UNP  Q80WG5              EXPRESSION TAG                 
SEQADV 7P5Y THR D   13  UNP  Q80WG5              EXPRESSION TAG                 
SEQADV 7P5Y GLN D   14  UNP  Q80WG5              EXPRESSION TAG                 
SEQADV 7P5Y GLN D  809  UNP  Q80WG5              EXPRESSION TAG                 
SEQADV 7P5Y ALA D  810  UNP  Q80WG5              EXPRESSION TAG                 
SEQADV 7P5Y MET E    1  UNP  Q80WG5              INITIATING METHIONINE          
SEQADV 7P5Y ILE E    2  UNP  Q80WG5              EXPRESSION TAG                 
SEQADV 7P5Y PRO E    3  UNP  Q80WG5              EXPRESSION TAG                 
SEQADV 7P5Y VAL E    4  UNP  Q80WG5              EXPRESSION TAG                 
SEQADV 7P5Y THR E    5  UNP  Q80WG5              EXPRESSION TAG                 
SEQADV 7P5Y GLU E    6  UNP  Q80WG5              EXPRESSION TAG                 
SEQADV 7P5Y LEU E    7  UNP  Q80WG5              EXPRESSION TAG                 
SEQADV 7P5Y ARG E    8  UNP  Q80WG5              EXPRESSION TAG                 
SEQADV 7P5Y TYR E    9  UNP  Q80WG5              EXPRESSION TAG                 
SEQADV 7P5Y PHE E   10  UNP  Q80WG5              EXPRESSION TAG                 
SEQADV 7P5Y ALA E   11  UNP  Q80WG5              EXPRESSION TAG                 
SEQADV 7P5Y ASP E   12  UNP  Q80WG5              EXPRESSION TAG                 
SEQADV 7P5Y THR E   13  UNP  Q80WG5              EXPRESSION TAG                 
SEQADV 7P5Y GLN E   14  UNP  Q80WG5              EXPRESSION TAG                 
SEQADV 7P5Y GLN E  809  UNP  Q80WG5              EXPRESSION TAG                 
SEQADV 7P5Y ALA E  810  UNP  Q80WG5              EXPRESSION TAG                 
SEQADV 7P5Y MET F    1  UNP  Q80WG5              INITIATING METHIONINE          
SEQADV 7P5Y ILE F    2  UNP  Q80WG5              EXPRESSION TAG                 
SEQADV 7P5Y PRO F    3  UNP  Q80WG5              EXPRESSION TAG                 
SEQADV 7P5Y VAL F    4  UNP  Q80WG5              EXPRESSION TAG                 
SEQADV 7P5Y THR F    5  UNP  Q80WG5              EXPRESSION TAG                 
SEQADV 7P5Y GLU F    6  UNP  Q80WG5              EXPRESSION TAG                 
SEQADV 7P5Y LEU F    7  UNP  Q80WG5              EXPRESSION TAG                 
SEQADV 7P5Y ARG F    8  UNP  Q80WG5              EXPRESSION TAG                 
SEQADV 7P5Y TYR F    9  UNP  Q80WG5              EXPRESSION TAG                 
SEQADV 7P5Y PHE F   10  UNP  Q80WG5              EXPRESSION TAG                 
SEQADV 7P5Y ALA F   11  UNP  Q80WG5              EXPRESSION TAG                 
SEQADV 7P5Y ASP F   12  UNP  Q80WG5              EXPRESSION TAG                 
SEQADV 7P5Y THR F   13  UNP  Q80WG5              EXPRESSION TAG                 
SEQADV 7P5Y GLN F   14  UNP  Q80WG5              EXPRESSION TAG                 
SEQADV 7P5Y GLN F  809  UNP  Q80WG5              EXPRESSION TAG                 
SEQADV 7P5Y ALA F  810  UNP  Q80WG5              EXPRESSION TAG                 
SEQRES   1 A  810  MET ILE PRO VAL THR GLU LEU ARG TYR PHE ALA ASP THR          
SEQRES   2 A  810  GLN PRO ALA TYR ARG ILE LEU LYS PRO TRP TRP ASP VAL          
SEQRES   3 A  810  PHE THR ASP TYR ILE SER ILE VAL MET LEU MET ILE ALA          
SEQRES   4 A  810  VAL PHE GLY GLY THR LEU GLN VAL THR GLN ASP LYS MET          
SEQRES   5 A  810  ILE CYS LEU PRO CYS LYS TRP VAL THR LYS ASP SER CYS          
SEQRES   6 A  810  ASN ASP SER PHE ARG GLY TRP ALA ALA SER SER PRO GLU          
SEQRES   7 A  810  PRO THR TYR PRO ASN SER THR VAL LEU PRO THR PRO ASP          
SEQRES   8 A  810  THR GLY PRO THR GLY ILE LYS TYR ASP LEU ASP ARG HIS          
SEQRES   9 A  810  GLN TYR ASN TYR VAL ASP ALA VAL CYS TYR GLU ASN ARG          
SEQRES  10 A  810  LEU HIS TRP PHE ALA LYS TYR PHE PRO TYR LEU VAL LEU          
SEQRES  11 A  810  LEU HIS THR LEU ILE PHE LEU ALA CYS SER ASN PHE TRP          
SEQRES  12 A  810  PHE LYS PHE PRO ARG THR SER SER LYS LEU GLU HIS PHE          
SEQRES  13 A  810  VAL SER ILE LEU LEU LYS CYS PHE ASP SER PRO TRP THR          
SEQRES  14 A  810  THR ARG ALA LEU SER GLU THR VAL VAL GLU GLU SER ASP          
SEQRES  15 A  810  PRO LYS PRO ALA PHE SER LYS MET ASN GLY SER MET ASP          
SEQRES  16 A  810  LYS LYS SER SER THR VAL SER GLU ASP VAL GLU ALA THR          
SEQRES  17 A  810  VAL PRO MET LEU GLN ARG THR LYS SER ARG ILE GLU GLN          
SEQRES  18 A  810  GLY ILE VAL ASP ARG SER GLU THR GLY VAL LEU ASP LYS          
SEQRES  19 A  810  LYS GLU GLY GLU GLN ALA LYS ALA LEU PHE GLU LYS VAL          
SEQRES  20 A  810  LYS LYS PHE ARG THR HIS VAL GLU GLU GLY ASP ILE VAL          
SEQRES  21 A  810  TYR ARG LEU TYR MET ARG GLN THR ILE ILE LYS VAL ILE          
SEQRES  22 A  810  LYS PHE ALA LEU ILE ILE CYS TYR THR VAL TYR TYR VAL          
SEQRES  23 A  810  HIS ASN ILE LYS PHE ASP VAL ASP CYS THR VAL ASP ILE          
SEQRES  24 A  810  GLU SER LEU THR GLY TYR ARG THR TYR ARG CYS ALA HIS          
SEQRES  25 A  810  PRO LEU ALA THR LEU PHE LYS ILE LEU ALA SER PHE TYR          
SEQRES  26 A  810  ILE SER LEU VAL ILE PHE TYR GLY LEU ILE CYS MET TYR          
SEQRES  27 A  810  THR LEU TRP TRP MET LEU ARG ARG SER LEU LYS LYS TYR          
SEQRES  28 A  810  SER PHE GLU SER ILE ARG GLU GLU SER SER TYR SER ASP          
SEQRES  29 A  810  ILE PRO ASP VAL LYS ASN ASP PHE ALA PHE MET LEU HIS          
SEQRES  30 A  810  LEU ILE ASP GLN TYR ASP PRO LEU TYR SER LYS ARG PHE          
SEQRES  31 A  810  ALA VAL PHE LEU SER GLU VAL SER GLU ASN LYS LEU ARG          
SEQRES  32 A  810  GLN LEU ASN LEU ASN ASN GLU TRP THR LEU ASP LYS LEU          
SEQRES  33 A  810  ARG GLN ARG LEU THR LYS ASN ALA GLN ASP LYS LEU GLU          
SEQRES  34 A  810  LEU HIS LEU PHE MET LEU SER GLY ILE PRO ASP THR VAL          
SEQRES  35 A  810  PHE ASP LEU VAL GLU LEU GLU VAL LEU LYS LEU GLU LEU          
SEQRES  36 A  810  ILE PRO ASP VAL THR ILE PRO PRO SER ILE ALA GLN LEU          
SEQRES  37 A  810  THR GLY LEU LYS GLU LEU TRP LEU TYR HIS THR ALA ALA          
SEQRES  38 A  810  LYS ILE GLU ALA PRO ALA LEU ALA PHE LEU ARG GLU ASN          
SEQRES  39 A  810  LEU ARG ALA LEU HIS ILE LYS PHE THR ASP ILE LYS GLU          
SEQRES  40 A  810  ILE PRO LEU TRP ILE TYR SER LEU LYS THR LEU GLU GLU          
SEQRES  41 A  810  LEU HIS LEU THR GLY ASN LEU SER ALA GLU ASN ASN ARG          
SEQRES  42 A  810  TYR ILE VAL ILE ASP GLY LEU ARG GLU LEU LYS ARG LEU          
SEQRES  43 A  810  LYS VAL LEU ARG LEU LYS SER ASN LEU SER LYS LEU PRO          
SEQRES  44 A  810  GLN VAL VAL THR ASP VAL GLY VAL HIS LEU GLN LYS LEU          
SEQRES  45 A  810  SER ILE ASN ASN GLU GLY THR LYS LEU ILE VAL LEU ASN          
SEQRES  46 A  810  SER LEU LYS LYS MET VAL ASN LEU THR GLU LEU GLU LEU          
SEQRES  47 A  810  ILE ARG CYS ASP LEU GLU ARG ILE PRO HIS SER ILE PHE          
SEQRES  48 A  810  SER LEU HIS ASN LEU GLN GLU ILE ASP LEU LYS ASP ASN          
SEQRES  49 A  810  ASN LEU LYS THR ILE GLU GLU ILE ILE SER PHE GLN HIS          
SEQRES  50 A  810  LEU HIS ARG LEU THR CYS LEU LYS LEU TRP TYR ASN HIS          
SEQRES  51 A  810  ILE ALA TYR ILE PRO ILE GLN ILE GLY ASN LEU THR ASN          
SEQRES  52 A  810  LEU GLU ARG LEU TYR LEU ASN ARG ASN LYS ILE GLU LYS          
SEQRES  53 A  810  ILE PRO THR GLN LEU PHE TYR CYS ARG LYS LEU ARG TYR          
SEQRES  54 A  810  LEU ASP LEU SER HIS ASN ASN LEU THR PHE LEU PRO ALA          
SEQRES  55 A  810  ASP ILE GLY LEU LEU GLN ASN LEU GLN ASN LEU ALA VAL          
SEQRES  56 A  810  THR ALA ASN ARG ILE GLU ALA LEU PRO PRO GLU LEU PHE          
SEQRES  57 A  810  GLN CYS ARG LYS LEU ARG ALA LEU HIS LEU GLY ASN ASN          
SEQRES  58 A  810  VAL LEU GLN SER LEU PRO SER ARG VAL GLY GLU LEU THR          
SEQRES  59 A  810  ASN LEU THR GLN ILE GLU LEU ARG GLY ASN ARG LEU GLU          
SEQRES  60 A  810  CYS LEU PRO VAL GLU LEU GLY GLU CYS PRO LEU LEU LYS          
SEQRES  61 A  810  ARG SER GLY LEU VAL VAL GLU GLU ASP LEU PHE SER THR          
SEQRES  62 A  810  LEU PRO PRO GLU VAL LYS GLU ARG LEU TRP ARG ALA ASP          
SEQRES  63 A  810  LYS GLU GLN ALA                                              
SEQRES   1 B  810  MET ILE PRO VAL THR GLU LEU ARG TYR PHE ALA ASP THR          
SEQRES   2 B  810  GLN PRO ALA TYR ARG ILE LEU LYS PRO TRP TRP ASP VAL          
SEQRES   3 B  810  PHE THR ASP TYR ILE SER ILE VAL MET LEU MET ILE ALA          
SEQRES   4 B  810  VAL PHE GLY GLY THR LEU GLN VAL THR GLN ASP LYS MET          
SEQRES   5 B  810  ILE CYS LEU PRO CYS LYS TRP VAL THR LYS ASP SER CYS          
SEQRES   6 B  810  ASN ASP SER PHE ARG GLY TRP ALA ALA SER SER PRO GLU          
SEQRES   7 B  810  PRO THR TYR PRO ASN SER THR VAL LEU PRO THR PRO ASP          
SEQRES   8 B  810  THR GLY PRO THR GLY ILE LYS TYR ASP LEU ASP ARG HIS          
SEQRES   9 B  810  GLN TYR ASN TYR VAL ASP ALA VAL CYS TYR GLU ASN ARG          
SEQRES  10 B  810  LEU HIS TRP PHE ALA LYS TYR PHE PRO TYR LEU VAL LEU          
SEQRES  11 B  810  LEU HIS THR LEU ILE PHE LEU ALA CYS SER ASN PHE TRP          
SEQRES  12 B  810  PHE LYS PHE PRO ARG THR SER SER LYS LEU GLU HIS PHE          
SEQRES  13 B  810  VAL SER ILE LEU LEU LYS CYS PHE ASP SER PRO TRP THR          
SEQRES  14 B  810  THR ARG ALA LEU SER GLU THR VAL VAL GLU GLU SER ASP          
SEQRES  15 B  810  PRO LYS PRO ALA PHE SER LYS MET ASN GLY SER MET ASP          
SEQRES  16 B  810  LYS LYS SER SER THR VAL SER GLU ASP VAL GLU ALA THR          
SEQRES  17 B  810  VAL PRO MET LEU GLN ARG THR LYS SER ARG ILE GLU GLN          
SEQRES  18 B  810  GLY ILE VAL ASP ARG SER GLU THR GLY VAL LEU ASP LYS          
SEQRES  19 B  810  LYS GLU GLY GLU GLN ALA LYS ALA LEU PHE GLU LYS VAL          
SEQRES  20 B  810  LYS LYS PHE ARG THR HIS VAL GLU GLU GLY ASP ILE VAL          
SEQRES  21 B  810  TYR ARG LEU TYR MET ARG GLN THR ILE ILE LYS VAL ILE          
SEQRES  22 B  810  LYS PHE ALA LEU ILE ILE CYS TYR THR VAL TYR TYR VAL          
SEQRES  23 B  810  HIS ASN ILE LYS PHE ASP VAL ASP CYS THR VAL ASP ILE          
SEQRES  24 B  810  GLU SER LEU THR GLY TYR ARG THR TYR ARG CYS ALA HIS          
SEQRES  25 B  810  PRO LEU ALA THR LEU PHE LYS ILE LEU ALA SER PHE TYR          
SEQRES  26 B  810  ILE SER LEU VAL ILE PHE TYR GLY LEU ILE CYS MET TYR          
SEQRES  27 B  810  THR LEU TRP TRP MET LEU ARG ARG SER LEU LYS LYS TYR          
SEQRES  28 B  810  SER PHE GLU SER ILE ARG GLU GLU SER SER TYR SER ASP          
SEQRES  29 B  810  ILE PRO ASP VAL LYS ASN ASP PHE ALA PHE MET LEU HIS          
SEQRES  30 B  810  LEU ILE ASP GLN TYR ASP PRO LEU TYR SER LYS ARG PHE          
SEQRES  31 B  810  ALA VAL PHE LEU SER GLU VAL SER GLU ASN LYS LEU ARG          
SEQRES  32 B  810  GLN LEU ASN LEU ASN ASN GLU TRP THR LEU ASP LYS LEU          
SEQRES  33 B  810  ARG GLN ARG LEU THR LYS ASN ALA GLN ASP LYS LEU GLU          
SEQRES  34 B  810  LEU HIS LEU PHE MET LEU SER GLY ILE PRO ASP THR VAL          
SEQRES  35 B  810  PHE ASP LEU VAL GLU LEU GLU VAL LEU LYS LEU GLU LEU          
SEQRES  36 B  810  ILE PRO ASP VAL THR ILE PRO PRO SER ILE ALA GLN LEU          
SEQRES  37 B  810  THR GLY LEU LYS GLU LEU TRP LEU TYR HIS THR ALA ALA          
SEQRES  38 B  810  LYS ILE GLU ALA PRO ALA LEU ALA PHE LEU ARG GLU ASN          
SEQRES  39 B  810  LEU ARG ALA LEU HIS ILE LYS PHE THR ASP ILE LYS GLU          
SEQRES  40 B  810  ILE PRO LEU TRP ILE TYR SER LEU LYS THR LEU GLU GLU          
SEQRES  41 B  810  LEU HIS LEU THR GLY ASN LEU SER ALA GLU ASN ASN ARG          
SEQRES  42 B  810  TYR ILE VAL ILE ASP GLY LEU ARG GLU LEU LYS ARG LEU          
SEQRES  43 B  810  LYS VAL LEU ARG LEU LYS SER ASN LEU SER LYS LEU PRO          
SEQRES  44 B  810  GLN VAL VAL THR ASP VAL GLY VAL HIS LEU GLN LYS LEU          
SEQRES  45 B  810  SER ILE ASN ASN GLU GLY THR LYS LEU ILE VAL LEU ASN          
SEQRES  46 B  810  SER LEU LYS LYS MET VAL ASN LEU THR GLU LEU GLU LEU          
SEQRES  47 B  810  ILE ARG CYS ASP LEU GLU ARG ILE PRO HIS SER ILE PHE          
SEQRES  48 B  810  SER LEU HIS ASN LEU GLN GLU ILE ASP LEU LYS ASP ASN          
SEQRES  49 B  810  ASN LEU LYS THR ILE GLU GLU ILE ILE SER PHE GLN HIS          
SEQRES  50 B  810  LEU HIS ARG LEU THR CYS LEU LYS LEU TRP TYR ASN HIS          
SEQRES  51 B  810  ILE ALA TYR ILE PRO ILE GLN ILE GLY ASN LEU THR ASN          
SEQRES  52 B  810  LEU GLU ARG LEU TYR LEU ASN ARG ASN LYS ILE GLU LYS          
SEQRES  53 B  810  ILE PRO THR GLN LEU PHE TYR CYS ARG LYS LEU ARG TYR          
SEQRES  54 B  810  LEU ASP LEU SER HIS ASN ASN LEU THR PHE LEU PRO ALA          
SEQRES  55 B  810  ASP ILE GLY LEU LEU GLN ASN LEU GLN ASN LEU ALA VAL          
SEQRES  56 B  810  THR ALA ASN ARG ILE GLU ALA LEU PRO PRO GLU LEU PHE          
SEQRES  57 B  810  GLN CYS ARG LYS LEU ARG ALA LEU HIS LEU GLY ASN ASN          
SEQRES  58 B  810  VAL LEU GLN SER LEU PRO SER ARG VAL GLY GLU LEU THR          
SEQRES  59 B  810  ASN LEU THR GLN ILE GLU LEU ARG GLY ASN ARG LEU GLU          
SEQRES  60 B  810  CYS LEU PRO VAL GLU LEU GLY GLU CYS PRO LEU LEU LYS          
SEQRES  61 B  810  ARG SER GLY LEU VAL VAL GLU GLU ASP LEU PHE SER THR          
SEQRES  62 B  810  LEU PRO PRO GLU VAL LYS GLU ARG LEU TRP ARG ALA ASP          
SEQRES  63 B  810  LYS GLU GLN ALA                                              
SEQRES   1 C  810  MET ILE PRO VAL THR GLU LEU ARG TYR PHE ALA ASP THR          
SEQRES   2 C  810  GLN PRO ALA TYR ARG ILE LEU LYS PRO TRP TRP ASP VAL          
SEQRES   3 C  810  PHE THR ASP TYR ILE SER ILE VAL MET LEU MET ILE ALA          
SEQRES   4 C  810  VAL PHE GLY GLY THR LEU GLN VAL THR GLN ASP LYS MET          
SEQRES   5 C  810  ILE CYS LEU PRO CYS LYS TRP VAL THR LYS ASP SER CYS          
SEQRES   6 C  810  ASN ASP SER PHE ARG GLY TRP ALA ALA SER SER PRO GLU          
SEQRES   7 C  810  PRO THR TYR PRO ASN SER THR VAL LEU PRO THR PRO ASP          
SEQRES   8 C  810  THR GLY PRO THR GLY ILE LYS TYR ASP LEU ASP ARG HIS          
SEQRES   9 C  810  GLN TYR ASN TYR VAL ASP ALA VAL CYS TYR GLU ASN ARG          
SEQRES  10 C  810  LEU HIS TRP PHE ALA LYS TYR PHE PRO TYR LEU VAL LEU          
SEQRES  11 C  810  LEU HIS THR LEU ILE PHE LEU ALA CYS SER ASN PHE TRP          
SEQRES  12 C  810  PHE LYS PHE PRO ARG THR SER SER LYS LEU GLU HIS PHE          
SEQRES  13 C  810  VAL SER ILE LEU LEU LYS CYS PHE ASP SER PRO TRP THR          
SEQRES  14 C  810  THR ARG ALA LEU SER GLU THR VAL VAL GLU GLU SER ASP          
SEQRES  15 C  810  PRO LYS PRO ALA PHE SER LYS MET ASN GLY SER MET ASP          
SEQRES  16 C  810  LYS LYS SER SER THR VAL SER GLU ASP VAL GLU ALA THR          
SEQRES  17 C  810  VAL PRO MET LEU GLN ARG THR LYS SER ARG ILE GLU GLN          
SEQRES  18 C  810  GLY ILE VAL ASP ARG SER GLU THR GLY VAL LEU ASP LYS          
SEQRES  19 C  810  LYS GLU GLY GLU GLN ALA LYS ALA LEU PHE GLU LYS VAL          
SEQRES  20 C  810  LYS LYS PHE ARG THR HIS VAL GLU GLU GLY ASP ILE VAL          
SEQRES  21 C  810  TYR ARG LEU TYR MET ARG GLN THR ILE ILE LYS VAL ILE          
SEQRES  22 C  810  LYS PHE ALA LEU ILE ILE CYS TYR THR VAL TYR TYR VAL          
SEQRES  23 C  810  HIS ASN ILE LYS PHE ASP VAL ASP CYS THR VAL ASP ILE          
SEQRES  24 C  810  GLU SER LEU THR GLY TYR ARG THR TYR ARG CYS ALA HIS          
SEQRES  25 C  810  PRO LEU ALA THR LEU PHE LYS ILE LEU ALA SER PHE TYR          
SEQRES  26 C  810  ILE SER LEU VAL ILE PHE TYR GLY LEU ILE CYS MET TYR          
SEQRES  27 C  810  THR LEU TRP TRP MET LEU ARG ARG SER LEU LYS LYS TYR          
SEQRES  28 C  810  SER PHE GLU SER ILE ARG GLU GLU SER SER TYR SER ASP          
SEQRES  29 C  810  ILE PRO ASP VAL LYS ASN ASP PHE ALA PHE MET LEU HIS          
SEQRES  30 C  810  LEU ILE ASP GLN TYR ASP PRO LEU TYR SER LYS ARG PHE          
SEQRES  31 C  810  ALA VAL PHE LEU SER GLU VAL SER GLU ASN LYS LEU ARG          
SEQRES  32 C  810  GLN LEU ASN LEU ASN ASN GLU TRP THR LEU ASP LYS LEU          
SEQRES  33 C  810  ARG GLN ARG LEU THR LYS ASN ALA GLN ASP LYS LEU GLU          
SEQRES  34 C  810  LEU HIS LEU PHE MET LEU SER GLY ILE PRO ASP THR VAL          
SEQRES  35 C  810  PHE ASP LEU VAL GLU LEU GLU VAL LEU LYS LEU GLU LEU          
SEQRES  36 C  810  ILE PRO ASP VAL THR ILE PRO PRO SER ILE ALA GLN LEU          
SEQRES  37 C  810  THR GLY LEU LYS GLU LEU TRP LEU TYR HIS THR ALA ALA          
SEQRES  38 C  810  LYS ILE GLU ALA PRO ALA LEU ALA PHE LEU ARG GLU ASN          
SEQRES  39 C  810  LEU ARG ALA LEU HIS ILE LYS PHE THR ASP ILE LYS GLU          
SEQRES  40 C  810  ILE PRO LEU TRP ILE TYR SER LEU LYS THR LEU GLU GLU          
SEQRES  41 C  810  LEU HIS LEU THR GLY ASN LEU SER ALA GLU ASN ASN ARG          
SEQRES  42 C  810  TYR ILE VAL ILE ASP GLY LEU ARG GLU LEU LYS ARG LEU          
SEQRES  43 C  810  LYS VAL LEU ARG LEU LYS SER ASN LEU SER LYS LEU PRO          
SEQRES  44 C  810  GLN VAL VAL THR ASP VAL GLY VAL HIS LEU GLN LYS LEU          
SEQRES  45 C  810  SER ILE ASN ASN GLU GLY THR LYS LEU ILE VAL LEU ASN          
SEQRES  46 C  810  SER LEU LYS LYS MET VAL ASN LEU THR GLU LEU GLU LEU          
SEQRES  47 C  810  ILE ARG CYS ASP LEU GLU ARG ILE PRO HIS SER ILE PHE          
SEQRES  48 C  810  SER LEU HIS ASN LEU GLN GLU ILE ASP LEU LYS ASP ASN          
SEQRES  49 C  810  ASN LEU LYS THR ILE GLU GLU ILE ILE SER PHE GLN HIS          
SEQRES  50 C  810  LEU HIS ARG LEU THR CYS LEU LYS LEU TRP TYR ASN HIS          
SEQRES  51 C  810  ILE ALA TYR ILE PRO ILE GLN ILE GLY ASN LEU THR ASN          
SEQRES  52 C  810  LEU GLU ARG LEU TYR LEU ASN ARG ASN LYS ILE GLU LYS          
SEQRES  53 C  810  ILE PRO THR GLN LEU PHE TYR CYS ARG LYS LEU ARG TYR          
SEQRES  54 C  810  LEU ASP LEU SER HIS ASN ASN LEU THR PHE LEU PRO ALA          
SEQRES  55 C  810  ASP ILE GLY LEU LEU GLN ASN LEU GLN ASN LEU ALA VAL          
SEQRES  56 C  810  THR ALA ASN ARG ILE GLU ALA LEU PRO PRO GLU LEU PHE          
SEQRES  57 C  810  GLN CYS ARG LYS LEU ARG ALA LEU HIS LEU GLY ASN ASN          
SEQRES  58 C  810  VAL LEU GLN SER LEU PRO SER ARG VAL GLY GLU LEU THR          
SEQRES  59 C  810  ASN LEU THR GLN ILE GLU LEU ARG GLY ASN ARG LEU GLU          
SEQRES  60 C  810  CYS LEU PRO VAL GLU LEU GLY GLU CYS PRO LEU LEU LYS          
SEQRES  61 C  810  ARG SER GLY LEU VAL VAL GLU GLU ASP LEU PHE SER THR          
SEQRES  62 C  810  LEU PRO PRO GLU VAL LYS GLU ARG LEU TRP ARG ALA ASP          
SEQRES  63 C  810  LYS GLU GLN ALA                                              
SEQRES   1 D  810  MET ILE PRO VAL THR GLU LEU ARG TYR PHE ALA ASP THR          
SEQRES   2 D  810  GLN PRO ALA TYR ARG ILE LEU LYS PRO TRP TRP ASP VAL          
SEQRES   3 D  810  PHE THR ASP TYR ILE SER ILE VAL MET LEU MET ILE ALA          
SEQRES   4 D  810  VAL PHE GLY GLY THR LEU GLN VAL THR GLN ASP LYS MET          
SEQRES   5 D  810  ILE CYS LEU PRO CYS LYS TRP VAL THR LYS ASP SER CYS          
SEQRES   6 D  810  ASN ASP SER PHE ARG GLY TRP ALA ALA SER SER PRO GLU          
SEQRES   7 D  810  PRO THR TYR PRO ASN SER THR VAL LEU PRO THR PRO ASP          
SEQRES   8 D  810  THR GLY PRO THR GLY ILE LYS TYR ASP LEU ASP ARG HIS          
SEQRES   9 D  810  GLN TYR ASN TYR VAL ASP ALA VAL CYS TYR GLU ASN ARG          
SEQRES  10 D  810  LEU HIS TRP PHE ALA LYS TYR PHE PRO TYR LEU VAL LEU          
SEQRES  11 D  810  LEU HIS THR LEU ILE PHE LEU ALA CYS SER ASN PHE TRP          
SEQRES  12 D  810  PHE LYS PHE PRO ARG THR SER SER LYS LEU GLU HIS PHE          
SEQRES  13 D  810  VAL SER ILE LEU LEU LYS CYS PHE ASP SER PRO TRP THR          
SEQRES  14 D  810  THR ARG ALA LEU SER GLU THR VAL VAL GLU GLU SER ASP          
SEQRES  15 D  810  PRO LYS PRO ALA PHE SER LYS MET ASN GLY SER MET ASP          
SEQRES  16 D  810  LYS LYS SER SER THR VAL SER GLU ASP VAL GLU ALA THR          
SEQRES  17 D  810  VAL PRO MET LEU GLN ARG THR LYS SER ARG ILE GLU GLN          
SEQRES  18 D  810  GLY ILE VAL ASP ARG SER GLU THR GLY VAL LEU ASP LYS          
SEQRES  19 D  810  LYS GLU GLY GLU GLN ALA LYS ALA LEU PHE GLU LYS VAL          
SEQRES  20 D  810  LYS LYS PHE ARG THR HIS VAL GLU GLU GLY ASP ILE VAL          
SEQRES  21 D  810  TYR ARG LEU TYR MET ARG GLN THR ILE ILE LYS VAL ILE          
SEQRES  22 D  810  LYS PHE ALA LEU ILE ILE CYS TYR THR VAL TYR TYR VAL          
SEQRES  23 D  810  HIS ASN ILE LYS PHE ASP VAL ASP CYS THR VAL ASP ILE          
SEQRES  24 D  810  GLU SER LEU THR GLY TYR ARG THR TYR ARG CYS ALA HIS          
SEQRES  25 D  810  PRO LEU ALA THR LEU PHE LYS ILE LEU ALA SER PHE TYR          
SEQRES  26 D  810  ILE SER LEU VAL ILE PHE TYR GLY LEU ILE CYS MET TYR          
SEQRES  27 D  810  THR LEU TRP TRP MET LEU ARG ARG SER LEU LYS LYS TYR          
SEQRES  28 D  810  SER PHE GLU SER ILE ARG GLU GLU SER SER TYR SER ASP          
SEQRES  29 D  810  ILE PRO ASP VAL LYS ASN ASP PHE ALA PHE MET LEU HIS          
SEQRES  30 D  810  LEU ILE ASP GLN TYR ASP PRO LEU TYR SER LYS ARG PHE          
SEQRES  31 D  810  ALA VAL PHE LEU SER GLU VAL SER GLU ASN LYS LEU ARG          
SEQRES  32 D  810  GLN LEU ASN LEU ASN ASN GLU TRP THR LEU ASP LYS LEU          
SEQRES  33 D  810  ARG GLN ARG LEU THR LYS ASN ALA GLN ASP LYS LEU GLU          
SEQRES  34 D  810  LEU HIS LEU PHE MET LEU SER GLY ILE PRO ASP THR VAL          
SEQRES  35 D  810  PHE ASP LEU VAL GLU LEU GLU VAL LEU LYS LEU GLU LEU          
SEQRES  36 D  810  ILE PRO ASP VAL THR ILE PRO PRO SER ILE ALA GLN LEU          
SEQRES  37 D  810  THR GLY LEU LYS GLU LEU TRP LEU TYR HIS THR ALA ALA          
SEQRES  38 D  810  LYS ILE GLU ALA PRO ALA LEU ALA PHE LEU ARG GLU ASN          
SEQRES  39 D  810  LEU ARG ALA LEU HIS ILE LYS PHE THR ASP ILE LYS GLU          
SEQRES  40 D  810  ILE PRO LEU TRP ILE TYR SER LEU LYS THR LEU GLU GLU          
SEQRES  41 D  810  LEU HIS LEU THR GLY ASN LEU SER ALA GLU ASN ASN ARG          
SEQRES  42 D  810  TYR ILE VAL ILE ASP GLY LEU ARG GLU LEU LYS ARG LEU          
SEQRES  43 D  810  LYS VAL LEU ARG LEU LYS SER ASN LEU SER LYS LEU PRO          
SEQRES  44 D  810  GLN VAL VAL THR ASP VAL GLY VAL HIS LEU GLN LYS LEU          
SEQRES  45 D  810  SER ILE ASN ASN GLU GLY THR LYS LEU ILE VAL LEU ASN          
SEQRES  46 D  810  SER LEU LYS LYS MET VAL ASN LEU THR GLU LEU GLU LEU          
SEQRES  47 D  810  ILE ARG CYS ASP LEU GLU ARG ILE PRO HIS SER ILE PHE          
SEQRES  48 D  810  SER LEU HIS ASN LEU GLN GLU ILE ASP LEU LYS ASP ASN          
SEQRES  49 D  810  ASN LEU LYS THR ILE GLU GLU ILE ILE SER PHE GLN HIS          
SEQRES  50 D  810  LEU HIS ARG LEU THR CYS LEU LYS LEU TRP TYR ASN HIS          
SEQRES  51 D  810  ILE ALA TYR ILE PRO ILE GLN ILE GLY ASN LEU THR ASN          
SEQRES  52 D  810  LEU GLU ARG LEU TYR LEU ASN ARG ASN LYS ILE GLU LYS          
SEQRES  53 D  810  ILE PRO THR GLN LEU PHE TYR CYS ARG LYS LEU ARG TYR          
SEQRES  54 D  810  LEU ASP LEU SER HIS ASN ASN LEU THR PHE LEU PRO ALA          
SEQRES  55 D  810  ASP ILE GLY LEU LEU GLN ASN LEU GLN ASN LEU ALA VAL          
SEQRES  56 D  810  THR ALA ASN ARG ILE GLU ALA LEU PRO PRO GLU LEU PHE          
SEQRES  57 D  810  GLN CYS ARG LYS LEU ARG ALA LEU HIS LEU GLY ASN ASN          
SEQRES  58 D  810  VAL LEU GLN SER LEU PRO SER ARG VAL GLY GLU LEU THR          
SEQRES  59 D  810  ASN LEU THR GLN ILE GLU LEU ARG GLY ASN ARG LEU GLU          
SEQRES  60 D  810  CYS LEU PRO VAL GLU LEU GLY GLU CYS PRO LEU LEU LYS          
SEQRES  61 D  810  ARG SER GLY LEU VAL VAL GLU GLU ASP LEU PHE SER THR          
SEQRES  62 D  810  LEU PRO PRO GLU VAL LYS GLU ARG LEU TRP ARG ALA ASP          
SEQRES  63 D  810  LYS GLU GLN ALA                                              
SEQRES   1 E  810  MET ILE PRO VAL THR GLU LEU ARG TYR PHE ALA ASP THR          
SEQRES   2 E  810  GLN PRO ALA TYR ARG ILE LEU LYS PRO TRP TRP ASP VAL          
SEQRES   3 E  810  PHE THR ASP TYR ILE SER ILE VAL MET LEU MET ILE ALA          
SEQRES   4 E  810  VAL PHE GLY GLY THR LEU GLN VAL THR GLN ASP LYS MET          
SEQRES   5 E  810  ILE CYS LEU PRO CYS LYS TRP VAL THR LYS ASP SER CYS          
SEQRES   6 E  810  ASN ASP SER PHE ARG GLY TRP ALA ALA SER SER PRO GLU          
SEQRES   7 E  810  PRO THR TYR PRO ASN SER THR VAL LEU PRO THR PRO ASP          
SEQRES   8 E  810  THR GLY PRO THR GLY ILE LYS TYR ASP LEU ASP ARG HIS          
SEQRES   9 E  810  GLN TYR ASN TYR VAL ASP ALA VAL CYS TYR GLU ASN ARG          
SEQRES  10 E  810  LEU HIS TRP PHE ALA LYS TYR PHE PRO TYR LEU VAL LEU          
SEQRES  11 E  810  LEU HIS THR LEU ILE PHE LEU ALA CYS SER ASN PHE TRP          
SEQRES  12 E  810  PHE LYS PHE PRO ARG THR SER SER LYS LEU GLU HIS PHE          
SEQRES  13 E  810  VAL SER ILE LEU LEU LYS CYS PHE ASP SER PRO TRP THR          
SEQRES  14 E  810  THR ARG ALA LEU SER GLU THR VAL VAL GLU GLU SER ASP          
SEQRES  15 E  810  PRO LYS PRO ALA PHE SER LYS MET ASN GLY SER MET ASP          
SEQRES  16 E  810  LYS LYS SER SER THR VAL SER GLU ASP VAL GLU ALA THR          
SEQRES  17 E  810  VAL PRO MET LEU GLN ARG THR LYS SER ARG ILE GLU GLN          
SEQRES  18 E  810  GLY ILE VAL ASP ARG SER GLU THR GLY VAL LEU ASP LYS          
SEQRES  19 E  810  LYS GLU GLY GLU GLN ALA LYS ALA LEU PHE GLU LYS VAL          
SEQRES  20 E  810  LYS LYS PHE ARG THR HIS VAL GLU GLU GLY ASP ILE VAL          
SEQRES  21 E  810  TYR ARG LEU TYR MET ARG GLN THR ILE ILE LYS VAL ILE          
SEQRES  22 E  810  LYS PHE ALA LEU ILE ILE CYS TYR THR VAL TYR TYR VAL          
SEQRES  23 E  810  HIS ASN ILE LYS PHE ASP VAL ASP CYS THR VAL ASP ILE          
SEQRES  24 E  810  GLU SER LEU THR GLY TYR ARG THR TYR ARG CYS ALA HIS          
SEQRES  25 E  810  PRO LEU ALA THR LEU PHE LYS ILE LEU ALA SER PHE TYR          
SEQRES  26 E  810  ILE SER LEU VAL ILE PHE TYR GLY LEU ILE CYS MET TYR          
SEQRES  27 E  810  THR LEU TRP TRP MET LEU ARG ARG SER LEU LYS LYS TYR          
SEQRES  28 E  810  SER PHE GLU SER ILE ARG GLU GLU SER SER TYR SER ASP          
SEQRES  29 E  810  ILE PRO ASP VAL LYS ASN ASP PHE ALA PHE MET LEU HIS          
SEQRES  30 E  810  LEU ILE ASP GLN TYR ASP PRO LEU TYR SER LYS ARG PHE          
SEQRES  31 E  810  ALA VAL PHE LEU SER GLU VAL SER GLU ASN LYS LEU ARG          
SEQRES  32 E  810  GLN LEU ASN LEU ASN ASN GLU TRP THR LEU ASP LYS LEU          
SEQRES  33 E  810  ARG GLN ARG LEU THR LYS ASN ALA GLN ASP LYS LEU GLU          
SEQRES  34 E  810  LEU HIS LEU PHE MET LEU SER GLY ILE PRO ASP THR VAL          
SEQRES  35 E  810  PHE ASP LEU VAL GLU LEU GLU VAL LEU LYS LEU GLU LEU          
SEQRES  36 E  810  ILE PRO ASP VAL THR ILE PRO PRO SER ILE ALA GLN LEU          
SEQRES  37 E  810  THR GLY LEU LYS GLU LEU TRP LEU TYR HIS THR ALA ALA          
SEQRES  38 E  810  LYS ILE GLU ALA PRO ALA LEU ALA PHE LEU ARG GLU ASN          
SEQRES  39 E  810  LEU ARG ALA LEU HIS ILE LYS PHE THR ASP ILE LYS GLU          
SEQRES  40 E  810  ILE PRO LEU TRP ILE TYR SER LEU LYS THR LEU GLU GLU          
SEQRES  41 E  810  LEU HIS LEU THR GLY ASN LEU SER ALA GLU ASN ASN ARG          
SEQRES  42 E  810  TYR ILE VAL ILE ASP GLY LEU ARG GLU LEU LYS ARG LEU          
SEQRES  43 E  810  LYS VAL LEU ARG LEU LYS SER ASN LEU SER LYS LEU PRO          
SEQRES  44 E  810  GLN VAL VAL THR ASP VAL GLY VAL HIS LEU GLN LYS LEU          
SEQRES  45 E  810  SER ILE ASN ASN GLU GLY THR LYS LEU ILE VAL LEU ASN          
SEQRES  46 E  810  SER LEU LYS LYS MET VAL ASN LEU THR GLU LEU GLU LEU          
SEQRES  47 E  810  ILE ARG CYS ASP LEU GLU ARG ILE PRO HIS SER ILE PHE          
SEQRES  48 E  810  SER LEU HIS ASN LEU GLN GLU ILE ASP LEU LYS ASP ASN          
SEQRES  49 E  810  ASN LEU LYS THR ILE GLU GLU ILE ILE SER PHE GLN HIS          
SEQRES  50 E  810  LEU HIS ARG LEU THR CYS LEU LYS LEU TRP TYR ASN HIS          
SEQRES  51 E  810  ILE ALA TYR ILE PRO ILE GLN ILE GLY ASN LEU THR ASN          
SEQRES  52 E  810  LEU GLU ARG LEU TYR LEU ASN ARG ASN LYS ILE GLU LYS          
SEQRES  53 E  810  ILE PRO THR GLN LEU PHE TYR CYS ARG LYS LEU ARG TYR          
SEQRES  54 E  810  LEU ASP LEU SER HIS ASN ASN LEU THR PHE LEU PRO ALA          
SEQRES  55 E  810  ASP ILE GLY LEU LEU GLN ASN LEU GLN ASN LEU ALA VAL          
SEQRES  56 E  810  THR ALA ASN ARG ILE GLU ALA LEU PRO PRO GLU LEU PHE          
SEQRES  57 E  810  GLN CYS ARG LYS LEU ARG ALA LEU HIS LEU GLY ASN ASN          
SEQRES  58 E  810  VAL LEU GLN SER LEU PRO SER ARG VAL GLY GLU LEU THR          
SEQRES  59 E  810  ASN LEU THR GLN ILE GLU LEU ARG GLY ASN ARG LEU GLU          
SEQRES  60 E  810  CYS LEU PRO VAL GLU LEU GLY GLU CYS PRO LEU LEU LYS          
SEQRES  61 E  810  ARG SER GLY LEU VAL VAL GLU GLU ASP LEU PHE SER THR          
SEQRES  62 E  810  LEU PRO PRO GLU VAL LYS GLU ARG LEU TRP ARG ALA ASP          
SEQRES  63 E  810  LYS GLU GLN ALA                                              
SEQRES   1 F  810  MET ILE PRO VAL THR GLU LEU ARG TYR PHE ALA ASP THR          
SEQRES   2 F  810  GLN PRO ALA TYR ARG ILE LEU LYS PRO TRP TRP ASP VAL          
SEQRES   3 F  810  PHE THR ASP TYR ILE SER ILE VAL MET LEU MET ILE ALA          
SEQRES   4 F  810  VAL PHE GLY GLY THR LEU GLN VAL THR GLN ASP LYS MET          
SEQRES   5 F  810  ILE CYS LEU PRO CYS LYS TRP VAL THR LYS ASP SER CYS          
SEQRES   6 F  810  ASN ASP SER PHE ARG GLY TRP ALA ALA SER SER PRO GLU          
SEQRES   7 F  810  PRO THR TYR PRO ASN SER THR VAL LEU PRO THR PRO ASP          
SEQRES   8 F  810  THR GLY PRO THR GLY ILE LYS TYR ASP LEU ASP ARG HIS          
SEQRES   9 F  810  GLN TYR ASN TYR VAL ASP ALA VAL CYS TYR GLU ASN ARG          
SEQRES  10 F  810  LEU HIS TRP PHE ALA LYS TYR PHE PRO TYR LEU VAL LEU          
SEQRES  11 F  810  LEU HIS THR LEU ILE PHE LEU ALA CYS SER ASN PHE TRP          
SEQRES  12 F  810  PHE LYS PHE PRO ARG THR SER SER LYS LEU GLU HIS PHE          
SEQRES  13 F  810  VAL SER ILE LEU LEU LYS CYS PHE ASP SER PRO TRP THR          
SEQRES  14 F  810  THR ARG ALA LEU SER GLU THR VAL VAL GLU GLU SER ASP          
SEQRES  15 F  810  PRO LYS PRO ALA PHE SER LYS MET ASN GLY SER MET ASP          
SEQRES  16 F  810  LYS LYS SER SER THR VAL SER GLU ASP VAL GLU ALA THR          
SEQRES  17 F  810  VAL PRO MET LEU GLN ARG THR LYS SER ARG ILE GLU GLN          
SEQRES  18 F  810  GLY ILE VAL ASP ARG SER GLU THR GLY VAL LEU ASP LYS          
SEQRES  19 F  810  LYS GLU GLY GLU GLN ALA LYS ALA LEU PHE GLU LYS VAL          
SEQRES  20 F  810  LYS LYS PHE ARG THR HIS VAL GLU GLU GLY ASP ILE VAL          
SEQRES  21 F  810  TYR ARG LEU TYR MET ARG GLN THR ILE ILE LYS VAL ILE          
SEQRES  22 F  810  LYS PHE ALA LEU ILE ILE CYS TYR THR VAL TYR TYR VAL          
SEQRES  23 F  810  HIS ASN ILE LYS PHE ASP VAL ASP CYS THR VAL ASP ILE          
SEQRES  24 F  810  GLU SER LEU THR GLY TYR ARG THR TYR ARG CYS ALA HIS          
SEQRES  25 F  810  PRO LEU ALA THR LEU PHE LYS ILE LEU ALA SER PHE TYR          
SEQRES  26 F  810  ILE SER LEU VAL ILE PHE TYR GLY LEU ILE CYS MET TYR          
SEQRES  27 F  810  THR LEU TRP TRP MET LEU ARG ARG SER LEU LYS LYS TYR          
SEQRES  28 F  810  SER PHE GLU SER ILE ARG GLU GLU SER SER TYR SER ASP          
SEQRES  29 F  810  ILE PRO ASP VAL LYS ASN ASP PHE ALA PHE MET LEU HIS          
SEQRES  30 F  810  LEU ILE ASP GLN TYR ASP PRO LEU TYR SER LYS ARG PHE          
SEQRES  31 F  810  ALA VAL PHE LEU SER GLU VAL SER GLU ASN LYS LEU ARG          
SEQRES  32 F  810  GLN LEU ASN LEU ASN ASN GLU TRP THR LEU ASP LYS LEU          
SEQRES  33 F  810  ARG GLN ARG LEU THR LYS ASN ALA GLN ASP LYS LEU GLU          
SEQRES  34 F  810  LEU HIS LEU PHE MET LEU SER GLY ILE PRO ASP THR VAL          
SEQRES  35 F  810  PHE ASP LEU VAL GLU LEU GLU VAL LEU LYS LEU GLU LEU          
SEQRES  36 F  810  ILE PRO ASP VAL THR ILE PRO PRO SER ILE ALA GLN LEU          
SEQRES  37 F  810  THR GLY LEU LYS GLU LEU TRP LEU TYR HIS THR ALA ALA          
SEQRES  38 F  810  LYS ILE GLU ALA PRO ALA LEU ALA PHE LEU ARG GLU ASN          
SEQRES  39 F  810  LEU ARG ALA LEU HIS ILE LYS PHE THR ASP ILE LYS GLU          
SEQRES  40 F  810  ILE PRO LEU TRP ILE TYR SER LEU LYS THR LEU GLU GLU          
SEQRES  41 F  810  LEU HIS LEU THR GLY ASN LEU SER ALA GLU ASN ASN ARG          
SEQRES  42 F  810  TYR ILE VAL ILE ASP GLY LEU ARG GLU LEU LYS ARG LEU          
SEQRES  43 F  810  LYS VAL LEU ARG LEU LYS SER ASN LEU SER LYS LEU PRO          
SEQRES  44 F  810  GLN VAL VAL THR ASP VAL GLY VAL HIS LEU GLN LYS LEU          
SEQRES  45 F  810  SER ILE ASN ASN GLU GLY THR LYS LEU ILE VAL LEU ASN          
SEQRES  46 F  810  SER LEU LYS LYS MET VAL ASN LEU THR GLU LEU GLU LEU          
SEQRES  47 F  810  ILE ARG CYS ASP LEU GLU ARG ILE PRO HIS SER ILE PHE          
SEQRES  48 F  810  SER LEU HIS ASN LEU GLN GLU ILE ASP LEU LYS ASP ASN          
SEQRES  49 F  810  ASN LEU LYS THR ILE GLU GLU ILE ILE SER PHE GLN HIS          
SEQRES  50 F  810  LEU HIS ARG LEU THR CYS LEU LYS LEU TRP TYR ASN HIS          
SEQRES  51 F  810  ILE ALA TYR ILE PRO ILE GLN ILE GLY ASN LEU THR ASN          
SEQRES  52 F  810  LEU GLU ARG LEU TYR LEU ASN ARG ASN LYS ILE GLU LYS          
SEQRES  53 F  810  ILE PRO THR GLN LEU PHE TYR CYS ARG LYS LEU ARG TYR          
SEQRES  54 F  810  LEU ASP LEU SER HIS ASN ASN LEU THR PHE LEU PRO ALA          
SEQRES  55 F  810  ASP ILE GLY LEU LEU GLN ASN LEU GLN ASN LEU ALA VAL          
SEQRES  56 F  810  THR ALA ASN ARG ILE GLU ALA LEU PRO PRO GLU LEU PHE          
SEQRES  57 F  810  GLN CYS ARG LYS LEU ARG ALA LEU HIS LEU GLY ASN ASN          
SEQRES  58 F  810  VAL LEU GLN SER LEU PRO SER ARG VAL GLY GLU LEU THR          
SEQRES  59 F  810  ASN LEU THR GLN ILE GLU LEU ARG GLY ASN ARG LEU GLU          
SEQRES  60 F  810  CYS LEU PRO VAL GLU LEU GLY GLU CYS PRO LEU LEU LYS          
SEQRES  61 F  810  ARG SER GLY LEU VAL VAL GLU GLU ASP LEU PHE SER THR          
SEQRES  62 F  810  LEU PRO PRO GLU VAL LYS GLU ARG LEU TRP ARG ALA ASP          
SEQRES  63 F  810  LYS GLU GLN ALA                                              
SEQRES   1 G  150  GLY SER SER SER GLN VAL GLN LEU VAL GLU SER GLY GLY          
SEQRES   2 G  150  GLY LEU VAL GLN ALA GLY GLY SER LEU ARG LEU SER CYS          
SEQRES   3 G  150  ALA ALA SER GLY PHE PRO VAL MET ASN ALA GLY MET TYR          
SEQRES   4 G  150  TRP TYR ARG GLN ALA PRO GLY LYS GLU ARG GLU TRP VAL          
SEQRES   5 G  150  ALA ALA ILE GLU SER GLU GLY THR SER THR TYR TYR ALA          
SEQRES   6 G  150  ASP SER VAL LYS GLY ARG PHE THR ILE SER ARG ASP ASN          
SEQRES   7 G  150  ALA LYS ASN THR VAL TYR LEU GLN MET ASN SER LEU LYS          
SEQRES   8 G  150  PRO GLU ASP THR ALA VAL TYR TYR CYS ASN VAL LYS ASP          
SEQRES   9 G  150  VAL GLY ASP ASN HIS PHE PRO TYR ASP TYR TRP GLY GLN          
SEQRES  10 G  150  GLY THR GLN VAL THR VAL SER ALA GLY ARG ALA GLY GLU          
SEQRES  11 G  150  GLN LYS LEU ILE SER GLU GLU ASP LEU ASN SER ALA VAL          
SEQRES  12 G  150  ASP HIS HIS HIS HIS HIS HIS                                  
SEQRES   1 H  150  GLY SER SER SER GLN VAL GLN LEU VAL GLU SER GLY GLY          
SEQRES   2 H  150  GLY LEU VAL GLN ALA GLY GLY SER LEU ARG LEU SER CYS          
SEQRES   3 H  150  ALA ALA SER GLY PHE PRO VAL MET ASN ALA GLY MET TYR          
SEQRES   4 H  150  TRP TYR ARG GLN ALA PRO GLY LYS GLU ARG GLU TRP VAL          
SEQRES   5 H  150  ALA ALA ILE GLU SER GLU GLY THR SER THR TYR TYR ALA          
SEQRES   6 H  150  ASP SER VAL LYS GLY ARG PHE THR ILE SER ARG ASP ASN          
SEQRES   7 H  150  ALA LYS ASN THR VAL TYR LEU GLN MET ASN SER LEU LYS          
SEQRES   8 H  150  PRO GLU ASP THR ALA VAL TYR TYR CYS ASN VAL LYS ASP          
SEQRES   9 H  150  VAL GLY ASP ASN HIS PHE PRO TYR ASP TYR TRP GLY GLN          
SEQRES  10 H  150  GLY THR GLN VAL THR VAL SER ALA GLY ARG ALA GLY GLU          
SEQRES  11 H  150  GLN LYS LEU ILE SER GLU GLU ASP LEU ASN SER ALA VAL          
SEQRES  12 H  150  ASP HIS HIS HIS HIS HIS HIS                                  
SEQRES   1 I  150  GLY SER SER SER GLN VAL GLN LEU VAL GLU SER GLY GLY          
SEQRES   2 I  150  GLY LEU VAL GLN ALA GLY GLY SER LEU ARG LEU SER CYS          
SEQRES   3 I  150  ALA ALA SER GLY PHE PRO VAL MET ASN ALA GLY MET TYR          
SEQRES   4 I  150  TRP TYR ARG GLN ALA PRO GLY LYS GLU ARG GLU TRP VAL          
SEQRES   5 I  150  ALA ALA ILE GLU SER GLU GLY THR SER THR TYR TYR ALA          
SEQRES   6 I  150  ASP SER VAL LYS GLY ARG PHE THR ILE SER ARG ASP ASN          
SEQRES   7 I  150  ALA LYS ASN THR VAL TYR LEU GLN MET ASN SER LEU LYS          
SEQRES   8 I  150  PRO GLU ASP THR ALA VAL TYR TYR CYS ASN VAL LYS ASP          
SEQRES   9 I  150  VAL GLY ASP ASN HIS PHE PRO TYR ASP TYR TRP GLY GLN          
SEQRES  10 I  150  GLY THR GLN VAL THR VAL SER ALA GLY ARG ALA GLY GLU          
SEQRES  11 I  150  GLN LYS LEU ILE SER GLU GLU ASP LEU ASN SER ALA VAL          
SEQRES  12 I  150  ASP HIS HIS HIS HIS HIS HIS                                  
SEQRES   1 J  150  GLY SER SER SER GLN VAL GLN LEU VAL GLU SER GLY GLY          
SEQRES   2 J  150  GLY LEU VAL GLN ALA GLY GLY SER LEU ARG LEU SER CYS          
SEQRES   3 J  150  ALA ALA SER GLY PHE PRO VAL MET ASN ALA GLY MET TYR          
SEQRES   4 J  150  TRP TYR ARG GLN ALA PRO GLY LYS GLU ARG GLU TRP VAL          
SEQRES   5 J  150  ALA ALA ILE GLU SER GLU GLY THR SER THR TYR TYR ALA          
SEQRES   6 J  150  ASP SER VAL LYS GLY ARG PHE THR ILE SER ARG ASP ASN          
SEQRES   7 J  150  ALA LYS ASN THR VAL TYR LEU GLN MET ASN SER LEU LYS          
SEQRES   8 J  150  PRO GLU ASP THR ALA VAL TYR TYR CYS ASN VAL LYS ASP          
SEQRES   9 J  150  VAL GLY ASP ASN HIS PHE PRO TYR ASP TYR TRP GLY GLN          
SEQRES  10 J  150  GLY THR GLN VAL THR VAL SER ALA GLY ARG ALA GLY GLU          
SEQRES  11 J  150  GLN LYS LEU ILE SER GLU GLU ASP LEU ASN SER ALA VAL          
SEQRES  12 J  150  ASP HIS HIS HIS HIS HIS HIS                                  
SEQRES   1 K  150  GLY SER SER SER GLN VAL GLN LEU VAL GLU SER GLY GLY          
SEQRES   2 K  150  GLY LEU VAL GLN ALA GLY GLY SER LEU ARG LEU SER CYS          
SEQRES   3 K  150  ALA ALA SER GLY PHE PRO VAL MET ASN ALA GLY MET TYR          
SEQRES   4 K  150  TRP TYR ARG GLN ALA PRO GLY LYS GLU ARG GLU TRP VAL          
SEQRES   5 K  150  ALA ALA ILE GLU SER GLU GLY THR SER THR TYR TYR ALA          
SEQRES   6 K  150  ASP SER VAL LYS GLY ARG PHE THR ILE SER ARG ASP ASN          
SEQRES   7 K  150  ALA LYS ASN THR VAL TYR LEU GLN MET ASN SER LEU LYS          
SEQRES   8 K  150  PRO GLU ASP THR ALA VAL TYR TYR CYS ASN VAL LYS ASP          
SEQRES   9 K  150  VAL GLY ASP ASN HIS PHE PRO TYR ASP TYR TRP GLY GLN          
SEQRES  10 K  150  GLY THR GLN VAL THR VAL SER ALA GLY ARG ALA GLY GLU          
SEQRES  11 K  150  GLN LYS LEU ILE SER GLU GLU ASP LEU ASN SER ALA VAL          
SEQRES  12 K  150  ASP HIS HIS HIS HIS HIS HIS                                  
SEQRES   1 L  150  GLY SER SER SER GLN VAL GLN LEU VAL GLU SER GLY GLY          
SEQRES   2 L  150  GLY LEU VAL GLN ALA GLY GLY SER LEU ARG LEU SER CYS          
SEQRES   3 L  150  ALA ALA SER GLY PHE PRO VAL MET ASN ALA GLY MET TYR          
SEQRES   4 L  150  TRP TYR ARG GLN ALA PRO GLY LYS GLU ARG GLU TRP VAL          
SEQRES   5 L  150  ALA ALA ILE GLU SER GLU GLY THR SER THR TYR TYR ALA          
SEQRES   6 L  150  ASP SER VAL LYS GLY ARG PHE THR ILE SER ARG ASP ASN          
SEQRES   7 L  150  ALA LYS ASN THR VAL TYR LEU GLN MET ASN SER LEU LYS          
SEQRES   8 L  150  PRO GLU ASP THR ALA VAL TYR TYR CYS ASN VAL LYS ASP          
SEQRES   9 L  150  VAL GLY ASP ASN HIS PHE PRO TYR ASP TYR TRP GLY GLN          
SEQRES  10 L  150  GLY THR GLN VAL THR VAL SER ALA GLY ARG ALA GLY GLU          
SEQRES  11 L  150  GLN LYS LEU ILE SER GLU GLU ASP LEU ASN SER ALA VAL          
SEQRES  12 L  150  ASP HIS HIS HIS HIS HIS HIS                                  
HELIX    1 AA1 TYR A   17  LYS A   21  5                                   5    
HELIX    2 AA2 PRO A   22  GLN A   49  1                                  28    
HELIX    3 AA3 ASP A  102  ARG A  117  1                                  16    
HELIX    4 AA4 HIS A  119  PHE A  146  1                                  28    
HELIX    5 AA5 PHE A  146  ASP A  165  1                                  20    
HELIX    6 AA6 SER A  166  THR A  176  1                                  11    
HELIX    7 AA7 ASP A  233  GLU A  255  1                                  23    
HELIX    8 AA8 ILE A  259  HIS A  287  1                                  29    
HELIX    9 AA9 LEU A  314  MET A  343  1                                  30    
HELIX   10 AB1 PHE A  353  SER A  360  1                                   8    
HELIX   11 AB2 PHE A  372  ASP A  383  1                                  12    
HELIX   12 AB3 ASP A  383  VAL A  392  1                                  10    
HELIX   13 AB4 GLU A  396  TRP A  411  1                                  16    
HELIX   14 AB5 THR A  412  GLN A  418  1                                   7    
HELIX   15 AB6 THR A  441  LEU A  445  5                                   5    
HELIX   16 AB7 PRO A  462  LEU A  468  5                                   7    
HELIX   17 AB8 GLU A  484  LEU A  495  1                                  12    
HELIX   18 AB9 ASP A  504  ILE A  508  5                                   5    
HELIX   19 AC1 TRP A  511  LEU A  515  5                                   5    
HELIX   20 AC2 TYR A  534  LEU A  543  5                                  10    
HELIX   21 AC3 PRO A  559  GLY A  566  1                                   8    
HELIX   22 AC4 VAL A  567  LEU A  569  5                                   3    
HELIX   23 AC5 PRO A  607  LEU A  613  5                                   7    
HELIX   24 AC6 ILE A  629  LEU A  638  5                                  10    
HELIX   25 AC7 PRO A  655  LEU A  661  5                                   7    
HELIX   26 AC8 PRO A  678  CYS A  684  5                                   7    
HELIX   27 AC9 PRO A  701  LEU A  707  5                                   7    
HELIX   28 AD1 PRO A  724  CYS A  730  5                                   7    
HELIX   29 AD2 PRO A  747  LEU A  753  5                                   7    
HELIX   30 AD3 GLU A  787  SER A  792  1                                   6    
HELIX   31 AD4 PRO A  795  ALA A  805  1                                  11    
HELIX   32 AD5 TYR B   17  LYS B   21  5                                   5    
HELIX   33 AD6 PRO B   22  GLN B   49  1                                  28    
HELIX   34 AD7 ASP B  102  ASN B  116  1                                  15    
HELIX   35 AD8 HIS B  119  PHE B  146  1                                  28    
HELIX   36 AD9 PHE B  146  ASP B  165  1                                  20    
HELIX   37 AE1 SER B  166  GLU B  175  1                                  10    
HELIX   38 AE2 ASP B  233  GLU B  255  1                                  23    
HELIX   39 AE3 ILE B  259  VAL B  286  1                                  28    
HELIX   40 AE4 HIS B  287  ILE B  289  5                                   3    
HELIX   41 AE5 LEU B  314  MET B  343  1                                  30    
HELIX   42 AE6 GLU B  354  SER B  360  1                                   7    
HELIX   43 AE7 PHE B  372  ASP B  383  1                                  12    
HELIX   44 AE8 ASP B  383  VAL B  392  1                                  10    
HELIX   45 AE9 SER B  395  TRP B  411  1                                  17    
HELIX   46 AF1 THR B  412  LEU B  420  1                                   9    
HELIX   47 AF2 THR B  441  LEU B  445  5                                   5    
HELIX   48 AF3 PRO B  462  LEU B  468  5                                   7    
HELIX   49 AF4 GLU B  484  ASN B  494  1                                  11    
HELIX   50 AF5 TRP B  511  LEU B  515  5                                   5    
HELIX   51 AF6 TYR B  534  LEU B  543  5                                  10    
HELIX   52 AF7 PRO B  559  GLY B  566  1                                   8    
HELIX   53 AF8 VAL B  567  LEU B  569  5                                   3    
HELIX   54 AF9 SER B  586  MET B  590  5                                   5    
HELIX   55 AG1 PRO B  607  PHE B  611  5                                   5    
HELIX   56 AG2 ILE B  629  LEU B  638  5                                  10    
HELIX   57 AG3 PRO B  655  LEU B  661  5                                   7    
HELIX   58 AG4 PRO B  678  CYS B  684  5                                   7    
HELIX   59 AG5 PRO B  701  LEU B  707  5                                   7    
HELIX   60 AG6 GLU B  726  CYS B  730  5                                   5    
HELIX   61 AG7 PRO B  747  LEU B  753  5                                   7    
HELIX   62 AG8 PRO B  770  GLU B  775  5                                   6    
HELIX   63 AG9 GLU B  787  SER B  792  1                                   6    
HELIX   64 AH1 PRO B  795  ALA B  805  1                                  11    
HELIX   65 AH2 TYR C   17  LYS C   21  5                                   5    
HELIX   66 AH3 PRO C   22  GLN C   49  1                                  28    
HELIX   67 AH4 ASP C  102  LEU C  118  1                                  17    
HELIX   68 AH5 HIS C  119  PHE C  146  1                                  28    
HELIX   69 AH6 PHE C  146  ASP C  165  1                                  20    
HELIX   70 AH7 SER C  166  THR C  176  1                                  11    
HELIX   71 AH8 ASP C  233  GLU C  255  1                                  23    
HELIX   72 AH9 ILE C  259  VAL C  286  1                                  28    
HELIX   73 AI1 HIS C  287  ILE C  289  5                                   3    
HELIX   74 AI2 LEU C  314  MET C  343  1                                  30    
HELIX   75 AI3 PHE C  353  SER C  360  1                                   8    
HELIX   76 AI4 PHE C  372  ASP C  383  1                                  12    
HELIX   77 AI5 ASP C  383  VAL C  392  1                                  10    
HELIX   78 AI6 GLU C  396  TRP C  411  1                                  16    
HELIX   79 AI7 THR C  412  GLN C  418  1                                   7    
HELIX   80 AI8 PRO C  439  LEU C  445  5                                   7    
HELIX   81 AI9 PRO C  462  LEU C  468  5                                   7    
HELIX   82 AJ1 GLU C  484  ASN C  494  1                                  11    
HELIX   83 AJ2 ASP C  504  ILE C  508  5                                   5    
HELIX   84 AJ3 TRP C  511  LEU C  515  5                                   5    
HELIX   85 AJ4 TYR C  534  LEU C  543  5                                  10    
HELIX   86 AJ5 PRO C  559  GLY C  566  1                                   8    
HELIX   87 AJ6 VAL C  567  LEU C  569  5                                   3    
HELIX   88 AJ7 PRO C  607  LEU C  613  5                                   7    
HELIX   89 AJ8 ILE C  629  PHE C  635  5                                   7    
HELIX   90 AJ9 PRO C  655  ASN C  660  5                                   6    
HELIX   91 AK1 PRO C  678  CYS C  684  5                                   7    
HELIX   92 AK2 PRO C  701  LEU C  707  5                                   7    
HELIX   93 AK3 PRO C  724  CYS C  730  5                                   7    
HELIX   94 AK4 PRO C  747  LEU C  753  5                                   7    
HELIX   95 AK5 PRO C  795  ASP C  806  1                                  12    
HELIX   96 AK6 TYR D   17  LYS D   21  5                                   5    
HELIX   97 AK7 PRO D   22  GLN D   49  1                                  28    
HELIX   98 AK8 ASP D  102  ASN D  116  1                                  15    
HELIX   99 AK9 HIS D  119  PHE D  146  1                                  28    
HELIX  100 AL1 PHE D  146  ASP D  165  1                                  20    
HELIX  101 AL2 SER D  166  GLU D  175  1                                  10    
HELIX  102 AL3 ASP D  233  GLU D  255  1                                  23    
HELIX  103 AL4 ILE D  259  VAL D  286  1                                  28    
HELIX  104 AL5 HIS D  287  ILE D  289  5                                   3    
HELIX  105 AL6 LEU D  314  MET D  343  1                                  30    
HELIX  106 AL7 GLU D  354  SER D  360  1                                   7    
HELIX  107 AL8 PHE D  372  ASP D  383  1                                  12    
HELIX  108 AL9 ASP D  383  VAL D  392  1                                  10    
HELIX  109 AM1 SER D  395  TRP D  411  1                                  17    
HELIX  110 AM2 THR D  412  LEU D  420  1                                   9    
HELIX  111 AM3 THR D  441  LEU D  445  5                                   5    
HELIX  112 AM4 PRO D  462  LEU D  468  5                                   7    
HELIX  113 AM5 GLU D  484  ASN D  494  1                                  11    
HELIX  114 AM6 TRP D  511  LEU D  515  5                                   5    
HELIX  115 AM7 TYR D  534  LEU D  543  5                                  10    
HELIX  116 AM8 PRO D  559  GLY D  566  1                                   8    
HELIX  117 AM9 VAL D  567  LEU D  569  5                                   3    
HELIX  118 AN1 PRO D  607  PHE D  611  5                                   5    
HELIX  119 AN2 ILE D  629  LEU D  638  5                                  10    
HELIX  120 AN3 PRO D  655  ASN D  660  5                                   6    
HELIX  121 AN4 PRO D  678  CYS D  684  5                                   7    
HELIX  122 AN5 PRO D  701  LEU D  707  5                                   7    
HELIX  123 AN6 PRO D  724  GLN D  729  1                                   6    
HELIX  124 AN7 PRO D  747  LEU D  753  5                                   7    
HELIX  125 AN8 PRO D  770  GLU D  775  5                                   6    
HELIX  126 AN9 GLU D  787  SER D  792  1                                   6    
HELIX  127 AO1 PRO D  795  ASP D  806  1                                  12    
HELIX  128 AO2 TYR E   17  LYS E   21  5                                   5    
HELIX  129 AO3 PRO E   22  GLN E   49  1                                  28    
HELIX  130 AO4 ASP E  102  ASN E  116  1                                  15    
HELIX  131 AO5 HIS E  119  PHE E  146  1                                  28    
HELIX  132 AO6 PHE E  146  ASP E  165  1                                  20    
HELIX  133 AO7 SER E  166  THR E  176  1                                  11    
HELIX  134 AO8 ASP E  233  GLU E  255  1                                  23    
HELIX  135 AO9 ILE E  259  VAL E  286  1                                  28    
HELIX  136 AP1 HIS E  287  ILE E  289  5                                   3    
HELIX  137 AP2 LEU E  314  MET E  343  1                                  30    
HELIX  138 AP3 PHE E  353  SER E  360  1                                   8    
HELIX  139 AP4 PHE E  372  ASP E  383  1                                  12    
HELIX  140 AP5 ASP E  383  VAL E  392  1                                  10    
HELIX  141 AP6 GLU E  396  TRP E  411  1                                  16    
HELIX  142 AP7 THR E  412  GLN E  418  1                                   7    
HELIX  143 AP8 PRO E  439  LEU E  445  5                                   7    
HELIX  144 AP9 PRO E  462  LEU E  468  5                                   7    
HELIX  145 AQ1 GLU E  484  LEU E  495  1                                  12    
HELIX  146 AQ2 ASP E  504  ILE E  508  5                                   5    
HELIX  147 AQ3 TRP E  511  LEU E  515  5                                   5    
HELIX  148 AQ4 TYR E  534  LEU E  543  5                                  10    
HELIX  149 AQ5 PRO E  559  GLY E  566  1                                   8    
HELIX  150 AQ6 VAL E  567  LEU E  569  5                                   3    
HELIX  151 AQ7 PRO E  607  LEU E  613  5                                   7    
HELIX  152 AQ8 ILE E  629  LEU E  638  5                                  10    
HELIX  153 AQ9 PRO E  655  ASN E  660  5                                   6    
HELIX  154 AR1 PRO E  678  CYS E  684  5                                   7    
HELIX  155 AR2 PRO E  701  LEU E  707  5                                   7    
HELIX  156 AR3 PRO E  724  CYS E  730  5                                   7    
HELIX  157 AR4 PRO E  747  LEU E  753  5                                   7    
HELIX  158 AR5 GLU E  787  SER E  792  1                                   6    
HELIX  159 AR6 PRO E  795  ALA E  805  1                                  11    
HELIX  160 AR7 TYR F   17  LYS F   21  5                                   5    
HELIX  161 AR8 PRO F   22  GLN F   49  1                                  28    
HELIX  162 AR9 ASP F  102  ARG F  117  1                                  16    
HELIX  163 AS1 HIS F  119  PHE F  146  1                                  28    
HELIX  164 AS2 PHE F  146  ASP F  165  1                                  20    
HELIX  165 AS3 SER F  166  GLU F  175  1                                  10    
HELIX  166 AS4 ASP F  233  GLU F  255  1                                  23    
HELIX  167 AS5 ILE F  259  VAL F  286  1                                  28    
HELIX  168 AS6 HIS F  287  ILE F  289  5                                   3    
HELIX  169 AS7 ILE F  299  GLY F  304  1                                   6    
HELIX  170 AS8 LEU F  314  MET F  343  1                                  30    
HELIX  171 AS9 GLU F  354  SER F  360  1                                   7    
HELIX  172 AT1 PHE F  372  ASP F  383  1                                  12    
HELIX  173 AT2 ASP F  383  VAL F  392  1                                  10    
HELIX  174 AT3 SER F  395  TRP F  411  1                                  17    
HELIX  175 AT4 THR F  412  LEU F  420  1                                   9    
HELIX  176 AT5 THR F  441  LEU F  445  5                                   5    
HELIX  177 AT6 PRO F  462  LEU F  468  5                                   7    
HELIX  178 AT7 GLU F  484  LEU F  495  1                                  12    
HELIX  179 AT8 ASP F  504  ILE F  508  5                                   5    
HELIX  180 AT9 TRP F  511  LEU F  515  5                                   5    
HELIX  181 AU1 TYR F  534  LEU F  543  5                                  10    
HELIX  182 AU2 PRO F  559  GLY F  566  1                                   8    
HELIX  183 AU3 VAL F  567  LEU F  569  5                                   3    
HELIX  184 AU4 SER F  586  MET F  590  5                                   5    
HELIX  185 AU5 PRO F  607  PHE F  611  5                                   5    
HELIX  186 AU6 ILE F  629  LEU F  638  5                                  10    
HELIX  187 AU7 PRO F  655  GLY F  659  5                                   5    
HELIX  188 AU8 PRO F  678  CYS F  684  5                                   7    
HELIX  189 AU9 PRO F  701  LEU F  707  5                                   7    
HELIX  190 AV1 GLU F  726  CYS F  730  5                                   5    
HELIX  191 AV2 PRO F  747  LEU F  753  5                                   7    
HELIX  192 AV3 PRO F  770  GLU F  775  5                                   6    
HELIX  193 AV4 GLU F  787  SER F  792  1                                   6    
HELIX  194 AV5 PRO F  795  ALA F  805  1                                  11    
HELIX  195 AV6 LYS H   87  THR H   91  5                                   5    
HELIX  196 AV7 ASP J   62  LYS J   65  5                                   4    
HELIX  197 AV8 LYS J   87  THR J   91  5                                   5    
HELIX  198 AV9 LYS L   87  THR L   91  5                                   5    
SHEET    1 AA1 3 LEU A  55  PRO A  56  0                                        
SHEET    2 AA1 3 TYR A 308  ALA A 311 -1  O  ARG A 309   N  LEU A  55           
SHEET    3 AA1 3 ASP A 292  CYS A 295 -1  N  CYS A 295   O  TYR A 308           
SHEET    1 AA2 9 THR A 421  LYS A 422  0                                        
SHEET    2 AA2 9 LEU A 428  PHE A 433 -1  O  GLU A 429   N  THR A 421           
SHEET    3 AA2 9 VAL A 450  GLU A 454  1  O  LYS A 452   N  LEU A 430           
SHEET    4 AA2 9 GLU A 473  TYR A 477  1  O  TRP A 475   N  LEU A 453           
SHEET    5 AA2 9 ALA A 497  LYS A 501  1  O  HIS A 499   N  LEU A 476           
SHEET    6 AA2 9 GLU A 520  LEU A 523  1  O  HIS A 522   N  LEU A 498           
SHEET    7 AA2 9 VAL A 548  LEU A 551  1  O  VAL A 548   N  LEU A 521           
SHEET    8 AA2 9 LYS A 571  ILE A 574  1  O  SER A 573   N  LEU A 549           
SHEET    9 AA2 9 GLU A 595  GLU A 597  1  O  GLU A 597   N  ILE A 574           
SHEET    1 AA3 2 VAL A 459  ILE A 461  0                                        
SHEET    2 AA3 2 ALA A 481  ILE A 483  1  O  LYS A 482   N  ILE A 461           
SHEET    1 AA4 2 GLU A 618  ASP A 620  0                                        
SHEET    2 AA4 2 CYS A 643  LYS A 645  1  O  LYS A 645   N  ILE A 619           
SHEET    1 AA5 4 ASN A 712  ALA A 714  0                                        
SHEET    2 AA5 4 ALA A 735  HIS A 737  1  O  ALA A 735   N  LEU A 713           
SHEET    3 AA5 4 GLN A 758  GLU A 760  1  O  GLN A 758   N  LEU A 736           
SHEET    4 AA5 4 LEU A 784  VAL A 785  1  O  VAL A 785   N  ILE A 759           
SHEET    1 AA6 3 ILE B  53  PRO B  56  0                                        
SHEET    2 AA6 3 TYR B 308  ALA B 311 -1  O  ARG B 309   N  LEU B  55           
SHEET    3 AA6 3 ASP B 294  CYS B 295 -1  N  CYS B 295   O  TYR B 308           
SHEET    1 AA711 THR B 421  LYS B 422  0                                        
SHEET    2 AA711 LEU B 428  PHE B 433 -1  O  GLU B 429   N  THR B 421           
SHEET    3 AA711 VAL B 450  GLU B 454  1  O  GLU B 454   N  LEU B 432           
SHEET    4 AA711 GLU B 473  TYR B 477  1  O  TYR B 477   N  LEU B 453           
SHEET    5 AA711 ALA B 497  LYS B 501  1  O  HIS B 499   N  LEU B 476           
SHEET    6 AA711 GLU B 520  LEU B 523  1  O  HIS B 522   N  ILE B 500           
SHEET    7 AA711 VAL B 548  LEU B 549  1  O  VAL B 548   N  LEU B 521           
SHEET    8 AA711 LYS B 571  ASN B 575  1  O  SER B 573   N  LEU B 549           
SHEET    9 AA711 GLU B 595  ILE B 599  1  O  GLU B 595   N  LEU B 572           
SHEET   10 AA711 GLU B 618  ASP B 620  1  O  ASP B 620   N  LEU B 598           
SHEET   11 AA711 CYS B 643  LYS B 645  1  O  LYS B 645   N  ILE B 619           
SHEET    1 AA8 2 VAL B 459  ILE B 461  0                                        
SHEET    2 AA8 2 ALA B 481  ILE B 483  1  O  LYS B 482   N  VAL B 459           
SHEET    1 AA9 4 ASN B 712  ALA B 714  0                                        
SHEET    2 AA9 4 ALA B 735  HIS B 737  1  O  HIS B 737   N  LEU B 713           
SHEET    3 AA9 4 GLN B 758  GLU B 760  1  O  GLU B 760   N  LEU B 736           
SHEET    4 AA9 4 LEU B 784  VAL B 785  1  O  VAL B 785   N  ILE B 759           
SHEET    1 AB1 3 LEU C  55  PRO C  56  0                                        
SHEET    2 AB1 3 TYR C 308  ALA C 311 -1  O  ARG C 309   N  LEU C  55           
SHEET    3 AB1 3 ASP C 292  CYS C 295 -1  N  CYS C 295   O  TYR C 308           
SHEET    1 AB2 9 THR C 421  LYS C 422  0                                        
SHEET    2 AB2 9 LEU C 428  PHE C 433 -1  O  GLU C 429   N  THR C 421           
SHEET    3 AB2 9 VAL C 450  GLU C 454  1  O  LYS C 452   N  LEU C 430           
SHEET    4 AB2 9 GLU C 473  TYR C 477  1  O  TRP C 475   N  LEU C 453           
SHEET    5 AB2 9 ALA C 497  LYS C 501  1  O  HIS C 499   N  LEU C 476           
SHEET    6 AB2 9 GLU C 520  LEU C 523  1  O  HIS C 522   N  LEU C 498           
SHEET    7 AB2 9 VAL C 548  LEU C 551  1  O  VAL C 548   N  LEU C 521           
SHEET    8 AB2 9 LYS C 571  ILE C 574  1  O  SER C 573   N  LEU C 549           
SHEET    9 AB2 9 GLU C 595  GLU C 597  1  O  GLU C 597   N  ILE C 574           
SHEET    1 AB3 2 THR C 460  ILE C 461  0                                        
SHEET    2 AB3 2 LYS C 482  ILE C 483  1  O  LYS C 482   N  ILE C 461           
SHEET    1 AB4 2 GLU C 618  ASP C 620  0                                        
SHEET    2 AB4 2 CYS C 643  LYS C 645  1  O  LYS C 645   N  ILE C 619           
SHEET    1 AB5 4 ASN C 712  ALA C 714  0                                        
SHEET    2 AB5 4 ALA C 735  HIS C 737  1  O  ALA C 735   N  LEU C 713           
SHEET    3 AB5 4 GLN C 758  GLU C 760  1  O  GLN C 758   N  LEU C 736           
SHEET    4 AB5 4 LEU C 784  VAL C 785  1  O  VAL C 785   N  ILE C 759           
SHEET    1 AB6 3 ILE D  53  PRO D  56  0                                        
SHEET    2 AB6 3 TYR D 308  ALA D 311 -1  O  ARG D 309   N  LEU D  55           
SHEET    3 AB6 3 ASP D 292  CYS D 295 -1  N  VAL D 293   O  CYS D 310           
SHEET    1 AB711 THR D 421  LYS D 422  0                                        
SHEET    2 AB711 LEU D 428  PHE D 433 -1  O  GLU D 429   N  THR D 421           
SHEET    3 AB711 VAL D 450  GLU D 454  1  O  GLU D 454   N  LEU D 432           
SHEET    4 AB711 GLU D 473  TYR D 477  1  O  TYR D 477   N  LEU D 453           
SHEET    5 AB711 ALA D 497  LYS D 501  1  O  HIS D 499   N  LEU D 476           
SHEET    6 AB711 GLU D 520  LEU D 523  1  O  HIS D 522   N  ILE D 500           
SHEET    7 AB711 VAL D 548  LEU D 551  1  O  VAL D 548   N  LEU D 521           
SHEET    8 AB711 LYS D 571  SER D 573  1  O  SER D 573   N  LEU D 549           
SHEET    9 AB711 GLU D 595  GLU D 597  1  O  GLU D 595   N  LEU D 572           
SHEET   10 AB711 GLU D 618  ASP D 620  1  O  GLU D 618   N  LEU D 596           
SHEET   11 AB711 CYS D 643  LYS D 645  1  O  LYS D 645   N  ILE D 619           
SHEET    1 AB8 2 VAL D 459  ILE D 461  0                                        
SHEET    2 AB8 2 ALA D 481  ILE D 483  1  O  LYS D 482   N  VAL D 459           
SHEET    1 AB9 4 ASN D 712  ALA D 714  0                                        
SHEET    2 AB9 4 ALA D 735  HIS D 737  1  O  HIS D 737   N  LEU D 713           
SHEET    3 AB9 4 GLN D 758  GLU D 760  1  O  GLU D 760   N  LEU D 736           
SHEET    4 AB9 4 LEU D 784  VAL D 785  1  O  VAL D 785   N  ILE D 759           
SHEET    1 AC1 3 ILE E  53  PRO E  56  0                                        
SHEET    2 AC1 3 TYR E 308  ALA E 311 -1  O  ARG E 309   N  LEU E  55           
SHEET    3 AC1 3 ASP E 292  CYS E 295 -1  N  CYS E 295   O  TYR E 308           
SHEET    1 AC2 9 THR E 421  LYS E 422  0                                        
SHEET    2 AC2 9 LEU E 428  PHE E 433 -1  O  GLU E 429   N  THR E 421           
SHEET    3 AC2 9 VAL E 450  GLU E 454  1  O  LYS E 452   N  LEU E 430           
SHEET    4 AC2 9 GLU E 473  TYR E 477  1  O  TRP E 475   N  LEU E 453           
SHEET    5 AC2 9 ALA E 497  LYS E 501  1  O  HIS E 499   N  LEU E 476           
SHEET    6 AC2 9 GLU E 520  LEU E 523  1  O  HIS E 522   N  LEU E 498           
SHEET    7 AC2 9 VAL E 548  LEU E 551  1  O  VAL E 548   N  LEU E 521           
SHEET    8 AC2 9 LYS E 571  ILE E 574  1  O  SER E 573   N  LEU E 549           
SHEET    9 AC2 9 GLU E 595  GLU E 597  1  O  GLU E 597   N  ILE E 574           
SHEET    1 AC3 2 THR E 460  ILE E 461  0                                        
SHEET    2 AC3 2 LYS E 482  ILE E 483  1  O  LYS E 482   N  ILE E 461           
SHEET    1 AC4 2 GLU E 618  ASP E 620  0                                        
SHEET    2 AC4 2 CYS E 643  LYS E 645  1  O  LYS E 645   N  ILE E 619           
SHEET    1 AC5 5 TYR E 689  ASP E 691  0                                        
SHEET    2 AC5 5 ASN E 712  ALA E 714  1  O  ALA E 714   N  LEU E 690           
SHEET    3 AC5 5 ALA E 735  HIS E 737  1  O  ALA E 735   N  LEU E 713           
SHEET    4 AC5 5 GLN E 758  GLU E 760  1  O  GLN E 758   N  LEU E 736           
SHEET    5 AC5 5 LEU E 784  VAL E 785  1  O  VAL E 785   N  ILE E 759           
SHEET    1 AC6 3 ILE F  53  PRO F  56  0                                        
SHEET    2 AC6 3 TYR F 308  ALA F 311 -1  O  ARG F 309   N  LEU F  55           
SHEET    3 AC6 3 ASP F 292  CYS F 295 -1  N  VAL F 293   O  CYS F 310           
SHEET    1 AC7 8 THR F 421  LYS F 422  0                                        
SHEET    2 AC7 8 LEU F 428  PHE F 433 -1  O  GLU F 429   N  THR F 421           
SHEET    3 AC7 8 VAL F 450  GLU F 454  1  O  GLU F 454   N  LEU F 432           
SHEET    4 AC7 8 GLU F 473  TYR F 477  1  O  TYR F 477   N  LEU F 453           
SHEET    5 AC7 8 ALA F 497  LYS F 501  1  O  HIS F 499   N  LEU F 476           
SHEET    6 AC7 8 GLU F 520  LEU F 523  1  O  GLU F 520   N  LEU F 498           
SHEET    7 AC7 8 VAL F 548  LEU F 549  1  O  VAL F 548   N  LEU F 521           
SHEET    8 AC7 8 LYS F 571  LEU F 572  1  O  LYS F 571   N  LEU F 549           
SHEET    1 AC8 2 VAL F 459  ILE F 461  0                                        
SHEET    2 AC8 2 ALA F 481  ILE F 483  1  O  LYS F 482   N  VAL F 459           
SHEET    1 AC9 4 GLU F 595  GLU F 597  0                                        
SHEET    2 AC9 4 GLU F 618  ASP F 620  1  O  GLU F 618   N  LEU F 596           
SHEET    3 AC9 4 CYS F 643  LYS F 645  1  O  LYS F 645   N  ILE F 619           
SHEET    4 AC9 4 ARG F 666  TYR F 668  1  O  TYR F 668   N  LEU F 644           
SHEET    1 AD1 4 ASN F 712  ALA F 714  0                                        
SHEET    2 AD1 4 ALA F 735  HIS F 737  1  O  HIS F 737   N  LEU F 713           
SHEET    3 AD1 4 GLN F 758  GLU F 760  1  O  GLU F 760   N  LEU F 736           
SHEET    4 AD1 4 LEU F 784  VAL F 785  1  O  VAL F 785   N  ILE F 759           
SHEET    1 AD2 4 GLN G   3  SER G   7  0                                        
SHEET    2 AD2 4 ARG G  19  SER G  25 -1  O  ALA G  23   N  VAL G   5           
SHEET    3 AD2 4 THR G  78  MET G  83 -1  O  LEU G  81   N  LEU G  20           
SHEET    4 AD2 4 PHE G  68  ARG G  72 -1  N  THR G  69   O  GLN G  82           
SHEET    1 AD3 2 VAL G  12  GLN G  13  0                                        
SHEET    2 AD3 2 VAL G 119  SER G 120  1  O  SER G 120   N  VAL G  12           
SHEET    1 AD4 5 THR G  58  TYR G  60  0                                        
SHEET    2 AD4 5 ARG G  45  ILE G  51 -1  N  ALA G  50   O  TYR G  59           
SHEET    3 AD4 5 GLY G  33  GLN G  39 -1  N  ARG G  38   O  GLU G  46           
SHEET    4 AD4 5 VAL G  93  LYS G  99 -1  O  TYR G  95   N  TYR G  37           
SHEET    5 AD4 5 ASP G 109  TRP G 111 -1  O  TYR G 110   N  VAL G  98           
SHEET    1 AD5 5 THR G  58  TYR G  60  0                                        
SHEET    2 AD5 5 ARG G  45  ILE G  51 -1  N  ALA G  50   O  TYR G  59           
SHEET    3 AD5 5 GLY G  33  GLN G  39 -1  N  ARG G  38   O  GLU G  46           
SHEET    4 AD5 5 VAL G  93  LYS G  99 -1  O  TYR G  95   N  TYR G  37           
SHEET    5 AD5 5 THR G 115  GLN G 116 -1  O  THR G 115   N  TYR G  94           
SHEET    1 AD6 2 GLN H   3  VAL H   5  0                                        
SHEET    2 AD6 2 ALA H  23  SER H  25 -1  O  ALA H  23   N  VAL H   5           
SHEET    1 AD7 5 SER H  57  TYR H  60  0                                        
SHEET    2 AD7 5 LYS H  43  GLU H  52 -1  N  ALA H  50   O  TYR H  59           
SHEET    3 AD7 5 GLY H  33  ALA H  40 -1  N  TRP H  36   O  ALA H  49           
SHEET    4 AD7 5 ALA H  92  LYS H  99 -1  O  VAL H  93   N  GLN H  39           
SHEET    5 AD7 5 ASP H 109  TRP H 111 -1  O  TYR H 110   N  VAL H  98           
SHEET    1 AD8 5 SER H  57  TYR H  60  0                                        
SHEET    2 AD8 5 LYS H  43  GLU H  52 -1  N  ALA H  50   O  TYR H  59           
SHEET    3 AD8 5 GLY H  33  ALA H  40 -1  N  TRP H  36   O  ALA H  49           
SHEET    4 AD8 5 ALA H  92  LYS H  99 -1  O  VAL H  93   N  GLN H  39           
SHEET    5 AD8 5 THR H 115  VAL H 117 -1  O  THR H 115   N  TYR H  94           
SHEET    1 AD9 2 THR H  69  ASP H  73  0                                        
SHEET    2 AD9 2 THR H  78  GLN H  82 -1  O  GLN H  82   N  THR H  69           
SHEET    1 AE1 4 GLN I   3  SER I   7  0                                        
SHEET    2 AE1 4 ARG I  19  SER I  25 -1  O  ALA I  23   N  VAL I   5           
SHEET    3 AE1 4 THR I  78  MET I  83 -1  O  LEU I  81   N  LEU I  20           
SHEET    4 AE1 4 PHE I  68  ASP I  73 -1  N  THR I  69   O  GLN I  82           
SHEET    1 AE2 2 VAL I  12  GLN I  13  0                                        
SHEET    2 AE2 2 VAL I 119  SER I 120  1  O  SER I 120   N  VAL I  12           
SHEET    1 AE3 5 THR I  58  TYR I  60  0                                        
SHEET    2 AE3 5 ARG I  45  ILE I  51 -1  N  ALA I  50   O  TYR I  59           
SHEET    3 AE3 5 GLY I  33  GLN I  39 -1  N  ARG I  38   O  GLU I  46           
SHEET    4 AE3 5 ASN I  97  LYS I  99 -1  O  ASN I  97   N  TYR I  35           
SHEET    5 AE3 5 ASP I 109  TRP I 111 -1  O  TYR I 110   N  VAL I  98           
SHEET    1 AE4 5 THR I  58  TYR I  60  0                                        
SHEET    2 AE4 5 ARG I  45  ILE I  51 -1  N  ALA I  50   O  TYR I  59           
SHEET    3 AE4 5 GLY I  33  GLN I  39 -1  N  ARG I  38   O  GLU I  46           
SHEET    4 AE4 5 VAL I  93  TYR I  94 -1  O  VAL I  93   N  GLN I  39           
SHEET    5 AE4 5 THR I 115  GLN I 116 -1  O  THR I 115   N  TYR I  94           
SHEET    1 AE5 2 GLN J   3  LEU J   4  0                                        
SHEET    2 AE5 2 ALA J  24  SER J  25 -1  O  SER J  25   N  GLN J   3           
SHEET    1 AE6 5 THR J  58  TYR J  60  0                                        
SHEET    2 AE6 5 LYS J  43  ILE J  51 -1  N  ALA J  50   O  TYR J  59           
SHEET    3 AE6 5 MET J  34  ALA J  40 -1  N  TRP J  36   O  ALA J  49           
SHEET    4 AE6 5 ALA J  92  LYS J  99 -1  O  VAL J  93   N  GLN J  39           
SHEET    5 AE6 5 ASP J 109  TRP J 111 -1  O  TYR J 110   N  VAL J  98           
SHEET    1 AE7 5 THR J  58  TYR J  60  0                                        
SHEET    2 AE7 5 LYS J  43  ILE J  51 -1  N  ALA J  50   O  TYR J  59           
SHEET    3 AE7 5 MET J  34  ALA J  40 -1  N  TRP J  36   O  ALA J  49           
SHEET    4 AE7 5 ALA J  92  LYS J  99 -1  O  VAL J  93   N  GLN J  39           
SHEET    5 AE7 5 THR J 115  VAL J 117 -1  O  THR J 115   N  TYR J  94           
SHEET    1 AE8 2 THR J  69  ASP J  73  0                                        
SHEET    2 AE8 2 THR J  78  GLN J  82 -1  O  GLN J  82   N  THR J  69           
SHEET    1 AE9 4 GLN K   3  SER K   7  0                                        
SHEET    2 AE9 4 ARG K  19  SER K  25 -1  O  ALA K  23   N  VAL K   5           
SHEET    3 AE9 4 THR K  78  MET K  83 -1  O  VAL K  79   N  CYS K  22           
SHEET    4 AE9 4 PHE K  68  ASP K  73 -1  N  THR K  69   O  GLN K  82           
SHEET    1 AF1 2 VAL K  12  GLN K  13  0                                        
SHEET    2 AF1 2 VAL K 119  SER K 120  1  O  SER K 120   N  VAL K  12           
SHEET    1 AF2 5 THR K  58  TYR K  60  0                                        
SHEET    2 AF2 5 ARG K  45  ILE K  51 -1  N  ALA K  50   O  TYR K  59           
SHEET    3 AF2 5 GLY K  33  GLN K  39 -1  N  ARG K  38   O  GLU K  46           
SHEET    4 AF2 5 VAL K  93  LYS K  99 -1  O  TYR K  95   N  TYR K  37           
SHEET    5 AF2 5 ASP K 109  TRP K 111 -1  O  TYR K 110   N  VAL K  98           
SHEET    1 AF3 5 THR K  58  TYR K  60  0                                        
SHEET    2 AF3 5 ARG K  45  ILE K  51 -1  N  ALA K  50   O  TYR K  59           
SHEET    3 AF3 5 GLY K  33  GLN K  39 -1  N  ARG K  38   O  GLU K  46           
SHEET    4 AF3 5 VAL K  93  LYS K  99 -1  O  TYR K  95   N  TYR K  37           
SHEET    5 AF3 5 THR K 115  GLN K 116 -1  O  THR K 115   N  TYR K  94           
SHEET    1 AF4 2 GLN L   3  LEU L   4  0                                        
SHEET    2 AF4 2 ALA L  24  SER L  25 -1  O  SER L  25   N  GLN L   3           
SHEET    1 AF5 5 SER L  57  TYR L  60  0                                        
SHEET    2 AF5 5 LYS L  43  GLU L  52 -1  N  ALA L  50   O  TYR L  59           
SHEET    3 AF5 5 MET L  34  ALA L  40 -1  N  TRP L  36   O  VAL L  48           
SHEET    4 AF5 5 ALA L  92  LYS L  99 -1  O  VAL L  93   N  GLN L  39           
SHEET    5 AF5 5 ASP L 109  TRP L 111 -1  O  TYR L 110   N  VAL L  98           
SHEET    1 AF6 5 SER L  57  TYR L  60  0                                        
SHEET    2 AF6 5 LYS L  43  GLU L  52 -1  N  ALA L  50   O  TYR L  59           
SHEET    3 AF6 5 MET L  34  ALA L  40 -1  N  TRP L  36   O  VAL L  48           
SHEET    4 AF6 5 ALA L  92  LYS L  99 -1  O  VAL L  93   N  GLN L  39           
SHEET    5 AF6 5 THR L 115  VAL L 117 -1  O  THR L 115   N  TYR L  94           
SHEET    1 AF7 2 THR L  69  ASP L  73  0                                        
SHEET    2 AF7 2 THR L  78  GLN L  82 -1  O  GLN L  82   N  THR L  69           
SSBOND   1 CYS A   54    CYS A  310                          1555   1555  2.03  
SSBOND   2 CYS A   57    CYS A   65                          1555   1555  2.03  
SSBOND   3 CYS A  113    CYS A  295                          1555   1555  2.03  
SSBOND   4 CYS B   54    CYS B  310                          1555   1555  2.03  
SSBOND   5 CYS B   57    CYS B   65                          1555   1555  2.03  
SSBOND   6 CYS B  113    CYS B  295                          1555   1555  2.03  
SSBOND   7 CYS C   54    CYS C  310                          1555   1555  2.03  
SSBOND   8 CYS C   57    CYS C   65                          1555   1555  2.03  
SSBOND   9 CYS C  113    CYS C  295                          1555   1555  2.03  
SSBOND  10 CYS D   54    CYS D  310                          1555   1555  2.03  
SSBOND  11 CYS D   57    CYS D   65                          1555   1555  2.03  
SSBOND  12 CYS D  113    CYS D  295                          1555   1555  2.03  
SSBOND  13 CYS E   54    CYS E  310                          1555   1555  2.03  
SSBOND  14 CYS E   57    CYS E   65                          1555   1555  2.03  
SSBOND  15 CYS E  113    CYS E  295                          1555   1555  2.03  
SSBOND  16 CYS F   54    CYS F  310                          1555   1555  2.03  
SSBOND  17 CYS F   57    CYS F   65                          1555   1555  2.03  
SSBOND  18 CYS F  113    CYS F  295                          1555   1555  2.03  
CRYST1    1.000    1.000    1.000  90.00  90.00  90.00 P 1                      
ORIGX1      1.000000  0.000000  0.000000        0.00000                         
ORIGX2      0.000000  1.000000  0.000000        0.00000                         
ORIGX3      0.000000  0.000000  1.000000        0.00000                         
SCALE1      1.000000  0.000000  0.000000        0.00000                         
SCALE2      0.000000  1.000000  0.000000        0.00000                         
SCALE3      0.000000  0.000000  1.000000        0.00000                         
ATOM      1  N   PRO A  15     217.935 236.375 228.655  1.00 46.06           N  
ATOM      2  CA  PRO A  15     218.917 236.571 227.584  1.00 46.06           C  
ATOM      3  C   PRO A  15     218.314 237.233 226.349  1.00 46.06           C  
ATOM      4  O   PRO A  15     219.049 237.664 225.460  1.00 46.06           O  
ATOM      5  CB  PRO A  15     219.375 235.146 227.267  1.00 46.06           C  
ATOM      6  CG  PRO A  15     218.209 234.296 227.631  1.00 46.06           C  
ATOM      7  CD  PRO A  15     217.590 234.954 228.833  1.00 46.06           C  
ATOM      8  N   ALA A  16     216.985 237.311 226.301  1.00 42.26           N  
ATOM      9  CA  ALA A  16     216.283 237.911 225.175  1.00 42.26           C  
ATOM     10  C   ALA A  16     215.799 239.326 225.441  1.00 42.26           C  
ATOM     11  O   ALA A  16     215.806 240.148 224.523  1.00 42.26           O  
ATOM     12  CB  ALA A  16     215.081 237.046 224.775  1.00 42.26           C  
ATOM     13  N   TYR A  17     215.384 239.632 226.667  1.00 35.24           N  
ATOM     14  CA  TYR A  17     214.883 240.954 227.011  1.00 35.24           C  
ATOM     15  C   TYR A  17     215.922 241.819 227.710  1.00 35.24           C  
ATOM     16  O   TYR A  17     215.577 242.899 228.199  1.00 35.24           O  
ATOM     17  CB  TYR A  17     213.639 240.831 227.896  1.00 35.24           C  
ATOM     18  CG  TYR A  17     212.610 239.855 227.372  1.00 35.24           C  
ATOM     19  CD1 TYR A  17     212.327 239.771 226.015  1.00 35.24           C  
ATOM     20  CD2 TYR A  17     211.928 239.008 228.236  1.00 35.24           C  
ATOM     21  CE1 TYR A  17     211.390 238.876 225.534  1.00 35.24           C  
ATOM     22  CE2 TYR A  17     210.990 238.111 227.765  1.00 35.24           C  
ATOM     23  CZ  TYR A  17     210.725 238.048 226.414  1.00 35.24           C  
ATOM     24  OH  TYR A  17     209.791 237.155 225.943  1.00 35.24           O  
ATOM     25  N   ARG A  18     217.180 241.373 227.769  1.00 31.43           N  
ATOM     26  CA  ARG A  18     218.222 242.150 228.430  1.00 31.43           C  
ATOM     27  C   ARG A  18     218.466 243.490 227.752  1.00 31.43           C  
ATOM     28  O   ARG A  18     219.044 244.389 228.372  1.00 31.43           O  
ATOM     29  CB  ARG A  18     219.522 241.348 228.483  1.00 31.43           C  
ATOM     30  CG  ARG A  18     219.953 240.769 227.148  1.00 31.43           C  
ATOM     31  CD  ARG A  18     221.245 239.981 227.285  1.00 31.43           C  
ATOM     32  NE  ARG A  18     221.508 239.151 226.116  1.00 31.43           N  
ATOM     33  CZ  ARG A  18     222.174 239.554 225.043  1.00 31.43           C  
ATOM     34  NH1 ARG A  18     222.661 240.781 224.952  1.00 31.43           N  
ATOM     35  NH2 ARG A  18     222.357 238.705 224.036  1.00 31.43           N  
ATOM     36  N   ILE A  19     218.050 243.641 226.493  1.00 22.53           N  
ATOM     37  CA  ILE A  19     218.179 244.926 225.816  1.00 22.53           C  
ATOM     38  C   ILE A  19     217.269 245.964 226.458  1.00 22.53           C  
ATOM     39  O   ILE A  19     217.618 247.148 226.533  1.00 22.53           O  
ATOM     40  CB  ILE A  19     217.890 244.771 224.312  1.00 22.53           C  
ATOM     41  CG1 ILE A  19     218.743 243.652 223.712  1.00 22.53           C  
ATOM     42  CG2 ILE A  19     218.171 246.064 223.578  1.00 22.53           C  
ATOM     43  CD1 ILE A  19     218.014 242.336 223.557  1.00 22.53           C  
ATOM     44  N   LEU A  20     216.101 245.548 226.940  1.00 22.42           N  
ATOM     45  CA  LEU A  20     215.136 246.457 227.539  1.00 22.42           C  
ATOM     46  C   LEU A  20     215.442 246.781 228.994  1.00 22.42           C  
ATOM     47  O   LEU A  20     214.716 247.573 229.602  1.00 22.42           O  
ATOM     48  CB  LEU A  20     213.725 245.870 227.437  1.00 22.42           C  
ATOM     49  CG  LEU A  20     213.155 245.692 226.031  1.00 22.42           C  
ATOM     50  CD1 LEU A  20     211.780 245.052 226.100  1.00 22.42           C  
ATOM     51  CD2 LEU A  20     213.092 247.026 225.307  1.00 22.42           C  
ATOM     52  N   LYS A  21     216.488 246.191 229.569  1.00 16.44           N  
ATOM     53  CA  LYS A  21     216.837 246.455 230.955  1.00 16.44           C  
ATOM     54  C   LYS A  21     218.027 247.398 231.003  1.00 16.44           C  
ATOM     55  O   LYS A  21     219.144 246.986 230.659  1.00 16.44           O  
ATOM     56  CB  LYS A  21     217.160 245.155 231.687  1.00 16.44           C  
ATOM     57  CG  LYS A  21     216.005 244.178 231.751  1.00 16.44           C  
ATOM     58  CD  LYS A  21     216.410 242.902 232.466  1.00 16.44           C  
ATOM     59  CE  LYS A  21     215.270 241.902 232.494  1.00 16.44           C  
ATOM     60  NZ  LYS A  21     215.667 240.633 233.162  1.00 16.44           N  
ATOM     61  N   PRO A  22     217.849 248.653 231.408  1.00  9.77           N  
ATOM     62  CA  PRO A  22     219.002 249.547 231.569  1.00  9.77           C  
ATOM     63  C   PRO A  22     219.848 249.155 232.768  1.00  9.77           C  
ATOM     64  O   PRO A  22     219.586 248.129 233.403  1.00  9.77           O  
ATOM     65  CB  PRO A  22     218.358 250.926 231.756  1.00  9.77           C  
ATOM     66  CG  PRO A  22     216.953 250.773 231.269  1.00  9.77           C  
ATOM     67  CD  PRO A  22     216.576 249.367 231.578  1.00  9.77           C  
ATOM     68  N   TRP A  23     220.870 249.952 233.085  1.00  8.34           N  
ATOM     69  CA  TRP A  23     221.714 249.619 234.227  1.00  8.34           C  
ATOM     70  C   TRP A  23     220.925 249.664 235.528  1.00  8.34           C  
ATOM     71  O   TRP A  23     221.168 248.859 236.435  1.00  8.34           O  
ATOM     72  CB  TRP A  23     222.924 250.551 234.291  1.00  8.34           C  
ATOM     73  CG  TRP A  23     222.596 251.996 234.470  1.00  8.34           C  
ATOM     74  CD1 TRP A  23     222.450 252.927 233.488  1.00  8.34           C  
ATOM     75  CD2 TRP A  23     222.390 252.684 235.709  1.00  8.34           C  
ATOM     76  NE1 TRP A  23     222.160 254.151 234.036  1.00  8.34           N  
ATOM     77  CE2 TRP A  23     222.117 254.028 235.399  1.00  8.34           C  
ATOM     78  CE3 TRP A  23     222.406 252.292 237.051  1.00  8.34           C  
ATOM     79  CZ2 TRP A  23     221.862 254.982 236.380  1.00  8.34           C  
ATOM     80  CZ3 TRP A  23     222.152 253.242 238.023  1.00  8.34           C  
ATOM     81  CH2 TRP A  23     221.883 254.570 237.683  1.00  8.34           C  
ATOM     82  N   TRP A  24     219.966 250.584 235.640  1.00 10.87           N  
ATOM     83  CA  TRP A  24     219.182 250.646 236.866  1.00 10.87           C  
ATOM     84  C   TRP A  24     218.303 249.414 237.038  1.00 10.87           C  
ATOM     85  O   TRP A  24     218.118 248.947 238.165  1.00 10.87           O  
ATOM     86  CB  TRP A  24     218.348 251.928 236.908  1.00 10.87           C  
ATOM     87  CG  TRP A  24     217.503 252.202 235.713  1.00 10.87           C  
ATOM     88  CD1 TRP A  24     216.338 251.585 235.372  1.00 10.87           C  
ATOM     89  CD2 TRP A  24     217.733 253.204 234.718  1.00 10.87           C  
ATOM     90  NE1 TRP A  24     215.838 252.125 234.213  1.00 10.87           N  
ATOM     91  CE2 TRP A  24     216.677 253.123 233.793  1.00 10.87           C  
ATOM     92  CE3 TRP A  24     218.736 254.153 234.515  1.00 10.87           C  
ATOM     93  CZ2 TRP A  24     216.596 253.954 232.683  1.00 10.87           C  
ATOM     94  CZ3 TRP A  24     218.653 254.977 233.413  1.00 10.87           C  
ATOM     95  CH2 TRP A  24     217.592 254.873 232.512  1.00 10.87           C  
ATOM     96  N   ASP A  25     217.780 248.851 235.947  1.00 11.90           N  
ATOM     97  CA  ASP A  25     216.935 247.668 236.078  1.00 11.90           C  
ATOM     98  C   ASP A  25     217.733 246.454 236.540  1.00 11.90           C  
ATOM     99  O   ASP A  25     217.285 245.714 237.423  1.00 11.90           O  
ATOM    100  CB  ASP A  25     216.223 247.377 234.761  1.00 11.90           C  
ATOM    101  CG  ASP A  25     214.981 248.222 234.577  1.00 11.90           C  
ATOM    102  OD1 ASP A  25     214.676 249.030 235.478  1.00 11.90           O  
ATOM    103  OD2 ASP A  25     214.307 248.074 233.536  1.00 11.90           O  
ATOM    104  N   VAL A  26     218.918 246.230 235.967  1.00 10.76           N  
ATOM    105  CA  VAL A  26     219.729 245.097 236.404  1.00 10.76           C  
ATOM    106  C   VAL A  26     220.240 245.322 237.823  1.00 10.76           C  
ATOM    107  O   VAL A  26     220.337 244.378 238.620  1.00 10.76           O  
ATOM    108  CB  VAL A  26     220.877 244.829 235.412  1.00 10.76           C  
ATOM    109  CG1 VAL A  26     220.324 244.313 234.097  1.00 10.76           C  
ATOM    110  CG2 VAL A  26     221.700 246.076 235.180  1.00 10.76           C  
ATOM    111  N   PHE A  27     220.568 246.571 238.167  1.00  7.13           N  
ATOM    112  CA  PHE A  27     220.974 246.870 239.536  1.00  7.13           C  
ATOM    113  C   PHE A  27     219.858 246.539 240.516  1.00  7.13           C  
ATOM    114  O   PHE A  27     220.098 245.919 241.556  1.00  7.13           O  
ATOM    115  CB  PHE A  27     221.373 248.338 239.667  1.00  7.13           C  
ATOM    116  CG  PHE A  27     222.714 248.665 239.080  1.00  7.13           C  
ATOM    117  CD1 PHE A  27     223.403 247.743 238.310  1.00  7.13           C  
ATOM    118  CD2 PHE A  27     223.290 249.901 239.310  1.00  7.13           C  
ATOM    119  CE1 PHE A  27     224.634 248.054 237.773  1.00  7.13           C  
ATOM    120  CE2 PHE A  27     224.521 250.216 238.779  1.00  7.13           C  
ATOM    121  CZ  PHE A  27     225.193 249.294 238.009  1.00  7.13           C  
ATOM    122  N   THR A  28     218.626 246.943 240.197  1.00  7.03           N  
ATOM    123  CA  THR A  28     217.504 246.636 241.075  1.00  7.03           C  
ATOM    124  C   THR A  28     217.255 245.137 241.146  1.00  7.03           C  
ATOM    125  O   THR A  28     216.897 244.616 242.206  1.00  7.03           O  
ATOM    126  CB  THR A  28     216.243 247.362 240.610  1.00  7.03           C  
ATOM    127  OG1 THR A  28     216.038 247.126 239.213  1.00  7.03           O  
ATOM    128  CG2 THR A  28     216.362 248.852 240.865  1.00  7.03           C  
ATOM    129  N   ASP A  29     217.438 244.425 240.033  1.00  8.64           N  
ATOM    130  CA  ASP A  29     217.254 242.976 240.053  1.00  8.64           C  
ATOM    131  C   ASP A  29     218.255 242.304 240.987  1.00  8.64           C  
ATOM    132  O   ASP A  29     217.887 241.430 241.783  1.00  8.64           O  
ATOM    133  CB  ASP A  29     217.376 242.412 238.639  1.00  8.64           C  
ATOM    134  CG  ASP A  29     216.887 240.982 238.537  1.00  8.64           C  
ATOM    135  OD1 ASP A  29     216.308 240.475 239.522  1.00  8.64           O  
ATOM    136  OD2 ASP A  29     217.082 240.364 237.469  1.00  8.64           O  
ATOM    137  N   TYR A  30     219.523 242.711 240.921  1.00  4.41           N  
ATOM    138  CA  TYR A  30     220.521 242.104 241.799  1.00  4.41           C  
ATOM    139  C   TYR A  30     220.312 242.516 243.254  1.00  4.41           C  
ATOM    140  O   TYR A  30     220.497 241.702 244.170  1.00  4.41           O  
ATOM    141  CB  TYR A  30     221.929 242.456 241.322  1.00  4.41           C  
ATOM    142  CG  TYR A  30     222.383 241.590 240.172  1.00  4.41           C  
ATOM    143  CD1 TYR A  30     222.641 240.242 240.361  1.00  4.41           C  
ATOM    144  CD2 TYR A  30     222.543 242.114 238.900  1.00  4.41           C  
ATOM    145  CE1 TYR A  30     223.046 239.441 239.320  1.00  4.41           C  
ATOM    146  CE2 TYR A  30     222.950 241.319 237.850  1.00  4.41           C  
ATOM    147  CZ  TYR A  30     223.201 239.984 238.067  1.00  4.41           C  
ATOM    148  OH  TYR A  30     223.608 239.183 237.027  1.00  4.41           O  
ATOM    149  N   ILE A  31     219.919 243.769 243.488  1.00  3.71           N  
ATOM    150  CA  ILE A  31     219.611 244.205 244.846  1.00  3.71           C  
ATOM    151  C   ILE A  31     218.449 243.397 245.409  1.00  3.71           C  
ATOM    152  O   ILE A  31     218.458 243.004 246.580  1.00  3.71           O  
ATOM    153  CB  ILE A  31     219.321 245.717 244.870  1.00  3.71           C  
ATOM    154  CG1 ILE A  31     220.592 246.510 244.571  1.00  3.71           C  
ATOM    155  CG2 ILE A  31     218.766 246.133 246.211  1.00  3.71           C  
ATOM    156  CD1 ILE A  31     221.739 246.185 245.491  1.00  3.71           C  
ATOM    157  N   SER A  32     217.439 243.124 244.582  1.00  3.98           N  
ATOM    158  CA  SER A  32     216.317 242.303 245.021  1.00  3.98           C  
ATOM    159  C   SER A  32     216.740 240.866 245.287  1.00  3.98           C  
ATOM    160  O   SER A  32     216.206 240.227 246.197  1.00  3.98           O  
ATOM    161  CB  SER A  32     215.202 242.342 243.980  1.00  3.98           C  
ATOM    162  OG  SER A  32     214.753 243.667 243.767  1.00  3.98           O  
ATOM    163  N   ILE A  33     217.681 240.336 244.505  1.00  5.04           N  
ATOM    164  CA  ILE A  33     218.196 238.996 244.785  1.00  5.04           C  
ATOM    165  C   ILE A  33     218.877 238.962 246.149  1.00  5.04           C  
ATOM    166  O   ILE A  33     218.691 238.024 246.937  1.00  5.04           O  
ATOM    167  CB  ILE A  33     219.146 238.541 243.663  1.00  5.04           C  
ATOM    168  CG1 ILE A  33     218.361 238.266 242.381  1.00  5.04           C  
ATOM    169  CG2 ILE A  33     219.922 237.305 244.085  1.00  5.04           C  
ATOM    170  CD1 ILE A  33     217.333 237.168 242.523  1.00  5.04           C  
ATOM    171  N   VAL A  34     219.675 239.987 246.453  1.00  3.44           N  
ATOM    172  CA  VAL A  34     220.341 240.035 247.754  1.00  3.44           C  
ATOM    173  C   VAL A  34     219.318 240.205 248.875  1.00  3.44           C  
ATOM    174  O   VAL A  34     219.474 239.644 249.967  1.00  3.44           O  
ATOM    175  CB  VAL A  34     221.405 241.146 247.775  1.00  3.44           C  
ATOM    176  CG1 VAL A  34     222.134 241.150 249.101  1.00  3.44           C  
ATOM    177  CG2 VAL A  34     222.395 240.944 246.647  1.00  3.44           C  
ATOM    178  N   MET A  35     218.260 240.980 248.627  1.00  2.69           N  
ATOM    179  CA  MET A  35     217.189 241.113 249.613  1.00  2.69           C  
ATOM    180  C   MET A  35     216.498 239.778 249.859  1.00  2.69           C  
ATOM    181  O   MET A  35     216.135 239.458 250.996  1.00  2.69           O  
ATOM    182  CB  MET A  35     216.168 242.152 249.154  1.00  2.69           C  
ATOM    183  CG  MET A  35     216.659 243.583 249.171  1.00  2.69           C  
ATOM    184  SD  MET A  35     215.386 244.706 248.567  1.00  2.69           S  
ATOM    185  CE  MET A  35     216.211 246.281 248.730  1.00  2.69           C  
ATOM    186  N   LEU A  36     216.284 238.999 248.799  1.00  2.94           N  
ATOM    187  CA  LEU A  36     215.723 237.662 248.959  1.00  2.94           C  
ATOM    188  C   LEU A  36     216.639 236.781 249.795  1.00  2.94           C  
ATOM    189  O   LEU A  36     216.170 236.017 250.646  1.00  2.94           O  
ATOM    190  CB  LEU A  36     215.482 237.023 247.593  1.00  2.94           C  
ATOM    191  CG  LEU A  36     214.152 237.312 246.903  1.00  2.94           C  
ATOM    192  CD1 LEU A  36     214.177 236.762 245.491  1.00  2.94           C  
ATOM    193  CD2 LEU A  36     213.011 236.700 247.692  1.00  2.94           C  
ATOM    194  N   MET A  37     217.949 236.862 249.554  1.00  2.92           N  
ATOM    195  CA  MET A  37     218.884 236.083 250.362  1.00  2.92           C  
ATOM    196  C   MET A  37     218.816 236.494 251.827  1.00  2.92           C  
ATOM    197  O   MET A  37     218.823 235.639 252.720  1.00  2.92           O  
ATOM    198  CB  MET A  37     220.309 236.237 249.831  1.00  2.92           C  
ATOM    199  CG  MET A  37     220.529 235.656 248.446  1.00  2.92           C  
ATOM    200  SD  MET A  37     222.279 235.450 248.060  1.00  2.92           S  
ATOM    201  CE  MET A  37     222.923 237.050 248.531  1.00  2.92           C  
ATOM    202  N   ILE A  38     218.744 237.801 252.091  1.00  1.80           N  
ATOM    203  CA  ILE A  38     218.635 238.284 253.467  1.00  1.80           C  
ATOM    204  C   ILE A  38     217.357 237.765 254.111  1.00  1.80           C  
ATOM    205  O   ILE A  38     217.357 237.320 255.263  1.00  1.80           O  
ATOM    206  CB  ILE A  38     218.690 239.820 253.508  1.00  1.80           C  
ATOM    207  CG1 ILE A  38     220.071 240.326 253.110  1.00  1.80           C  
ATOM    208  CG2 ILE A  38     218.320 240.333 254.886  1.00  1.80           C  
ATOM    209  CD1 ILE A  38     220.152 241.826 253.067  1.00  1.80           C  
ATOM    210  N   ALA A  39     216.244 237.828 253.379  1.00  1.82           N  
ATOM    211  CA  ALA A  39     214.971 237.371 253.925  1.00  1.82           C  
ATOM    212  C   ALA A  39     215.008 235.883 254.241  1.00  1.82           C  
ATOM    213  O   ALA A  39     214.548 235.458 255.306  1.00  1.82           O  
ATOM    214  CB  ALA A  39     213.837 237.682 252.952  1.00  1.82           C  
ATOM    215  N   VAL A  40     215.556 235.075 253.332  1.00  1.95           N  
ATOM    216  CA  VAL A  40     215.623 233.636 253.567  1.00  1.95           C  
ATOM    217  C   VAL A  40     216.527 233.327 254.753  1.00  1.95           C  
ATOM    218  O   VAL A  40     216.190 232.495 255.605  1.00  1.95           O  
ATOM    219  CB  VAL A  40     216.088 232.907 252.294  1.00  1.95           C  
ATOM    220  CG1 VAL A  40     216.327 231.437 252.585  1.00  1.95           C  
ATOM    221  CG2 VAL A  40     215.056 233.060 251.194  1.00  1.95           C  
ATOM    222  N   PHE A  41     217.686 233.986 254.829  1.00  1.65           N  
ATOM    223  CA  PHE A  41     218.604 233.741 255.935  1.00  1.65           C  
ATOM    224  C   PHE A  41     217.978 234.134 257.266  1.00  1.65           C  
ATOM    225  O   PHE A  41     218.065 233.390 258.246  1.00  1.65           O  
ATOM    226  CB  PHE A  41     219.913 234.496 255.709  1.00  1.65           C  
ATOM    227  CG  PHE A  41     220.917 234.306 256.805  1.00  1.65           C  
ATOM    228  CD1 PHE A  41     221.505 233.073 257.014  1.00  1.65           C  
ATOM    229  CD2 PHE A  41     221.281 235.361 257.622  1.00  1.65           C  
ATOM    230  CE1 PHE A  41     222.431 232.894 258.018  1.00  1.65           C  
ATOM    231  CE2 PHE A  41     222.207 235.188 258.628  1.00  1.65           C  
ATOM    232  CZ  PHE A  41     222.781 233.953 258.826  1.00  1.65           C  
ATOM    233  N   GLY A  42     217.325 235.295 257.315  1.00  1.60           N  
ATOM    234  CA  GLY A  42     216.670 235.708 258.544  1.00  1.60           C  
ATOM    235  C   GLY A  42     215.537 234.782 258.940  1.00  1.60           C  
ATOM    236  O   GLY A  42     215.369 234.462 260.118  1.00  1.60           O  
ATOM    237  N   GLY A  43     214.748 234.334 257.961  1.00  1.32           N  
ATOM    238  CA  GLY A  43     213.651 233.434 258.270  1.00  1.32           C  
ATOM    239  C   GLY A  43     214.131 232.104 258.813  1.00  1.32           C  
ATOM    240  O   GLY A  43     213.613 231.606 259.816  1.00  1.32           O  
ATOM    241  N   THR A  44     215.137 231.512 258.163  1.00  1.22           N  
ATOM    242  CA  THR A  44     215.644 230.233 258.648  1.00  1.22           C  
ATOM    243  C   THR A  44     216.375 230.392 259.973  1.00  1.22           C  
ATOM    244  O   THR A  44     216.339 229.483 260.808  1.00  1.22           O  
ATOM    245  CB  THR A  44     216.551 229.575 257.604  1.00  1.22           C  
ATOM    246  OG1 THR A  44     216.929 228.270 258.057  1.00  1.22           O  
ATOM    247  CG2 THR A  44     217.805 230.391 257.367  1.00  1.22           C  
ATOM    248  N   LEU A  45     217.018 231.539 260.198  1.00  1.63           N  
ATOM    249  CA  LEU A  45     217.661 231.791 261.480  1.00  1.63           C  
ATOM    250  C   LEU A  45     216.635 231.891 262.597  1.00  1.63           C  
ATOM    251  O   LEU A  45     216.816 231.306 263.669  1.00  1.63           O  
ATOM    252  CB  LEU A  45     218.479 233.073 261.391  1.00  1.63           C  
ATOM    253  CG  LEU A  45     219.671 233.226 262.321  1.00  1.63           C  
ATOM    254  CD1 LEU A  45     220.728 232.212 261.967  1.00  1.63           C  
ATOM    255  CD2 LEU A  45     220.208 234.631 262.197  1.00  1.63           C  
ATOM    256  N   GLN A  46     215.552 232.634 262.365  1.00  1.78           N  
ATOM    257  CA  GLN A  46     214.522 232.780 263.386  1.00  1.78           C  
ATOM    258  C   GLN A  46     213.805 231.463 263.648  1.00  1.78           C  
ATOM    259  O   GLN A  46     213.530 231.119 264.803  1.00  1.78           O  
ATOM    260  CB  GLN A  46     213.528 233.859 262.972  1.00  1.78           C  
ATOM    261  CG  GLN A  46     212.341 233.979 263.890  1.00  1.78           C  
ATOM    262  CD  GLN A  46     211.595 235.269 263.679  1.00  1.78           C  
ATOM    263  OE1 GLN A  46     212.059 236.152 262.962  1.00  1.78           O  
ATOM    264  NE2 GLN A  46     210.430 235.391 264.303  1.00  1.78           N  
ATOM    265  N   VAL A  47     213.487 230.713 262.592  1.00  1.12           N  
ATOM    266  CA  VAL A  47     212.800 229.440 262.777  1.00  1.12           C  
ATOM    267  C   VAL A  47     213.697 228.440 263.496  1.00  1.12           C  
ATOM    268  O   VAL A  47     213.257 227.744 264.418  1.00  1.12           O  
ATOM    269  CB  VAL A  47     212.314 228.897 261.422  1.00  1.12           C  
ATOM    270  CG1 VAL A  47     211.860 227.461 261.564  1.00  1.12           C  
ATOM    271  CG2 VAL A  47     211.186 229.759 260.884  1.00  1.12           C  
ATOM    272  N   THR A  48     214.967 228.352 263.092  1.00  1.62           N  
ATOM    273  CA  THR A  48     215.869 227.381 263.700  1.00  1.62           C  
ATOM    274  C   THR A  48     216.113 227.691 265.172  1.00  1.62           C  
ATOM    275  O   THR A  48     216.075 226.787 266.014  1.00  1.62           O  
ATOM    276  CB  THR A  48     217.188 227.340 262.931  1.00  1.62           C  
ATOM    277  OG1 THR A  48     216.916 227.340 261.526  1.00  1.62           O  
ATOM    278  CG2 THR A  48     217.963 226.080 263.277  1.00  1.62           C  
ATOM    279  N   GLN A  49     216.364 228.955 265.505  1.00  2.39           N  
ATOM    280  CA  GLN A  49     216.477 229.355 266.907  1.00  2.39           C  
ATOM    281  C   GLN A  49     216.216 230.847 267.020  1.00  2.39           C  
ATOM    282  O   GLN A  49     216.916 231.652 266.402  1.00  2.39           O  
ATOM    283  CB  GLN A  49     217.852 228.988 267.491  1.00  2.39           C  
ATOM    284  CG  GLN A  49     219.058 229.708 266.895  1.00  2.39           C  
ATOM    285  CD  GLN A  49     219.529 229.096 265.598  1.00  2.39           C  
ATOM    286  OE1 GLN A  49     219.467 227.883 265.414  1.00  2.39           O  
ATOM    287  NE2 GLN A  49     220.010 229.934 264.689  1.00  2.39           N  
ATOM    288  N   ASP A  50     215.194 231.215 267.783  1.00  5.75           N  
ATOM    289  CA  ASP A  50     214.941 232.606 268.135  1.00  5.75           C  
ATOM    290  C   ASP A  50     214.567 232.693 269.604  1.00  5.75           C  
ATOM    291  O   ASP A  50     213.718 233.494 270.006  1.00  5.75           O  
ATOM    292  CB  ASP A  50     213.854 233.218 267.254  1.00  5.75           C  
ATOM    293  CG  ASP A  50     213.850 234.732 267.305  1.00  5.75           C  
ATOM    294  OD1 ASP A  50     214.830 235.309 267.816  1.00  5.75           O  
ATOM    295  OD2 ASP A  50     212.865 235.344 266.845  1.00  5.75           O  
ATOM    296  N   LYS A  51     215.198 231.859 270.421  1.00  7.58           N  
ATOM    297  CA  LYS A  51     214.833 231.753 271.823  1.00  7.58           C  
ATOM    298  C   LYS A  51     215.167 233.032 272.578  1.00  7.58           C  
ATOM    299  O   LYS A  51     216.057 233.796 272.198  1.00  7.58           O  
ATOM    300  CB  LYS A  51     215.554 230.573 272.470  1.00  7.58           C  
ATOM    301  CG  LYS A  51     217.067 230.701 272.470  1.00  7.58           C  
ATOM    302  CD  LYS A  51     217.710 229.640 273.341  1.00  7.58           C  
ATOM    303  CE  LYS A  51     219.218 229.809 273.390  1.00  7.58           C  
ATOM    304  NZ  LYS A  51     219.845 229.616 272.055  1.00  7.58           N  
ATOM    305  N   MET A  52     214.422 233.263 273.650  1.00  3.72           N  
ATOM    306  CA  MET A  52     214.739 234.273 274.643  1.00  3.72           C  
ATOM    307  C   MET A  52     215.274 233.585 275.891  1.00  3.72           C  
ATOM    308  O   MET A  52     214.895 232.454 276.204  1.00  3.72           O  
ATOM    309  CB  MET A  52     213.504 235.100 274.992  1.00  3.72           C  
ATOM    310  CG  MET A  52     213.605 236.558 274.626  1.00  3.72           C  
ATOM    311  SD  MET A  52     212.110 237.439 275.090  1.00  3.72           S  
ATOM    312  CE  MET A  52     212.560 239.108 274.658  1.00  3.72           C  
ATOM    313  N   ILE A  53     216.170 234.267 276.596  1.00  2.81           N  
ATOM    314  CA  ILE A  53     216.791 233.737 277.809  1.00  2.81           C  
ATOM    315  C   ILE A  53     216.525 234.758 278.911  1.00  2.81           C  
ATOM    316  O   ILE A  53     217.223 235.769 279.024  1.00  2.81           O  
ATOM    317  CB  ILE A  53     218.290 233.476 277.641  1.00  2.81           C  
ATOM    318  CG1 ILE A  53     218.544 232.643 276.386  1.00  2.81           C  
ATOM    319  CG2 ILE A  53     218.834 232.759 278.855  1.00  2.81           C  
ATOM    320  CD1 ILE A  53     219.999 232.352 276.132  1.00  2.81           C  
ATOM    321  N   CYS A  54     215.516 234.494 279.735  1.00 12.06           N  
ATOM    322  CA  CYS A  54     215.020 235.457 280.708  1.00 12.06           C  
ATOM    323  C   CYS A  54     215.329 234.993 282.124  1.00 12.06           C  
ATOM    324  O   CYS A  54     214.945 233.887 282.517  1.00 12.06           O  
ATOM    325  CB  CYS A  54     213.514 235.657 280.544  1.00 12.06           C  
ATOM    326  SG  CYS A  54     213.001 236.161 278.894  1.00 12.06           S  
ATOM    327  N   LEU A  55     216.011 235.847 282.888  1.00 31.17           N  
ATOM    328  CA  LEU A  55     216.240 235.662 284.309  1.00 31.17           C  
ATOM    329  C   LEU A  55     215.397 236.649 285.106  1.00 31.17           C  
ATOM    330  O   LEU A  55     215.406 237.848 284.811  1.00 31.17           O  
ATOM    331  CB  LEU A  55     217.714 235.856 284.676  1.00 31.17           C  
ATOM    332  CG  LEU A  55     218.679 234.736 284.303  1.00 31.17           C  
ATOM    333  CD1 LEU A  55     220.051 235.034 284.867  1.00 31.17           C  
ATOM    334  CD2 LEU A  55     218.166 233.409 284.817  1.00 31.17           C  
ATOM    335  N   PRO A  56     214.662 236.181 286.108  1.00 31.17           N  
ATOM    336  CA  PRO A  56     213.785 237.083 286.861  1.00 31.17           C  
ATOM    337  C   PRO A  56     214.561 238.117 287.661  1.00 31.17           C  
ATOM    338  O   PRO A  56     215.682 237.880 288.113  1.00 31.17           O  
ATOM    339  CB  PRO A  56     213.013 236.135 287.783  1.00 31.17           C  
ATOM    340  CG  PRO A  56     213.863 234.934 287.889  1.00 31.17           C  
ATOM    341  CD  PRO A  56     214.573 234.793 286.584  1.00 31.17           C  
ATOM    342  N   CYS A  57     213.942 239.282 287.827  1.00 16.52           N  
ATOM    343  CA  CYS A  57     214.481 240.349 288.659  1.00 16.52           C  
ATOM    344  C   CYS A  57     213.997 240.136 290.087  1.00 16.52           C  
ATOM    345  O   CYS A  57     212.787 240.080 290.331  1.00 16.52           O  
ATOM    346  CB  CYS A  57     214.031 241.724 288.162  1.00 16.52           C  
ATOM    347  SG  CYS A  57     214.398 242.193 286.450  1.00 16.52           S  
ATOM    348  N   LYS A  58     214.933 240.014 291.030  1.00 10.82           N  
ATOM    349  CA  LYS A  58     214.531 239.906 292.427  1.00 10.82           C  
ATOM    350  C   LYS A  58     214.129 241.257 293.006  1.00 10.82           C  
ATOM    351  O   LYS A  58     213.176 241.335 293.787  1.00 10.82           O  
ATOM    352  CB  LYS A  58     215.649 239.285 293.261  1.00 10.82           C  
ATOM    353  CG  LYS A  58     215.978 237.856 292.881  1.00 10.82           C  
ATOM    354  CD  LYS A  58     216.843 237.189 293.930  1.00 10.82           C  
ATOM    355  CE  LYS A  58     216.037 236.829 295.161  1.00 10.82           C  
ATOM    356  NZ  LYS A  58     214.996 235.814 294.851  1.00 10.82           N  
ATOM    357  N   TRP A  59     214.833 242.325 292.641  1.00 19.85           N  
ATOM    358  CA  TRP A  59     214.539 243.668 293.126  1.00 19.85           C  
ATOM    359  C   TRP A  59     214.165 244.536 291.935  1.00 19.85           C  
ATOM    360  O   TRP A  59     215.025 244.865 291.113  1.00 19.85           O  
ATOM    361  CB  TRP A  59     215.738 244.259 293.870  1.00 19.85           C  
ATOM    362  CG  TRP A  59     216.382 243.289 294.807  1.00 19.85           C  
ATOM    363  CD1 TRP A  59     216.042 243.055 296.106  1.00 19.85           C  
ATOM    364  CD2 TRP A  59     217.478 242.414 294.515  1.00 19.85           C  
ATOM    365  NE1 TRP A  59     216.859 242.089 296.642  1.00 19.85           N  
ATOM    366  CE2 TRP A  59     217.749 241.679 295.685  1.00 19.85           C  
ATOM    367  CE3 TRP A  59     218.255 242.180 293.377  1.00 19.85           C  
ATOM    368  CZ2 TRP A  59     218.763 240.729 295.750  1.00 19.85           C  
ATOM    369  CZ3 TRP A  59     219.261 241.236 293.443  1.00 19.85           C  
ATOM    370  CH2 TRP A  59     219.507 240.522 294.621  1.00 19.85           C  
ATOM    371  N   VAL A  60     212.893 244.916 291.853  1.00 21.61           N  
ATOM    372  CA  VAL A  60     212.358 245.648 290.712  1.00 21.61           C  
ATOM    373  C   VAL A  60     212.073 247.082 291.131  1.00 21.61           C  
ATOM    374  O   VAL A  60     211.787 247.354 292.303  1.00 21.61           O  
ATOM    375  CB  VAL A  60     211.084 244.980 290.154  1.00 21.61           C  
ATOM    376  CG1 VAL A  60     211.338 243.513 289.878  1.00 21.61           C  
ATOM    377  CG2 VAL A  60     209.921 245.146 291.117  1.00 21.61           C  
ATOM    378  N   THR A  61     212.176 248.000 290.173  1.00 32.22           N  
ATOM    379  CA  THR A  61     211.803 249.395 290.377  1.00 32.22           C  
ATOM    380  C   THR A  61     211.211 249.927 289.081  1.00 32.22           C  
ATOM    381  O   THR A  61     211.922 250.055 288.080  1.00 32.22           O  
ATOM    382  CB  THR A  61     213.003 250.243 290.817  1.00 32.22           C  
ATOM    383  OG1 THR A  61     212.746 251.625 290.534  1.00 32.22           O  
ATOM    384  CG2 THR A  61     214.272 249.803 290.106  1.00 32.22           C  
ATOM    385  N   LYS A  62     209.913 250.229 289.106  1.00 41.45           N  
ATOM    386  CA  LYS A  62     209.182 250.704 287.930  1.00 41.45           C  
ATOM    387  C   LYS A  62     209.324 249.731 286.760  1.00 41.45           C  
ATOM    388  O   LYS A  62     209.743 250.095 285.659  1.00 41.45           O  
ATOM    389  CB  LYS A  62     209.627 252.114 287.537  1.00 41.45           C  
ATOM    390  CG  LYS A  62     208.999 253.219 288.378  1.00 41.45           C  
ATOM    391  CD  LYS A  62     209.407 254.600 287.886  1.00 41.45           C  
ATOM    392  CE  LYS A  62     210.826 254.946 288.304  1.00 41.45           C  
ATOM    393  NZ  LYS A  62     210.939 255.120 289.779  1.00 41.45           N  
ATOM    394  N   ASP A  63     208.973 248.469 287.021  1.00 37.08           N  
ATOM    395  CA  ASP A  63     208.924 247.420 285.999  1.00 37.08           C  
ATOM    396  C   ASP A  63     210.277 247.219 285.318  1.00 37.08           C  
ATOM    397  O   ASP A  63     210.355 246.993 284.109  1.00 37.08           O  
ATOM    398  CB  ASP A  63     207.835 247.713 284.965  1.00 37.08           C  
ATOM    399  CG  ASP A  63     206.466 247.880 285.594  1.00 37.08           C  
ATOM    400  OD1 ASP A  63     206.363 247.763 286.834  1.00 37.08           O  
ATOM    401  OD2 ASP A  63     205.493 248.128 284.851  1.00 37.08           O  
ATOM    402  N   SER A  64     211.350 247.297 286.103  1.00 37.55           N  
ATOM    403  CA  SER A  64     212.697 247.007 285.623  1.00 37.55           C  
ATOM    404  C   SER A  64     213.612 246.895 286.830  1.00 37.55           C  
ATOM    405  O   SER A  64     213.585 247.767 287.703  1.00 37.55           O  
ATOM    406  CB  SER A  64     213.200 248.096 284.669  1.00 37.55           C  
ATOM    407  OG  SER A  64     213.197 249.366 285.297  1.00 37.55           O  
ATOM    408  N   CYS A  65     214.415 245.834 286.887  1.00 31.48           N  
ATOM    409  CA  CYS A  65     215.292 245.663 288.036  1.00 31.48           C  
ATOM    410  C   CYS A  65     216.427 246.677 288.005  1.00 31.48           C  
ATOM    411  O   CYS A  65     216.900 247.077 286.938  1.00 31.48           O  
ATOM    412  CB  CYS A  65     215.855 244.241 288.111  1.00 31.48           C  
ATOM    413  SG  CYS A  65     216.097 243.296 286.590  1.00 31.48           S  
ATOM    414  N   ASN A  66     216.860 247.093 289.193  1.00 38.75           N  
ATOM    415  CA  ASN A  66     217.847 248.151 289.352  1.00 38.75           C  
ATOM    416  C   ASN A  66     219.280 247.656 289.208  1.00 38.75           C  
ATOM    417  O   ASN A  66     220.206 248.472 289.253  1.00 38.75           O  
ATOM    418  CB  ASN A  66     217.670 248.829 290.715  1.00 38.75           C  
ATOM    419  CG  ASN A  66     218.264 250.222 290.756  1.00 38.75           C  
ATOM    420  OD1 ASN A  66     218.607 250.794 289.721  1.00 38.75           O  
ATOM    421  ND2 ASN A  66     218.381 250.781 291.956  1.00 38.75           N  
ATOM    422  N   ASP A  67     219.480 246.350 289.025  1.00 36.11           N  
ATOM    423  CA  ASP A  67     220.814 245.754 288.955  1.00 36.11           C  
ATOM    424  C   ASP A  67     221.631 246.092 290.201  1.00 36.11           C  
ATOM    425  O   ASP A  67     222.820 246.407 290.132  1.00 36.11           O  
ATOM    426  CB  ASP A  67     221.546 246.179 287.679  1.00 36.11           C  
ATOM    427  CG  ASP A  67     221.007 245.489 286.442  1.00 36.11           C  
ATOM    428  OD1 ASP A  67     220.028 244.722 286.565  1.00 36.11           O  
ATOM    429  OD2 ASP A  67     221.564 245.708 285.345  1.00 36.11           O  
ATOM    430  N   SER A  68     220.974 246.019 291.354  1.00 37.34           N  
ATOM    431  CA  SER A  68     221.627 246.266 292.632  1.00 37.34           C  
ATOM    432  C   SER A  68     221.849 244.959 293.387  1.00 37.34           C  
ATOM    433  O   SER A  68     222.789 244.216 293.101  1.00 37.34           O  
ATOM    434  CB  SER A  68     220.798 247.233 293.481  1.00 37.34           C  
ATOM    435  OG  SER A  68     221.372 247.408 294.764  1.00 37.34           O  
ATOM    436  N   THR A  92     232.285 234.671 302.230  1.00 37.81           N  
ATOM    437  CA  THR A  92     233.323 235.622 301.851  1.00 37.81           C  
ATOM    438  C   THR A  92     233.214 235.992 300.375  1.00 37.81           C  
ATOM    439  O   THR A  92     232.914 237.135 300.032  1.00 37.81           O  
ATOM    440  CB  THR A  92     234.733 235.061 302.129  1.00 37.81           C  
ATOM    441  OG1 THR A  92     234.855 234.732 303.518  1.00 37.81           O  
ATOM    442  CG2 THR A  92     235.798 236.083 301.760  1.00 37.81           C  
ATOM    443  N   GLY A  93     233.463 235.015 299.506  1.00 26.65           N  
ATOM    444  CA  GLY A  93     233.412 235.227 298.079  1.00 26.65           C  
ATOM    445  C   GLY A  93     231.996 235.249 297.544  1.00 26.65           C  
ATOM    446  O   GLY A  93     231.030 234.978 298.263  1.00 26.65           O  
ATOM    447  N   PRO A  94     231.848 235.575 296.262  1.00 15.31           N  
ATOM    448  CA  PRO A  94     230.513 235.608 295.659  1.00 15.31           C  
ATOM    449  C   PRO A  94     229.907 234.219 295.570  1.00 15.31           C  
ATOM    450  O   PRO A  94     230.611 233.207 295.529  1.00 15.31           O  
ATOM    451  CB  PRO A  94     230.772 236.187 294.265  1.00 15.31           C  
ATOM    452  CG  PRO A  94     232.168 235.791 293.966  1.00 15.31           C  
ATOM    453  CD  PRO A  94     232.901 235.867 295.276  1.00 15.31           C  
ATOM    454  N   THR A  95     228.578 234.180 295.549  1.00 11.09           N  
ATOM    455  CA  THR A  95     227.845 232.933 295.398  1.00 11.09           C  
ATOM    456  C   THR A  95     226.654 233.172 294.484  1.00 11.09           C  
ATOM    457  O   THR A  95     226.188 234.301 294.321  1.00 11.09           O  
ATOM    458  CB  THR A  95     227.383 232.377 296.752  1.00 11.09           C  
ATOM    459  OG1 THR A  95     226.782 231.090 296.563  1.00 11.09           O  
ATOM    460  CG2 THR A  95     226.375 233.314 297.398  1.00 11.09           C  
ATOM    461  N   GLY A  96     226.170 232.093 293.879  1.00 11.54           N  
ATOM    462  CA  GLY A  96     225.068 232.204 292.950  1.00 11.54           C  
ATOM    463  C   GLY A  96     223.781 232.629 293.625  1.00 11.54           C  
ATOM    464  O   GLY A  96     223.584 232.459 294.827  1.00 11.54           O  
ATOM    465  N   ILE A  97     222.888 233.199 292.825  1.00  5.86           N  
ATOM    466  CA  ILE A  97     221.602 233.686 293.304  1.00  5.86           C  
ATOM    467  C   ILE A  97     220.570 232.589 293.100  1.00  5.86           C  
ATOM    468  O   ILE A  97     220.384 232.099 291.980  1.00  5.86           O  
ATOM    469  CB  ILE A  97     221.185 234.976 292.586  1.00  5.86           C  
ATOM    470  CG1 ILE A  97     222.137 236.113 292.949  1.00  5.86           C  
ATOM    471  CG2 ILE A  97     219.769 235.347 292.949  1.00  5.86           C  
ATOM    472  CD1 ILE A  97     221.707 237.448 292.422  1.00  5.86           C  
ATOM    473  N   LYS A  98     219.902 232.199 294.181  1.00 12.77           N  
ATOM    474  CA  LYS A  98     218.893 231.155 294.117  1.00 12.77           C  
ATOM    475  C   LYS A  98     217.553 231.746 293.704  1.00 12.77           C  
ATOM    476  O   LYS A  98     217.036 232.654 294.360  1.00 12.77           O  
ATOM    477  CB  LYS A  98     218.760 230.458 295.468  1.00 12.77           C  
ATOM    478  CG  LYS A  98     220.019 229.766 295.940  1.00 12.77           C  
ATOM    479  CD  LYS A  98     220.133 228.372 295.362  1.00 12.77           C  
ATOM    480  CE  LYS A  98     221.339 227.649 295.933  1.00 12.77           C  
ATOM    481  NZ  LYS A  98     221.331 227.644 297.421  1.00 12.77           N  
ATOM    482  N   TYR A  99     216.993 231.229 292.612  1.00  4.09           N  
ATOM    483  CA  TYR A  99     215.654 231.601 292.189  1.00  4.09           C  
ATOM    484  C   TYR A  99     214.601 230.558 292.521  1.00  4.09           C  
ATOM    485  O   TYR A  99     213.418 230.904 292.581  1.00  4.09           O  
ATOM    486  CB  TYR A  99     215.624 231.872 290.679  1.00  4.09           C  
ATOM    487  CG  TYR A  99     216.363 233.123 290.270  1.00  4.09           C  
ATOM    488  CD1 TYR A  99     215.957 234.366 290.718  1.00  4.09           C  
ATOM    489  CD2 TYR A  99     217.455 233.060 289.425  1.00  4.09           C  
ATOM    490  CE1 TYR A  99     216.619 235.509 290.348  1.00  4.09           C  
ATOM    491  CE2 TYR A  99     218.129 234.199 289.047  1.00  4.09           C  
ATOM    492  CZ  TYR A  99     217.706 235.420 289.511  1.00  4.09           C  
ATOM    493  OH  TYR A  99     218.368 236.560 289.140  1.00  4.09           O  
ATOM    494  N   ASP A 100     215.000 229.306 292.743  1.00 18.57           N  
ATOM    495  CA  ASP A 100     214.073 228.216 293.054  1.00 18.57           C  
ATOM    496  C   ASP A 100     213.026 228.041 291.958  1.00 18.57           C  
ATOM    497  O   ASP A 100     211.841 227.847 292.229  1.00 18.57           O  
ATOM    498  CB  ASP A 100     213.406 228.428 294.414  1.00 18.57           C  
ATOM    499  CG  ASP A 100     214.394 228.371 295.560  1.00 18.57           C  
ATOM    500  OD1 ASP A 100     215.348 227.570 295.483  1.00 18.57           O  
ATOM    501  OD2 ASP A 100     214.218 229.129 296.537  1.00 18.57           O  
ATOM    502  N   LEU A 101     213.468 228.110 290.707  1.00 31.17           N  
ATOM    503  CA  LEU A 101     212.602 227.923 289.553  1.00 31.17           C  
ATOM    504  C   LEU A 101     212.991 226.653 288.812  1.00 31.17           C  
ATOM    505  O   LEU A 101     214.177 226.384 288.603  1.00 31.17           O  
ATOM    506  CB  LEU A 101     212.680 229.118 288.601  1.00 31.17           C  
ATOM    507  CG  LEU A 101     212.048 230.438 289.036  1.00 31.17           C  
ATOM    508  CD1 LEU A 101     212.234 231.481 287.955  1.00 31.17           C  
ATOM    509  CD2 LEU A 101     210.578 230.249 289.338  1.00 31.17           C  
ATOM    510  N   ASP A 102     211.986 225.875 288.420  1.00 25.74           N  
ATOM    511  CA  ASP A 102     212.227 224.694 287.607  1.00 25.74           C  
ATOM    512  C   ASP A 102     212.686 225.101 286.213  1.00 25.74           C  
ATOM    513  O   ASP A 102     212.565 226.256 285.801  1.00 25.74           O  
ATOM    514  CB  ASP A 102     210.963 223.842 287.498  1.00 25.74           C  
ATOM    515  CG  ASP A 102     210.417 223.431 288.846  1.00 25.74           C  
ATOM    516  OD1 ASP A 102     211.010 223.822 289.872  1.00 25.74           O  
ATOM    517  OD2 ASP A 102     209.394 222.716 288.880  1.00 25.74           O  
ATOM    518  N   ARG A 103     213.219 224.125 285.477  1.00 27.53           N  
ATOM    519  CA  ARG A 103     213.587 224.379 284.089  1.00 27.53           C  
ATOM    520  C   ARG A 103     212.360 224.714 283.254  1.00 27.53           C  
ATOM    521  O   ARG A 103     212.417 225.569 282.363  1.00 27.53           O  
ATOM    522  CB  ARG A 103     214.320 223.171 283.511  1.00 27.53           C  
ATOM    523  CG  ARG A 103     214.830 223.368 282.097  1.00 27.53           C  
ATOM    524  CD  ARG A 103     215.604 222.147 281.631  1.00 27.53           C  
ATOM    525  NE  ARG A 103     216.116 222.295 280.274  1.00 27.53           N  
ATOM    526  CZ  ARG A 103     215.472 221.900 279.185  1.00 27.53           C  
ATOM    527  NH1 ARG A 103     214.278 221.333 279.256  1.00 27.53           N  
ATOM    528  NH2 ARG A 103     216.039 222.076 277.996  1.00 27.53           N  
ATOM    529  N   HIS A 104     211.235 224.052 283.529  1.00 31.17           N  
ATOM    530  CA  HIS A 104     210.019 224.337 282.781  1.00 31.17           C  
ATOM    531  C   HIS A 104     209.462 225.717 283.095  1.00 31.17           C  
ATOM    532  O   HIS A 104     208.859 226.341 282.221  1.00 31.17           O  
ATOM    533  CB  HIS A 104     208.961 223.272 283.054  1.00 31.17           C  
ATOM    534  CG  HIS A 104     208.431 222.626 281.816  1.00 31.17           C  
ATOM    535  ND1 HIS A 104     209.201 221.807 281.020  1.00 31.17           N  
ATOM    536  CD2 HIS A 104     207.212 222.681 281.232  1.00 31.17           C  
ATOM    537  CE1 HIS A 104     208.479 221.383 279.999  1.00 31.17           C  
ATOM    538  NE2 HIS A 104     207.267 221.899 280.104  1.00 31.17           N  
ATOM    539  N   GLN A 105     209.645 226.211 284.321  1.00 31.17           N  
ATOM    540  CA  GLN A 105     209.250 227.584 284.619  1.00 31.17           C  
ATOM    541  C   GLN A 105     210.081 228.579 283.820  1.00 31.17           C  
ATOM    542  O   GLN A 105     209.557 229.580 283.319  1.00 31.17           O  
ATOM    543  CB  GLN A 105     209.377 227.855 286.115  1.00 31.17           C  
ATOM    544  CG  GLN A 105     208.284 227.218 286.949  1.00 31.17           C  
ATOM    545  CD  GLN A 105     208.459 227.469 288.431  1.00 31.17           C  
ATOM    546  OE1 GLN A 105     209.469 227.091 289.019  1.00 31.17           O  
ATOM    547  NE2 GLN A 105     207.474 228.109 289.042  1.00 31.17           N  
ATOM    548  N   TYR A 106     211.382 228.315 283.685  1.00  9.01           N  
ATOM    549  CA  TYR A 106     212.226 229.154 282.841  1.00  9.01           C  
ATOM    550  C   TYR A 106     211.777 229.102 281.387  1.00  9.01           C  
ATOM    551  O   TYR A 106     211.714 230.135 280.713  1.00  9.01           O  
ATOM    552  CB  TYR A 106     213.683 228.716 282.962  1.00  9.01           C  
ATOM    553  CG  TYR A 106     214.391 229.235 284.188  1.00  9.01           C  
ATOM    554  CD1 TYR A 106     214.382 230.584 284.498  1.00  9.01           C  
ATOM    555  CD2 TYR A 106     215.068 228.375 285.038  1.00  9.01           C  
ATOM    556  CE1 TYR A 106     215.030 231.061 285.614  1.00  9.01           C  
ATOM    557  CE2 TYR A 106     215.720 228.845 286.155  1.00  9.01           C  
ATOM    558  CZ  TYR A 106     215.697 230.187 286.439  1.00  9.01           C  
ATOM    559  OH  TYR A 106     216.345 230.652 287.555  1.00  9.01           O  
ATOM    560  N   ASN A 107     211.459 227.907 280.883  1.00 31.17           N  
ATOM    561  CA  ASN A 107     210.984 227.800 279.507  1.00 31.17           C  
ATOM    562  C   ASN A 107     209.667 228.538 279.318  1.00 31.17           C  
ATOM    563  O   ASN A 107     209.455 229.195 278.293  1.00 31.17           O  
ATOM    564  CB  ASN A 107     210.836 226.332 279.112  1.00 31.17           C  
ATOM    565  CG  ASN A 107     212.165 225.661 278.875  1.00 31.17           C  
ATOM    566  OD1 ASN A 107     213.171 226.322 278.628  1.00 31.17           O  
ATOM    567  ND2 ASN A 107     212.179 224.336 278.941  1.00 31.17           N  
ATOM    568  N   TYR A 108     208.771 228.444 280.299  1.00  3.52           N  
ATOM    569  CA  TYR A 108     207.487 229.125 280.205  1.00  3.52           C  
ATOM    570  C   TYR A 108     207.658 230.637 280.202  1.00  3.52           C  
ATOM    571  O   TYR A 108     207.011 231.334 279.415  1.00  3.52           O  
ATOM    572  CB  TYR A 108     206.583 228.686 281.354  1.00  3.52           C  
ATOM    573  CG  TYR A 108     205.191 229.264 281.301  1.00  3.52           C  
ATOM    574  CD1 TYR A 108     204.177 228.615 280.620  1.00  3.52           C  
ATOM    575  CD2 TYR A 108     204.889 230.455 281.939  1.00  3.52           C  
ATOM    576  CE1 TYR A 108     202.907 229.137 280.571  1.00  3.52           C  
ATOM    577  CE2 TYR A 108     203.623 230.984 281.894  1.00  3.52           C  
ATOM    578  CZ  TYR A 108     202.636 230.321 281.209  1.00  3.52           C  
ATOM    579  OH  TYR A 108     201.367 230.843 281.160  1.00  3.52           O  
ATOM    580  N   VAL A 109     208.516 231.170 281.078  1.00  5.14           N  
ATOM    581  CA  VAL A 109     208.702 232.619 281.081  1.00  5.14           C  
ATOM    582  C   VAL A 109     209.398 233.072 279.807  1.00  5.14           C  
ATOM    583  O   VAL A 109     209.090 234.147 279.281  1.00  5.14           O  
ATOM    584  CB  VAL A 109     209.451 233.106 282.338  1.00  5.14           C  
ATOM    585  CG1 VAL A 109     208.694 232.715 283.575  1.00  5.14           C  
ATOM    586  CG2 VAL A 109     210.863 232.578 282.392  1.00  5.14           C  
ATOM    587  N   ASP A 110     210.326 232.272 279.276  1.00  9.49           N  
ATOM    588  CA  ASP A 110     210.939 232.616 277.998  1.00  9.49           C  
ATOM    589  C   ASP A 110     209.892 232.676 276.898  1.00  9.49           C  
ATOM    590  O   ASP A 110     209.863 233.622 276.106  1.00  9.49           O  
ATOM    591  CB  ASP A 110     212.026 231.606 277.639  1.00  9.49           C  
ATOM    592  CG  ASP A 110     213.191 231.641 278.598  1.00  9.49           C  
ATOM    593  OD1 ASP A 110     213.377 232.670 279.277  1.00  9.49           O  
ATOM    594  OD2 ASP A 110     213.926 230.637 278.668  1.00  9.49           O  
ATOM    595  N   ALA A 111     209.006 231.680 276.847  1.00  6.07           N  
ATOM    596  CA  ALA A 111     207.964 231.667 275.827  1.00  6.07           C  
ATOM    597  C   ALA A 111     207.030 232.860 275.971  1.00  6.07           C  
ATOM    598  O   ALA A 111     206.691 233.516 274.980  1.00  6.07           O  
ATOM    599  CB  ALA A 111     207.173 230.363 275.901  1.00  6.07           C  
ATOM    600  N   VAL A 112     206.615 233.165 277.201  1.00  4.68           N  
ATOM    601  CA  VAL A 112     205.658 234.244 277.416  1.00  4.68           C  
ATOM    602  C   VAL A 112     206.278 235.593 277.080  1.00  4.68           C  
ATOM    603  O   VAL A 112     205.640 236.440 276.445  1.00  4.68           O  
ATOM    604  CB  VAL A 112     205.128 234.205 278.858  1.00  4.68           C  
ATOM    605  CG1 VAL A 112     204.317 235.440 279.154  1.00  4.68           C  
ATOM    606  CG2 VAL A 112     204.282 232.972 279.060  1.00  4.68           C  
ATOM    607  N   CYS A 113     207.528 235.817 277.486  1.00  6.18           N  
ATOM    608  CA  CYS A 113     208.156 237.101 277.203  1.00  6.18           C  
ATOM    609  C   CYS A 113     208.531 237.224 275.732  1.00  6.18           C  
ATOM    610  O   CYS A 113     208.555 238.332 275.186  1.00  6.18           O  
ATOM    611  CB  CYS A 113     209.370 237.306 278.109  1.00  6.18           C  
ATOM    612  SG  CYS A 113     208.889 237.658 279.817  1.00  6.18           S  
ATOM    613  N   TYR A 114     208.821 236.103 275.068  1.00  3.28           N  
ATOM    614  CA  TYR A 114     209.049 236.139 273.629  1.00  3.28           C  
ATOM    615  C   TYR A 114     207.769 236.473 272.878  1.00  3.28           C  
ATOM    616  O   TYR A 114     207.790 237.253 271.920  1.00  3.28           O  
ATOM    617  CB  TYR A 114     209.615 234.801 273.158  1.00  3.28           C  
ATOM    618  CG  TYR A 114     209.789 234.688 271.663  1.00  3.28           C  
ATOM    619  CD1 TYR A 114     210.924 235.178 271.039  1.00  3.28           C  
ATOM    620  CD2 TYR A 114     208.823 234.081 270.876  1.00  3.28           C  
ATOM    621  CE1 TYR A 114     211.088 235.075 269.676  1.00  3.28           C  
ATOM    622  CE2 TYR A 114     208.979 233.974 269.512  1.00  3.28           C  
ATOM    623  CZ  TYR A 114     210.114 234.470 268.918  1.00  3.28           C  
ATOM    624  OH  TYR A 114     210.277 234.363 267.557  1.00  3.28           O  
ATOM    625  N   GLU A 115     206.645 235.891 273.290  1.00  7.17           N  
ATOM    626  CA  GLU A 115     205.401 236.123 272.569  1.00  7.17           C  
ATOM    627  C   GLU A 115     204.801 237.488 272.879  1.00  7.17           C  
ATOM    628  O   GLU A 115     204.151 238.080 272.011  1.00  7.17           O  
ATOM    629  CB  GLU A 115     204.398 235.018 272.891  1.00  7.17           C  
ATOM    630  CG  GLU A 115     203.319 234.830 271.840  1.00  7.17           C  
ATOM    631  CD  GLU A 115     202.150 235.769 272.029  1.00  7.17           C  
ATOM    632  OE1 GLU A 115     202.003 236.315 273.141  1.00  7.17           O  
ATOM    633  OE2 GLU A 115     201.378 235.963 271.067  1.00  7.17           O  
ATOM    634  N   ASN A 116     205.007 238.007 274.089  1.00  5.10           N  
ATOM    635  CA  ASN A 116     204.343 239.236 274.509  1.00  5.10           C  
ATOM    636  C   ASN A 116     205.249 240.462 274.406  1.00  5.10           C  
ATOM    637  O   ASN A 116     204.910 241.431 273.722  1.00  5.10           O  
ATOM    638  CB  ASN A 116     203.821 239.081 275.940  1.00  5.10           C  
ATOM    639  CG  ASN A 116     202.608 238.180 276.019  1.00  5.10           C  
ATOM    640  OD1 ASN A 116     201.727 238.233 275.165  1.00  5.10           O  
ATOM    641  ND2 ASN A 116     202.559 237.344 277.046  1.00  5.10           N  
ATOM    642  N   ARG A 117     206.396 240.436 275.079  1.00  3.85           N  
ATOM    643  CA  ARG A 117     207.211 241.632 275.247  1.00  3.85           C  
ATOM    644  C   ARG A 117     208.387 241.716 274.288  1.00  3.85           C  
ATOM    645  O   ARG A 117     209.233 242.600 274.449  1.00  3.85           O  
ATOM    646  CB  ARG A 117     207.721 241.725 276.685  1.00  3.85           C  
ATOM    647  CG  ARG A 117     206.915 242.658 277.568  1.00  3.85           C  
ATOM    648  CD  ARG A 117     205.448 242.279 277.581  1.00  3.85           C  
ATOM    649  NE  ARG A 117     204.667 243.158 278.441  1.00  3.85           N  
ATOM    650  CZ  ARG A 117     203.355 243.071 278.602  1.00  3.85           C  
ATOM    651  NH1 ARG A 117     202.640 242.157 277.968  1.00  3.85           N  
ATOM    652  NH2 ARG A 117     202.743 243.923 279.420  1.00  3.85           N  
ATOM    653  N   LEU A 118     208.477 240.826 273.310  1.00  2.21           N  
ATOM    654  CA  LEU A 118     209.456 240.974 272.247  1.00  2.21           C  
ATOM    655  C   LEU A 118     208.820 241.746 271.102  1.00  2.21           C  
ATOM    656  O   LEU A 118     207.695 241.453 270.692  1.00  2.21           O  
ATOM    657  CB  LEU A 118     209.959 239.612 271.769  1.00  2.21           C  
ATOM    658  CG  LEU A 118     211.135 239.631 270.793  1.00  2.21           C  
ATOM    659  CD1 LEU A 118     212.126 238.541 271.125  1.00  2.21           C  
ATOM    660  CD2 LEU A 118     210.643 239.457 269.382  1.00  2.21           C  
ATOM    661  N   HIS A 119     209.542 242.746 270.601  1.00  2.27           N  
ATOM    662  CA  HIS A 119     208.962 243.673 269.639  1.00  2.27           C  
ATOM    663  C   HIS A 119     208.586 242.952 268.353  1.00  2.27           C  
ATOM    664  O   HIS A 119     209.290 242.047 267.899  1.00  2.27           O  
ATOM    665  CB  HIS A 119     209.940 244.807 269.343  1.00  2.27           C  
ATOM    666  CG  HIS A 119     209.309 245.982 268.666  1.00  2.27           C  
ATOM    667  ND1 HIS A 119     209.526 246.283 267.340  1.00  2.27           N  
ATOM    668  CD2 HIS A 119     208.463 246.931 269.132  1.00  2.27           C  
ATOM    669  CE1 HIS A 119     208.843 247.366 267.018  1.00  2.27           C  
ATOM    670  NE2 HIS A 119     208.190 247.779 268.088  1.00  2.27           N  
ATOM    671  N   TRP A 120     207.458 243.361 267.765  1.00  2.15           N  
ATOM    672  CA  TRP A 120     206.960 242.692 266.569  1.00  2.15           C  
ATOM    673  C   TRP A 120     207.948 242.788 265.418  1.00  2.15           C  
ATOM    674  O   TRP A 120     208.002 241.887 264.572  1.00  2.15           O  
ATOM    675  CB  TRP A 120     205.613 243.284 266.155  1.00  2.15           C  
ATOM    676  CG  TRP A 120     205.688 244.722 265.762  1.00  2.15           C  
ATOM    677  CD1 TRP A 120     205.533 245.802 266.576  1.00  2.15           C  
ATOM    678  CD2 TRP A 120     205.934 245.241 264.451  1.00  2.15           C  
ATOM    679  NE1 TRP A 120     205.669 246.963 265.856  1.00  2.15           N  
ATOM    680  CE2 TRP A 120     205.916 246.644 264.548  1.00  2.15           C  
ATOM    681  CE3 TRP A 120     206.172 244.654 263.206  1.00  2.15           C  
ATOM    682  CZ2 TRP A 120     206.125 247.468 263.449  1.00  2.15           C  
ATOM    683  CZ3 TRP A 120     206.379 245.475 262.117  1.00  2.15           C  
ATOM    684  CH2 TRP A 120     206.355 246.866 262.245  1.00  2.15           C  
ATOM    685  N   PHE A 121     208.730 243.868 265.362  1.00  2.52           N  
ATOM    686  CA  PHE A 121     209.715 244.001 264.296  1.00  2.52           C  
ATOM    687  C   PHE A 121     210.776 242.916 264.394  1.00  2.52           C  
ATOM    688  O   PHE A 121     211.171 242.335 263.380  1.00  2.52           O  
ATOM    689  CB  PHE A 121     210.354 245.388 264.329  1.00  2.52           C  
ATOM    690  CG  PHE A 121     211.154 245.711 263.103  1.00  2.52           C  
ATOM    691  CD1 PHE A 121     210.526 245.924 261.892  1.00  2.52           C  
ATOM    692  CD2 PHE A 121     212.532 245.802 263.162  1.00  2.52           C  
ATOM    693  CE1 PHE A 121     211.255 246.216 260.763  1.00  2.52           C  
ATOM    694  CE2 PHE A 121     213.265 246.096 262.034  1.00  2.52           C  
ATOM    695  CZ  PHE A 121     212.626 246.303 260.834  1.00  2.52           C  
ATOM    696  N   ALA A 122     211.231 242.606 265.608  1.00  2.09           N  
ATOM    697  CA  ALA A 122     212.209 241.536 265.773  1.00  2.09           C  
ATOM    698  C   ALA A 122     211.643 240.197 265.320  1.00  2.09           C  
ATOM    699  O   ALA A 122     212.344 239.400 264.688  1.00  2.09           O  
ATOM    700  CB  ALA A 122     212.664 241.456 267.227  1.00  2.09           C  
ATOM    701  N   LYS A 123     210.375 239.934 265.635  1.00  1.92           N  
ATOM    702  CA  LYS A 123     209.784 238.642 265.304  1.00  1.92           C  
ATOM    703  C   LYS A 123     209.497 238.516 263.813  1.00  1.92           C  
ATOM    704  O   LYS A 123     209.580 237.418 263.255  1.00  1.92           O  
ATOM    705  CB  LYS A 123     208.504 238.432 266.112  1.00  1.92           C  
ATOM    706  CG  LYS A 123     208.646 237.443 267.249  1.00  1.92           C  
ATOM    707  CD  LYS A 123     207.367 237.336 268.054  1.00  1.92           C  
ATOM    708  CE  LYS A 123     207.025 238.653 268.719  1.00  1.92           C  
ATOM    709  NZ  LYS A 123     205.770 238.558 269.510  1.00  1.92           N  
ATOM    710  N   TYR A 124     209.149 239.619 263.148  1.00  2.35           N  
ATOM    711  CA  TYR A 124     208.636 239.548 261.784  1.00  2.35           C  
ATOM    712  C   TYR A 124     209.486 240.324 260.783  1.00  2.35           C  
ATOM    713  O   TYR A 124     209.007 240.643 259.693  1.00  2.35           O  
ATOM    714  CB  TYR A 124     207.188 240.038 261.748  1.00  2.35           C  
ATOM    715  CG  TYR A 124     206.278 239.265 262.675  1.00  2.35           C  
ATOM    716  CD1 TYR A 124     206.393 237.888 262.800  1.00  2.35           C  
ATOM    717  CD2 TYR A 124     205.316 239.912 263.437  1.00  2.35           C  
ATOM    718  CE1 TYR A 124     205.573 237.175 263.648  1.00  2.35           C  
ATOM    719  CE2 TYR A 124     204.489 239.207 264.290  1.00  2.35           C  
ATOM    720  CZ  TYR A 124     204.622 237.839 264.391  1.00  2.35           C  
ATOM    721  OH  TYR A 124     203.803 237.129 265.237  1.00  2.35           O  
ATOM    722  N   PHE A 125     210.735 240.635 261.123  1.00  2.81           N  
ATOM    723  CA  PHE A 125     211.619 241.290 260.161  1.00  2.81           C  
ATOM    724  C   PHE A 125     211.870 240.459 258.909  1.00  2.81           C  
ATOM    725  O   PHE A 125     211.729 241.004 257.799  1.00  2.81           O  
ATOM    726  CB  PHE A 125     212.925 241.674 260.867  1.00  2.81           C  
ATOM    727  CG  PHE A 125     214.075 241.904 259.937  1.00  2.81           C  
ATOM    728  CD1 PHE A 125     214.217 243.108 259.273  1.00  2.81           C  
ATOM    729  CD2 PHE A 125     215.025 240.916 259.735  1.00  2.81           C  
ATOM    730  CE1 PHE A 125     215.280 243.320 258.421  1.00  2.81           C  
ATOM    731  CE2 PHE A 125     216.087 241.122 258.883  1.00  2.81           C  
ATOM    732  CZ  PHE A 125     216.215 242.324 258.224  1.00  2.81           C  
ATOM    733  N   PRO A 126     212.250 239.176 258.988  1.00  2.46           N  
ATOM    734  CA  PRO A 126     212.491 238.430 257.742  1.00  2.46           C  
ATOM    735  C   PRO A 126     211.267 238.321 256.851  1.00  2.46           C  
ATOM    736  O   PRO A 126     211.392 238.395 255.624  1.00  2.46           O  
ATOM    737  CB  PRO A 126     212.954 237.057 258.244  1.00  2.46           C  
ATOM    738  CG  PRO A 126     212.394 236.947 259.607  1.00  2.46           C  
ATOM    739  CD  PRO A 126     212.475 238.326 260.170  1.00  2.46           C  
ATOM    740  N   TYR A 127     210.078 238.168 257.435  1.00  1.83           N  
ATOM    741  CA  TYR A 127     208.876 238.029 256.619  1.00  1.83           C  
ATOM    742  C   TYR A 127     208.497 239.352 255.966  1.00  1.83           C  
ATOM    743  O   TYR A 127     208.060 239.376 254.810  1.00  1.83           O  
ATOM    744  CB  TYR A 127     207.731 237.486 257.469  1.00  1.83           C  
ATOM    745  CG  TYR A 127     208.112 236.246 258.243  1.00  1.83           C  
ATOM    746  CD1 TYR A 127     208.203 235.013 257.615  1.00  1.83           C  
ATOM    747  CD2 TYR A 127     208.394 236.312 259.598  1.00  1.83           C  
ATOM    748  CE1 TYR A 127     208.558 233.880 258.317  1.00  1.83           C  
ATOM    749  CE2 TYR A 127     208.750 235.184 260.308  1.00  1.83           C  
ATOM    750  CZ  TYR A 127     208.831 233.971 259.663  1.00  1.83           C  
ATOM    751  OH  TYR A 127     209.185 232.846 260.369  1.00  1.83           O  
ATOM    752  N   LEU A 128     208.672 240.463 256.682  1.00  2.13           N  
ATOM    753  CA  LEU A 128     208.455 241.771 256.073  1.00  2.13           C  
ATOM    754  C   LEU A 128     209.440 242.017 254.938  1.00  2.13           C  
ATOM    755  O   LEU A 128     209.069 242.564 253.893  1.00  2.13           O  
ATOM    756  CB  LEU A 128     208.565 242.869 257.127  1.00  2.13           C  
ATOM    757  CG  LEU A 128     207.431 242.937 258.148  1.00  2.13           C  
ATOM    758  CD1 LEU A 128     207.756 243.947 259.230  1.00  2.13           C  
ATOM    759  CD2 LEU A 128     206.119 243.281 257.470  1.00  2.13           C  
ATOM    760  N   VAL A 129     210.703 241.625 255.124  1.00  1.98           N  
ATOM    761  CA  VAL A 129     211.689 241.779 254.057  1.00  1.98           C  
ATOM    762  C   VAL A 129     211.310 240.931 252.851  1.00  1.98           C  
ATOM    763  O   VAL A 129     211.422 241.374 251.702  1.00  1.98           O  
ATOM    764  CB  VAL A 129     213.097 241.434 254.574  1.00  1.98           C  
ATOM    765  CG1 VAL A 129     214.064 241.283 253.420  1.00  1.98           C  
ATOM    766  CG2 VAL A 129     213.579 242.511 255.514  1.00  1.98           C  
ATOM    767  N   LEU A 130     210.864 239.695 253.091  1.00  2.74           N  
ATOM    768  CA  LEU A 130     210.430 238.838 251.994  1.00  2.74           C  
ATOM    769  C   LEU A 130     209.258 239.457 251.244  1.00  2.74           C  
ATOM    770  O   LEU A 130     209.242 239.474 250.007  1.00  2.74           O  
ATOM    771  CB  LEU A 130     210.050 237.457 252.526  1.00  2.74           C  
ATOM    772  CG  LEU A 130     209.622 236.428 251.479  1.00  2.74           C  
ATOM    773  CD1 LEU A 130     210.823 235.949 250.683  1.00  2.74           C  
ATOM    774  CD2 LEU A 130     208.902 235.260 252.130  1.00  2.74           C  
ATOM    775  N   LEU A 131     208.272 239.979 251.975  1.00  2.89           N  
ATOM    776  CA  LEU A 131     207.130 240.616 251.330  1.00  2.89           C  
ATOM    777  C   LEU A 131     207.562 241.819 250.503  1.00  2.89           C  
ATOM    778  O   LEU A 131     207.117 241.991 249.363  1.00  2.89           O  
ATOM    779  CB  LEU A 131     206.105 241.035 252.383  1.00  2.89           C  
ATOM    780  CG  LEU A 131     204.867 241.769 251.871  1.00  2.89           C  
ATOM    781  CD1 LEU A 131     204.006 240.837 251.037  1.00  2.89           C  
ATOM    782  CD2 LEU A 131     204.074 242.352 253.027  1.00  2.89           C  
ATOM    783  N   HIS A 132     208.438 242.659 251.058  1.00  3.14           N  
ATOM    784  CA  HIS A 132     208.867 243.857 250.345  1.00  3.14           C  
ATOM    785  C   HIS A 132     209.656 243.510 249.090  1.00  3.14           C  
ATOM    786  O   HIS A 132     209.466 244.133 248.039  1.00  3.14           O  
ATOM    787  CB  HIS A 132     209.695 244.747 251.268  1.00  3.14           C  
ATOM    788  CG  HIS A 132     208.929 245.285 252.434  1.00  3.14           C  
ATOM    789  ND1 HIS A 132     207.557 245.201 252.525  1.00  3.14           N  
ATOM    790  CD2 HIS A 132     209.343 245.912 253.560  1.00  3.14           C  
ATOM    791  CE1 HIS A 132     207.159 245.755 253.656  1.00  3.14           C  
ATOM    792  NE2 HIS A 132     208.223 246.195 254.302  1.00  3.14           N  
ATOM    793  N   THR A 133     210.550 242.522 249.172  1.00  4.32           N  
ATOM    794  CA  THR A 133     211.326 242.172 247.987  1.00  4.32           C  
ATOM    795  C   THR A 133     210.466 241.474 246.941  1.00  4.32           C  
ATOM    796  O   THR A 133     210.698 241.652 245.740  1.00  4.32           O  
ATOM    797  CB  THR A 133     212.539 241.316 248.360  1.00  4.32           C  
ATOM    798  OG1 THR A 133     213.341 241.096 247.193  1.00  4.32           O  
ATOM    799  CG2 THR A 133     212.120 239.978 248.920  1.00  4.32           C  
ATOM    800  N   LEU A 134     209.456 240.704 247.361  1.00  4.22           N  
ATOM    801  CA  LEU A 134     208.526 240.138 246.389  1.00  4.22           C  
ATOM    802  C   LEU A 134     207.719 241.231 245.704  1.00  4.22           C  
ATOM    803  O   LEU A 134     207.468 241.163 244.495  1.00  4.22           O  
ATOM    804  CB  LEU A 134     207.603 239.125 247.063  1.00  4.22           C  
ATOM    805  CG  LEU A 134     208.257 237.804 247.463  1.00  4.22           C  
ATOM    806  CD1 LEU A 134     207.209 236.807 247.926  1.00  4.22           C  
ATOM    807  CD2 LEU A 134     209.075 237.238 246.316  1.00  4.22           C  
ATOM    808  N   ILE A 135     207.305 242.251 246.458  1.00  4.59           N  
ATOM    809  CA  ILE A 135     206.596 243.374 245.854  1.00  4.59           C  
ATOM    810  C   ILE A 135     207.493 244.106 244.863  1.00  4.59           C  
ATOM    811  O   ILE A 135     207.052 244.491 243.775  1.00  4.59           O  
ATOM    812  CB  ILE A 135     206.062 244.316 246.947  1.00  4.59           C  
ATOM    813  CG1 ILE A 135     204.907 243.650 247.695  1.00  4.59           C  
ATOM    814  CG2 ILE A 135     205.621 245.638 246.347  1.00  4.59           C  
ATOM    815  CD1 ILE A 135     204.341 244.487 248.812  1.00  4.59           C  
ATOM    816  N   PHE A 136     208.762 244.314 245.221  1.00  5.80           N  
ATOM    817  CA  PHE A 136     209.690 244.968 244.303  1.00  5.80           C  
ATOM    818  C   PHE A 136     209.888 244.147 243.033  1.00  5.80           C  
ATOM    819  O   PHE A 136     209.917 244.699 241.926  1.00  5.80           O  
ATOM    820  CB  PHE A 136     211.029 245.216 244.994  1.00  5.80           C  
ATOM    821  CG  PHE A 136     211.038 246.426 245.881  1.00  5.80           C  
ATOM    822  CD1 PHE A 136     210.157 247.467 245.661  1.00  5.80           C  
ATOM    823  CD2 PHE A 136     211.933 246.524 246.932  1.00  5.80           C  
ATOM    824  CE1 PHE A 136     210.165 248.582 246.472  1.00  5.80           C  
ATOM    825  CE2 PHE A 136     211.945 247.636 247.747  1.00  5.80           C  
ATOM    826  CZ  PHE A 136     211.059 248.666 247.516  1.00  5.80           C  
ATOM    827  N   LEU A 137     210.030 242.827 243.171  1.00  8.46           N  
ATOM    828  CA  LEU A 137     210.178 241.974 241.995  1.00  8.46           C  
ATOM    829  C   LEU A 137     208.932 242.018 241.118  1.00  8.46           C  
ATOM    830  O   LEU A 137     209.032 242.049 239.885  1.00  8.46           O  
ATOM    831  CB  LEU A 137     210.483 240.540 242.423  1.00  8.46           C  
ATOM    832  CG  LEU A 137     211.896 240.291 242.950  1.00  8.46           C  
ATOM    833  CD1 LEU A 137     212.025 238.878 243.475  1.00  8.46           C  
ATOM    834  CD2 LEU A 137     212.912 240.543 241.857  1.00  8.46           C  
ATOM    835  N   ALA A 138     207.749 242.010 241.736  1.00  9.76           N  
ATOM    836  CA  ALA A 138     206.514 242.109 240.968  1.00  9.76           C  
ATOM    837  C   ALA A 138     206.434 243.437 240.230  1.00  9.76           C  
ATOM    838  O   ALA A 138     206.012 243.486 239.071  1.00  9.76           O  
ATOM    839  CB  ALA A 138     205.307 241.933 241.887  1.00  9.76           C  
ATOM    840  N   CYS A 139     206.835 244.527 240.884  1.00  9.55           N  
ATOM    841  CA  CYS A 139     206.841 245.823 240.213  1.00  9.55           C  
ATOM    842  C   CYS A 139     207.819 245.831 239.047  1.00  9.55           C  
ATOM    843  O   CYS A 139     207.546 246.433 238.004  1.00  9.55           O  
ATOM    844  CB  CYS A 139     207.179 246.931 241.207  1.00  9.55           C  
ATOM    845  SG  CYS A 139     205.927 247.188 242.475  1.00  9.55           S  
ATOM    846  N   SER A 140     208.968 245.176 239.208  1.00 12.46           N  
ATOM    847  CA  SER A 140     209.940 245.123 238.122  1.00 12.46           C  
ATOM    848  C   SER A 140     209.422 244.310 236.940  1.00 12.46           C  
ATOM    849  O   SER A 140     209.622 244.696 235.783  1.00 12.46           O  
ATOM    850  CB  SER A 140     211.263 244.547 238.627  1.00 12.46           C  
ATOM    851  OG  SER A 140     211.841 245.380 239.615  1.00 12.46           O  
ATOM    852  N   ASN A 141     208.757 243.187 237.204  1.00 17.24           N  
ATOM    853  CA  ASN A 141     208.416 242.229 236.159  1.00 17.24           C  
ATOM    854  C   ASN A 141     206.955 242.285 235.721  1.00 17.24           C  
ATOM    855  O   ASN A 141     206.522 241.424 234.947  1.00 17.24           O  
ATOM    856  CB  ASN A 141     208.760 240.814 236.621  1.00 17.24           C  
ATOM    857  CG  ASN A 141     210.180 240.701 237.128  1.00 17.24           C  
ATOM    858  OD1 ASN A 141     211.028 241.535 236.817  1.00 17.24           O  
ATOM    859  ND2 ASN A 141     210.448 239.665 237.912  1.00 17.24           N  
ATOM    860  N   PHE A 142     206.182 243.264 236.199  1.00 15.04           N  
ATOM    861  CA  PHE A 142     204.775 243.329 235.817  1.00 15.04           C  
ATOM    862  C   PHE A 142     204.606 243.527 234.317  1.00 15.04           C  
ATOM    863  O   PHE A 142     203.884 242.765 233.664  1.00 15.04           O  
ATOM    864  CB  PHE A 142     204.072 244.444 236.590  1.00 15.04           C  
ATOM    865  CG  PHE A 142     202.582 244.453 236.416  1.00 15.04           C  
ATOM    866  CD1 PHE A 142     201.800 243.471 236.998  1.00 15.04           C  
ATOM    867  CD2 PHE A 142     201.963 245.443 235.675  1.00 15.04           C  
ATOM    868  CE1 PHE A 142     200.430 243.475 236.840  1.00 15.04           C  
ATOM    869  CE2 PHE A 142     200.593 245.453 235.515  1.00 15.04           C  
ATOM    870  CZ  PHE A 142     199.826 244.467 236.098  1.00 15.04           C  
ATOM    871  N   TRP A 143     205.269 244.534 233.745  1.00 19.95           N  
ATOM    872  CA  TRP A 143     205.106 244.784 232.318  1.00 19.95           C  
ATOM    873  C   TRP A 143     205.682 243.669 231.457  1.00 19.95           C  
ATOM    874  O   TRP A 143     205.313 243.565 230.284  1.00 19.95           O  
ATOM    875  CB  TRP A 143     205.734 246.126 231.931  1.00 19.95           C  
ATOM    876  CG  TRP A 143     207.229 246.166 231.973  1.00 19.95           C  
ATOM    877  CD1 TRP A 143     208.054 245.400 232.742  1.00 19.95           C  
ATOM    878  CD2 TRP A 143     208.080 247.021 231.204  1.00 19.95           C  
ATOM    879  NE1 TRP A 143     209.365 245.725 232.500  1.00 19.95           N  
ATOM    880  CE2 TRP A 143     209.407 246.718 231.558  1.00 19.95           C  
ATOM    881  CE3 TRP A 143     207.847 248.014 230.248  1.00 19.95           C  
ATOM    882  CZ2 TRP A 143     210.497 247.371 230.992  1.00 19.95           C  
ATOM    883  CZ3 TRP A 143     208.930 248.660 229.688  1.00 19.95           C  
ATOM    884  CH2 TRP A 143     210.238 248.336 230.061  1.00 19.95           C  
ATOM    885  N   PHE A 144     206.564 242.836 232.004  1.00 18.74           N  
ATOM    886  CA  PHE A 144     207.012 241.642 231.302  1.00 18.74           C  
ATOM    887  C   PHE A 144     206.005 240.507 231.420  1.00 18.74           C  
ATOM    888  O   PHE A 144     205.947 239.638 230.544  1.00 18.74           O  
ATOM    889  CB  PHE A 144     208.372 241.189 231.839  1.00 18.74           C  
ATOM    890  CG  PHE A 144     209.501 242.116 231.496  1.00 18.74           C  
ATOM    891  CD1 PHE A 144     209.432 242.926 230.378  1.00 18.74           C  
ATOM    892  CD2 PHE A 144     210.633 242.173 232.289  1.00 18.74           C  
ATOM    893  CE1 PHE A 144     210.470 243.777 230.059  1.00 18.74           C  
ATOM    894  CE2 PHE A 144     211.674 243.024 231.975  1.00 18.74           C  
ATOM    895  CZ  PHE A 144     211.591 243.826 230.857  1.00 18.74           C  
ATOM    896  N   LYS A 145     205.211 240.494 232.492  1.00 19.01           N  
ATOM    897  CA  LYS A 145     204.188 239.467 232.648  1.00 19.01           C  
ATOM    898  C   LYS A 145     202.805 239.936 232.215  1.00 19.01           C  
ATOM    899  O   LYS A 145     201.920 239.098 232.011  1.00 19.01           O  
ATOM    900  CB  LYS A 145     204.138 238.986 234.098  1.00 19.01           C  
ATOM    901  CG  LYS A 145     205.391 238.254 234.541  1.00 19.01           C  
ATOM    902  CD  LYS A 145     205.695 237.089 233.615  1.00 19.01           C  
ATOM    903  CE  LYS A 145     206.983 236.386 234.009  1.00 19.01           C  
ATOM    904  NZ  LYS A 145     207.309 235.267 233.082  1.00 19.01           N  
ATOM    905  N   PHE A 146     202.596 241.235 232.071  1.00 22.06           N  
ATOM    906  CA  PHE A 146     201.308 241.750 231.624  1.00 22.06           C  
ATOM    907  C   PHE A 146     201.183 241.560 230.119  1.00 22.06           C  
ATOM    908  O   PHE A 146     201.964 242.159 229.369  1.00 22.06           O  
ATOM    909  CB  PHE A 146     201.182 243.225 231.995  1.00 22.06           C  
ATOM    910  CG  PHE A 146     199.788 243.763 231.891  1.00 22.06           C  
ATOM    911  CD1 PHE A 146     198.748 243.160 232.573  1.00 22.06           C  
ATOM    912  CD2 PHE A 146     199.522 244.887 231.132  1.00 22.06           C  
ATOM    913  CE1 PHE A 146     197.465 243.658 232.486  1.00 22.06           C  
ATOM    914  CE2 PHE A 146     198.242 245.391 231.042  1.00 22.06           C  
ATOM    915  CZ  PHE A 146     197.212 244.776 231.720  1.00 22.06           C  
ATOM    916  N   PRO A 147     200.224 240.765 229.631  1.00 25.29           N  
ATOM    917  CA  PRO A 147     200.225 240.410 228.199  1.00 25.29           C  
ATOM    918  C   PRO A 147     200.093 241.598 227.262  1.00 25.29           C  
ATOM    919  O   PRO A 147     200.733 241.613 226.201  1.00 25.29           O  
ATOM    920  CB  PRO A 147     199.028 239.456 228.081  1.00 25.29           C  
ATOM    921  CG  PRO A 147     198.136 239.829 229.215  1.00 25.29           C  
ATOM    922  CD  PRO A 147     199.050 240.225 230.336  1.00 25.29           C  
ATOM    923  N   ARG A 148     199.297 242.605 227.634  1.00 25.89           N  
ATOM    924  CA  ARG A 148     199.082 243.748 226.751  1.00 25.89           C  
ATOM    925  C   ARG A 148     200.389 244.468 226.452  1.00 25.89           C  
ATOM    926  O   ARG A 148     200.625 244.901 225.318  1.00 25.89           O  
ATOM    927  CB  ARG A 148     198.066 244.705 227.374  1.00 25.89           C  
ATOM    928  CG  ARG A 148     197.936 246.033 226.648  1.00 25.89           C  
ATOM    929  CD  ARG A 148     196.806 246.873 227.221  1.00 25.89           C  
ATOM    930  NE  ARG A 148     196.818 248.232 226.693  1.00 25.89           N  
ATOM    931  CZ  ARG A 148     196.257 248.598 225.549  1.00 25.89           C  
ATOM    932  NH1 ARG A 148     195.619 247.729 224.783  1.00 25.89           N  
ATOM    933  NH2 ARG A 148     196.342 249.868 225.161  1.00 25.89           N  
ATOM    934  N   THR A 149     201.254 244.602 227.453  1.00 21.70           N  
ATOM    935  CA  THR A 149     202.571 245.187 227.253  1.00 21.70           C  
ATOM    936  C   THR A 149     203.611 244.147 226.858  1.00 21.70           C  
ATOM    937  O   THR A 149     204.558 244.473 226.133  1.00 21.70           O  
ATOM    938  CB  THR A 149     203.014 245.914 228.527  1.00 21.70           C  
ATOM    939  OG1 THR A 149     202.034 246.899 228.875  1.00 21.70           O  
ATOM    940  CG2 THR A 149     204.352 246.599 228.331  1.00 21.70           C  
ATOM    941  N   SER A 150     203.445 242.901 227.308  1.00 21.19           N  
ATOM    942  CA  SER A 150     204.423 241.863 226.997  1.00 21.19           C  
ATOM    943  C   SER A 150     204.483 241.585 225.502  1.00 21.19           C  
ATOM    944  O   SER A 150     205.571 241.393 224.945  1.00 21.19           O  
ATOM    945  CB  SER A 150     204.097 240.582 227.762  1.00 21.19           C  
ATOM    946  OG  SER A 150     205.007 239.548 227.436  1.00 21.19           O  
ATOM    947  N   SER A 151     203.325 241.541 224.837  1.00 23.10           N  
ATOM    948  CA  SER A 151     203.311 241.292 223.399  1.00 23.10           C  
ATOM    949  C   SER A 151     204.038 242.400 222.648  1.00 23.10           C  
ATOM    950  O   SER A 151     204.855 242.132 221.758  1.00 23.10           O  
ATOM    951  CB  SER A 151     201.872 241.156 222.905  1.00 23.10           C  
ATOM    952  OG  SER A 151     201.151 242.357 223.107  1.00 23.10           O  
ATOM    953  N   LYS A 152     203.764 243.656 223.009  1.00 18.25           N  
ATOM    954  CA  LYS A 152     204.451 244.772 222.369  1.00 18.25           C  
ATOM    955  C   LYS A 152     205.950 244.708 222.614  1.00 18.25           C  
ATOM    956  O   LYS A 152     206.743 244.937 221.696  1.00 18.25           O  
ATOM    957  CB  LYS A 152     203.892 246.103 222.870  1.00 18.25           C  
ATOM    958  CG  LYS A 152     202.412 246.301 222.618  1.00 18.25           C  
ATOM    959  CD  LYS A 152     202.014 247.746 222.858  1.00 18.25           C  
ATOM    960  CE  LYS A 152     200.531 247.957 222.615  1.00 18.25           C  
ATOM    961  NZ  LYS A 152     200.167 249.400 222.642  1.00 18.25           N  
ATOM    962  N   LEU A 153     206.361 244.393 223.845  1.00 21.93           N  
ATOM    963  CA  LEU A 153     207.785 244.358 224.160  1.00 21.93           C  
ATOM    964  C   LEU A 153     208.499 243.258 223.384  1.00 21.93           C  
ATOM    965  O   LEU A 153     209.582 243.478 222.830  1.00 21.93           O  
ATOM    966  CB  LEU A 153     207.989 244.179 225.664  1.00 21.93           C  
ATOM    967  CG  LEU A 153     207.597 245.367 226.544  1.00 21.93           C  
ATOM    968  CD1 LEU A 153     207.852 245.052 228.002  1.00 21.93           C  
ATOM    969  CD2 LEU A 153     208.341 246.623 226.126  1.00 21.93           C  
ATOM    970  N   GLU A 154     207.907 242.062 223.328  1.00 26.14           N  
ATOM    971  CA  GLU A 154     208.565 240.966 222.623  1.00 26.14           C  
ATOM    972  C   GLU A 154     208.593 241.213 221.118  1.00 26.14           C  
ATOM    973  O   GLU A 154     209.594 240.913 220.455  1.00 26.14           O  
ATOM    974  CB  GLU A 154     207.892 239.631 222.951  1.00 26.14           C  
ATOM    975  CG  GLU A 154     206.436 239.515 222.547  1.00 26.14           C  
ATOM    976  CD  GLU A 154     205.820 238.199 222.981  1.00 26.14           C  
ATOM    977  OE1 GLU A 154     206.579 237.234 223.214  1.00 26.14           O  
ATOM    978  OE2 GLU A 154     204.578 238.132 223.095  1.00 26.14           O  
ATOM    979  N   HIS A 155     207.515 241.775 220.560  1.00 26.26           N  
ATOM    980  CA  HIS A 155     207.529 242.118 219.143  1.00 26.26           C  
ATOM    981  C   HIS A 155     208.582 243.176 218.845  1.00 26.26           C  
ATOM    982  O   HIS A 155     209.304 243.079 217.847  1.00 26.26           O  
ATOM    983  CB  HIS A 155     206.145 242.595 218.705  1.00 26.26           C  
ATOM    984  CG  HIS A 155     205.107 241.519 218.718  1.00 26.26           C  
ATOM    985  ND1 HIS A 155     203.755 241.788 218.711  1.00 26.26           N  
ATOM    986  CD2 HIS A 155     205.222 240.170 218.736  1.00 26.26           C  
ATOM    987  CE1 HIS A 155     203.082 240.651 218.725  1.00 26.26           C  
ATOM    988  NE2 HIS A 155     203.949 239.654 218.740  1.00 26.26           N  
ATOM    989  N   PHE A 156     208.690 244.190 219.707  1.00 21.20           N  
ATOM    990  CA  PHE A 156     209.696 245.225 219.515  1.00 21.20           C  
ATOM    991  C   PHE A 156     211.101 244.645 219.579  1.00 21.20           C  
ATOM    992  O   PHE A 156     211.965 245.008 218.774  1.00 21.20           O  
ATOM    993  CB  PHE A 156     209.518 246.320 220.564  1.00 21.20           C  
ATOM    994  CG  PHE A 156     210.515 247.434 220.457  1.00 21.20           C  
ATOM    995  CD1 PHE A 156     210.315 248.477 219.570  1.00 21.20           C  
ATOM    996  CD2 PHE A 156     211.644 247.448 221.254  1.00 21.20           C  
ATOM    997  CE1 PHE A 156     211.228 249.506 219.475  1.00 21.20           C  
ATOM    998  CE2 PHE A 156     212.558 248.474 221.163  1.00 21.20           C  
ATOM    999  CZ  PHE A 156     212.350 249.504 220.272  1.00 21.20           C  
ATOM   1000  N   VAL A 157     211.349 243.742 220.530  1.00 22.87           N  
ATOM   1001  CA  VAL A 157     212.671 243.131 220.642  1.00 22.87           C  
ATOM   1002  C   VAL A 157     212.991 242.311 219.399  1.00 22.87           C  
ATOM   1003  O   VAL A 157     214.095 242.400 218.850  1.00 22.87           O  
ATOM   1004  CB  VAL A 157     212.763 242.282 221.923  1.00 22.87           C  
ATOM   1005  CG1 VAL A 157     213.984 241.379 221.879  1.00 22.87           C  
ATOM   1006  CG2 VAL A 157     212.821 243.180 223.142  1.00 22.87           C  
ATOM   1007  N   SER A 158     212.033 241.506 218.930  1.00 21.81           N  
ATOM   1008  CA  SER A 158     212.272 240.696 217.738  1.00 21.81           C  
ATOM   1009  C   SER A 158     212.551 241.572 216.523  1.00 21.81           C  
ATOM   1010  O   SER A 158     213.481 241.309 215.751  1.00 21.81           O  
ATOM   1011  CB  SER A 158     211.077 239.780 217.476  1.00 21.81           C  
ATOM   1012  OG  SER A 158     210.880 238.879 218.551  1.00 21.81           O  
ATOM   1013  N   ILE A 159     211.758 242.631 216.346  1.00 20.53           N  
ATOM   1014  CA  ILE A 159     211.926 243.510 215.194  1.00 20.53           C  
ATOM   1015  C   ILE A 159     213.264 244.234 215.259  1.00 20.53           C  
ATOM   1016  O   ILE A 159     213.968 244.358 214.250  1.00 20.53           O  
ATOM   1017  CB  ILE A 159     210.746 244.493 215.105  1.00 20.53           C  
ATOM   1018  CG1 ILE A 159     209.471 243.738 214.737  1.00 20.53           C  
ATOM   1019  CG2 ILE A 159     211.028 245.585 214.097  1.00 20.53           C  
ATOM   1020  CD1 ILE A 159     208.225 244.570 214.828  1.00 20.53           C  
ATOM   1021  N   LEU A 160     213.635 244.726 216.442  1.00 21.04           N  
ATOM   1022  CA  LEU A 160     214.904 245.427 216.591  1.00 21.04           C  
ATOM   1023  C   LEU A 160     216.083 244.495 216.348  1.00 21.04           C  
ATOM   1024  O   LEU A 160     217.080 244.892 215.734  1.00 21.04           O  
ATOM   1025  CB  LEU A 160     214.988 246.052 217.981  1.00 21.04           C  
ATOM   1026  CG  LEU A 160     216.200 246.934 218.257  1.00 21.04           C  
ATOM   1027  CD1 LEU A 160     216.132 248.204 217.433  1.00 21.04           C  
ATOM   1028  CD2 LEU A 160     216.280 247.254 219.734  1.00 21.04           C  
ATOM   1029  N   LEU A 161     215.993 243.252 216.827  1.00 23.20           N  
ATOM   1030  CA  LEU A 161     217.052 242.284 216.566  1.00 23.20           C  
ATOM   1031  C   LEU A 161     217.160 241.971 215.080  1.00 23.20           C  
ATOM   1032  O   LEU A 161     218.269 241.851 214.548  1.00 23.20           O  
ATOM   1033  CB  LEU A 161     216.807 241.008 217.372  1.00 23.20           C  
ATOM   1034  CG  LEU A 161     217.540 240.881 218.710  1.00 23.20           C  
ATOM   1035  CD1 LEU A 161     219.037 240.753 218.486  1.00 23.20           C  
ATOM   1036  CD2 LEU A 161     217.240 242.059 219.618  1.00 23.20           C  
ATOM   1037  N   LYS A 162     216.023 241.834 214.393  1.00 24.77           N  
ATOM   1038  CA  LYS A 162     216.061 241.608 212.951  1.00 24.77           C  
ATOM   1039  C   LYS A 162     216.698 242.785 212.226  1.00 24.77           C  
ATOM   1040  O   LYS A 162     217.523 242.597 211.326  1.00 24.77           O  
ATOM   1041  CB  LYS A 162     214.652 241.355 212.418  1.00 24.77           C  
ATOM   1042  CG  LYS A 162     214.060 240.023 212.828  1.00 24.77           C  
ATOM   1043  CD  LYS A 162     214.836 238.868 212.226  1.00 24.77           C  
ATOM   1044  CE  LYS A 162     214.212 237.537 212.603  1.00 24.77           C  
ATOM   1045  NZ  LYS A 162     212.787 237.459 212.180  1.00 24.77           N  
ATOM   1046  N   CYS A 163     216.329 244.009 212.609  1.00 25.07           N  
ATOM   1047  CA  CYS A 163     216.890 245.190 211.963  1.00 25.07           C  
ATOM   1048  C   CYS A 163     218.371 245.357 212.271  1.00 25.07           C  
ATOM   1049  O   CYS A 163     219.102 245.956 211.474  1.00 25.07           O  
ATOM   1050  CB  CYS A 163     216.123 246.440 212.391  1.00 25.07           C  
ATOM   1051  SG  CYS A 163     214.382 246.447 211.924  1.00 25.07           S  
ATOM   1052  N   PHE A 164     218.832 244.851 213.416  1.00 24.91           N  
ATOM   1053  CA  PHE A 164     220.229 245.037 213.792  1.00 24.91           C  
ATOM   1054  C   PHE A 164     221.157 244.217 212.904  1.00 24.91           C  
ATOM   1055  O   PHE A 164     222.169 244.728 212.410  1.00 24.91           O  
ATOM   1056  CB  PHE A 164     220.428 244.677 215.265  1.00 24.91           C  
ATOM   1057  CG  PHE A 164     221.808 244.968 215.778  1.00 24.91           C  
ATOM   1058  CD1 PHE A 164     222.172 246.255 216.132  1.00 24.91           C  
ATOM   1059  CD2 PHE A 164     222.740 243.955 215.908  1.00 24.91           C  
ATOM   1060  CE1 PHE A 164     223.439 246.527 216.601  1.00 24.91           C  
ATOM   1061  CE2 PHE A 164     224.008 244.221 216.377  1.00 24.91           C  
ATOM   1062  CZ  PHE A 164     224.358 245.509 216.725  1.00 24.91           C  
ATOM   1063  N   ASP A 165     220.829 242.946 212.683  1.00 28.27           N  
ATOM   1064  CA  ASP A 165     221.667 242.056 211.892  1.00 28.27           C  
ATOM   1065  C   ASP A 165     221.122 241.816 210.489  1.00 28.27           C  
ATOM   1066  O   ASP A 165     221.517 240.840 209.844  1.00 28.27           O  
ATOM   1067  CB  ASP A 165     221.857 240.718 212.614  1.00 28.27           C  
ATOM   1068  CG  ASP A 165     220.548 239.983 212.851  1.00 28.27           C  
ATOM   1069  OD1 ASP A 165     219.949 239.487 211.874  1.00 28.27           O  
ATOM   1070  OD2 ASP A 165     220.126 239.885 214.021  1.00 28.27           O  
ATOM   1071  N   SER A 166     220.222 242.669 210.011  1.00 27.74           N  
ATOM   1072  CA  SER A 166     219.686 242.497 208.670  1.00 27.74           C  
ATOM   1073  C   SER A 166     220.794 242.686 207.638  1.00 27.74           C  
ATOM   1074  O   SER A 166     221.622 243.595 207.774  1.00 27.74           O  
ATOM   1075  CB  SER A 166     218.555 243.492 208.409  1.00 27.74           C  
ATOM   1076  OG  SER A 166     218.070 243.379 207.083  1.00 27.74           O  
ATOM   1077  N   PRO A 167     220.846 241.849 206.599  1.00 28.91           N  
ATOM   1078  CA  PRO A 167     221.892 242.015 205.579  1.00 28.91           C  
ATOM   1079  C   PRO A 167     221.782 243.314 204.806  1.00 28.91           C  
ATOM   1080  O   PRO A 167     222.778 243.750 204.217  1.00 28.91           O  
ATOM   1081  CB  PRO A 167     221.685 240.802 204.664  1.00 28.91           C  
ATOM   1082  CG  PRO A 167     220.249 240.448 204.838  1.00 28.91           C  
ATOM   1083  CD  PRO A 167     219.926 240.746 206.273  1.00 28.91           C  
ATOM   1084  N   TRP A 168     220.612 243.949 204.791  1.00 25.65           N  
ATOM   1085  CA  TRP A 168     220.432 245.187 204.049  1.00 25.65           C  
ATOM   1086  C   TRP A 168     220.734 246.426 204.878  1.00 25.65           C  
ATOM   1087  O   TRP A 168     220.973 247.496 204.304  1.00 25.65           O  
ATOM   1088  CB  TRP A 168     219.004 245.270 203.506  1.00 25.65           C  
ATOM   1089  CG  TRP A 168     218.882 246.202 202.353  1.00 25.65           C  
ATOM   1090  CD1 TRP A 168     219.211 245.945 201.054  1.00 25.65           C  
ATOM   1091  CD2 TRP A 168     218.408 247.549 202.388  1.00 25.65           C  
ATOM   1092  NE1 TRP A 168     218.969 247.050 200.278  1.00 25.65           N  
ATOM   1093  CE2 TRP A 168     218.475 248.049 201.073  1.00 25.65           C  
ATOM   1094  CE3 TRP A 168     217.930 248.380 203.403  1.00 25.65           C  
ATOM   1095  CZ2 TRP A 168     218.083 249.341 200.748  1.00 25.65           C  
ATOM   1096  CZ3 TRP A 168     217.542 249.660 203.079  1.00 25.65           C  
ATOM   1097  CH2 TRP A 168     217.621 250.130 201.763  1.00 25.65           C  
ATOM   1098  N   THR A 169     220.736 246.309 206.207  1.00 25.63           N  
ATOM   1099  CA  THR A 169     221.083 247.451 207.047  1.00 25.63           C  
ATOM   1100  C   THR A 169     222.531 247.868 206.832  1.00 25.63           C  
ATOM   1101  O   THR A 169     222.842 249.065 206.812  1.00 25.63           O  
ATOM   1102  CB  THR A 169     220.839 247.120 208.517  1.00 25.63           C  
ATOM   1103  OG1 THR A 169     219.536 246.549 208.668  1.00 25.63           O  
ATOM   1104  CG2 THR A 169     220.927 248.378 209.359  1.00 25.63           C  
ATOM   1105  N   THR A 170     223.430 246.895 206.676  1.00 27.05           N  
ATOM   1106  CA  THR A 170     224.828 247.216 206.410  1.00 27.05           C  
ATOM   1107  C   THR A 170     224.978 247.961 205.092  1.00 27.05           C  
ATOM   1108  O   THR A 170     225.738 248.931 205.004  1.00 27.05           O  
ATOM   1109  CB  THR A 170     225.670 245.941 206.400  1.00 27.05           C  
ATOM   1110  OG1 THR A 170     225.236 245.089 205.334  1.00 27.05           O  
ATOM   1111  CG2 THR A 170     225.522 245.202 207.716  1.00 27.05           C  
ATOM   1112  N   ARG A 171     224.257 247.525 204.056  1.00 30.44           N  
ATOM   1113  CA  ARG A 171     224.306 248.223 202.775  1.00 30.44           C  
ATOM   1114  C   ARG A 171     223.750 249.636 202.895  1.00 30.44           C  
ATOM   1115  O   ARG A 171     224.323 250.586 202.346  1.00 30.44           O  
ATOM   1116  CB  ARG A 171     223.536 247.431 201.719  1.00 30.44           C  
ATOM   1117  CG  ARG A 171     223.619 248.019 200.322  1.00 30.44           C  
ATOM   1118  CD  ARG A 171     222.687 247.297 199.363  1.00 30.44           C  
ATOM   1119  NE  ARG A 171     222.955 245.865 199.308  1.00 30.44           N  
ATOM   1120  CZ  ARG A 171     223.797 245.292 198.459  1.00 30.44           C  
ATOM   1121  NH1 ARG A 171     224.480 246.004 197.576  1.00 30.44           N  
ATOM   1122  NH2 ARG A 171     223.959 243.973 198.496  1.00 30.44           N  
ATOM   1123  N   ALA A 172     222.634 249.793 203.611  1.00 30.46           N  
ATOM   1124  CA  ALA A 172     222.038 251.115 203.773  1.00 30.46           C  
ATOM   1125  C   ALA A 172     222.971 252.056 204.524  1.00 30.46           C  
ATOM   1126  O   ALA A 172     223.070 253.242 204.190  1.00 30.46           O  
ATOM   1127  CB  ALA A 172     220.695 251.001 204.493  1.00 30.46           C  
ATOM   1128  N   LEU A 173     223.661 251.547 205.547  1.00 31.86           N  
ATOM   1129  CA  LEU A 173     224.601 252.380 206.288  1.00 31.86           C  
ATOM   1130  C   LEU A 173     225.855 252.681 205.476  1.00 31.86           C  
ATOM   1131  O   LEU A 173     226.417 253.775 205.596  1.00 31.86           O  
ATOM   1132  CB  LEU A 173     224.975 251.709 207.608  1.00 31.86           C  
ATOM   1133  CG  LEU A 173     223.856 251.579 208.643  1.00 31.86           C  
ATOM   1134  CD1 LEU A 173     224.408 251.029 209.945  1.00 31.86           C  
ATOM   1135  CD2 LEU A 173     223.169 252.917 208.867  1.00 31.86           C  
ATOM   1136  N   SER A 174     226.314 251.729 204.661  1.00 32.04           N  
ATOM   1137  CA  SER A 174     227.476 251.979 203.815  1.00 32.04           C  
ATOM   1138  C   SER A 174     227.172 253.038 202.765  1.00 32.04           C  
ATOM   1139  O   SER A 174     228.027 253.877 202.455  1.00 32.04           O  
ATOM   1140  CB  SER A 174     227.934 250.680 203.153  1.00 32.04           C  
ATOM   1141  OG  SER A 174     226.916 250.135 202.335  1.00 32.04           O  
ATOM   1142  N   GLU A 175     225.963 253.012 202.199  1.00 38.23           N  
ATOM   1143  CA  GLU A 175     225.565 254.068 201.274  1.00 38.23           C  
ATOM   1144  C   GLU A 175     225.530 255.421 201.972  1.00 38.23           C  
ATOM   1145  O   GLU A 175     225.977 256.429 201.411  1.00 38.23           O  
ATOM   1146  CB  GLU A 175     224.204 253.745 200.657  1.00 38.23           C  
ATOM   1147  CG  GLU A 175     224.207 252.544 199.726  1.00 38.23           C  
ATOM   1148  CD  GLU A 175     224.938 252.811 198.424  1.00 38.23           C  
ATOM   1149  OE1 GLU A 175     225.195 253.993 198.111  1.00 38.23           O  
ATOM   1150  OE2 GLU A 175     225.253 251.836 197.710  1.00 38.23           O  
ATOM   1151  N   THR A 176     225.004 255.459 203.196  1.00 41.31           N  
ATOM   1152  CA  THR A 176     224.934 256.676 204.005  1.00 41.31           C  
ATOM   1153  C   THR A 176     224.211 257.806 203.276  1.00 41.31           C  
ATOM   1154  O   THR A 176     223.109 257.620 202.760  1.00 41.31           O  
ATOM   1155  CB  THR A 176     226.339 257.161 204.422  1.00 41.31           C  
ATOM   1156  OG1 THR A 176     226.994 256.141 205.186  1.00 41.31           O  
ATOM   1157  CG2 THR A 176     226.241 258.426 205.257  1.00 41.31           C  
ATOM   1158  N   GLY A 230     222.549 247.677 192.431  1.00 31.17           N  
ATOM   1159  CA  GLY A 230     223.135 246.744 193.375  1.00 31.17           C  
ATOM   1160  C   GLY A 230     222.714 245.311 193.122  1.00 31.17           C  
ATOM   1161  O   GLY A 230     222.137 245.003 192.080  1.00 31.17           O  
ATOM   1162  N   VAL A 231     223.003 244.432 194.077  1.00 39.22           N  
ATOM   1163  CA  VAL A 231     222.649 243.021 193.959  1.00 39.22           C  
ATOM   1164  C   VAL A 231     222.521 242.430 195.356  1.00 39.22           C  
ATOM   1165  O   VAL A 231     223.278 242.779 196.267  1.00 39.22           O  
ATOM   1166  CB  VAL A 231     223.685 242.254 193.106  1.00 39.22           C  
ATOM   1167  CG1 VAL A 231     225.075 242.357 193.721  1.00 39.22           C  
ATOM   1168  CG2 VAL A 231     223.269 240.799 192.924  1.00 39.22           C  
ATOM   1169  N   LEU A 232     221.543 241.543 195.522  1.00 41.80           N  
ATOM   1170  CA  LEU A 232     221.345 240.809 196.763  1.00 41.80           C  
ATOM   1171  C   LEU A 232     220.526 239.567 196.445  1.00 41.80           C  
ATOM   1172  O   LEU A 232     219.804 239.528 195.446  1.00 41.80           O  
ATOM   1173  CB  LEU A 232     220.648 241.671 197.823  1.00 41.80           C  
ATOM   1174  CG  LEU A 232     220.593 241.142 199.257  1.00 41.80           C  
ATOM   1175  CD1 LEU A 232     221.991 240.829 199.760  1.00 41.80           C  
ATOM   1176  CD2 LEU A 232     219.904 242.146 200.168  1.00 41.80           C  
ATOM   1177  N   ASP A 233     220.652 238.552 197.297  1.00 43.78           N  
ATOM   1178  CA  ASP A 233     219.935 237.304 197.074  1.00 43.78           C  
ATOM   1179  C   ASP A 233     218.430 237.539 197.133  1.00 43.78           C  
ATOM   1180  O   ASP A 233     217.945 238.384 197.890  1.00 43.78           O  
ATOM   1181  CB  ASP A 233     220.350 236.260 198.110  1.00 43.78           C  
ATOM   1182  CG  ASP A 233     219.858 234.867 197.766  1.00 43.78           C  
ATOM   1183  OD1 ASP A 233     219.295 234.685 196.666  1.00 43.78           O  
ATOM   1184  OD2 ASP A 233     220.036 233.951 198.596  1.00 43.78           O  
ATOM   1185  N   LYS A 234     217.692 236.786 196.313  1.00 40.46           N  
ATOM   1186  CA  LYS A 234     216.245 236.964 196.241  1.00 40.46           C  
ATOM   1187  C   LYS A 234     215.585 236.681 197.585  1.00 40.46           C  
ATOM   1188  O   LYS A 234     214.687 237.417 198.010  1.00 40.46           O  
ATOM   1189  CB  LYS A 234     215.659 236.061 195.155  1.00 40.46           C  
ATOM   1190  CG  LYS A 234     214.176 236.279 194.896  1.00 40.46           C  
ATOM   1191  CD  LYS A 234     213.905 237.690 194.401  1.00 40.46           C  
ATOM   1192  CE  LYS A 234     212.429 237.901 194.111  1.00 40.46           C  
ATOM   1193  NZ  LYS A 234     212.151 239.277 193.612  1.00 40.46           N  
ATOM   1194  N   LYS A 235     216.015 235.617 198.267  1.00 41.35           N  
ATOM   1195  CA  LYS A 235     215.481 235.330 199.594  1.00 41.35           C  
ATOM   1196  C   LYS A 235     215.822 236.444 200.574  1.00 41.35           C  
ATOM   1197  O   LYS A 235     214.983 236.840 201.391  1.00 41.35           O  
ATOM   1198  CB  LYS A 235     216.013 233.987 200.094  1.00 41.35           C  
ATOM   1199  CG  LYS A 235     215.502 233.589 201.469  1.00 41.35           C  
ATOM   1200  CD  LYS A 235     213.987 233.471 201.485  1.00 41.35           C  
ATOM   1201  CE  LYS A 235     213.480 233.060 202.859  1.00 41.35           C  
ATOM   1202  NZ  LYS A 235     214.049 231.755 203.292  1.00 41.35           N  
ATOM   1203  N   GLU A 236     217.049 236.965 200.505  1.00 44.21           N  
ATOM   1204  CA  GLU A 236     217.434 238.070 201.378  1.00 44.21           C  
ATOM   1205  C   GLU A 236     216.628 239.327 201.071  1.00 44.21           C  
ATOM   1206  O   GLU A 236     216.242 240.060 201.987  1.00 44.21           O  
ATOM   1207  CB  GLU A 236     218.932 238.344 201.250  1.00 44.21           C  
ATOM   1208  CG  GLU A 236     219.825 237.146 201.561  1.00 44.21           C  
ATOM   1209  CD  GLU A 236     219.953 236.858 203.047  1.00 44.21           C  
ATOM   1210  OE1 GLU A 236     218.919 236.681 203.724  1.00 44.21           O  
ATOM   1211  OE2 GLU A 236     221.100 236.810 203.539  1.00 44.21           O  
ATOM   1212  N   GLY A 237     216.370 239.596 199.790  1.00 37.79           N  
ATOM   1213  CA  GLY A 237     215.537 240.736 199.442  1.00 37.79           C  
ATOM   1214  C   GLY A 237     214.112 240.587 199.937  1.00 37.79           C  
ATOM   1215  O   GLY A 237     213.504 241.550 200.416  1.00 37.79           O  
ATOM   1216  N   GLU A 238     213.557 239.378 199.827  1.00 38.95           N  
ATOM   1217  CA  GLU A 238     212.225 239.125 200.364  1.00 38.95           C  
ATOM   1218  C   GLU A 238     212.201 239.307 201.875  1.00 38.95           C  
ATOM   1219  O   GLU A 238     211.244 239.862 202.426  1.00 38.95           O  
ATOM   1220  CB  GLU A 238     211.761 237.720 199.983  1.00 38.95           C  
ATOM   1221  CG  GLU A 238     211.470 237.542 198.502  1.00 38.95           C  
ATOM   1222  CD  GLU A 238     210.264 238.341 198.044  1.00 38.95           C  
ATOM   1223  OE1 GLU A 238     209.389 238.637 198.885  1.00 38.95           O  
ATOM   1224  OE2 GLU A 238     210.191 238.675 196.843  1.00 38.95           O  
ATOM   1225  N   GLN A 239     213.246 238.841 202.563  1.00 42.48           N  
ATOM   1226  CA  GLN A 239     213.328 239.033 204.007  1.00 42.48           C  
ATOM   1227  C   GLN A 239     213.407 240.511 204.364  1.00 42.48           C  
ATOM   1228  O   GLN A 239     212.776 240.958 205.327  1.00 42.48           O  
ATOM   1229  CB  GLN A 239     214.532 238.281 204.571  1.00 42.48           C  
ATOM   1230  CG  GLN A 239     214.398 236.770 204.530  1.00 42.48           C  
ATOM   1231  CD  GLN A 239     215.607 236.067 205.113  1.00 42.48           C  
ATOM   1232  OE1 GLN A 239     215.704 234.841 205.078  1.00 42.48           O  
ATOM   1233  NE2 GLN A 239     216.538 236.844 205.654  1.00 42.48           N  
ATOM   1234  N   ALA A 240     214.182 241.286 203.603  1.00 33.36           N  
ATOM   1235  CA  ALA A 240     214.284 242.717 203.869  1.00 33.36           C  
ATOM   1236  C   ALA A 240     212.950 243.420 203.645  1.00 33.36           C  
ATOM   1237  O   ALA A 240     212.563 244.299 204.425  1.00 33.36           O  
ATOM   1238  CB  ALA A 240     215.374 243.336 202.996  1.00 33.36           C  
ATOM   1239  N   LYS A 241     212.230 243.049 202.584  1.00 35.42           N  
ATOM   1240  CA  LYS A 241     210.917 243.644 202.346  1.00 35.42           C  
ATOM   1241  C   LYS A 241     209.930 243.264 203.444  1.00 35.42           C  
ATOM   1242  O   LYS A 241     209.134 244.100 203.895  1.00 35.42           O  
ATOM   1243  CB  LYS A 241     210.385 243.222 200.977  1.00 35.42           C  
ATOM   1244  CG  LYS A 241     209.129 243.967 200.553  1.00 35.42           C  
ATOM   1245  CD  LYS A 241     209.389 245.461 200.453  1.00 35.42           C  
ATOM   1246  CE  LYS A 241     210.437 245.762 199.393  1.00 35.42           C  
ATOM   1247  NZ  LYS A 241     210.844 247.191 199.392  1.00 35.42           N  
ATOM   1248  N   ALA A 242     209.964 242.003 203.882  1.00 33.52           N  
ATOM   1249  CA  ALA A 242     209.103 241.578 204.979  1.00 33.52           C  
ATOM   1250  C   ALA A 242     209.431 242.339 206.253  1.00 33.52           C  
ATOM   1251  O   ALA A 242     208.530 242.708 207.013  1.00 33.52           O  
ATOM   1252  CB  ALA A 242     209.238 240.072 205.201  1.00 33.52           C  
ATOM   1253  N   LEU A 243     210.717 242.581 206.505  1.00 30.09           N  
ATOM   1254  CA  LEU A 243     211.110 243.359 207.674  1.00 30.09           C  
ATOM   1255  C   LEU A 243     210.624 244.799 207.568  1.00 30.09           C  
ATOM   1256  O   LEU A 243     210.197 245.385 208.566  1.00 30.09           O  
ATOM   1257  CB  LEU A 243     212.626 243.309 207.851  1.00 30.09           C  
ATOM   1258  CG  LEU A 243     213.174 243.918 209.139  1.00 30.09           C  
ATOM   1259  CD1 LEU A 243     212.377 243.439 210.338  1.00 30.09           C  
ATOM   1260  CD2 LEU A 243     214.639 243.561 209.298  1.00 30.09           C  
ATOM   1261  N   PHE A 244     210.686 245.385 206.371  1.00 29.46           N  
ATOM   1262  CA  PHE A 244     210.156 246.734 206.177  1.00 29.46           C  
ATOM   1263  C   PHE A 244     208.663 246.784 206.483  1.00 29.46           C  
ATOM   1264  O   PHE A 244     208.184 247.688 207.182  1.00 29.46           O  
ATOM   1265  CB  PHE A 244     210.422 247.199 204.745  1.00 29.46           C  
ATOM   1266  CG  PHE A 244     211.563 248.163 204.619  1.00 29.46           C  
ATOM   1267  CD1 PHE A 244     211.354 249.522 204.764  1.00 29.46           C  
ATOM   1268  CD2 PHE A 244     212.841 247.712 204.348  1.00 29.46           C  
ATOM   1269  CE1 PHE A 244     212.397 250.412 204.646  1.00 29.46           C  
ATOM   1270  CE2 PHE A 244     213.890 248.599 204.232  1.00 29.46           C  
ATOM   1271  CZ  PHE A 244     213.667 249.950 204.382  1.00 29.46           C  
ATOM   1272  N   GLU A 245     207.911 245.812 205.961  1.00 31.24           N  
ATOM   1273  CA  GLU A 245     206.474 245.768 206.215  1.00 31.24           C  
ATOM   1274  C   GLU A 245     206.182 245.554 207.695  1.00 31.24           C  
ATOM   1275  O   GLU A 245     205.262 246.166 208.251  1.00 31.24           O  
ATOM   1276  CB  GLU A 245     205.823 244.673 205.371  1.00 31.24           C  
ATOM   1277  CG  GLU A 245     205.831 244.959 203.878  1.00 31.24           C  
ATOM   1278  CD  GLU A 245     205.058 246.214 203.521  1.00 31.24           C  
ATOM   1279  OE1 GLU A 245     204.017 246.476 204.160  1.00 31.24           O  
ATOM   1280  OE2 GLU A 245     205.495 246.944 202.606  1.00 31.24           O  
ATOM   1281  N   LYS A 246     206.954 244.684 208.348  1.00 27.49           N  
ATOM   1282  CA  LYS A 246     206.766 244.447 209.772  1.00 27.49           C  
ATOM   1283  C   LYS A 246     207.048 245.706 210.578  1.00 27.49           C  
ATOM   1284  O   LYS A 246     206.314 246.028 211.517  1.00 27.49           O  
ATOM   1285  CB  LYS A 246     207.665 243.299 210.228  1.00 27.49           C  
ATOM   1286  CG  LYS A 246     207.218 242.623 211.505  1.00 27.49           C  
ATOM   1287  CD  LYS A 246     208.160 241.492 211.876  1.00 27.49           C  
ATOM   1288  CE  LYS A 246     208.317 240.507 210.730  1.00 27.49           C  
ATOM   1289  NZ  LYS A 246     207.020 239.884 210.350  1.00 27.49           N  
ATOM   1290  N   VAL A 247     208.101 246.441 210.215  1.00 25.14           N  
ATOM   1291  CA  VAL A 247     208.433 247.673 210.924  1.00 25.14           C  
ATOM   1292  C   VAL A 247     207.317 248.695 210.764  1.00 25.14           C  
ATOM   1293  O   VAL A 247     206.911 249.349 211.732  1.00 25.14           O  
ATOM   1294  CB  VAL A 247     209.782 248.232 210.437  1.00 25.14           C  
ATOM   1295  CG1 VAL A 247     209.969 249.657 210.924  1.00 25.14           C  
ATOM   1296  CG2 VAL A 247     210.922 247.359 210.924  1.00 25.14           C  
ATOM   1297  N   LYS A 248     206.802 248.852 209.542  1.00 28.32           N  
ATOM   1298  CA  LYS A 248     205.766 249.863 209.340  1.00 28.32           C  
ATOM   1299  C   LYS A 248     204.465 249.477 210.039  1.00 28.32           C  
ATOM   1300  O   LYS A 248     203.796 250.335 210.630  1.00 28.32           O  
ATOM   1301  CB  LYS A 248     205.542 250.123 207.848  1.00 28.32           C  
ATOM   1302  CG  LYS A 248     204.950 248.978 207.055  1.00 28.32           C  
ATOM   1303  CD  LYS A 248     204.763 249.364 205.597  1.00 28.32           C  
ATOM   1304  CE  LYS A 248     206.077 249.809 204.975  1.00 28.32           C  
ATOM   1305  NZ  LYS A 248     205.915 250.202 203.549  1.00 28.32           N  
ATOM   1306  N   LYS A 249     204.098 248.190 210.018  1.00 26.73           N  
ATOM   1307  CA  LYS A 249     202.879 247.783 210.711  1.00 26.73           C  
ATOM   1308  C   LYS A 249     203.041 247.899 212.223  1.00 26.73           C  
ATOM   1309  O   LYS A 249     202.095 248.274 212.924  1.00 26.73           O  
ATOM   1310  CB  LYS A 249     202.472 246.364 210.307  1.00 26.73           C  
ATOM   1311  CG  LYS A 249     203.371 245.255 210.817  1.00 26.73           C  
ATOM   1312  CD  LYS A 249     202.764 243.885 210.563  1.00 26.73           C  
ATOM   1313  CE  LYS A 249     202.519 243.649 209.083  1.00 26.73           C  
ATOM   1314  NZ  LYS A 249     201.960 242.293 208.824  1.00 26.73           N  
ATOM   1315  N   PHE A 250     204.233 247.597 212.745  1.00 25.78           N  
ATOM   1316  CA  PHE A 250     204.490 247.780 214.169  1.00 25.78           C  
ATOM   1317  C   PHE A 250     204.406 249.249 214.556  1.00 25.78           C  
ATOM   1318  O   PHE A 250     203.858 249.592 215.609  1.00 25.78           O  
ATOM   1319  CB  PHE A 250     205.861 247.208 214.526  1.00 25.78           C  
ATOM   1320  CG  PHE A 250     206.220 247.339 215.978  1.00 25.78           C  
ATOM   1321  CD1 PHE A 250     205.828 246.375 216.890  1.00 25.78           C  
ATOM   1322  CD2 PHE A 250     206.960 248.419 216.430  1.00 25.78           C  
ATOM   1323  CE1 PHE A 250     206.160 246.489 218.224  1.00 25.78           C  
ATOM   1324  CE2 PHE A 250     207.291 248.539 217.762  1.00 25.78           C  
ATOM   1325  CZ  PHE A 250     206.891 247.573 218.660  1.00 25.78           C  
ATOM   1326  N   ARG A 251     204.950 250.132 213.717  1.00 30.18           N  
ATOM   1327  CA  ARG A 251     204.850 251.559 213.991  1.00 30.18           C  
ATOM   1328  C   ARG A 251     203.398 252.013 213.991  1.00 30.18           C  
ATOM   1329  O   ARG A 251     202.992 252.816 214.837  1.00 30.18           O  
ATOM   1330  CB  ARG A 251     205.658 252.352 212.966  1.00 30.18           C  
ATOM   1331  CG  ARG A 251     205.594 253.852 213.177  1.00 30.18           C  
ATOM   1332  CD  ARG A 251     206.058 254.608 211.950  1.00 30.18           C  
ATOM   1333  NE  ARG A 251     205.857 256.043 212.102  1.00 30.18           N  
ATOM   1334  CZ  ARG A 251     206.063 256.932 211.140  1.00 30.18           C  
ATOM   1335  NH1 ARG A 251     206.475 256.566 209.938  1.00 30.18           N  
ATOM   1336  NH2 ARG A 251     205.845 258.220 211.391  1.00 30.18           N  
ATOM   1337  N   THR A 252     202.599 251.512 213.048  1.00 32.14           N  
ATOM   1338  CA  THR A 252     201.178 251.848 213.040  1.00 32.14           C  
ATOM   1339  C   THR A 252     200.485 251.341 214.300  1.00 32.14           C  
ATOM   1340  O   THR A 252     199.648 252.040 214.884  1.00 32.14           O  
ATOM   1341  CB  THR A 252     200.508 251.273 211.791  1.00 32.14           C  
ATOM   1342  OG1 THR A 252     201.101 251.849 210.620  1.00 32.14           O  
ATOM   1343  CG2 THR A 252     199.018 251.576 211.794  1.00 32.14           C  
ATOM   1344  N   HIS A 253     200.832 250.130 214.737  1.00 31.73           N  
ATOM   1345  CA  HIS A 253     200.137 249.503 215.858  1.00 31.73           C  
ATOM   1346  C   HIS A 253     200.480 250.167 217.187  1.00 31.73           C  
ATOM   1347  O   HIS A 253     199.597 250.371 218.029  1.00 31.73           O  
ATOM   1348  CB  HIS A 253     200.481 248.014 215.897  1.00 31.73           C  
ATOM   1349  CG  HIS A 253     199.894 247.283 217.064  1.00 31.73           C  
ATOM   1350  ND1 HIS A 253     200.505 246.188 217.634  1.00 31.73           N  
ATOM   1351  CD2 HIS A 253     198.749 247.479 217.757  1.00 31.73           C  
ATOM   1352  CE1 HIS A 253     199.765 245.745 218.634  1.00 31.73           C  
ATOM   1353  NE2 HIS A 253     198.693 246.511 218.730  1.00 31.73           N  
ATOM   1354  N   VAL A 254     201.746 250.521 217.394  1.00 30.94           N  
ATOM   1355  CA  VAL A 254     202.232 250.872 218.724  1.00 30.94           C  
ATOM   1356  C   VAL A 254     202.220 252.382 218.941  1.00 30.94           C  
ATOM   1357  O   VAL A 254     202.169 252.852 220.083  1.00 30.94           O  
ATOM   1358  CB  VAL A 254     203.639 250.283 218.944  1.00 30.94           C  
ATOM   1359  CG1 VAL A 254     204.145 250.574 220.340  1.00 30.94           C  
ATOM   1360  CG2 VAL A 254     203.605 248.789 218.717  1.00 30.94           C  
ATOM   1361  N   GLU A 255     202.237 253.155 217.853  1.00 33.12           N  
ATOM   1362  CA  GLU A 255     202.387 254.602 217.974  1.00 33.12           C  
ATOM   1363  C   GLU A 255     201.252 255.256 218.751  1.00 33.12           C  
ATOM   1364  O   GLU A 255     201.436 256.359 219.275  1.00 33.12           O  
ATOM   1365  CB  GLU A 255     202.478 255.244 216.591  1.00 33.12           C  
ATOM   1366  CG  GLU A 255     203.250 256.546 216.562  1.00 33.12           C  
ATOM   1367  CD  GLU A 255     204.741 256.330 216.701  1.00 33.12           C  
ATOM   1368  OE1 GLU A 255     205.375 255.884 215.722  1.00 33.12           O  
ATOM   1369  OE2 GLU A 255     205.279 256.591 217.795  1.00 33.12           O  
ATOM   1370  N   GLU A 256     200.089 254.612 218.840  1.00 38.61           N  
ATOM   1371  CA  GLU A 256     198.919 255.203 219.481  1.00 38.61           C  
ATOM   1372  C   GLU A 256     198.450 254.390 220.684  1.00 38.61           C  
ATOM   1373  O   GLU A 256     197.263 254.392 221.015  1.00 38.61           O  
ATOM   1374  CB  GLU A 256     197.779 255.360 218.475  1.00 38.61           C  
ATOM   1375  CG  GLU A 256     198.146 256.144 217.228  1.00 38.61           C  
ATOM   1376  CD  GLU A 256     198.412 257.610 217.510  1.00 38.61           C  
ATOM   1377  OE1 GLU A 256     197.917 258.124 218.535  1.00 38.61           O  
ATOM   1378  OE2 GLU A 256     199.119 258.250 216.703  1.00 38.61           O  
ATOM   1379  N   GLY A 257     199.365 253.686 221.346  1.00 33.94           N  
ATOM   1380  CA  GLY A 257     198.993 252.888 222.499  1.00 33.94           C  
ATOM   1381  C   GLY A 257     199.143 253.603 223.826  1.00 33.94           C  
ATOM   1382  O   GLY A 257     198.194 253.672 224.614  1.00 33.94           O  
ATOM   1383  N   ASP A 258     200.334 254.147 224.070  1.00 32.90           N  
ATOM   1384  CA  ASP A 258     200.676 254.839 225.314  1.00 32.90           C  
ATOM   1385  C   ASP A 258     200.369 253.974 226.536  1.00 32.90           C  
ATOM   1386  O   ASP A 258     199.812 254.432 227.535  1.00 32.90           O  
ATOM   1387  CB  ASP A 258     199.965 256.190 225.403  1.00 32.90           C  
ATOM   1388  CG  ASP A 258     200.535 257.078 226.494  1.00 32.90           C  
ATOM   1389  OD1 ASP A 258     201.752 257.354 226.463  1.00 32.90           O  
ATOM   1390  OD2 ASP A 258     199.765 257.503 227.381  1.00 32.90           O  
ATOM   1391  N   ILE A 259     200.743 252.696 226.451  1.00 28.02           N  
ATOM   1392  CA  ILE A 259     200.552 251.751 227.540  1.00 28.02           C  
ATOM   1393  C   ILE A 259     201.872 251.364 228.193  1.00 28.02           C  
ATOM   1394  O   ILE A 259     201.941 251.207 229.416  1.00 28.02           O  
ATOM   1395  CB  ILE A 259     199.787 250.494 227.064  1.00 28.02           C  
ATOM   1396  CG1 ILE A 259     199.574 249.516 228.221  1.00 28.02           C  
ATOM   1397  CG2 ILE A 259     200.511 249.816 225.915  1.00 28.02           C  
ATOM   1398  CD1 ILE A 259     198.747 250.081 229.352  1.00 28.02           C  
ATOM   1399  N   VAL A 260     202.937 251.223 227.402  1.00 24.36           N  
ATOM   1400  CA  VAL A 260     204.232 250.842 227.957  1.00 24.36           C  
ATOM   1401  C   VAL A 260     204.801 251.971 228.807  1.00 24.36           C  
ATOM   1402  O   VAL A 260     205.301 251.744 229.914  1.00 24.36           O  
ATOM   1403  CB  VAL A 260     205.199 250.439 226.830  1.00 24.36           C  
ATOM   1404  CG1 VAL A 260     206.534 250.015 227.407  1.00 24.36           C  
ATOM   1405  CG2 VAL A 260     204.598 249.321 225.999  1.00 24.36           C  
ATOM   1406  N   TYR A 261     204.736 253.204 228.302  1.00 21.14           N  
ATOM   1407  CA  TYR A 261     205.280 254.340 229.041  1.00 21.14           C  
ATOM   1408  C   TYR A 261     204.535 254.550 230.352  1.00 21.14           C  
ATOM   1409  O   TYR A 261     205.154 254.735 231.407  1.00 21.14           O  
ATOM   1410  CB  TYR A 261     205.217 255.597 228.174  1.00 21.14           C  
ATOM   1411  CG  TYR A 261     205.662 256.866 228.864  1.00 21.14           C  
ATOM   1412  CD1 TYR A 261     207.004 257.203 228.936  1.00 21.14           C  
ATOM   1413  CD2 TYR A 261     204.738 257.738 229.422  1.00 21.14           C  
ATOM   1414  CE1 TYR A 261     207.415 258.364 229.555  1.00 21.14           C  
ATOM   1415  CE2 TYR A 261     205.141 258.902 230.045  1.00 21.14           C  
ATOM   1416  CZ  TYR A 261     206.481 259.209 230.108  1.00 21.14           C  
ATOM   1417  OH  TYR A 261     206.894 260.367 230.723  1.00 21.14           O  
ATOM   1418  N   ARG A 262     203.201 254.519 230.305  1.00 26.83           N  
ATOM   1419  CA  ARG A 262     202.416 254.713 231.519  1.00 26.83           C  
ATOM   1420  C   ARG A 262     202.658 253.591 232.518  1.00 26.83           C  
ATOM   1421  O   ARG A 262     202.801 253.843 233.718  1.00 26.83           O  
ATOM   1422  CB  ARG A 262     200.931 254.814 231.177  1.00 26.83           C  
ATOM   1423  CG  ARG A 262     200.544 256.092 230.455  1.00 26.83           C  
ATOM   1424  CD  ARG A 262     199.035 256.216 230.306  1.00 26.83           C  
ATOM   1425  NE  ARG A 262     198.470 255.182 229.446  1.00 26.83           N  
ATOM   1426  CZ  ARG A 262     197.874 254.082 229.886  1.00 26.83           C  
ATOM   1427  NH1 ARG A 262     197.749 253.834 231.179  1.00 26.83           N  
ATOM   1428  NH2 ARG A 262     197.390 253.210 229.007  1.00 26.83           N  
ATOM   1429  N   LEU A 263     202.707 252.345 232.043  1.00 15.83           N  
ATOM   1430  CA  LEU A 263     202.929 251.222 232.948  1.00 15.83           C  
ATOM   1431  C   LEU A 263     204.308 251.296 233.591  1.00 15.83           C  
ATOM   1432  O   LEU A 263     204.452 251.038 234.791  1.00 15.83           O  
ATOM   1433  CB  LEU A 263     202.750 249.904 232.195  1.00 15.83           C  
ATOM   1434  CG  LEU A 263     202.242 248.697 232.982  1.00 15.83           C  
ATOM   1435  CD1 LEU A 263     201.683 247.654 232.038  1.00 15.83           C  
ATOM   1436  CD2 LEU A 263     203.351 248.099 233.812  1.00 15.83           C  
ATOM   1437  N   TYR A 264     205.333 251.651 232.813  1.00 15.60           N  
ATOM   1438  CA  TYR A 264     206.676 251.779 233.369  1.00 15.60           C  
ATOM   1439  C   TYR A 264     206.746 252.910 234.388  1.00 15.60           C  
ATOM   1440  O   TYR A 264     207.364 252.763 235.451  1.00 15.60           O  
ATOM   1441  CB  TYR A 264     207.683 252.001 232.242  1.00 15.60           C  
ATOM   1442  CG  TYR A 264     209.121 251.756 232.629  1.00 15.60           C  
ATOM   1443  CD1 TYR A 264     209.631 250.468 232.702  1.00 15.60           C  
ATOM   1444  CD2 TYR A 264     209.975 252.812 232.905  1.00 15.60           C  
ATOM   1445  CE1 TYR A 264     210.946 250.241 233.047  1.00 15.60           C  
ATOM   1446  CE2 TYR A 264     211.292 252.594 233.249  1.00 15.60           C  
ATOM   1447  CZ  TYR A 264     211.772 251.307 233.319  1.00 15.60           C  
ATOM   1448  OH  TYR A 264     213.085 251.084 233.665  1.00 15.60           O  
ATOM   1449  N   MET A 265     206.111 254.046 234.089  1.00 21.25           N  
ATOM   1450  CA  MET A 265     206.106 255.151 235.041  1.00 21.25           C  
ATOM   1451  C   MET A 265     205.365 254.774 236.317  1.00 21.25           C  
ATOM   1452  O   MET A 265     205.784 255.145 237.417  1.00 21.25           O  
ATOM   1453  CB  MET A 265     205.488 256.396 234.406  1.00 21.25           C  
ATOM   1454  CG  MET A 265     205.314 257.551 235.375  1.00 21.25           C  
ATOM   1455  SD  MET A 265     204.994 259.116 234.549  1.00 21.25           S  
ATOM   1456  CE  MET A 265     206.588 259.410 233.794  1.00 21.25           C  
ATOM   1457  N   ARG A 266     204.259 254.039 236.192  1.00 20.19           N  
ATOM   1458  CA  ARG A 266     203.519 253.614 237.375  1.00 20.19           C  
ATOM   1459  C   ARG A 266     204.324 252.624 238.205  1.00 20.19           C  
ATOM   1460  O   ARG A 266     204.304 252.679 239.439  1.00 20.19           O  
ATOM   1461  CB  ARG A 266     202.174 253.018 236.966  1.00 20.19           C  
ATOM   1462  CG  ARG A 266     201.193 254.055 236.450  1.00 20.19           C  
ATOM   1463  CD  ARG A 266     200.005 253.413 235.760  1.00 20.19           C  
ATOM   1464  NE  ARG A 266     199.133 254.411 235.154  1.00 20.19           N  
ATOM   1465  CZ  ARG A 266     198.066 254.127 234.421  1.00 20.19           C  
ATOM   1466  NH1 ARG A 266     197.706 252.877 234.180  1.00 20.19           N  
ATOM   1467  NH2 ARG A 266     197.341 255.122 233.918  1.00 20.19           N  
ATOM   1468  N   GLN A 267     205.045 251.713 237.546  1.00 16.84           N  
ATOM   1469  CA  GLN A 267     205.929 250.811 238.276  1.00 16.84           C  
ATOM   1470  C   GLN A 267     206.994 251.587 239.036  1.00 16.84           C  
ATOM   1471  O   GLN A 267     207.266 251.300 240.208  1.00 16.84           O  
ATOM   1472  CB  GLN A 267     206.586 249.822 237.317  1.00 16.84           C  
ATOM   1473  CG  GLN A 267     205.653 248.781 236.755  1.00 16.84           C  
ATOM   1474  CD  GLN A 267     206.338 247.901 235.734  1.00 16.84           C  
ATOM   1475  OE1 GLN A 267     205.836 246.837 235.378  1.00 16.84           O  
ATOM   1476  NE2 GLN A 267     207.498 248.340 235.262  1.00 16.84           N  
ATOM   1477  N   THR A 268     207.602 252.582 238.387  1.00 15.05           N  
ATOM   1478  CA  THR A 268     208.623 253.379 239.059  1.00 15.05           C  
ATOM   1479  C   THR A 268     208.039 254.157 240.233  1.00 15.05           C  
ATOM   1480  O   THR A 268     208.666 254.257 241.294  1.00 15.05           O  
ATOM   1481  CB  THR A 268     209.288 254.324 238.060  1.00 15.05           C  
ATOM   1482  OG1 THR A 268     209.828 253.563 236.975  1.00 15.05           O  
ATOM   1483  CG2 THR A 268     210.411 255.094 238.726  1.00 15.05           C  
ATOM   1484  N   ILE A 269     206.836 254.713 240.067  1.00 16.61           N  
ATOM   1485  CA  ILE A 269     206.205 255.467 241.148  1.00 16.61           C  
ATOM   1486  C   ILE A 269     205.884 254.555 242.326  1.00 16.61           C  
ATOM   1487  O   ILE A 269     206.096 254.922 243.491  1.00 16.61           O  
ATOM   1488  CB  ILE A 269     204.948 256.192 240.632  1.00 16.61           C  
ATOM   1489  CG1 ILE A 269     205.337 257.324 239.681  1.00 16.61           C  
ATOM   1490  CG2 ILE A 269     204.126 256.734 241.788  1.00 16.61           C  
ATOM   1491  CD1 ILE A 269     204.154 258.081 239.120  1.00 16.61           C  
ATOM   1492  N   ILE A 270     205.357 253.360 242.047  1.00 12.49           N  
ATOM   1493  CA  ILE A 270     205.076 252.405 243.115  1.00 12.49           C  
ATOM   1494  C   ILE A 270     206.360 252.025 243.836  1.00 12.49           C  
ATOM   1495  O   ILE A 270     206.394 251.944 245.068  1.00 12.49           O  
ATOM   1496  CB  ILE A 270     204.353 251.166 242.556  1.00 12.49           C  
ATOM   1497  CG1 ILE A 270     202.948 251.533 242.086  1.00 12.49           C  
ATOM   1498  CG2 ILE A 270     204.278 250.077 243.605  1.00 12.49           C  
ATOM   1499  CD1 ILE A 270     202.165 250.357 241.548  1.00 12.49           C  
ATOM   1500  N   LYS A 271     207.439 251.794 243.084  1.00  8.37           N  
ATOM   1501  CA  LYS A 271     208.717 251.478 243.713  1.00  8.37           C  
ATOM   1502  C   LYS A 271     209.191 252.617 244.606  1.00  8.37           C  
ATOM   1503  O   LYS A 271     209.673 252.382 245.718  1.00  8.37           O  
ATOM   1504  CB  LYS A 271     209.768 251.164 242.651  1.00  8.37           C  
ATOM   1505  CG  LYS A 271     209.587 249.824 241.976  1.00  8.37           C  
ATOM   1506  CD  LYS A 271     210.717 249.555 241.004  1.00  8.37           C  
ATOM   1507  CE  LYS A 271     210.551 248.206 240.338  1.00  8.37           C  
ATOM   1508  NZ  LYS A 271     211.698 247.883 239.449  1.00  8.37           N  
ATOM   1509  N   VAL A 272     209.058 253.860 244.139  1.00 10.53           N  
ATOM   1510  CA  VAL A 272     209.535 254.997 244.921  1.00 10.53           C  
ATOM   1511  C   VAL A 272     208.731 255.148 246.207  1.00 10.53           C  
ATOM   1512  O   VAL A 272     209.300 255.351 247.286  1.00 10.53           O  
ATOM   1513  CB  VAL A 272     209.502 256.282 244.074  1.00 10.53           C  
ATOM   1514  CG1 VAL A 272     209.695 257.501 244.954  1.00 10.53           C  
ATOM   1515  CG2 VAL A 272     210.578 256.232 243.006  1.00 10.53           C  
ATOM   1516  N   ILE A 273     207.402 255.048 246.125  1.00 13.41           N  
ATOM   1517  CA  ILE A 273     206.594 255.219 247.331  1.00 13.41           C  
ATOM   1518  C   ILE A 273     206.807 254.053 248.292  1.00 13.41           C  
ATOM   1519  O   ILE A 273     206.847 254.239 249.518  1.00 13.41           O  
ATOM   1520  CB  ILE A 273     205.106 255.411 246.976  1.00 13.41           C  
ATOM   1521  CG1 ILE A 273     204.530 254.178 246.282  1.00 13.41           C  
ATOM   1522  CG2 ILE A 273     204.923 256.641 246.103  1.00 13.41           C  
ATOM   1523  CD1 ILE A 273     203.062 254.306 245.942  1.00 13.41           C  
ATOM   1524  N   LYS A 274     206.957 252.837 247.759  1.00  8.97           N  
ATOM   1525  CA  LYS A 274     207.241 251.686 248.605  1.00  8.97           C  
ATOM   1526  C   LYS A 274     208.574 251.853 249.315  1.00  8.97           C  
ATOM   1527  O   LYS A 274     208.685 251.571 250.510  1.00  8.97           O  
ATOM   1528  CB  LYS A 274     207.233 250.409 247.766  1.00  8.97           C  
ATOM   1529  CG  LYS A 274     207.113 249.129 248.567  1.00  8.97           C  
ATOM   1530  CD  LYS A 274     205.715 248.969 249.127  1.00  8.97           C  
ATOM   1531  CE  LYS A 274     205.591 247.696 249.941  1.00  8.97           C  
ATOM   1532  NZ  LYS A 274     206.502 247.693 251.116  1.00  8.97           N  
ATOM   1533  N   PHE A 275     209.594 252.329 248.598  1.00  6.55           N  
ATOM   1534  CA  PHE A 275     210.890 252.574 249.218  1.00  6.55           C  
ATOM   1535  C   PHE A 275     210.787 253.645 250.292  1.00  6.55           C  
ATOM   1536  O   PHE A 275     211.402 253.531 251.356  1.00  6.55           O  
ATOM   1537  CB  PHE A 275     211.911 252.969 248.152  1.00  6.55           C  
ATOM   1538  CG  PHE A 275     212.844 254.068 248.576  1.00  6.55           C  
ATOM   1539  CD1 PHE A 275     213.936 253.800 249.381  1.00  6.55           C  
ATOM   1540  CD2 PHE A 275     212.639 255.369 248.149  1.00  6.55           C  
ATOM   1541  CE1 PHE A 275     214.798 254.810 249.761  1.00  6.55           C  
ATOM   1542  CE2 PHE A 275     213.496 256.380 248.527  1.00  6.55           C  
ATOM   1543  CZ  PHE A 275     214.577 256.101 249.334  1.00  6.55           C  
ATOM   1544  N   ALA A 276     210.010 254.697 250.031  1.00  9.70           N  
ATOM   1545  CA  ALA A 276     209.855 255.759 251.020  1.00  9.70           C  
ATOM   1546  C   ALA A 276     209.242 255.224 252.307  1.00  9.70           C  
ATOM   1547  O   ALA A 276     209.781 255.436 253.401  1.00  9.70           O  
ATOM   1548  CB  ALA A 276     209.000 256.889 250.446  1.00  9.70           C  
ATOM   1549  N   LEU A 277     208.119 254.510 252.193  1.00  9.62           N  
ATOM   1550  CA  LEU A 277     207.461 254.001 253.394  1.00  9.62           C  
ATOM   1551  C   LEU A 277     208.320 252.952 254.095  1.00  9.62           C  
ATOM   1552  O   LEU A 277     208.374 252.910 255.333  1.00  9.62           O  
ATOM   1553  CB  LEU A 277     206.077 253.445 253.048  1.00  9.62           C  
ATOM   1554  CG  LEU A 277     205.921 252.236 252.125  1.00  9.62           C  
ATOM   1555  CD1 LEU A 277     205.868 250.937 252.916  1.00  9.62           C  
ATOM   1556  CD2 LEU A 277     204.677 252.389 251.271  1.00  9.62           C  
ATOM   1557  N   ILE A 278     209.008 252.105 253.322  1.00  6.26           N  
ATOM   1558  CA  ILE A 278     209.874 251.089 253.910  1.00  6.26           C  
ATOM   1559  C   ILE A 278     210.994 251.743 254.702  1.00  6.26           C  
ATOM   1560  O   ILE A 278     211.264 251.366 255.845  1.00  6.26           O  
ATOM   1561  CB  ILE A 278     210.430 250.158 252.820  1.00  6.26           C  
ATOM   1562  CG1 ILE A 278     209.368 249.160 252.372  1.00  6.26           C  
ATOM   1563  CG2 ILE A 278     211.661 249.426 253.318  1.00  6.26           C  
ATOM   1564  CD1 ILE A 278     209.775 248.374 251.157  1.00  6.26           C  
ATOM   1565  N   ILE A 279     211.661 252.734 254.109  1.00  5.70           N  
ATOM   1566  CA  ILE A 279     212.746 253.410 254.811  1.00  5.70           C  
ATOM   1567  C   ILE A 279     212.222 254.072 256.075  1.00  5.70           C  
ATOM   1568  O   ILE A 279     212.799 253.920 257.157  1.00  5.70           O  
ATOM   1569  CB  ILE A 279     213.443 254.423 253.888  1.00  5.70           C  
ATOM   1570  CG1 ILE A 279     214.498 253.718 253.043  1.00  5.70           C  
ATOM   1571  CG2 ILE A 279     214.087 255.533 254.698  1.00  5.70           C  
ATOM   1572  CD1 ILE A 279     215.544 253.009 253.865  1.00  5.70           C  
ATOM   1573  N   CYS A 280     211.096 254.783 255.966  1.00  9.03           N  
ATOM   1574  CA  CYS A 280     210.534 255.459 257.130  1.00  9.03           C  
ATOM   1575  C   CYS A 280     210.300 254.483 258.277  1.00  9.03           C  
ATOM   1576  O   CYS A 280     210.873 254.629 259.365  1.00  9.03           O  
ATOM   1577  CB  CYS A 280     209.233 256.166 256.746  1.00  9.03           C  
ATOM   1578  SG  CYS A 280     209.460 257.622 255.703  1.00  9.03           S  
ATOM   1579  N   TYR A 281     209.485 253.453 258.040  1.00  4.85           N  
ATOM   1580  CA  TYR A 281     209.108 252.581 259.148  1.00  4.85           C  
ATOM   1581  C   TYR A 281     210.263 251.698 259.612  1.00  4.85           C  
ATOM   1582  O   TYR A 281     210.400 251.458 260.818  1.00  4.85           O  
ATOM   1583  CB  TYR A 281     207.878 251.749 258.768  1.00  4.85           C  
ATOM   1584  CG  TYR A 281     208.139 250.319 258.357  1.00  4.85           C  
ATOM   1585  CD1 TYR A 281     208.378 249.990 257.034  1.00  4.85           C  
ATOM   1586  CD2 TYR A 281     208.104 249.294 259.289  1.00  4.85           C  
ATOM   1587  CE1 TYR A 281     208.603 248.683 256.655  1.00  4.85           C  
ATOM   1588  CE2 TYR A 281     208.327 247.986 258.919  1.00  4.85           C  
ATOM   1589  CZ  TYR A 281     208.575 247.686 257.602  1.00  4.85           C  
ATOM   1590  OH  TYR A 281     208.797 246.382 257.231  1.00  4.85           O  
ATOM   1591  N   THR A 282     211.112 251.223 258.697  1.00  4.52           N  
ATOM   1592  CA  THR A 282     212.241 250.394 259.098  1.00  4.52           C  
ATOM   1593  C   THR A 282     213.245 251.183 259.929  1.00  4.52           C  
ATOM   1594  O   THR A 282     213.766 250.670 260.922  1.00  4.52           O  
ATOM   1595  CB  THR A 282     212.918 249.796 257.867  1.00  4.52           C  
ATOM   1596  OG1 THR A 282     211.941 249.124 257.065  1.00  4.52           O  
ATOM   1597  CG2 THR A 282     213.972 248.794 258.282  1.00  4.52           C  
ATOM   1598  N   VAL A 283     213.538 252.428 259.544  1.00  4.60           N  
ATOM   1599  CA  VAL A 283     214.439 253.235 260.357  1.00  4.60           C  
ATOM   1600  C   VAL A 283     213.790 253.583 261.688  1.00  4.60           C  
ATOM   1601  O   VAL A 283     214.471 253.658 262.718  1.00  4.60           O  
ATOM   1602  CB  VAL A 283     214.873 254.492 259.580  1.00  4.60           C  
ATOM   1603  CG1 VAL A 283     215.620 255.452 260.486  1.00  4.60           C  
ATOM   1604  CG2 VAL A 283     215.748 254.097 258.406  1.00  4.60           C  
ATOM   1605  N   TYR A 284     212.471 253.786 261.704  1.00  6.27           N  
ATOM   1606  CA  TYR A 284     211.801 254.097 262.960  1.00  6.27           C  
ATOM   1607  C   TYR A 284     211.746 252.906 263.910  1.00  6.27           C  
ATOM   1608  O   TYR A 284     211.673 253.108 265.126  1.00  6.27           O  
ATOM   1609  CB  TYR A 284     210.389 254.607 262.680  1.00  6.27           C  
ATOM   1610  CG  TYR A 284     209.690 255.180 263.888  1.00  6.27           C  
ATOM   1611  CD1 TYR A 284     210.203 256.286 264.548  1.00  6.27           C  
ATOM   1612  CD2 TYR A 284     208.510 254.626 264.357  1.00  6.27           C  
ATOM   1613  CE1 TYR A 284     209.565 256.817 265.649  1.00  6.27           C  
ATOM   1614  CE2 TYR A 284     207.864 255.150 265.457  1.00  6.27           C  
ATOM   1615  CZ  TYR A 284     208.395 256.246 266.099  1.00  6.27           C  
ATOM   1616  OH  TYR A 284     207.754 256.774 267.196  1.00  6.27           O  
ATOM   1617  N   TYR A 285     211.772 251.675 263.394  1.00  5.52           N  
ATOM   1618  CA  TYR A 285     211.633 250.498 264.242  1.00  5.52           C  
ATOM   1619  C   TYR A 285     212.884 249.638 264.364  1.00  5.52           C  
ATOM   1620  O   TYR A 285     212.836 248.619 265.061  1.00  5.52           O  
ATOM   1621  CB  TYR A 285     210.481 249.616 263.740  1.00  5.52           C  
ATOM   1622  CG  TYR A 285     209.120 250.234 263.939  1.00  5.52           C  
ATOM   1623  CD1 TYR A 285     208.806 250.896 265.115  1.00  5.52           C  
ATOM   1624  CD2 TYR A 285     208.155 250.167 262.949  1.00  5.52           C  
ATOM   1625  CE1 TYR A 285     207.566 251.466 265.302  1.00  5.52           C  
ATOM   1626  CE2 TYR A 285     206.912 250.737 263.126  1.00  5.52           C  
ATOM   1627  CZ  TYR A 285     206.624 251.384 264.306  1.00  5.52           C  
ATOM   1628  OH  TYR A 285     205.386 251.953 264.489  1.00  5.52           O  
ATOM   1629  N   VAL A 286     213.991 249.995 263.711  1.00  4.55           N  
ATOM   1630  CA  VAL A 286     215.209 249.205 263.862  1.00  4.55           C  
ATOM   1631  C   VAL A 286     215.787 249.351 265.264  1.00  4.55           C  
ATOM   1632  O   VAL A 286     216.393 248.413 265.792  1.00  4.55           O  
ATOM   1633  CB  VAL A 286     216.226 249.590 262.771  1.00  4.55           C  
ATOM   1634  CG1 VAL A 286     217.638 249.669 263.327  1.00  4.55           C  
ATOM   1635  CG2 VAL A 286     216.168 248.589 261.635  1.00  4.55           C  
ATOM   1636  N   HIS A 287     215.597 250.506 265.901  1.00  5.13           N  
ATOM   1637  CA  HIS A 287     216.094 250.681 267.260  1.00  5.13           C  
ATOM   1638  C   HIS A 287     215.392 249.763 268.251  1.00  5.13           C  
ATOM   1639  O   HIS A 287     215.874 249.598 269.376  1.00  5.13           O  
ATOM   1640  CB  HIS A 287     215.920 252.133 267.701  1.00  5.13           C  
ATOM   1641  CG  HIS A 287     214.548 252.442 268.213  1.00  5.13           C  
ATOM   1642  ND1 HIS A 287     214.239 252.445 269.555  1.00  5.13           N  
ATOM   1643  CD2 HIS A 287     213.400 252.743 267.562  1.00  5.13           C  
ATOM   1644  CE1 HIS A 287     212.961 252.743 269.710  1.00  5.13           C  
ATOM   1645  NE2 HIS A 287     212.430 252.928 268.515  1.00  5.13           N  
ATOM   1646  N   ASN A 288     214.269 249.163 267.859  1.00  4.50           N  
ATOM   1647  CA  ASN A 288     213.459 248.351 268.756  1.00  4.50           C  
ATOM   1648  C   ASN A 288     213.956 246.921 268.900  1.00  4.50           C  
ATOM   1649  O   ASN A 288     213.389 246.172 269.700  1.00  4.50           O  
ATOM   1650  CB  ASN A 288     212.005 248.335 268.279  1.00  4.50           C  
ATOM   1651  CG  ASN A 288     211.207 249.501 268.815  1.00  4.50           C  
ATOM   1652  OD1 ASN A 288     211.218 250.592 268.245  1.00  4.50           O  
ATOM   1653  ND2 ASN A 288     210.504 249.277 269.917  1.00  4.50           N  
ATOM   1654  N   ILE A 289     214.980 246.513 268.161  1.00  4.58           N  
ATOM   1655  CA  ILE A 289     215.550 245.179 268.302  1.00  4.58           C  
ATOM   1656  C   ILE A 289     216.825 245.315 269.126  1.00  4.58           C  
ATOM   1657  O   ILE A 289     217.829 245.871 268.666  1.00  4.58           O  
ATOM   1658  CB  ILE A 289     215.792 244.502 266.944  1.00  4.58           C  
ATOM   1659  CG1 ILE A 289     216.651 245.348 266.015  1.00  4.58           C  
ATOM   1660  CG2 ILE A 289     214.479 244.273 266.245  1.00  4.58           C  
ATOM   1661  CD1 ILE A 289     216.626 244.864 264.583  1.00  4.58           C  
ATOM   1662  N   LYS A 290     216.772 244.833 270.364  1.00  4.73           N  
ATOM   1663  CA  LYS A 290     217.857 244.991 271.319  1.00  4.73           C  
ATOM   1664  C   LYS A 290     218.160 243.650 271.966  1.00  4.73           C  
ATOM   1665  O   LYS A 290     217.272 242.810 272.132  1.00  4.73           O  
ATOM   1666  CB  LYS A 290     217.510 246.008 272.411  1.00  4.73           C  
ATOM   1667  CG  LYS A 290     216.909 247.302 271.909  1.00  4.73           C  
ATOM   1668  CD  LYS A 290     216.449 248.172 273.067  1.00  4.73           C  
ATOM   1669  CE  LYS A 290     215.499 247.415 273.981  1.00  4.73           C  
ATOM   1670  NZ  LYS A 290     214.321 246.878 273.247  1.00  4.73           N  
ATOM   1671  N   PHE A 291     219.429 243.454 272.326  1.00  5.08           N  
ATOM   1672  CA  PHE A 291     219.814 242.235 273.029  1.00  5.08           C  
ATOM   1673  C   PHE A 291     219.136 242.155 274.389  1.00  5.08           C  
ATOM   1674  O   PHE A 291     218.550 241.127 274.743  1.00  5.08           O  
ATOM   1675  CB  PHE A 291     221.333 242.172 273.178  1.00  5.08           C  
ATOM   1676  CG  PHE A 291     221.813 240.991 273.968  1.00  5.08           C  
ATOM   1677  CD1 PHE A 291     221.893 239.740 273.388  1.00  5.08           C  
ATOM   1678  CD2 PHE A 291     222.193 241.135 275.290  1.00  5.08           C  
ATOM   1679  CE1 PHE A 291     222.336 238.658 274.111  1.00  5.08           C  
ATOM   1680  CE2 PHE A 291     222.635 240.054 276.015  1.00  5.08           C  
ATOM   1681  CZ  PHE A 291     222.706 238.815 275.426  1.00  5.08           C  
ATOM   1682  N   ASP A 292     219.197 243.234 275.163  1.00  9.17           N  
ATOM   1683  CA  ASP A 292     218.619 243.260 276.498  1.00  9.17           C  
ATOM   1684  C   ASP A 292     217.227 243.872 276.447  1.00  9.17           C  
ATOM   1685  O   ASP A 292     217.061 245.021 276.029  1.00  9.17           O  
ATOM   1686  CB  ASP A 292     219.505 244.051 277.458  1.00  9.17           C  
ATOM   1687  CG  ASP A 292     220.930 243.543 277.488  1.00  9.17           C  
ATOM   1688  OD1 ASP A 292     221.728 243.964 276.625  1.00  9.17           O  
ATOM   1689  OD2 ASP A 292     221.253 242.725 278.374  1.00  9.17           O  
ATOM   1690  N   VAL A 293     216.232 243.102 276.875  1.00  6.54           N  
ATOM   1691  CA  VAL A 293     214.844 243.550 276.874  1.00  6.54           C  
ATOM   1692  C   VAL A 293     214.204 243.129 278.188  1.00  6.54           C  
ATOM   1693  O   VAL A 293     214.367 241.992 278.635  1.00  6.54           O  
ATOM   1694  CB  VAL A 293     214.081 242.994 275.652  1.00  6.54           C  
ATOM   1695  CG1 VAL A 293     214.828 241.819 275.058  1.00  6.54           C  
ATOM   1696  CG2 VAL A 293     212.662 242.593 276.025  1.00  6.54           C  
ATOM   1697  N   ASP A 294     213.483 244.056 278.810  1.00  8.80           N  
ATOM   1698  CA  ASP A 294     212.792 243.803 280.067  1.00  8.80           C  
ATOM   1699  C   ASP A 294     211.337 243.464 279.784  1.00  8.80           C  
ATOM   1700  O   ASP A 294     210.669 244.172 279.024  1.00  8.80           O  
ATOM   1701  CB  ASP A 294     212.871 245.020 280.990  1.00  8.80           C  
ATOM   1702  CG  ASP A 294     214.272 245.573 281.105  1.00  8.80           C  
ATOM   1703  OD1 ASP A 294     215.232 244.799 280.925  1.00  8.80           O  
ATOM   1704  OD2 ASP A 294     214.413 246.785 281.373  1.00  8.80           O  
ATOM   1705  N   CYS A 295     210.848 242.387 280.391  1.00  9.90           N  
ATOM   1706  CA  CYS A 295     209.455 241.984 280.249  1.00  9.90           C  
ATOM   1707  C   CYS A 295     208.797 241.933 281.618  1.00  9.90           C  
ATOM   1708  O   CYS A 295     209.343 241.338 282.553  1.00  9.90           O  
ATOM   1709  CB  CYS A 295     209.329 240.631 279.546  1.00  9.90           C  
ATOM   1710  SG  CYS A 295     210.052 239.221 280.390  1.00  9.90           S  
ATOM   1711  N   THR A 296     207.636 242.565 281.734  1.00  7.79           N  
ATOM   1712  CA  THR A 296     206.755 242.437 282.889  1.00  7.79           C  
ATOM   1713  C   THR A 296     205.455 241.847 282.353  1.00  7.79           C  
ATOM   1714  O   THR A 296     204.513 242.571 282.030  1.00  7.79           O  
ATOM   1715  CB  THR A 296     206.529 243.776 283.574  1.00  7.79           C  
ATOM   1716  OG1 THR A 296     207.794 244.373 283.881  1.00  7.79           O  
ATOM   1717  CG2 THR A 296     205.740 243.589 284.858  1.00  7.79           C  
ATOM   1718  N   VAL A 297     205.414 240.517 282.256  1.00  6.53           N  
ATOM   1719  CA  VAL A 297     204.341 239.827 281.551  1.00  6.53           C  
ATOM   1720  C   VAL A 297     203.218 239.384 282.471  1.00  6.53           C  
ATOM   1721  O   VAL A 297     202.242 238.790 281.995  1.00  6.53           O  
ATOM   1722  CB  VAL A 297     204.892 238.622 280.768  1.00  6.53           C  
ATOM   1723  CG1 VAL A 297     205.637 239.098 279.538  1.00  6.53           C  
ATOM   1724  CG2 VAL A 297     205.804 237.803 281.652  1.00  6.53           C  
ATOM   1725  N   ASP A 298     203.329 239.645 283.773  1.00  6.78           N  
ATOM   1726  CA  ASP A 298     202.272 239.357 284.741  1.00  6.78           C  
ATOM   1727  C   ASP A 298     201.959 237.860 284.794  1.00  6.78           C  
ATOM   1728  O   ASP A 298     200.838 237.415 284.537  1.00  6.78           O  
ATOM   1729  CB  ASP A 298     201.013 240.178 284.435  1.00  6.78           C  
ATOM   1730  CG  ASP A 298     199.969 240.082 285.532  1.00  6.78           C  
ATOM   1731  OD1 ASP A 298     200.291 239.568 286.623  1.00  6.78           O  
ATOM   1732  OD2 ASP A 298     198.822 240.517 285.299  1.00  6.78           O  
ATOM   1733  N   ILE A 299     202.984 237.082 285.131  1.00  6.78           N  
ATOM   1734  CA  ILE A 299     202.822 235.680 285.513  1.00  6.78           C  
ATOM   1735  C   ILE A 299     203.480 235.545 286.883  1.00  6.78           C  
ATOM   1736  O   ILE A 299     204.676 235.261 286.993  1.00  6.78           O  
ATOM   1737  CB  ILE A 299     203.431 234.706 284.499  1.00  6.78           C  
ATOM   1738  CG1 ILE A 299     204.740 235.259 283.936  1.00  6.78           C  
ATOM   1739  CG2 ILE A 299     202.448 234.419 283.382  1.00  6.78           C  
ATOM   1740  CD1 ILE A 299     205.419 234.334 282.966  1.00  6.78           C  
ATOM   1741  N   GLU A 300     202.699 235.747 287.938  1.00  8.44           N  
ATOM   1742  CA  GLU A 300     203.222 235.623 289.289  1.00  8.44           C  
ATOM   1743  C   GLU A 300     202.651 234.408 290.002  1.00  8.44           C  
ATOM   1744  O   GLU A 300     203.320 233.816 290.853  1.00  8.44           O  
ATOM   1745  CB  GLU A 300     202.929 236.893 290.088  1.00  8.44           C  
ATOM   1746  CG  GLU A 300     203.705 236.987 291.386  1.00  8.44           C  
ATOM   1747  CD  GLU A 300     203.456 238.283 292.126  1.00  8.44           C  
ATOM   1748  OE1 GLU A 300     202.454 238.962 291.819  1.00  8.44           O  
ATOM   1749  OE2 GLU A 300     204.266 238.623 293.014  1.00  8.44           O  
ATOM   1750  N   SER A 301     201.423 234.022 289.664  1.00 10.20           N  
ATOM   1751  CA  SER A 301     200.844 232.816 290.235  1.00 10.20           C  
ATOM   1752  C   SER A 301     201.505 231.555 289.701  1.00 10.20           C  
ATOM   1753  O   SER A 301     201.314 230.480 290.279  1.00 10.20           O  
ATOM   1754  CB  SER A 301     199.343 232.776 289.957  1.00 10.20           C  
ATOM   1755  OG  SER A 301     199.087 232.881 288.570  1.00 10.20           O  
ATOM   1756  N   LEU A 302     202.272 231.658 288.616  1.00  6.89           N  
ATOM   1757  CA  LEU A 302     202.943 230.509 288.024  1.00  6.89           C  
ATOM   1758  C   LEU A 302     204.428 230.434 288.334  1.00  6.89           C  
ATOM   1759  O   LEU A 302     204.974 229.332 288.386  1.00  6.89           O  
ATOM   1760  CB  LEU A 302     202.757 230.508 286.503  1.00  6.89           C  
ATOM   1761  CG  LEU A 302     201.328 230.298 286.010  1.00  6.89           C  
ATOM   1762  CD1 LEU A 302     201.261 230.439 284.506  1.00  6.89           C  
ATOM   1763  CD2 LEU A 302     200.813 228.938 286.438  1.00  6.89           C  
ATOM   1764  N   THR A 303     205.096 231.567 288.543  1.00  6.99           N  
ATOM   1765  CA  THR A 303     206.528 231.550 288.815  1.00  6.99           C  
ATOM   1766  C   THR A 303     206.858 232.248 290.126  1.00  6.99           C  
ATOM   1767  O   THR A 303     207.771 231.829 290.842  1.00  6.99           O  
ATOM   1768  CB  THR A 303     207.298 232.208 287.673  1.00  6.99           C  
ATOM   1769  OG1 THR A 303     207.016 233.610 287.656  1.00  6.99           O  
ATOM   1770  CG2 THR A 303     206.893 231.604 286.348  1.00  6.99           C  
ATOM   1771  N   GLY A 304     206.125 233.308 290.453  1.00  8.92           N  
ATOM   1772  CA  GLY A 304     206.358 234.065 291.662  1.00  8.92           C  
ATOM   1773  C   GLY A 304     207.066 235.387 291.464  1.00  8.92           C  
ATOM   1774  O   GLY A 304     207.128 236.181 292.409  1.00  8.92           O  
ATOM   1775  N   TYR A 305     207.598 235.648 290.275  1.00  4.77           N  
ATOM   1776  CA  TYR A 305     208.286 236.893 289.977  1.00  4.77           C  
ATOM   1777  C   TYR A 305     207.441 237.748 289.043  1.00  4.77           C  
ATOM   1778  O   TYR A 305     206.671 237.234 288.229  1.00  4.77           O  
ATOM   1779  CB  TYR A 305     209.652 236.630 289.340  1.00  4.77           C  
ATOM   1780  CG  TYR A 305     210.598 235.859 290.228  1.00  4.77           C  
ATOM   1781  CD1 TYR A 305     211.390 236.509 291.157  1.00  4.77           C  
ATOM   1782  CD2 TYR A 305     210.701 234.483 290.132  1.00  4.77           C  
ATOM   1783  CE1 TYR A 305     212.252 235.810 291.966  1.00  4.77           C  
ATOM   1784  CE2 TYR A 305     211.561 233.777 290.936  1.00  4.77           C  
ATOM   1785  CZ  TYR A 305     212.334 234.444 291.850  1.00  4.77           C  
ATOM   1786  OH  TYR A 305     213.195 233.741 292.656  1.00  4.77           O  
ATOM   1787  N   ARG A 306     207.593 239.065 289.172  1.00 10.20           N  
ATOM   1788  CA  ARG A 306     206.822 240.007 288.368  1.00 10.20           C  
ATOM   1789  C   ARG A 306     207.523 240.331 287.052  1.00 10.20           C  
ATOM   1790  O   ARG A 306     206.971 240.093 285.974  1.00 10.20           O  
ATOM   1791  CB  ARG A 306     206.563 241.289 289.168  1.00 10.20           C  
ATOM   1792  CG  ARG A 306     205.551 241.130 290.287  1.00 10.20           C  
ATOM   1793  CD  ARG A 306     204.150 240.898 289.742  1.00 10.20           C  
ATOM   1794  NE  ARG A 306     203.619 242.074 289.062  1.00 10.20           N  
ATOM   1795  CZ  ARG A 306     203.587 242.233 287.746  1.00 10.20           C  
ATOM   1796  NH1 ARG A 306     204.045 241.302 286.926  1.00 10.20           N  
ATOM   1797  NH2 ARG A 306     203.083 243.355 287.240  1.00 10.20           N  
ATOM   1798  N   THR A 307     208.738 240.865 287.125  1.00 10.03           N  
ATOM   1799  CA  THR A 307     209.486 241.269 285.947  1.00 10.03           C  
ATOM   1800  C   THR A 307     210.668 240.337 285.725  1.00 10.03           C  
ATOM   1801  O   THR A 307     211.198 239.732 286.660  1.00 10.03           O  
ATOM   1802  CB  THR A 307     209.986 242.710 286.073  1.00 10.03           C  
ATOM   1803  OG1 THR A 307     211.235 242.720 286.770  1.00 10.03           O  
ATOM   1804  CG2 THR A 307     208.984 243.552 286.837  1.00 10.03           C  
ATOM   1805  N   TYR A 308     211.076 240.229 284.465  1.00  4.48           N  
ATOM   1806  CA  TYR A 308     212.173 239.357 284.076  1.00  4.48           C  
ATOM   1807  C   TYR A 308     213.123 240.125 283.175  1.00  4.48           C  
ATOM   1808  O   TYR A 308     212.682 240.872 282.299  1.00  4.48           O  
ATOM   1809  CB  TYR A 308     211.658 238.107 283.354  1.00  4.48           C  
ATOM   1810  CG  TYR A 308     210.643 237.316 284.142  1.00  4.48           C  
ATOM   1811  CD1 TYR A 308     209.305 237.670 284.139  1.00  4.48           C  
ATOM   1812  CD2 TYR A 308     211.021 236.209 284.881  1.00  4.48           C  
ATOM   1813  CE1 TYR A 308     208.379 236.953 284.856  1.00  4.48           C  
ATOM   1814  CE2 TYR A 308     210.102 235.486 285.599  1.00  4.48           C  
ATOM   1815  CZ  TYR A 308     208.782 235.861 285.581  1.00  4.48           C  
ATOM   1816  OH  TYR A 308     207.857 235.143 286.297  1.00  4.48           O  
ATOM   1817  N   ARG A 309     214.419 239.950 283.400  1.00  0.69           N  
ATOM   1818  CA  ARG A 309     215.448 240.498 282.530  1.00  0.69           C  
ATOM   1819  C   ARG A 309     215.782 239.464 281.466  1.00  0.69           C  
ATOM   1820  O   ARG A 309     216.308 238.393 281.783  1.00  0.69           O  
ATOM   1821  CB  ARG A 309     216.696 240.862 283.331  1.00  0.69           C  
ATOM   1822  CG  ARG A 309     217.817 241.460 282.515  1.00  0.69           C  
ATOM   1823  CD  ARG A 309     217.477 242.860 282.061  1.00  0.69           C  
ATOM   1824  NE  ARG A 309     218.636 243.542 281.500  1.00  0.69           N  
ATOM   1825  CZ  ARG A 309     218.617 244.777 281.018  1.00  0.69           C  
ATOM   1826  NH1 ARG A 309     217.506 245.494 280.999  1.00  0.69           N  
ATOM   1827  NH2 ARG A 309     219.741 245.306 280.544  1.00  0.69           N  
ATOM   1828  N   CYS A 310     215.481 239.780 280.212  1.00  2.79           N  
ATOM   1829  CA  CYS A 310     215.612 238.806 279.139  1.00  2.79           C  
ATOM   1830  C   CYS A 310     216.862 239.122 278.333  1.00  2.79           C  
ATOM   1831  O   CYS A 310     217.499 240.163 278.516  1.00  2.79           O  
ATOM   1832  CB  CYS A 310     214.368 238.793 278.243  1.00  2.79           C  
ATOM   1833  SG  CYS A 310     212.875 238.183 279.016  1.00  2.79           S  
ATOM   1834  N   ALA A 311     217.212 238.203 277.441  1.00  9.92           N  
ATOM   1835  CA  ALA A 311     218.295 238.381 276.494  1.00  9.92           C  
ATOM   1836  C   ALA A 311     217.896 237.745 275.172  1.00  9.92           C  
ATOM   1837  O   ALA A 311     217.488 236.583 275.124  1.00  9.92           O  
ATOM   1838  CB  ALA A 311     219.600 237.766 277.004  1.00  9.92           C  
ATOM   1839  N   HIS A 312     218.004 238.523 274.101  1.00 10.62           N  
ATOM   1840  CA  HIS A 312     217.711 238.035 272.758  1.00 10.62           C  
ATOM   1841  C   HIS A 312     219.030 237.819 272.032  1.00 10.62           C  
ATOM   1842  O   HIS A 312     219.583 238.770 271.459  1.00 10.62           O  
ATOM   1843  CB  HIS A 312     216.830 239.030 272.000  1.00 10.62           C  
ATOM   1844  CG  HIS A 312     216.157 238.450 270.797  1.00 10.62           C  
ATOM   1845  ND1 HIS A 312     215.390 239.205 269.937  1.00 10.62           N  
ATOM   1846  CD2 HIS A 312     216.131 237.186 270.313  1.00 10.62           C  
ATOM   1847  CE1 HIS A 312     214.922 238.432 268.974  1.00 10.62           C  
ATOM   1848  NE2 HIS A 312     215.358 237.202 269.178  1.00 10.62           N  
ATOM   1849  N   PRO A 313     219.581 236.604 272.030  1.00 31.17           N  
ATOM   1850  CA  PRO A 313     220.921 236.407 271.455  1.00 31.17           C  
ATOM   1851  C   PRO A 313     221.013 236.700 269.966  1.00 31.17           C  
ATOM   1852  O   PRO A 313     222.114 236.977 269.476  1.00 31.17           O  
ATOM   1853  CB  PRO A 313     221.218 234.932 271.758  1.00 31.17           C  
ATOM   1854  CG  PRO A 313     219.887 234.309 271.969  1.00 31.17           C  
ATOM   1855  CD  PRO A 313     219.023 235.360 272.580  1.00 31.17           C  
ATOM   1856  N   LEU A 314     219.906 236.653 269.232  1.00  9.05           N  
ATOM   1857  CA  LEU A 314     219.906 236.969 267.810  1.00  9.05           C  
ATOM   1858  C   LEU A 314     219.630 238.436 267.522  1.00  9.05           C  
ATOM   1859  O   LEU A 314     219.561 238.816 266.350  1.00  9.05           O  
ATOM   1860  CB  LEU A 314     218.871 236.120 267.071  1.00  9.05           C  
ATOM   1861  CG  LEU A 314     219.295 234.731 266.610  1.00  9.05           C  
ATOM   1862  CD1 LEU A 314     218.349 234.268 265.532  1.00  9.05           C  
ATOM   1863  CD2 LEU A 314     220.725 234.732 266.103  1.00  9.05           C  
ATOM   1864  N   ALA A 315     219.457 239.262 268.552  1.00  9.33           N  
ATOM   1865  CA  ALA A 315     219.071 240.648 268.322  1.00  9.33           C  
ATOM   1866  C   ALA A 315     220.160 241.417 267.589  1.00  9.33           C  
ATOM   1867  O   ALA A 315     219.864 242.251 266.729  1.00  9.33           O  
ATOM   1868  CB  ALA A 315     218.736 241.323 269.646  1.00  9.33           C  
ATOM   1869  N   THR A 316     221.426 241.166 267.922  1.00 13.98           N  
ATOM   1870  CA  THR A 316     222.505 241.879 267.245  1.00 13.98           C  
ATOM   1871  C   THR A 316     222.640 241.433 265.794  1.00 13.98           C  
ATOM   1872  O   THR A 316     222.846 242.263 264.902  1.00 13.98           O  
ATOM   1873  CB  THR A 316     223.822 241.681 267.991  1.00 13.98           C  
ATOM   1874  OG1 THR A 316     223.659 242.089 269.354  1.00 13.98           O  
ATOM   1875  CG2 THR A 316     224.915 242.517 267.357  1.00 13.98           C  
ATOM   1876  N   LEU A 317     222.524 240.131 265.536  1.00 31.17           N  
ATOM   1877  CA  LEU A 317     222.576 239.652 264.159  1.00 31.17           C  
ATOM   1878  C   LEU A 317     221.384 240.156 263.357  1.00 31.17           C  
ATOM   1879  O   LEU A 317     221.529 240.526 262.187  1.00 31.17           O  
ATOM   1880  CB  LEU A 317     222.641 238.127 264.133  1.00 31.17           C  
ATOM   1881  CG  LEU A 317     222.915 237.491 262.771  1.00 31.17           C  
ATOM   1882  CD1 LEU A 317     223.978 238.269 262.020  1.00 31.17           C  
ATOM   1883  CD2 LEU A 317     223.357 236.057 262.950  1.00 31.17           C  
ATOM   1884  N   PHE A 318     220.199 240.188 263.970  1.00 20.30           N  
ATOM   1885  CA  PHE A 318     219.033 240.732 263.283  1.00 20.30           C  
ATOM   1886  C   PHE A 318     219.192 242.223 263.024  1.00 20.30           C  
ATOM   1887  O   PHE A 318     218.737 242.729 261.997  1.00 20.30           O  
ATOM   1888  CB  PHE A 318     217.764 240.459 264.087  1.00 20.30           C  
ATOM   1889  CG  PHE A 318     217.186 239.098 263.856  1.00 20.30           C  
ATOM   1890  CD1 PHE A 318     217.629 238.315 262.806  1.00 20.30           C  
ATOM   1891  CD2 PHE A 318     216.194 238.602 264.680  1.00 20.30           C  
ATOM   1892  CE1 PHE A 318     217.101 237.063 262.588  1.00 20.30           C  
ATOM   1893  CE2 PHE A 318     215.661 237.349 264.466  1.00 20.30           C  
ATOM   1894  CZ  PHE A 318     216.116 236.580 263.417  1.00 20.30           C  
ATOM   1895  N   LYS A 319     219.835 242.944 263.942  1.00 26.68           N  
ATOM   1896  CA  LYS A 319     220.078 244.365 263.715  1.00 26.68           C  
ATOM   1897  C   LYS A 319     221.075 244.580 262.586  1.00 26.68           C  
ATOM   1898  O   LYS A 319     220.918 245.502 261.780  1.00 26.68           O  
ATOM   1899  CB  LYS A 319     220.566 245.028 265.001  1.00 26.68           C  
ATOM   1900  CG  LYS A 319     221.011 246.464 264.815  1.00 26.68           C  
ATOM   1901  CD  LYS A 319     221.329 247.122 266.141  1.00 26.68           C  
ATOM   1902  CE  LYS A 319     220.074 247.315 266.968  1.00 26.68           C  
ATOM   1903  NZ  LYS A 319     220.366 247.974 268.269  1.00 26.68           N  
ATOM   1904  N   ILE A 320     222.106 243.739 262.506  1.00 16.39           N  
ATOM   1905  CA  ILE A 320     223.054 243.836 261.399  1.00 16.39           C  
ATOM   1906  C   ILE A 320     222.358 243.541 260.077  1.00 16.39           C  
ATOM   1907  O   ILE A 320     222.561 244.243 259.077  1.00 16.39           O  
ATOM   1908  CB  ILE A 320     224.251 242.899 261.637  1.00 16.39           C  
ATOM   1909  CG1 ILE A 320     225.085 243.398 262.815  1.00 16.39           C  
ATOM   1910  CG2 ILE A 320     225.106 242.791 260.390  1.00 16.39           C  
ATOM   1911  CD1 ILE A 320     226.276 242.532 263.114  1.00 16.39           C  
ATOM   1912  N   LEU A 321     221.515 242.506 260.052  1.00 12.52           N  
ATOM   1913  CA  LEU A 321     220.765 242.190 258.842  1.00 12.52           C  
ATOM   1914  C   LEU A 321     219.813 243.319 258.469  1.00 12.52           C  
ATOM   1915  O   LEU A 321     219.655 243.642 257.288  1.00 12.52           O  
ATOM   1916  CB  LEU A 321     219.999 240.882 259.022  1.00 12.52           C  
ATOM   1917  CG  LEU A 321     220.850 239.615 259.035  1.00 12.52           C  
ATOM   1918  CD1 LEU A 321     219.969 238.381 259.098  1.00 12.52           C  
ATOM   1919  CD2 LEU A 321     221.751 239.570 257.815  1.00 12.52           C  
ATOM   1920  N   ALA A 322     219.169 243.933 259.463  1.00  9.73           N  
ATOM   1921  CA  ALA A 322     218.249 245.030 259.190  1.00  9.73           C  
ATOM   1922  C   ALA A 322     218.986 246.257 258.676  1.00  9.73           C  
ATOM   1923  O   ALA A 322     218.476 246.969 257.810  1.00  9.73           O  
ATOM   1924  CB  ALA A 322     217.448 245.369 260.445  1.00  9.73           C  
ATOM   1925  N   SER A 323     220.184 246.526 259.196  1.00  8.83           N  
ATOM   1926  CA  SER A 323     220.978 247.633 258.675  1.00  8.83           C  
ATOM   1927  C   SER A 323     221.423 247.366 257.242  1.00  8.83           C  
ATOM   1928  O   SER A 323     221.411 248.274 256.401  1.00  8.83           O  
ATOM   1929  CB  SER A 323     222.184 247.884 259.576  1.00  8.83           C  
ATOM   1930  OG  SER A 323     221.772 248.295 260.868  1.00  8.83           O  
ATOM   1931  N   PHE A 324     221.818 246.127 256.945  1.00  3.20           N  
ATOM   1932  CA  PHE A 324     222.160 245.777 255.570  1.00  3.20           C  
ATOM   1933  C   PHE A 324     220.956 245.951 254.652  1.00  3.20           C  
ATOM   1934  O   PHE A 324     221.081 246.471 253.536  1.00  3.20           O  
ATOM   1935  CB  PHE A 324     222.681 244.343 255.512  1.00  3.20           C  
ATOM   1936  CG  PHE A 324     223.324 243.980 254.206  1.00  3.20           C  
ATOM   1937  CD1 PHE A 324     223.848 244.956 253.378  1.00  3.20           C  
ATOM   1938  CD2 PHE A 324     223.399 242.660 253.806  1.00  3.20           C  
ATOM   1939  CE1 PHE A 324     224.436 244.619 252.177  1.00  3.20           C  
ATOM   1940  CE2 PHE A 324     223.982 242.317 252.606  1.00  3.20           C  
ATOM   1941  CZ  PHE A 324     224.502 243.297 251.791  1.00  3.20           C  
ATOM   1942  N   TYR A 325     219.779 245.526 255.111  1.00  2.39           N  
ATOM   1943  CA  TYR A 325     218.565 245.693 254.322  1.00  2.39           C  
ATOM   1944  C   TYR A 325     218.221 247.166 254.138  1.00  2.39           C  
ATOM   1945  O   TYR A 325     217.730 247.563 253.079  1.00  2.39           O  
ATOM   1946  CB  TYR A 325     217.408 244.948 254.982  1.00  2.39           C  
ATOM   1947  CG  TYR A 325     216.071 245.184 254.327  1.00  2.39           C  
ATOM   1948  CD1 TYR A 325     215.724 244.523 253.160  1.00  2.39           C  
ATOM   1949  CD2 TYR A 325     215.152 246.063 254.879  1.00  2.39           C  
ATOM   1950  CE1 TYR A 325     214.503 244.733 252.560  1.00  2.39           C  
ATOM   1951  CE2 TYR A 325     213.929 246.278 254.285  1.00  2.39           C  
ATOM   1952  CZ  TYR A 325     213.610 245.610 253.126  1.00  2.39           C  
ATOM   1953  OH  TYR A 325     212.392 245.822 252.528  1.00  2.39           O  
ATOM   1954  N   ILE A 326     218.465 247.989 255.158  1.00  3.93           N  
ATOM   1955  CA  ILE A 326     218.235 249.425 255.031  1.00  3.93           C  
ATOM   1956  C   ILE A 326     219.155 250.019 253.976  1.00  3.93           C  
ATOM   1957  O   ILE A 326     218.734 250.842 253.158  1.00  3.93           O  
ATOM   1958  CB  ILE A 326     218.414 250.122 256.392  1.00  3.93           C  
ATOM   1959  CG1 ILE A 326     217.224 249.835 257.300  1.00  3.93           C  
ATOM   1960  CG2 ILE A 326     218.577 251.619 256.214  1.00  3.93           C  
ATOM   1961  CD1 ILE A 326     217.329 250.492 258.654  1.00  3.93           C  
ATOM   1962  N   SER A 327     220.428 249.622 253.984  1.00  3.46           N  
ATOM   1963  CA  SER A 327     221.354 250.123 252.972  1.00  3.46           C  
ATOM   1964  C   SER A 327     220.929 249.690 251.574  1.00  3.46           C  
ATOM   1965  O   SER A 327     220.981 250.483 250.623  1.00  3.46           O  
ATOM   1966  CB  SER A 327     222.774 249.647 253.275  1.00  3.46           C  
ATOM   1967  OG  SER A 327     222.854 248.234 253.239  1.00  3.46           O  
ATOM   1968  N   LEU A 328     220.494 248.436 251.431  1.00  2.70           N  
ATOM   1969  CA  LEU A 328     220.030 247.963 250.130  1.00  2.70           C  
ATOM   1970  C   LEU A 328     218.786 248.714 249.675  1.00  2.70           C  
ATOM   1971  O   LEU A 328     218.657 249.052 248.494  1.00  2.70           O  
ATOM   1972  CB  LEU A 328     219.756 246.464 250.178  1.00  2.70           C  
ATOM   1973  CG  LEU A 328     220.982 245.573 250.332  1.00  2.70           C  
ATOM   1974  CD1 LEU A 328     220.567 244.125 250.229  1.00  2.70           C  
ATOM   1975  CD2 LEU A 328     222.028 245.915 249.289  1.00  2.70           C  
ATOM   1976  N   VAL A 329     217.855 248.977 250.593  1.00  2.97           N  
ATOM   1977  CA  VAL A 329     216.655 249.729 250.240  1.00  2.97           C  
ATOM   1978  C   VAL A 329     217.005 251.164 249.878  1.00  2.97           C  
ATOM   1979  O   VAL A 329     216.380 251.753 248.995  1.00  2.97           O  
ATOM   1980  CB  VAL A 329     215.626 249.663 251.383  1.00  2.97           C  
ATOM   1981  CG1 VAL A 329     214.503 250.653 251.155  1.00  2.97           C  
ATOM   1982  CG2 VAL A 329     215.056 248.267 251.490  1.00  2.97           C  
ATOM   1983  N   ILE A 330     218.002 251.753 250.539  1.00  5.66           N  
ATOM   1984  CA  ILE A 330     218.435 253.100 250.177  1.00  5.66           C  
ATOM   1985  C   ILE A 330     219.005 253.114 248.765  1.00  5.66           C  
ATOM   1986  O   ILE A 330     218.697 254.007 247.965  1.00  5.66           O  
ATOM   1987  CB  ILE A 330     219.451 253.631 251.204  1.00  5.66           C  
ATOM   1988  CG1 ILE A 330     218.742 254.018 252.501  1.00  5.66           C  
ATOM   1989  CG2 ILE A 330     220.216 254.815 250.640  1.00  5.66           C  
ATOM   1990  CD1 ILE A 330     219.672 254.543 253.570  1.00  5.66           C  
ATOM   1991  N   PHE A 331     219.846 252.131 248.435  1.00  5.06           N  
ATOM   1992  CA  PHE A 331     220.370 252.047 247.073  1.00  5.06           C  
ATOM   1993  C   PHE A 331     219.244 251.854 246.063  1.00  5.06           C  
ATOM   1994  O   PHE A 331     219.220 252.507 245.011  1.00  5.06           O  
ATOM   1995  CB  PHE A 331     221.382 250.907 246.961  1.00  5.06           C  
ATOM   1996  CG  PHE A 331     222.666 251.159 247.696  1.00  5.06           C  
ATOM   1997  CD1 PHE A 331     223.064 252.448 248.009  1.00  5.06           C  
ATOM   1998  CD2 PHE A 331     223.480 250.104 248.072  1.00  5.06           C  
ATOM   1999  CE1 PHE A 331     224.247 252.679 248.685  1.00  5.06           C  
ATOM   2000  CE2 PHE A 331     224.663 250.328 248.749  1.00  5.06           C  
ATOM   2001  CZ  PHE A 331     225.047 251.618 249.055  1.00  5.06           C  
ATOM   2002  N   TYR A 332     218.294 250.973 246.380  1.00  4.93           N  
ATOM   2003  CA  TYR A 332     217.161 250.721 245.498  1.00  4.93           C  
ATOM   2004  C   TYR A 332     216.340 251.984 245.282  1.00  4.93           C  
ATOM   2005  O   TYR A 332     215.935 252.289 244.155  1.00  4.93           O  
ATOM   2006  CB  TYR A 332     216.293 249.619 246.102  1.00  4.93           C  
ATOM   2007  CG  TYR A 332     215.453 248.841 245.124  1.00  4.93           C  
ATOM   2008  CD1 TYR A 332     214.282 249.370 244.608  1.00  4.93           C  
ATOM   2009  CD2 TYR A 332     215.814 247.560 244.746  1.00  4.93           C  
ATOM   2010  CE1 TYR A 332     213.507 248.651 243.722  1.00  4.93           C  
ATOM   2011  CE2 TYR A 332     215.046 246.834 243.864  1.00  4.93           C  
ATOM   2012  CZ  TYR A 332     213.894 247.383 243.354  1.00  4.93           C  
ATOM   2013  OH  TYR A 332     213.131 246.656 242.473  1.00  4.93           O  
ATOM   2014  N   GLY A 333     216.086 252.731 246.354  1.00  9.29           N  
ATOM   2015  CA  GLY A 333     215.296 253.942 246.239  1.00  9.29           C  
ATOM   2016  C   GLY A 333     216.004 255.038 245.473  1.00  9.29           C  
ATOM   2017  O   GLY A 333     215.379 255.757 244.695  1.00  9.29           O  
ATOM   2018  N   LEU A 334     217.312 255.192 245.687  1.00  8.38           N  
ATOM   2019  CA  LEU A 334     218.061 256.168 244.903  1.00  8.38           C  
ATOM   2020  C   LEU A 334     218.047 255.804 243.425  1.00  8.38           C  
ATOM   2021  O   LEU A 334     217.882 256.674 242.562  1.00  8.38           O  
ATOM   2022  CB  LEU A 334     219.496 256.274 245.419  1.00  8.38           C  
ATOM   2023  CG  LEU A 334     219.678 256.883 246.808  1.00  8.38           C  
ATOM   2024  CD1 LEU A 334     221.152 256.949 247.170  1.00  8.38           C  
ATOM   2025  CD2 LEU A 334     219.044 258.261 246.878  1.00  8.38           C  
ATOM   2026  N   ILE A 335     218.198 254.515 243.115  1.00  8.50           N  
ATOM   2027  CA  ILE A 335     218.158 254.069 241.726  1.00  8.50           C  
ATOM   2028  C   ILE A 335     216.785 254.328 241.113  1.00  8.50           C  
ATOM   2029  O   ILE A 335     216.675 254.808 239.977  1.00  8.50           O  
ATOM   2030  CB  ILE A 335     218.554 252.584 241.651  1.00  8.50           C  
ATOM   2031  CG1 ILE A 335     220.062 252.433 241.851  1.00  8.50           C  
ATOM   2032  CG2 ILE A 335     218.110 251.977 240.351  1.00  8.50           C  
ATOM   2033  CD1 ILE A 335     220.518 251.004 241.980  1.00  8.50           C  
ATOM   2034  N   CYS A 336     215.716 254.026 241.854  1.00 13.68           N  
ATOM   2035  CA  CYS A 336     214.370 254.243 241.330  1.00 13.68           C  
ATOM   2036  C   CYS A 336     214.058 255.727 241.182  1.00 13.68           C  
ATOM   2037  O   CYS A 336     213.358 256.126 240.247  1.00 13.68           O  
ATOM   2038  CB  CYS A 336     213.339 253.565 242.228  1.00 13.68           C  
ATOM   2039  SG  CYS A 336     213.394 251.767 242.172  1.00 13.68           S  
ATOM   2040  N   MET A 337     214.558 256.560 242.095  1.00 13.83           N  
ATOM   2041  CA  MET A 337     214.384 258.001 241.951  1.00 13.83           C  
ATOM   2042  C   MET A 337     215.133 258.524 240.735  1.00 13.83           C  
ATOM   2043  O   MET A 337     214.639 259.412 240.030  1.00 13.83           O  
ATOM   2044  CB  MET A 337     214.842 258.718 243.220  1.00 13.83           C  
ATOM   2045  CG  MET A 337     213.881 258.573 244.388  1.00 13.83           C  
ATOM   2046  SD  MET A 337     214.566 259.192 245.935  1.00 13.83           S  
ATOM   2047  CE  MET A 337     214.918 260.890 245.494  1.00 13.83           C  
ATOM   2048  N   TYR A 338     216.327 257.989 240.469  1.00 13.02           N  
ATOM   2049  CA  TYR A 338     217.027 258.365 239.246  1.00 13.02           C  
ATOM   2050  C   TYR A 338     216.237 257.949 238.015  1.00 13.02           C  
ATOM   2051  O   TYR A 338     216.168 258.696 237.034  1.00 13.02           O  
ATOM   2052  CB  TYR A 338     218.424 257.751 239.206  1.00 13.02           C  
ATOM   2053  CG  TYR A 338     219.158 258.067 237.922  1.00 13.02           C  
ATOM   2054  CD1 TYR A 338     219.883 259.241 237.787  1.00 13.02           C  
ATOM   2055  CD2 TYR A 338     219.114 257.199 236.839  1.00 13.02           C  
ATOM   2056  CE1 TYR A 338     220.547 259.539 236.616  1.00 13.02           C  
ATOM   2057  CE2 TYR A 338     219.772 257.491 235.663  1.00 13.02           C  
ATOM   2058  CZ  TYR A 338     220.489 258.659 235.558  1.00 13.02           C  
ATOM   2059  OH  TYR A 338     221.149 258.948 234.387  1.00 13.02           O  
ATOM   2060  N   THR A 339     215.648 256.753 238.038  1.00 15.31           N  
ATOM   2061  CA  THR A 339     214.818 256.324 236.915  1.00 15.31           C  
ATOM   2062  C   THR A 339     213.627 257.255 236.724  1.00 15.31           C  
ATOM   2063  O   THR A 339     213.303 257.645 235.595  1.00 15.31           O  
ATOM   2064  CB  THR A 339     214.341 254.889 237.129  1.00 15.31           C  
ATOM   2065  OG1 THR A 339     215.473 254.014 237.191  1.00 15.31           O  
ATOM   2066  CG2 THR A 339     213.437 254.453 235.992  1.00 15.31           C  
ATOM   2067  N   LEU A 340     212.971 257.630 237.823  1.00 17.43           N  
ATOM   2068  CA  LEU A 340     211.826 258.531 237.744  1.00 17.43           C  
ATOM   2069  C   LEU A 340     212.229 259.885 237.176  1.00 17.43           C  
ATOM   2070  O   LEU A 340     211.500 260.468 236.366  1.00 17.43           O  
ATOM   2071  CB  LEU A 340     211.200 258.696 239.127  1.00 17.43           C  
ATOM   2072  CG  LEU A 340     209.814 259.332 239.194  1.00 17.43           C  
ATOM   2073  CD1 LEU A 340     208.779 258.403 238.586  1.00 17.43           C  
ATOM   2074  CD2 LEU A 340     209.456 259.677 240.629  1.00 17.43           C  
ATOM   2075  N   TRP A 341     213.383 260.405 237.596  1.00 21.89           N  
ATOM   2076  CA  TRP A 341     213.859 261.677 237.062  1.00 21.89           C  
ATOM   2077  C   TRP A 341     214.226 261.556 235.588  1.00 21.89           C  
ATOM   2078  O   TRP A 341     214.003 262.488 234.808  1.00 21.89           O  
ATOM   2079  CB  TRP A 341     215.050 262.171 237.877  1.00 21.89           C  
ATOM   2080  CG  TRP A 341     215.620 263.458 237.384  1.00 21.89           C  
ATOM   2081  CD1 TRP A 341     215.088 264.703 237.541  1.00 21.89           C  
ATOM   2082  CD2 TRP A 341     216.842 263.630 236.660  1.00 21.89           C  
ATOM   2083  NE1 TRP A 341     215.901 265.641 236.955  1.00 21.89           N  
ATOM   2084  CE2 TRP A 341     216.985 265.008 236.407  1.00 21.89           C  
ATOM   2085  CE3 TRP A 341     217.827 262.754 236.199  1.00 21.89           C  
ATOM   2086  CZ2 TRP A 341     218.074 265.529 235.714  1.00 21.89           C  
ATOM   2087  CZ3 TRP A 341     218.907 263.273 235.512  1.00 21.89           C  
ATOM   2088  CH2 TRP A 341     219.022 264.648 235.277  1.00 21.89           C  
ATOM   2089  N   TRP A 342     214.797 260.416 235.193  1.00 16.22           N  
ATOM   2090  CA  TRP A 342     215.100 260.178 233.786  1.00 16.22           C  
ATOM   2091  C   TRP A 342     213.829 260.140 232.951  1.00 16.22           C  
ATOM   2092  O   TRP A 342     213.831 260.547 231.784  1.00 16.22           O  
ATOM   2093  CB  TRP A 342     215.884 258.875 233.642  1.00 16.22           C  
ATOM   2094  CG  TRP A 342     215.912 258.314 232.256  1.00 16.22           C  
ATOM   2095  CD1 TRP A 342     216.716 258.705 231.230  1.00 16.22           C  
ATOM   2096  CD2 TRP A 342     215.111 257.240 231.751  1.00 16.22           C  
ATOM   2097  NE1 TRP A 342     216.461 257.949 230.113  1.00 16.22           N  
ATOM   2098  CE2 TRP A 342     215.479 257.041 230.408  1.00 16.22           C  
ATOM   2099  CE3 TRP A 342     214.116 256.429 232.303  1.00 16.22           C  
ATOM   2100  CZ2 TRP A 342     214.888 256.066 229.610  1.00 16.22           C  
ATOM   2101  CZ3 TRP A 342     213.529 255.464 231.509  1.00 16.22           C  
ATOM   2102  CH2 TRP A 342     213.918 255.290 230.178  1.00 16.22           C  
ATOM   2103  N   MET A 343     212.730 259.659 233.530  1.00 20.73           N  
ATOM   2104  CA  MET A 343     211.454 259.687 232.828  1.00 20.73           C  
ATOM   2105  C   MET A 343     210.809 261.067 232.822  1.00 20.73           C  
ATOM   2106  O   MET A 343     209.749 261.230 232.210  1.00 20.73           O  
ATOM   2107  CB  MET A 343     210.479 258.683 233.443  1.00 20.73           C  
ATOM   2108  CG  MET A 343     210.932 257.245 233.352  1.00 20.73           C  
ATOM   2109  SD  MET A 343     209.612 256.095 233.762  1.00 20.73           S  
ATOM   2110  CE  MET A 343     208.511 256.363 232.379  1.00 20.73           C  
ATOM   2111  N   LEU A 344     211.410 262.056 233.487  1.00 22.96           N  
ATOM   2112  CA  LEU A 344     210.835 263.392 233.582  1.00 22.96           C  
ATOM   2113  C   LEU A 344     211.838 264.485 233.226  1.00 22.96           C  
ATOM   2114  O   LEU A 344     211.644 265.644 233.604  1.00 22.96           O  
ATOM   2115  CB  LEU A 344     210.273 263.632 234.984  1.00 22.96           C  
ATOM   2116  CG  LEU A 344     209.178 262.676 235.462  1.00 22.96           C  
ATOM   2117  CD1 LEU A 344     208.778 262.988 236.894  1.00 22.96           C  
ATOM   2118  CD2 LEU A 344     207.973 262.740 234.543  1.00 22.96           C  
ATOM   2119  N   ARG A 345     212.909 264.145 232.510  1.00 31.31           N  
ATOM   2120  CA  ARG A 345     213.911 265.126 232.119  1.00 31.31           C  
ATOM   2121  C   ARG A 345     213.945 265.403 230.623  1.00 31.31           C  
ATOM   2122  O   ARG A 345     214.583 266.377 230.208  1.00 31.31           O  
ATOM   2123  CB  ARG A 345     215.308 264.676 232.572  1.00 31.31           C  
ATOM   2124  CG  ARG A 345     215.879 263.519 231.769  1.00 31.31           C  
ATOM   2125  CD  ARG A 345     217.291 263.182 232.217  1.00 31.31           C  
ATOM   2126  NE  ARG A 345     217.836 262.039 231.494  1.00 31.31           N  
ATOM   2127  CZ  ARG A 345     219.024 261.500 231.730  1.00 31.31           C  
ATOM   2128  NH1 ARG A 345     219.826 261.976 232.668  1.00 31.31           N  
ATOM   2129  NH2 ARG A 345     219.418 260.455 231.007  1.00 31.31           N  
ATOM   2130  N   ARG A 346     213.289 264.580 229.802  1.00 37.71           N  
ATOM   2131  CA  ARG A 346     213.359 264.730 228.357  1.00 37.71           C  
ATOM   2132  C   ARG A 346     212.023 264.570 227.645  1.00 37.71           C  
ATOM   2133  O   ARG A 346     211.989 264.685 226.415  1.00 37.71           O  
ATOM   2134  CB  ARG A 346     214.358 263.724 227.761  1.00 37.71           C  
ATOM   2135  CG  ARG A 346     215.816 264.043 228.041  1.00 37.71           C  
ATOM   2136  CD  ARG A 346     216.206 265.384 227.443  1.00 37.71           C  
ATOM   2137  NE  ARG A 346     217.620 265.683 227.640  1.00 37.71           N  
ATOM   2138  CZ  ARG A 346     218.219 266.784 227.209  1.00 37.71           C  
ATOM   2139  NH1 ARG A 346     217.555 267.719 226.549  1.00 37.71           N  
ATOM   2140  NH2 ARG A 346     219.517 266.952 227.446  1.00 37.71           N  
ATOM   2141  N   SER A 347     210.932 264.306 228.367  1.00 32.49           N  
ATOM   2142  CA  SER A 347     209.615 264.089 227.766  1.00 32.49           C  
ATOM   2143  C   SER A 347     209.671 262.941 226.751  1.00 32.49           C  
ATOM   2144  O   SER A 347     209.515 263.119 225.543  1.00 32.49           O  
ATOM   2145  CB  SER A 347     209.081 265.376 227.125  1.00 32.49           C  
ATOM   2146  OG  SER A 347     207.798 265.168 226.562  1.00 32.49           O  
ATOM   2147  N   LEU A 348     209.900 261.746 227.295  1.00 24.20           N  
ATOM   2148  CA  LEU A 348     210.197 260.548 226.514  1.00 24.20           C  
ATOM   2149  C   LEU A 348     209.076 260.134 225.567  1.00 24.20           C  
ATOM   2150  O   LEU A 348     209.204 259.130 224.859  1.00 24.20           O  
ATOM   2151  CB  LEU A 348     210.514 259.379 227.449  1.00 24.20           C  
ATOM   2152  CG  LEU A 348     211.945 259.221 227.961  1.00 24.20           C  
ATOM   2153  CD1 LEU A 348     212.356 260.384 228.845  1.00 24.20           C  
ATOM   2154  CD2 LEU A 348     212.063 257.912 228.708  1.00 24.20           C  
ATOM   2155  N   LYS A 349     207.971 260.879 225.552  1.00 30.15           N  
ATOM   2156  CA  LYS A 349     206.889 260.561 224.627  1.00 30.15           C  
ATOM   2157  C   LYS A 349     207.263 260.872 223.182  1.00 30.15           C  
ATOM   2158  O   LYS A 349     206.572 260.427 222.259  1.00 30.15           O  
ATOM   2159  CB  LYS A 349     205.623 261.318 225.021  1.00 30.15           C  
ATOM   2160  CG  LYS A 349     204.897 260.737 226.220  1.00 30.15           C  
ATOM   2161  CD  LYS A 349     203.725 261.616 226.614  1.00 30.15           C  
ATOM   2162  CE  LYS A 349     202.799 260.904 227.583  1.00 30.15           C  
ATOM   2163  NZ  LYS A 349     202.159 259.715 226.958  1.00 30.15           N  
ATOM   2164  N   LYS A 350     208.335 261.628 222.961  1.00 26.06           N  
ATOM   2165  CA  LYS A 350     208.775 262.001 221.624  1.00 26.06           C  
ATOM   2166  C   LYS A 350     210.251 261.674 221.447  1.00 26.06           C  
ATOM   2167  O   LYS A 350     211.060 261.898 222.353  1.00 26.06           O  
ATOM   2168  CB  LYS A 350     208.525 263.490 221.363  1.00 26.06           C  
ATOM   2169  CG  LYS A 350     209.145 264.414 222.397  1.00 26.06           C  
ATOM   2170  CD  LYS A 350     208.342 265.695 222.541  1.00 26.06           C  
ATOM   2171  CE  LYS A 350     206.936 265.403 223.040  1.00 26.06           C  
ATOM   2172  NZ  LYS A 350     206.164 266.648 223.307  1.00 26.06           N  
ATOM   2173  N   TYR A 351     210.596 261.139 220.279  1.00 23.83           N  
ATOM   2174  CA  TYR A 351     211.968 260.778 219.941  1.00 23.83           C  
ATOM   2175  C   TYR A 351     212.455 261.699 218.831  1.00 23.83           C  
ATOM   2176  O   TYR A 351     211.787 261.840 217.801  1.00 23.83           O  
ATOM   2177  CB  TYR A 351     212.059 259.315 219.509  1.00 23.83           C  
ATOM   2178  CG  TYR A 351     213.466 258.773 219.485  1.00 23.83           C  
ATOM   2179  CD1 TYR A 351     214.212 258.774 218.317  1.00 23.83           C  
ATOM   2180  CD2 TYR A 351     214.052 258.262 220.632  1.00 23.83           C  
ATOM   2181  CE1 TYR A 351     215.499 258.278 218.293  1.00 23.83           C  
ATOM   2182  CE2 TYR A 351     215.338 257.767 220.617  1.00 23.83           C  
ATOM   2183  CZ  TYR A 351     216.057 257.777 219.445  1.00 23.83           C  
ATOM   2184  OH  TYR A 351     217.340 257.284 219.422  1.00 23.83           O  
ATOM   2185  N   SER A 352     213.614 262.324 219.045  1.00 26.39           N  
ATOM   2186  CA  SER A 352     214.110 263.314 218.093  1.00 26.39           C  
ATOM   2187  C   SER A 352     214.463 262.675 216.756  1.00 26.39           C  
ATOM   2188  O   SER A 352     214.051 263.162 215.697  1.00 26.39           O  
ATOM   2189  CB  SER A 352     215.320 264.042 218.678  1.00 26.39           C  
ATOM   2190  OG  SER A 352     215.820 265.007 217.770  1.00 26.39           O  
ATOM   2191  N   PHE A 353     215.243 261.595 216.781  1.00 24.36           N  
ATOM   2192  CA  PHE A 353     215.697 260.854 215.606  1.00 24.36           C  
ATOM   2193  C   PHE A 353     216.506 261.708 214.638  1.00 24.36           C  
ATOM   2194  O   PHE A 353     216.767 261.262 213.516  1.00 24.36           O  
ATOM   2195  CB  PHE A 353     214.533 260.212 214.834  1.00 24.36           C  
ATOM   2196  CG  PHE A 353     214.564 258.712 214.824  1.00 24.36           C  
ATOM   2197  CD1 PHE A 353     215.762 258.031 214.911  1.00 24.36           C  
ATOM   2198  CD2 PHE A 353     213.393 257.981 214.730  1.00 24.36           C  
ATOM   2199  CE1 PHE A 353     215.795 256.653 214.903  1.00 24.36           C  
ATOM   2200  CE2 PHE A 353     213.421 256.601 214.722  1.00 24.36           C  
ATOM   2201  CZ  PHE A 353     214.623 255.937 214.809  1.00 24.36           C  
ATOM   2202  N   GLU A 354     216.916 262.917 215.030  1.00 38.12           N  
ATOM   2203  CA  GLU A 354     217.587 263.822 214.104  1.00 38.12           C  
ATOM   2204  C   GLU A 354     219.027 263.419 213.817  1.00 38.12           C  
ATOM   2205  O   GLU A 354     219.516 263.678 212.711  1.00 38.12           O  
ATOM   2206  CB  GLU A 354     217.550 265.252 214.642  1.00 38.12           C  
ATOM   2207  CG  GLU A 354     216.164 265.872 214.643  1.00 38.12           C  
ATOM   2208  CD  GLU A 354     216.175 267.322 215.078  1.00 38.12           C  
ATOM   2209  OE1 GLU A 354     217.275 267.867 215.302  1.00 38.12           O  
ATOM   2210  OE2 GLU A 354     215.083 267.916 215.197  1.00 38.12           O  
ATOM   2211  N   SER A 355     219.713 262.797 214.777  1.00 41.02           N  
ATOM   2212  CA  SER A 355     221.127 262.481 214.592  1.00 41.02           C  
ATOM   2213  C   SER A 355     221.336 261.548 213.406  1.00 41.02           C  
ATOM   2214  O   SER A 355     222.194 261.795 212.552  1.00 41.02           O  
ATOM   2215  CB  SER A 355     221.696 261.866 215.871  1.00 41.02           C  
ATOM   2216  OG  SER A 355     221.018 260.669 216.209  1.00 41.02           O  
ATOM   2217  N   ILE A 356     220.551 260.471 213.329  1.00 40.00           N  
ATOM   2218  CA  ILE A 356     220.715 259.518 212.236  1.00 40.00           C  
ATOM   2219  C   ILE A 356     220.235 260.117 210.918  1.00 40.00           C  
ATOM   2220  O   ILE A 356     220.877 259.946 209.875  1.00 40.00           O  
ATOM   2221  CB  ILE A 356     219.993 258.198 212.564  1.00 40.00           C  
ATOM   2222  CG1 ILE A 356     219.982 257.268 211.348  1.00 40.00           C  
ATOM   2223  CG2 ILE A 356     218.585 258.467 213.053  1.00 40.00           C  
ATOM   2224  CD1 ILE A 356     221.352 256.798 210.920  1.00 40.00           C  
ATOM   2225  N   ARG A 357     219.107 260.832 210.939  1.00 38.12           N  
ATOM   2226  CA  ARG A 357     218.561 261.388 209.706  1.00 38.12           C  
ATOM   2227  C   ARG A 357     219.418 262.508 209.136  1.00 38.12           C  
ATOM   2228  O   ARG A 357     219.297 262.806 207.943  1.00 38.12           O  
ATOM   2229  CB  ARG A 357     217.135 261.895 209.933  1.00 38.12           C  
ATOM   2230  CG  ARG A 357     217.053 263.213 210.672  1.00 38.12           C  
ATOM   2231  CD  ARG A 357     215.624 263.561 211.051  1.00 38.12           C  
ATOM   2232  NE  ARG A 357     214.878 264.133 209.937  1.00 38.12           N  
ATOM   2233  CZ  ARG A 357     213.633 264.580 210.025  1.00 38.12           C  
ATOM   2234  NH1 ARG A 357     212.957 264.526 211.161  1.00 38.12           N  
ATOM   2235  NH2 ARG A 357     213.052 265.098 208.946  1.00 38.12           N  
ATOM   2236  N   GLU A 358     220.274 263.133 209.944  1.00 40.89           N  
ATOM   2237  CA  GLU A 358     221.207 264.125 209.428  1.00 40.89           C  
ATOM   2238  C   GLU A 358     222.588 263.552 209.151  1.00 40.89           C  
ATOM   2239  O   GLU A 358     223.302 264.078 208.292  1.00 40.89           O  
ATOM   2240  CB  GLU A 358     221.326 265.305 210.402  1.00 40.89           C  
ATOM   2241  CG  GLU A 358     222.199 265.054 211.621  1.00 40.89           C  
ATOM   2242  CD  GLU A 358     223.610 265.582 211.448  1.00 40.89           C  
ATOM   2243  OE1 GLU A 358     223.931 266.072 210.345  1.00 40.89           O  
ATOM   2244  OE2 GLU A 358     224.396 265.511 212.415  1.00 40.89           O  
ATOM   2245  N   GLU A 359     222.979 262.488 209.854  1.00 40.27           N  
ATOM   2246  CA  GLU A 359     224.263 261.851 209.586  1.00 40.27           C  
ATOM   2247  C   GLU A 359     224.228 261.072 208.278  1.00 40.27           C  
ATOM   2248  O   GLU A 359     225.154 261.162 207.464  1.00 40.27           O  
ATOM   2249  CB  GLU A 359     224.641 260.933 210.748  1.00 40.27           C  
ATOM   2250  CG  GLU A 359     225.737 259.937 210.415  1.00 40.27           C  
ATOM   2251  CD  GLU A 359     225.923 258.894 211.497  1.00 40.27           C  
ATOM   2252  OE1 GLU A 359     225.368 259.075 212.601  1.00 40.27           O  
ATOM   2253  OE2 GLU A 359     226.620 257.890 211.242  1.00 40.27           O  
ATOM   2254  N   SER A 360     223.164 260.304 208.057  1.00 38.58           N  
ATOM   2255  CA  SER A 360     223.049 259.454 206.882  1.00 38.58           C  
ATOM   2256  C   SER A 360     222.299 260.118 205.735  1.00 38.58           C  
ATOM   2257  O   SER A 360     222.056 259.465 204.715  1.00 38.58           O  
ATOM   2258  CB  SER A 360     222.366 258.136 207.254  1.00 38.58           C  
ATOM   2259  OG  SER A 360     222.531 257.175 206.227  1.00 38.58           O  
ATOM   2260  N   SER A 361     221.918 261.388 205.884  1.00 37.38           N  
ATOM   2261  CA  SER A 361     221.241 262.157 204.837  1.00 37.38           C  
ATOM   2262  C   SER A 361     219.894 261.549 204.450  1.00 37.38           C  
ATOM   2263  O   SER A 361     219.410 261.747 203.334  1.00 37.38           O  
ATOM   2264  CB  SER A 361     222.129 262.316 203.598  1.00 37.38           C  
ATOM   2265  OG  SER A 361     221.473 263.075 202.597  1.00 37.38           O  
ATOM   2266  N   TYR A 362     219.273 260.807 205.368  1.00 31.97           N  
ATOM   2267  CA  TYR A 362     217.906 260.322 205.186  1.00 31.97           C  
ATOM   2268  C   TYR A 362     216.974 261.346 205.826  1.00 31.97           C  
ATOM   2269  O   TYR A 362     216.456 261.158 206.925  1.00 31.97           O  
ATOM   2270  CB  TYR A 362     217.729 258.935 205.795  1.00 31.97           C  
ATOM   2271  CG  TYR A 362     218.304 257.812 204.968  1.00 31.97           C  
ATOM   2272  CD1 TYR A 362     219.643 257.470 205.062  1.00 31.97           C  
ATOM   2273  CD2 TYR A 362     217.503 257.084 204.103  1.00 31.97           C  
ATOM   2274  CE1 TYR A 362     220.172 256.439 204.310  1.00 31.97           C  
ATOM   2275  CE2 TYR A 362     218.023 256.053 203.347  1.00 31.97           C  
ATOM   2276  CZ  TYR A 362     219.357 255.733 203.455  1.00 31.97           C  
ATOM   2277  OH  TYR A 362     219.881 254.707 202.706  1.00 31.97           O  
ATOM   2278  N   SER A 363     216.764 262.452 205.109  1.00 36.76           N  
ATOM   2279  CA  SER A 363     216.054 263.590 205.686  1.00 36.76           C  
ATOM   2280  C   SER A 363     214.638 263.220 206.107  1.00 36.76           C  
ATOM   2281  O   SER A 363     214.098 263.791 207.061  1.00 36.76           O  
ATOM   2282  CB  SER A 363     216.030 264.750 204.691  1.00 36.76           C  
ATOM   2283  OG  SER A 363     217.344 265.178 204.378  1.00 36.76           O  
ATOM   2284  N   ASP A 364     214.017 262.270 205.412  1.00 36.44           N  
ATOM   2285  CA  ASP A 364     212.641 261.885 205.721  1.00 36.44           C  
ATOM   2286  C   ASP A 364     212.631 260.647 206.620  1.00 36.44           C  
ATOM   2287  O   ASP A 364     212.146 259.572 206.264  1.00 36.44           O  
ATOM   2288  CB  ASP A 364     211.849 261.664 204.440  1.00 36.44           C  
ATOM   2289  CG  ASP A 364     212.612 260.857 203.414  1.00 36.44           C  
ATOM   2290  OD1 ASP A 364     213.545 260.121 203.801  1.00 36.44           O  
ATOM   2291  OD2 ASP A 364     212.284 260.972 202.215  1.00 36.44           O  
ATOM   2292  N   ILE A 365     213.185 260.827 207.816  1.00 30.62           N  
ATOM   2293  CA  ILE A 365     213.030 259.859 208.899  1.00 30.62           C  
ATOM   2294  C   ILE A 365     212.113 260.495 209.935  1.00 30.62           C  
ATOM   2295  O   ILE A 365     212.497 261.478 210.585  1.00 30.62           O  
ATOM   2296  CB  ILE A 365     214.379 259.453 209.510  1.00 30.62           C  
ATOM   2297  CG1 ILE A 365     215.185 258.613 208.521  1.00 30.62           C  
ATOM   2298  CG2 ILE A 365     214.163 258.667 210.788  1.00 30.62           C  
ATOM   2299  CD1 ILE A 365     216.455 258.037 209.109  1.00 30.62           C  
ATOM   2300  N   PRO A 366     210.897 259.987 210.108  1.00 27.26           N  
ATOM   2301  CA  PRO A 366     209.931 260.668 210.972  1.00 27.26           C  
ATOM   2302  C   PRO A 366     210.326 260.600 212.436  1.00 27.26           C  
ATOM   2303  O   PRO A 366     210.958 259.644 212.892  1.00 27.26           O  
ATOM   2304  CB  PRO A 366     208.633 259.899 210.716  1.00 27.26           C  
ATOM   2305  CG  PRO A 366     209.100 258.524 210.374  1.00 27.26           C  
ATOM   2306  CD  PRO A 366     210.382 258.703 209.605  1.00 27.26           C  
ATOM   2307  N   ASP A 367     209.946 261.638 213.175  1.00 29.51           N  
ATOM   2308  CA  ASP A 367     210.072 261.613 214.623  1.00 29.51           C  
ATOM   2309  C   ASP A 367     209.013 260.692 215.210  1.00 29.51           C  
ATOM   2310  O   ASP A 367     207.858 260.691 214.776  1.00 29.51           O  
ATOM   2311  CB  ASP A 367     209.936 263.019 215.204  1.00 29.51           C  
ATOM   2312  CG  ASP A 367     211.085 263.920 214.813  1.00 29.51           C  
ATOM   2313  OD1 ASP A 367     211.903 263.503 213.967  1.00 29.51           O  
ATOM   2314  OD2 ASP A 367     211.173 265.043 215.352  1.00 29.51           O  
ATOM   2315  N   VAL A 368     209.413 259.907 216.195  1.00 28.52           N  
ATOM   2316  CA  VAL A 368     208.555 258.855 216.725  1.00 28.52           C  
ATOM   2317  C   VAL A 368     207.773 259.381 217.921  1.00 28.52           C  
ATOM   2318  O   VAL A 368     208.311 260.100 218.771  1.00 28.52           O  
ATOM   2319  CB  VAL A 368     209.399 257.624 217.089  1.00 28.52           C  
ATOM   2320  CG1 VAL A 368     208.523 256.533 217.616  1.00 28.52           C  
ATOM   2321  CG2 VAL A 368     210.152 257.137 215.869  1.00 28.52           C  
ATOM   2322  N   LYS A 369     206.491 259.030 217.980  1.00 32.47           N  
ATOM   2323  CA  LYS A 369     205.571 259.494 219.004  1.00 32.47           C  
ATOM   2324  C   LYS A 369     205.517 258.510 220.175  1.00 32.47           C  
ATOM   2325  O   LYS A 369     206.351 257.610 220.306  1.00 32.47           O  
ATOM   2326  CB  LYS A 369     204.189 259.728 218.394  1.00 32.47           C  
ATOM   2327  CG  LYS A 369     204.165 260.800 217.317  1.00 32.47           C  
ATOM   2328  CD  LYS A 369     204.745 262.113 217.825  1.00 32.47           C  
ATOM   2329  CE  LYS A 369     203.901 262.703 218.943  1.00 32.47           C  
ATOM   2330  NZ  LYS A 369     204.473 263.980 219.452  1.00 32.47           N  
ATOM   2331  N   ASN A 370     204.514 258.687 221.034  1.00 35.41           N  
ATOM   2332  CA  ASN A 370     204.438 257.980 222.306  1.00 35.41           C  
ATOM   2333  C   ASN A 370     204.289 256.474 222.114  1.00 35.41           C  
ATOM   2334  O   ASN A 370     203.826 255.999 221.073  1.00 35.41           O  
ATOM   2335  CB  ASN A 370     203.265 258.515 223.125  1.00 35.41           C  
ATOM   2336  CG  ASN A 370     201.975 258.557 222.331  1.00 35.41           C  
ATOM   2337  OD1 ASN A 370     201.232 257.577 222.280  1.00 35.41           O  
ATOM   2338  ND2 ASN A 370     201.703 259.694 221.702  1.00 35.41           N  
ATOM   2339  N   ASP A 371     204.727 255.728 223.134  1.00 31.10           N  
ATOM   2340  CA  ASP A 371     204.643 254.270 223.228  1.00 31.10           C  
ATOM   2341  C   ASP A 371     205.631 253.606 222.281  1.00 31.10           C  
ATOM   2342  O   ASP A 371     205.832 252.389 222.325  1.00 31.10           O  
ATOM   2343  CB  ASP A 371     203.225 253.776 222.939  1.00 31.10           C  
ATOM   2344  CG  ASP A 371     203.003 252.341 223.378  1.00 31.10           C  
ATOM   2345  OD1 ASP A 371     203.846 251.812 224.130  1.00 31.10           O  
ATOM   2346  OD2 ASP A 371     201.986 251.741 222.971  1.00 31.10           O  
ATOM   2347  N   PHE A 372     206.268 254.410 221.438  1.00 27.11           N  
ATOM   2348  CA  PHE A 372     207.283 253.950 220.510  1.00 27.11           C  
ATOM   2349  C   PHE A 372     208.551 254.779 220.594  1.00 27.11           C  
ATOM   2350  O   PHE A 372     209.624 254.275 220.250  1.00 27.11           O  
ATOM   2351  CB  PHE A 372     206.734 253.982 219.074  1.00 27.11           C  
ATOM   2352  CG  PHE A 372     207.511 253.148 218.093  1.00 27.11           C  
ATOM   2353  CD1 PHE A 372     208.384 252.167 218.522  1.00 27.11           C  
ATOM   2354  CD2 PHE A 372     207.358 253.350 216.733  1.00 27.11           C  
ATOM   2355  CE1 PHE A 372     209.092 251.410 217.613  1.00 27.11           C  
ATOM   2356  CE2 PHE A 372     208.063 252.595 215.822  1.00 27.11           C  
ATOM   2357  CZ  PHE A 372     208.929 251.624 216.262  1.00 27.11           C  
ATOM   2358  N   ALA A 373     208.456 256.031 221.043  1.00 26.53           N  
ATOM   2359  CA  ALA A 373     209.637 256.797 221.412  1.00 26.53           C  
ATOM   2360  C   ALA A 373     210.205 256.353 222.752  1.00 26.53           C  
ATOM   2361  O   ALA A 373     211.423 256.415 222.947  1.00 26.53           O  
ATOM   2362  CB  ALA A 373     209.301 258.286 221.457  1.00 26.53           C  
ATOM   2363  N   PHE A 374     209.349 255.913 223.676  1.00 21.44           N  
ATOM   2364  CA  PHE A 374     209.829 255.451 224.974  1.00 21.44           C  
ATOM   2365  C   PHE A 374     210.698 254.208 224.830  1.00 21.44           C  
ATOM   2366  O   PHE A 374     211.749 254.096 225.472  1.00 21.44           O  
ATOM   2367  CB  PHE A 374     208.649 255.178 225.905  1.00 21.44           C  
ATOM   2368  CG  PHE A 374     209.027 254.426 227.144  1.00 21.44           C  
ATOM   2369  CD1 PHE A 374     209.777 255.033 228.133  1.00 21.44           C  
ATOM   2370  CD2 PHE A 374     208.638 253.110 227.316  1.00 21.44           C  
ATOM   2371  CE1 PHE A 374     210.132 254.344 229.267  1.00 21.44           C  
ATOM   2372  CE2 PHE A 374     208.990 252.417 228.451  1.00 21.44           C  
ATOM   2373  CZ  PHE A 374     209.736 253.034 229.427  1.00 21.44           C  
ATOM   2374  N   MET A 375     210.275 253.258 223.996  1.00 17.96           N  
ATOM   2375  CA  MET A 375     211.087 252.065 223.790  1.00 17.96           C  
ATOM   2376  C   MET A 375     212.395 252.399 223.087  1.00 17.96           C  
ATOM   2377  O   MET A 375     213.430 251.789 223.379  1.00 17.96           O  
ATOM   2378  CB  MET A 375     210.298 251.018 223.006  1.00 17.96           C  
ATOM   2379  CG  MET A 375     209.156 250.402 223.801  1.00 17.96           C  
ATOM   2380  SD  MET A 375     208.366 249.010 222.973  1.00 17.96           S  
ATOM   2381  CE  MET A 375     207.635 249.830 221.563  1.00 17.96           C  
ATOM   2382  N   LEU A 376     212.377 253.369 222.172  1.00 22.08           N  
ATOM   2383  CA  LEU A 376     213.620 253.804 221.544  1.00 22.08           C  
ATOM   2384  C   LEU A 376     214.557 254.439 222.563  1.00 22.08           C  
ATOM   2385  O   LEU A 376     215.774 254.231 222.509  1.00 22.08           O  
ATOM   2386  CB  LEU A 376     213.326 254.773 220.400  1.00 22.08           C  
ATOM   2387  CG  LEU A 376     212.677 254.138 219.170  1.00 22.08           C  
ATOM   2388  CD1 LEU A 376     212.506 255.164 218.066  1.00 22.08           C  
ATOM   2389  CD2 LEU A 376     213.496 252.955 218.687  1.00 22.08           C  
ATOM   2390  N   HIS A 377     214.012 255.217 223.499  1.00 19.24           N  
ATOM   2391  CA  HIS A 377     214.842 255.769 224.564  1.00 19.24           C  
ATOM   2392  C   HIS A 377     215.409 254.666 225.448  1.00 19.24           C  
ATOM   2393  O   HIS A 377     216.564 254.740 225.881  1.00 19.24           O  
ATOM   2394  CB  HIS A 377     214.040 256.767 225.394  1.00 19.24           C  
ATOM   2395  CG  HIS A 377     213.858 258.094 224.729  1.00 19.24           C  
ATOM   2396  ND1 HIS A 377     212.750 258.402 223.970  1.00 19.24           N  
ATOM   2397  CD2 HIS A 377     214.648 259.193 224.705  1.00 19.24           C  
ATOM   2398  CE1 HIS A 377     212.863 259.635 223.512  1.00 19.24           C  
ATOM   2399  NE2 HIS A 377     214.005 260.138 223.944  1.00 19.24           N  
ATOM   2400  N   LEU A 378     214.609 253.637 225.727  1.00 19.07           N  
ATOM   2401  CA  LEU A 378     215.104 252.492 226.486  1.00 19.07           C  
ATOM   2402  C   LEU A 378     216.275 251.826 225.772  1.00 19.07           C  
ATOM   2403  O   LEU A 378     217.299 251.499 226.392  1.00 19.07           O  
ATOM   2404  CB  LEU A 378     213.970 251.493 226.697  1.00 19.07           C  
ATOM   2405  CG  LEU A 378     213.809 250.854 228.072  1.00 19.07           C  
ATOM   2406  CD1 LEU A 378     213.505 251.913 229.113  1.00 19.07           C  
ATOM   2407  CD2 LEU A 378     212.709 249.815 228.024  1.00 19.07           C  
ATOM   2408  N   ILE A 379     216.144 251.622 224.462  1.00 19.49           N  
ATOM   2409  CA  ILE A 379     217.225 251.011 223.696  1.00 19.49           C  
ATOM   2410  C   ILE A 379     218.461 251.900 223.713  1.00 19.49           C  
ATOM   2411  O   ILE A 379     219.587 251.418 223.881  1.00 19.49           O  
ATOM   2412  CB  ILE A 379     216.765 250.712 222.260  1.00 19.49           C  
ATOM   2413  CG1 ILE A 379     215.535 249.811 222.276  1.00 19.49           C  
ATOM   2414  CG2 ILE A 379     217.876 250.054 221.489  1.00 19.49           C  
ATOM   2415  CD1 ILE A 379     215.690 248.583 223.128  1.00 19.49           C  
ATOM   2416  N   ASP A 380     218.273 253.210 223.537  1.00 22.22           N  
ATOM   2417  CA  ASP A 380     219.402 254.133 223.600  1.00 22.22           C  
ATOM   2418  C   ASP A 380     220.087 254.067 224.956  1.00 22.22           C  
ATOM   2419  O   ASP A 380     221.308 254.236 225.054  1.00 22.22           O  
ATOM   2420  CB  ASP A 380     218.937 255.558 223.307  1.00 22.22           C  
ATOM   2421  CG  ASP A 380     218.445 255.724 221.890  1.00 22.22           C  
ATOM   2422  OD1 ASP A 380     218.293 254.700 221.194  1.00 22.22           O  
ATOM   2423  OD2 ASP A 380     218.215 256.876 221.470  1.00 22.22           O  
ATOM   2424  N   GLN A 381     219.314 253.830 226.017  1.00 21.42           N  
ATOM   2425  CA  GLN A 381     219.920 253.564 227.316  1.00 21.42           C  
ATOM   2426  C   GLN A 381     220.761 252.297 227.268  1.00 21.42           C  
ATOM   2427  O   GLN A 381     221.851 252.246 227.848  1.00 21.42           O  
ATOM   2428  CB  GLN A 381     218.845 253.458 228.396  1.00 21.42           C  
ATOM   2429  CG  GLN A 381     218.108 254.754 228.658  1.00 21.42           C  
ATOM   2430  CD  GLN A 381     219.026 255.858 229.135  1.00 21.42           C  
ATOM   2431  OE1 GLN A 381     218.836 257.026 228.797  1.00 21.42           O  
ATOM   2432  NE2 GLN A 381     220.024 255.497 229.931  1.00 21.42           N  
ATOM   2433  N   TYR A 382     220.277 251.263 226.580  1.00 16.15           N  
ATOM   2434  CA  TYR A 382     221.111 250.077 226.400  1.00 16.15           C  
ATOM   2435  C   TYR A 382     222.200 250.312 225.356  1.00 16.15           C  
ATOM   2436  O   TYR A 382     223.394 250.245 225.665  1.00 16.15           O  
ATOM   2437  CB  TYR A 382     220.258 248.868 226.011  1.00 16.15           C  
ATOM   2438  CG  TYR A 382     221.078 247.626 225.740  1.00 16.15           C  
ATOM   2439  CD1 TYR A 382     221.519 246.823 226.781  1.00 16.15           C  
ATOM   2440  CD2 TYR A 382     221.415 247.259 224.447  1.00 16.15           C  
ATOM   2441  CE1 TYR A 382     222.272 245.691 226.540  1.00 16.15           C  
ATOM   2442  CE2 TYR A 382     222.167 246.130 224.198  1.00 16.15           C  
ATOM   2443  CZ  TYR A 382     222.592 245.350 225.247  1.00 16.15           C  
ATOM   2444  OH  TYR A 382     223.339 244.222 225.004  1.00 16.15           O  
ATOM   2445  N   ASP A 383     221.806 250.580 224.108  1.00 22.57           N  
ATOM   2446  CA  ASP A 383     222.765 250.794 223.028  1.00 22.57           C  
ATOM   2447  C   ASP A 383     222.134 251.586 221.886  1.00 22.57           C  
ATOM   2448  O   ASP A 383     221.174 251.116 221.264  1.00 22.57           O  
ATOM   2449  CB  ASP A 383     223.295 249.456 222.512  1.00 22.57           C  
ATOM   2450  CG  ASP A 383     224.506 249.614 221.619  1.00 22.57           C  
ATOM   2451  OD1 ASP A 383     225.053 250.732 221.549  1.00 22.57           O  
ATOM   2452  OD2 ASP A 383     224.912 248.617 220.986  1.00 22.57           O  
ATOM   2453  N   PRO A 384     222.640 252.784 221.581  1.00 26.05           N  
ATOM   2454  CA  PRO A 384     222.069 253.561 220.466  1.00 26.05           C  
ATOM   2455  C   PRO A 384     222.265 252.921 219.100  1.00 26.05           C  
ATOM   2456  O   PRO A 384     221.573 253.306 218.146  1.00 26.05           O  
ATOM   2457  CB  PRO A 384     222.806 254.905 220.562  1.00 26.05           C  
ATOM   2458  CG  PRO A 384     223.343 254.956 221.956  1.00 26.05           C  
ATOM   2459  CD  PRO A 384     223.663 253.542 222.316  1.00 26.05           C  
ATOM   2460  N   LEU A 385     223.192 251.969 218.970  1.00 22.61           N  
ATOM   2461  CA  LEU A 385     223.443 251.351 217.672  1.00 22.61           C  
ATOM   2462  C   LEU A 385     222.215 250.605 217.166  1.00 22.61           C  
ATOM   2463  O   LEU A 385     221.947 250.584 215.960  1.00 22.61           O  
ATOM   2464  CB  LEU A 385     224.642 250.412 217.763  1.00 22.61           C  
ATOM   2465  CG  LEU A 385     225.136 249.840 216.436  1.00 22.61           C  
ATOM   2466  CD1 LEU A 385     225.573 250.964 215.512  1.00 22.61           C  
ATOM   2467  CD2 LEU A 385     226.269 248.857 216.665  1.00 22.61           C  
ATOM   2468  N   TYR A 386     221.460 249.978 218.072  1.00 23.52           N  
ATOM   2469  CA  TYR A 386     220.220 249.326 217.666  1.00 23.52           C  
ATOM   2470  C   TYR A 386     219.229 250.337 217.107  1.00 23.52           C  
ATOM   2471  O   TYR A 386     218.544 250.063 216.115  1.00 23.52           O  
ATOM   2472  CB  TYR A 386     219.606 248.575 218.845  1.00 23.52           C  
ATOM   2473  CG  TYR A 386     220.306 247.289 219.209  1.00 23.52           C  
ATOM   2474  CD1 TYR A 386     221.415 247.291 220.039  1.00 23.52           C  
ATOM   2475  CD2 TYR A 386     219.848 246.070 218.733  1.00 23.52           C  
ATOM   2476  CE1 TYR A 386     222.054 246.116 220.377  1.00 23.52           C  
ATOM   2477  CE2 TYR A 386     220.479 244.891 219.066  1.00 23.52           C  
ATOM   2478  CZ  TYR A 386     221.581 244.919 219.889  1.00 23.52           C  
ATOM   2479  OH  TYR A 386     222.213 243.744 220.220  1.00 23.52           O  
ATOM   2480  N   SER A 387     219.141 251.514 217.729  1.00 22.60           N  
ATOM   2481  CA  SER A 387     218.279 252.566 217.201  1.00 22.60           C  
ATOM   2482  C   SER A 387     218.745 253.023 215.825  1.00 22.60           C  
ATOM   2483  O   SER A 387     217.923 253.271 214.935  1.00 22.60           O  
ATOM   2484  CB  SER A 387     218.238 253.747 218.168  1.00 22.60           C  
ATOM   2485  OG  SER A 387     217.436 254.794 217.655  1.00 22.60           O  
ATOM   2486  N   LYS A 388     220.060 253.151 215.632  1.00 25.64           N  
ATOM   2487  CA  LYS A 388     220.572 253.534 214.319  1.00 25.64           C  
ATOM   2488  C   LYS A 388     220.220 252.495 213.262  1.00 25.64           C  
ATOM   2489  O   LYS A 388     219.820 252.846 212.147  1.00 25.64           O  
ATOM   2490  CB  LYS A 388     222.084 253.741 214.375  1.00 25.64           C  
ATOM   2491  CG  LYS A 388     222.509 255.159 214.701  1.00 25.64           C  
ATOM   2492  CD  LYS A 388     223.986 255.354 214.410  1.00 25.64           C  
ATOM   2493  CE  LYS A 388     224.301 255.037 212.957  1.00 25.64           C  
ATOM   2494  NZ  LYS A 388     225.751 255.180 212.650  1.00 25.64           N  
ATOM   2495  N   ARG A 389     220.373 251.210 213.589  1.00 22.77           N  
ATOM   2496  CA  ARG A 389     220.011 250.163 212.637  1.00 22.77           C  
ATOM   2497  C   ARG A 389     218.515 250.176 212.348  1.00 22.77           C  
ATOM   2498  O   ARG A 389     218.095 249.946 211.210  1.00 22.77           O  
ATOM   2499  CB  ARG A 389     220.433 248.792 213.163  1.00 22.77           C  
ATOM   2500  CG  ARG A 389     221.897 248.671 213.544  1.00 22.77           C  
ATOM   2501  CD  ARG A 389     222.817 248.876 212.366  1.00 22.77           C  
ATOM   2502  NE  ARG A 389     224.207 248.627 212.726  1.00 22.77           N  
ATOM   2503  CZ  ARG A 389     224.793 247.440 212.660  1.00 22.77           C  
ATOM   2504  NH1 ARG A 389     224.141 246.371 212.233  1.00 22.77           N  
ATOM   2505  NH2 ARG A 389     226.065 247.322 213.029  1.00 22.77           N  
ATOM   2506  N   PHE A 390     217.696 250.431 213.370  1.00 22.62           N  
ATOM   2507  CA  PHE A 390     216.250 250.456 213.191  1.00 22.62           C  
ATOM   2508  C   PHE A 390     215.781 251.681 212.418  1.00 22.62           C  
ATOM   2509  O   PHE A 390     214.702 251.645 211.820  1.00 22.62           O  
ATOM   2510  CB  PHE A 390     215.566 250.401 214.558  1.00 22.62           C  
ATOM   2511  CG  PHE A 390     214.074 250.294 214.488  1.00 22.62           C  
ATOM   2512  CD1 PHE A 390     213.466 249.074 214.261  1.00 22.62           C  
ATOM   2513  CD2 PHE A 390     213.279 251.412 214.662  1.00 22.62           C  
ATOM   2514  CE1 PHE A 390     212.094 248.972 214.199  1.00 22.62           C  
ATOM   2515  CE2 PHE A 390     211.907 251.316 214.601  1.00 22.62           C  
ATOM   2516  CZ  PHE A 390     211.314 250.094 214.370  1.00 22.62           C  
ATOM   2517  N   ALA A 391     216.561 252.763 212.426  1.00 21.80           N  
ATOM   2518  CA  ALA A 391     216.154 253.975 211.723  1.00 21.80           C  
ATOM   2519  C   ALA A 391     216.076 253.755 210.217  1.00 21.80           C  
ATOM   2520  O   ALA A 391     215.193 254.303 209.549  1.00 21.80           O  
ATOM   2521  CB  ALA A 391     217.117 255.116 212.044  1.00 21.80           C  
ATOM   2522  N   VAL A 392     216.996 252.962 209.660  1.00 21.99           N  
ATOM   2523  CA  VAL A 392     217.041 252.770 208.214  1.00 21.99           C  
ATOM   2524  C   VAL A 392     215.845 252.002 207.676  1.00 21.99           C  
ATOM   2525  O   VAL A 392     215.649 251.961 206.457  1.00 21.99           O  
ATOM   2526  CB  VAL A 392     218.336 252.051 207.789  1.00 21.99           C  
ATOM   2527  CG1 VAL A 392     219.537 252.681 208.470  1.00 21.99           C  
ATOM   2528  CG2 VAL A 392     218.251 250.569 208.089  1.00 21.99           C  
ATOM   2529  N   PHE A 393     215.045 251.384 208.544  1.00 20.35           N  
ATOM   2530  CA  PHE A 393     213.798 250.753 208.140  1.00 20.35           C  
ATOM   2531  C   PHE A 393     212.595 251.663 208.346  1.00 20.35           C  
ATOM   2532  O   PHE A 393     211.458 251.180 208.374  1.00 20.35           O  
ATOM   2533  CB  PHE A 393     213.600 249.438 208.894  1.00 20.35           C  
ATOM   2534  CG  PHE A 393     214.459 248.322 208.388  1.00 20.35           C  
ATOM   2535  CD1 PHE A 393     215.777 248.214 208.784  1.00 20.35           C  
ATOM   2536  CD2 PHE A 393     213.948 247.380 207.517  1.00 20.35           C  
ATOM   2537  CE1 PHE A 393     216.569 247.190 208.319  1.00 20.35           C  
ATOM   2538  CE2 PHE A 393     214.738 246.352 207.047  1.00 20.35           C  
ATOM   2539  CZ  PHE A 393     216.050 246.256 207.450  1.00 20.35           C  
ATOM   2540  N   LEU A 394     212.822 252.967 208.482  1.00 26.05           N  
ATOM   2541  CA  LEU A 394     211.757 253.920 208.744  1.00 26.05           C  
ATOM   2542  C   LEU A 394     211.759 255.112 207.799  1.00 26.05           C  
ATOM   2543  O   LEU A 394     210.847 255.941 207.883  1.00 26.05           O  
ATOM   2544  CB  LEU A 394     211.851 254.434 210.189  1.00 26.05           C  
ATOM   2545  CG  LEU A 394     210.558 254.654 210.971  1.00 26.05           C  
ATOM   2546  CD1 LEU A 394     209.809 253.345 211.141  1.00 26.05           C  
ATOM   2547  CD2 LEU A 394     210.867 255.273 212.321  1.00 26.05           C  
ATOM   2548  N   SER A 395     212.746 255.224 206.907  1.00 29.54           N  
ATOM   2549  CA  SER A 395     212.873 256.417 206.076  1.00 29.54           C  
ATOM   2550  C   SER A 395     211.886 256.411 204.915  1.00 29.54           C  
ATOM   2551  O   SER A 395     211.452 257.477 204.462  1.00 29.54           O  
ATOM   2552  CB  SER A 395     214.304 256.534 205.557  1.00 29.54           C  
ATOM   2553  OG  SER A 395     214.688 255.354 204.874  1.00 29.54           O  
ATOM   2554  N   GLU A 396     211.559 255.222 204.396  1.00 37.02           N  
ATOM   2555  CA  GLU A 396     210.692 255.015 203.235  1.00 37.02           C  
ATOM   2556  C   GLU A 396     211.406 255.420 201.948  1.00 37.02           C  
ATOM   2557  O   GLU A 396     210.894 255.191 200.847  1.00 37.02           O  
ATOM   2558  CB  GLU A 396     209.363 255.769 203.383  1.00 37.02           C  
ATOM   2559  CG  GLU A 396     208.238 255.256 202.492  1.00 37.02           C  
ATOM   2560  CD  GLU A 396     207.717 253.896 202.923  1.00 37.02           C  
ATOM   2561  OE1 GLU A 396     207.995 253.484 204.069  1.00 37.02           O  
ATOM   2562  OE2 GLU A 396     207.029 253.238 202.114  1.00 37.02           O  
ATOM   2563  N   VAL A 397     212.594 256.013 202.075  1.00 30.29           N  
ATOM   2564  CA  VAL A 397     213.500 256.125 200.938  1.00 30.29           C  
ATOM   2565  C   VAL A 397     214.315 254.849 200.799  1.00 30.29           C  
ATOM   2566  O   VAL A 397     214.559 254.366 199.687  1.00 30.29           O  
ATOM   2567  CB  VAL A 397     214.398 257.367 201.091  1.00 30.29           C  
ATOM   2568  CG1 VAL A 397     215.678 257.211 200.288  1.00 30.29           C  
ATOM   2569  CG2 VAL A 397     213.651 258.605 200.646  1.00 30.29           C  
ATOM   2570  N   SER A 398     214.733 254.279 201.931  1.00 30.32           N  
ATOM   2571  CA  SER A 398     215.326 252.950 201.918  1.00 30.32           C  
ATOM   2572  C   SER A 398     214.356 251.918 201.365  1.00 30.32           C  
ATOM   2573  O   SER A 398     214.780 250.955 200.722  1.00 30.32           O  
ATOM   2574  CB  SER A 398     215.770 252.565 203.327  1.00 30.32           C  
ATOM   2575  OG  SER A 398     216.971 253.223 203.682  1.00 30.32           O  
ATOM   2576  N   GLU A 399     213.054 252.103 201.595  1.00 38.12           N  
ATOM   2577  CA  GLU A 399     212.068 251.220 200.982  1.00 38.12           C  
ATOM   2578  C   GLU A 399     212.125 251.308 199.462  1.00 38.12           C  
ATOM   2579  O   GLU A 399     212.089 250.283 198.769  1.00 38.12           O  
ATOM   2580  CB  GLU A 399     210.669 251.570 201.493  1.00 38.12           C  
ATOM   2581  CG  GLU A 399     209.532 250.912 200.728  1.00 38.12           C  
ATOM   2582  CD  GLU A 399     209.410 249.426 201.006  1.00 38.12           C  
ATOM   2583  OE1 GLU A 399     210.018 248.949 201.984  1.00 38.12           O  
ATOM   2584  OE2 GLU A 399     208.702 248.733 200.246  1.00 38.12           O  
ATOM   2585  N   ASN A 400     212.227 252.526 198.925  1.00 32.25           N  
ATOM   2586  CA  ASN A 400     212.339 252.694 197.480  1.00 32.25           C  
ATOM   2587  C   ASN A 400     213.625 252.073 196.951  1.00 32.25           C  
ATOM   2588  O   ASN A 400     213.623 251.422 195.899  1.00 32.25           O  
ATOM   2589  CB  ASN A 400     212.272 254.177 197.120  1.00 32.25           C  
ATOM   2590  CG  ASN A 400     211.038 254.854 197.677  1.00 32.25           C  
ATOM   2591  OD1 ASN A 400     210.012 254.214 197.901  1.00 32.25           O  
ATOM   2592  ND2 ASN A 400     211.131 256.158 197.904  1.00 32.25           N  
ATOM   2593  N   LYS A 401     214.736 252.267 197.666  1.00 29.83           N  
ATOM   2594  CA  LYS A 401     215.997 251.669 197.239  1.00 29.83           C  
ATOM   2595  C   LYS A 401     215.917 250.149 197.251  1.00 29.83           C  
ATOM   2596  O   LYS A 401     216.452 249.484 196.357  1.00 29.83           O  
ATOM   2597  CB  LYS A 401     217.141 252.152 198.127  1.00 29.83           C  
ATOM   2598  CG  LYS A 401     217.537 253.597 197.906  1.00 29.83           C  
ATOM   2599  CD  LYS A 401     218.772 253.944 198.717  1.00 29.83           C  
ATOM   2600  CE  LYS A 401     219.237 255.363 198.446  1.00 29.83           C  
ATOM   2601  NZ  LYS A 401     220.475 255.688 199.205  1.00 29.83           N  
ATOM   2602  N   LEU A 402     215.257 249.580 198.260  1.00 30.60           N  
ATOM   2603  CA  LEU A 402     215.085 248.133 198.318  1.00 30.60           C  
ATOM   2604  C   LEU A 402     214.219 247.635 197.168  1.00 30.60           C  
ATOM   2605  O   LEU A 402     214.503 246.584 196.583  1.00 30.60           O  
ATOM   2606  CB  LEU A 402     214.482 247.735 199.663  1.00 30.60           C  
ATOM   2607  CG  LEU A 402     214.292 246.241 199.915  1.00 30.60           C  
ATOM   2608  CD1 LEU A 402     215.624 245.511 199.871  1.00 30.60           C  
ATOM   2609  CD2 LEU A 402     213.599 246.021 201.246  1.00 30.60           C  
ATOM   2610  N   ARG A 403     213.159 248.375 196.832  1.00 32.97           N  
ATOM   2611  CA  ARG A 403     212.338 248.004 195.682  1.00 32.97           C  
ATOM   2612  C   ARG A 403     213.163 248.003 194.402  1.00 32.97           C  
ATOM   2613  O   ARG A 403     213.087 247.066 193.598  1.00 32.97           O  
ATOM   2614  CB  ARG A 403     211.153 248.958 195.540  1.00 32.97           C  
ATOM   2615  CG  ARG A 403     210.127 248.880 196.650  1.00 32.97           C  
ATOM   2616  CD  ARG A 403     208.870 249.669 196.300  1.00 32.97           C  
ATOM   2617  NE  ARG A 403     209.153 251.056 195.946  1.00 32.97           N  
ATOM   2618  CZ  ARG A 403     209.209 251.517 194.704  1.00 32.97           C  
ATOM   2619  NH1 ARG A 403     209.014 250.723 193.664  1.00 32.97           N  
ATOM   2620  NH2 ARG A 403     209.470 252.805 194.500  1.00 32.97           N  
ATOM   2621  N   GLN A 404     213.959 249.055 194.198  1.00 31.73           N  
ATOM   2622  CA  GLN A 404     214.770 249.141 192.989  1.00 31.73           C  
ATOM   2623  C   GLN A 404     215.802 248.023 192.937  1.00 31.73           C  
ATOM   2624  O   GLN A 404     216.041 247.440 191.875  1.00 31.73           O  
ATOM   2625  CB  GLN A 404     215.451 250.506 192.902  1.00 31.73           C  
ATOM   2626  CG  GLN A 404     214.488 251.681 192.861  1.00 31.73           C  
ATOM   2627  CD  GLN A 404     213.535 251.622 191.684  1.00 31.73           C  
ATOM   2628  OE1 GLN A 404     213.850 251.053 190.640  1.00 31.73           O  
ATOM   2629  NE2 GLN A 404     212.359 252.214 191.849  1.00 31.73           N  
ATOM   2630  N   LEU A 405     216.428 247.713 194.073  1.00 30.93           N  
ATOM   2631  CA  LEU A 405     217.414 246.638 194.104  1.00 30.93           C  
ATOM   2632  C   LEU A 405     216.768 245.290 193.810  1.00 30.93           C  
ATOM   2633  O   LEU A 405     217.334 244.470 193.077  1.00 30.93           O  
ATOM   2634  CB  LEU A 405     218.123 246.621 195.460  1.00 30.93           C  
ATOM   2635  CG  LEU A 405     219.380 245.762 195.613  1.00 30.93           C  
ATOM   2636  CD1 LEU A 405     220.338 246.408 196.599  1.00 30.93           C  
ATOM   2637  CD2 LEU A 405     219.030 244.357 196.069  1.00 30.93           C  
ATOM   2638  N   ASN A 406     215.583 245.042 194.372  1.00 34.83           N  
ATOM   2639  CA  ASN A 406     214.888 243.789 194.097  1.00 34.83           C  
ATOM   2640  C   ASN A 406     214.498 243.686 192.630  1.00 34.83           C  
ATOM   2641  O   ASN A 406     214.610 242.612 192.029  1.00 34.83           O  
ATOM   2642  CB  ASN A 406     213.657 243.659 194.992  1.00 34.83           C  
ATOM   2643  CG  ASN A 406     214.013 243.332 196.427  1.00 34.83           C  
ATOM   2644  OD1 ASN A 406     215.025 242.686 196.695  1.00 34.83           O  
ATOM   2645  ND2 ASN A 406     213.177 243.773 197.360  1.00 34.83           N  
ATOM   2646  N   LEU A 407     214.036 244.789 192.036  1.00 34.71           N  
ATOM   2647  CA  LEU A 407     213.697 244.771 190.616  1.00 34.71           C  
ATOM   2648  C   LEU A 407     214.928 244.522 189.755  1.00 34.71           C  
ATOM   2649  O   LEU A 407     214.878 243.740 188.798  1.00 34.71           O  
ATOM   2650  CB  LEU A 407     213.023 246.083 190.218  1.00 34.71           C  
ATOM   2651  CG  LEU A 407     211.627 246.311 190.796  1.00 34.71           C  
ATOM   2652  CD1 LEU A 407     211.103 247.678 190.400  1.00 34.71           C  
ATOM   2653  CD2 LEU A 407     210.677 245.217 190.341  1.00 34.71           C  
ATOM   2654  N   ASN A 408     216.045 245.178 190.078  1.00 32.36           N  
ATOM   2655  CA  ASN A 408     217.261 245.001 189.292  1.00 32.36           C  
ATOM   2656  C   ASN A 408     217.785 243.575 189.393  1.00 32.36           C  
ATOM   2657  O   ASN A 408     218.225 242.997 188.393  1.00 32.36           O  
ATOM   2658  CB  ASN A 408     218.324 246.001 189.741  1.00 32.36           C  
ATOM   2659  CG  ASN A 408     217.957 247.430 189.399  1.00 32.36           C  
ATOM   2660  OD1 ASN A 408     216.799 247.735 189.118  1.00 32.36           O  
ATOM   2661  ND2 ASN A 408     218.945 248.316 189.418  1.00 32.36           N  
ATOM   2662  N   ASN A 409     217.754 242.992 190.593  1.00 35.94           N  
ATOM   2663  CA  ASN A 409     218.184 241.606 190.746  1.00 35.94           C  
ATOM   2664  C   ASN A 409     217.228 240.654 190.038  1.00 35.94           C  
ATOM   2665  O   ASN A 409     217.655 239.649 189.458  1.00 35.94           O  
ATOM   2666  CB  ASN A 409     218.297 241.253 192.228  1.00 35.94           C  
ATOM   2667  CG  ASN A 409     218.762 239.828 192.455  1.00 35.94           C  
ATOM   2668  OD1 ASN A 409     219.480 239.259 191.633  1.00 35.94           O  
ATOM   2669  ND2 ASN A 409     218.351 239.243 193.574  1.00 35.94           N  
ATOM   2670  N   GLU A 410     215.928 240.953 190.075  1.00 36.40           N  
ATOM   2671  CA  GLU A 410     214.944 240.073 189.457  1.00 36.40           C  
ATOM   2672  C   GLU A 410     214.993 240.155 187.936  1.00 36.40           C  
ATOM   2673  O   GLU A 410     214.959 239.125 187.253  1.00 36.40           O  
ATOM   2674  CB  GLU A 410     213.545 240.419 189.967  1.00 36.40           C  
ATOM   2675  CG  GLU A 410     212.419 239.608 189.346  1.00 36.40           C  
ATOM   2676  CD  GLU A 410     212.248 238.241 189.985  1.00 36.40           C  
ATOM   2677  OE1 GLU A 410     213.264 237.577 190.277  1.00 36.40           O  
ATOM   2678  OE2 GLU A 410     211.088 237.831 190.199  1.00 36.40           O  
ATOM   2679  N   TRP A 411     215.077 241.362 187.388  1.00 37.31           N  
ATOM   2680  CA  TRP A 411     215.025 241.579 185.944  1.00 37.31           C  
ATOM   2681  C   TRP A 411     216.411 241.986 185.453  1.00 37.31           C  
ATOM   2682  O   TRP A 411     216.735 243.171 185.369  1.00 37.31           O  
ATOM   2683  CB  TRP A 411     213.979 242.632 185.584  1.00 37.31           C  
ATOM   2684  CG  TRP A 411     212.577 242.215 185.892  1.00 37.31           C  
ATOM   2685  CD1 TRP A 411     211.719 242.813 186.765  1.00 37.31           C  
ATOM   2686  CD2 TRP A 411     211.870 241.102 185.333  1.00 37.31           C  
ATOM   2687  NE1 TRP A 411     210.520 242.145 186.782  1.00 37.31           N  
ATOM   2688  CE2 TRP A 411     210.587 241.089 185.912  1.00 37.31           C  
ATOM   2689  CE3 TRP A 411     212.198 240.115 184.398  1.00 37.31           C  
ATOM   2690  CZ2 TRP A 411     209.632 240.130 185.588  1.00 37.31           C  
ATOM   2691  CZ3 TRP A 411     211.249 239.164 184.078  1.00 37.31           C  
ATOM   2692  CH2 TRP A 411     209.982 239.178 184.671  1.00 37.31           C  
ATOM   2693  N   THR A 412     217.225 240.990 185.120  1.00 43.00           N  
ATOM   2694  CA  THR A 412     218.497 241.243 184.467  1.00 43.00           C  
ATOM   2695  C   THR A 412     218.269 241.559 182.991  1.00 43.00           C  
ATOM   2696  O   THR A 412     217.209 241.280 182.425  1.00 43.00           O  
ATOM   2697  CB  THR A 412     219.432 240.044 184.620  1.00 43.00           C  
ATOM   2698  OG1 THR A 412     218.781 238.863 184.134  1.00 43.00           O  
ATOM   2699  CG2 THR A 412     219.807 239.843 186.080  1.00 43.00           C  
ATOM   2700  N   LEU A 413     219.285 242.154 182.361  1.00 47.50           N  
ATOM   2701  CA  LEU A 413     219.161 242.522 180.953  1.00 47.50           C  
ATOM   2702  C   LEU A 413     218.966 241.295 180.073  1.00 47.50           C  
ATOM   2703  O   LEU A 413     218.201 241.334 179.103  1.00 47.50           O  
ATOM   2704  CB  LEU A 413     220.386 243.318 180.505  1.00 47.50           C  
ATOM   2705  CG  LEU A 413     220.400 244.791 180.916  1.00 47.50           C  
ATOM   2706  CD1 LEU A 413     221.664 245.481 180.424  1.00 47.50           C  
ATOM   2707  CD2 LEU A 413     219.161 245.497 180.390  1.00 47.50           C  
ATOM   2708  N   ASP A 414     219.651 240.194 180.391  1.00 47.86           N  
ATOM   2709  CA  ASP A 414     219.467 238.970 179.618  1.00 47.86           C  
ATOM   2710  C   ASP A 414     218.065 238.401 179.790  1.00 47.86           C  
ATOM   2711  O   ASP A 414     217.512 237.826 178.845  1.00 47.86           O  
ATOM   2712  CB  ASP A 414     220.517 237.932 180.013  1.00 47.86           C  
ATOM   2713  CG  ASP A 414     221.906 238.296 179.526  1.00 47.86           C  
ATOM   2714  OD1 ASP A 414     222.477 239.283 180.035  1.00 47.86           O  
ATOM   2715  OD2 ASP A 414     222.427 237.594 178.633  1.00 47.86           O  
ATOM   2716  N   LYS A 415     217.477 238.543 180.978  1.00 40.44           N  
ATOM   2717  CA  LYS A 415     216.113 238.089 181.209  1.00 40.44           C  
ATOM   2718  C   LYS A 415     215.074 239.144 180.849  1.00 40.44           C  
ATOM   2719  O   LYS A 415     213.874 238.853 180.894  1.00 40.44           O  
ATOM   2720  CB  LYS A 415     215.943 237.665 182.671  1.00 40.44           C  
ATOM   2721  CG  LYS A 415     214.819 236.669 182.906  1.00 40.44           C  
ATOM   2722  CD  LYS A 415     214.797 236.180 184.345  1.00 40.44           C  
ATOM   2723  CE  LYS A 415     213.726 235.119 184.547  1.00 40.44           C  
ATOM   2724  NZ  LYS A 415     213.710 234.594 185.940  1.00 40.44           N  
ATOM   2725  N   LEU A 416     215.504 240.353 180.491  1.00 37.70           N  
ATOM   2726  CA  LEU A 416     214.604 241.422 180.081  1.00 37.70           C  
ATOM   2727  C   LEU A 416     214.503 241.557 178.568  1.00 37.70           C  
ATOM   2728  O   LEU A 416     213.439 241.913 178.053  1.00 37.70           O  
ATOM   2729  CB  LEU A 416     215.061 242.754 180.683  1.00 37.70           C  
ATOM   2730  CG  LEU A 416     214.107 243.943 180.601  1.00 37.70           C  
ATOM   2731  CD1 LEU A 416     212.828 243.656 181.368  1.00 37.70           C  
ATOM   2732  CD2 LEU A 416     214.788 245.187 181.139  1.00 37.70           C  
ATOM   2733  N   ARG A 417     215.591 241.285 177.843  1.00 42.73           N  
ATOM   2734  CA  ARG A 417     215.534 241.311 176.385  1.00 42.73           C  
ATOM   2735  C   ARG A 417     214.709 240.157 175.834  1.00 42.73           C  
ATOM   2736  O   ARG A 417     214.047 240.309 174.802  1.00 42.73           O  
ATOM   2737  CB  ARG A 417     216.944 241.279 175.796  1.00 42.73           C  
ATOM   2738  CG  ARG A 417     217.785 242.496 176.130  1.00 42.73           C  
ATOM   2739  CD  ARG A 417     219.165 242.408 175.500  1.00 42.73           C  
ATOM   2740  NE  ARG A 417     220.059 243.436 176.018  1.00 42.73           N  
ATOM   2741  CZ  ARG A 417     220.159 244.663 175.526  1.00 42.73           C  
ATOM   2742  NH1 ARG A 417     219.436 245.052 174.489  1.00 42.73           N  
ATOM   2743  NH2 ARG A 417     221.004 245.522 176.088  1.00 42.73           N  
ATOM   2744  N   GLN A 418     214.740 238.997 176.497  1.00 35.65           N  
ATOM   2745  CA  GLN A 418     213.944 237.866 176.033  1.00 35.65           C  
ATOM   2746  C   GLN A 418     212.454 238.151 176.166  1.00 35.65           C  
ATOM   2747  O   GLN A 418     211.633 237.547 175.466  1.00 35.65           O  
ATOM   2748  CB  GLN A 418     214.321 236.599 176.804  1.00 35.65           C  
ATOM   2749  CG  GLN A 418     213.803 236.550 178.231  1.00 35.65           C  
ATOM   2750  CD  GLN A 418     214.049 235.208 178.890  1.00 35.65           C  
ATOM   2751  OE1 GLN A 418     215.086 234.581 178.677  1.00 35.65           O  
ATOM   2752  NE2 GLN A 418     213.089 234.754 179.687  1.00 35.65           N  
ATOM   2753  N   ARG A 419     212.084 239.064 177.063  1.00 34.85           N  
ATOM   2754  CA  ARG A 419     210.686 239.426 177.243  1.00 34.85           C  
ATOM   2755  C   ARG A 419     210.227 240.508 176.273  1.00 34.85           C  
ATOM   2756  O   ARG A 419     209.042 240.860 176.278  1.00 34.85           O  
ATOM   2757  CB  ARG A 419     210.448 239.877 178.687  1.00 34.85           C  
ATOM   2758  CG  ARG A 419     209.021 239.689 179.170  1.00 34.85           C  
ATOM   2759  CD  ARG A 419     208.922 239.849 180.675  1.00 34.85           C  
ATOM   2760  NE  ARG A 419     207.539 239.795 181.132  1.00 34.85           N  
ATOM   2761  CZ  ARG A 419     206.769 240.860 181.305  1.00 34.85           C  
ATOM   2762  NH1 ARG A 419     207.221 242.082 181.082  1.00 34.85           N  
ATOM   2763  NH2 ARG A 419     205.514 240.694 181.711  1.00 34.85           N  
ATOM   2764  N   LEU A 420     211.125 241.042 175.450  1.00 37.85           N  
ATOM   2765  CA  LEU A 420     210.726 241.996 174.425  1.00 37.85           C  
ATOM   2766  C   LEU A 420     209.838 241.319 173.390  1.00 37.85           C  
ATOM   2767  O   LEU A 420     210.077 240.174 172.994  1.00 37.85           O  
ATOM   2768  CB  LEU A 420     211.955 242.599 173.747  1.00 37.85           C  
ATOM   2769  CG  LEU A 420     212.785 243.581 174.571  1.00 37.85           C  
ATOM   2770  CD1 LEU A 420     214.060 243.945 173.834  1.00 37.85           C  
ATOM   2771  CD2 LEU A 420     211.974 244.827 174.879  1.00 37.85           C  
ATOM   2772  N   THR A 421     208.808 242.033 172.948  1.00 38.53           N  
ATOM   2773  CA  THR A 421     207.846 241.506 171.994  1.00 38.53           C  
ATOM   2774  C   THR A 421     207.607 242.529 170.893  1.00 38.53           C  
ATOM   2775  O   THR A 421     207.897 243.719 171.040  1.00 38.53           O  
ATOM   2776  CB  THR A 421     206.519 241.141 172.675  1.00 38.53           C  
ATOM   2777  OG1 THR A 421     205.591 240.665 171.694  1.00 38.53           O  
ATOM   2778  CG2 THR A 421     205.928 242.353 173.374  1.00 38.53           C  
ATOM   2779  N   LYS A 422     207.071 242.046 169.777  1.00 42.51           N  
ATOM   2780  CA  LYS A 422     206.728 242.879 168.632  1.00 42.51           C  
ATOM   2781  C   LYS A 422     205.217 243.055 168.604  1.00 42.51           C  
ATOM   2782  O   LYS A 422     204.475 242.068 168.554  1.00 42.51           O  
ATOM   2783  CB  LYS A 422     207.223 242.250 167.330  1.00 42.51           C  
ATOM   2784  CG  LYS A 422     208.709 241.937 167.315  1.00 42.51           C  
ATOM   2785  CD  LYS A 422     209.543 243.203 167.225  1.00 42.51           C  
ATOM   2786  CE  LYS A 422     209.326 243.912 165.899  1.00 42.51           C  
ATOM   2787  NZ  LYS A 422     210.183 245.122 165.768  1.00 42.51           N  
ATOM   2788  N   ASN A 423     204.766 244.303 168.637  1.00 45.55           N  
ATOM   2789  CA  ASN A 423     203.341 244.601 168.663  1.00 45.55           C  
ATOM   2790  C   ASN A 423     202.776 244.515 167.247  1.00 45.55           C  
ATOM   2791  O   ASN A 423     203.429 244.032 166.317  1.00 45.55           O  
ATOM   2792  CB  ASN A 423     203.102 245.968 169.296  1.00 45.55           C  
ATOM   2793  CG  ASN A 423     203.753 247.086 168.517  1.00 45.55           C  
ATOM   2794  OD1 ASN A 423     204.632 246.847 167.691  1.00 45.55           O  
ATOM   2795  ND2 ASN A 423     203.328 248.316 168.777  1.00 45.55           N  
ATOM   2796  N   ALA A 424     201.539 244.986 167.073  1.00 46.25           N  
ATOM   2797  CA  ALA A 424     200.914 244.963 165.755  1.00 46.25           C  
ATOM   2798  C   ALA A 424     201.681 245.828 164.762  1.00 46.25           C  
ATOM   2799  O   ALA A 424     201.765 245.496 163.574  1.00 46.25           O  
ATOM   2800  CB  ALA A 424     199.460 245.422 165.857  1.00 46.25           C  
ATOM   2801  N   GLN A 425     202.249 246.937 165.229  1.00 49.40           N  
ATOM   2802  CA  GLN A 425     202.988 247.849 164.365  1.00 49.40           C  
ATOM   2803  C   GLN A 425     204.413 247.384 164.086  1.00 49.40           C  
ATOM   2804  O   GLN A 425     205.204 248.165 163.547  1.00 49.40           O  
ATOM   2805  CB  GLN A 425     203.008 249.254 164.977  1.00 49.40           C  
ATOM   2806  CG  GLN A 425     201.706 250.034 164.807  1.00 49.40           C  
ATOM   2807  CD  GLN A 425     200.553 249.448 165.601  1.00 49.40           C  
ATOM   2808  OE1 GLN A 425     200.757 248.731 166.581  1.00 49.40           O  
ATOM   2809  NE2 GLN A 425     199.332 249.749 165.177  1.00 49.40           N  
ATOM   2810  N   ASP A 426     204.747 246.140 164.435  1.00 49.23           N  
ATOM   2811  CA  ASP A 426     206.054 245.543 164.157  1.00 49.23           C  
ATOM   2812  C   ASP A 426     207.193 246.402 164.714  1.00 49.23           C  
ATOM   2813  O   ASP A 426     208.200 246.658 164.053  1.00 49.23           O  
ATOM   2814  CB  ASP A 426     206.231 245.294 162.656  1.00 49.23           C  
ATOM   2815  CG  ASP A 426     205.310 244.207 162.135  1.00 49.23           C  
ATOM   2816  OD1 ASP A 426     204.932 243.317 162.927  1.00 49.23           O  
ATOM   2817  OD2 ASP A 426     204.965 244.240 160.935  1.00 49.23           O  
ATOM   2818  N   LYS A 427     207.015 246.840 165.958  1.00 42.48           N  
ATOM   2819  CA  LYS A 427     208.032 247.601 166.666  1.00 42.48           C  
ATOM   2820  C   LYS A 427     208.195 247.019 168.062  1.00 42.48           C  
ATOM   2821  O   LYS A 427     207.247 246.478 168.637  1.00 42.48           O  
ATOM   2822  CB  LYS A 427     207.680 249.096 166.729  1.00 42.48           C  
ATOM   2823  CG  LYS A 427     206.351 249.412 167.388  1.00 42.48           C  
ATOM   2824  CD  LYS A 427     205.840 250.782 166.968  1.00 42.48           C  
ATOM   2825  CE  LYS A 427     206.851 251.873 167.278  1.00 42.48           C  
ATOM   2826  NZ  LYS A 427     206.387 253.205 166.803  1.00 42.48           N  
ATOM   2827  N   LEU A 428     209.413 247.120 168.593  1.00 42.55           N  
ATOM   2828  CA  LEU A 428     209.738 246.476 169.860  1.00 42.55           C  
ATOM   2829  C   LEU A 428     208.893 247.042 170.994  1.00 42.55           C  
ATOM   2830  O   LEU A 428     208.768 248.261 171.148  1.00 42.55           O  
ATOM   2831  CB  LEU A 428     211.225 246.643 170.167  1.00 42.55           C  
ATOM   2832  CG  LEU A 428     212.160 245.778 169.320  1.00 42.55           C  
ATOM   2833  CD1 LEU A 428     213.603 246.203 169.501  1.00 42.55           C  
ATOM   2834  CD2 LEU A 428     211.990 244.309 169.673  1.00 42.55           C  
ATOM   2835  N   GLU A 429     208.318 246.145 171.792  1.00 40.12           N  
ATOM   2836  CA  GLU A 429     207.411 246.503 172.872  1.00 40.12           C  
ATOM   2837  C   GLU A 429     207.851 245.828 174.162  1.00 40.12           C  
ATOM   2838  O   GLU A 429     208.217 244.649 174.163  1.00 40.12           O  
ATOM   2839  CB  GLU A 429     205.971 246.092 172.540  1.00 40.12           C  
ATOM   2840  CG  GLU A 429     205.044 246.047 173.742  1.00 40.12           C  
ATOM   2841  CD  GLU A 429     203.825 245.177 173.510  1.00 40.12           C  
ATOM   2842  OE1 GLU A 429     203.470 244.948 172.335  1.00 40.12           O  
ATOM   2843  OE2 GLU A 429     203.225 244.716 174.503  1.00 40.12           O  
ATOM   2844  N   LEU A 430     207.812 246.580 175.258  1.00 38.29           N  
ATOM   2845  CA  LEU A 430     208.041 246.045 176.592  1.00 38.29           C  
ATOM   2846  C   LEU A 430     206.790 246.270 177.427  1.00 38.29           C  
ATOM   2847  O   LEU A 430     206.340 247.410 177.582  1.00 38.29           O  
ATOM   2848  CB  LEU A 430     209.251 246.702 177.256  1.00 38.29           C  
ATOM   2849  CG  LEU A 430     209.656 246.142 178.619  1.00 38.29           C  
ATOM   2850  CD1 LEU A 430     209.986 244.663 178.512  1.00 38.29           C  
ATOM   2851  CD2 LEU A 430     210.835 246.919 179.182  1.00 38.29           C  
ATOM   2852  N   HIS A 431     206.231 245.186 177.959  1.00 31.64           N  
ATOM   2853  CA  HIS A 431     205.005 245.237 178.744  1.00 31.64           C  
ATOM   2854  C   HIS A 431     205.313 244.779 180.161  1.00 31.64           C  
ATOM   2855  O   HIS A 431     205.725 243.634 180.370  1.00 31.64           O  
ATOM   2856  CB  HIS A 431     203.917 244.361 178.119  1.00 31.64           C  
ATOM   2857  CG  HIS A 431     202.564 244.547 178.732  1.00 31.64           C  
ATOM   2858  ND1 HIS A 431     201.813 245.686 178.543  1.00 31.64           N  
ATOM   2859  CD2 HIS A 431     201.827 243.738 179.529  1.00 31.64           C  
ATOM   2860  CE1 HIS A 431     200.671 245.572 179.198  1.00 31.64           C  
ATOM   2861  NE2 HIS A 431     200.655 244.399 179.805  1.00 31.64           N  
ATOM   2862  N   LEU A 432     205.104 245.667 181.127  1.00 31.02           N  
ATOM   2863  CA  LEU A 432     205.327 245.373 182.534  1.00 31.02           C  
ATOM   2864  C   LEU A 432     203.985 245.209 183.233  1.00 31.02           C  
ATOM   2865  O   LEU A 432     203.115 246.080 183.139  1.00 31.02           O  
ATOM   2866  CB  LEU A 432     206.140 246.484 183.202  1.00 31.02           C  
ATOM   2867  CG  LEU A 432     207.480 246.802 182.534  1.00 31.02           C  
ATOM   2868  CD1 LEU A 432     208.220 247.889 183.297  1.00 31.02           C  
ATOM   2869  CD2 LEU A 432     208.330 245.547 182.416  1.00 31.02           C  
ATOM   2870  N   PHE A 433     203.822 244.093 183.940  1.00 31.11           N  
ATOM   2871  CA  PHE A 433     202.529 243.701 184.487  1.00 31.11           C  
ATOM   2872  C   PHE A 433     202.660 243.447 185.981  1.00 31.11           C  
ATOM   2873  O   PHE A 433     203.410 242.558 186.397  1.00 31.11           O  
ATOM   2874  CB  PHE A 433     201.997 242.457 183.771  1.00 31.11           C  
ATOM   2875  CG  PHE A 433     200.553 242.168 184.047  1.00 31.11           C  
ATOM   2876  CD1 PHE A 433     199.558 242.896 183.420  1.00 31.11           C  
ATOM   2877  CD2 PHE A 433     200.189 241.161 184.923  1.00 31.11           C  
ATOM   2878  CE1 PHE A 433     198.226 242.630 183.668  1.00 31.11           C  
ATOM   2879  CE2 PHE A 433     198.858 240.890 185.174  1.00 31.11           C  
ATOM   2880  CZ  PHE A 433     197.876 241.627 184.546  1.00 31.11           C  
ATOM   2881  N   MET A 434     201.932 244.232 186.779  1.00 35.66           N  
ATOM   2882  CA  MET A 434     201.818 244.024 188.225  1.00 35.66           C  
ATOM   2883  C   MET A 434     203.174 244.070 188.925  1.00 35.66           C  
ATOM   2884  O   MET A 434     203.358 243.475 189.990  1.00 35.66           O  
ATOM   2885  CB  MET A 434     201.100 242.708 188.539  1.00 35.66           C  
ATOM   2886  CG  MET A 434     199.646 242.667 188.100  1.00 35.66           C  
ATOM   2887  SD  MET A 434     198.625 243.906 188.921  1.00 35.66           S  
ATOM   2888  CE  MET A 434     198.781 243.398 190.631  1.00 35.66           C  
ATOM   2889  N   LEU A 435     204.137 244.774 188.339  1.00 36.24           N  
ATOM   2890  CA  LEU A 435     205.433 244.925 188.983  1.00 36.24           C  
ATOM   2891  C   LEU A 435     205.344 245.913 190.140  1.00 36.24           C  
ATOM   2892  O   LEU A 435     204.479 246.791 190.173  1.00 36.24           O  
ATOM   2893  CB  LEU A 435     206.484 245.393 187.977  1.00 36.24           C  
ATOM   2894  CG  LEU A 435     206.947 244.362 186.949  1.00 36.24           C  
ATOM   2895  CD1 LEU A 435     208.090 244.917 186.117  1.00 36.24           C  
ATOM   2896  CD2 LEU A 435     207.358 243.070 187.634  1.00 36.24           C  
ATOM   2897  N   SER A 436     206.254 245.757 191.103  1.00 37.65           N  
ATOM   2898  CA  SER A 436     206.335 246.689 192.220  1.00 37.65           C  
ATOM   2899  C   SER A 436     206.842 248.061 191.801  1.00 37.65           C  
ATOM   2900  O   SER A 436     206.742 249.008 192.587  1.00 37.65           O  
ATOM   2901  CB  SER A 436     207.237 246.118 193.314  1.00 37.65           C  
ATOM   2902  OG  SER A 436     208.539 245.866 192.818  1.00 37.65           O  
ATOM   2903  N   GLY A 437     207.379 248.185 190.595  1.00 35.67           N  
ATOM   2904  CA  GLY A 437     207.876 249.459 190.122  1.00 35.67           C  
ATOM   2905  C   GLY A 437     208.499 249.291 188.756  1.00 35.67           C  
ATOM   2906  O   GLY A 437     208.439 248.217 188.155  1.00 35.67           O  
ATOM   2907  N   ILE A 438     209.099 250.371 188.268  1.00 33.99           N  
ATOM   2908  CA  ILE A 438     209.796 250.330 186.986  1.00 33.99           C  
ATOM   2909  C   ILE A 438     211.229 249.880 187.239  1.00 33.99           C  
ATOM   2910  O   ILE A 438     211.987 250.591 187.913  1.00 33.99           O  
ATOM   2911  CB  ILE A 438     209.758 251.695 186.282  1.00 33.99           C  
ATOM   2912  CG1 ILE A 438     208.320 252.201 186.173  1.00 33.99           C  
ATOM   2913  CG2 ILE A 438     210.390 251.597 184.907  1.00 33.99           C  
ATOM   2914  CD1 ILE A 438     208.207 253.570 185.548  1.00 33.99           C  
ATOM   2915  N   PRO A 439     211.639 248.714 186.738  1.00 34.37           N  
ATOM   2916  CA  PRO A 439     213.023 248.276 186.940  1.00 34.37           C  
ATOM   2917  C   PRO A 439     214.005 249.264 186.333  1.00 34.37           C  
ATOM   2918  O   PRO A 439     213.755 249.856 185.282  1.00 34.37           O  
ATOM   2919  CB  PRO A 439     213.077 246.921 186.224  1.00 34.37           C  
ATOM   2920  CG  PRO A 439     211.664 246.457 186.186  1.00 34.37           C  
ATOM   2921  CD  PRO A 439     210.834 247.698 186.041  1.00 34.37           C  
ATOM   2922  N   ASP A 440     215.133 249.447 187.016  1.00 38.80           N  
ATOM   2923  CA  ASP A 440     216.147 250.376 186.540  1.00 38.80           C  
ATOM   2924  C   ASP A 440     216.899 249.852 185.325  1.00 38.80           C  
ATOM   2925  O   ASP A 440     217.618 250.624 184.682  1.00 38.80           O  
ATOM   2926  CB  ASP A 440     217.136 250.695 187.665  1.00 38.80           C  
ATOM   2927  CG  ASP A 440     217.828 252.032 187.474  1.00 38.80           C  
ATOM   2928  OD1 ASP A 440     217.448 252.776 186.545  1.00 38.80           O  
ATOM   2929  OD2 ASP A 440     218.753 252.340 188.255  1.00 38.80           O  
ATOM   2930  N   THR A 441     216.748 248.570 184.995  1.00 41.36           N  
ATOM   2931  CA  THR A 441     217.390 247.989 183.825  1.00 41.36           C  
ATOM   2932  C   THR A 441     216.562 248.130 182.554  1.00 41.36           C  
ATOM   2933  O   THR A 441     217.071 247.828 181.469  1.00 41.36           O  
ATOM   2934  CB  THR A 441     217.693 246.506 184.066  1.00 41.36           C  
ATOM   2935  OG1 THR A 441     216.506 245.838 184.512  1.00 41.36           O  
ATOM   2936  CG2 THR A 441     218.784 246.348 185.113  1.00 41.36           C  
ATOM   2937  N   VAL A 442     215.308 248.577 182.651  1.00 39.08           N  
ATOM   2938  CA  VAL A 442     214.507 248.769 181.447  1.00 39.08           C  
ATOM   2939  C   VAL A 442     214.932 250.009 180.679  1.00 39.08           C  
ATOM   2940  O   VAL A 442     214.578 250.151 179.502  1.00 39.08           O  
ATOM   2941  CB  VAL A 442     213.006 248.858 181.768  1.00 39.08           C  
ATOM   2942  CG1 VAL A 442     212.599 247.748 182.717  1.00 39.08           C  
ATOM   2943  CG2 VAL A 442     212.659 250.223 182.335  1.00 39.08           C  
ATOM   2944  N   PHE A 443     215.677 250.912 181.307  1.00 38.74           N  
ATOM   2945  CA  PHE A 443     216.184 252.095 180.633  1.00 38.74           C  
ATOM   2946  C   PHE A 443     217.574 251.883 180.053  1.00 38.74           C  
ATOM   2947  O   PHE A 443     218.158 252.827 179.511  1.00 38.74           O  
ATOM   2948  CB  PHE A 443     216.183 253.285 181.593  1.00 38.74           C  
ATOM   2949  CG  PHE A 443     214.837 253.566 182.194  1.00 38.74           C  
ATOM   2950  CD1 PHE A 443     213.813 254.077 181.417  1.00 38.74           C  
ATOM   2951  CD2 PHE A 443     214.592 253.311 183.531  1.00 38.74           C  
ATOM   2952  CE1 PHE A 443     212.572 254.336 181.963  1.00 38.74           C  
ATOM   2953  CE2 PHE A 443     213.352 253.565 184.082  1.00 38.74           C  
ATOM   2954  CZ  PHE A 443     212.341 254.080 183.297  1.00 38.74           C  
ATOM   2955  N   ASP A 444     218.116 250.672 180.162  1.00 44.11           N  
ATOM   2956  CA  ASP A 444     219.336 250.296 179.467  1.00 44.11           C  
ATOM   2957  C   ASP A 444     219.065 249.692 178.097  1.00 44.11           C  
ATOM   2958  O   ASP A 444     220.013 249.466 177.338  1.00 44.11           O  
ATOM   2959  CB  ASP A 444     220.140 249.303 180.310  1.00 44.11           C  
ATOM   2960  CG  ASP A 444     220.473 249.844 181.684  1.00 44.11           C  
ATOM   2961  OD1 ASP A 444     220.661 251.073 181.809  1.00 44.11           O  
ATOM   2962  OD2 ASP A 444     220.544 249.043 182.640  1.00 44.11           O  
ATOM   2963  N   LEU A 445     217.802 249.429 177.767  1.00 41.88           N  
ATOM   2964  CA  LEU A 445     217.423 248.852 176.478  1.00 41.88           C  
ATOM   2965  C   LEU A 445     217.323 249.979 175.460  1.00 41.88           C  
ATOM   2966  O   LEU A 445     216.295 250.643 175.332  1.00 41.88           O  
ATOM   2967  CB  LEU A 445     216.110 248.089 176.593  1.00 41.88           C  
ATOM   2968  CG  LEU A 445     216.090 246.898 177.550  1.00 41.88           C  
ATOM   2969  CD1 LEU A 445     214.736 246.213 177.519  1.00 41.88           C  
ATOM   2970  CD2 LEU A 445     217.195 245.919 177.202  1.00 41.88           C  
ATOM   2971  N   VAL A 446     218.413 250.192 174.721  1.00 40.77           N  
ATOM   2972  CA  VAL A 446     218.437 251.253 173.718  1.00 40.77           C  
ATOM   2973  C   VAL A 446     217.455 250.948 172.594  1.00 40.77           C  
ATOM   2974  O   VAL A 446     216.824 251.854 172.035  1.00 40.77           O  
ATOM   2975  CB  VAL A 446     219.869 251.444 173.185  1.00 40.77           C  
ATOM   2976  CG1 VAL A 446     219.981 252.746 172.413  1.00 40.77           C  
ATOM   2977  CG2 VAL A 446     220.871 251.404 174.330  1.00 40.77           C  
ATOM   2978  N   GLU A 447     217.306 249.668 172.251  1.00 43.74           N
[truncated: 3,092,419 more chars]
