# Supplementary material for: Development of a synthetic library of humanized nanobodies for targeted IL-6 inhibition
Source: Front Bioeng Biotechnol. 2024 Jul 23;12:1440150. doi: 10.3389/fbioe.2024.1440150 (PMC11300276; doi:10.3389/fbioe.2024.1440150)
Supplement: Supplementary file 2 [file DataSheet1.ZIP › Nanobody-antigen complexes/7p6k.pdb]

HEADER    MEMBRANE PROTEIN                        16-JUL-21   7P6K              
TITLE     STRUCTURE OF HOMOMERIC LRRC8A VOLUME-REGULATED ANION CHANNEL IN       
TITLE    2 COMPLEX WITH SYNTHETIC NANOBODY SB5                                  
COMPND    MOL_ID: 1;                                                            
COMPND   2 MOLECULE: VOLUME-REGULATED ANION CHANNEL SUBUNIT LRRC8A;             
COMPND   3 CHAIN: A, B, C, D, E, F;                                             
COMPND   4 SYNONYM: LEUCINE-RICH REPEAT-CONTAINING PROTEIN 8A;                  
COMPND   5 ENGINEERED: YES;                                                     
COMPND   6 MOL_ID: 2;                                                           
COMPND   7 MOLECULE: SYNTHETIC NANOBODY SB5;                                    
COMPND   8 CHAIN: I, G, H;                                                      
COMPND   9 ENGINEERED: YES                                                      
SOURCE    MOL_ID: 1;                                                            
SOURCE   2 ORGANISM_SCIENTIFIC: MUS MUSCULUS;                                   
SOURCE   3 ORGANISM_COMMON: MOUSE;                                              
SOURCE   4 ORGANISM_TAXID: 10090;                                               
SOURCE   5 GENE: LRRC8A, LRRC8;                                                 
SOURCE   6 EXPRESSION_SYSTEM: HOMO SAPIENS;                                     
SOURCE   7 EXPRESSION_SYSTEM_COMMON: HUMAN;                                     
SOURCE   8 EXPRESSION_SYSTEM_TAXID: 9606;                                       
SOURCE   9 MOL_ID: 2;                                                           
SOURCE  10 ORGANISM_SCIENTIFIC: SYNTHETIC CONSTRUCT;                            
SOURCE  11 ORGANISM_TAXID: 32630;                                               
SOURCE  12 EXPRESSION_SYSTEM: ESCHERICHIA COLI;                                 
SOURCE  13 EXPRESSION_SYSTEM_TAXID: 562                                         
KEYWDS    LRRC8 FAMILY, VOLUME-REGULATED ANION CHANNEL, LEUCINE-RICH REPEAT,    
KEYWDS   2 SYBODY, CRYO-EM, MEMBRANE PROTEIN                                    
EXPDTA    ELECTRON MICROSCOPY                                                   
AUTHOR    D.DENEKA,S.RUTZ,M.SAWICKA                                             
REVDAT   2   13-OCT-21 7P6K    1       JRNL                                     
REVDAT   1   15-SEP-21 7P6K    0                                                
JRNL        AUTH   D.DENEKA,S.RUTZ,C.A.J.HUTTER,M.A.SEEGER,M.SAWICKA,R.DUTZLER  
JRNL        TITL   ALLOSTERIC MODULATION OF LRRC8 CHANNELS BY TARGETING THEIR   
JRNL        TITL 2 CYTOPLASMIC DOMAINS.                                         
JRNL        REF    NAT COMMUN                    V.  12  5435 2021              
JRNL        REFN                   ESSN 2041-1723                               
JRNL        PMID   34521847                                                     
JRNL        DOI    10.1038/S41467-021-25742-W                                   
REMARK   2                                                                      
REMARK   2 RESOLUTION.    3.80 ANGSTROMS.                                       
REMARK   3                                                                      
REMARK   3 REFINEMENT.                                                          
REMARK   3   SOFTWARE PACKAGES      : NULL                                      
REMARK   3   RECONSTRUCTION SCHEMA  : NULL                                      
REMARK   3                                                                      
REMARK   3 EM MAP-MODEL FITTING AND REFINEMENT                                  
REMARK   3   PDB ENTRY                    : NULL                                
REMARK   3   REFINEMENT SPACE             : NULL                                
REMARK   3   REFINEMENT PROTOCOL          : NULL                                
REMARK   3   REFINEMENT TARGET            : NULL                                
REMARK   3   OVERALL ANISOTROPIC B VALUE  : NULL                                
REMARK   3                                                                      
REMARK   3 FITTING PROCEDURE : NULL                                             
REMARK   3                                                                      
REMARK   3 EM IMAGE RECONSTRUCTION STATISTICS                                   
REMARK   3   NOMINAL PIXEL SIZE (ANGSTROMS)    : NULL                           
REMARK   3   ACTUAL PIXEL SIZE  (ANGSTROMS)    : NULL                           
REMARK   3   EFFECTIVE RESOLUTION (ANGSTROMS)  : 3.800                          
REMARK   3   NUMBER OF PARTICLES               : 48917                          
REMARK   3   CTF CORRECTION METHOD             : PHASE FLIPPING AND AMPLITUDE   
REMARK   3                                       CORRECTION                     
REMARK   3                                                                      
REMARK   3 EM RECONSTRUCTION MAGNIFICATION CALIBRATION: NULL                    
REMARK   3                                                                      
REMARK   3 OTHER DETAILS: NULL                                                  
REMARK   4                                                                      
REMARK   4 7P6K COMPLIES WITH FORMAT V. 3.30, 13-JUL-11                         
REMARK 100                                                                      
REMARK 100 THIS ENTRY HAS BEEN PROCESSED BY PDBE ON 16-JUL-21.                  
REMARK 100 THE DEPOSITION ID IS D_1292117086.                                   
REMARK 245                                                                      
REMARK 245 EXPERIMENTAL DETAILS                                                 
REMARK 245   RECONSTRUCTION METHOD          : SINGLE PARTICLE                   
REMARK 245   SPECIMEN TYPE                  : NULL                              
REMARK 245                                                                      
REMARK 245 ELECTRON MICROSCOPE SAMPLE                                           
REMARK 245   SAMPLE TYPE                    : PARTICLE                          
REMARK 245   PARTICLE TYPE                  : POINT                             
REMARK 245   NAME OF SAMPLE                 : HOMOMERIC LRRC8A VOLUME           
REMARK 245                                    -REGULATED ANION CHANNEL IN       
REMARK 245                                    COMPLEX WITH SYNTHETIC NANOBODY   
REMARK 245                                    SB5                               
REMARK 245   SAMPLE CONCENTRATION (MG ML-1) : NULL                              
REMARK 245   SAMPLE SUPPORT DETAILS         : NULL                              
REMARK 245   SAMPLE VITRIFICATION DETAILS   : NULL                              
REMARK 245   SAMPLE BUFFER                  : NULL                              
REMARK 245   PH                             : 7.50                              
REMARK 245   SAMPLE DETAILS                 : NULL                              
REMARK 245                                                                      
REMARK 245 DATA ACQUISITION                                                     
REMARK 245   DATE OF EXPERIMENT                : NULL                           
REMARK 245   NUMBER OF MICROGRAPHS-IMAGES      : NULL                           
REMARK 245   TEMPERATURE (KELVIN)              : NULL                           
REMARK 245   MICROSCOPE MODEL                  : FEI TITAN KRIOS                
REMARK 245   DETECTOR TYPE                     : GATAN K3 BIOQUANTUM (6K X      
REMARK 245                                       4K)                            
REMARK 245   MINIMUM DEFOCUS (NM)              : NULL                           
REMARK 245   MAXIMUM DEFOCUS (NM)              : NULL                           
REMARK 245   MINIMUM TILT ANGLE (DEGREES)      : NULL                           
REMARK 245   MAXIMUM TILT ANGLE (DEGREES)      : NULL                           
REMARK 245   NOMINAL CS                        : NULL                           
REMARK 245   IMAGING MODE                      : BRIGHT FIELD                   
REMARK 245   ELECTRON DOSE (ELECTRONS NM**-2)  : 6700.00                        
REMARK 245   ILLUMINATION MODE                 : FLOOD BEAM                     
REMARK 245   NOMINAL MAGNIFICATION             : NULL                           
REMARK 245   CALIBRATED MAGNIFICATION          : NULL                           
REMARK 245   SOURCE                            : FIELD EMISSION GUN             
REMARK 245   ACCELERATION VOLTAGE (KV)         : 300                            
REMARK 245   IMAGING DETAILS                   : NULL                           
REMARK 247                                                                      
REMARK 247 ELECTRON MICROSCOPY                                                  
REMARK 247  THE COORDINATES IN THIS ENTRY WERE GENERATED FROM ELECTRON          
REMARK 247  MICROSCOPY DATA. PROTEIN DATA BANK CONVENTIONS REQUIRE              
REMARK 247  THAT CRYST1 AND SCALE RECORDS BE INCLUDED, BUT THE VALUES           
REMARK 247  ON THESE RECORDS ARE MEANINGLESS EXCEPT FOR THE CALCULATION         
REMARK 247  OF THE STRUCTURE FACTORS.                                           
REMARK 300                                                                      
REMARK 300 BIOMOLECULE: 1                                                       
REMARK 300 SEE REMARK 350 FOR THE AUTHOR PROVIDED AND/OR PROGRAM                
REMARK 300 GENERATED ASSEMBLY INFORMATION FOR THE STRUCTURE IN                  
REMARK 300 THIS ENTRY. THE REMARK MAY ALSO PROVIDE INFORMATION ON               
REMARK 300 BURIED SURFACE AREA.                                                 
REMARK 350                                                                      
REMARK 350 COORDINATES FOR A COMPLETE MULTIMER REPRESENTING THE KNOWN           
REMARK 350 BIOLOGICALLY SIGNIFICANT OLIGOMERIZATION STATE OF THE                
REMARK 350 MOLECULE CAN BE GENERATED BY APPLYING BIOMT TRANSFORMATIONS          
REMARK 350 GIVEN BELOW.  BOTH NON-CRYSTALLOGRAPHIC AND                          
REMARK 350 CRYSTALLOGRAPHIC OPERATIONS ARE GIVEN.                               
REMARK 350                                                                      
REMARK 350 BIOMOLECULE: 1                                                       
REMARK 350 AUTHOR DETERMINED BIOLOGICAL UNIT: NONAMERIC                         
REMARK 350 APPLY THE FOLLOWING TO CHAINS: A, B, C, D, E, F, I, G, H             
REMARK 350   BIOMT1   1  1.000000  0.000000  0.000000        0.00000            
REMARK 350   BIOMT2   1  0.000000  1.000000  0.000000        0.00000            
REMARK 350   BIOMT3   1  0.000000  0.000000  1.000000        0.00000            
REMARK 465                                                                      
REMARK 465 MISSING RESIDUES                                                     
REMARK 465 THE FOLLOWING RESIDUES WERE NOT LOCATED IN THE                       
REMARK 465 EXPERIMENT. (M=MODEL NUMBER; RES=RESIDUE NAME; C=CHAIN               
REMARK 465 IDENTIFIER; SSSEQ=SEQUENCE NUMBER; I=INSERTION CODE.)                
REMARK 465                                                                      
REMARK 465   M RES C SSSEQI                                                     
REMARK 465     MET A     1                                                      
REMARK 465     ILE A     2                                                      
REMARK 465     PRO A     3                                                      
REMARK 465     VAL A     4                                                      
REMARK 465     THR A     5                                                      
REMARK 465     GLU A     6                                                      
REMARK 465     LEU A     7                                                      
REMARK 465     ARG A     8                                                      
REMARK 465     TYR A     9                                                      
REMARK 465     PHE A    10                                                      
REMARK 465     ALA A    11                                                      
REMARK 465     ASP A    12                                                      
REMARK 465     THR A    13                                                      
REMARK 465     GLN A    14                                                      
REMARK 465     PHE A    69                                                      
REMARK 465     ARG A    70                                                      
REMARK 465     GLY A    71                                                      
REMARK 465     TRP A    72                                                      
REMARK 465     ALA A    73                                                      
REMARK 465     ALA A    74                                                      
REMARK 465     SER A    75                                                      
REMARK 465     SER A    76                                                      
REMARK 465     PRO A    77                                                      
REMARK 465     GLU A    78                                                      
REMARK 465     PRO A    79                                                      
REMARK 465     THR A    80                                                      
REMARK 465     TYR A    81                                                      
REMARK 465     PRO A    82                                                      
REMARK 465     ASN A    83                                                      
REMARK 465     SER A    84                                                      
REMARK 465     THR A    85                                                      
REMARK 465     VAL A    86                                                      
REMARK 465     LEU A    87                                                      
REMARK 465     PRO A    88                                                      
REMARK 465     THR A    89                                                      
REMARK 465     PRO A    90                                                      
REMARK 465     ASP A    91                                                      
REMARK 465     VAL A   177                                                      
REMARK 465     VAL A   178                                                      
REMARK 465     GLU A   179                                                      
REMARK 465     GLU A   180                                                      
REMARK 465     SER A   181                                                      
REMARK 465     ASP A   182                                                      
REMARK 465     PRO A   183                                                      
REMARK 465     LYS A   184                                                      
REMARK 465     PRO A   185                                                      
REMARK 465     ALA A   186                                                      
REMARK 465     PHE A   187                                                      
REMARK 465     SER A   188                                                      
REMARK 465     LYS A   189                                                      
REMARK 465     MET A   190                                                      
REMARK 465     ASN A   191                                                      
REMARK 465     GLY A   192                                                      
REMARK 465     SER A   193                                                      
REMARK 465     MET A   194                                                      
REMARK 465     ASP A   195                                                      
REMARK 465     LYS A   196                                                      
REMARK 465     LYS A   197                                                      
REMARK 465     SER A   198                                                      
REMARK 465     SER A   199                                                      
REMARK 465     THR A   200                                                      
REMARK 465     VAL A   201                                                      
REMARK 465     SER A   202                                                      
REMARK 465     GLU A   203                                                      
REMARK 465     ASP A   204                                                      
REMARK 465     VAL A   205                                                      
REMARK 465     GLU A   206                                                      
REMARK 465     ALA A   207                                                      
REMARK 465     THR A   208                                                      
REMARK 465     VAL A   209                                                      
REMARK 465     PRO A   210                                                      
REMARK 465     MET A   211                                                      
REMARK 465     LEU A   212                                                      
REMARK 465     GLN A   213                                                      
REMARK 465     ARG A   214                                                      
REMARK 465     THR A   215                                                      
REMARK 465     LYS A   216                                                      
REMARK 465     SER A   217                                                      
REMARK 465     ARG A   218                                                      
REMARK 465     ILE A   219                                                      
REMARK 465     GLU A   220                                                      
REMARK 465     GLN A   221                                                      
REMARK 465     GLY A   222                                                      
REMARK 465     ILE A   223                                                      
REMARK 465     VAL A   224                                                      
REMARK 465     ASP A   225                                                      
REMARK 465     ARG A   226                                                      
REMARK 465     SER A   227                                                      
REMARK 465     GLU A   228                                                      
REMARK 465     THR A   229                                                      
REMARK 465     GLN A   809                                                      
REMARK 465     ALA A   810                                                      
REMARK 465     MET B     1                                                      
REMARK 465     ILE B     2                                                      
REMARK 465     PRO B     3                                                      
REMARK 465     VAL B     4                                                      
REMARK 465     THR B     5                                                      
REMARK 465     GLU B     6                                                      
REMARK 465     LEU B     7                                                      
REMARK 465     ARG B     8                                                      
REMARK 465     TYR B     9                                                      
REMARK 465     PHE B    10                                                      
REMARK 465     ALA B    11                                                      
REMARK 465     ASP B    12                                                      
REMARK 465     THR B    13                                                      
REMARK 465     GLN B    14                                                      
REMARK 465     PHE B    69                                                      
REMARK 465     ARG B    70                                                      
REMARK 465     GLY B    71                                                      
REMARK 465     TRP B    72                                                      
REMARK 465     ALA B    73                                                      
REMARK 465     ALA B    74                                                      
REMARK 465     SER B    75                                                      
REMARK 465     SER B    76                                                      
REMARK 465     PRO B    77                                                      
REMARK 465     GLU B    78                                                      
REMARK 465     PRO B    79                                                      
REMARK 465     THR B    80                                                      
REMARK 465     TYR B    81                                                      
REMARK 465     PRO B    82                                                      
REMARK 465     ASN B    83                                                      
REMARK 465     SER B    84                                                      
REMARK 465     THR B    85                                                      
REMARK 465     VAL B    86                                                      
REMARK 465     LEU B    87                                                      
REMARK 465     PRO B    88                                                      
REMARK 465     THR B    89                                                      
REMARK 465     PRO B    90                                                      
REMARK 465     ASP B    91                                                      
REMARK 465     VAL B   177                                                      
REMARK 465     VAL B   178                                                      
REMARK 465     GLU B   179                                                      
REMARK 465     GLU B   180                                                      
REMARK 465     SER B   181                                                      
REMARK 465     ASP B   182                                                      
REMARK 465     PRO B   183                                                      
REMARK 465     LYS B   184                                                      
REMARK 465     PRO B   185                                                      
REMARK 465     ALA B   186                                                      
REMARK 465     PHE B   187                                                      
REMARK 465     SER B   188                                                      
REMARK 465     LYS B   189                                                      
REMARK 465     MET B   190                                                      
REMARK 465     ASN B   191                                                      
REMARK 465     GLY B   192                                                      
REMARK 465     SER B   193                                                      
REMARK 465     MET B   194                                                      
REMARK 465     ASP B   195                                                      
REMARK 465     LYS B   196                                                      
REMARK 465     LYS B   197                                                      
REMARK 465     SER B   198                                                      
REMARK 465     SER B   199                                                      
REMARK 465     THR B   200                                                      
REMARK 465     VAL B   201                                                      
REMARK 465     SER B   202                                                      
REMARK 465     GLU B   203                                                      
REMARK 465     ASP B   204                                                      
REMARK 465     VAL B   205                                                      
REMARK 465     GLU B   206                                                      
REMARK 465     ALA B   207                                                      
REMARK 465     THR B   208                                                      
REMARK 465     VAL B   209                                                      
REMARK 465     PRO B   210                                                      
REMARK 465     MET B   211                                                      
REMARK 465     LEU B   212                                                      
REMARK 465     GLN B   213                                                      
REMARK 465     ARG B   214                                                      
REMARK 465     THR B   215                                                      
REMARK 465     LYS B   216                                                      
REMARK 465     SER B   217                                                      
REMARK 465     ARG B   218                                                      
REMARK 465     ILE B   219                                                      
REMARK 465     GLU B   220                                                      
REMARK 465     GLN B   221                                                      
REMARK 465     GLY B   222                                                      
REMARK 465     ILE B   223                                                      
REMARK 465     VAL B   224                                                      
REMARK 465     ASP B   225                                                      
REMARK 465     ARG B   226                                                      
REMARK 465     SER B   227                                                      
REMARK 465     GLU B   228                                                      
REMARK 465     THR B   229                                                      
REMARK 465     GLN B   809                                                      
REMARK 465     ALA B   810                                                      
REMARK 465     MET C     1                                                      
REMARK 465     ILE C     2                                                      
REMARK 465     PRO C     3                                                      
REMARK 465     VAL C     4                                                      
REMARK 465     THR C     5                                                      
REMARK 465     GLU C     6                                                      
REMARK 465     LEU C     7                                                      
REMARK 465     ARG C     8                                                      
REMARK 465     TYR C     9                                                      
REMARK 465     PHE C    10                                                      
REMARK 465     ALA C    11                                                      
REMARK 465     ASP C    12                                                      
REMARK 465     THR C    13                                                      
REMARK 465     GLN C    14                                                      
REMARK 465     PHE C    69                                                      
REMARK 465     ARG C    70                                                      
REMARK 465     GLY C    71                                                      
REMARK 465     TRP C    72                                                      
REMARK 465     ALA C    73                                                      
REMARK 465     ALA C    74                                                      
REMARK 465     SER C    75                                                      
REMARK 465     SER C    76                                                      
REMARK 465     PRO C    77                                                      
REMARK 465     GLU C    78                                                      
REMARK 465     PRO C    79                                                      
REMARK 465     THR C    80                                                      
REMARK 465     TYR C    81                                                      
REMARK 465     PRO C    82                                                      
REMARK 465     ASN C    83                                                      
REMARK 465     SER C    84                                                      
REMARK 465     THR C    85                                                      
REMARK 465     VAL C    86                                                      
REMARK 465     LEU C    87                                                      
REMARK 465     PRO C    88                                                      
REMARK 465     THR C    89                                                      
REMARK 465     PRO C    90                                                      
REMARK 465     ASP C    91                                                      
REMARK 465     VAL C   177                                                      
REMARK 465     VAL C   178                                                      
REMARK 465     GLU C   179                                                      
REMARK 465     GLU C   180                                                      
REMARK 465     SER C   181                                                      
REMARK 465     ASP C   182                                                      
REMARK 465     PRO C   183                                                      
REMARK 465     LYS C   184                                                      
REMARK 465     PRO C   185                                                      
REMARK 465     ALA C   186                                                      
REMARK 465     PHE C   187                                                      
REMARK 465     SER C   188                                                      
REMARK 465     LYS C   189                                                      
REMARK 465     MET C   190                                                      
REMARK 465     ASN C   191                                                      
REMARK 465     GLY C   192                                                      
REMARK 465     SER C   193                                                      
REMARK 465     MET C   194                                                      
REMARK 465     ASP C   195                                                      
REMARK 465     LYS C   196                                                      
REMARK 465     LYS C   197                                                      
REMARK 465     SER C   198                                                      
REMARK 465     SER C   199                                                      
REMARK 465     THR C   200                                                      
REMARK 465     VAL C   201                                                      
REMARK 465     SER C   202                                                      
REMARK 465     GLU C   203                                                      
REMARK 465     ASP C   204                                                      
REMARK 465     VAL C   205                                                      
REMARK 465     GLU C   206                                                      
REMARK 465     ALA C   207                                                      
REMARK 465     THR C   208                                                      
REMARK 465     VAL C   209                                                      
REMARK 465     PRO C   210                                                      
REMARK 465     MET C   211                                                      
REMARK 465     LEU C   212                                                      
REMARK 465     GLN C   213                                                      
REMARK 465     ARG C   214                                                      
REMARK 465     THR C   215                                                      
REMARK 465     LYS C   216                                                      
REMARK 465     SER C   217                                                      
REMARK 465     ARG C   218                                                      
REMARK 465     ILE C   219                                                      
REMARK 465     GLU C   220                                                      
REMARK 465     GLN C   221                                                      
REMARK 465     GLY C   222                                                      
REMARK 465     ILE C   223                                                      
REMARK 465     VAL C   224                                                      
REMARK 465     ASP C   225                                                      
REMARK 465     ARG C   226                                                      
REMARK 465     SER C   227                                                      
REMARK 465     GLU C   228                                                      
REMARK 465     THR C   229                                                      
REMARK 465     GLN C   809                                                      
REMARK 465     ALA C   810                                                      
REMARK 465     MET D     1                                                      
REMARK 465     ILE D     2                                                      
REMARK 465     PRO D     3                                                      
REMARK 465     VAL D     4                                                      
REMARK 465     THR D     5                                                      
REMARK 465     GLU D     6                                                      
REMARK 465     LEU D     7                                                      
REMARK 465     ARG D     8                                                      
REMARK 465     TYR D     9                                                      
REMARK 465     PHE D    10                                                      
REMARK 465     ALA D    11                                                      
REMARK 465     ASP D    12                                                      
REMARK 465     THR D    13                                                      
REMARK 465     GLN D    14                                                      
REMARK 465     PHE D    69                                                      
REMARK 465     ARG D    70                                                      
REMARK 465     GLY D    71                                                      
REMARK 465     TRP D    72                                                      
REMARK 465     ALA D    73                                                      
REMARK 465     ALA D    74                                                      
REMARK 465     SER D    75                                                      
REMARK 465     SER D    76                                                      
REMARK 465     PRO D    77                                                      
REMARK 465     GLU D    78                                                      
REMARK 465     PRO D    79                                                      
REMARK 465     THR D    80                                                      
REMARK 465     TYR D    81                                                      
REMARK 465     PRO D    82                                                      
REMARK 465     ASN D    83                                                      
REMARK 465     SER D    84                                                      
REMARK 465     THR D    85                                                      
REMARK 465     VAL D    86                                                      
REMARK 465     LEU D    87                                                      
REMARK 465     PRO D    88                                                      
REMARK 465     THR D    89                                                      
REMARK 465     PRO D    90                                                      
REMARK 465     ASP D    91                                                      
REMARK 465     VAL D   177                                                      
REMARK 465     VAL D   178                                                      
REMARK 465     GLU D   179                                                      
REMARK 465     GLU D   180                                                      
REMARK 465     SER D   181                                                      
REMARK 465     ASP D   182                                                      
REMARK 465     PRO D   183                                                      
REMARK 465     LYS D   184                                                      
REMARK 465     PRO D   185                                                      
REMARK 465     ALA D   186                                                      
REMARK 465     PHE D   187                                                      
REMARK 465     SER D   188                                                      
REMARK 465     LYS D   189                                                      
REMARK 465     MET D   190                                                      
REMARK 465     ASN D   191                                                      
REMARK 465     GLY D   192                                                      
REMARK 465     SER D   193                                                      
REMARK 465     MET D   194                                                      
REMARK 465     ASP D   195                                                      
REMARK 465     LYS D   196                                                      
REMARK 465     LYS D   197                                                      
REMARK 465     SER D   198                                                      
REMARK 465     SER D   199                                                      
REMARK 465     THR D   200                                                      
REMARK 465     VAL D   201                                                      
REMARK 465     SER D   202                                                      
REMARK 465     GLU D   203                                                      
REMARK 465     ASP D   204                                                      
REMARK 465     VAL D   205                                                      
REMARK 465     GLU D   206                                                      
REMARK 465     ALA D   207                                                      
REMARK 465     THR D   208                                                      
REMARK 465     VAL D   209                                                      
REMARK 465     PRO D   210                                                      
REMARK 465     MET D   211                                                      
REMARK 465     LEU D   212                                                      
REMARK 465     GLN D   213                                                      
REMARK 465     ARG D   214                                                      
REMARK 465     THR D   215                                                      
REMARK 465     LYS D   216                                                      
REMARK 465     SER D   217                                                      
REMARK 465     ARG D   218                                                      
REMARK 465     ILE D   219                                                      
REMARK 465     GLU D   220                                                      
REMARK 465     GLN D   221                                                      
REMARK 465     GLY D   222                                                      
REMARK 465     ILE D   223                                                      
REMARK 465     VAL D   224                                                      
REMARK 465     ASP D   225                                                      
REMARK 465     ARG D   226                                                      
REMARK 465     SER D   227                                                      
REMARK 465     GLU D   228                                                      
REMARK 465     THR D   229                                                      
REMARK 465     GLN D   809                                                      
REMARK 465     ALA D   810                                                      
REMARK 465     MET E     1                                                      
REMARK 465     ILE E     2                                                      
REMARK 465     PRO E     3                                                      
REMARK 465     VAL E     4                                                      
REMARK 465     THR E     5                                                      
REMARK 465     GLU E     6                                                      
REMARK 465     LEU E     7                                                      
REMARK 465     ARG E     8                                                      
REMARK 465     TYR E     9                                                      
REMARK 465     PHE E    10                                                      
REMARK 465     ALA E    11                                                      
REMARK 465     ASP E    12                                                      
REMARK 465     THR E    13                                                      
REMARK 465     GLN E    14                                                      
REMARK 465     PHE E    69                                                      
REMARK 465     ARG E    70                                                      
REMARK 465     GLY E    71                                                      
REMARK 465     TRP E    72                                                      
REMARK 465     ALA E    73                                                      
REMARK 465     ALA E    74                                                      
REMARK 465     SER E    75                                                      
REMARK 465     SER E    76                                                      
REMARK 465     PRO E    77                                                      
REMARK 465     GLU E    78                                                      
REMARK 465     PRO E    79                                                      
REMARK 465     THR E    80                                                      
REMARK 465     TYR E    81                                                      
REMARK 465     PRO E    82                                                      
REMARK 465     ASN E    83                                                      
REMARK 465     SER E    84                                                      
REMARK 465     THR E    85                                                      
REMARK 465     VAL E    86                                                      
REMARK 465     LEU E    87                                                      
REMARK 465     PRO E    88                                                      
REMARK 465     THR E    89                                                      
REMARK 465     PRO E    90                                                      
REMARK 465     ASP E    91                                                      
REMARK 465     VAL E   177                                                      
REMARK 465     VAL E   178                                                      
REMARK 465     GLU E   179                                                      
REMARK 465     GLU E   180                                                      
REMARK 465     SER E   181                                                      
REMARK 465     ASP E   182                                                      
REMARK 465     PRO E   183                                                      
REMARK 465     LYS E   184                                                      
REMARK 465     PRO E   185                                                      
REMARK 465     ALA E   186                                                      
REMARK 465     PHE E   187                                                      
REMARK 465     SER E   188                                                      
REMARK 465     LYS E   189                                                      
REMARK 465     MET E   190                                                      
REMARK 465     ASN E   191                                                      
REMARK 465     GLY E   192                                                      
REMARK 465     SER E   193                                                      
REMARK 465     MET E   194                                                      
REMARK 465     ASP E   195                                                      
REMARK 465     LYS E   196                                                      
REMARK 465     LYS E   197                                                      
REMARK 465     SER E   198                                                      
REMARK 465     SER E   199                                                      
REMARK 465     THR E   200                                                      
REMARK 465     VAL E   201                                                      
REMARK 465     SER E   202                                                      
REMARK 465     GLU E   203                                                      
REMARK 465     ASP E   204                                                      
REMARK 465     VAL E   205                                                      
REMARK 465     GLU E   206                                                      
REMARK 465     ALA E   207                                                      
REMARK 465     THR E   208                                                      
REMARK 465     VAL E   209                                                      
REMARK 465     PRO E   210                                                      
REMARK 465     MET E   211                                                      
REMARK 465     LEU E   212                                                      
REMARK 465     GLN E   213                                                      
REMARK 465     ARG E   214                                                      
REMARK 465     THR E   215                                                      
REMARK 465     LYS E   216                                                      
REMARK 465     SER E   217                                                      
REMARK 465     ARG E   218                                                      
REMARK 465     ILE E   219                                                      
REMARK 465     GLU E   220                                                      
REMARK 465     GLN E   221                                                      
REMARK 465     GLY E   222                                                      
REMARK 465     ILE E   223                                                      
REMARK 465     VAL E   224                                                      
REMARK 465     ASP E   225                                                      
REMARK 465     ARG E   226                                                      
REMARK 465     SER E   227                                                      
REMARK 465     GLU E   228                                                      
REMARK 465     THR E   229                                                      
REMARK 465     GLN E   809                                                      
REMARK 465     ALA E   810                                                      
REMARK 465     MET F     1                                                      
REMARK 465     ILE F     2                                                      
REMARK 465     PRO F     3                                                      
REMARK 465     VAL F     4                                                      
REMARK 465     THR F     5                                                      
REMARK 465     GLU F     6                                                      
REMARK 465     LEU F     7                                                      
REMARK 465     ARG F     8                                                      
REMARK 465     TYR F     9                                                      
REMARK 465     PHE F    10                                                      
REMARK 465     ALA F    11                                                      
REMARK 465     ASP F    12                                                      
REMARK 465     THR F    13                                                      
REMARK 465     GLN F    14                                                      
REMARK 465     PHE F    69                                                      
REMARK 465     ARG F    70                                                      
REMARK 465     GLY F    71                                                      
REMARK 465     TRP F    72                                                      
REMARK 465     ALA F    73                                                      
REMARK 465     ALA F    74                                                      
REMARK 465     SER F    75                                                      
REMARK 465     SER F    76                                                      
REMARK 465     PRO F    77                                                      
REMARK 465     GLU F    78                                                      
REMARK 465     PRO F    79                                                      
REMARK 465     THR F    80                                                      
REMARK 465     TYR F    81                                                      
REMARK 465     PRO F    82                                                      
REMARK 465     ASN F    83                                                      
REMARK 465     SER F    84                                                      
REMARK 465     THR F    85                                                      
REMARK 465     VAL F    86                                                      
REMARK 465     LEU F    87                                                      
REMARK 465     PRO F    88                                                      
REMARK 465     THR F    89                                                      
REMARK 465     PRO F    90                                                      
REMARK 465     ASP F    91                                                      
REMARK 465     VAL F   177                                                      
REMARK 465     VAL F   178                                                      
REMARK 465     GLU F   179                                                      
REMARK 465     GLU F   180                                                      
REMARK 465     SER F   181                                                      
REMARK 465     ASP F   182                                                      
REMARK 465     PRO F   183                                                      
REMARK 465     LYS F   184                                                      
REMARK 465     PRO F   185                                                      
REMARK 465     ALA F   186                                                      
REMARK 465     PHE F   187                                                      
REMARK 465     SER F   188                                                      
REMARK 465     LYS F   189                                                      
REMARK 465     MET F   190                                                      
REMARK 465     ASN F   191                                                      
REMARK 465     GLY F   192                                                      
REMARK 465     SER F   193                                                      
REMARK 465     MET F   194                                                      
REMARK 465     ASP F   195                                                      
REMARK 465     LYS F   196                                                      
REMARK 465     LYS F   197                                                      
REMARK 465     SER F   198                                                      
REMARK 465     SER F   199                                                      
REMARK 465     THR F   200                                                      
REMARK 465     VAL F   201                                                      
REMARK 465     SER F   202                                                      
REMARK 465     GLU F   203                                                      
REMARK 465     ASP F   204                                                      
REMARK 465     VAL F   205                                                      
REMARK 465     GLU F   206                                                      
REMARK 465     ALA F   207                                                      
REMARK 465     THR F   208                                                      
REMARK 465     VAL F   209                                                      
REMARK 465     PRO F   210                                                      
REMARK 465     MET F   211                                                      
REMARK 465     LEU F   212                                                      
REMARK 465     GLN F   213                                                      
REMARK 465     ARG F   214                                                      
REMARK 465     THR F   215                                                      
REMARK 465     LYS F   216                                                      
REMARK 465     SER F   217                                                      
REMARK 465     ARG F   218                                                      
REMARK 465     ILE F   219                                                      
REMARK 465     GLU F   220                                                      
REMARK 465     GLN F   221                                                      
REMARK 465     GLY F   222                                                      
REMARK 465     ILE F   223                                                      
REMARK 465     VAL F   224                                                      
REMARK 465     ASP F   225                                                      
REMARK 465     ARG F   226                                                      
REMARK 465     SER F   227                                                      
REMARK 465     GLU F   228                                                      
REMARK 465     THR F   229                                                      
REMARK 465     GLN F   809                                                      
REMARK 465     ALA F   810                                                      
REMARK 465     GLY I    -3                                                      
REMARK 465     SER I    -2                                                      
REMARK 465     SER I    -1                                                      
REMARK 465     SER I     0                                                      
REMARK 465     ALA I   115                                                      
REMARK 465     GLY I   116                                                      
REMARK 465     ARG I   117                                                      
REMARK 465     ALA I   118                                                      
REMARK 465     GLY I   119                                                      
REMARK 465     GLU I   120                                                      
REMARK 465     GLN I   121                                                      
REMARK 465     LYS I   122                                                      
REMARK 465     LEU I   123                                                      
REMARK 465     ILE I   124                                                      
REMARK 465     SER I   125                                                      
REMARK 465     GLU I   126                                                      
REMARK 465     GLU I   127                                                      
REMARK 465     ASP I   128                                                      
REMARK 465     LEU I   129                                                      
REMARK 465     ASN I   130                                                      
REMARK 465     SER I   131                                                      
REMARK 465     ALA I   132                                                      
REMARK 465     VAL I   133                                                      
REMARK 465     ASP I   134                                                      
REMARK 465     HIS I   135                                                      
REMARK 465     HIS I   136                                                      
REMARK 465     HIS I   137                                                      
REMARK 465     HIS I   138                                                      
REMARK 465     HIS I   139                                                      
REMARK 465     HIS I   140                                                      
REMARK 465     GLY G    -3                                                      
REMARK 465     SER G    -2                                                      
REMARK 465     SER G    -1                                                      
REMARK 465     SER G     0                                                      
REMARK 465     ALA G   115                                                      
REMARK 465     GLY G   116                                                      
REMARK 465     ARG G   117                                                      
REMARK 465     ALA G   118                                                      
REMARK 465     GLY G   119                                                      
REMARK 465     GLU G   120                                                      
REMARK 465     GLN G   121                                                      
REMARK 465     LYS G   122                                                      
REMARK 465     LEU G   123                                                      
REMARK 465     ILE G   124                                                      
REMARK 465     SER G   125                                                      
REMARK 465     GLU G   126                                                      
REMARK 465     GLU G   127                                                      
REMARK 465     ASP G   128                                                      
REMARK 465     LEU G   129                                                      
REMARK 465     ASN G   130                                                      
REMARK 465     SER G   131                                                      
REMARK 465     ALA G   132                                                      
REMARK 465     VAL G   133                                                      
REMARK 465     ASP G   134                                                      
REMARK 465     HIS G   135                                                      
REMARK 465     HIS G   136                                                      
REMARK 465     HIS G   137                                                      
REMARK 465     HIS G   138                                                      
REMARK 465     HIS G   139                                                      
REMARK 465     HIS G   140                                                      
REMARK 465     GLY H    -3                                                      
REMARK 465     SER H    -2                                                      
REMARK 465     SER H    -1                                                      
REMARK 465     SER H     0                                                      
REMARK 465     ALA H   115                                                      
REMARK 465     GLY H   116                                                      
REMARK 465     ARG H   117                                                      
REMARK 465     ALA H   118                                                      
REMARK 465     GLY H   119                                                      
REMARK 465     GLU H   120                                                      
REMARK 465     GLN H   121                                                      
REMARK 465     LYS H   122                                                      
REMARK 465     LEU H   123                                                      
REMARK 465     ILE H   124                                                      
REMARK 465     SER H   125                                                      
REMARK 465     GLU H   126                                                      
REMARK 465     GLU H   127                                                      
REMARK 465     ASP H   128                                                      
REMARK 465     LEU H   129                                                      
REMARK 465     ASN H   130                                                      
REMARK 465     SER H   131                                                      
REMARK 465     ALA H   132                                                      
REMARK 465     VAL H   133                                                      
REMARK 465     ASP H   134                                                      
REMARK 465     HIS H   135                                                      
REMARK 465     HIS H   136                                                      
REMARK 465     HIS H   137                                                      
REMARK 465     HIS H   138                                                      
REMARK 465     HIS H   139                                                      
REMARK 465     HIS H   140                                                      
REMARK 500                                                                      
REMARK 500 GEOMETRY AND STEREOCHEMISTRY                                         
REMARK 500 SUBTOPIC: TORSION ANGLES                                             
REMARK 500                                                                      
REMARK 500 TORSION ANGLES OUTSIDE THE EXPECTED RAMACHANDRAN REGIONS:            
REMARK 500 (M=MODEL NUMBER; RES=RESIDUE NAME; C=CHAIN IDENTIFIER;               
REMARK 500 SSEQ=SEQUENCE NUMBER; I=INSERTION CODE).                             
REMARK 500                                                                      
REMARK 500 STANDARD TABLE:                                                      
REMARK 500 FORMAT:(10X,I3,1X,A3,1X,A1,I4,A1,4X,F7.2,3X,F7.2)                    
REMARK 500                                                                      
REMARK 500 EXPECTED VALUES: GJ KLEYWEGT AND TA JONES (1996). PHI/PSI-           
REMARK 500 CHOLOGY: RAMACHANDRAN REVISITED. STRUCTURE 4, 1395 - 1400            
REMARK 500                                                                      
REMARK 500  M RES CSSEQI        PSI       PHI                                   
REMARK 500    PRO A  22     -179.69    -69.76                                   
REMARK 500    ASN A 116      -60.26    -96.36                                   
REMARK 500    LEU A 348        2.60    -64.22                                   
REMARK 500    ASP A 371       -5.56     72.35                                   
REMARK 500    ASN A 531       -0.17     68.72                                   
REMARK 500    GLU A 631        2.91    -65.33                                   
REMARK 500    GLN A 744      -60.03   -103.59                                   
REMARK 500    ASN B 116      -60.23    -95.19                                   
REMARK 500    ASP B 298       61.16     61.51                                   
REMARK 500    LYS B 369     -167.81   -126.39                                   
REMARK 500    ASP B 371       -6.06     73.95                                   
REMARK 500    GLU B 396       -1.59     67.06                                   
REMARK 500    SER B 553       18.39   -140.87                                   
REMARK 500    GLU B 577       43.93     38.61                                   
REMARK 500    GLU B 604       -3.78     67.55                                   
REMARK 500    ARG B 605      139.33   -170.30                                   
REMARK 500    GLU B 631        3.74    -68.20                                   
REMARK 500    HIS B 650       35.01    -99.60                                   
REMARK 500    LEU C 348        1.10    -65.25                                   
REMARK 500    ASP C 371       -3.15     73.58                                   
REMARK 500    ASN C 531       -1.80     69.98                                   
REMARK 500    VAL C 583      -62.79   -105.06                                   
REMARK 500    ALA C 717       63.44     60.50                                   
REMARK 500    LEU D 348       -6.64    -59.57                                   
REMARK 500    ASP D 364       56.92    -95.29                                   
REMARK 500    ASP D 371       -6.25     72.90                                   
REMARK 500    GLU D 396       -4.56     67.75                                   
REMARK 500    ASP D 426       60.38     60.81                                   
REMARK 500    GLU D 604       -2.04     64.89                                   
REMARK 500    ARG D 719       30.94    -99.68                                   
REMARK 500    ASN D 740       17.14     57.22                                   
REMARK 500    LEU E 348       -1.36    -59.08                                   
REMARK 500    ASP E 371       -4.00     72.76                                   
REMARK 500    ASN E 531       -5.13     69.45                                   
REMARK 500    GLU E 604       -3.79     67.50                                   
REMARK 500    GLU E 631        6.60    -69.74                                   
REMARK 500    ASP F 298       60.62     61.76                                   
REMARK 500    ASP F 364       58.73    -95.87                                   
REMARK 500    ASP F 371       -6.20     72.53                                   
REMARK 500    GLU F 604       -1.35     63.65                                   
REMARK 500    ARG F 605      146.81   -172.06                                   
REMARK 500    GLU F 631        4.34    -68.47                                   
REMARK 500    LEU F 646       29.97   -140.11                                   
REMARK 500    PHE F 728        1.07    -69.74                                   
REMARK 500    VAL I  48      -65.34   -102.75                                   
REMARK 500    THR I  91       98.12    -69.58                                   
REMARK 500    VAL G  48      -65.15   -102.26                                   
REMARK 500    GLN H  31       29.30   -142.57                                   
REMARK 500    VAL H  48      -63.59   -105.16                                   
REMARK 500                                                                      
REMARK 500 REMARK: NULL                                                         
REMARK 900                                                                      
REMARK 900 RELATED ENTRIES                                                      
REMARK 900 RELATED ID: EMD-13202   RELATED DB: EMDB                             
REMARK 900 RELATED ID: EMD-13203   RELATED DB: EMDB                             
REMARK 900 RELATED ID: EMD-13208   RELATED DB: EMDB                             
REMARK 900 RELATED ID: EMD-13212   RELATED DB: EMDB                             
REMARK 900 RELATED ID: EMD-13213   RELATED DB: EMDB                             
REMARK 900 RELATED ID: EMD-13230   RELATED DB: EMDB                             
REMARK 900 STRUCTURE OF HOMOMERIC LRRC8A VOLUME-REGULATED ANION CHANNEL IN      
REMARK 900 COMPLEX WITH SYNTHETIC NANOBODY SB5                                  
DBREF  7P6K A    1   810  UNP    Q80WG5   LRC8A_MOUSE      1    810             
DBREF  7P6K B    1   810  UNP    Q80WG5   LRC8A_MOUSE      1    810             
DBREF  7P6K C    1   810  UNP    Q80WG5   LRC8A_MOUSE      1    810             
DBREF  7P6K D    1   810  UNP    Q80WG5   LRC8A_MOUSE      1    810             
DBREF  7P6K E    1   810  UNP    Q80WG5   LRC8A_MOUSE      1    810             
DBREF  7P6K F    1   810  UNP    Q80WG5   LRC8A_MOUSE      1    810             
DBREF  7P6K I   -3   140  PDB    7P6K     7P6K            -3    140             
DBREF  7P6K G   -3   140  PDB    7P6K     7P6K            -3    140             
DBREF  7P6K H   -3   140  PDB    7P6K     7P6K            -3    140             
SEQRES   1 A  810  MET ILE PRO VAL THR GLU LEU ARG TYR PHE ALA ASP THR          
SEQRES   2 A  810  GLN PRO ALA TYR ARG ILE LEU LYS PRO TRP TRP ASP VAL          
SEQRES   3 A  810  PHE THR ASP TYR ILE SER ILE VAL MET LEU MET ILE ALA          
SEQRES   4 A  810  VAL PHE GLY GLY THR LEU GLN VAL THR GLN ASP LYS MET          
SEQRES   5 A  810  ILE CYS LEU PRO CYS LYS TRP VAL THR LYS ASP SER CYS          
SEQRES   6 A  810  ASN ASP SER PHE ARG GLY TRP ALA ALA SER SER PRO GLU          
SEQRES   7 A  810  PRO THR TYR PRO ASN SER THR VAL LEU PRO THR PRO ASP          
SEQRES   8 A  810  THR GLY PRO THR GLY ILE LYS TYR ASP LEU ASP ARG HIS          
SEQRES   9 A  810  GLN TYR ASN TYR VAL ASP ALA VAL CYS TYR GLU ASN ARG          
SEQRES  10 A  810  LEU HIS TRP PHE ALA LYS TYR PHE PRO TYR LEU VAL LEU          
SEQRES  11 A  810  LEU HIS THR LEU ILE PHE LEU ALA CYS SER ASN PHE TRP          
SEQRES  12 A  810  PHE LYS PHE PRO ARG THR SER SER LYS LEU GLU HIS PHE          
SEQRES  13 A  810  VAL SER ILE LEU LEU LYS CYS PHE ASP SER PRO TRP THR          
SEQRES  14 A  810  THR ARG ALA LEU SER GLU THR VAL VAL GLU GLU SER ASP          
SEQRES  15 A  810  PRO LYS PRO ALA PHE SER LYS MET ASN GLY SER MET ASP          
SEQRES  16 A  810  LYS LYS SER SER THR VAL SER GLU ASP VAL GLU ALA THR          
SEQRES  17 A  810  VAL PRO MET LEU GLN ARG THR LYS SER ARG ILE GLU GLN          
SEQRES  18 A  810  GLY ILE VAL ASP ARG SER GLU THR GLY VAL LEU ASP LYS          
SEQRES  19 A  810  LYS GLU GLY GLU GLN ALA LYS ALA LEU PHE GLU LYS VAL          
SEQRES  20 A  810  LYS LYS PHE ARG THR HIS VAL GLU GLU GLY ASP ILE VAL          
SEQRES  21 A  810  TYR ARG LEU TYR MET ARG GLN THR ILE ILE LYS VAL ILE          
SEQRES  22 A  810  LYS PHE ALA LEU ILE ILE CYS TYR THR VAL TYR TYR VAL          
SEQRES  23 A  810  HIS ASN ILE LYS PHE ASP VAL ASP CYS THR VAL ASP ILE          
SEQRES  24 A  810  GLU SER LEU THR GLY TYR ARG THR TYR ARG CYS ALA HIS          
SEQRES  25 A  810  PRO LEU ALA THR LEU PHE LYS ILE LEU ALA SER PHE TYR          
SEQRES  26 A  810  ILE SER LEU VAL ILE PHE TYR GLY LEU ILE CYS MET TYR          
SEQRES  27 A  810  THR LEU TRP TRP MET LEU ARG ARG SER LEU LYS LYS TYR          
SEQRES  28 A  810  SER PHE GLU SER ILE ARG GLU GLU SER SER TYR SER ASP          
SEQRES  29 A  810  ILE PRO ASP VAL LYS ASN ASP PHE ALA PHE MET LEU HIS          
SEQRES  30 A  810  LEU ILE ASP GLN TYR ASP PRO LEU TYR SER LYS ARG PHE          
SEQRES  31 A  810  ALA VAL PHE LEU SER GLU VAL SER GLU ASN LYS LEU ARG          
SEQRES  32 A  810  GLN LEU ASN LEU ASN ASN GLU TRP THR LEU ASP LYS LEU          
SEQRES  33 A  810  ARG GLN ARG LEU THR LYS ASN ALA GLN ASP LYS LEU GLU          
SEQRES  34 A  810  LEU HIS LEU PHE MET LEU SER GLY ILE PRO ASP THR VAL          
SEQRES  35 A  810  PHE ASP LEU VAL GLU LEU GLU VAL LEU LYS LEU GLU LEU          
SEQRES  36 A  810  ILE PRO ASP VAL THR ILE PRO PRO SER ILE ALA GLN LEU          
SEQRES  37 A  810  THR GLY LEU LYS GLU LEU TRP LEU TYR HIS THR ALA ALA          
SEQRES  38 A  810  LYS ILE GLU ALA PRO ALA LEU ALA PHE LEU ARG GLU ASN          
SEQRES  39 A  810  LEU ARG ALA LEU HIS ILE LYS PHE THR ASP ILE LYS GLU          
SEQRES  40 A  810  ILE PRO LEU TRP ILE TYR SER LEU LYS THR LEU GLU GLU          
SEQRES  41 A  810  LEU HIS LEU THR GLY ASN LEU SER ALA GLU ASN ASN ARG          
SEQRES  42 A  810  TYR ILE VAL ILE ASP GLY LEU ARG GLU LEU LYS ARG LEU          
SEQRES  43 A  810  LYS VAL LEU ARG LEU LYS SER ASN LEU SER LYS LEU PRO          
SEQRES  44 A  810  GLN VAL VAL THR ASP VAL GLY VAL HIS LEU GLN LYS LEU          
SEQRES  45 A  810  SER ILE ASN ASN GLU GLY THR LYS LEU ILE VAL LEU ASN          
SEQRES  46 A  810  SER LEU LYS LYS MET VAL ASN LEU THR GLU LEU GLU LEU          
SEQRES  47 A  810  ILE ARG CYS ASP LEU GLU ARG ILE PRO HIS SER ILE PHE          
SEQRES  48 A  810  SER LEU HIS ASN LEU GLN GLU ILE ASP LEU LYS ASP ASN          
SEQRES  49 A  810  ASN LEU LYS THR ILE GLU GLU ILE ILE SER PHE GLN HIS          
SEQRES  50 A  810  LEU HIS ARG LEU THR CYS LEU LYS LEU TRP TYR ASN HIS          
SEQRES  51 A  810  ILE ALA TYR ILE PRO ILE GLN ILE GLY ASN LEU THR ASN          
SEQRES  52 A  810  LEU GLU ARG LEU TYR LEU ASN ARG ASN LYS ILE GLU LYS          
SEQRES  53 A  810  ILE PRO THR GLN LEU PHE TYR CYS ARG LYS LEU ARG TYR          
SEQRES  54 A  810  LEU ASP LEU SER HIS ASN ASN LEU THR PHE LEU PRO ALA          
SEQRES  55 A  810  ASP ILE GLY LEU LEU GLN ASN LEU GLN ASN LEU ALA VAL          
SEQRES  56 A  810  THR ALA ASN ARG ILE GLU ALA LEU PRO PRO GLU LEU PHE          
SEQRES  57 A  810  GLN CYS ARG LYS LEU ARG ALA LEU HIS LEU GLY ASN ASN          
SEQRES  58 A  810  VAL LEU GLN SER LEU PRO SER ARG VAL GLY GLU LEU THR          
SEQRES  59 A  810  ASN LEU THR GLN ILE GLU LEU ARG GLY ASN ARG LEU GLU          
SEQRES  60 A  810  CYS LEU PRO VAL GLU LEU GLY GLU CYS PRO LEU LEU LYS          
SEQRES  61 A  810  ARG SER GLY LEU VAL VAL GLU GLU ASP LEU PHE SER THR          
SEQRES  62 A  810  LEU PRO PRO GLU VAL LYS GLU ARG LEU TRP ARG ALA ASP          
SEQRES  63 A  810  LYS GLU GLN ALA                                              
SEQRES   1 B  810  MET ILE PRO VAL THR GLU LEU ARG TYR PHE ALA ASP THR          
SEQRES   2 B  810  GLN PRO ALA TYR ARG ILE LEU LYS PRO TRP TRP ASP VAL          
SEQRES   3 B  810  PHE THR ASP TYR ILE SER ILE VAL MET LEU MET ILE ALA          
SEQRES   4 B  810  VAL PHE GLY GLY THR LEU GLN VAL THR GLN ASP LYS MET          
SEQRES   5 B  810  ILE CYS LEU PRO CYS LYS TRP VAL THR LYS ASP SER CYS          
SEQRES   6 B  810  ASN ASP SER PHE ARG GLY TRP ALA ALA SER SER PRO GLU          
SEQRES   7 B  810  PRO THR TYR PRO ASN SER THR VAL LEU PRO THR PRO ASP          
SEQRES   8 B  810  THR GLY PRO THR GLY ILE LYS TYR ASP LEU ASP ARG HIS          
SEQRES   9 B  810  GLN TYR ASN TYR VAL ASP ALA VAL CYS TYR GLU ASN ARG          
SEQRES  10 B  810  LEU HIS TRP PHE ALA LYS TYR PHE PRO TYR LEU VAL LEU          
SEQRES  11 B  810  LEU HIS THR LEU ILE PHE LEU ALA CYS SER ASN PHE TRP          
SEQRES  12 B  810  PHE LYS PHE PRO ARG THR SER SER LYS LEU GLU HIS PHE          
SEQRES  13 B  810  VAL SER ILE LEU LEU LYS CYS PHE ASP SER PRO TRP THR          
SEQRES  14 B  810  THR ARG ALA LEU SER GLU THR VAL VAL GLU GLU SER ASP          
SEQRES  15 B  810  PRO LYS PRO ALA PHE SER LYS MET ASN GLY SER MET ASP          
SEQRES  16 B  810  LYS LYS SER SER THR VAL SER GLU ASP VAL GLU ALA THR          
SEQRES  17 B  810  VAL PRO MET LEU GLN ARG THR LYS SER ARG ILE GLU GLN          
SEQRES  18 B  810  GLY ILE VAL ASP ARG SER GLU THR GLY VAL LEU ASP LYS          
SEQRES  19 B  810  LYS GLU GLY GLU GLN ALA LYS ALA LEU PHE GLU LYS VAL          
SEQRES  20 B  810  LYS LYS PHE ARG THR HIS VAL GLU GLU GLY ASP ILE VAL          
SEQRES  21 B  810  TYR ARG LEU TYR MET ARG GLN THR ILE ILE LYS VAL ILE          
SEQRES  22 B  810  LYS PHE ALA LEU ILE ILE CYS TYR THR VAL TYR TYR VAL          
SEQRES  23 B  810  HIS ASN ILE LYS PHE ASP VAL ASP CYS THR VAL ASP ILE          
SEQRES  24 B  810  GLU SER LEU THR GLY TYR ARG THR TYR ARG CYS ALA HIS          
SEQRES  25 B  810  PRO LEU ALA THR LEU PHE LYS ILE LEU ALA SER PHE TYR          
SEQRES  26 B  810  ILE SER LEU VAL ILE PHE TYR GLY LEU ILE CYS MET TYR          
SEQRES  27 B  810  THR LEU TRP TRP MET LEU ARG ARG SER LEU LYS LYS TYR          
SEQRES  28 B  810  SER PHE GLU SER ILE ARG GLU GLU SER SER TYR SER ASP          
SEQRES  29 B  810  ILE PRO ASP VAL LYS ASN ASP PHE ALA PHE MET LEU HIS          
SEQRES  30 B  810  LEU ILE ASP GLN TYR ASP PRO LEU TYR SER LYS ARG PHE          
SEQRES  31 B  810  ALA VAL PHE LEU SER GLU VAL SER GLU ASN LYS LEU ARG          
SEQRES  32 B  810  GLN LEU ASN LEU ASN ASN GLU TRP THR LEU ASP LYS LEU          
SEQRES  33 B  810  ARG GLN ARG LEU THR LYS ASN ALA GLN ASP LYS LEU GLU          
SEQRES  34 B  810  LEU HIS LEU PHE MET LEU SER GLY ILE PRO ASP THR VAL          
SEQRES  35 B  810  PHE ASP LEU VAL GLU LEU GLU VAL LEU LYS LEU GLU LEU          
SEQRES  36 B  810  ILE PRO ASP VAL THR ILE PRO PRO SER ILE ALA GLN LEU          
SEQRES  37 B  810  THR GLY LEU LYS GLU LEU TRP LEU TYR HIS THR ALA ALA          
SEQRES  38 B  810  LYS ILE GLU ALA PRO ALA LEU ALA PHE LEU ARG GLU ASN          
SEQRES  39 B  810  LEU ARG ALA LEU HIS ILE LYS PHE THR ASP ILE LYS GLU          
SEQRES  40 B  810  ILE PRO LEU TRP ILE TYR SER LEU LYS THR LEU GLU GLU          
SEQRES  41 B  810  LEU HIS LEU THR GLY ASN LEU SER ALA GLU ASN ASN ARG          
SEQRES  42 B  810  TYR ILE VAL ILE ASP GLY LEU ARG GLU LEU LYS ARG LEU          
SEQRES  43 B  810  LYS VAL LEU ARG LEU LYS SER ASN LEU SER LYS LEU PRO          
SEQRES  44 B  810  GLN VAL VAL THR ASP VAL GLY VAL HIS LEU GLN LYS LEU          
SEQRES  45 B  810  SER ILE ASN ASN GLU GLY THR LYS LEU ILE VAL LEU ASN          
SEQRES  46 B  810  SER LEU LYS LYS MET VAL ASN LEU THR GLU LEU GLU LEU          
SEQRES  47 B  810  ILE ARG CYS ASP LEU GLU ARG ILE PRO HIS SER ILE PHE          
SEQRES  48 B  810  SER LEU HIS ASN LEU GLN GLU ILE ASP LEU LYS ASP ASN          
SEQRES  49 B  810  ASN LEU LYS THR ILE GLU GLU ILE ILE SER PHE GLN HIS          
SEQRES  50 B  810  LEU HIS ARG LEU THR CYS LEU LYS LEU TRP TYR ASN HIS          
SEQRES  51 B  810  ILE ALA TYR ILE PRO ILE GLN ILE GLY ASN LEU THR ASN          
SEQRES  52 B  810  LEU GLU ARG LEU TYR LEU ASN ARG ASN LYS ILE GLU LYS          
SEQRES  53 B  810  ILE PRO THR GLN LEU PHE TYR CYS ARG LYS LEU ARG TYR          
SEQRES  54 B  810  LEU ASP LEU SER HIS ASN ASN LEU THR PHE LEU PRO ALA          
SEQRES  55 B  810  ASP ILE GLY LEU LEU GLN ASN LEU GLN ASN LEU ALA VAL          
SEQRES  56 B  810  THR ALA ASN ARG ILE GLU ALA LEU PRO PRO GLU LEU PHE          
SEQRES  57 B  810  GLN CYS ARG LYS LEU ARG ALA LEU HIS LEU GLY ASN ASN          
SEQRES  58 B  810  VAL LEU GLN SER LEU PRO SER ARG VAL GLY GLU LEU THR          
SEQRES  59 B  810  ASN LEU THR GLN ILE GLU LEU ARG GLY ASN ARG LEU GLU          
SEQRES  60 B  810  CYS LEU PRO VAL GLU LEU GLY GLU CYS PRO LEU LEU LYS          
SEQRES  61 B  810  ARG SER GLY LEU VAL VAL GLU GLU ASP LEU PHE SER THR          
SEQRES  62 B  810  LEU PRO PRO GLU VAL LYS GLU ARG LEU TRP ARG ALA ASP          
SEQRES  63 B  810  LYS GLU GLN ALA                                              
SEQRES   1 C  810  MET ILE PRO VAL THR GLU LEU ARG TYR PHE ALA ASP THR          
SEQRES   2 C  810  GLN PRO ALA TYR ARG ILE LEU LYS PRO TRP TRP ASP VAL          
SEQRES   3 C  810  PHE THR ASP TYR ILE SER ILE VAL MET LEU MET ILE ALA          
SEQRES   4 C  810  VAL PHE GLY GLY THR LEU GLN VAL THR GLN ASP LYS MET          
SEQRES   5 C  810  ILE CYS LEU PRO CYS LYS TRP VAL THR LYS ASP SER CYS          
SEQRES   6 C  810  ASN ASP SER PHE ARG GLY TRP ALA ALA SER SER PRO GLU          
SEQRES   7 C  810  PRO THR TYR PRO ASN SER THR VAL LEU PRO THR PRO ASP          
SEQRES   8 C  810  THR GLY PRO THR GLY ILE LYS TYR ASP LEU ASP ARG HIS          
SEQRES   9 C  810  GLN TYR ASN TYR VAL ASP ALA VAL CYS TYR GLU ASN ARG          
SEQRES  10 C  810  LEU HIS TRP PHE ALA LYS TYR PHE PRO TYR LEU VAL LEU          
SEQRES  11 C  810  LEU HIS THR LEU ILE PHE LEU ALA CYS SER ASN PHE TRP          
SEQRES  12 C  810  PHE LYS PHE PRO ARG THR SER SER LYS LEU GLU HIS PHE          
SEQRES  13 C  810  VAL SER ILE LEU LEU LYS CYS PHE ASP SER PRO TRP THR          
SEQRES  14 C  810  THR ARG ALA LEU SER GLU THR VAL VAL GLU GLU SER ASP          
SEQRES  15 C  810  PRO LYS PRO ALA PHE SER LYS MET ASN GLY SER MET ASP          
SEQRES  16 C  810  LYS LYS SER SER THR VAL SER GLU ASP VAL GLU ALA THR          
SEQRES  17 C  810  VAL PRO MET LEU GLN ARG THR LYS SER ARG ILE GLU GLN          
SEQRES  18 C  810  GLY ILE VAL ASP ARG SER GLU THR GLY VAL LEU ASP LYS          
SEQRES  19 C  810  LYS GLU GLY GLU GLN ALA LYS ALA LEU PHE GLU LYS VAL          
SEQRES  20 C  810  LYS LYS PHE ARG THR HIS VAL GLU GLU GLY ASP ILE VAL          
SEQRES  21 C  810  TYR ARG LEU TYR MET ARG GLN THR ILE ILE LYS VAL ILE          
SEQRES  22 C  810  LYS PHE ALA LEU ILE ILE CYS TYR THR VAL TYR TYR VAL          
SEQRES  23 C  810  HIS ASN ILE LYS PHE ASP VAL ASP CYS THR VAL ASP ILE          
SEQRES  24 C  810  GLU SER LEU THR GLY TYR ARG THR TYR ARG CYS ALA HIS          
SEQRES  25 C  810  PRO LEU ALA THR LEU PHE LYS ILE LEU ALA SER PHE TYR          
SEQRES  26 C  810  ILE SER LEU VAL ILE PHE TYR GLY LEU ILE CYS MET TYR          
SEQRES  27 C  810  THR LEU TRP TRP MET LEU ARG ARG SER LEU LYS LYS TYR          
SEQRES  28 C  810  SER PHE GLU SER ILE ARG GLU GLU SER SER TYR SER ASP          
SEQRES  29 C  810  ILE PRO ASP VAL LYS ASN ASP PHE ALA PHE MET LEU HIS          
SEQRES  30 C  810  LEU ILE ASP GLN TYR ASP PRO LEU TYR SER LYS ARG PHE          
SEQRES  31 C  810  ALA VAL PHE LEU SER GLU VAL SER GLU ASN LYS LEU ARG          
SEQRES  32 C  810  GLN LEU ASN LEU ASN ASN GLU TRP THR LEU ASP LYS LEU          
SEQRES  33 C  810  ARG GLN ARG LEU THR LYS ASN ALA GLN ASP LYS LEU GLU          
SEQRES  34 C  810  LEU HIS LEU PHE MET LEU SER GLY ILE PRO ASP THR VAL          
SEQRES  35 C  810  PHE ASP LEU VAL GLU LEU GLU VAL LEU LYS LEU GLU LEU          
SEQRES  36 C  810  ILE PRO ASP VAL THR ILE PRO PRO SER ILE ALA GLN LEU          
SEQRES  37 C  810  THR GLY LEU LYS GLU LEU TRP LEU TYR HIS THR ALA ALA          
SEQRES  38 C  810  LYS ILE GLU ALA PRO ALA LEU ALA PHE LEU ARG GLU ASN          
SEQRES  39 C  810  LEU ARG ALA LEU HIS ILE LYS PHE THR ASP ILE LYS GLU          
SEQRES  40 C  810  ILE PRO LEU TRP ILE TYR SER LEU LYS THR LEU GLU GLU          
SEQRES  41 C  810  LEU HIS LEU THR GLY ASN LEU SER ALA GLU ASN ASN ARG          
SEQRES  42 C  810  TYR ILE VAL ILE ASP GLY LEU ARG GLU LEU LYS ARG LEU          
SEQRES  43 C  810  LYS VAL LEU ARG LEU LYS SER ASN LEU SER LYS LEU PRO          
SEQRES  44 C  810  GLN VAL VAL THR ASP VAL GLY VAL HIS LEU GLN LYS LEU          
SEQRES  45 C  810  SER ILE ASN ASN GLU GLY THR LYS LEU ILE VAL LEU ASN          
SEQRES  46 C  810  SER LEU LYS LYS MET VAL ASN LEU THR GLU LEU GLU LEU          
SEQRES  47 C  810  ILE ARG CYS ASP LEU GLU ARG ILE PRO HIS SER ILE PHE          
SEQRES  48 C  810  SER LEU HIS ASN LEU GLN GLU ILE ASP LEU LYS ASP ASN          
SEQRES  49 C  810  ASN LEU LYS THR ILE GLU GLU ILE ILE SER PHE GLN HIS          
SEQRES  50 C  810  LEU HIS ARG LEU THR CYS LEU LYS LEU TRP TYR ASN HIS          
SEQRES  51 C  810  ILE ALA TYR ILE PRO ILE GLN ILE GLY ASN LEU THR ASN          
SEQRES  52 C  810  LEU GLU ARG LEU TYR LEU ASN ARG ASN LYS ILE GLU LYS          
SEQRES  53 C  810  ILE PRO THR GLN LEU PHE TYR CYS ARG LYS LEU ARG TYR          
SEQRES  54 C  810  LEU ASP LEU SER HIS ASN ASN LEU THR PHE LEU PRO ALA          
SEQRES  55 C  810  ASP ILE GLY LEU LEU GLN ASN LEU GLN ASN LEU ALA VAL          
SEQRES  56 C  810  THR ALA ASN ARG ILE GLU ALA LEU PRO PRO GLU LEU PHE          
SEQRES  57 C  810  GLN CYS ARG LYS LEU ARG ALA LEU HIS LEU GLY ASN ASN          
SEQRES  58 C  810  VAL LEU GLN SER LEU PRO SER ARG VAL GLY GLU LEU THR          
SEQRES  59 C  810  ASN LEU THR GLN ILE GLU LEU ARG GLY ASN ARG LEU GLU          
SEQRES  60 C  810  CYS LEU PRO VAL GLU LEU GLY GLU CYS PRO LEU LEU LYS          
SEQRES  61 C  810  ARG SER GLY LEU VAL VAL GLU GLU ASP LEU PHE SER THR          
SEQRES  62 C  810  LEU PRO PRO GLU VAL LYS GLU ARG LEU TRP ARG ALA ASP          
SEQRES  63 C  810  LYS GLU GLN ALA                                              
SEQRES   1 D  810  MET ILE PRO VAL THR GLU LEU ARG TYR PHE ALA ASP THR          
SEQRES   2 D  810  GLN PRO ALA TYR ARG ILE LEU LYS PRO TRP TRP ASP VAL          
SEQRES   3 D  810  PHE THR ASP TYR ILE SER ILE VAL MET LEU MET ILE ALA          
SEQRES   4 D  810  VAL PHE GLY GLY THR LEU GLN VAL THR GLN ASP LYS MET          
SEQRES   5 D  810  ILE CYS LEU PRO CYS LYS TRP VAL THR LYS ASP SER CYS          
SEQRES   6 D  810  ASN ASP SER PHE ARG GLY TRP ALA ALA SER SER PRO GLU          
SEQRES   7 D  810  PRO THR TYR PRO ASN SER THR VAL LEU PRO THR PRO ASP          
SEQRES   8 D  810  THR GLY PRO THR GLY ILE LYS TYR ASP LEU ASP ARG HIS          
SEQRES   9 D  810  GLN TYR ASN TYR VAL ASP ALA VAL CYS TYR GLU ASN ARG          
SEQRES  10 D  810  LEU HIS TRP PHE ALA LYS TYR PHE PRO TYR LEU VAL LEU          
SEQRES  11 D  810  LEU HIS THR LEU ILE PHE LEU ALA CYS SER ASN PHE TRP          
SEQRES  12 D  810  PHE LYS PHE PRO ARG THR SER SER LYS LEU GLU HIS PHE          
SEQRES  13 D  810  VAL SER ILE LEU LEU LYS CYS PHE ASP SER PRO TRP THR          
SEQRES  14 D  810  THR ARG ALA LEU SER GLU THR VAL VAL GLU GLU SER ASP          
SEQRES  15 D  810  PRO LYS PRO ALA PHE SER LYS MET ASN GLY SER MET ASP          
SEQRES  16 D  810  LYS LYS SER SER THR VAL SER GLU ASP VAL GLU ALA THR          
SEQRES  17 D  810  VAL PRO MET LEU GLN ARG THR LYS SER ARG ILE GLU GLN          
SEQRES  18 D  810  GLY ILE VAL ASP ARG SER GLU THR GLY VAL LEU ASP LYS          
SEQRES  19 D  810  LYS GLU GLY GLU GLN ALA LYS ALA LEU PHE GLU LYS VAL          
SEQRES  20 D  810  LYS LYS PHE ARG THR HIS VAL GLU GLU GLY ASP ILE VAL          
SEQRES  21 D  810  TYR ARG LEU TYR MET ARG GLN THR ILE ILE LYS VAL ILE          
SEQRES  22 D  810  LYS PHE ALA LEU ILE ILE CYS TYR THR VAL TYR TYR VAL          
SEQRES  23 D  810  HIS ASN ILE LYS PHE ASP VAL ASP CYS THR VAL ASP ILE          
SEQRES  24 D  810  GLU SER LEU THR GLY TYR ARG THR TYR ARG CYS ALA HIS          
SEQRES  25 D  810  PRO LEU ALA THR LEU PHE LYS ILE LEU ALA SER PHE TYR          
SEQRES  26 D  810  ILE SER LEU VAL ILE PHE TYR GLY LEU ILE CYS MET TYR          
SEQRES  27 D  810  THR LEU TRP TRP MET LEU ARG ARG SER LEU LYS LYS TYR          
SEQRES  28 D  810  SER PHE GLU SER ILE ARG GLU GLU SER SER TYR SER ASP          
SEQRES  29 D  810  ILE PRO ASP VAL LYS ASN ASP PHE ALA PHE MET LEU HIS          
SEQRES  30 D  810  LEU ILE ASP GLN TYR ASP PRO LEU TYR SER LYS ARG PHE          
SEQRES  31 D  810  ALA VAL PHE LEU SER GLU VAL SER GLU ASN LYS LEU ARG          
SEQRES  32 D  810  GLN LEU ASN LEU ASN ASN GLU TRP THR LEU ASP LYS LEU          
SEQRES  33 D  810  ARG GLN ARG LEU THR LYS ASN ALA GLN ASP LYS LEU GLU          
SEQRES  34 D  810  LEU HIS LEU PHE MET LEU SER GLY ILE PRO ASP THR VAL          
SEQRES  35 D  810  PHE ASP LEU VAL GLU LEU GLU VAL LEU LYS LEU GLU LEU          
SEQRES  36 D  810  ILE PRO ASP VAL THR ILE PRO PRO SER ILE ALA GLN LEU          
SEQRES  37 D  810  THR GLY LEU LYS GLU LEU TRP LEU TYR HIS THR ALA ALA          
SEQRES  38 D  810  LYS ILE GLU ALA PRO ALA LEU ALA PHE LEU ARG GLU ASN          
SEQRES  39 D  810  LEU ARG ALA LEU HIS ILE LYS PHE THR ASP ILE LYS GLU          
SEQRES  40 D  810  ILE PRO LEU TRP ILE TYR SER LEU LYS THR LEU GLU GLU          
SEQRES  41 D  810  LEU HIS LEU THR GLY ASN LEU SER ALA GLU ASN ASN ARG          
SEQRES  42 D  810  TYR ILE VAL ILE ASP GLY LEU ARG GLU LEU LYS ARG LEU          
SEQRES  43 D  810  LYS VAL LEU ARG LEU LYS SER ASN LEU SER LYS LEU PRO          
SEQRES  44 D  810  GLN VAL VAL THR ASP VAL GLY VAL HIS LEU GLN LYS LEU          
SEQRES  45 D  810  SER ILE ASN ASN GLU GLY THR LYS LEU ILE VAL LEU ASN          
SEQRES  46 D  810  SER LEU LYS LYS MET VAL ASN LEU THR GLU LEU GLU LEU          
SEQRES  47 D  810  ILE ARG CYS ASP LEU GLU ARG ILE PRO HIS SER ILE PHE          
SEQRES  48 D  810  SER LEU HIS ASN LEU GLN GLU ILE ASP LEU LYS ASP ASN          
SEQRES  49 D  810  ASN LEU LYS THR ILE GLU GLU ILE ILE SER PHE GLN HIS          
SEQRES  50 D  810  LEU HIS ARG LEU THR CYS LEU LYS LEU TRP TYR ASN HIS          
SEQRES  51 D  810  ILE ALA TYR ILE PRO ILE GLN ILE GLY ASN LEU THR ASN          
SEQRES  52 D  810  LEU GLU ARG LEU TYR LEU ASN ARG ASN LYS ILE GLU LYS          
SEQRES  53 D  810  ILE PRO THR GLN LEU PHE TYR CYS ARG LYS LEU ARG TYR          
SEQRES  54 D  810  LEU ASP LEU SER HIS ASN ASN LEU THR PHE LEU PRO ALA          
SEQRES  55 D  810  ASP ILE GLY LEU LEU GLN ASN LEU GLN ASN LEU ALA VAL          
SEQRES  56 D  810  THR ALA ASN ARG ILE GLU ALA LEU PRO PRO GLU LEU PHE          
SEQRES  57 D  810  GLN CYS ARG LYS LEU ARG ALA LEU HIS LEU GLY ASN ASN          
SEQRES  58 D  810  VAL LEU GLN SER LEU PRO SER ARG VAL GLY GLU LEU THR          
SEQRES  59 D  810  ASN LEU THR GLN ILE GLU LEU ARG GLY ASN ARG LEU GLU          
SEQRES  60 D  810  CYS LEU PRO VAL GLU LEU GLY GLU CYS PRO LEU LEU LYS          
SEQRES  61 D  810  ARG SER GLY LEU VAL VAL GLU GLU ASP LEU PHE SER THR          
SEQRES  62 D  810  LEU PRO PRO GLU VAL LYS GLU ARG LEU TRP ARG ALA ASP          
SEQRES  63 D  810  LYS GLU GLN ALA                                              
SEQRES   1 E  810  MET ILE PRO VAL THR GLU LEU ARG TYR PHE ALA ASP THR          
SEQRES   2 E  810  GLN PRO ALA TYR ARG ILE LEU LYS PRO TRP TRP ASP VAL          
SEQRES   3 E  810  PHE THR ASP TYR ILE SER ILE VAL MET LEU MET ILE ALA          
SEQRES   4 E  810  VAL PHE GLY GLY THR LEU GLN VAL THR GLN ASP LYS MET          
SEQRES   5 E  810  ILE CYS LEU PRO CYS LYS TRP VAL THR LYS ASP SER CYS          
SEQRES   6 E  810  ASN ASP SER PHE ARG GLY TRP ALA ALA SER SER PRO GLU          
SEQRES   7 E  810  PRO THR TYR PRO ASN SER THR VAL LEU PRO THR PRO ASP          
SEQRES   8 E  810  THR GLY PRO THR GLY ILE LYS TYR ASP LEU ASP ARG HIS          
SEQRES   9 E  810  GLN TYR ASN TYR VAL ASP ALA VAL CYS TYR GLU ASN ARG          
SEQRES  10 E  810  LEU HIS TRP PHE ALA LYS TYR PHE PRO TYR LEU VAL LEU          
SEQRES  11 E  810  LEU HIS THR LEU ILE PHE LEU ALA CYS SER ASN PHE TRP          
SEQRES  12 E  810  PHE LYS PHE PRO ARG THR SER SER LYS LEU GLU HIS PHE          
SEQRES  13 E  810  VAL SER ILE LEU LEU LYS CYS PHE ASP SER PRO TRP THR          
SEQRES  14 E  810  THR ARG ALA LEU SER GLU THR VAL VAL GLU GLU SER ASP          
SEQRES  15 E  810  PRO LYS PRO ALA PHE SER LYS MET ASN GLY SER MET ASP          
SEQRES  16 E  810  LYS LYS SER SER THR VAL SER GLU ASP VAL GLU ALA THR          
SEQRES  17 E  810  VAL PRO MET LEU GLN ARG THR LYS SER ARG ILE GLU GLN          
SEQRES  18 E  810  GLY ILE VAL ASP ARG SER GLU THR GLY VAL LEU ASP LYS          
SEQRES  19 E  810  LYS GLU GLY GLU GLN ALA LYS ALA LEU PHE GLU LYS VAL          
SEQRES  20 E  810  LYS LYS PHE ARG THR HIS VAL GLU GLU GLY ASP ILE VAL          
SEQRES  21 E  810  TYR ARG LEU TYR MET ARG GLN THR ILE ILE LYS VAL ILE          
SEQRES  22 E  810  LYS PHE ALA LEU ILE ILE CYS TYR THR VAL TYR TYR VAL          
SEQRES  23 E  810  HIS ASN ILE LYS PHE ASP VAL ASP CYS THR VAL ASP ILE          
SEQRES  24 E  810  GLU SER LEU THR GLY TYR ARG THR TYR ARG CYS ALA HIS          
SEQRES  25 E  810  PRO LEU ALA THR LEU PHE LYS ILE LEU ALA SER PHE TYR          
SEQRES  26 E  810  ILE SER LEU VAL ILE PHE TYR GLY LEU ILE CYS MET TYR          
SEQRES  27 E  810  THR LEU TRP TRP MET LEU ARG ARG SER LEU LYS LYS TYR          
SEQRES  28 E  810  SER PHE GLU SER ILE ARG GLU GLU SER SER TYR SER ASP          
SEQRES  29 E  810  ILE PRO ASP VAL LYS ASN ASP PHE ALA PHE MET LEU HIS          
SEQRES  30 E  810  LEU ILE ASP GLN TYR ASP PRO LEU TYR SER LYS ARG PHE          
SEQRES  31 E  810  ALA VAL PHE LEU SER GLU VAL SER GLU ASN LYS LEU ARG          
SEQRES  32 E  810  GLN LEU ASN LEU ASN ASN GLU TRP THR LEU ASP LYS LEU          
SEQRES  33 E  810  ARG GLN ARG LEU THR LYS ASN ALA GLN ASP LYS LEU GLU          
SEQRES  34 E  810  LEU HIS LEU PHE MET LEU SER GLY ILE PRO ASP THR VAL          
SEQRES  35 E  810  PHE ASP LEU VAL GLU LEU GLU VAL LEU LYS LEU GLU LEU          
SEQRES  36 E  810  ILE PRO ASP VAL THR ILE PRO PRO SER ILE ALA GLN LEU          
SEQRES  37 E  810  THR GLY LEU LYS GLU LEU TRP LEU TYR HIS THR ALA ALA          
SEQRES  38 E  810  LYS ILE GLU ALA PRO ALA LEU ALA PHE LEU ARG GLU ASN          
SEQRES  39 E  810  LEU ARG ALA LEU HIS ILE LYS PHE THR ASP ILE LYS GLU          
SEQRES  40 E  810  ILE PRO LEU TRP ILE TYR SER LEU LYS THR LEU GLU GLU          
SEQRES  41 E  810  LEU HIS LEU THR GLY ASN LEU SER ALA GLU ASN ASN ARG          
SEQRES  42 E  810  TYR ILE VAL ILE ASP GLY LEU ARG GLU LEU LYS ARG LEU          
SEQRES  43 E  810  LYS VAL LEU ARG LEU LYS SER ASN LEU SER LYS LEU PRO          
SEQRES  44 E  810  GLN VAL VAL THR ASP VAL GLY VAL HIS LEU GLN LYS LEU          
SEQRES  45 E  810  SER ILE ASN ASN GLU GLY THR LYS LEU ILE VAL LEU ASN          
SEQRES  46 E  810  SER LEU LYS LYS MET VAL ASN LEU THR GLU LEU GLU LEU          
SEQRES  47 E  810  ILE ARG CYS ASP LEU GLU ARG ILE PRO HIS SER ILE PHE          
SEQRES  48 E  810  SER LEU HIS ASN LEU GLN GLU ILE ASP LEU LYS ASP ASN          
SEQRES  49 E  810  ASN LEU LYS THR ILE GLU GLU ILE ILE SER PHE GLN HIS          
SEQRES  50 E  810  LEU HIS ARG LEU THR CYS LEU LYS LEU TRP TYR ASN HIS          
SEQRES  51 E  810  ILE ALA TYR ILE PRO ILE GLN ILE GLY ASN LEU THR ASN          
SEQRES  52 E  810  LEU GLU ARG LEU TYR LEU ASN ARG ASN LYS ILE GLU LYS          
SEQRES  53 E  810  ILE PRO THR GLN LEU PHE TYR CYS ARG LYS LEU ARG TYR          
SEQRES  54 E  810  LEU ASP LEU SER HIS ASN ASN LEU THR PHE LEU PRO ALA          
SEQRES  55 E  810  ASP ILE GLY LEU LEU GLN ASN LEU GLN ASN LEU ALA VAL          
SEQRES  56 E  810  THR ALA ASN ARG ILE GLU ALA LEU PRO PRO GLU LEU PHE          
SEQRES  57 E  810  GLN CYS ARG LYS LEU ARG ALA LEU HIS LEU GLY ASN ASN          
SEQRES  58 E  810  VAL LEU GLN SER LEU PRO SER ARG VAL GLY GLU LEU THR          
SEQRES  59 E  810  ASN LEU THR GLN ILE GLU LEU ARG GLY ASN ARG LEU GLU          
SEQRES  60 E  810  CYS LEU PRO VAL GLU LEU GLY GLU CYS PRO LEU LEU LYS          
SEQRES  61 E  810  ARG SER GLY LEU VAL VAL GLU GLU ASP LEU PHE SER THR          
SEQRES  62 E  810  LEU PRO PRO GLU VAL LYS GLU ARG LEU TRP ARG ALA ASP          
SEQRES  63 E  810  LYS GLU GLN ALA                                              
SEQRES   1 F  810  MET ILE PRO VAL THR GLU LEU ARG TYR PHE ALA ASP THR          
SEQRES   2 F  810  GLN PRO ALA TYR ARG ILE LEU LYS PRO TRP TRP ASP VAL          
SEQRES   3 F  810  PHE THR ASP TYR ILE SER ILE VAL MET LEU MET ILE ALA          
SEQRES   4 F  810  VAL PHE GLY GLY THR LEU GLN VAL THR GLN ASP LYS MET          
SEQRES   5 F  810  ILE CYS LEU PRO CYS LYS TRP VAL THR LYS ASP SER CYS          
SEQRES   6 F  810  ASN ASP SER PHE ARG GLY TRP ALA ALA SER SER PRO GLU          
SEQRES   7 F  810  PRO THR TYR PRO ASN SER THR VAL LEU PRO THR PRO ASP          
SEQRES   8 F  810  THR GLY PRO THR GLY ILE LYS TYR ASP LEU ASP ARG HIS          
SEQRES   9 F  810  GLN TYR ASN TYR VAL ASP ALA VAL CYS TYR GLU ASN ARG          
SEQRES  10 F  810  LEU HIS TRP PHE ALA LYS TYR PHE PRO TYR LEU VAL LEU          
SEQRES  11 F  810  LEU HIS THR LEU ILE PHE LEU ALA CYS SER ASN PHE TRP          
SEQRES  12 F  810  PHE LYS PHE PRO ARG THR SER SER LYS LEU GLU HIS PHE          
SEQRES  13 F  810  VAL SER ILE LEU LEU LYS CYS PHE ASP SER PRO TRP THR          
SEQRES  14 F  810  THR ARG ALA LEU SER GLU THR VAL VAL GLU GLU SER ASP          
SEQRES  15 F  810  PRO LYS PRO ALA PHE SER LYS MET ASN GLY SER MET ASP          
SEQRES  16 F  810  LYS LYS SER SER THR VAL SER GLU ASP VAL GLU ALA THR          
SEQRES  17 F  810  VAL PRO MET LEU GLN ARG THR LYS SER ARG ILE GLU GLN          
SEQRES  18 F  810  GLY ILE VAL ASP ARG SER GLU THR GLY VAL LEU ASP LYS          
SEQRES  19 F  810  LYS GLU GLY GLU GLN ALA LYS ALA LEU PHE GLU LYS VAL          
SEQRES  20 F  810  LYS LYS PHE ARG THR HIS VAL GLU GLU GLY ASP ILE VAL          
SEQRES  21 F  810  TYR ARG LEU TYR MET ARG GLN THR ILE ILE LYS VAL ILE          
SEQRES  22 F  810  LYS PHE ALA LEU ILE ILE CYS TYR THR VAL TYR TYR VAL          
SEQRES  23 F  810  HIS ASN ILE LYS PHE ASP VAL ASP CYS THR VAL ASP ILE          
SEQRES  24 F  810  GLU SER LEU THR GLY TYR ARG THR TYR ARG CYS ALA HIS          
SEQRES  25 F  810  PRO LEU ALA THR LEU PHE LYS ILE LEU ALA SER PHE TYR          
SEQRES  26 F  810  ILE SER LEU VAL ILE PHE TYR GLY LEU ILE CYS MET TYR          
SEQRES  27 F  810  THR LEU TRP TRP MET LEU ARG ARG SER LEU LYS LYS TYR          
SEQRES  28 F  810  SER PHE GLU SER ILE ARG GLU GLU SER SER TYR SER ASP          
SEQRES  29 F  810  ILE PRO ASP VAL LYS ASN ASP PHE ALA PHE MET LEU HIS          
SEQRES  30 F  810  LEU ILE ASP GLN TYR ASP PRO LEU TYR SER LYS ARG PHE          
SEQRES  31 F  810  ALA VAL PHE LEU SER GLU VAL SER GLU ASN LYS LEU ARG          
SEQRES  32 F  810  GLN LEU ASN LEU ASN ASN GLU TRP THR LEU ASP LYS LEU          
SEQRES  33 F  810  ARG GLN ARG LEU THR LYS ASN ALA GLN ASP LYS LEU GLU          
SEQRES  34 F  810  LEU HIS LEU PHE MET LEU SER GLY ILE PRO ASP THR VAL          
SEQRES  35 F  810  PHE ASP LEU VAL GLU LEU GLU VAL LEU LYS LEU GLU LEU          
SEQRES  36 F  810  ILE PRO ASP VAL THR ILE PRO PRO SER ILE ALA GLN LEU          
SEQRES  37 F  810  THR GLY LEU LYS GLU LEU TRP LEU TYR HIS THR ALA ALA          
SEQRES  38 F  810  LYS ILE GLU ALA PRO ALA LEU ALA PHE LEU ARG GLU ASN          
SEQRES  39 F  810  LEU ARG ALA LEU HIS ILE LYS PHE THR ASP ILE LYS GLU          
SEQRES  40 F  810  ILE PRO LEU TRP ILE TYR SER LEU LYS THR LEU GLU GLU          
SEQRES  41 F  810  LEU HIS LEU THR GLY ASN LEU SER ALA GLU ASN ASN ARG          
SEQRES  42 F  810  TYR ILE VAL ILE ASP GLY LEU ARG GLU LEU LYS ARG LEU          
SEQRES  43 F  810  LYS VAL LEU ARG LEU LYS SER ASN LEU SER LYS LEU PRO          
SEQRES  44 F  810  GLN VAL VAL THR ASP VAL GLY VAL HIS LEU GLN LYS LEU          
SEQRES  45 F  810  SER ILE ASN ASN GLU GLY THR LYS LEU ILE VAL LEU ASN          
SEQRES  46 F  810  SER LEU LYS LYS MET VAL ASN LEU THR GLU LEU GLU LEU          
SEQRES  47 F  810  ILE ARG CYS ASP LEU GLU ARG ILE PRO HIS SER ILE PHE          
SEQRES  48 F  810  SER LEU HIS ASN LEU GLN GLU ILE ASP LEU LYS ASP ASN          
SEQRES  49 F  810  ASN LEU LYS THR ILE GLU GLU ILE ILE SER PHE GLN HIS          
SEQRES  50 F  810  LEU HIS ARG LEU THR CYS LEU LYS LEU TRP TYR ASN HIS          
SEQRES  51 F  810  ILE ALA TYR ILE PRO ILE GLN ILE GLY ASN LEU THR ASN          
SEQRES  52 F  810  LEU GLU ARG LEU TYR LEU ASN ARG ASN LYS ILE GLU LYS          
SEQRES  53 F  810  ILE PRO THR GLN LEU PHE TYR CYS ARG LYS LEU ARG TYR          
SEQRES  54 F  810  LEU ASP LEU SER HIS ASN ASN LEU THR PHE LEU PRO ALA          
SEQRES  55 F  810  ASP ILE GLY LEU LEU GLN ASN LEU GLN ASN LEU ALA VAL          
SEQRES  56 F  810  THR ALA ASN ARG ILE GLU ALA LEU PRO PRO GLU LEU PHE          
SEQRES  57 F  810  GLN CYS ARG LYS LEU ARG ALA LEU HIS LEU GLY ASN ASN          
SEQRES  58 F  810  VAL LEU GLN SER LEU PRO SER ARG VAL GLY GLU LEU THR          
SEQRES  59 F  810  ASN LEU THR GLN ILE GLU LEU ARG GLY ASN ARG LEU GLU          
SEQRES  60 F  810  CYS LEU PRO VAL GLU LEU GLY GLU CYS PRO LEU LEU LYS          
SEQRES  61 F  810  ARG SER GLY LEU VAL VAL GLU GLU ASP LEU PHE SER THR          
SEQRES  62 F  810  LEU PRO PRO GLU VAL LYS GLU ARG LEU TRP ARG ALA ASP          
SEQRES  63 F  810  LYS GLU GLN ALA                                              
SEQRES   1 I  144  GLY SER SER SER GLN VAL GLN LEU VAL GLU SER GLY GLY          
SEQRES   2 I  144  GLY LEU VAL GLN ALA GLY GLY SER LEU ARG LEU SER CYS          
SEQRES   3 I  144  ALA ALA SER GLY PHE PRO VAL ALA GLN GLU ILE MET THR          
SEQRES   4 I  144  TRP TYR ARG GLN ALA PRO GLY LYS GLU ARG GLU TRP VAL          
SEQRES   5 I  144  ALA ALA ILE SER SER ILE GLY ASP THR THR ALA TYR ALA          
SEQRES   6 I  144  ASP SER VAL LYS GLY ARG PHE THR ILE SER ARG ASP ASN          
SEQRES   7 I  144  ALA LYS ASN THR VAL TYR LEU GLN MET ASN SER LEU LYS          
SEQRES   8 I  144  PRO GLU ASP THR ALA VAL TYR TYR CYS ALA VAL ASN VAL          
SEQRES   9 I  144  GLY PHE THR TYR LYS GLY GLN GLY THR GLN VAL THR VAL          
SEQRES  10 I  144  SER ALA GLY ARG ALA GLY GLU GLN LYS LEU ILE SER GLU          
SEQRES  11 I  144  GLU ASP LEU ASN SER ALA VAL ASP HIS HIS HIS HIS HIS          
SEQRES  12 I  144  HIS                                                          
SEQRES   1 G  144  GLY SER SER SER GLN VAL GLN LEU VAL GLU SER GLY GLY          
SEQRES   2 G  144  GLY LEU VAL GLN ALA GLY GLY SER LEU ARG LEU SER CYS          
SEQRES   3 G  144  ALA ALA SER GLY PHE PRO VAL ALA GLN GLU ILE MET THR          
SEQRES   4 G  144  TRP TYR ARG GLN ALA PRO GLY LYS GLU ARG GLU TRP VAL          
SEQRES   5 G  144  ALA ALA ILE SER SER ILE GLY ASP THR THR ALA TYR ALA          
SEQRES   6 G  144  ASP SER VAL LYS GLY ARG PHE THR ILE SER ARG ASP ASN          
SEQRES   7 G  144  ALA LYS ASN THR VAL TYR LEU GLN MET ASN SER LEU LYS          
SEQRES   8 G  144  PRO GLU ASP THR ALA VAL TYR TYR CYS ALA VAL ASN VAL          
SEQRES   9 G  144  GLY PHE THR TYR LYS GLY GLN GLY THR GLN VAL THR VAL          
SEQRES  10 G  144  SER ALA GLY ARG ALA GLY GLU GLN LYS LEU ILE SER GLU          
SEQRES  11 G  144  GLU ASP LEU ASN SER ALA VAL ASP HIS HIS HIS HIS HIS          
SEQRES  12 G  144  HIS                                                          
SEQRES   1 H  144  GLY SER SER SER GLN VAL GLN LEU VAL GLU SER GLY GLY          
SEQRES   2 H  144  GLY LEU VAL GLN ALA GLY GLY SER LEU ARG LEU SER CYS          
SEQRES   3 H  144  ALA ALA SER GLY PHE PRO VAL ALA GLN GLU ILE MET THR          
SEQRES   4 H  144  TRP TYR ARG GLN ALA PRO GLY LYS GLU ARG GLU TRP VAL          
SEQRES   5 H  144  ALA ALA ILE SER SER ILE GLY ASP THR THR ALA TYR ALA          
SEQRES   6 H  144  ASP SER VAL LYS GLY ARG PHE THR ILE SER ARG ASP ASN          
SEQRES   7 H  144  ALA LYS ASN THR VAL TYR LEU GLN MET ASN SER LEU LYS          
SEQRES   8 H  144  PRO GLU ASP THR ALA VAL TYR TYR CYS ALA VAL ASN VAL          
SEQRES   9 H  144  GLY PHE THR TYR LYS GLY GLN GLY THR GLN VAL THR VAL          
SEQRES  10 H  144  SER ALA GLY ARG ALA GLY GLU GLN LYS LEU ILE SER GLU          
SEQRES  11 H  144  GLU ASP LEU ASN SER ALA VAL ASP HIS HIS HIS HIS HIS          
SEQRES  12 H  144  HIS                                                          
HELIX    1 AA1 TYR A   17  LYS A   21  5                                   5    
HELIX    2 AA2 PRO A   22  GLN A   49  1                                  28    
HELIX    3 AA3 ASP A  102  ASN A  116  1                                  15    
HELIX    4 AA4 HIS A  119  PHE A  146  1                                  28    
HELIX    5 AA5 PHE A  146  ASP A  165  1                                  20    
HELIX    6 AA6 SER A  166  THR A  176  1                                  11    
HELIX    7 AA7 ASP A  233  GLU A  255  1                                  23    
HELIX    8 AA8 ILE A  259  VAL A  286  1                                  28    
HELIX    9 AA9 HIS A  287  ILE A  289  5                                   3    
HELIX   10 AB1 LEU A  314  LEU A  344  1                                  31    
HELIX   11 AB2 SER A  355  SER A  360  1                                   6    
HELIX   12 AB3 PHE A  372  ASP A  383  1                                  12    
HELIX   13 AB4 ASP A  383  VAL A  392  1                                  10    
HELIX   14 AB5 SER A  395  TRP A  411  1                                  17    
HELIX   15 AB6 THR A  412  LEU A  420  1                                   9    
HELIX   16 AB7 PRO A  439  LEU A  445  5                                   7    
HELIX   17 AB8 PRO A  462  LEU A  468  5                                   7    
HELIX   18 AB9 GLU A  484  ARG A  492  1                                   9    
HELIX   19 AC1 LEU A  510  LEU A  515  5                                   6    
HELIX   20 AC2 ILE A  535  LEU A  543  5                                   9    
HELIX   21 AC3 PRO A  559  GLY A  566  1                                   8    
HELIX   22 AC4 PRO A  607  LEU A  613  5                                   7    
HELIX   23 AC5 ILE A  629  LEU A  638  5                                  10    
HELIX   24 AC6 PRO A  655  LEU A  661  5                                   7    
HELIX   25 AC7 PRO A  678  CYS A  684  5                                   7    
HELIX   26 AC8 PRO A  701  LEU A  707  5                                   7    
HELIX   27 AC9 PRO A  724  CYS A  730  5                                   7    
HELIX   28 AD1 PRO A  747  LEU A  753  5                                   7    
HELIX   29 AD2 PRO A  770  CYS A  776  5                                   7    
HELIX   30 AD3 GLU A  787  SER A  792  1                                   6    
HELIX   31 AD4 PRO A  795  GLU A  808  1                                  14    
HELIX   32 AD5 ALA B   16  LYS B   21  5                                   6    
HELIX   33 AD6 PRO B   22  GLN B   49  1                                  28    
HELIX   34 AD7 ASP B  102  ARG B  117  1                                  16    
HELIX   35 AD8 HIS B  119  ASN B  141  1                                  23    
HELIX   36 AD9 ASN B  141  PHE B  146  1                                   6    
HELIX   37 AE1 PHE B  146  SER B  166  1                                  21    
HELIX   38 AE2 SER B  166  THR B  176  1                                  11    
HELIX   39 AE3 ASP B  233  GLU B  256  1                                  24    
HELIX   40 AE4 ILE B  259  VAL B  286  1                                  28    
HELIX   41 AE5 HIS B  287  ILE B  289  5                                   3    
HELIX   42 AE6 LEU B  314  LEU B  344  1                                  31    
HELIX   43 AE7 GLU B  354  SER B  360  1                                   7    
HELIX   44 AE8 PHE B  372  ASP B  383  1                                  12    
HELIX   45 AE9 ASP B  383  VAL B  392  1                                  10    
HELIX   46 AF1 PHE B  393  SER B  395  5                                   3    
HELIX   47 AF2 VAL B  397  TRP B  411  1                                  15    
HELIX   48 AF3 THR B  412  ARG B  419  1                                   8    
HELIX   49 AF4 PRO B  439  PHE B  443  5                                   5    
HELIX   50 AF5 PRO B  462  LEU B  468  5                                   7    
HELIX   51 AF6 GLU B  484  LEU B  495  1                                  12    
HELIX   52 AF7 ASP B  504  ILE B  508  5                                   5    
HELIX   53 AF8 PRO B  509  LEU B  515  5                                   7    
HELIX   54 AF9 VAL B  536  LEU B  543  5                                   8    
HELIX   55 AG1 PRO B  559  GLY B  566  1                                   8    
HELIX   56 AG2 ILE B  629  LEU B  638  5                                  10    
HELIX   57 AG3 PRO B  655  LEU B  661  5                                   7    
HELIX   58 AG4 GLN B  680  CYS B  684  5                                   5    
HELIX   59 AG5 PRO B  701  LEU B  707  5                                   7    
HELIX   60 AG6 PRO B  724  CYS B  730  5                                   7    
HELIX   61 AG7 PRO B  747  LEU B  753  5                                   7    
HELIX   62 AG8 PRO B  770  CYS B  776  5                                   7    
HELIX   63 AG9 GLU B  787  SER B  792  1                                   6    
HELIX   64 AH1 PRO B  795  GLU B  808  1                                  14    
HELIX   65 AH2 ALA C   16  LYS C   21  5                                   6    
HELIX   66 AH3 PRO C   22  GLN C   49  1                                  28    
HELIX   67 AH4 ASP C  102  ASN C  116  1                                  15    
HELIX   68 AH5 HIS C  119  PHE C  146  1                                  28    
HELIX   69 AH6 PHE C  146  SER C  166  1                                  21    
HELIX   70 AH7 SER C  166  THR C  176  1                                  11    
HELIX   71 AH8 ASP C  233  GLU C  255  1                                  23    
HELIX   72 AH9 ILE C  259  VAL C  286  1                                  28    
HELIX   73 AI1 HIS C  287  ILE C  289  5                                   3    
HELIX   74 AI2 LEU C  314  LEU C  344  1                                  31    
HELIX   75 AI3 SER C  355  SER C  360  1                                   6    
HELIX   76 AI4 PHE C  372  ASP C  383  1                                  12    
HELIX   77 AI5 ASP C  383  VAL C  392  1                                  10    
HELIX   78 AI6 SER C  395  TRP C  411  1                                  17    
HELIX   79 AI7 THR C  412  ARG C  419  1                                   8    
HELIX   80 AI8 PRO C  439  LEU C  445  5                                   7    
HELIX   81 AI9 PRO C  462  LEU C  468  5                                   7    
HELIX   82 AJ1 GLU C  484  ARG C  492  1                                   9    
HELIX   83 AJ2 LEU C  510  LEU C  515  5                                   6    
HELIX   84 AJ3 ILE C  535  LEU C  543  5                                   9    
HELIX   85 AJ4 PRO C  559  GLY C  566  1                                   8    
HELIX   86 AJ5 PRO C  607  LEU C  613  5                                   7    
HELIX   87 AJ6 ILE C  629  LEU C  638  5                                  10    
HELIX   88 AJ7 PRO C  655  LEU C  661  5                                   7    
HELIX   89 AJ8 PRO C  678  CYS C  684  5                                   7    
HELIX   90 AJ9 PRO C  701  LEU C  707  5                                   7    
HELIX   91 AK1 PRO C  724  CYS C  730  5                                   7    
HELIX   92 AK2 PRO C  747  LEU C  753  5                                   7    
HELIX   93 AK3 PRO C  770  CYS C  776  5                                   7    
HELIX   94 AK4 GLU C  787  SER C  792  1                                   6    
HELIX   95 AK5 PRO C  795  GLU C  808  1                                  14    
HELIX   96 AK6 PRO D   15  LYS D   21  5                                   7    
HELIX   97 AK7 PRO D   22  GLN D   49  1                                  28    
HELIX   98 AK8 ASP D  102  ARG D  117  1                                  16    
HELIX   99 AK9 HIS D  119  ASN D  141  1                                  23    
HELIX  100 AL1 ASN D  141  PHE D  146  1                                   6    
HELIX  101 AL2 PHE D  146  SER D  166  1                                  21    
HELIX  102 AL3 SER D  166  THR D  176  1                                  11    
HELIX  103 AL4 ASP D  233  GLU D  256  1                                  24    
HELIX  104 AL5 ILE D  259  VAL D  286  1                                  28    
HELIX  105 AL6 HIS D  287  ILE D  289  5                                   3    
HELIX  106 AL7 LEU D  314  LEU D  344  1                                  31    
HELIX  107 AL8 GLU D  354  SER D  360  1                                   7    
HELIX  108 AL9 PHE D  372  ASP D  383  1                                  12    
HELIX  109 AM1 ASP D  383  VAL D  392  1                                  10    
HELIX  110 AM2 VAL D  397  TRP D  411  1                                  15    
HELIX  111 AM3 THR D  412  ARG D  419  1                                   8    
HELIX  112 AM4 PRO D  439  ASP D  444  5                                   6    
HELIX  113 AM5 PRO D  462  LEU D  468  5                                   7    
HELIX  114 AM6 GLU D  484  LEU D  495  1                                  12    
HELIX  115 AM7 ASP D  504  ILE D  508  5                                   5    
HELIX  116 AM8 TRP D  511  LEU D  515  5                                   5    
HELIX  117 AM9 ILE D  537  LEU D  543  5                                   7    
HELIX  118 AN1 PRO D  559  GLY D  566  1                                   8    
HELIX  119 AN2 VAL D  567  LEU D  569  5                                   3    
HELIX  120 AN3 ILE D  629  LEU D  638  5                                  10    
HELIX  121 AN4 ILE D  656  ASN D  660  5                                   5    
HELIX  122 AN5 GLN D  680  CYS D  684  5                                   5    
HELIX  123 AN6 PRO D  701  LEU D  707  5                                   7    
HELIX  124 AN7 PRO D  724  CYS D  730  5                                   7    
HELIX  125 AN8 PRO D  747  LEU D  753  5                                   7    
HELIX  126 AN9 PRO D  770  CYS D  776  5                                   7    
HELIX  127 AO1 GLU D  787  SER D  792  1                                   6    
HELIX  128 AO2 PRO D  795  GLU D  808  1                                  14    
HELIX  129 AO3 TYR E   17  LYS E   21  5                                   5    
HELIX  130 AO4 PRO E   22  GLN E   49  1                                  28    
HELIX  131 AO5 ASP E  102  ARG E  117  1                                  16    
HELIX  132 AO6 HIS E  119  PHE E  146  1                                  28    
HELIX  133 AO7 PHE E  146  SER E  166  1                                  21    
HELIX  134 AO8 SER E  166  THR E  176  1                                  11    
HELIX  135 AO9 ASP E  233  GLU E  255  1                                  23    
HELIX  136 AP1 ILE E  259  VAL E  286  1                                  28    
HELIX  137 AP2 HIS E  287  ILE E  289  5                                   3    
HELIX  138 AP3 LEU E  314  LEU E  344  1                                  31    
HELIX  139 AP4 SER E  355  SER E  360  1                                   6    
HELIX  140 AP5 PHE E  372  ASP E  383  1                                  12    
HELIX  141 AP6 ASP E  383  VAL E  392  1                                  10    
HELIX  142 AP7 SER E  395  TRP E  411  1                                  17    
HELIX  143 AP8 THR E  412  LEU E  420  1                                   9    
HELIX  144 AP9 PRO E  439  ASP E  444  5                                   6    
HELIX  145 AQ1 PRO E  462  LEU E  468  5                                   7    
HELIX  146 AQ2 GLU E  484  ARG E  492  1                                   9    
HELIX  147 AQ3 ASP E  504  ILE E  508  5                                   5    
HELIX  148 AQ4 LEU E  510  LEU E  515  5                                   6    
HELIX  149 AQ5 ILE E  535  LEU E  543  5                                   9    
HELIX  150 AQ6 PRO E  559  GLY E  566  1                                   8    
HELIX  151 AQ7 PRO E  607  PHE E  611  5                                   5    
HELIX  152 AQ8 GLU E  631  GLN E  636  1                                   6    
HELIX  153 AQ9 PRO E  655  ASN E  660  5                                   6    
HELIX  154 AR1 PRO E  678  CYS E  684  5                                   7    
HELIX  155 AR2 PRO E  701  LEU E  707  5                                   7    
HELIX  156 AR3 PRO E  725  CYS E  730  5                                   6    
HELIX  157 AR4 PRO E  747  LEU E  753  5                                   7    
HELIX  158 AR5 VAL E  771  CYS E  776  5                                   6    
HELIX  159 AR6 GLU E  787  THR E  793  1                                   7    
HELIX  160 AR7 PRO E  795  GLU E  808  1                                  14    
HELIX  161 AR8 TYR F   17  LYS F   21  5                                   5    
HELIX  162 AR9 PRO F   22  GLN F   49  1                                  28    
HELIX  163 AS1 ASP F  102  ARG F  117  1                                  16    
HELIX  164 AS2 HIS F  119  PHE F  146  1                                  28    
HELIX  165 AS3 PHE F  146  SER F  166  1                                  21    
HELIX  166 AS4 PRO F  167  THR F  176  1                                  10    
HELIX  167 AS5 ASP F  233  GLU F  255  1                                  23    
HELIX  168 AS6 ILE F  259  VAL F  286  1                                  28    
HELIX  169 AS7 HIS F  287  ILE F  289  5                                   3    
HELIX  170 AS8 LEU F  314  LEU F  344  1                                  31    
HELIX  171 AS9 PHE F  353  SER F  360  1                                   8    
HELIX  172 AT1 PHE F  372  ASP F  383  1                                  12    
HELIX  173 AT2 ASP F  383  VAL F  392  1                                  10    
HELIX  174 AT3 VAL F  397  TRP F  411  1                                  15    
HELIX  175 AT4 THR F  412  ARG F  419  1                                   8    
HELIX  176 AT5 PRO F  439  LEU F  445  5                                   7    
HELIX  177 AT6 PRO F  462  LEU F  468  5                                   7    
HELIX  178 AT7 GLU F  484  LEU F  495  1                                  12    
HELIX  179 AT8 ASP F  504  ILE F  508  5                                   5    
HELIX  180 AT9 PRO F  509  TYR F  513  5                                   5    
HELIX  181 AU1 ILE F  537  LEU F  543  5                                   7    
HELIX  182 AU2 PRO F  559  GLY F  566  1                                   8    
HELIX  183 AU3 PRO F  607  LEU F  613  5                                   7    
HELIX  184 AU4 ILE F  629  LEU F  638  5                                  10    
HELIX  185 AU5 PRO F  655  LEU F  661  5                                   7    
HELIX  186 AU6 PRO F  678  CYS F  684  5                                   7    
HELIX  187 AU7 PRO F  701  LEU F  707  5                                   7    
HELIX  188 AU8 PRO F  724  CYS F  730  5                                   7    
HELIX  189 AU9 PRO F  747  LEU F  753  5                                   7    
HELIX  190 AV1 PRO F  770  CYS F  776  5                                   7    
HELIX  191 AV2 GLU F  787  THR F  793  1                                   7    
HELIX  192 AV3 PRO F  795  GLU F  808  1                                  14    
HELIX  193 AV4 ASP I   62  LYS I   65  5                                   4    
HELIX  194 AV5 ASP G   62  LYS G   65  5                                   4    
HELIX  195 AV6 ASP H   62  LYS H   65  5                                   4    
HELIX  196 AV7 LYS H   87  THR H   91  5                                   5    
SHEET    1 AA1 3 ILE A  53  PRO A  56  0                                        
SHEET    2 AA1 3 TYR A 308  ALA A 311 -1  O  ARG A 309   N  LEU A  55           
SHEET    3 AA1 3 ASP A 292  CYS A 295 -1  N  CYS A 295   O  TYR A 308           
SHEET    1 AA217 THR A 421  LYS A 422  0                                        
SHEET    2 AA217 LEU A 428  PHE A 433 -1  O  GLU A 429   N  THR A 421           
SHEET    3 AA217 VAL A 450  GLU A 454  1  O  GLU A 454   N  LEU A 432           
SHEET    4 AA217 GLU A 473  TYR A 477  1  O  TRP A 475   N  LEU A 451           
SHEET    5 AA217 ALA A 497  LYS A 501  1  O  HIS A 499   N  LEU A 476           
SHEET    6 AA217 GLU A 520  THR A 524  1  O  HIS A 522   N  LEU A 498           
SHEET    7 AA217 VAL A 548  LYS A 552  1  O  LYS A 552   N  LEU A 523           
SHEET    8 AA217 LYS A 571  ASN A 575  1  O  SER A 573   N  LEU A 551           
SHEET    9 AA217 GLU A 595  ILE A 599  1  O  ILE A 599   N  ILE A 574           
SHEET   10 AA217 GLU A 618  ASP A 620  1  O  ASP A 620   N  LEU A 598           
SHEET   11 AA217 CYS A 643  LYS A 645  1  O  LYS A 645   N  ILE A 619           
SHEET   12 AA217 ARG A 666  TYR A 668  1  O  TYR A 668   N  LEU A 644           
SHEET   13 AA217 TYR A 689  ASP A 691  1  O  TYR A 689   N  LEU A 667           
SHEET   14 AA217 ASN A 712  ALA A 714  1  O  ASN A 712   N  LEU A 690           
SHEET   15 AA217 ALA A 735  HIS A 737  1  O  ALA A 735   N  LEU A 713           
SHEET   16 AA217 GLN A 758  GLU A 760  1  O  GLN A 758   N  LEU A 736           
SHEET   17 AA217 LEU A 784  VAL A 785  1  O  VAL A 785   N  ILE A 759           
SHEET    1 AA3 2 VAL A 459  ILE A 461  0                                        
SHEET    2 AA3 2 ALA A 481  ILE A 483  1  O  LYS A 482   N  ILE A 461           
SHEET    1 AA4 3 ILE B  53  PRO B  56  0                                        
SHEET    2 AA4 3 TYR B 308  ALA B 311 -1  O  ARG B 309   N  LEU B  55           
SHEET    3 AA4 3 ASP B 292  CYS B 295 -1  N  CYS B 295   O  TYR B 308           
SHEET    1 AA5 2 VAL B  60  THR B  61  0                                        
SHEET    2 AA5 2 SER B  64  CYS B  65 -1  O  SER B  64   N  THR B  61           
SHEET    1 AA610 THR B 421  LYS B 422  0                                        
SHEET    2 AA610 LEU B 428  PHE B 433 -1  O  GLU B 429   N  THR B 421           
SHEET    3 AA610 VAL B 450  GLU B 454  1  O  LYS B 452   N  LEU B 432           
SHEET    4 AA610 GLU B 473  TYR B 477  1  O  GLU B 473   N  LEU B 451           
SHEET    5 AA610 ALA B 497  LYS B 501  1  O  HIS B 499   N  LEU B 476           
SHEET    6 AA610 GLU B 520  THR B 524  1  O  THR B 524   N  ILE B 500           
SHEET    7 AA610 VAL B 548  LYS B 552  1  O  LYS B 552   N  LEU B 523           
SHEET    8 AA610 LYS B 571  ASN B 575  1  O  SER B 573   N  LEU B 551           
SHEET    9 AA610 GLU B 595  ILE B 599  1  O  GLU B 597   N  ILE B 574           
SHEET   10 AA610 GLU B 618  ASP B 620  1  O  ASP B 620   N  LEU B 598           
SHEET    1 AA7 2 THR B 460  ILE B 461  0                                        
SHEET    2 AA7 2 LYS B 482  ILE B 483  1  O  LYS B 482   N  ILE B 461           
SHEET    1 AA8 7 CYS B 643  LYS B 645  0                                        
SHEET    2 AA8 7 ARG B 666  TYR B 668  1  O  ARG B 666   N  LEU B 644           
SHEET    3 AA8 7 TYR B 689  ASP B 691  1  O  TYR B 689   N  LEU B 667           
SHEET    4 AA8 7 ASN B 712  ALA B 714  1  O  ASN B 712   N  LEU B 690           
SHEET    5 AA8 7 ALA B 735  HIS B 737  1  O  ALA B 735   N  LEU B 713           
SHEET    6 AA8 7 GLN B 758  GLU B 760  1  O  GLN B 758   N  LEU B 736           
SHEET    7 AA8 7 LEU B 784  VAL B 785  1  O  VAL B 785   N  ILE B 759           
SHEET    1 AA9 3 ILE C  53  PRO C  56  0                                        
SHEET    2 AA9 3 TYR C 308  ALA C 311 -1  O  ALA C 311   N  ILE C  53           
SHEET    3 AA9 3 ASP C 292  CYS C 295 -1  N  CYS C 295   O  TYR C 308           
SHEET    1 AB117 THR C 421  LYS C 422  0                                        
SHEET    2 AB117 LEU C 428  PHE C 433 -1  O  GLU C 429   N  THR C 421           
SHEET    3 AB117 VAL C 450  GLU C 454  1  O  VAL C 450   N  LEU C 428           
SHEET    4 AB117 GLU C 473  TYR C 477  1  O  TRP C 475   N  LEU C 453           
SHEET    5 AB117 ALA C 497  LYS C 501  1  O  HIS C 499   N  LEU C 476           
SHEET    6 AB117 GLU C 520  THR C 524  1  O  HIS C 522   N  ILE C 500           
SHEET    7 AB117 VAL C 548  LYS C 552  1  O  ARG C 550   N  LEU C 523           
SHEET    8 AB117 LYS C 571  ASN C 575  1  O  LYS C 571   N  LEU C 549           
SHEET    9 AB117 GLU C 595  ILE C 599  1  O  ILE C 599   N  ILE C 574           
SHEET   10 AB117 GLU C 618  LYS C 622  1  O  ASP C 620   N  LEU C 598           
SHEET   11 AB117 CYS C 643  LYS C 645  1  O  LYS C 645   N  LEU C 621           
SHEET   12 AB117 ARG C 666  TYR C 668  1  O  ARG C 666   N  LEU C 644           
SHEET   13 AB117 TYR C 689  ASP C 691  1  O  TYR C 689   N  LEU C 667           
SHEET   14 AB117 ASN C 712  ALA C 714  1  O  ASN C 712   N  LEU C 690           
SHEET   15 AB117 ALA C 735  HIS C 737  1  O  ALA C 735   N  LEU C 713           
SHEET   16 AB117 GLN C 758  GLU C 760  1  O  GLN C 758   N  LEU C 736           
SHEET   17 AB117 LEU C 784  VAL C 785  1  O  VAL C 785   N  ILE C 759           
SHEET    1 AB2 2 VAL C 459  ILE C 461  0                                        
SHEET    2 AB2 2 ALA C 481  ILE C 483  1  O  LYS C 482   N  ILE C 461           
SHEET    1 AB3 3 ILE D  53  PRO D  56  0                                        
SHEET    2 AB3 3 TYR D 308  ALA D 311 -1  O  ARG D 309   N  LEU D  55           
SHEET    3 AB3 3 ASP D 292  CYS D 295 -1  N  CYS D 295   O  TYR D 308           
SHEET    1 AB4 2 VAL D  60  THR D  61  0                                        
SHEET    2 AB4 2 SER D  64  CYS D  65 -1  O  SER D  64   N  THR D  61           
SHEET    1 AB513 LEU D 420  LYS D 422  0                                        
SHEET    2 AB513 LEU D 428  PHE D 433 -1  O  GLU D 429   N  THR D 421           
SHEET    3 AB513 VAL D 450  GLU D 454  1  O  VAL D 450   N  LEU D 428           
SHEET    4 AB513 GLU D 473  TYR D 477  1  O  GLU D 473   N  LEU D 451           
SHEET    5 AB513 ALA D 497  LYS D 501  1  O  HIS D 499   N  LEU D 476           
SHEET    6 AB513 GLU D 520  THR D 524  1  O  THR D 524   N  ILE D 500           
SHEET    7 AB513 VAL D 548  LYS D 552  1  O  VAL D 548   N  LEU D 521           
SHEET    8 AB513 LYS D 571  ASN D 575  1  O  SER D 573   N  LEU D 549           
SHEET    9 AB513 GLU D 595  ILE D 599  1  O  GLU D 597   N  ILE D 574           
SHEET   10 AB513 GLU D 618  ASP D 620  1  O  ASP D 620   N  LEU D 598           
SHEET   11 AB513 CYS D 643  LYS D 645  1  O  LYS D 645   N  ILE D 619           
SHEET   12 AB513 ARG D 666  TYR D 668  1  O  ARG D 666   N  LEU D 644           
SHEET   13 AB513 TYR D 689  ASP D 691  1  O  TYR D 689   N  LEU D 667           
SHEET    1 AB6 2 VAL D 459  ILE D 461  0                                        
SHEET    2 AB6 2 ALA D 481  ILE D 483  1  O  LYS D 482   N  ILE D 461           
SHEET    1 AB7 4 ASN D 712  ALA D 714  0                                        
SHEET    2 AB7 4 ALA D 735  HIS D 737  1  O  HIS D 737   N  LEU D 713           
SHEET    3 AB7 4 GLN D 758  LEU D 761  1  O  GLN D 758   N  LEU D 736           
SHEET    4 AB7 4 LEU D 784  VAL D 786  1  O  VAL D 785   N  LEU D 761           
SHEET    1 AB8 3 ILE E  53  PRO E  56  0                                        
SHEET    2 AB8 3 TYR E 308  ALA E 311 -1  O  ALA E 311   N  ILE E  53           
SHEET    3 AB8 3 ASP E 292  CYS E 295 -1  N  CYS E 295   O  TYR E 308           
SHEET    1 AB917 THR E 421  LYS E 422  0                                        
SHEET    2 AB917 LEU E 428  PHE E 433 -1  O  GLU E 429   N  THR E 421           
SHEET    3 AB917 VAL E 450  GLU E 454  1  O  LYS E 452   N  LEU E 430           
SHEET    4 AB917 GLU E 473  TYR E 477  1  O  TRP E 475   N  LEU E 451           
SHEET    5 AB917 ALA E 497  LYS E 501  1  O  HIS E 499   N  LEU E 476           
SHEET    6 AB917 GLU E 520  THR E 524  1  O  HIS E 522   N  ILE E 500           
SHEET    7 AB917 VAL E 548  LYS E 552  1  O  LYS E 552   N  LEU E 523           
SHEET    8 AB917 LYS E 571  ASN E 575  1  O  SER E 573   N  LEU E 551           
SHEET    9 AB917 GLU E 595  ILE E 599  1  O  ILE E 599   N  ILE E 574           
SHEET   10 AB917 GLU E 618  LYS E 622  1  O  GLU E 618   N  LEU E 596           
SHEET   11 AB917 CYS E 643  LYS E 645  1  O  LYS E 645   N  ILE E 619           
SHEET   12 AB917 ARG E 666  TYR E 668  1  O  ARG E 666   N  LEU E 644           
SHEET   13 AB917 TYR E 689  ASP E 691  1  O  TYR E 689   N  LEU E 667           
SHEET   14 AB917 ASN E 712  ALA E 714  1  O  ASN E 712   N  LEU E 690           
SHEET   15 AB917 ALA E 735  HIS E 737  1  O  HIS E 737   N  LEU E 713           
SHEET   16 AB917 GLN E 758  GLU E 760  1  O  GLN E 758   N  LEU E 736           
SHEET   17 AB917 LEU E 784  VAL E 785  1  O  VAL E 785   N  ILE E 759           
SHEET    1 AC1 2 VAL E 459  ILE E 461  0                                        
SHEET    2 AC1 2 ALA E 481  ILE E 483  1  O  LYS E 482   N  ILE E 461           
SHEET    1 AC2 3 ILE F  53  PRO F  56  0                                        
SHEET    2 AC2 3 TYR F 308  ALA F 311 -1  O  ARG F 309   N  LEU F  55           
SHEET    3 AC2 3 ASP F 292  CYS F 295 -1  N  CYS F 295   O  TYR F 308           
SHEET    1 AC3 2 VAL F  60  THR F  61  0                                        
SHEET    2 AC3 2 SER F  64  CYS F  65 -1  O  SER F  64   N  THR F  61           
SHEET    1 AC410 LEU F 420  LYS F 422  0                                        
SHEET    2 AC410 LEU F 428  PHE F 433 -1  O  GLU F 429   N  THR F 421           
SHEET    3 AC410 VAL F 450  GLU F 454  1  O  LYS F 452   N  LEU F 432           
SHEET    4 AC410 GLU F 473  TYR F 477  1  O  TRP F 475   N  LEU F 453           
SHEET    5 AC410 ALA F 497  LYS F 501  1  O  HIS F 499   N  LEU F 476           
SHEET    6 AC410 GLU F 520  THR F 524  1  O  HIS F 522   N  ILE F 500           
SHEET    7 AC410 VAL F 548  LYS F 552  1  O  VAL F 548   N  LEU F 521           
SHEET    8 AC410 LYS F 571  ASN F 575  1  O  ASN F 575   N  LEU F 551           
SHEET    9 AC410 LEU F 596  ILE F 599  1  O  GLU F 597   N  LEU F 572           
SHEET   10 AC410 ILE F 619  ASP F 620  1  O  ASP F 620   N  LEU F 598           
SHEET    1 AC5 2 CYS F 643  LYS F 645  0                                        
SHEET    2 AC5 2 ARG F 666  TYR F 668  1  O  ARG F 666   N  LEU F 644           
SHEET    1 AC6 5 TYR F 689  ASP F 691  0                                        
SHEET    2 AC6 5 ASN F 712  ALA F 714  1  O  ALA F 714   N  LEU F 690           
SHEET    3 AC6 5 ALA F 735  HIS F 737  1  O  HIS F 737   N  LEU F 713           
SHEET    4 AC6 5 GLN F 758  GLU F 760  1  O  GLU F 760   N  LEU F 736           
SHEET    5 AC6 5 LEU F 784  VAL F 785  1  O  VAL F 785   N  ILE F 759           
SHEET    1 AC7 3 ARG I  19  SER I  21  0                                        
SHEET    2 AC7 3 THR I  78  GLN I  82 -1  O  LEU I  81   N  LEU I  20           
SHEET    3 AC7 3 THR I  69  ASP I  73 -1  N  THR I  69   O  GLN I  82           
SHEET    1 AC8 3 GLU I  46  TRP I  47  0                                        
SHEET    2 AC8 3 MET I  34  GLN I  39 -1  N  ARG I  38   O  GLU I  46           
SHEET    3 AC8 3 VAL I  93  VAL I  98 -1  O  TYR I  95   N  TYR I  37           
SHEET    1 AC9 2 ALA I  49  ILE I  51  0                                        
SHEET    2 AC9 2 THR I  58  TYR I  60 -1  O  ALA I  59   N  ALA I  50           
SHEET    1 AD1 3 ARG G  19  SER G  21  0                                        
SHEET    2 AD1 3 THR G  78  GLN G  82 -1  O  LEU G  81   N  LEU G  20           
SHEET    3 AD1 3 THR G  69  ASP G  73 -1  N  THR G  69   O  GLN G  82           
SHEET    1 AD2 4 GLU G  46  TRP G  47  0                                        
SHEET    2 AD2 4 MET G  34  GLN G  39 -1  N  ARG G  38   O  GLU G  46           
SHEET    3 AD2 4 VAL G  93  ASN G  99 -1  O  TYR G  95   N  TYR G  37           
SHEET    4 AD2 4 THR G 103  LYS G 105 -1  N  TYR G 104   O  VAL G  98           
SHEET    1 AD3 4 GLU G  46  TRP G  47  0                                        
SHEET    2 AD3 4 MET G  34  GLN G  39 -1  N  ARG G  38   O  GLU G  46           
SHEET    3 AD3 4 VAL G  93  ASN G  99 -1  O  TYR G  95   N  TYR G  37           
SHEET    4 AD3 4 THR G 109  GLN G 110 -1  O  THR G 109   N  TYR G  94           
SHEET    1 AD4 2 ALA G  49  ILE G  51  0                                        
SHEET    2 AD4 2 THR G  58  TYR G  60 -1  O  ALA G  59   N  ALA G  50           
SHEET    1 AD5 2 LEU H  11  VAL H  12  0                                        
SHEET    2 AD5 2 THR H 112  VAL H 113  1  O  THR H 112   N  VAL H  12           
SHEET    1 AD6 3 SER H  17  SER H  21  0                                        
SHEET    2 AD6 3 THR H  78  ASN H  84 -1  O  LEU H  81   N  LEU H  20           
SHEET    3 AD6 3 THR H  69  ASP H  73 -1  N  THR H  69   O  GLN H  82           
SHEET    1 AD7 4 GLU H  46  TRP H  47  0                                        
SHEET    2 AD7 4 MET H  34  GLN H  39 -1  N  ARG H  38   O  GLU H  46           
SHEET    3 AD7 4 VAL H  93  VAL H  98 -1  O  TYR H  95   N  TYR H  37           
SHEET    4 AD7 4 THR H 109  GLN H 110 -1  O  THR H 109   N  TYR H  94           
SHEET    1 AD8 2 ALA H  49  ILE H  51  0                                        
SHEET    2 AD8 2 THR H  58  TYR H  60 -1  O  ALA H  59   N  ALA H  50           
SSBOND   1 CYS A   54    CYS A  310                          1555   1555  2.03  
SSBOND   2 CYS A   57    CYS A   65                          1555   1555  2.03  
SSBOND   3 CYS A  113    CYS A  295                          1555   1555  2.03  
SSBOND   4 CYS B   54    CYS B  310                          1555   1555  2.03  
SSBOND   5 CYS B   57    CYS B   65                          1555   1555  2.03  
SSBOND   6 CYS B  113    CYS B  295                          1555   1555  2.03  
SSBOND   7 CYS C   54    CYS C  310                          1555   1555  2.03  
SSBOND   8 CYS C   57    CYS C   65                          1555   1555  2.03  
SSBOND   9 CYS C  113    CYS C  295                          1555   1555  2.03  
SSBOND  10 CYS D   54    CYS D  310                          1555   1555  2.03  
SSBOND  11 CYS D   57    CYS D   65                          1555   1555  2.03  
SSBOND  12 CYS D  113    CYS D  295                          1555   1555  2.03  
SSBOND  13 CYS E   54    CYS E  310                          1555   1555  2.03  
SSBOND  14 CYS E   57    CYS E   65                          1555   1555  2.03  
SSBOND  15 CYS E  113    CYS E  295                          1555   1555  2.03  
SSBOND  16 CYS F   54    CYS F  310                          1555   1555  2.03  
SSBOND  17 CYS F   57    CYS F   65                          1555   1555  2.03  
SSBOND  18 CYS F  113    CYS F  295                          1555   1555  2.03  
SSBOND  19 CYS I   22    CYS I   96                          1555   1555  2.03  
SSBOND  20 CYS G   22    CYS G   96                          1555   1555  2.03  
SSBOND  21 CYS H   22    CYS H   96                          1555   1555  2.03  
CRYST1    1.000    1.000    1.000  90.00  90.00  90.00 P 1                      
ORIGX1      1.000000  0.000000  0.000000        0.00000                         
ORIGX2      0.000000  1.000000  0.000000        0.00000                         
ORIGX3      0.000000  0.000000  1.000000        0.00000                         
SCALE1      1.000000  0.000000  0.000000        0.00000                         
SCALE2      0.000000  1.000000  0.000000        0.00000                         
SCALE3      0.000000  0.000000  1.000000        0.00000                         
ATOM      1  N   PRO A  15     208.710 210.906 223.842  1.00 66.23           N  
ATOM      2  CA  PRO A  15     208.514 210.194 225.109  1.00 66.23           C  
ATOM      3  C   PRO A  15     207.041 210.040 225.468  1.00 66.23           C  
ATOM      4  O   PRO A  15     206.676 210.162 226.637  1.00 66.23           O  
ATOM      5  CB  PRO A  15     209.230 211.086 226.127  1.00 66.23           C  
ATOM      6  CG  PRO A  15     210.244 211.830 225.327  1.00 66.23           C  
ATOM      7  CD  PRO A  15     209.602 212.068 223.993  1.00 66.23           C  
ATOM      8  N   ALA A  16     206.205 209.777 224.464  1.00 58.15           N  
ATOM      9  CA  ALA A  16     204.760 209.666 224.667  1.00 58.15           C  
ATOM     10  C   ALA A  16     204.369 208.197 224.836  1.00 58.15           C  
ATOM     11  O   ALA A  16     203.668 207.600 224.018  1.00 58.15           O  
ATOM     12  CB  ALA A  16     204.009 210.317 223.513  1.00 58.15           C  
ATOM     13  N   TYR A  17     204.848 207.615 225.931  1.00 57.61           N  
ATOM     14  CA  TYR A  17     204.461 206.265 226.319  1.00 57.61           C  
ATOM     15  C   TYR A  17     203.233 206.249 227.218  1.00 57.61           C  
ATOM     16  O   TYR A  17     202.744 205.167 227.559  1.00 57.61           O  
ATOM     17  CB  TYR A  17     205.625 205.561 227.024  1.00 57.61           C  
ATOM     18  CG  TYR A  17     206.981 205.844 226.417  1.00 57.61           C  
ATOM     19  CD1 TYR A  17     207.374 205.238 225.231  1.00 57.61           C  
ATOM     20  CD2 TYR A  17     207.871 206.712 227.036  1.00 57.61           C  
ATOM     21  CE1 TYR A  17     208.616 205.494 224.676  1.00 57.61           C  
ATOM     22  CE2 TYR A  17     209.113 206.972 226.490  1.00 57.61           C  
ATOM     23  CZ  TYR A  17     209.481 206.362 225.311  1.00 57.61           C  
ATOM     24  OH  TYR A  17     210.718 206.621 224.766  1.00 57.61           O  
ATOM     25  N   ARG A  18     202.729 207.420 227.605  1.00 51.65           N  
ATOM     26  CA  ARG A  18     201.596 207.541 228.511  1.00 51.65           C  
ATOM     27  C   ARG A  18     200.250 207.332 227.830  1.00 51.65           C  
ATOM     28  O   ARG A  18     199.224 207.330 228.518  1.00 51.65           O  
ATOM     29  CB  ARG A  18     201.612 208.918 229.184  1.00 51.65           C  
ATOM     30  CG  ARG A  18     201.757 210.069 228.205  1.00 51.65           C  
ATOM     31  CD  ARG A  18     201.645 211.416 228.896  1.00 51.65           C  
ATOM     32  NE  ARG A  18     201.838 212.518 227.961  1.00 51.65           N  
ATOM     33  CZ  ARG A  18     200.890 213.009 227.176  1.00 51.65           C  
ATOM     34  NH1 ARG A  18     199.663 212.512 227.178  1.00 51.65           N  
ATOM     35  NH2 ARG A  18     201.179 214.024 226.366  1.00 51.65           N  
ATOM     36  N   ILE A  19     200.228 207.167 226.505  1.00 47.72           N  
ATOM     37  CA  ILE A  19     198.966 207.001 225.789  1.00 47.72           C  
ATOM     38  C   ILE A  19     198.223 205.763 226.273  1.00 47.72           C  
ATOM     39  O   ILE A  19     196.988 205.759 226.349  1.00 47.72           O  
ATOM     40  CB  ILE A  19     199.223 206.961 224.268  1.00 47.72           C  
ATOM     41  CG1 ILE A  19     197.927 206.686 223.503  1.00 47.72           C  
ATOM     42  CG2 ILE A  19     200.278 205.924 223.928  1.00 47.72           C  
ATOM     43  CD1 ILE A  19     198.100 206.674 222.000  1.00 47.72           C  
ATOM     44  N   LEU A  20     198.952 204.702 226.620  1.00 44.62           N  
ATOM     45  CA  LEU A  20     198.339 203.491 227.149  1.00 44.62           C  
ATOM     46  C   LEU A  20     197.754 203.677 228.542  1.00 44.62           C  
ATOM     47  O   LEU A  20     197.027 202.795 229.011  1.00 44.62           O  
ATOM     48  CB  LEU A  20     199.360 202.352 227.176  1.00 44.62           C  
ATOM     49  CG  LEU A  20     199.914 201.895 225.826  1.00 44.62           C  
ATOM     50  CD1 LEU A  20     200.940 200.789 226.016  1.00 44.62           C  
ATOM     51  CD2 LEU A  20     198.788 201.434 224.916  1.00 44.62           C  
ATOM     52  N   LYS A  21     198.054 204.787 229.215  1.00 39.69           N  
ATOM     53  CA  LYS A  21     197.533 205.032 230.553  1.00 39.69           C  
ATOM     54  C   LYS A  21     196.214 205.785 230.464  1.00 39.69           C  
ATOM     55  O   LYS A  21     196.201 206.934 230.002  1.00 39.69           O  
ATOM     56  CB  LYS A  21     198.524 205.830 231.382  1.00 39.69           C  
ATOM     57  CG  LYS A  21     199.773 205.066 231.779  1.00 39.69           C  
ATOM     58  CD  LYS A  21     200.633 205.894 232.719  1.00 39.69           C  
ATOM     59  CE  LYS A  21     201.835 205.107 233.211  1.00 39.69           C  
ATOM     60  NZ  LYS A  21     202.669 205.910 234.146  1.00 39.69           N  
ATOM     61  N   PRO A  22     195.099 205.197 230.888  1.00 35.19           N  
ATOM     62  CA  PRO A  22     193.831 205.934 230.906  1.00 35.19           C  
ATOM     63  C   PRO A  22     193.838 207.017 231.975  1.00 35.19           C  
ATOM     64  O   PRO A  22     194.814 207.218 232.701  1.00 35.19           O  
ATOM     65  CB  PRO A  22     192.790 204.852 231.215  1.00 35.19           C  
ATOM     66  CG  PRO A  22     193.474 203.553 230.903  1.00 35.19           C  
ATOM     67  CD  PRO A  22     194.914 203.778 231.229  1.00 35.19           C  
ATOM     68  N   TRP A  23     192.713 207.731 232.060  1.00 32.34           N  
ATOM     69  CA  TRP A  23     192.585 208.787 233.060  1.00 32.34           C  
ATOM     70  C   TRP A  23     192.606 208.216 234.473  1.00 32.34           C  
ATOM     71  O   TRP A  23     193.206 208.807 235.382  1.00 32.34           O  
ATOM     72  CB  TRP A  23     191.306 209.591 232.820  1.00 32.34           C  
ATOM     73  CG  TRP A  23     190.044 208.809 233.018  1.00 32.34           C  
ATOM     74  CD1 TRP A  23     189.377 208.079 232.081  1.00 32.34           C  
ATOM     75  CD2 TRP A  23     189.294 208.684 234.233  1.00 32.34           C  
ATOM     76  NE1 TRP A  23     188.259 207.504 232.635  1.00 32.34           N  
ATOM     77  CE2 TRP A  23     188.186 207.860 233.956  1.00 32.34           C  
ATOM     78  CE3 TRP A  23     189.453 209.187 235.527  1.00 32.34           C  
ATOM     79  CZ2 TRP A  23     187.243 207.529 234.925  1.00 32.34           C  
ATOM     80  CZ3 TRP A  23     188.517 208.857 236.488  1.00 32.34           C  
ATOM     81  CH2 TRP A  23     187.426 208.036 236.182  1.00 32.34           C  
ATOM     82  N   TRP A  24     191.952 207.069 234.681  1.00 32.92           N  
ATOM     83  CA  TRP A  24     191.928 206.481 236.014  1.00 32.92           C  
ATOM     84  C   TRP A  24     193.316 206.028 236.445  1.00 32.92           C  
ATOM     85  O   TRP A  24     193.639 206.084 237.635  1.00 32.92           O  
ATOM     86  CB  TRP A  24     190.930 205.320 236.073  1.00 32.92           C  
ATOM     87  CG  TRP A  24     191.352 204.057 235.372  1.00 32.92           C  
ATOM     88  CD1 TRP A  24     192.265 203.139 235.808  1.00 32.92           C  
ATOM     89  CD2 TRP A  24     190.844 203.554 234.129  1.00 32.92           C  
ATOM     90  NE1 TRP A  24     192.371 202.110 234.905  1.00 32.92           N  
ATOM     91  CE2 TRP A  24     191.507 202.340 233.867  1.00 32.92           C  
ATOM     92  CE3 TRP A  24     189.899 204.019 233.210  1.00 32.92           C  
ATOM     93  CZ2 TRP A  24     191.255 201.584 232.724  1.00 32.92           C  
ATOM     94  CZ3 TRP A  24     189.651 203.268 232.076  1.00 32.92           C  
ATOM     95  CH2 TRP A  24     190.326 202.065 231.843  1.00 32.92           C  
ATOM     96  N   ASP A  25     194.151 205.594 235.498  1.00 28.77           N  
ATOM     97  CA  ASP A  25     195.526 205.246 235.838  1.00 28.77           C  
ATOM     98  C   ASP A  25     196.294 206.465 236.333  1.00 28.77           C  
ATOM     99  O   ASP A  25     197.040 206.382 237.315  1.00 28.77           O  
ATOM    100  CB  ASP A  25     196.224 204.624 234.629  1.00 28.77           C  
ATOM    101  CG  ASP A  25     197.063 203.419 234.999  1.00 28.77           C  
ATOM    102  OD1 ASP A  25     197.023 203.005 236.176  1.00 28.77           O  
ATOM    103  OD2 ASP A  25     197.762 202.884 234.114  1.00 28.77           O  
ATOM    104  N   VAL A  26     196.117 207.610 235.669  1.00 25.05           N  
ATOM    105  CA  VAL A  26     196.774 208.838 236.107  1.00 25.05           C  
ATOM    106  C   VAL A  26     196.270 209.254 237.483  1.00 25.05           C  
ATOM    107  O   VAL A  26     197.049 209.689 238.341  1.00 25.05           O  
ATOM    108  CB  VAL A  26     196.567 209.953 235.066  1.00 25.05           C  
ATOM    109  CG1 VAL A  26     197.269 211.229 235.503  1.00 25.05           C  
ATOM    110  CG2 VAL A  26     197.070 209.504 233.705  1.00 25.05           C  
ATOM    111  N   PHE A  27     194.959 209.144 237.712  1.00 26.09           N  
ATOM    112  CA  PHE A  27     194.414 209.501 239.018  1.00 26.09           C  
ATOM    113  C   PHE A  27     194.956 208.590 240.111  1.00 26.09           C  
ATOM    114  O   PHE A  27     195.283 209.054 241.209  1.00 26.09           O  
ATOM    115  CB  PHE A  27     192.887 209.459 238.987  1.00 26.09           C  
ATOM    116  CG  PHE A  27     192.261 210.673 238.364  1.00 26.09           C  
ATOM    117  CD1 PHE A  27     193.044 211.736 237.943  1.00 26.09           C  
ATOM    118  CD2 PHE A  27     190.888 210.758 238.211  1.00 26.09           C  
ATOM    119  CE1 PHE A  27     192.470 212.856 237.372  1.00 26.09           C  
ATOM    120  CE2 PHE A  27     190.307 211.874 237.641  1.00 26.09           C  
ATOM    121  CZ  PHE A  27     191.098 212.925 237.221  1.00 26.09           C  
ATOM    122  N   THR A  28     195.059 207.288 239.832  1.00 24.15           N  
ATOM    123  CA  THR A  28     195.632 206.368 240.809  1.00 24.15           C  
ATOM    124  C   THR A  28     197.099 206.680 241.065  1.00 24.15           C  
ATOM    125  O   THR A  28     197.567 206.592 242.204  1.00 24.15           O  
ATOM    126  CB  THR A  28     195.474 204.921 240.344  1.00 24.15           C  
ATOM    127  OG1 THR A  28     195.953 204.792 239.000  1.00 24.15           O  
ATOM    128  CG2 THR A  28     194.020 204.488 240.415  1.00 24.15           C  
ATOM    129  N   ASP A  29     197.845 207.037 240.017  1.00 20.85           N  
ATOM    130  CA  ASP A  29     199.247 207.400 240.202  1.00 20.85           C  
ATOM    131  C   ASP A  29     199.384 208.642 241.074  1.00 20.85           C  
ATOM    132  O   ASP A  29     200.255 208.703 241.948  1.00 20.85           O  
ATOM    133  CB  ASP A  29     199.920 207.619 238.848  1.00 20.85           C  
ATOM    134  CG  ASP A  29     201.405 207.890 238.974  1.00 20.85           C  
ATOM    135  OD1 ASP A  29     202.158 206.938 239.266  1.00 20.85           O  
ATOM    136  OD2 ASP A  29     201.819 209.053 238.787  1.00 20.85           O  
ATOM    137  N   TYR A  30     198.525 209.641 240.858  1.00 19.81           N  
ATOM    138  CA  TYR A  30     198.579 210.850 241.676  1.00 19.81           C  
ATOM    139  C   TYR A  30     198.167 210.570 243.118  1.00 19.81           C  
ATOM    140  O   TYR A  30     198.759 211.118 244.058  1.00 19.81           O  
ATOM    141  CB  TYR A  30     197.702 211.938 241.058  1.00 19.81           C  
ATOM    142  CG  TYR A  30     198.385 212.698 239.944  1.00 19.81           C  
ATOM    143  CD1 TYR A  30     199.759 212.897 239.957  1.00 19.81           C  
ATOM    144  CD2 TYR A  30     197.660 213.213 238.880  1.00 19.81           C  
ATOM    145  CE1 TYR A  30     200.392 213.590 238.944  1.00 19.81           C  
ATOM    146  CE2 TYR A  30     198.284 213.908 237.860  1.00 19.81           C  
ATOM    147  CZ  TYR A  30     199.650 214.093 237.897  1.00 19.81           C  
ATOM    148  OH  TYR A  30     200.277 214.784 236.885  1.00 19.81           O  
ATOM    149  N   ILE A  31     197.153 209.723 243.315  1.00 17.41           N  
ATOM    150  CA  ILE A  31     196.769 209.331 244.668  1.00 17.41           C  
ATOM    151  C   ILE A  31     197.918 208.600 245.350  1.00 17.41           C  
ATOM    152  O   ILE A  31     198.194 208.814 246.537  1.00 17.41           O  
ATOM    153  CB  ILE A  31     195.486 208.479 244.638  1.00 17.41           C  
ATOM    154  CG1 ILE A  31     194.283 209.343 244.258  1.00 17.41           C  
ATOM    155  CG2 ILE A  31     195.248 207.812 245.981  1.00 17.41           C  
ATOM    156  CD1 ILE A  31     192.971 208.593 244.261  1.00 17.41           C  
ATOM    157  N   SER A  32     198.612 207.735 244.609  1.00 14.02           N  
ATOM    158  CA  SER A  32     199.773 207.046 245.158  1.00 14.02           C  
ATOM    159  C   SER A  32     200.882 208.028 245.507  1.00 14.02           C  
ATOM    160  O   SER A  32     201.580 207.853 246.509  1.00 14.02           O  
ATOM    161  CB  SER A  32     200.276 205.996 244.171  1.00 14.02           C  
ATOM    162  OG  SER A  32     201.367 205.277 244.715  1.00 14.02           O  
ATOM    163  N   ILE A  33     201.069 209.060 244.684  1.00 13.78           N  
ATOM    164  CA  ILE A  33     202.077 210.076 244.979  1.00 13.78           C  
ATOM    165  C   ILE A  33     201.739 210.802 246.275  1.00 13.78           C  
ATOM    166  O   ILE A  33     202.612 211.040 247.119  1.00 13.78           O  
ATOM    167  CB  ILE A  33     202.212 211.055 243.798  1.00 13.78           C  
ATOM    168  CG1 ILE A  33     202.885 210.368 242.610  1.00 13.78           C  
ATOM    169  CG2 ILE A  33     202.999 212.287 244.211  1.00 13.78           C  
ATOM    170  CD1 ILE A  33     204.279 209.868 242.908  1.00 13.78           C  
ATOM    171  N   VAL A  34     200.467 211.161 246.457  1.00 12.03           N  
ATOM    172  CA  VAL A  34     200.063 211.849 247.684  1.00 12.03           C  
ATOM    173  C   VAL A  34     200.225 210.932 248.893  1.00 12.03           C  
ATOM    174  O   VAL A  34     200.652 211.367 249.973  1.00 12.03           O  
ATOM    175  CB  VAL A  34     198.622 212.375 247.557  1.00 12.03           C  
ATOM    176  CG1 VAL A  34     198.208 213.092 248.830  1.00 12.03           C  
ATOM    177  CG2 VAL A  34     198.509 213.312 246.367  1.00 12.03           C  
ATOM    178  N   MET A  35     199.873 209.652 248.738  1.00 11.37           N  
ATOM    179  CA  MET A  35     200.048 208.702 249.832  1.00 11.37           C  
ATOM    180  C   MET A  35     201.521 208.523 250.173  1.00 11.37           C  
ATOM    181  O   MET A  35     201.881 208.396 251.346  1.00 11.37           O  
ATOM    182  CB  MET A  35     199.403 207.361 249.478  1.00 11.37           C  
ATOM    183  CG  MET A  35     197.886 207.435 249.341  1.00 11.37           C  
ATOM    184  SD  MET A  35     197.066 205.846 249.109  1.00 11.37           S  
ATOM    185  CE  MET A  35     197.880 205.246 247.636  1.00 11.37           C  
ATOM    186  N   LEU A  36     202.389 208.512 249.161  1.00  9.69           N  
ATOM    187  CA  LEU A  36     203.825 208.444 249.410  1.00  9.69           C  
ATOM    188  C   LEU A  36     204.316 209.691 250.133  1.00  9.69           C  
ATOM    189  O   LEU A  36     205.175 209.604 251.019  1.00  9.69           O  
ATOM    190  CB  LEU A  36     204.574 208.256 248.092  1.00  9.69           C  
ATOM    191  CG  LEU A  36     206.098 208.187 248.178  1.00  9.69           C  
ATOM    192  CD1 LEU A  36     206.526 206.972 248.980  1.00  9.69           C  
ATOM    193  CD2 LEU A  36     206.712 208.163 246.787  1.00  9.69           C  
ATOM    194  N   MET A  37     203.785 210.859 249.767  1.00 10.29           N  
ATOM    195  CA  MET A  37     204.159 212.092 250.453  1.00 10.29           C  
ATOM    196  C   MET A  37     203.779 212.034 251.927  1.00 10.29           C  
ATOM    197  O   MET A  37     204.587 212.367 252.802  1.00 10.29           O  
ATOM    198  CB  MET A  37     203.497 213.294 249.781  1.00 10.29           C  
ATOM    199  CG  MET A  37     204.192 213.775 248.522  1.00 10.29           C  
ATOM    200  SD  MET A  37     203.353 215.197 247.800  1.00 10.29           S  
ATOM    201  CE  MET A  37     203.212 216.263 249.233  1.00 10.29           C  
ATOM    202  N   ILE A  38     202.548 211.608 252.222  1.00  8.77           N  
ATOM    203  CA  ILE A  38     202.136 211.556 253.623  1.00  8.77           C  
ATOM    204  C   ILE A  38     202.881 210.450 254.360  1.00  8.77           C  
ATOM    205  O   ILE A  38     203.160 210.577 255.557  1.00  8.77           O  
ATOM    206  CB  ILE A  38     200.608 211.408 253.758  1.00  8.77           C  
ATOM    207  CG1 ILE A  38     200.137 210.033 253.291  1.00  8.77           C  
ATOM    208  CG2 ILE A  38     199.897 212.511 252.990  1.00  8.77           C  
ATOM    209  CD1 ILE A  38     198.647 209.839 253.391  1.00  8.77           C  
ATOM    210  N   ALA A  39     203.243 209.367 253.666  1.00  9.01           N  
ATOM    211  CA  ALA A  39     204.044 208.320 254.288  1.00  9.01           C  
ATOM    212  C   ALA A  39     205.415 208.844 254.684  1.00  9.01           C  
ATOM    213  O   ALA A  39     205.889 208.594 255.796  1.00  9.01           O  
ATOM    214  CB  ALA A  39     204.185 207.129 253.341  1.00  9.01           C  
ATOM    215  N   VAL A  40     206.069 209.578 253.782  1.00  8.48           N  
ATOM    216  CA  VAL A  40     207.383 210.130 254.091  1.00  8.48           C  
ATOM    217  C   VAL A  40     207.279 211.156 255.211  1.00  8.48           C  
ATOM    218  O   VAL A  40     208.126 211.200 256.112  1.00  8.48           O  
ATOM    219  CB  VAL A  40     208.023 210.729 252.825  1.00  8.48           C  
ATOM    220  CG1 VAL A  40     209.314 211.454 253.169  1.00  8.48           C  
ATOM    221  CG2 VAL A  40     208.290 209.637 251.803  1.00  8.48           C  
ATOM    222  N   PHE A  41     206.237 211.991 255.179  1.00  9.03           N  
ATOM    223  CA  PHE A  41     206.049 212.985 256.231  1.00  9.03           C  
ATOM    224  C   PHE A  41     205.877 212.319 257.590  1.00  9.03           C  
ATOM    225  O   PHE A  41     206.553 212.678 258.561  1.00  9.03           O  
ATOM    226  CB  PHE A  41     204.846 213.868 255.903  1.00  9.03           C  
ATOM    227  CG  PHE A  41     204.563 214.913 256.939  1.00  9.03           C  
ATOM    228  CD1 PHE A  41     205.390 216.014 257.068  1.00  9.03           C  
ATOM    229  CD2 PHE A  41     203.466 214.800 257.776  1.00  9.03           C  
ATOM    230  CE1 PHE A  41     205.134 216.979 258.017  1.00  9.03           C  
ATOM    231  CE2 PHE A  41     203.204 215.764 258.727  1.00  9.03           C  
ATOM    232  CZ  PHE A  41     204.040 216.855 258.847  1.00  9.03           C  
ATOM    233  N   GLY A  42     204.984 211.331 257.674  1.00 10.54           N  
ATOM    234  CA  GLY A  42     204.787 210.630 258.931  1.00 10.54           C  
ATOM    235  C   GLY A  42     206.024 209.880 259.384  1.00 10.54           C  
ATOM    236  O   GLY A  42     206.333 209.839 260.576  1.00 10.54           O  
ATOM    237  N   GLY A  43     206.752 209.278 258.441  1.00 12.04           N  
ATOM    238  CA  GLY A  43     207.953 208.547 258.807  1.00 12.04           C  
ATOM    239  C   GLY A  43     209.032 209.447 259.377  1.00 12.04           C  
ATOM    240  O   GLY A  43     209.624 209.140 260.414  1.00 12.04           O  
ATOM    241  N   THR A  44     209.295 210.577 258.715  1.00 11.78           N  
ATOM    242  CA  THR A  44     210.313 211.488 259.227  1.00 11.78           C  
ATOM    243  C   THR A  44     209.855 212.158 260.515  1.00 11.78           C  
ATOM    244  O   THR A  44     210.683 212.455 261.384  1.00 11.78           O  
ATOM    245  CB  THR A  44     210.690 212.534 258.171  1.00 11.78           C  
ATOM    246  OG1 THR A  44     211.798 213.311 258.641  1.00 11.78           O  
ATOM    247  CG2 THR A  44     209.528 213.468 257.876  1.00 11.78           C  
ATOM    248  N   LEU A  45     208.547 212.378 260.672  1.00 12.96           N  
ATOM    249  CA  LEU A  45     208.035 212.918 261.924  1.00 12.96           C  
ATOM    250  C   LEU A  45     208.230 211.935 263.071  1.00 12.96           C  
ATOM    251  O   LEU A  45     208.661 212.321 264.163  1.00 12.96           O  
ATOM    252  CB  LEU A  45     206.559 213.272 261.760  1.00 12.96           C  
ATOM    253  CG  LEU A  45     205.852 213.839 262.984  1.00 12.96           C  
ATOM    254  CD1 LEU A  45     206.488 215.149 263.403  1.00 12.96           C  
ATOM    255  CD2 LEU A  45     204.380 214.022 262.679  1.00 12.96           C  
ATOM    256  N   GLN A  46     207.916 210.658 262.841  1.00 14.63           N  
ATOM    257  CA  GLN A  46     208.085 209.646 263.877  1.00 14.63           C  
ATOM    258  C   GLN A  46     209.556 209.433 264.209  1.00 14.63           C  
ATOM    259  O   GLN A  46     209.917 209.277 265.380  1.00 14.63           O  
ATOM    260  CB  GLN A  46     207.431 208.336 263.434  1.00 14.63           C  
ATOM    261  CG  GLN A  46     207.329 207.281 264.520  1.00 14.63           C  
ATOM    262  CD  GLN A  46     208.294 206.132 264.310  1.00 14.63           C  
ATOM    263  OE1 GLN A  46     209.452 206.336 263.949  1.00 14.63           O  
ATOM    264  NE2 GLN A  46     207.815 204.913 264.529  1.00 14.63           N  
ATOM    265  N   VAL A  47     210.422 209.419 263.193  1.00 15.47           N  
ATOM    266  CA  VAL A  47     211.850 209.247 263.443  1.00 15.47           C  
ATOM    267  C   VAL A  47     212.406 210.433 264.221  1.00 15.47           C  
ATOM    268  O   VAL A  47     213.168 210.260 265.180  1.00 15.47           O  
ATOM    269  CB  VAL A  47     212.600 209.031 262.117  1.00 15.47           C  
ATOM    270  CG1 VAL A  47     214.101 209.142 262.327  1.00 15.47           C  
ATOM    271  CG2 VAL A  47     212.246 207.674 261.529  1.00 15.47           C  
ATOM    272  N   THR A  48     212.033 211.652 263.829  1.00 14.57           N  
ATOM    273  CA  THR A  48     212.561 212.837 264.497  1.00 14.57           C  
ATOM    274  C   THR A  48     212.015 212.967 265.914  1.00 14.57           C  
ATOM    275  O   THR A  48     212.775 213.190 266.863  1.00 14.57           O  
ATOM    276  CB  THR A  48     212.235 214.086 263.680  1.00 14.57           C  
ATOM    277  OG1 THR A  48     212.805 213.960 262.373  1.00 14.57           O  
ATOM    278  CG2 THR A  48     212.801 215.327 264.356  1.00 14.57           C  
ATOM    279  N   GLN A  49     210.702 212.825 266.079  1.00 17.85           N  
ATOM    280  CA  GLN A  49     210.059 213.071 267.368  1.00 17.85           C  
ATOM    281  C   GLN A  49     208.884 212.117 267.537  1.00 17.85           C  
ATOM    282  O   GLN A  49     207.800 212.358 266.997  1.00 17.85           O  
ATOM    283  CB  GLN A  49     209.608 214.527 267.478  1.00 17.85           C  
ATOM    284  CG  GLN A  49     209.023 215.088 266.192  1.00 17.85           C  
ATOM    285  CD  GLN A  49     208.888 216.594 266.223  1.00 17.85           C  
ATOM    286  OE1 GLN A  49     209.852 217.309 266.496  1.00 17.85           O  
ATOM    287  NE2 GLN A  49     207.687 217.087 265.944  1.00 17.85           N  
ATOM    288  N   ASP A  50     209.099 211.036 268.287  1.00 20.43           N  
ATOM    289  CA  ASP A  50     208.027 210.115 268.643  1.00 20.43           C  
ATOM    290  C   ASP A  50     207.938 209.888 270.147  1.00 20.43           C  
ATOM    291  O   ASP A  50     207.358 208.883 270.575  1.00 20.43           O  
ATOM    292  CB  ASP A  50     208.204 208.770 267.930  1.00 20.43           C  
ATOM    293  CG  ASP A  50     209.539 208.119 268.236  1.00 20.43           C  
ATOM    294  OD1 ASP A  50     210.498 208.849 268.566  1.00 20.43           O  
ATOM    295  OD2 ASP A  50     209.633 206.877 268.143  1.00 20.43           O  
ATOM    296  N   LYS A  51     208.501 210.784 270.954  1.00 18.04           N  
ATOM    297  CA  LYS A  51     208.537 210.585 272.395  1.00 18.04           C  
ATOM    298  C   LYS A  51     207.129 210.527 272.974  1.00 18.04           C  
ATOM    299  O   LYS A  51     206.209 211.207 272.513  1.00 18.04           O  
ATOM    300  CB  LYS A  51     209.331 211.708 273.065  1.00 18.04           C  
ATOM    301  CG  LYS A  51     208.711 213.086 272.901  1.00 18.04           C  
ATOM    302  CD  LYS A  51     209.567 214.163 273.544  1.00 18.04           C  
ATOM    303  CE  LYS A  51     208.867 215.512 273.514  1.00 18.04           C  
ATOM    304  NZ  LYS A  51     208.547 215.940 272.125  1.00 18.04           N  
ATOM    305  N   MET A  52     206.966 209.683 273.990  1.00 21.80           N  
ATOM    306  CA  MET A  52     205.728 209.580 274.750  1.00 21.80           C  
ATOM    307  C   MET A  52     206.043 209.905 276.202  1.00 21.80           C  
ATOM    308  O   MET A  52     206.901 209.259 276.811  1.00 21.80           O  
ATOM    309  CB  MET A  52     205.116 208.184 274.619  1.00 21.80           C  
ATOM    310  CG  MET A  52     203.741 208.059 275.239  1.00 21.80           C  
ATOM    311  SD  MET A  52     202.884 206.563 274.726  1.00 21.80           S  
ATOM    312  CE  MET A  52     204.014 205.318 275.329  1.00 21.80           C  
ATOM    313  N   ILE A  53     205.349 210.895 276.753  1.00 21.56           N  
ATOM    314  CA  ILE A  53     205.636 211.397 278.091  1.00 21.56           C  
ATOM    315  C   ILE A  53     204.775 210.628 279.086  1.00 21.56           C  
ATOM    316  O   ILE A  53     203.547 210.615 278.979  1.00 21.56           O  
ATOM    317  CB  ILE A  53     205.387 212.905 278.188  1.00 21.56           C  
ATOM    318  CG1 ILE A  53     206.165 213.639 277.097  1.00 21.56           C  
ATOM    319  CG2 ILE A  53     205.789 213.415 279.555  1.00 21.56           C  
ATOM    320  CD1 ILE A  53     205.941 215.125 277.093  1.00 21.56           C  
ATOM    321  N   CYS A  54     205.420 209.993 280.060  1.00 20.78           N  
ATOM    322  CA  CYS A  54     204.746 209.154 281.039  1.00 20.78           C  
ATOM    323  C   CYS A  54     204.964 209.702 282.442  1.00 20.78           C  
ATOM    324  O   CYS A  54     206.067 210.138 282.784  1.00 20.78           O  
ATOM    325  CB  CYS A  54     205.255 207.713 280.970  1.00 20.78           C  
ATOM    326  SG  CYS A  54     205.002 206.899 279.381  1.00 20.78           S  
ATOM    327  N   LEU A  55     203.905 209.676 283.252  1.00 22.29           N  
ATOM    328  CA  LEU A  55     203.976 210.058 284.654  1.00 22.29           C  
ATOM    329  C   LEU A  55     203.355 208.947 285.492  1.00 22.29           C  
ATOM    330  O   LEU A  55     202.230 208.505 285.200  1.00 22.29           O  
ATOM    331  CB  LEU A  55     203.257 211.385 284.923  1.00 22.29           C  
ATOM    332  CG  LEU A  55     203.930 212.651 284.399  1.00 22.29           C  
ATOM    333  CD1 LEU A  55     203.197 213.874 284.923  1.00 22.29           C  
ATOM    334  CD2 LEU A  55     205.394 212.687 284.799  1.00 22.29           C  
ATOM    335  N   PRO A  56     204.043 208.467 286.525  1.00 20.00           N  
ATOM    336  CA  PRO A  56     203.469 207.412 287.365  1.00 20.00           C  
ATOM    337  C   PRO A  56     202.260 207.905 288.143  1.00 20.00           C  
ATOM    338  O   PRO A  56     202.167 209.075 288.526  1.00 20.00           O  
ATOM    339  CB  PRO A  56     204.620 207.042 288.305  1.00 20.00           C  
ATOM    340  CG  PRO A  56     205.454 208.270 288.367  1.00 20.00           C  
ATOM    341  CD  PRO A  56     205.371 208.889 286.999  1.00 20.00           C  
ATOM    342  N   CYS A  57     201.324 206.988 288.372  1.00 34.82           N  
ATOM    343  CA  CYS A  57     200.122 207.259 289.149  1.00 34.82           C  
ATOM    344  C   CYS A  57     200.377 206.883 290.603  1.00 34.82           C  
ATOM    345  O   CYS A  57     200.715 205.732 290.900  1.00 34.82           O  
ATOM    346  CB  CYS A  57     198.926 206.488 288.589  1.00 34.82           C  
ATOM    347  SG  CYS A  57     198.364 207.086 286.980  1.00 34.82           S  
ATOM    348  N   LYS A  58     200.221 207.856 291.504  1.00 36.72           N  
ATOM    349  CA  LYS A  58     200.428 207.592 292.925  1.00 36.72           C  
ATOM    350  C   LYS A  58     199.439 206.559 293.447  1.00 36.72           C  
ATOM    351  O   LYS A  58     199.812 205.661 294.211  1.00 36.72           O  
ATOM    352  CB  LYS A  58     200.311 208.891 293.721  1.00 36.72           C  
ATOM    353  CG  LYS A  58     201.568 209.737 293.731  1.00 36.72           C  
ATOM    354  CD  LYS A  58     202.611 209.160 294.671  1.00 36.72           C  
ATOM    355  CE  LYS A  58     203.791 210.102 294.826  1.00 36.72           C  
ATOM    356  NZ  LYS A  58     204.766 209.610 295.837  1.00 36.72           N  
ATOM    357  N   TRP A  59     198.175 206.671 293.052  1.00 50.81           N  
ATOM    358  CA  TRP A  59     197.126 205.758 293.484  1.00 50.81           C  
ATOM    359  C   TRP A  59     196.575 205.046 292.258  1.00 50.81           C  
ATOM    360  O   TRP A  59     196.188 205.697 291.281  1.00 50.81           O  
ATOM    361  CB  TRP A  59     196.023 206.512 294.225  1.00 50.81           C  
ATOM    362  CG  TRP A  59     196.552 207.426 295.285  1.00 50.81           C  
ATOM    363  CD1 TRP A  59     196.814 207.109 296.585  1.00 50.81           C  
ATOM    364  CD2 TRP A  59     196.893 208.809 295.132  1.00 50.81           C  
ATOM    365  NE1 TRP A  59     197.295 208.210 297.253  1.00 50.81           N  
ATOM    366  CE2 TRP A  59     197.352 209.267 296.382  1.00 50.81           C  
ATOM    367  CE3 TRP A  59     196.852 209.706 294.059  1.00 50.81           C  
ATOM    368  CZ2 TRP A  59     197.767 210.581 296.590  1.00 50.81           C  
ATOM    369  CZ3 TRP A  59     197.265 211.009 294.267  1.00 50.81           C  
ATOM    370  CH2 TRP A  59     197.716 211.434 295.522  1.00 50.81           C  
ATOM    371  N   VAL A  60     196.541 203.718 292.310  1.00 63.10           N  
ATOM    372  CA  VAL A  60     196.176 202.893 291.166  1.00 63.10           C  
ATOM    373  C   VAL A  60     194.949 202.067 291.524  1.00 63.10           C  
ATOM    374  O   VAL A  60     194.930 201.388 292.557  1.00 63.10           O  
ATOM    375  CB  VAL A  60     197.340 201.981 290.730  1.00 63.10           C  
ATOM    376  CG1 VAL A  60     198.022 201.363 291.943  1.00 63.10           C  
ATOM    377  CG2 VAL A  60     196.846 200.900 289.784  1.00 63.10           C  
ATOM    378  N   THR A  61     193.923 202.136 290.678  1.00 70.95           N  
ATOM    379  CA  THR A  61     192.731 201.309 290.809  1.00 70.95           C  
ATOM    380  C   THR A  61     192.466 200.626 289.477  1.00 70.95           C  
ATOM    381  O   THR A  61     192.391 201.294 288.440  1.00 70.95           O  
ATOM    382  CB  THR A  61     191.512 202.136 291.231  1.00 70.95           C  
ATOM    383  OG1 THR A  61     191.321 203.218 290.310  1.00 70.95           O  
ATOM    384  CG2 THR A  61     191.705 202.694 292.632  1.00 70.95           C  
ATOM    385  N   LYS A  62     192.324 199.299 289.511  1.00 78.70           N  
ATOM    386  CA  LYS A  62     192.083 198.496 288.309  1.00 78.70           C  
ATOM    387  C   LYS A  62     193.167 198.725 287.260  1.00 78.70           C  
ATOM    388  O   LYS A  62     192.882 198.802 286.062  1.00 78.70           O  
ATOM    389  CB  LYS A  62     190.698 198.780 287.721  1.00 78.70           C  
ATOM    390  CG  LYS A  62     189.568 198.752 288.736  1.00 78.70           C  
ATOM    391  CD  LYS A  62     188.249 199.162 288.102  1.00 78.70           C  
ATOM    392  CE  LYS A  62     187.156 199.315 289.148  1.00 78.70           C  
ATOM    393  NZ  LYS A  62     186.939 198.058 289.913  1.00 78.70           N  
ATOM    394  N   ASP A  63     194.418 198.835 287.710  1.00 73.28           N  
ATOM    395  CA  ASP A  63     195.556 199.145 286.842  1.00 73.28           C  
ATOM    396  C   ASP A  63     195.313 200.432 286.056  1.00 73.28           C  
ATOM    397  O   ASP A  63     195.576 200.521 284.855  1.00 73.28           O  
ATOM    398  CB  ASP A  63     195.870 197.977 285.905  1.00 73.28           C  
ATOM    399  CG  ASP A  63     196.453 196.785 286.635  1.00 73.28           C  
ATOM    400  OD1 ASP A  63     196.609 196.864 287.872  1.00 73.28           O  
ATOM    401  OD2 ASP A  63     196.758 195.771 285.973  1.00 73.28           O  
ATOM    402  N   SER A  64     194.801 201.442 286.755  1.00 69.08           N  
ATOM    403  CA  SER A  64     194.519 202.732 286.145  1.00 69.08           C  
ATOM    404  C   SER A  64     194.630 203.816 287.207  1.00 69.08           C  
ATOM    405  O   SER A  64     194.541 203.547 288.407  1.00 69.08           O  
ATOM    406  CB  SER A  64     193.132 202.757 285.492  1.00 69.08           C  
ATOM    407  OG  SER A  64     192.115 202.489 286.442  1.00 69.08           O  
ATOM    408  N   CYS A  65     194.831 205.048 286.745  1.00 62.03           N  
ATOM    409  CA  CYS A  65     194.980 206.179 287.651  1.00 62.03           C  
ATOM    410  C   CYS A  65     193.696 206.400 288.442  1.00 62.03           C  
ATOM    411  O   CYS A  65     192.597 206.398 287.882  1.00 62.03           O  
ATOM    412  CB  CYS A  65     195.337 207.436 286.859  1.00 62.03           C  
ATOM    413  SG  CYS A  65     196.816 208.327 287.415  1.00 62.03           S  
ATOM    414  N   ASN A  66     193.840 206.592 289.755  1.00 66.99           N  
ATOM    415  CA  ASN A  66     192.674 206.783 290.611  1.00 66.99           C  
ATOM    416  C   ASN A  66     192.080 208.179 290.476  1.00 66.99           C  
ATOM    417  O   ASN A  66     190.871 208.353 290.675  1.00 66.99           O  
ATOM    418  CB  ASN A  66     193.043 206.505 292.068  1.00 66.99           C  
ATOM    419  CG  ASN A  66     191.862 206.649 293.007  1.00 66.99           C  
ATOM    420  OD1 ASN A  66     191.893 207.446 293.943  1.00 66.99           O  
ATOM    421  ND2 ASN A  66     190.807 205.883 292.754  1.00 66.99           N  
ATOM    422  N   ASP A  67     192.906 209.174 290.147  1.00 66.29           N  
ATOM    423  CA  ASP A  67     192.484 210.567 289.986  1.00 66.29           C  
ATOM    424  C   ASP A  67     191.833 211.092 291.270  1.00 66.29           C  
ATOM    425  O   ASP A  67     190.661 211.472 291.308  1.00 66.29           O  
ATOM    426  CB  ASP A  67     191.547 210.721 288.781  1.00 66.29           C  
ATOM    427  CG  ASP A  67     191.356 212.169 288.371  1.00 66.29           C  
ATOM    428  OD1 ASP A  67     192.060 213.043 288.917  1.00 66.29           O  
ATOM    429  OD2 ASP A  67     190.502 212.432 287.498  1.00 66.29           O  
ATOM    430  N   SER A  68     192.638 211.093 292.328  1.00 64.74           N  
ATOM    431  CA  SER A  68     192.212 211.629 293.618  1.00 64.74           C  
ATOM    432  C   SER A  68     193.418 212.094 294.430  1.00 64.74           C  
ATOM    433  O   SER A  68     193.924 213.200 294.232  1.00 64.74           O  
ATOM    434  CB  SER A  68     191.417 210.585 294.408  1.00 64.74           C  
ATOM    435  OG  SER A  68     192.250 209.522 294.837  1.00 64.74           O  
ATOM    436  N   THR A  92     200.198 227.494 302.017  1.00 71.45           N  
ATOM    437  CA  THR A  92     199.234 226.441 302.310  1.00 71.45           C  
ATOM    438  C   THR A  92     198.445 226.058 301.062  1.00 71.45           C  
ATOM    439  O   THR A  92     197.455 225.333 301.142  1.00 71.45           O  
ATOM    440  CB  THR A  92     198.251 226.866 303.416  1.00 71.45           C  
ATOM    441  OG1 THR A  92     197.496 228.001 302.977  1.00 71.45           O  
ATOM    442  CG2 THR A  92     199.005 227.226 304.687  1.00 71.45           C  
ATOM    443  N   GLY A  93     198.891 226.552 299.910  1.00 59.37           N  
ATOM    444  CA  GLY A  93     198.240 226.265 298.655  1.00 59.37           C  
ATOM    445  C   GLY A  93     198.668 224.932 298.078  1.00 59.37           C  
ATOM    446  O   GLY A  93     199.372 224.147 298.721  1.00 59.37           O  
ATOM    447  N   PRO A  94     198.243 224.648 296.849  1.00 45.86           N  
ATOM    448  CA  PRO A  94     198.623 223.382 296.214  1.00 45.86           C  
ATOM    449  C   PRO A  94     200.114 223.327 295.925  1.00 45.86           C  
ATOM    450  O   PRO A  94     200.769 224.348 295.702  1.00 45.86           O  
ATOM    451  CB  PRO A  94     197.805 223.376 294.918  1.00 45.86           C  
ATOM    452  CG  PRO A  94     197.563 224.817 294.628  1.00 45.86           C  
ATOM    453  CD  PRO A  94     197.412 225.484 295.967  1.00 45.86           C  
ATOM    454  N   THR A  95     200.648 222.108 295.935  1.00 30.48           N  
ATOM    455  CA  THR A  95     202.065 221.891 295.688  1.00 30.48           C  
ATOM    456  C   THR A  95     202.235 220.649 294.828  1.00 30.48           C  
ATOM    457  O   THR A  95     201.390 219.750 294.836  1.00 30.48           O  
ATOM    458  CB  THR A  95     202.853 221.741 296.995  1.00 30.48           C  
ATOM    459  OG1 THR A  95     204.226 221.458 296.698  1.00 30.48           O  
ATOM    460  CG2 THR A  95     202.277 220.614 297.839  1.00 30.48           C  
ATOM    461  N   GLY A  96     203.332 220.614 294.078  1.00 24.97           N  
ATOM    462  CA  GLY A  96     203.608 219.464 293.243  1.00 24.97           C  
ATOM    463  C   GLY A  96     203.922 218.227 294.061  1.00 24.97           C  
ATOM    464  O   GLY A  96     204.438 218.299 295.176  1.00 24.97           O  
ATOM    465  N   ILE A  97     203.599 217.072 293.492  1.00 21.15           N  
ATOM    466  CA  ILE A  97     203.865 215.790 294.131  1.00 21.15           C  
ATOM    467  C   ILE A  97     205.214 215.275 293.652  1.00 21.15           C  
ATOM    468  O   ILE A  97     205.474 215.209 292.445  1.00 21.15           O  
ATOM    469  CB  ILE A  97     202.746 214.780 293.830  1.00 21.15           C  
ATOM    470  CG1 ILE A  97     202.028 215.150 292.534  1.00 21.15           C  
ATOM    471  CG2 ILE A  97     201.763 214.712 294.985  1.00 21.15           C  
ATOM    472  CD1 ILE A  97     200.826 214.287 292.249  1.00 21.15           C  
ATOM    473  N   LYS A  98     206.073 214.912 294.599  1.00 20.56           N  
ATOM    474  CA  LYS A  98     207.419 214.448 294.294  1.00 20.56           C  
ATOM    475  C   LYS A  98     207.398 212.943 294.065  1.00 20.56           C  
ATOM    476  O   LYS A  98     206.960 212.182 294.935  1.00 20.56           O  
ATOM    477  CB  LYS A  98     208.380 214.802 295.427  1.00 20.56           C  
ATOM    478  CG  LYS A  98     208.557 216.291 295.649  1.00 20.56           C  
ATOM    479  CD  LYS A  98     209.479 216.560 296.824  1.00 20.56           C  
ATOM    480  CE  LYS A  98     209.742 218.046 296.988  1.00 20.56           C  
ATOM    481  NZ  LYS A  98     210.464 218.606 295.813  1.00 20.56           N  
ATOM    482  N   TYR A  99     207.873 212.517 292.897  1.00 19.40           N  
ATOM    483  CA  TYR A  99     207.962 211.103 292.567  1.00 19.40           C  
ATOM    484  C   TYR A  99     209.318 210.496 292.898  1.00 19.40           C  
ATOM    485  O   TYR A  99     209.436 209.266 292.916  1.00 19.40           O  
ATOM    486  CB  TYR A  99     207.659 210.890 291.081  1.00 19.40           C  
ATOM    487  CG  TYR A  99     206.214 211.127 290.722  1.00 19.40           C  
ATOM    488  CD1 TYR A  99     205.204 210.843 291.625  1.00 19.40           C  
ATOM    489  CD2 TYR A  99     205.860 211.639 289.483  1.00 19.40           C  
ATOM    490  CE1 TYR A  99     203.883 211.057 291.306  1.00 19.40           C  
ATOM    491  CE2 TYR A  99     204.539 211.856 289.154  1.00 19.40           C  
ATOM    492  CZ  TYR A  99     203.556 211.564 290.069  1.00 19.40           C  
ATOM    493  OH  TYR A  99     202.239 211.778 289.745  1.00 19.40           O  
ATOM    494  N   ASP A 100     210.332 211.322 293.160  1.00 19.82           N  
ATOM    495  CA  ASP A 100     211.682 210.860 293.477  1.00 19.82           C  
ATOM    496  C   ASP A 100     212.221 209.944 292.376  1.00 19.82           C  
ATOM    497  O   ASP A 100     212.751 208.860 292.628  1.00 19.82           O  
ATOM    498  CB  ASP A 100     211.715 210.167 294.843  1.00 19.82           C  
ATOM    499  CG  ASP A 100     211.406 211.114 295.985  1.00 19.82           C  
ATOM    500  OD1 ASP A 100     211.807 212.295 295.907  1.00 19.82           O  
ATOM    501  OD2 ASP A 100     210.762 210.677 296.961  1.00 19.82           O  
ATOM    502  N   LEU A 101     212.074 210.407 291.138  1.00 14.20           N  
ATOM    503  CA  LEU A 101     212.518 209.670 289.965  1.00 14.20           C  
ATOM    504  C   LEU A 101     213.534 210.500 289.196  1.00 14.20           C  
ATOM    505  O   LEU A 101     213.334 211.699 288.980  1.00 14.20           O  
ATOM    506  CB  LEU A 101     211.342 209.314 289.045  1.00 14.20           C  
ATOM    507  CG  LEU A 101     210.375 208.242 289.544  1.00 14.20           C  
ATOM    508  CD1 LEU A 101     209.232 208.058 288.559  1.00 14.20           C  
ATOM    509  CD2 LEU A 101     211.108 206.931 289.754  1.00 14.20           C  
ATOM    510  N   ASP A 102     214.623 209.856 288.788  1.00 13.07           N  
ATOM    511  CA  ASP A 102     215.610 210.519 287.954  1.00 13.07           C  
ATOM    512  C   ASP A 102     215.056 210.733 286.550  1.00 13.07           C  
ATOM    513  O   ASP A 102     214.092 210.088 286.128  1.00 13.07           O  
ATOM    514  CB  ASP A 102     216.898 209.700 287.887  1.00 13.07           C  
ATOM    515  CG  ASP A 102     217.478 209.413 289.256  1.00 13.07           C  
ATOM    516  OD1 ASP A 102     217.314 210.258 290.161  1.00 13.07           O  
ATOM    517  OD2 ASP A 102     218.098 208.343 289.427  1.00 13.07           O  
ATOM    518  N   ARG A 103     215.682 211.659 285.822  1.00 12.11           N  
ATOM    519  CA  ARG A 103     215.290 211.888 284.436  1.00 12.11           C  
ATOM    520  C   ARG A 103     215.525 210.649 283.583  1.00 12.11           C  
ATOM    521  O   ARG A 103     214.747 210.367 282.664  1.00 12.11           O  
ATOM    522  CB  ARG A 103     216.050 213.088 283.873  1.00 12.11           C  
ATOM    523  CG  ARG A 103     215.679 213.466 282.449  1.00 12.11           C  
ATOM    524  CD  ARG A 103     216.037 214.917 282.173  1.00 12.11           C  
ATOM    525  NE  ARG A 103     215.877 215.276 280.769  1.00 12.11           N  
ATOM    526  CZ  ARG A 103     216.881 215.393 279.911  1.00 12.11           C  
ATOM    527  NH1 ARG A 103     218.134 215.193 280.282  1.00 12.11           N  
ATOM    528  NH2 ARG A 103     216.621 215.727 278.650  1.00 12.11           N  
ATOM    529  N   HIS A 104     216.584 209.892 283.877  1.00 10.94           N  
ATOM    530  CA  HIS A 104     216.822 208.657 283.143  1.00 10.94           C  
ATOM    531  C   HIS A 104     215.782 207.597 283.474  1.00 10.94           C  
ATOM    532  O   HIS A 104     215.444 206.776 282.616  1.00 10.94           O  
ATOM    533  CB  HIS A 104     218.225 208.133 283.432  1.00 10.94           C  
ATOM    534  CG  HIS A 104     219.029 207.868 282.199  1.00 10.94           C  
ATOM    535  ND1 HIS A 104     219.357 208.860 281.300  1.00 10.94           N  
ATOM    536  CD2 HIS A 104     219.563 206.725 281.711  1.00 10.94           C  
ATOM    537  CE1 HIS A 104     220.065 208.340 280.315  1.00 10.94           C  
ATOM    538  NE2 HIS A 104     220.205 207.046 280.540  1.00 10.94           N  
ATOM    539  N   GLN A 105     215.261 207.594 284.702  1.00 12.92           N  
ATOM    540  CA  GLN A 105     214.155 206.696 285.017  1.00 12.92           C  
ATOM    541  C   GLN A 105     212.914 207.056 284.210  1.00 12.92           C  
ATOM    542  O   GLN A 105     212.205 206.168 283.721  1.00 12.92           O  
ATOM    543  CB  GLN A 105     213.856 206.730 286.513  1.00 12.92           C  
ATOM    544  CG  GLN A 105     214.941 206.110 287.374  1.00 12.92           C  
ATOM    545  CD  GLN A 105     214.555 206.044 288.835  1.00 12.92           C  
ATOM    546  OE1 GLN A 105     214.792 206.982 289.597  1.00 12.92           O  
ATOM    547  NE2 GLN A 105     213.953 204.931 289.236  1.00 12.92           N  
ATOM    548  N   TYR A 106     212.642 208.354 284.054  1.00 12.95           N  
ATOM    549  CA  TYR A 106     211.545 208.778 283.191  1.00 12.95           C  
ATOM    550  C   TYR A 106     211.782 208.344 281.751  1.00 12.95           C  
ATOM    551  O   TYR A 106     210.852 207.899 281.070  1.00 12.95           O  
ATOM    552  CB  TYR A 106     211.365 210.295 283.267  1.00 12.95           C  
ATOM    553  CG  TYR A 106     210.704 210.794 284.533  1.00 12.95           C  
ATOM    554  CD1 TYR A 106     209.375 210.504 284.807  1.00 12.95           C  
ATOM    555  CD2 TYR A 106     211.401 211.578 285.441  1.00 12.95           C  
ATOM    556  CE1 TYR A 106     208.765 210.966 285.958  1.00 12.95           C  
ATOM    557  CE2 TYR A 106     210.799 212.045 286.594  1.00 12.95           C  
ATOM    558  CZ  TYR A 106     209.481 211.737 286.847  1.00 12.95           C  
ATOM    559  OH  TYR A 106     208.882 212.202 287.994  1.00 12.95           O  
ATOM    560  N   ASN A 107     213.019 208.475 281.265  1.00 10.44           N  
ATOM    561  CA  ASN A 107     213.323 208.049 279.902  1.00 10.44           C  
ATOM    562  C   ASN A 107     213.113 206.549 279.735  1.00 10.44           C  
ATOM    563  O   ASN A 107     212.590 206.098 278.709  1.00 10.44           O  
ATOM    564  CB  ASN A 107     214.753 208.435 279.532  1.00 10.44           C  
ATOM    565  CG  ASN A 107     214.931 209.929 279.386  1.00 10.44           C  
ATOM    566  OD1 ASN A 107     214.113 210.713 279.869  1.00 10.44           O  
ATOM    567  ND2 ASN A 107     216.003 210.335 278.715  1.00 10.44           N  
ATOM    568  N   TYR A 108     213.522 205.761 280.730  1.00 11.00           N  
ATOM    569  CA  TYR A 108     213.313 204.318 280.667  1.00 11.00           C  
ATOM    570  C   TYR A 108     211.830 203.974 280.670  1.00 11.00           C  
ATOM    571  O   TYR A 108     211.391 203.083 279.933  1.00 11.00           O  
ATOM    572  CB  TYR A 108     214.023 203.629 281.831  1.00 11.00           C  
ATOM    573  CG  TYR A 108     214.015 202.121 281.738  1.00 11.00           C  
ATOM    574  CD1 TYR A 108     212.969 201.376 282.265  1.00 11.00           C  
ATOM    575  CD2 TYR A 108     215.054 201.441 281.122  1.00 11.00           C  
ATOM    576  CE1 TYR A 108     212.959 200.000 282.178  1.00 11.00           C  
ATOM    577  CE2 TYR A 108     215.053 200.066 281.033  1.00 11.00           C  
ATOM    578  CZ  TYR A 108     214.004 199.350 281.561  1.00 11.00           C  
ATOM    579  OH  TYR A 108     214.004 197.978 281.470  1.00 11.00           O  
ATOM    580  N   VAL A 109     211.044 204.659 281.504  1.00 11.55           N  
ATOM    581  CA  VAL A 109     209.603 204.420 281.526  1.00 11.55           C  
ATOM    582  C   VAL A 109     208.990 204.759 280.174  1.00 11.55           C  
ATOM    583  O   VAL A 109     208.154 204.013 279.648  1.00 11.55           O  
ATOM    584  CB  VAL A 109     208.943 205.221 282.663  1.00 11.55           C  
ATOM    585  CG1 VAL A 109     207.433 205.176 282.534  1.00 11.55           C  
ATOM    586  CG2 VAL A 109     209.369 204.671 284.008  1.00 11.55           C  
ATOM    587  N   ASP A 110     209.401 205.885 279.588  1.00 12.70           N  
ATOM    588  CA  ASP A 110     208.899 206.266 278.273  1.00 12.70           C  
ATOM    589  C   ASP A 110     209.245 205.212 277.231  1.00 12.70           C  
ATOM    590  O   ASP A 110     208.397 204.822 276.423  1.00 12.70           O  
ATOM    591  CB  ASP A 110     209.466 207.626 277.869  1.00 12.70           C  
ATOM    592  CG  ASP A 110     209.055 208.733 278.815  1.00 12.70           C  
ATOM    593  OD1 ASP A 110     208.271 208.457 279.747  1.00 12.70           O  
ATOM    594  OD2 ASP A 110     209.516 209.877 278.627  1.00 12.70           O  
ATOM    595  N   ALA A 111     210.490 204.732 277.242  1.00 10.76           N  
ATOM    596  CA  ALA A 111     210.914 203.749 276.249  1.00 10.76           C  
ATOM    597  C   ALA A 111     210.147 202.441 276.402  1.00 10.76           C  
ATOM    598  O   ALA A 111     209.701 201.850 275.412  1.00 10.76           O  
ATOM    599  CB  ALA A 111     212.419 203.508 276.357  1.00 10.76           C  
ATOM    600  N   VAL A 112     209.977 201.973 277.640  1.00 11.98           N  
ATOM    601  CA  VAL A 112     209.310 200.692 277.849  1.00 11.98           C  
ATOM    602  C   VAL A 112     207.824 200.799 277.521  1.00 11.98           C  
ATOM    603  O   VAL A 112     207.231 199.862 276.973  1.00 11.98           O  
ATOM    604  CB  VAL A 112     209.561 200.174 279.279  1.00 11.98           C  
ATOM    605  CG1 VAL A 112     208.826 201.007 280.310  1.00 11.98           C  
ATOM    606  CG2 VAL A 112     209.166 198.713 279.394  1.00 11.98           C  
ATOM    607  N   CYS A 113     207.196 201.937 277.835  1.00 14.70           N  
ATOM    608  CA  CYS A 113     205.796 202.120 277.469  1.00 14.70           C  
ATOM    609  C   CYS A 113     205.627 202.229 275.959  1.00 14.70           C  
ATOM    610  O   CYS A 113     204.670 201.686 275.396  1.00 14.70           O  
ATOM    611  CB  CYS A 113     205.223 203.351 278.168  1.00 14.70           C  
ATOM    612  SG  CYS A 113     205.050 203.169 279.954  1.00 14.70           S  
ATOM    613  N   TYR A 114     206.543 202.929 275.287  1.00 14.49           N  
ATOM    614  CA  TYR A 114     206.514 203.002 273.834  1.00 14.49           C  
ATOM    615  C   TYR A 114     206.684 201.631 273.199  1.00 14.49           C  
ATOM    616  O   TYR A 114     206.022 201.333 272.200  1.00 14.49           O  
ATOM    617  CB  TYR A 114     207.610 203.955 273.352  1.00 14.49           C  
ATOM    618  CG  TYR A 114     207.503 204.371 271.906  1.00 14.49           C  
ATOM    619  CD1 TYR A 114     206.714 205.448 271.533  1.00 14.49           C  
ATOM    620  CD2 TYR A 114     208.203 203.698 270.916  1.00 14.49           C  
ATOM    621  CE1 TYR A 114     206.616 205.837 270.215  1.00 14.49           C  
ATOM    622  CE2 TYR A 114     208.112 204.081 269.594  1.00 14.49           C  
ATOM    623  CZ  TYR A 114     207.316 205.151 269.249  1.00 14.49           C  
ATOM    624  OH  TYR A 114     207.219 205.541 267.932  1.00 14.49           O  
ATOM    625  N   GLU A 115     207.555 200.794 273.759  1.00 14.04           N  
ATOM    626  CA  GLU A 115     207.743 199.447 273.235  1.00 14.04           C  
ATOM    627  C   GLU A 115     206.514 198.573 273.466  1.00 14.04           C  
ATOM    628  O   GLU A 115     206.045 197.895 272.546  1.00 14.04           O  
ATOM    629  CB  GLU A 115     208.972 198.807 273.879  1.00 14.04           C  
ATOM    630  CG  GLU A 115     209.181 197.352 273.504  1.00 14.04           C  
ATOM    631  CD  GLU A 115     209.752 197.191 272.113  1.00 14.04           C  
ATOM    632  OE1 GLU A 115     210.362 198.156 271.611  1.00 14.04           O  
ATOM    633  OE2 GLU A 115     209.590 196.103 271.521  1.00 14.04           O  
ATOM    634  N   ASN A 116     205.980 198.576 274.687  1.00 14.26           N  
ATOM    635  CA  ASN A 116     204.952 197.609 275.060  1.00 14.26           C  
ATOM    636  C   ASN A 116     203.536 198.160 274.920  1.00 14.26           C  
ATOM    637  O   ASN A 116     202.729 197.625 274.155  1.00 14.26           O  
ATOM    638  CB  ASN A 116     205.188 197.128 276.496  1.00 14.26           C  
ATOM    639  CG  ASN A 116     206.551 196.504 276.679  1.00 14.26           C  
ATOM    640  OD1 ASN A 116     207.152 196.011 275.725  1.00 14.26           O  
ATOM    641  ND2 ASN A 116     207.050 196.522 277.910  1.00 14.26           N  
ATOM    642  N   ARG A 117     203.221 199.229 275.647  1.00 18.90           N  
ATOM    643  CA  ARG A 117     201.838 199.636 275.853  1.00 18.90           C  
ATOM    644  C   ARG A 117     201.335 200.637 274.821  1.00 18.90           C  
ATOM    645  O   ARG A 117     200.208 201.126 274.951  1.00 18.90           O  
ATOM    646  CB  ARG A 117     201.664 200.202 277.263  1.00 18.90           C  
ATOM    647  CG  ARG A 117     201.755 199.143 278.349  1.00 18.90           C  
ATOM    648  CD  ARG A 117     200.756 198.021 278.102  1.00 18.90           C  
ATOM    649  NE  ARG A 117     200.829 196.985 279.124  1.00 18.90           N  
ATOM    650  CZ  ARG A 117     201.638 195.936 279.066  1.00 18.90           C  
ATOM    651  NH1 ARG A 117     202.464 195.757 278.048  1.00 18.90           N  
ATOM    652  NH2 ARG A 117     201.616 195.043 280.051  1.00 18.90           N  
ATOM    653  N   LEU A 118     202.131 200.957 273.809  1.00 22.86           N  
ATOM    654  CA  LEU A 118     201.662 201.752 272.684  1.00 22.86           C  
ATOM    655  C   LEU A 118     201.340 200.823 271.523  1.00 22.86           C  
ATOM    656  O   LEU A 118     202.132 199.937 271.188  1.00 22.86           O  
ATOM    657  CB  LEU A 118     202.699 202.790 272.259  1.00 22.86           C  
ATOM    658  CG  LEU A 118     202.213 203.765 271.185  1.00 22.86           C  
ATOM    659  CD1 LEU A 118     200.875 204.372 271.583  1.00 22.86           C  
ATOM    660  CD2 LEU A 118     203.241 204.855 270.934  1.00 22.86           C  
ATOM    661  N   HIS A 119     200.172 201.026 270.918  1.00 39.21           N  
ATOM    662  CA  HIS A 119     199.695 200.114 269.887  1.00 39.21           C  
ATOM    663  C   HIS A 119     200.628 200.116 268.683  1.00 39.21           C  
ATOM    664  O   HIS A 119     201.137 201.162 268.270  1.00 39.21           O  
ATOM    665  CB  HIS A 119     198.279 200.493 269.456  1.00 39.21           C  
ATOM    666  CG  HIS A 119     197.538 199.379 268.788  1.00 39.21           C  
ATOM    667  ND1 HIS A 119     196.491 199.594 267.919  1.00 39.21           N  
ATOM    668  CD2 HIS A 119     197.693 198.036 268.867  1.00 39.21           C  
ATOM    669  CE1 HIS A 119     196.034 198.431 267.489  1.00 39.21           C  
ATOM    670  NE2 HIS A 119     196.746 197.470 268.050  1.00 39.21           N  
ATOM    671  N   TRP A 120     200.852 198.923 268.121  1.00 92.21           N  
ATOM    672  CA  TRP A 120     201.771 198.786 266.996  1.00 92.21           C  
ATOM    673  C   TRP A 120     201.346 199.641 265.811  1.00 92.21           C  
ATOM    674  O   TRP A 120     202.202 200.145 265.074  1.00 92.21           O  
ATOM    675  CB  TRP A 120     201.877 197.318 266.578  1.00 92.21           C  
ATOM    676  CG  TRP A 120     200.569 196.704 266.181  1.00 92.21           C  
ATOM    677  CD1 TRP A 120     199.687 196.058 266.997  1.00 92.21           C  
ATOM    678  CD2 TRP A 120     199.996 196.676 264.869  1.00 92.21           C  
ATOM    679  NE1 TRP A 120     198.600 195.630 266.274  1.00 92.21           N  
ATOM    680  CE2 TRP A 120     198.766 195.997 264.965  1.00 92.21           C  
ATOM    681  CE3 TRP A 120     200.404 197.159 263.622  1.00 92.21           C  
ATOM    682  CZ2 TRP A 120     197.940 195.791 263.862  1.00 92.21           C  
ATOM    683  CZ3 TRP A 120     199.583 196.953 262.529  1.00 92.21           C  
ATOM    684  CH2 TRP A 120     198.366 196.275 262.656  1.00 92.21           C  
ATOM    685  N   PHE A 121     200.038 199.808 265.603  1.00 56.77           N  
ATOM    686  CA  PHE A 121     199.571 200.636 264.497  1.00 56.77           C  
ATOM    687  C   PHE A 121     199.969 202.092 264.693  1.00 56.77           C  
ATOM    688  O   PHE A 121     200.436 202.745 263.755  1.00 56.77           O  
ATOM    689  CB  PHE A 121     198.055 200.511 264.339  1.00 56.77           C  
ATOM    690  CG  PHE A 121     197.504 201.289 263.180  1.00 56.77           C  
ATOM    691  CD1 PHE A 121     197.657 200.823 261.887  1.00 56.77           C  
ATOM    692  CD2 PHE A 121     196.835 202.485 263.384  1.00 56.77           C  
ATOM    693  CE1 PHE A 121     197.158 201.532 260.821  1.00 56.77           C  
ATOM    694  CE2 PHE A 121     196.333 203.198 262.320  1.00 56.77           C  
ATOM    695  CZ  PHE A 121     196.495 202.721 261.037  1.00 56.77           C  
ATOM    696  N   ALA A 122     199.816 202.612 265.913  1.00 28.24           N  
ATOM    697  CA  ALA A 122     200.134 204.015 266.162  1.00 28.24           C  
ATOM    698  C   ALA A 122     201.604 204.309 265.894  1.00 28.24           C  
ATOM    699  O   ALA A 122     201.966 205.442 265.557  1.00 28.24           O  
ATOM    700  CB  ALA A 122     199.767 204.394 267.596  1.00 28.24           C  
ATOM    701  N   LYS A 123     202.467 203.301 266.041  1.00 25.77           N  
ATOM    702  CA  LYS A 123     203.892 203.507 265.812  1.00 25.77           C  
ATOM    703  C   LYS A 123     204.264 203.275 264.353  1.00 25.77           C  
ATOM    704  O   LYS A 123     205.067 204.024 263.786  1.00 25.77           O  
ATOM    705  CB  LYS A 123     204.706 202.586 266.719  1.00 25.77           C  
ATOM    706  CG  LYS A 123     204.419 202.774 268.191  1.00 25.77           C  
ATOM    707  CD  LYS A 123     205.241 201.821 269.034  1.00 25.77           C  
ATOM    708  CE  LYS A 123     204.924 200.381 268.688  1.00 25.77           C  
ATOM    709  NZ  LYS A 123     205.718 199.433 269.513  1.00 25.77           N  
ATOM    710  N   TYR A 124     203.693 202.244 263.728  1.00 20.35           N  
ATOM    711  CA  TYR A 124     204.117 201.802 262.406  1.00 20.35           C  
ATOM    712  C   TYR A 124     203.159 202.231 261.299  1.00 20.35           C  
ATOM    713  O   TYR A 124     203.224 201.692 260.190  1.00 20.35           O  
ATOM    714  CB  TYR A 124     204.293 200.283 262.403  1.00 20.35           C  
ATOM    715  CG  TYR A 124     205.202 199.783 263.502  1.00 20.35           C  
ATOM    716  CD1 TYR A 124     206.393 200.434 263.795  1.00 20.35           C  
ATOM    717  CD2 TYR A 124     204.862 198.672 264.259  1.00 20.35           C  
ATOM    718  CE1 TYR A 124     207.225 199.985 264.802  1.00 20.35           C  
ATOM    719  CE2 TYR A 124     205.686 198.217 265.270  1.00 20.35           C  
ATOM    720  CZ  TYR A 124     206.867 198.876 265.537  1.00 20.35           C  
ATOM    721  OH  TYR A 124     207.691 198.426 266.542  1.00 20.35           O  
ATOM    722  N   PHE A 125     202.267 203.183 261.575  1.00 16.26           N  
ATOM    723  CA  PHE A 125     201.387 203.690 260.525  1.00 16.26           C  
ATOM    724  C   PHE A 125     202.143 204.239 259.321  1.00 16.26           C  
ATOM    725  O   PHE A 125     201.816 203.845 258.189  1.00 16.26           O  
ATOM    726  CB  PHE A 125     200.439 204.736 261.123  1.00 16.26           C  
ATOM    727  CG  PHE A 125     199.801 205.634 260.103  1.00 16.26           C  
ATOM    728  CD1 PHE A 125     198.680 205.223 259.402  1.00 16.26           C  
ATOM    729  CD2 PHE A 125     200.320 206.894 259.854  1.00 16.26           C  
ATOM    730  CE1 PHE A 125     198.092 206.049 258.466  1.00 16.26           C  
ATOM    731  CE2 PHE A 125     199.739 207.725 258.919  1.00 16.26           C  
ATOM    732  CZ  PHE A 125     198.624 207.303 258.223  1.00 16.26           C  
ATOM    733  N   PRO A 126     203.135 205.129 259.468  1.00 12.91           N  
ATOM    734  CA  PRO A 126     203.837 205.609 258.265  1.00 12.91           C  
ATOM    735  C   PRO A 126     204.540 204.506 257.493  1.00 12.91           C  
ATOM    736  O   PRO A 126     204.558 204.539 256.257  1.00 12.91           O  
ATOM    737  CB  PRO A 126     204.828 206.636 258.829  1.00 12.91           C  
ATOM    738  CG  PRO A 126     205.021 206.234 260.241  1.00 12.91           C  
ATOM    739  CD  PRO A 126     203.687 205.740 260.689  1.00 12.91           C  
ATOM    740  N   TYR A 127     205.107 203.516 258.185  1.00 13.68           N  
ATOM    741  CA  TYR A 127     205.809 202.443 257.487  1.00 13.68           C  
ATOM    742  C   TYR A 127     204.834 201.538 256.744  1.00 13.68           C  
ATOM    743  O   TYR A 127     205.108 201.114 255.616  1.00 13.68           O  
ATOM    744  CB  TYR A 127     206.657 201.643 258.475  1.00 13.68           C  
ATOM    745  CG  TYR A 127     207.604 202.499 259.287  1.00 13.68           C  
ATOM    746  CD1 TYR A 127     208.809 202.934 258.754  1.00 13.68           C  
ATOM    747  CD2 TYR A 127     207.292 202.874 260.586  1.00 13.68           C  
ATOM    748  CE1 TYR A 127     209.675 203.717 259.491  1.00 13.68           C  
ATOM    749  CE2 TYR A 127     208.152 203.657 261.331  1.00 13.68           C  
ATOM    750  CZ  TYR A 127     209.341 204.076 260.778  1.00 13.68           C  
ATOM    751  OH  TYR A 127     210.201 204.855 261.516  1.00 13.68           O  
ATOM    752  N   LEU A 128     203.685 201.239 257.355  1.00 13.29           N  
ATOM    753  CA  LEU A 128     202.659 200.477 256.652  1.00 13.29           C  
ATOM    754  C   LEU A 128     202.146 201.241 255.439  1.00 13.29           C  
ATOM    755  O   LEU A 128     201.919 200.652 254.376  1.00 13.29           O  
ATOM    756  CB  LEU A 128     201.507 200.138 257.598  1.00 13.29           C  
ATOM    757  CG  LEU A 128     201.819 199.143 258.716  1.00 13.29           C  
ATOM    758  CD1 LEU A 128     200.606 198.930 259.610  1.00 13.29           C  
ATOM    759  CD2 LEU A 128     202.297 197.822 258.138  1.00 13.29           C  
ATOM    760  N   VAL A 129     201.954 202.554 255.581  1.00 10.51           N  
ATOM    761  CA  VAL A 129     201.504 203.365 254.453  1.00 10.51           C  
ATOM    762  C   VAL A 129     202.534 203.338 253.332  1.00 10.51           C  
ATOM    763  O   VAL A 129     202.185 203.216 252.151  1.00 10.51           O  
ATOM    764  CB  VAL A 129     201.206 204.802 254.918  1.00 10.51           C  
ATOM    765  CG1 VAL A 129     200.989 205.712 253.730  1.00 10.51           C  
ATOM    766  CG2 VAL A 129     199.988 204.817 255.815  1.00 10.51           C  
ATOM    767  N   LEU A 130     203.817 203.456 253.681  1.00 11.03           N  
ATOM    768  CA  LEU A 130     204.873 203.397 252.676  1.00 11.03           C  
ATOM    769  C   LEU A 130     204.883 202.047 251.969  1.00 11.03           C  
ATOM    770  O   LEU A 130     205.016 201.977 250.742  1.00 11.03           O  
ATOM    771  CB  LEU A 130     206.228 203.675 253.328  1.00 11.03           C  
ATOM    772  CG  LEU A 130     207.479 203.390 252.496  1.00 11.03           C  
ATOM    773  CD1 LEU A 130     207.527 204.287 251.274  1.00 11.03           C  
ATOM    774  CD2 LEU A 130     208.735 203.562 253.339  1.00 11.03           C  
ATOM    775  N   LEU A 131     204.737 200.960 252.733  1.00 10.57           N  
ATOM    776  CA  LEU A 131     204.724 199.629 252.134  1.00 10.57           C  
ATOM    777  C   LEU A 131     203.538 199.455 251.193  1.00 10.57           C  
ATOM    778  O   LEU A 131     203.685 198.915 250.090  1.00 10.57           O  
ATOM    779  CB  LEU A 131     204.702 198.561 253.228  1.00 10.57           C  
ATOM    780  CG  LEU A 131     204.475 197.118 252.773  1.00 10.57           C  
ATOM    781  CD1 LEU A 131     205.558 196.681 251.801  1.00 10.57           C  
ATOM    782  CD2 LEU A 131     204.422 196.187 253.973  1.00 10.57           C  
ATOM    783  N   HIS A 132     202.355 199.915 251.604  1.00 11.39           N  
ATOM    784  CA  HIS A 132     201.179 199.777 250.750  1.00 11.39           C  
ATOM    785  C   HIS A 132     201.296 200.642 249.501  1.00 11.39           C  
ATOM    786  O   HIS A 132     200.874 200.231 248.415  1.00 11.39           O  
ATOM    787  CB  HIS A 132     199.913 200.120 251.532  1.00 11.39           C  
ATOM    788  CG  HIS A 132     199.565 199.116 252.586  1.00 11.39           C  
ATOM    789  ND1 HIS A 132     199.356 197.783 252.304  1.00 11.39           N  
ATOM    790  CD2 HIS A 132     199.385 199.249 253.921  1.00 11.39           C  
ATOM    791  CE1 HIS A 132     199.067 197.139 253.420  1.00 11.39           C  
ATOM    792  NE2 HIS A 132     199.078 198.006 254.416  1.00 11.39           N  
ATOM    793  N   THR A 133     201.866 201.842 249.632  1.00 10.80           N  
ATOM    794  CA  THR A 133     202.079 202.689 248.463  1.00 10.80           C  
ATOM    795  C   THR A 133     203.067 202.052 247.494  1.00 10.80           C  
ATOM    796  O   THR A 133     202.870 202.099 246.273  1.00 10.80           O  
ATOM    797  CB  THR A 133     202.566 204.069 248.900  1.00 10.80           C  
ATOM    798  OG1 THR A 133     201.592 204.664 249.766  1.00 10.80           O  
ATOM    799  CG2 THR A 133     202.773 204.968 247.693  1.00 10.80           C  
ATOM    800  N   LEU A 134     204.139 201.451 248.018  1.00 10.90           N  
ATOM    801  CA  LEU A 134     205.087 200.756 247.153  1.00 10.90           C  
ATOM    802  C   LEU A 134     204.435 199.566 246.464  1.00 10.90           C  
ATOM    803  O   LEU A 134     204.696 199.306 245.285  1.00 10.90           O  
ATOM    804  CB  LEU A 134     206.308 200.310 247.955  1.00 10.90           C  
ATOM    805  CG  LEU A 134     207.219 201.430 248.459  1.00 10.90           C  
ATOM    806  CD1 LEU A 134     208.437 200.859 249.172  1.00 10.90           C  
ATOM    807  CD2 LEU A 134     207.638 202.338 247.314  1.00 10.90           C  
ATOM    808  N   ILE A 135     203.581 198.832 247.180  1.00 11.70           N  
ATOM    809  CA  ILE A 135     202.883 197.705 246.566  1.00 11.70           C  
ATOM    810  C   ILE A 135     201.950 198.191 245.464  1.00 11.70           C  
ATOM    811  O   ILE A 135     201.855 197.576 244.395  1.00 11.70           O  
ATOM    812  CB  ILE A 135     202.131 196.894 247.637  1.00 11.70           C  
ATOM    813  CG1 ILE A 135     203.126 196.171 248.545  1.00 11.70           C  
ATOM    814  CG2 ILE A 135     201.195 195.893 246.992  1.00 11.70           C  
ATOM    815  CD1 ILE A 135     202.472 195.346 249.623  1.00 11.70           C  
ATOM    816  N   PHE A 136     201.246 199.300 245.703  1.00 15.64           N  
ATOM    817  CA  PHE A 136     200.359 199.845 244.680  1.00 15.64           C  
ATOM    818  C   PHE A 136     201.139 200.301 243.453  1.00 15.64           C  
ATOM    819  O   PHE A 136     200.709 200.067 242.317  1.00 15.64           O  
ATOM    820  CB  PHE A 136     199.536 200.999 245.251  1.00 15.64           C  
ATOM    821  CG  PHE A 136     198.375 200.558 246.094  1.00 15.64           C  
ATOM    822  CD1 PHE A 136     197.886 199.266 246.002  1.00 15.64           C  
ATOM    823  CD2 PHE A 136     197.771 201.438 246.974  1.00 15.64           C  
ATOM    824  CE1 PHE A 136     196.819 198.861 246.775  1.00 15.64           C  
ATOM    825  CE2 PHE A 136     196.703 201.040 247.750  1.00 15.64           C  
ATOM    826  CZ  PHE A 136     196.227 199.749 247.650  1.00 15.64           C  
ATOM    827  N   LEU A 137     202.287 200.953 243.657  1.00 14.58           N  
ATOM    828  CA  LEU A 137     203.111 201.367 242.524  1.00 14.58           C  
ATOM    829  C   LEU A 137     203.646 200.162 241.759  1.00 14.58           C  
ATOM    830  O   LEU A 137     203.702 200.175 240.522  1.00 14.58           O  
ATOM    831  CB  LEU A 137     204.260 202.253 243.001  1.00 14.58           C  
ATOM    832  CG  LEU A 137     203.894 203.698 243.346  1.00 14.58           C  
ATOM    833  CD1 LEU A 137     205.114 204.471 243.821  1.00 14.58           C  
ATOM    834  CD2 LEU A 137     203.260 204.387 242.149  1.00 14.58           C  
ATOM    835  N   ALA A 138     204.053 199.113 242.479  1.00 13.81           N  
ATOM    836  CA  ALA A 138     204.515 197.897 241.821  1.00 13.81           C  
ATOM    837  C   ALA A 138     203.404 197.265 240.996  1.00 13.81           C  
ATOM    838  O   ALA A 138     203.636 196.823 239.867  1.00 13.81           O  
ATOM    839  CB  ALA A 138     205.043 196.906 242.857  1.00 13.81           C  
ATOM    840  N   CYS A 139     202.188 197.216 241.542  1.00 18.87           N  
ATOM    841  CA  CYS A 139     201.063 196.678 240.784  1.00 18.87           C  
ATOM    842  C   CYS A 139     200.776 197.525 239.552  1.00 18.87           C  
ATOM    843  O   CYS A 139     200.479 196.992 238.477  1.00 18.87           O  
ATOM    844  CB  CYS A 139     199.826 196.584 241.675  1.00 18.87           C  
ATOM    845  SG  CYS A 139     199.960 195.371 243.005  1.00 18.87           S  
ATOM    846  N   SER A 140     200.860 198.850 239.691  1.00 22.56           N  
ATOM    847  CA  SER A 140     200.598 199.735 238.559  1.00 22.56           C  
ATOM    848  C   SER A 140     201.628 199.551 237.451  1.00 22.56           C  
ATOM    849  O   SER A 140     201.277 199.539 236.266  1.00 22.56           O  
ATOM    850  CB  SER A 140     200.572 201.189 239.028  1.00 22.56           C  
ATOM    851  OG  SER A 140     199.589 201.387 240.028  1.00 22.56           O  
ATOM    852  N   ASN A 141     202.902 199.405 237.812  1.00 24.34           N  
ATOM    853  CA  ASN A 141     203.980 199.343 236.833  1.00 24.34           C  
ATOM    854  C   ASN A 141     204.423 197.920 236.511  1.00 24.34           C  
ATOM    855  O   ASN A 141     205.430 197.741 235.819  1.00 24.34           O  
ATOM    856  CB  ASN A 141     205.177 200.163 237.316  1.00 24.34           C  
ATOM    857  CG  ASN A 141     204.946 201.655 237.196  1.00 24.34           C  
ATOM    858  OD1 ASN A 141     203.808 202.110 237.078  1.00 24.34           O  
ATOM    859  ND2 ASN A 141     206.027 202.425 237.218  1.00 24.34           N  
ATOM    860  N   PHE A 142     203.702 196.909 237.002  1.00 26.38           N  
ATOM    861  CA  PHE A 142     204.033 195.524 236.679  1.00 26.38           C  
ATOM    862  C   PHE A 142     204.041 195.289 235.173  1.00 26.38           C  
ATOM    863  O   PHE A 142     205.078 194.949 234.594  1.00 26.38           O  
ATOM    864  CB  PHE A 142     203.038 194.588 237.367  1.00 26.38           C  
ATOM    865  CG  PHE A 142     203.455 193.143 237.380  1.00 26.38           C  
ATOM    866  CD1 PHE A 142     204.724 192.757 236.979  1.00 26.38           C  
ATOM    867  CD2 PHE A 142     202.566 192.168 237.797  1.00 26.38           C  
ATOM    868  CE1 PHE A 142     205.092 191.426 236.995  1.00 26.38           C  
ATOM    869  CE2 PHE A 142     202.929 190.839 237.815  1.00 26.38           C  
ATOM    870  CZ  PHE A 142     204.194 190.466 237.414  1.00 26.38           C  
ATOM    871  N   TRP A 143     202.889 195.464 234.521  1.00 29.05           N  
ATOM    872  CA  TRP A 143     202.809 195.198 233.088  1.00 29.05           C  
ATOM    873  C   TRP A 143     203.706 196.133 232.287  1.00 29.05           C  
ATOM    874  O   TRP A 143     204.196 195.752 231.218  1.00 29.05           O  
ATOM    875  CB  TRP A 143     201.361 195.302 232.604  1.00 29.05           C  
ATOM    876  CG  TRP A 143     200.778 196.681 232.680  1.00 29.05           C  
ATOM    877  CD1 TRP A 143     200.987 197.609 233.657  1.00 29.05           C  
ATOM    878  CD2 TRP A 143     199.897 197.292 231.730  1.00 29.05           C  
ATOM    879  NE1 TRP A 143     200.286 198.756 233.379  1.00 29.05           N  
ATOM    880  CE2 TRP A 143     199.610 198.588 232.200  1.00 29.05           C  
ATOM    881  CE3 TRP A 143     199.321 196.867 230.529  1.00 29.05           C  
ATOM    882  CZ2 TRP A 143     198.774 199.462 231.513  1.00 29.05           C  
ATOM    883  CZ3 TRP A 143     198.492 197.736 229.849  1.00 29.05           C  
ATOM    884  CH2 TRP A 143     198.226 199.018 230.342  1.00 29.05           C  
ATOM    885  N   PHE A 144     203.931 197.353 232.779  1.00 30.00           N  
ATOM    886  CA  PHE A 144     204.840 198.267 232.095  1.00 30.00           C  
ATOM    887  C   PHE A 144     206.278 197.768 232.157  1.00 30.00           C  
ATOM    888  O   PHE A 144     207.045 197.954 231.205  1.00 30.00           O  
ATOM    889  CB  PHE A 144     204.730 199.668 232.697  1.00 30.00           C  
ATOM    890  CG  PHE A 144     203.867 200.606 231.902  1.00 30.00           C  
ATOM    891  CD1 PHE A 144     202.495 200.438 231.863  1.00 30.00           C  
ATOM    892  CD2 PHE A 144     204.428 201.662 231.204  1.00 30.00           C  
ATOM    893  CE1 PHE A 144     201.698 201.299 231.137  1.00 30.00           C  
ATOM    894  CE2 PHE A 144     203.635 202.527 230.476  1.00 30.00           C  
ATOM    895  CZ  PHE A 144     202.268 202.344 230.443  1.00 30.00           C  
ATOM    896  N   LYS A 145     206.665 197.135 233.264  1.00 26.90           N  
ATOM    897  CA  LYS A 145     208.033 196.672 233.447  1.00 26.90           C  
ATOM    898  C   LYS A 145     208.212 195.181 233.187  1.00 26.90           C  
ATOM    899  O   LYS A 145     209.353 194.731 233.042  1.00 26.90           O  
ATOM    900  CB  LYS A 145     208.520 196.999 234.865  1.00 26.90           C  
ATOM    901  CG  LYS A 145     208.609 198.487 235.166  1.00 26.90           C  
ATOM    902  CD  LYS A 145     209.552 199.192 234.205  1.00 26.90           C  
ATOM    903  CE  LYS A 145     209.625 200.682 234.497  1.00 26.90           C  
ATOM    904  NZ  LYS A 145     208.302 201.351 234.360  1.00 26.90           N  
ATOM    905  N   PHE A 146     207.132 194.411 233.131  1.00 29.16           N  
ATOM    906  CA  PHE A 146     207.237 192.993 232.816  1.00 29.16           C  
ATOM    907  C   PHE A 146     207.687 192.838 231.369  1.00 29.16           C  
ATOM    908  O   PHE A 146     207.014 193.352 230.464  1.00 29.16           O  
ATOM    909  CB  PHE A 146     205.900 192.293 233.042  1.00 29.16           C  
ATOM    910  CG  PHE A 146     205.987 190.794 233.037  1.00 29.16           C  
ATOM    911  CD1 PHE A 146     206.554 190.118 234.104  1.00 29.16           C  
ATOM    912  CD2 PHE A 146     205.483 190.061 231.977  1.00 29.16           C  
ATOM    913  CE1 PHE A 146     206.629 188.738 234.109  1.00 29.16           C  
ATOM    914  CE2 PHE A 146     205.553 188.680 231.975  1.00 29.16           C  
ATOM    915  CZ  PHE A 146     206.127 188.017 233.043  1.00 29.16           C  
ATOM    916  N   PRO A 147     208.795 192.141 231.103  1.00 31.67           N  
ATOM    917  CA  PRO A 147     209.397 192.210 229.758  1.00 31.67           C  
ATOM    918  C   PRO A 147     208.512 191.673 228.646  1.00 31.67           C  
ATOM    919  O   PRO A 147     208.406 192.310 227.590  1.00 31.67           O  
ATOM    920  CB  PRO A 147     210.681 191.384 229.916  1.00 31.67           C  
ATOM    921  CG  PRO A 147     210.401 190.463 231.051  1.00 31.67           C  
ATOM    922  CD  PRO A 147     209.535 191.237 231.998  1.00 31.67           C  
ATOM    923  N   ARG A 148     207.872 190.518 228.849  1.00 34.36           N  
ATOM    924  CA  ARG A 148     207.073 189.923 227.781  1.00 34.36           C  
ATOM    925  C   ARG A 148     205.906 190.823 227.392  1.00 34.36           C  
ATOM    926  O   ARG A 148     205.626 191.010 226.203  1.00 34.36           O  
ATOM    927  CB  ARG A 148     206.578 188.540 228.205  1.00 34.36           C  
ATOM    928  CG  ARG A 148     205.723 187.842 227.161  1.00 34.36           C  
ATOM    929  CD  ARG A 148     205.636 186.346 227.422  1.00 34.36           C  
ATOM    930  NE  ARG A 148     205.152 186.042 228.764  1.00 34.36           N  
ATOM    931  CZ  ARG A 148     204.992 184.815 229.240  1.00 34.36           C  
ATOM    932  NH1 ARG A 148     205.269 183.748 228.508  1.00 34.36           N  
ATOM    933  NH2 ARG A 148     204.542 184.654 230.481  1.00 34.36           N  
ATOM    934  N   THR A 149     205.211 191.388 228.380  1.00 34.10           N  
ATOM    935  CA  THR A 149     204.114 192.299 228.078  1.00 34.10           C  
ATOM    936  C   THR A 149     204.611 193.672 227.648  1.00 34.10           C  
ATOM    937  O   THR A 149     203.959 194.334 226.831  1.00 34.10           O  
ATOM    938  CB  THR A 149     203.193 192.438 229.288  1.00 34.10           C  
ATOM    939  OG1 THR A 149     203.950 192.901 230.413  1.00 34.10           O  
ATOM    940  CG2 THR A 149     202.565 191.098 229.625  1.00 34.10           C  
ATOM    941  N   SER A 150     205.750 194.118 228.184  1.00 34.87           N  
ATOM    942  CA  SER A 150     206.286 195.414 227.784  1.00 34.87           C  
ATOM    943  C   SER A 150     206.690 195.418 226.319  1.00 34.87           C  
ATOM    944  O   SER A 150     206.537 196.438 225.641  1.00 34.87           O  
ATOM    945  CB  SER A 150     207.478 195.799 228.657  1.00 34.87           C  
ATOM    946  OG  SER A 150     208.604 194.994 228.362  1.00 34.87           O  
ATOM    947  N   SER A 151     207.221 194.301 225.818  1.00 39.64           N  
ATOM    948  CA  SER A 151     207.573 194.221 224.403  1.00 39.64           C  
ATOM    949  C   SER A 151     206.342 194.399 223.523  1.00 39.64           C  
ATOM    950  O   SER A 151     206.361 195.166 222.552  1.00 39.64           O  
ATOM    951  CB  SER A 151     208.258 192.888 224.108  1.00 39.64           C  
ATOM    952  OG  SER A 151     207.401 191.801 224.410  1.00 39.64           O  
ATOM    953  N   LYS A 152     205.255 193.697 223.852  1.00 39.83           N  
ATOM    954  CA  LYS A 152     204.023 193.846 223.086  1.00 39.83           C  
ATOM    955  C   LYS A 152     203.491 195.270 223.174  1.00 39.83           C  
ATOM    956  O   LYS A 152     203.064 195.843 222.165  1.00 39.83           O  
ATOM    957  CB  LYS A 152     202.973 192.850 223.576  1.00 39.83           C  
ATOM    958  CG  LYS A 152     203.337 191.397 223.332  1.00 39.83           C  
ATOM    959  CD  LYS A 152     202.179 190.477 223.674  1.00 39.83           C  
ATOM    960  CE  LYS A 152     202.509 189.031 223.343  1.00 39.83           C  
ATOM    961  NZ  LYS A 152     201.350 188.129 223.579  1.00 39.83           N  
ATOM    962  N   LEU A 153     203.520 195.862 224.372  1.00 41.36           N  
ATOM    963  CA  LEU A 153     203.014 197.223 224.534  1.00 41.36           C  
ATOM    964  C   LEU A 153     203.830 198.222 223.724  1.00 41.36           C  
ATOM    965  O   LEU A 153     203.266 199.104 223.063  1.00 41.36           O  
ATOM    966  CB  LEU A 153     203.010 197.611 226.013  1.00 41.36           C  
ATOM    967  CG  LEU A 153     202.010 196.884 226.914  1.00 41.36           C  
ATOM    968  CD1 LEU A 153     202.128 197.379 228.345  1.00 41.36           C  
ATOM    969  CD2 LEU A 153     200.590 197.059 226.401  1.00 41.36           C  
ATOM    970  N   GLU A 154     205.160 198.107 223.763  1.00 45.19           N  
ATOM    971  CA  GLU A 154     205.996 199.055 223.037  1.00 45.19           C  
ATOM    972  C   GLU A 154     205.853 198.873 221.532  1.00 45.19           C  
ATOM    973  O   GLU A 154     205.811 199.859 220.788  1.00 45.19           O  
ATOM    974  CB  GLU A 154     207.458 198.932 223.477  1.00 45.19           C  
ATOM    975  CG  GLU A 154     208.135 197.616 223.145  1.00 45.19           C  
ATOM    976  CD  GLU A 154     209.501 197.489 223.787  1.00 45.19           C  
ATOM    977  OE1 GLU A 154     209.921 198.437 224.483  1.00 45.19           O  
ATOM    978  OE2 GLU A 154     210.154 196.440 223.598  1.00 45.19           O  
ATOM    979  N   HIS A 155     205.755 197.626 221.061  1.00 48.69           N  
ATOM    980  CA  HIS A 155     205.524 197.405 219.638  1.00 48.69           C  
ATOM    981  C   HIS A 155     204.187 197.995 219.206  1.00 48.69           C  
ATOM    982  O   HIS A 155     204.095 198.645 218.156  1.00 48.69           O  
ATOM    983  CB  HIS A 155     205.585 195.910 219.325  1.00 48.69           C  
ATOM    984  CG  HIS A 155     205.539 195.596 217.862  1.00 48.69           C  
ATOM    985  ND1 HIS A 155     205.136 194.370 217.378  1.00 48.69           N  
ATOM    986  CD2 HIS A 155     205.850 196.345 216.778  1.00 48.69           C  
ATOM    987  CE1 HIS A 155     205.197 194.380 216.058  1.00 48.69           C  
ATOM    988  NE2 HIS A 155     205.628 195.566 215.669  1.00 48.69           N  
ATOM    989  N   PHE A 156     203.145 197.794 220.017  1.00 50.87           N  
ATOM    990  CA  PHE A 156     201.826 198.323 219.687  1.00 50.87           C  
ATOM    991  C   PHE A 156     201.839 199.845 219.632  1.00 50.87           C  
ATOM    992  O   PHE A 156     201.313 200.445 218.687  1.00 50.87           O  
ATOM    993  CB  PHE A 156     200.799 197.825 220.704  1.00 50.87           C  
ATOM    994  CG  PHE A 156     199.464 198.505 220.604  1.00 50.87           C  
ATOM    995  CD1 PHE A 156     199.100 199.482 221.515  1.00 50.87           C  
ATOM    996  CD2 PHE A 156     198.573 198.169 219.597  1.00 50.87           C  
ATOM    997  CE1 PHE A 156     197.873 200.112 221.426  1.00 50.87           C  
ATOM    998  CE2 PHE A 156     197.344 198.795 219.502  1.00 50.87           C  
ATOM    999  CZ  PHE A 156     196.993 199.768 220.418  1.00 50.87           C  
ATOM   1000  N   VAL A 157     202.443 200.494 220.631  1.00 51.81           N  
ATOM   1001  CA  VAL A 157     202.442 201.955 220.643  1.00 51.81           C  
ATOM   1002  C   VAL A 157     203.299 202.502 219.505  1.00 51.81           C  
ATOM   1003  O   VAL A 157     202.951 203.516 218.886  1.00 51.81           O  
ATOM   1004  CB  VAL A 157     202.883 202.498 222.017  1.00 51.81           C  
ATOM   1005  CG1 VAL A 157     204.314 202.118 222.337  1.00 51.81           C  
ATOM   1006  CG2 VAL A 157     202.716 204.006 222.065  1.00 51.81           C  
ATOM   1007  N   SER A 158     204.412 201.833 219.188  1.00 55.42           N  
ATOM   1008  CA  SER A 158     205.260 202.287 218.091  1.00 55.42           C  
ATOM   1009  C   SER A 158     204.528 202.204 216.757  1.00 55.42           C  
ATOM   1010  O   SER A 158     204.521 203.169 215.982  1.00 55.42           O  
ATOM   1011  CB  SER A 158     206.551 201.468 218.052  1.00 55.42           C  
ATOM   1012  OG  SER A 158     206.278 200.091 217.863  1.00 55.42           O  
ATOM   1013  N   ILE A 159     203.900 201.060 216.470  1.00 58.04           N  
ATOM   1014  CA  ILE A 159     203.190 200.939 215.201  1.00 58.04           C  
ATOM   1015  C   ILE A 159     201.986 201.873 215.165  1.00 58.04           C  
ATOM   1016  O   ILE A 159     201.651 202.418 214.107  1.00 58.04           O  
ATOM   1017  CB  ILE A 159     202.782 199.480 214.927  1.00 58.04           C  
ATOM   1018  CG1 ILE A 159     201.798 198.985 215.983  1.00 58.04           C  
ATOM   1019  CG2 ILE A 159     204.011 198.584 214.865  1.00 58.04           C  
ATOM   1020  CD1 ILE A 159     201.125 197.702 215.618  1.00 58.04           C  
ATOM   1021  N   LEU A 160     201.321 202.084 216.305  1.00 58.86           N  
ATOM   1022  CA  LEU A 160     200.180 202.991 216.339  1.00 58.86           C  
ATOM   1023  C   LEU A 160     200.603 204.422 216.036  1.00 58.86           C  
ATOM   1024  O   LEU A 160     199.935 205.121 215.266  1.00 58.86           O  
ATOM   1025  CB  LEU A 160     199.494 202.912 217.701  1.00 58.86           C  
ATOM   1026  CG  LEU A 160     198.030 203.345 217.758  1.00 58.86           C  
ATOM   1027  CD1 LEU A 160     197.154 202.333 217.045  1.00 58.86           C  
ATOM   1028  CD2 LEU A 160     197.584 203.522 219.198  1.00 58.86           C  
ATOM   1029  N   LEU A 161     201.711 204.876 216.628  1.00 62.62           N  
ATOM   1030  CA  LEU A 161     202.183 206.226 216.343  1.00 62.62           C  
ATOM   1031  C   LEU A 161     202.664 206.345 214.902  1.00 62.62           C  
ATOM   1032  O   LEU A 161     202.435 207.372 214.253  1.00 62.62           O  
ATOM   1033  CB  LEU A 161     203.282 206.630 217.334  1.00 62.62           C  
ATOM   1034  CG  LEU A 161     204.725 206.131 217.201  1.00 62.62           C  
ATOM   1035  CD1 LEU A 161     205.570 207.087 216.364  1.00 62.62           C  
ATOM   1036  CD2 LEU A 161     205.346 205.928 218.575  1.00 62.62           C  
ATOM   1037  N   LYS A 162     203.322 205.304 214.379  1.00 68.21           N  
ATOM   1038  CA  LYS A 162     203.759 205.343 212.986  1.00 68.21           C  
ATOM   1039  C   LYS A 162     202.578 205.426 212.028  1.00 68.21           C  
ATOM   1040  O   LYS A 162     202.633 206.172 211.044  1.00 68.21           O  
ATOM   1041  CB  LYS A 162     204.619 204.121 212.658  1.00 68.21           C  
ATOM   1042  CG  LYS A 162     206.016 204.161 213.258  1.00 68.21           C  
ATOM   1043  CD  LYS A 162     206.997 203.343 212.429  1.00 68.21           C  
ATOM   1044  CE  LYS A 162     206.584 201.882 212.344  1.00 68.21           C  
ATOM   1045  NZ  LYS A 162     206.635 201.210 213.670  1.00 68.21           N  
ATOM   1046  N   CYS A 163     201.509 204.671 212.291  1.00 71.84           N  
ATOM   1047  CA  CYS A 163     200.317 204.767 211.457  1.00 71.84           C  
ATOM   1048  C   CYS A 163     199.610 206.102 211.641  1.00 71.84           C  
ATOM   1049  O   CYS A 163     198.967 206.595 210.708  1.00 71.84           O  
ATOM   1050  CB  CYS A 163     199.363 203.615 211.765  1.00 71.84           C  
ATOM   1051  SG  CYS A 163     200.014 201.983 211.348  1.00 71.84           S  
ATOM   1052  N   PHE A 164     199.706 206.695 212.834  1.00 69.98           N  
ATOM   1053  CA  PHE A 164     199.047 207.973 213.081  1.00 69.98           C  
ATOM   1054  C   PHE A 164     199.647 209.086 212.229  1.00 69.98           C  
ATOM   1055  O   PHE A 164     198.915 209.923 211.689  1.00 69.98           O  
ATOM   1056  CB  PHE A 164     199.131 208.328 214.565  1.00 69.98           C  
ATOM   1057  CG  PHE A 164     198.300 209.517 214.953  1.00 69.98           C  
ATOM   1058  CD1 PHE A 164     198.862 210.782 215.022  1.00 69.98           C  
ATOM   1059  CD2 PHE A 164     196.955 209.370 215.249  1.00 69.98           C  
ATOM   1060  CE1 PHE A 164     198.096 211.877 215.380  1.00 69.98           C  
ATOM   1061  CE2 PHE A 164     196.185 210.460 215.608  1.00 69.98           C  
ATOM   1062  CZ  PHE A 164     196.757 211.715 215.673  1.00 69.98           C  
ATOM   1063  N   ASP A 165     200.972 209.115 212.095  1.00 75.23           N  
ATOM   1064  CA  ASP A 165     201.637 210.163 211.331  1.00 75.23           C  
ATOM   1065  C   ASP A 165     201.680 209.880 209.836  1.00 75.23           C  
ATOM   1066  O   ASP A 165     202.176 210.720 209.078  1.00 75.23           O  
ATOM   1067  CB  ASP A 165     203.067 210.381 211.850  1.00 75.23           C  
ATOM   1068  CG  ASP A 165     203.932 209.130 211.754  1.00 75.23           C  
ATOM   1069  OD1 ASP A 165     204.193 208.656 210.628  1.00 75.23           O  
ATOM   1070  OD2 ASP A 165     204.372 208.629 212.809  1.00 75.23           O  
ATOM   1071  N   SER A 166     201.186 208.730 209.400  1.00 79.42           N  
ATOM   1072  CA  SER A 166     201.267 208.368 207.990  1.00 79.42           C  
ATOM   1073  C   SER A 166     200.368 209.274 207.156  1.00 79.42           C  
ATOM   1074  O   SER A 166     199.188 209.442 207.486  1.00 79.42           O  
ATOM   1075  CB  SER A 166     200.868 206.908 207.795  1.00 79.42           C  
ATOM   1076  OG  SER A 166     200.920 206.544 206.428  1.00 79.42           O  
ATOM   1077  N   PRO A 167     200.882 209.879 206.080  1.00 76.76           N  
ATOM   1078  CA  PRO A 167     200.006 210.647 205.181  1.00 76.76           C  
ATOM   1079  C   PRO A 167     198.958 209.792 204.493  1.00 76.76           C  
ATOM   1080  O   PRO A 167     197.987 210.341 203.954  1.00 76.76           O  
ATOM   1081  CB  PRO A 167     200.985 211.257 204.169  1.00 76.76           C  
ATOM   1082  CG  PRO A 167     202.171 210.349 204.201  1.00 76.76           C  
ATOM   1083  CD  PRO A 167     202.280 209.869 205.619  1.00 76.76           C  
ATOM   1084  N   TRP A 168     199.136 208.469 204.485  1.00 73.49           N  
ATOM   1085  CA  TRP A 168     198.124 207.575 203.937  1.00 73.49           C  
ATOM   1086  C   TRP A 168     196.794 207.755 204.657  1.00 73.49           C  
ATOM   1087  O   TRP A 168     195.731 207.796 204.028  1.00 73.49           O  
ATOM   1088  CB  TRP A 168     198.604 206.126 204.045  1.00 73.49           C  
ATOM   1089  CG  TRP A 168     197.808 205.156 203.233  1.00 73.49           C  
ATOM   1090  CD1 TRP A 168     198.150 204.634 202.023  1.00 73.49           C  
ATOM   1091  CD2 TRP A 168     196.535 204.590 203.570  1.00 73.49           C  
ATOM   1092  NE1 TRP A 168     197.176 203.772 201.587  1.00 73.49           N  
ATOM   1093  CE2 TRP A 168     196.170 203.732 202.516  1.00 73.49           C  
ATOM   1094  CE3 TRP A 168     195.671 204.724 204.661  1.00 73.49           C  
ATOM   1095  CZ2 TRP A 168     194.978 203.014 202.519  1.00 73.49           C  
ATOM   1096  CZ3 TRP A 168     194.491 204.012 204.662  1.00 73.49           C  
ATOM   1097  CH2 TRP A 168     194.155 203.166 203.600  1.00 73.49           C  
ATOM   1098  N   THR A 169     196.837 207.853 205.988  1.00 77.09           N  
ATOM   1099  CA  THR A 169     195.616 208.075 206.756  1.00 77.09           C  
ATOM   1100  C   THR A 169     194.985 209.418 206.412  1.00 77.09           C  
ATOM   1101  O   THR A 169     193.756 209.534 206.339  1.00 77.09           O  
ATOM   1102  CB  THR A 169     195.912 207.991 208.253  1.00 77.09           C  
ATOM   1103  OG1 THR A 169     196.904 208.965 208.602  1.00 77.09           O  
ATOM   1104  CG2 THR A 169     196.421 206.608 208.616  1.00 77.09           C  
ATOM   1105  N   THR A 170     195.810 210.448 206.207  1.00 80.80           N  
ATOM   1106  CA  THR A 170     195.284 211.753 205.816  1.00 80.80           C  
ATOM   1107  C   THR A 170     194.566 211.670 204.475  1.00 80.80           C  
ATOM   1108  O   THR A 170     193.472 212.221 204.306  1.00 80.80           O  
ATOM   1109  CB  THR A 170     196.414 212.781 205.757  1.00 80.80           C  
ATOM   1110  OG1 THR A 170     197.311 212.450 204.690  1.00 80.80           O  
ATOM   1111  CG2 THR A 170     197.184 212.800 207.069  1.00 80.80           C  
ATOM   1112  N   ARG A 171     195.166 210.972 203.508  1.00 81.10           N  
ATOM   1113  CA  ARG A 171     194.514 210.805 202.213  1.00 81.10           C  
ATOM   1114  C   ARG A 171     193.221 210.008 202.344  1.00 81.10           C  
ATOM   1115  O   ARG A 171     192.216 210.335 201.702  1.00 81.10           O  
ATOM   1116  CB  ARG A 171     195.463 210.129 201.225  1.00 81.10           C  
ATOM   1117  CG  ARG A 171     196.688 210.956 200.878  1.00 81.10           C  
ATOM   1118  CD  ARG A 171     197.168 210.647 199.472  1.00 81.10           C  
ATOM   1119  NE  ARG A 171     196.134 210.933 198.484  1.00 81.10           N  
ATOM   1120  CZ  ARG A 171     196.283 210.783 197.175  1.00 81.10           C  
ATOM   1121  NH1 ARG A 171     197.420 210.351 196.653  1.00 81.10           N  
ATOM   1122  NH2 ARG A 171     195.265 211.070 196.369  1.00 81.10           N  
ATOM   1123  N   ALA A 172     193.229 208.960 203.170  1.00 81.38           N  
ATOM   1124  CA  ALA A 172     192.033 208.143 203.342  1.00 81.38           C  
ATOM   1125  C   ALA A 172     190.898 208.945 203.964  1.00 81.38           C  
ATOM   1126  O   ALA A 172     189.738 208.809 203.558  1.00 81.38           O  
ATOM   1127  CB  ALA A 172     192.351 206.914 204.192  1.00 81.38           C  
ATOM   1128  N   LEU A 173     191.209 209.784 204.956  1.00 84.14           N  
ATOM   1129  CA  LEU A 173     190.163 210.597 205.569  1.00 84.14           C  
ATOM   1130  C   LEU A 173     189.713 211.721 204.644  1.00 84.14           C  
ATOM   1131  O   LEU A 173     188.550 212.136 204.699  1.00 84.14           O  
ATOM   1132  CB  LEU A 173     190.631 211.152 206.918  1.00 84.14           C  
ATOM   1133  CG  LEU A 173     191.836 212.092 207.018  1.00 84.14           C  
ATOM   1134  CD1 LEU A 173     191.435 213.552 206.847  1.00 84.14           C  
ATOM   1135  CD2 LEU A 173     192.560 211.887 208.341  1.00 84.14           C  
ATOM   1136  N   SER A 174     190.609 212.228 203.791  1.00 89.11           N  
ATOM   1137  CA  SER A 174     190.202 213.228 202.811  1.00 89.11           C  
ATOM   1138  C   SER A 174     189.372 212.624 201.687  1.00 89.11           C  
ATOM   1139  O   SER A 174     188.631 213.353 201.020  1.00 89.11           O  
ATOM   1140  CB  SER A 174     191.428 213.934 202.230  1.00 89.11           C  
ATOM   1141  OG  SER A 174     192.236 213.034 201.492  1.00 89.11           O  
ATOM   1142  N   GLU A 175     189.485 211.313 201.459  1.00 92.30           N  
ATOM   1143  CA  GLU A 175     188.652 210.655 200.459  1.00 92.30           C  
ATOM   1144  C   GLU A 175     187.173 210.689 200.823  1.00 92.30           C  
ATOM   1145  O   GLU A 175     186.329 210.666 199.920  1.00 92.30           O  
ATOM   1146  CB  GLU A 175     189.102 209.206 200.266  1.00 92.30           C  
ATOM   1147  CG  GLU A 175     190.339 209.041 199.399  1.00 92.30           C  
ATOM   1148  CD  GLU A 175     190.047 209.234 197.924  1.00 92.30           C  
ATOM   1149  OE1 GLU A 175     188.855 209.249 197.549  1.00 92.30           O  
ATOM   1150  OE2 GLU A 175     191.009 209.367 197.140  1.00 92.30           O  
ATOM   1151  N   THR A 176     186.850 210.741 202.114  1.00 92.59           N  
ATOM   1152  CA  THR A 176     185.469 210.780 202.596  1.00 92.59           C  
ATOM   1153  C   THR A 176     184.647 209.611 202.058  1.00 92.59           C  
ATOM   1154  O   THR A 176     185.167 208.514 201.860  1.00 92.59           O  
ATOM   1155  CB  THR A 176     184.770 212.104 202.217  1.00 92.59           C  
ATOM   1156  OG1 THR A 176     185.472 213.204 202.809  1.00 92.59           O  
ATOM   1157  CG2 THR A 176     183.329 212.106 202.704  1.00 92.59           C  
ATOM   1158  N   GLY A 230     196.288 214.775 193.606  1.00 74.30           N  
ATOM   1159  CA  GLY A 230     196.208 213.558 194.391  1.00 74.30           C  
ATOM   1160  C   GLY A 230     197.336 212.586 194.110  1.00 74.30           C  
ATOM   1161  O   GLY A 230     197.170 211.373 194.242  1.00 74.30           O  
ATOM   1162  N   VAL A 231     198.489 213.122 193.716  1.00 79.19           N  
ATOM   1163  CA  VAL A 231     199.661 212.316 193.402  1.00 79.19           C  
ATOM   1164  C   VAL A 231     200.798 212.707 194.337  1.00 79.19           C  
ATOM   1165  O   VAL A 231     201.167 213.881 194.445  1.00 79.19           O  
ATOM   1166  CB  VAL A 231     200.083 212.465 191.921  1.00 79.19           C  
ATOM   1167  CG1 VAL A 231     200.085 213.930 191.504  1.00 79.19           C  
ATOM   1168  CG2 VAL A 231     201.448 211.836 191.689  1.00 79.19           C  
ATOM   1169  N   LEU A 232     201.346 211.707 195.027  1.00 81.86           N  
ATOM   1170  CA  LEU A 232     202.459 211.925 195.943  1.00 81.86           C  
ATOM   1171  C   LEU A 232     203.652 211.064 195.548  1.00 81.86           C  
ATOM   1172  O   LEU A 232     203.637 210.416 194.497  1.00 81.86           O  
ATOM   1173  CB  LEU A 232     202.033 211.632 197.383  1.00 81.86           C  
ATOM   1174  CG  LEU A 232     201.012 212.607 197.974  1.00 81.86           C  
ATOM   1175  CD1 LEU A 232     200.545 212.145 199.345  1.00 81.86           C  
ATOM   1176  CD2 LEU A 232     201.599 214.007 198.051  1.00 81.86           C  
ATOM   1177  N   ASP A 233     204.689 211.057 196.381  1.00 86.90           N  
ATOM   1178  CA  ASP A 233     205.898 210.310 196.070  1.00 86.90           C  
ATOM   1179  C   ASP A 233     205.631 208.809 196.102  1.00 86.90           C  
ATOM   1180  O   ASP A 233     204.797 208.317 196.867  1.00 86.90           O  
ATOM   1181  CB  ASP A 233     207.012 210.666 197.056  1.00 86.90           C  
ATOM   1182  CG  ASP A 233     208.394 210.326 196.527  1.00 86.90           C  
ATOM   1183  OD1 ASP A 233     208.517 209.371 195.731  1.00 86.90           O  
ATOM   1184  OD2 ASP A 233     209.362 211.017 196.910  1.00 86.90           O  
ATOM   1185  N   LYS A 234     206.353 208.080 195.245  1.00 84.10           N  
ATOM   1186  CA  LYS A 234     206.229 206.626 195.218  1.00 84.10           C  
ATOM   1187  C   LYS A 234     206.688 206.008 196.533  1.00 84.10           C  
ATOM   1188  O   LYS A 234     206.110 205.016 196.998  1.00 84.10           O  
ATOM   1189  CB  LYS A 234     207.027 206.054 194.046  1.00 84.10           C  
ATOM   1190  CG  LYS A 234     207.167 204.538 194.063  1.00 84.10           C  
ATOM   1191  CD  LYS A 234     205.816 203.848 193.972  1.00 84.10           C  
ATOM   1192  CE  LYS A 234     205.218 203.992 192.586  1.00 84.10           C  
ATOM   1193  NZ  LYS A 234     206.087 203.362 191.557  1.00 84.10           N  
ATOM   1194  N   LYS A 235     207.731 206.577 197.145  1.00 86.33           N  
ATOM   1195  CA  LYS A 235     208.215 206.046 198.415  1.00 86.33           C  
ATOM   1196  C   LYS A 235     207.138 206.108 199.489  1.00 86.33           C  
ATOM   1197  O   LYS A 235     207.111 205.261 200.386  1.00 86.33           O  
ATOM   1198  CB  LYS A 235     209.467 206.800 198.866  1.00 86.33           C  
ATOM   1199  CG  LYS A 235     209.234 208.254 199.247  1.00 86.33           C  
ATOM   1200  CD  LYS A 235     210.501 208.888 199.799  1.00 86.33           C  
ATOM   1201  CE  LYS A 235     210.231 210.278 200.354  1.00 86.33           C  
ATOM   1202  NZ  LYS A 235     209.694 211.199 199.316  1.00 86.33           N  
ATOM   1203  N   GLU A 236     206.233 207.086 199.404  1.00 86.80           N  
ATOM   1204  CA  GLU A 236     205.125 207.155 200.351  1.00 86.80           C  
ATOM   1205  C   GLU A 236     204.199 205.953 200.199  1.00 86.80           C  
ATOM   1206  O   GLU A 236     203.798 205.336 201.192  1.00 86.80           O  
ATOM   1207  CB  GLU A 236     204.357 208.462 200.160  1.00 86.80           C  
ATOM   1208  CG  GLU A 236     205.244 209.695 200.175  1.00 86.80           C  
ATOM   1209  CD  GLU A 236     204.452 210.982 200.088  1.00 86.80           C  
ATOM   1210  OE1 GLU A 236     203.300 211.004 200.566  1.00 86.80           O  
ATOM   1211  OE2 GLU A 236     204.981 211.970 199.537  1.00 86.80           O  
ATOM   1212  N   GLY A 237     203.856 205.598 198.960  1.00 83.81           N  
ATOM   1213  CA  GLY A 237     203.047 204.410 198.746  1.00 83.81           C  
ATOM   1214  C   GLY A 237     203.759 203.139 199.167  1.00 83.81           C  
ATOM   1215  O   GLY A 237     203.145 202.224 199.724  1.00 83.81           O  
ATOM   1216  N   GLU A 238     205.067 203.066 198.910  1.00 80.23           N  
ATOM   1217  CA  GLU A 238     205.828 201.885 199.307  1.00 80.23           C  
ATOM   1218  C   GLU A 238     205.864 201.730 200.823  1.00 80.23           C  
ATOM   1219  O   GLU A 238     205.675 200.625 201.346  1.00 80.23           O  
ATOM   1220  CB  GLU A 238     207.244 201.956 198.735  1.00 80.23           C  
ATOM   1221  CG  GLU A 238     207.299 201.820 197.221  1.00 80.23           C  
ATOM   1222  CD  GLU A 238     208.715 201.752 196.688  1.00 80.23           C  
ATOM   1223  OE1 GLU A 238     209.664 201.896 197.488  1.00 80.23           O  
ATOM   1224  OE2 GLU A 238     208.879 201.550 195.467  1.00 80.23           O  
ATOM   1225  N   GLN A 239     206.096 202.827 201.549  1.00 76.50           N  
ATOM   1226  CA  GLN A 239     206.098 202.742 203.005  1.00 76.50           C  
ATOM   1227  C   GLN A 239     204.699 202.489 203.549  1.00 76.50           C  
ATOM   1228  O   GLN A 239     204.554 201.851 204.594  1.00 76.50           O  
ATOM   1229  CB  GLN A 239     206.713 204.004 203.621  1.00 76.50           C  
ATOM   1230  CG  GLN A 239     205.982 205.307 203.341  1.00 76.50           C  
ATOM   1231  CD  GLN A 239     204.839 205.568 204.303  1.00 76.50           C  
ATOM   1232  OE1 GLN A 239     204.757 204.959 205.369  1.00 76.50           O  
ATOM   1233  NE2 GLN A 239     203.947 206.477 203.927  1.00 76.50           N  
ATOM   1234  N   ALA A 240     203.658 202.955 202.853  1.00 74.03           N  
ATOM   1235  CA  ALA A 240     202.298 202.610 203.254  1.00 74.03           C  
ATOM   1236  C   ALA A 240     202.042 201.114 203.108  1.00 74.03           C  
ATOM   1237  O   ALA A 240     201.425 200.491 203.981  1.00 74.03           O  
ATOM   1238  CB  ALA A 240     201.290 203.412 202.433  1.00 74.03           C  
ATOM   1239  N   LYS A 241     202.507 200.519 202.007  1.00 74.07           N  
ATOM   1240  CA  LYS A 241     202.359 199.076 201.834  1.00 74.07           C  
ATOM   1241  C   LYS A 241     203.161 198.312 202.882  1.00 74.07           C  
ATOM   1242  O   LYS A 241     202.704 197.286 203.401  1.00 74.07           O  
ATOM   1243  CB  LYS A 241     202.790 198.664 200.428  1.00 74.07           C  
ATOM   1244  CG  LYS A 241     202.377 197.250 200.056  1.00 74.07           C  
ATOM   1245  CD  LYS A 241     203.389 196.595 199.132  1.00 74.07           C  
ATOM   1246  CE  LYS A 241     204.717 196.381 199.840  1.00 74.07           C  
ATOM   1247  NZ  LYS A 241     205.699 195.665 198.980  1.00 74.07           N  
ATOM   1248  N   ALA A 242     204.367 198.794 203.195  1.00 70.22           N  
ATOM   1249  CA  ALA A 242     205.163 198.173 204.249  1.00 70.22           C  
ATOM   1250  C   ALA A 242     204.461 198.272 205.596  1.00 70.22           C  
ATOM   1251  O   ALA A 242     204.501 197.331 206.398  1.00 70.22           O  
ATOM   1252  CB  ALA A 242     206.546 198.820 204.312  1.00 70.22           C  
ATOM   1253  N   LEU A 243     203.820 199.412 205.865  1.00 66.59           N  
ATOM   1254  CA  LEU A 243     203.041 199.562 207.087  1.00 66.59           C  
ATOM   1255  C   LEU A 243     201.881 198.579 207.123  1.00 66.59           C  
ATOM   1256  O   LEU A 243     201.597 197.985 208.167  1.00 66.59           O  
ATOM   1257  CB  LEU A 243     202.534 200.998 207.213  1.00 66.59           C  
ATOM   1258  CG  LEU A 243     203.300 201.917 208.165  1.00 66.59           C  
ATOM   1259  CD1 LEU A 243     202.720 203.322 208.136  1.00 66.59           C  
ATOM   1260  CD2 LEU A 243     203.270 201.355 209.577  1.00 66.59           C  
ATOM   1261  N   PHE A 244     201.197 198.395 205.992  1.00 67.70           N  
ATOM   1262  CA  PHE A 244     200.129 197.400 205.933  1.00 67.70           C  
ATOM   1263  C   PHE A 244     200.657 196.007 206.246  1.00 67.70           C  
ATOM   1264  O   PHE A 244     200.053 195.262 207.029  1.00 67.70           O  
ATOM   1265  CB  PHE A 244     199.471 197.411 204.554  1.00 67.70           C  
ATOM   1266  CG  PHE A 244     198.623 198.613 204.296  1.00 67.70           C  
ATOM   1267  CD1 PHE A 244     197.813 199.128 205.290  1.00 67.70           C  
ATOM   1268  CD2 PHE A 244     198.636 199.230 203.057  1.00 67.70           C  
ATOM   1269  CE1 PHE A 244     197.031 200.233 205.055  1.00 67.70           C  
ATOM   1270  CE2 PHE A 244     197.856 200.337 202.817  1.00 67.70           C  
ATOM   1271  CZ  PHE A 244     197.054 200.838 203.819  1.00 67.70           C  
ATOM   1272  N   GLU A 245     201.788 195.639 205.641  1.00 65.66           N  
ATOM   1273  CA  GLU A 245     202.338 194.304 205.851  1.00 65.66           C  
ATOM   1274  C   GLU A 245     202.753 194.103 207.304  1.00 65.66           C  
ATOM   1275  O   GLU A 245     202.481 193.053 207.901  1.00 65.66           O  
ATOM   1276  CB  GLU A 245     203.518 194.065 204.911  1.00 65.66           C  
ATOM   1277  CG  GLU A 245     203.432 192.750 204.155  1.00 65.66           C  
ATOM   1278  CD  GLU A 245     203.284 191.556 205.077  1.00 65.66           C  
ATOM   1279  OE1 GLU A 245     203.995 191.500 206.103  1.00 65.66           O  
ATOM   1280  OE2 GLU A 245     202.457 190.670 204.775  1.00 65.66           O  
ATOM   1281  N   LYS A 246     203.408 195.104 207.897  1.00 63.98           N  
ATOM   1282  CA  LYS A 246     203.836 194.959 209.283  1.00 63.98           C  
ATOM   1283  C   LYS A 246     202.650 194.980 210.239  1.00 63.98           C  
ATOM   1284  O   LYS A 246     202.696 194.324 211.282  1.00 63.98           O  
ATOM   1285  CB  LYS A 246     204.854 196.040 209.655  1.00 63.98           C  
ATOM   1286  CG  LYS A 246     204.310 197.453 209.713  1.00 63.98           C  
ATOM   1287  CD  LYS A 246     205.323 198.403 210.331  1.00 63.98           C  
ATOM   1288  CE  LYS A 246     206.666 198.323 209.624  1.00 63.98           C  
ATOM   1289  NZ  LYS A 246     206.558 198.662 208.179  1.00 63.98           N  
ATOM   1290  N   VAL A 247     201.577 195.700 209.900  1.00 59.98           N  
ATOM   1291  CA  VAL A 247     200.363 195.644 210.710  1.00 59.98           C  
ATOM   1292  C   VAL A 247     199.754 194.250 210.655  1.00 59.98           C  
ATOM   1293  O   VAL A 247     199.321 193.705 211.677  1.00 59.98           O  
ATOM   1294  CB  VAL A 247     199.364 196.724 210.254  1.00 59.98           C  
ATOM   1295  CG1 VAL A 247     197.962 196.397 210.742  1.00 59.98           C  
ATOM   1296  CG2 VAL A 247     199.791 198.088 210.770  1.00 59.98           C  
ATOM   1297  N   LYS A 248     199.714 193.648 209.463  1.00 62.35           N  
ATOM   1298  CA  LYS A 248     199.206 192.283 209.346  1.00 62.35           C  
ATOM   1299  C   LYS A 248     200.052 191.312 210.162  1.00 62.35           C  
ATOM   1300  O   LYS A 248     199.520 190.441 210.861  1.00 62.35           O  
ATOM   1301  CB  LYS A 248     199.171 191.852 207.879  1.00 62.35           C  
ATOM   1302  CG  LYS A 248     198.218 192.645 207.007  1.00 62.35           C  
ATOM   1303  CD  LYS A 248     198.111 192.022 205.626  1.00 62.35           C  
ATOM   1304  CE  LYS A 248     197.418 192.953 204.651  1.00 62.35           C  
ATOM   1305  NZ  LYS A 248     198.215 194.187 204.413  1.00 62.35           N  
ATOM   1306  N   LYS A 249     201.377 191.447 210.079  1.00 60.65           N  
ATOM   1307  CA  LYS A 249     202.260 190.563 210.836  1.00 60.65           C  
ATOM   1308  C   LYS A 249     202.079 190.755 212.338  1.00 60.65           C  
ATOM   1309  O   LYS A 249     202.024 189.779 213.097  1.00 60.65           O  
ATOM   1310  CB  LYS A 249     203.714 190.800 210.428  1.00 60.65           C  
ATOM   1311  CG  LYS A 249     204.674 189.710 210.879  1.00 60.65           C  
ATOM   1312  CD  LYS A 249     204.309 188.364 210.269  1.00 60.65           C  
ATOM   1313  CE  LYS A 249     204.352 188.409 208.748  1.00 60.65           C  
ATOM   1314  NZ  LYS A 249     203.941 187.112 208.139  1.00 60.65           N  
ATOM   1315  N   PHE A 250     201.973 192.009 212.785  1.00 57.49           N  
ATOM   1316  CA  PHE A 250     201.746 192.289 214.197  1.00 57.49           C  
ATOM   1317  C   PHE A 250     200.429 191.694 214.671  1.00 57.49           C  
ATOM   1318  O   PHE A 250     200.346 191.158 215.781  1.00 57.49           O  
ATOM   1319  CB  PHE A 250     201.778 193.801 214.432  1.00 57.49           C  
ATOM   1320  CG  PHE A 250     200.843 194.276 215.510  1.00 57.49           C  
ATOM   1321  CD1 PHE A 250     201.253 194.320 216.831  1.00 57.49           C  
ATOM   1322  CD2 PHE A 250     199.558 194.698 215.198  1.00 57.49           C  
ATOM   1323  CE1 PHE A 250     200.399 194.765 217.822  1.00 57.49           C  
ATOM   1324  CE2 PHE A 250     198.700 195.140 216.185  1.00 57.49           C  
ATOM   1325  CZ  PHE A 250     199.121 195.174 217.499  1.00 57.49           C  
ATOM   1326  N   ARG A 251     199.380 191.800 213.852  1.00 57.94           N  
ATOM   1327  CA  ARG A 251     198.098 191.215 214.226  1.00 57.94           C  
ATOM   1328  C   ARG A 251     198.201 189.699 214.318  1.00 57.94           C  
ATOM   1329  O   ARG A 251     197.710 189.094 215.275  1.00 57.94           O  
ATOM   1330  CB  ARG A 251     197.018 191.629 213.224  1.00 57.94           C  
ATOM   1331  CG  ARG A 251     195.588 191.426 213.717  1.00 57.94           C  
ATOM   1332  CD  ARG A 251     195.014 190.084 213.284  1.00 57.94           C  
ATOM   1333  NE  ARG A 251     194.685 190.063 211.864  1.00 57.94           N  
ATOM   1334  CZ  ARG A 251     193.491 190.357 211.366  1.00 57.94           C  
ATOM   1335  NH1 ARG A 251     192.480 190.699 212.149  1.00 57.94           N  
ATOM   1336  NH2 ARG A 251     193.307 190.307 210.050  1.00 57.94           N  
ATOM   1337  N   THR A 252     198.859 189.068 213.344  1.00 56.19           N  
ATOM   1338  CA  THR A 252     199.022 187.619 213.399  1.00 56.19           C  
ATOM   1339  C   THR A 252     199.872 187.198 214.592  1.00 56.19           C  
ATOM   1340  O   THR A 252     199.749 186.066 215.073  1.00 56.19           O  
ATOM   1341  CB  THR A 252     199.639 187.103 212.099  1.00 56.19           C  
ATOM   1342  OG1 THR A 252     200.864 187.800 211.840  1.00 56.19           O  
ATOM   1343  CG2 THR A 252     198.682 187.309 210.931  1.00 56.19           C  
ATOM   1344  N   HIS A 253     200.732 188.091 215.080  1.00 55.37           N  
ATOM   1345  CA  HIS A 253     201.595 187.762 216.215  1.00 55.37           C  
ATOM   1346  C   HIS A 253     200.869 187.917 217.550  1.00 55.37           C  
ATOM   1347  O   HIS A 253     200.764 186.963 218.327  1.00 55.37           O  
ATOM   1348  CB  HIS A 253     202.853 188.635 216.178  1.00 55.37           C  
ATOM   1349  CG  HIS A 253     203.579 188.707 217.485  1.00 55.37           C  
ATOM   1350  ND1 HIS A 253     203.725 189.881 218.191  1.00 55.37           N  
ATOM   1351  CD2 HIS A 253     204.200 187.750 218.215  1.00 55.37           C  
ATOM   1352  CE1 HIS A 253     204.405 189.645 219.299  1.00 55.37           C  
ATOM   1353  NE2 HIS A 253     204.705 188.360 219.337  1.00 55.37           N  
ATOM   1354  N   VAL A 254     200.368 189.122 217.835  1.00 57.22           N  
ATOM   1355  CA  VAL A 254     199.855 189.414 219.172  1.00 57.22           C  
ATOM   1356  C   VAL A 254     198.546 188.684 219.445  1.00 57.22           C  
ATOM   1357  O   VAL A 254     198.269 188.314 220.592  1.00 57.22           O  
ATOM   1358  CB  VAL A 254     199.703 190.935 219.376  1.00 57.22           C  
ATOM   1359  CG1 VAL A 254     201.037 191.628 219.171  1.00 57.22           C  
ATOM   1360  CG2 VAL A 254     198.642 191.511 218.449  1.00 57.22           C  
ATOM   1361  N   GLU A 255     197.727 188.448 218.416  1.00 61.09           N  
ATOM   1362  CA  GLU A 255     196.403 187.873 218.640  1.00 61.09           C  
ATOM   1363  C   GLU A 255     196.463 186.466 219.220  1.00 61.09           C  
ATOM   1364  O   GLU A 255     195.452 185.981 219.739  1.00 61.09           O  
ATOM   1365  CB  GLU A 255     195.601 187.857 217.335  1.00 61.09           C  
ATOM   1366  CG  GLU A 255     195.151 189.228 216.842  1.00 61.09           C  
ATOM   1367  CD  GLU A 255     193.913 189.734 217.547  1.00 61.09           C  
ATOM   1368  OE1 GLU A 255     193.477 189.083 218.514  1.00 61.09           O  
ATOM   1369  OE2 GLU A 255     193.373 190.780 217.131  1.00 61.09           O  
ATOM   1370  N   GLU A 256     197.615 185.800 219.145  1.00 58.41           N  
ATOM   1371  CA  GLU A 256     197.748 184.452 219.684  1.00 58.41           C  
ATOM   1372  C   GLU A 256     198.257 184.430 221.118  1.00 58.41           C  
ATOM   1373  O   GLU A 256     198.215 183.377 221.764  1.00 58.41           O  
ATOM   1374  CB  GLU A 256     198.691 183.626 218.804  1.00 58.41           C  
ATOM   1375  CG  GLU A 256     198.292 183.560 217.338  1.00 58.41           C  
ATOM   1376  CD  GLU A 256     197.091 182.666 217.092  1.00 58.41           C  
ATOM   1377  OE1 GLU A 256     196.721 181.895 218.003  1.00 58.41           O  
ATOM   1378  OE2 GLU A 256     196.519 182.731 215.983  1.00 58.41           O  
ATOM   1379  N   GLY A 257     198.732 185.562 221.633  1.00 52.36           N  
ATOM   1380  CA  GLY A 257     199.336 185.597 222.951  1.00 52.36           C  
ATOM   1381  C   GLY A 257     198.357 185.608 224.108  1.00 52.36           C  
ATOM   1382  O   GLY A 257     198.334 184.671 224.912  1.00 52.36           O  
ATOM   1383  N   ASP A 258     197.546 186.664 224.197  1.00 51.55           N  
ATOM   1384  CA  ASP A 258     196.599 186.864 225.296  1.00 51.55           C  
ATOM   1385  C   ASP A 258     197.320 186.835 226.647  1.00 51.55           C  
ATOM   1386  O   ASP A 258     197.091 185.968 227.491  1.00 51.55           O  
ATOM   1387  CB  ASP A 258     195.466 185.832 225.242  1.00 51.55           C  
ATOM   1388  CG  ASP A 258     194.405 186.072 226.301  1.00 51.55           C  
ATOM   1389  OD1 ASP A 258     193.756 187.138 226.265  1.00 51.55           O  
ATOM   1390  OD2 ASP A 258     194.222 185.194 227.170  1.00 51.55           O  
ATOM   1391  N   ILE A 259     198.223 187.801 226.830  1.00 42.28           N  
ATOM   1392  CA  ILE A 259     199.001 187.927 228.053  1.00 42.28           C  
ATOM   1393  C   ILE A 259     198.772 189.268 228.741  1.00 42.28           C  
ATOM   1394  O   ILE A 259     198.723 189.334 229.975  1.00 42.28           O  
ATOM   1395  CB  ILE A 259     200.508 187.697 227.791  1.00 42.28           C  
ATOM   1396  CG1 ILE A 259     201.287 187.684 229.107  1.00 42.28           C  
ATOM   1397  CG2 ILE A 259     201.071 188.745 226.842  1.00 42.28           C  
ATOM   1398  CD1 ILE A 259     200.854 186.595 230.058  1.00 42.28           C  
ATOM   1399  N   VAL A 260     198.637 190.351 227.972  1.00 40.35           N  
ATOM   1400  CA  VAL A 260     198.486 191.668 228.583  1.00 40.35           C  
ATOM   1401  C   VAL A 260     197.138 191.788 229.286  1.00 40.35           C  
ATOM   1402  O   VAL A 260     197.038 192.395 230.359  1.00 40.35           O  
ATOM   1403  CB  VAL A 260     198.689 192.777 227.532  1.00 40.35           C  
ATOM   1404  CG1 VAL A 260     200.093 192.700 226.954  1.00 40.35           C  
ATOM   1405  CG2 VAL A 260     197.652 192.679 226.427  1.00 40.35           C  
ATOM   1406  N   TYR A 261     196.087 191.201 228.709  1.00 42.40           N  
ATOM   1407  CA  TYR A 261     194.760 191.314 229.306  1.00 42.40           C  
ATOM   1408  C   TYR A 261     194.687 190.572 230.634  1.00 42.40           C  
ATOM   1409  O   TYR A 261     194.196 191.114 231.633  1.00 42.40           O  
ATOM   1410  CB  TYR A 261     193.700 190.786 228.339  1.00 42.40           C  
ATOM   1411  CG  TYR A 261     192.324 190.655 228.952  1.00 42.40           C  
ATOM   1412  CD1 TYR A 261     191.489 191.756 229.071  1.00 42.40           C  
ATOM   1413  CD2 TYR A 261     191.859 189.428 229.408  1.00 42.40           C  
ATOM   1414  CE1 TYR A 261     190.230 191.641 229.628  1.00 42.40           C  
ATOM   1415  CE2 TYR A 261     190.603 189.303 229.967  1.00 42.40           C  
ATOM   1416  CZ  TYR A 261     189.792 190.412 230.075  1.00 42.40           C  
ATOM   1417  OH  TYR A 261     188.539 190.294 230.631  1.00 42.40           O  
ATOM   1418  N   ARG A 262     195.163 189.325 230.664  1.00 38.67           N  
ATOM   1419  CA  ARG A 262     195.118 188.557 231.903  1.00 38.67           C  
ATOM   1420  C   ARG A 262     195.996 189.189 232.974  1.00 38.67           C  
ATOM   1421  O   ARG A 262     195.609 189.245 234.145  1.00 38.67           O  
ATOM   1422  CB  ARG A 262     195.531 187.106 231.647  1.00 38.67           C  
ATOM   1423  CG  ARG A 262     196.818 186.947 230.861  1.00 38.67           C  
ATOM   1424  CD  ARG A 262     197.103 185.486 230.559  1.00 38.67           C  
ATOM   1425  NE  ARG A 262     197.764 184.800 231.662  1.00 38.67           N  
ATOM   1426  CZ  ARG A 262     198.130 183.526 231.633  1.00 38.67           C  
ATOM   1427  NH1 ARG A 262     197.898 182.764 230.577  1.00 38.67           N  
ATOM   1428  NH2 ARG A 262     198.746 183.003 232.689  1.00 38.67           N  
ATOM   1429  N   LEU A 263     197.179 189.677 232.592  1.00 33.50           N  
ATOM   1430  CA  LEU A 263     198.061 190.316 233.565  1.00 33.50           C  
ATOM   1431  C   LEU A 263     197.438 191.588 234.124  1.00 33.50           C  
ATOM   1432  O   LEU A 263     197.510 191.845 235.332  1.00 33.50           O  
ATOM   1433  CB  LEU A 263     199.416 190.623 232.930  1.00 33.50           C  
ATOM   1434  CG  LEU A 263     200.456 191.197 233.894  1.00 33.50           C  
ATOM   1435  CD1 LEU A 263     200.753 190.193 234.995  1.00 33.50           C  
ATOM   1436  CD2 LEU A 263     201.727 191.583 233.157  1.00 33.50           C  
ATOM   1437  N   TYR A 264     196.826 192.400 233.259  1.00 30.94           N  
ATOM   1438  CA  TYR A 264     196.181 193.622 233.726  1.00 30.94           C  
ATOM   1439  C   TYR A 264     195.010 193.306 234.648  1.00 30.94           C  
ATOM   1440  O   TYR A 264     194.832 193.957 235.685  1.00 30.94           O  
ATOM   1441  CB  TYR A 264     195.721 194.455 232.530  1.00 30.94           C  
ATOM   1442  CG  TYR A 264     195.372 195.887 232.863  1.00 30.94           C  
ATOM   1443  CD1 TYR A 264     194.070 196.254 233.164  1.00 30.94           C  
ATOM   1444  CD2 TYR A 264     196.346 196.874 232.867  1.00 30.94           C  
ATOM   1445  CE1 TYR A 264     193.747 197.564 233.463  1.00 30.94           C  
ATOM   1446  CE2 TYR A 264     196.034 198.185 233.164  1.00 30.94           C  
ATOM   1447  CZ  TYR A 264     194.734 198.527 233.462  1.00 30.94           C  
ATOM   1448  OH  TYR A 264     194.425 199.835 233.760  1.00 30.94           O  
ATOM   1449  N   MET A 265     194.204 192.302 234.293  1.00 33.71           N  
ATOM   1450  CA  MET A 265     193.093 191.915 235.154  1.00 33.71           C  
ATOM   1451  C   MET A 265     193.594 191.403 236.499  1.00 33.71           C  
ATOM   1452  O   MET A 265     193.023 191.728 237.546  1.00 33.71           O  
ATOM   1453  CB  MET A 265     192.234 190.857 234.463  1.00 33.71           C  
ATOM   1454  CG  MET A 265     190.984 190.477 235.240  1.00 33.71           C  
ATOM   1455  SD  MET A 265     190.146 189.032 234.563  1.00 33.71           S  
ATOM   1456  CE  MET A 265     191.372 187.761 234.863  1.00 33.71           C  
ATOM   1457  N   ARG A 266     194.662 190.603 236.492  1.00 32.71           N  
ATOM   1458  CA  ARG A 266     195.199 190.077 237.742  1.00 32.71           C  
ATOM   1459  C   ARG A 266     195.756 191.190 238.618  1.00 32.71           C  
ATOM   1460  O   ARG A 266     195.562 191.180 239.839  1.00 32.71           O  
ATOM   1461  CB  ARG A 266     196.269 189.027 237.453  1.00 32.71           C  
ATOM   1462  CG  ARG A 266     195.704 187.731 236.910  1.00 32.71           C  
ATOM   1463  CD  ARG A 266     196.795 186.854 236.334  1.00 32.71           C  
ATOM   1464  NE  ARG A 266     196.241 185.697 235.644  1.00 32.71           N  
ATOM   1465  CZ  ARG A 266     196.968 184.784 235.016  1.00 32.71           C  
ATOM   1466  NH1 ARG A 266     198.288 184.863 234.971  1.00 32.71           N  
ATOM   1467  NH2 ARG A 266     196.355 183.766 234.417  1.00 32.71           N  
ATOM   1468  N   GLN A 267     196.448 192.164 238.021  1.00 27.49           N  
ATOM   1469  CA  GLN A 267     196.965 193.264 238.827  1.00 27.49           C  
ATOM   1470  C   GLN A 267     195.838 194.143 239.358  1.00 27.49           C  
ATOM   1471  O   GLN A 267     195.930 194.652 240.480  1.00 27.49           O  
ATOM   1472  CB  GLN A 267     197.978 194.090 238.028  1.00 27.49           C  
ATOM   1473  CG  GLN A 267     197.384 195.112 237.078  1.00 27.49           C  
ATOM   1474  CD  GLN A 267     198.444 195.905 236.346  1.00 27.49           C  
ATOM   1475  OE1 GLN A 267     199.557 195.425 236.133  1.00 27.49           O  
ATOM   1476  NE2 GLN A 267     198.107 197.131 235.960  1.00 27.49           N  
ATOM   1477  N   THR A 268     194.757 194.309 238.590  1.00 26.36           N  
ATOM   1478  CA  THR A 268     193.603 195.041 239.104  1.00 26.36           C  
ATOM   1479  C   THR A 268     192.947 194.295 240.261  1.00 26.36           C  
ATOM   1480  O   THR A 268     192.537 194.910 241.253  1.00 26.36           O  
ATOM   1481  CB  THR A 268     192.598 195.289 237.981  1.00 26.36           C  
ATOM   1482  OG1 THR A 268     193.243 195.989 236.910  1.00 26.36           O  
ATOM   1483  CG2 THR A 268     191.429 196.120 238.485  1.00 26.36           C  
ATOM   1484  N   ILE A 269     192.844 192.968 240.155  1.00 26.24           N  
ATOM   1485  CA  ILE A 269     192.282 192.170 241.243  1.00 26.24           C  
ATOM   1486  C   ILE A 269     193.162 192.270 242.483  1.00 26.24           C  
ATOM   1487  O   ILE A 269     192.664 192.365 243.612  1.00 26.24           O  
ATOM   1488  CB  ILE A 269     192.087 190.708 240.792  1.00 26.24           C  
ATOM   1489  CG1 ILE A 269     190.656 190.480 240.295  1.00 26.24           C  
ATOM   1490  CG2 ILE A 269     192.400 189.737 241.922  1.00 26.24           C  
ATOM   1491  CD1 ILE A 269     190.285 191.274 239.066  1.00 26.24           C  
ATOM   1492  N   ILE A 270     194.484 192.244 242.292  1.00 24.28           N  
ATOM   1493  CA  ILE A 270     195.404 192.395 243.416  1.00 24.28           C  
ATOM   1494  C   ILE A 270     195.223 193.757 244.069  1.00 24.28           C  
ATOM   1495  O   ILE A 270     195.183 193.870 245.300  1.00 24.28           O  
ATOM   1496  CB  ILE A 270     196.855 192.173 242.953  1.00 24.28           C  
ATOM   1497  CG1 ILE A 270     197.081 190.702 242.603  1.00 24.28           C  
ATOM   1498  CG2 ILE A 270     197.836 192.622 244.023  1.00 24.28           C  
ATOM   1499  CD1 ILE A 270     198.465 190.407 242.075  1.00 24.28           C  
ATOM   1500  N   LYS A 271     195.096 194.811 243.258  1.00 22.62           N  
ATOM   1501  CA  LYS A 271     194.854 196.140 243.810  1.00 22.62           C  
ATOM   1502  C   LYS A 271     193.557 196.178 244.608  1.00 22.62           C  
ATOM   1503  O   LYS A 271     193.511 196.751 245.701  1.00 22.62           O  
ATOM   1504  CB  LYS A 271     194.820 197.181 242.690  1.00 22.62           C  
ATOM   1505  CG  LYS A 271     196.172 197.492 242.073  1.00 22.62           C  
ATOM   1506  CD  LYS A 271     196.062 198.641 241.083  1.00 22.62           C  
ATOM   1507  CE  LYS A 271     197.413 199.000 240.491  1.00 22.62           C  
ATOM   1508  NZ  LYS A 271     197.329 200.169 239.573  1.00 22.62           N  
ATOM   1509  N   VAL A 272     192.498 195.557 244.087  1.00 22.48           N  
ATOM   1510  CA  VAL A 272     191.200 195.610 244.756  1.00 22.48           C  
ATOM   1511  C   VAL A 272     191.241 194.851 246.080  1.00 22.48           C  
ATOM   1512  O   VAL A 272     190.737 195.331 247.103  1.00 22.48           O  
ATOM   1513  CB  VAL A 272     190.096 195.074 243.827  1.00 22.48           C  
ATOM   1514  CG1 VAL A 272     188.797 194.886 244.592  1.00 22.48           C  
ATOM   1515  CG2 VAL A 272     189.885 196.026 242.663  1.00 22.48           C  
ATOM   1516  N   ILE A 273     191.836 193.656 246.085  1.00 21.75           N  
ATOM   1517  CA  ILE A 273     191.871 192.873 247.318  1.00 21.75           C  
ATOM   1518  C   ILE A 273     192.788 193.531 248.344  1.00 21.75           C  
ATOM   1519  O   ILE A 273     192.492 193.535 249.549  1.00 21.75           O  
ATOM   1520  CB  ILE A 273     192.275 191.414 247.034  1.00 21.75           C  
ATOM   1521  CG1 ILE A 273     193.684 191.329 246.447  1.00 21.75           C  
ATOM   1522  CG2 ILE A 273     191.271 190.757 246.103  1.00 21.75           C  
ATOM   1523  CD1 ILE A 273     194.135 189.916 246.147  1.00 21.75           C  
ATOM   1524  N   LYS A 274     193.905 194.109 247.891  1.00 19.53           N  
ATOM   1525  CA  LYS A 274     194.771 194.846 248.801  1.00 19.53           C  
ATOM   1526  C   LYS A 274     194.042 196.045 249.389  1.00 19.53           C  
ATOM   1527  O   LYS A 274     194.167 196.327 250.584  1.00 19.53           O  
ATOM   1528  CB  LYS A 274     196.043 195.287 248.076  1.00 19.53           C  
ATOM   1529  CG  LYS A 274     197.027 196.056 248.946  1.00 19.53           C  
ATOM   1530  CD  LYS A 274     198.312 195.271 249.164  1.00 19.53           C  
ATOM   1531  CE  LYS A 274     198.063 193.979 249.929  1.00 19.53           C  
ATOM   1532  NZ  LYS A 274     199.319 193.209 250.151  1.00 19.53           N  
ATOM   1533  N   PHE A 275     193.270 196.758 248.564  1.00 17.11           N  
ATOM   1534  CA  PHE A 275     192.485 197.881 249.062  1.00 17.11           C  
ATOM   1535  C   PHE A 275     191.468 197.429 250.098  1.00 17.11           C  
ATOM   1536  O   PHE A 275     191.288 198.085 251.128  1.00 17.11           O  
ATOM   1537  CB  PHE A 275     191.784 198.591 247.906  1.00 17.11           C  
ATOM   1538  CG  PHE A 275     190.469 199.209 248.285  1.00 17.11           C  
ATOM   1539  CD1 PHE A 275     190.426 200.379 249.023  1.00 17.11           C  
ATOM   1540  CD2 PHE A 275     189.276 198.620 247.899  1.00 17.11           C  
ATOM   1541  CE1 PHE A 275     189.220 200.948 249.372  1.00 17.11           C  
ATOM   1542  CE2 PHE A 275     188.067 199.185 248.244  1.00 17.11           C  
ATOM   1543  CZ  PHE A 275     188.039 200.352 248.981  1.00 17.11           C  
ATOM   1544  N   ALA A 276     190.784 196.314 249.839  1.00 15.32           N  
ATOM   1545  CA  ALA A 276     189.799 195.821 250.795  1.00 15.32           C  
ATOM   1546  C   ALA A 276     190.457 195.484 252.128  1.00 15.32           C  
ATOM   1547  O   ALA A 276     189.993 195.917 253.192  1.00 15.32           O  
ATOM   1548  CB  ALA A 276     189.075 194.602 250.224  1.00 15.32           C  
ATOM   1549  N   LEU A 277     191.558 194.729 252.087  1.00 17.06           N  
ATOM   1550  CA  LEU A 277     192.227 194.351 253.329  1.00 17.06           C  
ATOM   1551  C   LEU A 277     192.757 195.575 254.066  1.00 17.06           C  
ATOM   1552  O   LEU A 277     192.611 195.684 255.293  1.00 17.06           O  
ATOM   1553  CB  LEU A 277     193.359 193.366 253.040  1.00 17.06           C  
ATOM   1554  CG  LEU A 277     192.946 192.031 252.417  1.00 17.06           C  
ATOM   1555  CD1 LEU A 277     194.159 191.137 252.190  1.00 17.06           C  
ATOM   1556  CD2 LEU A 277     191.907 191.330 253.280  1.00 17.06           C  
ATOM   1557  N   ILE A 278     193.367 196.513 253.336  1.00 14.40           N  
ATOM   1558  CA  ILE A 278     193.964 197.668 253.991  1.00 14.40           C  
ATOM   1559  C   ILE A 278     192.885 198.552 254.601  1.00 14.40           C  
ATOM   1560  O   ILE A 278     193.028 199.016 255.736  1.00 14.40           O  
ATOM   1561  CB  ILE A 278     194.880 198.448 253.025  1.00 14.40           C  
ATOM   1562  CG1 ILE A 278     195.694 199.483 253.797  1.00 14.40           C  
ATOM   1563  CG2 ILE A 278     194.096 199.169 251.950  1.00 14.40           C  
ATOM   1564  CD1 ILE A 278     196.381 200.487 252.910  1.00 14.40           C  
ATOM   1565  N   ILE A 279     191.776 198.771 253.888  1.00 13.57           N  
ATOM   1566  CA  ILE A 279     190.725 199.614 254.442  1.00 13.57           C  
ATOM   1567  C   ILE A 279     190.105 198.947 255.662  1.00 13.57           C  
ATOM   1568  O   ILE A 279     189.868 199.606 256.680  1.00 13.57           O  
ATOM   1569  CB  ILE A 279     189.674 199.975 253.372  1.00 13.57           C  
ATOM   1570  CG1 ILE A 279     188.783 201.111 253.874  1.00 13.57           C  
ATOM   1571  CG2 ILE A 279     188.812 198.786 252.988  1.00 13.57           C  
ATOM   1572  CD1 ILE A 279     189.539 202.379 254.178  1.00 13.57           C  
ATOM   1573  N   CYS A 280     189.884 197.628 255.611  1.00 14.90           N  
ATOM   1574  CA  CYS A 280     189.300 196.950 256.763  1.00 14.90           C  
ATOM   1575  C   CYS A 280     190.198 197.078 257.988  1.00 14.90           C  
ATOM   1576  O   CYS A 280     189.758 197.545 259.048  1.00 14.90           O  
ATOM   1577  CB  CYS A 280     189.038 195.480 256.439  1.00 14.90           C  
ATOM   1578  SG  CYS A 280     187.681 195.203 255.278  1.00 14.90           S  
ATOM   1579  N   TYR A 281     191.472 196.695 257.857  1.00 15.21           N  
ATOM   1580  CA  TYR A 281     192.328 196.681 259.039  1.00 15.21           C  
ATOM   1581  C   TYR A 281     192.625 198.097 259.523  1.00 15.21           C  
ATOM   1582  O   TYR A 281     192.676 198.343 260.734  1.00 15.21           O  
ATOM   1583  CB  TYR A 281     193.613 195.891 258.767  1.00 15.21           C  
ATOM   1584  CG  TYR A 281     194.839 196.699 258.401  1.00 15.21           C  
ATOM   1585  CD1 TYR A 281     195.681 197.211 259.380  1.00 15.21           C  
ATOM   1586  CD2 TYR A 281     195.178 196.909 257.077  1.00 15.21           C  
ATOM   1587  CE1 TYR A 281     196.805 197.937 259.044  1.00 15.21           C  
ATOM   1588  CE2 TYR A 281     196.300 197.629 256.732  1.00 15.21           C  
ATOM   1589  CZ  TYR A 281     197.110 198.141 257.717  1.00 15.21           C  
ATOM   1590  OH  TYR A 281     198.231 198.860 257.372  1.00 15.21           O  
ATOM   1591  N   THR A 282     192.795 199.049 258.601  1.00 13.25           N  
ATOM   1592  CA  THR A 282     193.082 200.419 259.005  1.00 13.25           C  
ATOM   1593  C   THR A 282     191.887 201.055 259.703  1.00 13.25           C  
ATOM   1594  O   THR A 282     192.053 201.737 260.719  1.00 13.25           O  
ATOM   1595  CB  THR A 282     193.496 201.246 257.790  1.00 13.25           C  
ATOM   1596  OG1 THR A 282     194.536 200.563 257.079  1.00 13.25           O  
ATOM   1597  CG2 THR A 282     194.014 202.599 258.232  1.00 13.25           C  
ATOM   1598  N   VAL A 283     190.675 200.848 259.180  1.00 13.02           N  
ATOM   1599  CA  VAL A 283     189.496 201.396 259.837  1.00 13.02           C  
ATOM   1600  C   VAL A 283     189.296 200.746 261.199  1.00 13.02           C  
ATOM   1601  O   VAL A 283     188.875 201.403 262.158  1.00 13.02           O  
ATOM   1602  CB  VAL A 283     188.259 201.237 258.934  1.00 13.02           C  
ATOM   1603  CG1 VAL A 283     186.984 201.494 259.717  1.00 13.02           C  
ATOM   1604  CG2 VAL A 283     188.347 202.192 257.755  1.00 13.02           C  
ATOM   1605  N   TYR A 284     189.605 199.451 261.317  1.00 15.19           N  
ATOM   1606  CA  TYR A 284     189.432 198.793 262.607  1.00 15.19           C  
ATOM   1607  C   TYR A 284     190.452 199.281 263.632  1.00 15.19           C  
ATOM   1608  O   TYR A 284     190.124 199.429 264.815  1.00 15.19           O  
ATOM   1609  CB  TYR A 284     189.520 197.278 262.449  1.00 15.19           C  
ATOM   1610  CG  TYR A 284     189.307 196.535 263.747  1.00 15.19           C  
ATOM   1611  CD1 TYR A 284     188.058 196.501 264.351  1.00 15.19           C  
ATOM   1612  CD2 TYR A 284     190.354 195.872 264.369  1.00 15.19           C  
ATOM   1613  CE1 TYR A 284     187.858 195.826 265.538  1.00 15.19           C  
ATOM   1614  CE2 TYR A 284     190.163 195.193 265.556  1.00 15.19           C  
ATOM   1615  CZ  TYR A 284     188.913 195.173 266.136  1.00 15.19           C  
ATOM   1616  OH  TYR A 284     188.719 194.498 267.318  1.00 15.19           O  
ATOM   1617  N   TYR A 285     191.690 199.531 263.207  1.00 19.76           N  
ATOM   1618  CA  TYR A 285     192.769 199.846 264.135  1.00 19.76           C  
ATOM   1619  C   TYR A 285     193.058 201.338 264.266  1.00 19.76           C  
ATOM   1620  O   TYR A 285     193.962 201.710 265.019  1.00 19.76           O  
ATOM   1621  CB  TYR A 285     194.046 199.113 263.714  1.00 19.76           C  
ATOM   1622  CG  TYR A 285     194.051 197.644 264.072  1.00 19.76           C  
ATOM   1623  CD1 TYR A 285     193.562 197.208 265.296  1.00 19.76           C  
ATOM   1624  CD2 TYR A 285     194.539 196.694 263.187  1.00 19.76           C  
ATOM   1625  CE1 TYR A 285     193.566 195.868 265.630  1.00 19.76           C  
ATOM   1626  CE2 TYR A 285     194.544 195.351 263.512  1.00 19.76           C  
ATOM   1627  CZ  TYR A 285     194.055 194.944 264.735  1.00 19.76           C  
ATOM   1628  OH  TYR A 285     194.058 193.609 265.064  1.00 19.76           O  
ATOM   1629  N   VAL A 286     192.326 202.201 263.558  1.00 15.15           N  
ATOM   1630  CA  VAL A 286     192.561 203.634 263.703  1.00 15.15           C  
ATOM   1631  C   VAL A 286     192.027 204.144 265.036  1.00 15.15           C  
ATOM   1632  O   VAL A 286     192.458 205.196 265.525  1.00 15.15           O  
ATOM   1633  CB  VAL A 286     191.938 204.392 262.515  1.00 15.15           C  
ATOM   1634  CG1 VAL A 286     190.421 204.357 262.599  1.00 15.15           C  
ATOM   1635  CG2 VAL A 286     192.443 205.825 262.461  1.00 15.15           C  
ATOM   1636  N   HIS A 287     191.096 203.415 265.653  1.00 16.70           N  
ATOM   1637  CA  HIS A 287     190.486 203.868 266.897  1.00 16.70           C  
ATOM   1638  C   HIS A 287     191.459 203.874 268.068  1.00 16.70           C  
ATOM   1639  O   HIS A 287     191.176 204.524 269.080  1.00 16.70           O  
ATOM   1640  CB  HIS A 287     189.281 202.992 267.242  1.00 16.70           C  
ATOM   1641  CG  HIS A 287     188.194 203.017 266.211  1.00 16.70           C  
ATOM   1642  ND1 HIS A 287     188.167 203.927 265.176  1.00 16.70           N  
ATOM   1643  CD2 HIS A 287     187.095 202.242 266.059  1.00 16.70           C  
ATOM   1644  CE1 HIS A 287     187.098 203.710 264.431  1.00 16.70           C  
ATOM   1645  NE2 HIS A 287     186.431 202.693 264.945  1.00 16.70           N  
ATOM   1646  N   ASN A 288     192.587 203.174 267.962  1.00 18.53           N  
ATOM   1647  CA  ASN A 288     193.506 203.033 269.084  1.00 18.53           C  
ATOM   1648  C   ASN A 288     194.556 204.136 269.155  1.00 18.53           C  
ATOM   1649  O   ASN A 288     195.393 204.106 270.064  1.00 18.53           O  
ATOM   1650  CB  ASN A 288     194.199 201.669 269.020  1.00 18.53           C  
ATOM   1651  CG  ASN A 288     193.216 200.515 269.030  1.00 18.53           C  
ATOM   1652  OD1 ASN A 288     193.237 199.657 268.146  1.00 18.53           O  
ATOM   1653  ND2 ASN A 288     192.345 200.490 270.033  1.00 18.53           N  
ATOM   1654  N   ILE A 289     194.541 205.101 268.237  1.00 14.63           N  
ATOM   1655  CA  ILE A 289     195.500 206.200 268.274  1.00 14.63           C  
ATOM   1656  C   ILE A 289     194.952 207.302 269.171  1.00 14.63           C  
ATOM   1657  O   ILE A 289     194.244 208.202 268.706  1.00 14.63           O  
ATOM   1658  CB  ILE A 289     195.801 206.730 266.861  1.00 14.63           C  
ATOM   1659  CG1 ILE A 289     196.235 205.585 265.946  1.00 14.63           C  
ATOM   1660  CG2 ILE A 289     196.881 207.796 266.912  1.00 14.63           C  
ATOM   1661  CD1 ILE A 289     196.599 206.026 264.551  1.00 14.63           C  
ATOM   1662  N   LYS A 290     195.265 207.234 270.462  1.00 17.15           N  
ATOM   1663  CA  LYS A 290     194.762 208.178 271.447  1.00 17.15           C  
ATOM   1664  C   LYS A 290     195.905 208.996 272.034  1.00 17.15           C  
ATOM   1665  O   LYS A 290     197.045 208.530 272.116  1.00 17.15           O  
ATOM   1666  CB  LYS A 290     194.015 207.454 272.571  1.00 17.15           C  
ATOM   1667  CG  LYS A 290     192.897 206.548 272.091  1.00 17.15           C  
ATOM   1668  CD  LYS A 290     192.183 205.892 273.260  1.00 17.15           C  
ATOM   1669  CE  LYS A 290     193.152 205.115 274.136  1.00 17.15           C  
ATOM   1670  NZ  LYS A 290     193.862 204.048 273.379  1.00 17.15           N  
ATOM   1671  N   PHE A 291     195.587 210.228 272.437  1.00 19.98           N  
ATOM   1672  CA  PHE A 291     196.593 211.098 273.039  1.00 19.98           C  
ATOM   1673  C   PHE A 291     197.115 210.516 274.345  1.00 19.98           C  
ATOM   1674  O   PHE A 291     198.327 210.487 274.583  1.00 19.98           O  
ATOM   1675  CB  PHE A 291     196.014 212.493 273.265  1.00 19.98           C  
ATOM   1676  CG  PHE A 291     196.858 213.365 274.149  1.00 19.98           C  
ATOM   1677  CD1 PHE A 291     198.057 213.884 273.693  1.00 19.98           C  
ATOM   1678  CD2 PHE A 291     196.444 213.674 275.433  1.00 19.98           C  
ATOM   1679  CE1 PHE A 291     198.829 214.691 274.502  1.00 19.98           C  
ATOM   1680  CE2 PHE A 291     197.209 214.478 276.246  1.00 19.98           C  
ATOM   1681  CZ  PHE A 291     198.404 214.987 275.781  1.00 19.98           C  
ATOM   1682  N   ASP A 292     196.215 210.049 275.203  1.00 22.80           N  
ATOM   1683  CA  ASP A 292     196.584 209.486 276.493  1.00 22.80           C  
ATOM   1684  C   ASP A 292     196.405 207.975 276.464  1.00 22.80           C  
ATOM   1685  O   ASP A 292     195.359 207.476 276.036  1.00 22.80           O  
ATOM   1686  CB  ASP A 292     195.746 210.100 277.615  1.00 22.80           C  
ATOM   1687  CG  ASP A 292     194.257 209.973 277.367  1.00 22.80           C  
ATOM   1688  OD1 ASP A 292     193.846 209.986 276.188  1.00 22.80           O  
ATOM   1689  OD2 ASP A 292     193.496 209.861 278.352  1.00 22.80           O  
ATOM   1690  N   VAL A 293     197.426 207.251 276.914  1.00 24.24           N  
ATOM   1691  CA  VAL A 293     197.382 205.797 276.983  1.00 24.24           C  
ATOM   1692  C   VAL A 293     197.687 205.368 278.410  1.00 24.24           C  
ATOM   1693  O   VAL A 293     198.327 206.096 279.175  1.00 24.24           O  
ATOM   1694  CB  VAL A 293     198.366 205.132 275.994  1.00 24.24           C  
ATOM   1695  CG1 VAL A 293     198.091 205.594 274.574  1.00 24.24           C  
ATOM   1696  CG2 VAL A 293     199.802 205.433 276.386  1.00 24.24           C  
ATOM   1697  N   ASP A 294     197.213 204.180 278.769  1.00 27.36           N  
ATOM   1698  CA  ASP A 294     197.449 203.595 280.083  1.00 27.36           C  
ATOM   1699  C   ASP A 294     198.543 202.545 279.950  1.00 27.36           C  
ATOM   1700  O   ASP A 294     198.383 201.568 279.212  1.00 27.36           O  
ATOM   1701  CB  ASP A 294     196.170 202.980 280.652  1.00 27.36           C  
ATOM   1702  CG  ASP A 294     195.130 204.026 281.011  1.00 27.36           C  
ATOM   1703  OD1 ASP A 294     195.518 205.094 281.529  1.00 27.36           O  
ATOM   1704  OD2 ASP A 294     193.927 203.782 280.777  1.00 27.36           O  
ATOM   1705  N   CYS A 295     199.649 202.750 280.660  1.00 23.51           N  
ATOM   1706  CA  CYS A 295     200.826 201.896 280.553  1.00 23.51           C  
ATOM   1707  C   CYS A 295     201.066 201.212 281.892  1.00 23.51           C  
ATOM   1708  O   CYS A 295     201.419 201.872 282.875  1.00 23.51           O  
ATOM   1709  CB  CYS A 295     202.051 202.705 280.133  1.00 23.51           C  
ATOM   1710  SG  CYS A 295     203.593 201.771 280.177  1.00 23.51           S  
ATOM   1711  N   THR A 296     200.875 199.896 281.928  1.00 22.27           N  
ATOM   1712  CA  THR A 296     201.220 199.071 283.081  1.00 22.27           C  
ATOM   1713  C   THR A 296     202.288 198.077 282.639  1.00 22.27           C  
ATOM   1714  O   THR A 296     201.977 196.924 282.322  1.00 22.27           O  
ATOM   1715  CB  THR A 296     199.993 198.349 283.632  1.00 22.27           C  
ATOM   1716  OG1 THR A 296     199.545 197.376 282.681  1.00 22.27           O  
ATOM   1717  CG2 THR A 296     198.875 199.335 283.896  1.00 22.27           C  
ATOM   1718  N   VAL A 297     203.542 198.523 282.618  1.00 16.57           N  
ATOM   1719  CA  VAL A 297     204.652 197.695 282.160  1.00 16.57           C  
ATOM   1720  C   VAL A 297     205.180 196.758 283.233  1.00 16.57           C  
ATOM   1721  O   VAL A 297     206.002 195.884 282.915  1.00 16.57           O  
ATOM   1722  CB  VAL A 297     205.805 198.558 281.602  1.00 16.57           C  
ATOM   1723  CG1 VAL A 297     205.582 198.845 280.124  1.00 16.57           C  
ATOM   1724  CG2 VAL A 297     205.909 199.854 282.381  1.00 16.57           C  
ATOM   1725  N   ASP A 298     204.748 196.911 284.486  1.00 20.72           N  
ATOM   1726  CA  ASP A 298     205.111 196.013 285.582  1.00 20.72           C  
ATOM   1727  C   ASP A 298     206.630 195.949 285.769  1.00 20.72           C  
ATOM   1728  O   ASP A 298     207.261 194.896 285.654  1.00 20.72           O  
ATOM   1729  CB  ASP A 298     204.515 194.618 285.359  1.00 20.72           C  
ATOM   1730  CG  ASP A 298     204.632 193.728 286.581  1.00 20.72           C  
ATOM   1731  OD1 ASP A 298     203.930 193.991 287.581  1.00 20.72           O  
ATOM   1732  OD2 ASP A 298     205.426 192.765 286.541  1.00 20.72           O  
ATOM   1733  N   ILE A 299     207.211 197.111 286.052  1.00 19.66           N  
ATOM   1734  CA  ILE A 299     208.630 197.232 286.364  1.00 19.66           C  
ATOM   1735  C   ILE A 299     208.729 197.906 287.728  1.00 19.66           C  
ATOM   1736  O   ILE A 299     208.530 199.120 287.853  1.00 19.66           O  
ATOM   1737  CB  ILE A 299     209.401 198.010 285.291  1.00 19.66           C  
ATOM   1738  CG1 ILE A 299     208.584 199.203 284.795  1.00 19.66           C  
ATOM   1739  CG2 ILE A 299     209.763 197.095 284.130  1.00 19.66           C  
ATOM   1740  CD1 ILE A 299     209.341 200.103 283.850  1.00 19.66           C  
ATOM   1741  N   GLU A 300     209.030 197.119 288.758  1.00 22.96           N  
ATOM   1742  CA  GLU A 300     209.135 197.621 290.122  1.00 22.96           C  
ATOM   1743  C   GLU A 300     210.574 197.755 290.598  1.00 22.96           C  
ATOM   1744  O   GLU A 300     210.913 198.746 291.252  1.00 22.96           O  
ATOM   1745  CB  GLU A 300     208.367 196.707 291.082  1.00 22.96           C  
ATOM   1746  CG  GLU A 300     206.909 196.486 290.711  1.00 22.96           C  
ATOM   1747  CD  GLU A 300     206.171 197.782 290.435  1.00 22.96           C  
ATOM   1748  OE1 GLU A 300     206.122 198.203 289.260  1.00 22.96           O  
ATOM   1749  OE2 GLU A 300     205.643 198.384 291.393  1.00 22.96           O  
ATOM   1750  N   SER A 301     211.430 196.782 290.284  1.00 29.22           N  
ATOM   1751  CA  SER A 301     212.814 196.817 290.739  1.00 29.22           C  
ATOM   1752  C   SER A 301     213.606 197.972 290.144  1.00 29.22           C  
ATOM   1753  O   SER A 301     214.675 198.298 290.670  1.00 29.22           O  
ATOM   1754  CB  SER A 301     213.508 195.497 290.404  1.00 29.22           C  
ATOM   1755  OG  SER A 301     213.485 195.252 289.009  1.00 29.22           O  
ATOM   1756  N   LEU A 302     213.117 198.594 289.073  1.00 19.49           N  
ATOM   1757  CA  LEU A 302     213.831 199.673 288.402  1.00 19.49           C  
ATOM   1758  C   LEU A 302     213.315 201.055 288.779  1.00 19.49           C  
ATOM   1759  O   LEU A 302     214.117 201.958 289.038  1.00 19.49           O  
ATOM   1760  CB  LEU A 302     213.749 199.488 286.885  1.00 19.49           C  
ATOM   1761  CG  LEU A 302     214.262 198.133 286.393  1.00 19.49           C  
ATOM   1762  CD1 LEU A 302     214.052 197.986 284.898  1.00 19.49           C  
ATOM   1763  CD2 LEU A 302     215.729 197.951 286.745  1.00 19.49           C  
ATOM   1764  N   THR A 303     212.000 201.243 288.824  1.00 18.63           N  
ATOM   1765  CA  THR A 303     211.406 202.530 289.161  1.00 18.63           C  
ATOM   1766  C   THR A 303     210.629 202.510 290.466  1.00 18.63           C  
ATOM   1767  O   THR A 303     210.816 203.398 291.301  1.00 18.63           O  
ATOM   1768  CB  THR A 303     210.478 203.001 288.032  1.00 18.63           C  
ATOM   1769  OG1 THR A 303     209.437 202.037 287.833  1.00 18.63           O  
ATOM   1770  CG2 THR A 303     211.260 203.168 286.743  1.00 18.63           C  
ATOM   1771  N   GLY A 304     209.762 201.522 290.667  1.00 19.23           N  
ATOM   1772  CA  GLY A 304     208.999 201.410 291.890  1.00 19.23           C  
ATOM   1773  C   GLY A 304     207.531 201.750 291.772  1.00 19.23           C  
ATOM   1774  O   GLY A 304     206.837 201.772 292.795  1.00 19.23           O  
ATOM   1775  N   TYR A 305     207.035 202.016 290.567  1.00 19.13           N  
ATOM   1776  CA  TYR A 305     205.630 202.324 290.344  1.00 19.13           C  
ATOM   1777  C   TYR A 305     205.010 201.266 289.443  1.00 19.13           C  
ATOM   1778  O   TYR A 305     205.616 200.846 288.452  1.00 19.13           O  
ATOM   1779  CB  TYR A 305     205.457 203.710 289.722  1.00 19.13           C  
ATOM   1780  CG  TYR A 305     205.850 204.844 290.638  1.00 19.13           C  
ATOM   1781  CD1 TYR A 305     207.131 205.374 290.608  1.00 19.13           C  
ATOM   1782  CD2 TYR A 305     204.938 205.388 291.530  1.00 19.13           C  
ATOM   1783  CE1 TYR A 305     207.492 206.413 291.443  1.00 19.13           C  
ATOM   1784  CE2 TYR A 305     205.290 206.424 292.367  1.00 19.13           C  
ATOM   1785  CZ  TYR A 305     206.566 206.934 292.320  1.00 19.13           C  
ATOM   1786  OH  TYR A 305     206.914 207.967 293.157  1.00 19.13           O  
ATOM   1787  N   ARG A 306     203.795 200.843 289.795  1.00 24.06           N  
ATOM   1788  CA  ARG A 306     203.116 199.793 289.045  1.00 24.06           C  
ATOM   1789  C   ARG A 306     202.638 200.294 287.688  1.00 24.06           C  
ATOM   1790  O   ARG A 306     203.048 199.773 286.645  1.00 24.06           O  
ATOM   1791  CB  ARG A 306     201.939 199.249 289.857  1.00 24.06           C  
ATOM   1792  CG  ARG A 306     202.329 198.310 290.987  1.00 24.06           C  
ATOM   1793  CD  ARG A 306     202.806 196.963 290.461  1.00 24.06           C  
ATOM   1794  NE  ARG A 306     201.754 196.240 289.756  1.00 24.06           N  
ATOM   1795  CZ  ARG A 306     201.633 196.186 288.436  1.00 24.06           C  
ATOM   1796  NH1 ARG A 306     202.489 196.802 287.638  1.00 24.06           N  
ATOM   1797  NH2 ARG A 306     200.629 195.495 287.905  1.00 24.06           N  
ATOM   1798  N   THR A 307     201.776 201.304 287.682  1.00 26.94           N  
ATOM   1799  CA  THR A 307     201.168 201.812 286.465  1.00 26.94           C  
ATOM   1800  C   THR A 307     201.683 203.209 286.152  1.00 26.94           C  
ATOM   1801  O   THR A 307     202.306 203.872 286.985  1.00 26.94           O  
ATOM   1802  CB  THR A 307     199.643 201.847 286.583  1.00 26.94           C  
ATOM   1803  OG1 THR A 307     199.081 202.285 285.341  1.00 26.94           O  
ATOM   1804  CG2 THR A 307     199.224 202.811 287.680  1.00 26.94           C  
ATOM   1805  N   TYR A 308     201.406 203.652 284.928  1.00 25.66           N  
ATOM   1806  CA  TYR A 308     201.803 204.976 284.480  1.00 25.66           C  
ATOM   1807  C   TYR A 308     200.678 205.570 283.647  1.00 25.66           C  
ATOM   1808  O   TYR A 308     199.843 204.845 283.102  1.00 25.66           O  
ATOM   1809  CB  TYR A 308     203.101 204.931 283.666  1.00 25.66           C  
ATOM   1810  CG  TYR A 308     204.274 204.345 284.415  1.00 25.66           C  
ATOM   1811  CD1 TYR A 308     204.577 202.994 284.323  1.00 25.66           C  
ATOM   1812  CD2 TYR A 308     205.080 205.143 285.212  1.00 25.66           C  
ATOM   1813  CE1 TYR A 308     205.650 202.457 285.004  1.00 25.66           C  
ATOM   1814  CE2 TYR A 308     206.153 204.615 285.896  1.00 25.66           C  
ATOM   1815  CZ  TYR A 308     206.434 203.271 285.789  1.00 25.66           C  
ATOM   1816  OH  TYR A 308     207.504 202.737 286.468  1.00 25.66           O  
ATOM   1817  N   ARG A 309     200.662 206.897 283.557  1.00 30.01           N  
ATOM   1818  CA  ARG A 309     199.665 207.630 282.779  1.00 30.01           C  
ATOM   1819  C   ARG A 309     200.419 208.387 281.690  1.00 30.01           C  
ATOM   1820  O   ARG A 309     200.779 209.553 281.863  1.00 30.01           O  
ATOM   1821  CB  ARG A 309     198.857 208.573 283.670  1.00 30.01           C  
ATOM   1822  CG  ARG A 309     197.377 208.661 283.332  1.00 30.01           C  
ATOM   1823  CD  ARG A 309     197.146 209.202 281.932  1.00 30.01           C  
ATOM   1824  NE  ARG A 309     195.734 209.465 281.683  1.00 30.01           N  
ATOM   1825  CZ  ARG A 309     194.876 208.574 281.205  1.00 30.01           C  
ATOM   1826  NH1 ARG A 309     195.254 207.342 280.905  1.00 30.01           N  
ATOM   1827  NH2 ARG A 309     193.607 208.928 281.022  1.00 30.01           N  
ATOM   1828  N   CYS A 310     200.647 207.721 280.563  1.00 25.40           N  
ATOM   1829  CA  CYS A 310     201.432 208.302 279.487  1.00 25.40           C  
ATOM   1830  C   CYS A 310     200.573 209.200 278.607  1.00 25.40           C  
ATOM   1831  O   CYS A 310     199.343 209.095 278.584  1.00 25.40           O  
ATOM   1832  CB  CYS A 310     202.071 207.209 278.632  1.00 25.40           C  
ATOM   1833  SG  CYS A 310     203.152 206.073 279.527  1.00 25.40           S  
ATOM   1834  N   ALA A 311     201.238 210.094 277.882  1.00 20.59           N  
ATOM   1835  CA  ALA A 311     200.595 210.965 276.909  1.00 20.59           C  
ATOM   1836  C   ALA A 311     201.385 210.931 275.610  1.00 20.59           C  
ATOM   1837  O   ALA A 311     202.615 211.045 275.625  1.00 20.59           O  
ATOM   1838  CB  ALA A 311     200.490 212.399 277.429  1.00 20.59           C  
ATOM   1839  N   HIS A 312     200.680 210.783 274.492  1.00 16.66           N  
ATOM   1840  CA  HIS A 312     201.313 210.745 273.180  1.00 16.66           C  
ATOM   1841  C   HIS A 312     201.074 212.071 272.470  1.00 16.66           C  
ATOM   1842  O   HIS A 312     200.019 212.264 271.854  1.00 16.66           O  
ATOM   1843  CB  HIS A 312     200.766 209.579 272.355  1.00 16.66           C  
ATOM   1844  CG  HIS A 312     201.610 209.221 271.171  1.00 16.66           C  
ATOM   1845  ND1 HIS A 312     201.126 209.235 269.880  1.00 16.66           N  
ATOM   1846  CD2 HIS A 312     202.902 208.824 271.083  1.00 16.66           C  
ATOM   1847  CE1 HIS A 312     202.084 208.869 269.049  1.00 16.66           C  
ATOM   1848  NE2 HIS A 312     203.172 208.614 269.753  1.00 16.66           N  
ATOM   1849  N   PRO A 313     202.024 213.006 272.537  1.00 15.61           N  
ATOM   1850  CA  PRO A 313     201.783 214.342 271.966  1.00 15.61           C  
ATOM   1851  C   PRO A 313     201.593 214.341 270.461  1.00 15.61           C  
ATOM   1852  O   PRO A 313     201.035 215.305 269.922  1.00 15.61           O  
ATOM   1853  CB  PRO A 313     203.041 215.122 272.369  1.00 15.61           C  
ATOM   1854  CG  PRO A 313     204.091 214.075 272.530  1.00 15.61           C  
ATOM   1855  CD  PRO A 313     203.385 212.872 273.082  1.00 15.61           C  
ATOM   1856  N   LEU A 314     202.038 213.297 269.767  1.00 12.05           N  
ATOM   1857  CA  LEU A 314     201.926 213.199 268.320  1.00 12.05           C  
ATOM   1858  C   LEU A 314     200.672 212.450 267.880  1.00 12.05           C  
ATOM   1859  O   LEU A 314     200.481 212.226 266.680  1.00 12.05           O  
ATOM   1860  CB  LEU A 314     203.172 212.517 267.752  1.00 12.05           C  
ATOM   1861  CG  LEU A 314     203.604 212.903 266.339  1.00 12.05           C  
ATOM   1862  CD1 LEU A 314     204.079 214.343 266.310  1.00 12.05           C  
ATOM   1863  CD2 LEU A 314     204.693 211.964 265.853  1.00 12.05           C  
ATOM   1864  N   ALA A 315     199.818 212.055 268.825  1.00 10.29           N  
ATOM   1865  CA  ALA A 315     198.692 211.186 268.500  1.00 10.29           C  
ATOM   1866  C   ALA A 315     197.665 211.874 267.610  1.00 10.29           C  
ATOM   1867  O   ALA A 315     197.109 211.240 266.709  1.00 10.29           O  
ATOM   1868  CB  ALA A 315     198.024 210.687 269.779  1.00 10.29           C  
ATOM   1869  N   THR A 316     197.374 213.153 267.856  1.00  7.59           N  
ATOM   1870  CA  THR A 316     196.349 213.831 267.065  1.00  7.59           C  
ATOM   1871  C   THR A 316     196.790 214.015 265.616  1.00  7.59           C  
ATOM   1872  O   THR A 316     195.993 213.822 264.687  1.00  7.59           O  
ATOM   1873  CB  THR A 316     195.996 215.176 267.701  1.00  7.59           C  
ATOM   1874  OG1 THR A 316     195.245 215.967 266.771  1.00  7.59           O  
ATOM   1875  CG2 THR A 316     197.255 215.929 268.112  1.00  7.59           C  
ATOM   1876  N   LEU A 317     198.054 214.390 265.403  1.00  6.60           N  
ATOM   1877  CA  LEU A 317     198.562 214.535 264.043  1.00  6.60           C  
ATOM   1878  C   LEU A 317     198.557 213.198 263.313  1.00  6.60           C  
ATOM   1879  O   LEU A 317     198.162 213.122 262.143  1.00  6.60           O  
ATOM   1880  CB  LEU A 317     199.966 215.138 264.075  1.00  6.60           C  
ATOM   1881  CG  LEU A 317     200.610 215.527 262.744  1.00  6.60           C  
ATOM   1882  CD1 LEU A 317     199.610 216.216 261.839  1.00  6.60           C  
ATOM   1883  CD2 LEU A 317     201.795 216.443 262.993  1.00  6.60           C  
ATOM   1884  N   PHE A 318     198.980 212.130 263.993  1.00  7.02           N  
ATOM   1885  CA  PHE A 318     198.926 210.803 263.389  1.00  7.02           C  
ATOM   1886  C   PHE A 318     197.490 210.389 263.098  1.00  7.02           C  
ATOM   1887  O   PHE A 318     197.223 209.713 262.101  1.00  7.02           O  
ATOM   1888  CB  PHE A 318     199.604 209.778 264.298  1.00  7.02           C  
ATOM   1889  CG  PHE A 318     201.054 209.552 263.986  1.00  7.02           C  
ATOM   1890  CD1 PHE A 318     201.654 210.184 262.910  1.00  7.02           C  
ATOM   1891  CD2 PHE A 318     201.813 208.695 264.763  1.00  7.02           C  
ATOM   1892  CE1 PHE A 318     202.985 209.971 262.623  1.00  7.02           C  
ATOM   1893  CE2 PHE A 318     203.143 208.478 264.482  1.00  7.02           C  
ATOM   1894  CZ  PHE A 318     203.731 209.117 263.410  1.00  7.02           C  
ATOM   1895  N   LYS A 319     196.547 210.796 263.949  1.00  6.43           N  
ATOM   1896  CA  LYS A 319     195.151 210.437 263.727  1.00  6.43           C  
ATOM   1897  C   LYS A 319     194.594 211.133 262.494  1.00  6.43           C  
ATOM   1898  O   LYS A 319     193.894 210.512 261.684  1.00  6.43           O  
ATOM   1899  CB  LYS A 319     194.314 210.783 264.957  1.00  6.43           C  
ATOM   1900  CG  LYS A 319     192.832 210.473 264.802  1.00  6.43           C  
ATOM   1901  CD  LYS A 319     192.023 211.056 265.948  1.00  6.43           C  
ATOM   1902  CE  LYS A 319     192.497 210.522 267.290  1.00  6.43           C  
ATOM   1903  NZ  LYS A 319     192.347 209.045 267.383  1.00  6.43           N  
ATOM   1904  N   ILE A 320     194.886 212.424 262.332  1.00  5.64           N  
ATOM   1905  CA  ILE A 320     194.382 213.120 261.151  1.00  5.64           C  
ATOM   1906  C   ILE A 320     195.084 212.615 259.893  1.00  5.64           C  
ATOM   1907  O   ILE A 320     194.469 212.519 258.823  1.00  5.64           O  
ATOM   1908  CB  ILE A 320     194.492 214.649 261.309  1.00  5.64           C  
ATOM   1909  CG1 ILE A 320     195.942 215.120 261.252  1.00  5.64           C  
ATOM   1910  CG2 ILE A 320     193.831 215.100 262.605  1.00  5.64           C  
ATOM   1911  CD1 ILE A 320     196.071 216.621 261.197  1.00  5.64           C  
ATOM   1912  N   LEU A 321     196.370 212.258 259.999  1.00  6.03           N  
ATOM   1913  CA  LEU A 321     197.056 211.650 258.862  1.00  6.03           C  
ATOM   1914  C   LEU A 321     196.442 210.303 258.504  1.00  6.03           C  
ATOM   1915  O   LEU A 321     196.313 209.966 257.322  1.00  6.03           O  
ATOM   1916  CB  LEU A 321     198.546 211.493 259.159  1.00  6.03           C  
ATOM   1917  CG  LEU A 321     199.371 212.779 259.122  1.00  6.03           C  
ATOM   1918  CD1 LEU A 321     200.836 212.483 259.397  1.00  6.03           C  
ATOM   1919  CD2 LEU A 321     199.204 213.478 257.780  1.00  6.03           C  
ATOM   1920  N   ALA A 322     196.062 209.515 259.511  1.00  6.40           N  
ATOM   1921  CA  ALA A 322     195.415 208.235 259.253  1.00  6.40           C  
ATOM   1922  C   ALA A 322     194.055 208.427 258.599  1.00  6.40           C  
ATOM   1923  O   ALA A 322     193.685 207.669 257.699  1.00  6.40           O  
ATOM   1924  CB  ALA A 322     195.281 207.441 260.551  1.00  6.40           C  
ATOM   1925  N   SER A 323     193.295 209.431 259.040  1.00  5.97           N  
ATOM   1926  CA  SER A 323     192.016 209.719 258.396  1.00  5.97           C  
ATOM   1927  C   SER A 323     192.216 210.135 256.943  1.00  5.97           C  
ATOM   1928  O   SER A 323     191.471 209.703 256.052  1.00  5.97           O  
ATOM   1929  CB  SER A 323     191.272 210.806 259.169  1.00  5.97           C  
ATOM   1930  OG  SER A 323     190.013 211.084 258.580  1.00  5.97           O  
ATOM   1931  N   PHE A 324     193.220 210.975 256.686  1.00  7.24           N  
ATOM   1932  CA  PHE A 324     193.518 211.389 255.319  1.00  7.24           C  
ATOM   1933  C   PHE A 324     193.917 210.196 254.459  1.00  7.24           C  
ATOM   1934  O   PHE A 324     193.471 210.067 253.311  1.00  7.24           O  
ATOM   1935  CB  PHE A 324     194.621 212.446 255.334  1.00  7.24           C  
ATOM   1936  CG  PHE A 324     194.886 213.074 254.000  1.00  7.24           C  
ATOM   1937  CD1 PHE A 324     193.987 213.973 253.452  1.00  7.24           C  
ATOM   1938  CD2 PHE A 324     196.045 212.783 253.303  1.00  7.24           C  
ATOM   1939  CE1 PHE A 324     194.233 214.558 252.225  1.00  7.24           C  
ATOM   1940  CE2 PHE A 324     196.298 213.366 252.079  1.00  7.24           C  
ATOM   1941  CZ  PHE A 324     195.391 214.254 251.539  1.00  7.24           C  
ATOM   1942  N   TYR A 325     194.746 209.303 255.004  1.00  9.62           N  
ATOM   1943  CA  TYR A 325     195.151 208.117 254.259  1.00  9.62           C  
ATOM   1944  C   TYR A 325     193.974 207.182 254.018  1.00  9.62           C  
ATOM   1945  O   TYR A 325     193.895 206.540 252.968  1.00  9.62           O  
ATOM   1946  CB  TYR A 325     196.270 207.381 254.991  1.00  9.62           C  
ATOM   1947  CG  TYR A 325     196.785 206.184 254.227  1.00  9.62           C  
ATOM   1948  CD1 TYR A 325     197.455 206.346 253.024  1.00  9.62           C  
ATOM   1949  CD2 TYR A 325     196.600 204.895 254.704  1.00  9.62           C  
ATOM   1950  CE1 TYR A 325     197.925 205.260 252.318  1.00  9.62           C  
ATOM   1951  CE2 TYR A 325     197.071 203.801 254.005  1.00  9.62           C  
ATOM   1952  CZ  TYR A 325     197.734 203.991 252.812  1.00  9.62           C  
ATOM   1953  OH  TYR A 325     198.209 202.912 252.104  1.00  9.62           O  
ATOM   1954  N   ILE A 326     193.059 207.078 254.983  1.00  9.14           N  
ATOM   1955  CA  ILE A 326     191.867 206.257 254.792  1.00  9.14           C  
ATOM   1956  C   ILE A 326     191.007 206.825 253.673  1.00  9.14           C  
ATOM   1957  O   ILE A 326     190.478 206.081 252.840  1.00  9.14           O  
ATOM   1958  CB  ILE A 326     191.083 206.139 256.112  1.00  9.14           C  
ATOM   1959  CG1 ILE A 326     191.791 205.181 257.068  1.00  9.14           C  
ATOM   1960  CG2 ILE A 326     189.658 205.674 255.861  1.00  9.14           C  
ATOM   1961  CD1 ILE A 326     191.088 205.022 258.392  1.00  9.14           C  
ATOM   1962  N   SER A 327     190.852 208.150 253.634  1.00 11.34           N  
ATOM   1963  CA  SER A 327     190.090 208.766 252.549  1.00 11.34           C  
ATOM   1964  C   SER A 327     190.758 208.525 251.199  1.00 11.34           C  
ATOM   1965  O   SER A 327     190.084 208.214 250.206  1.00 11.34           O  
ATOM   1966  CB  SER A 327     189.923 210.263 252.809  1.00 11.34           C  
ATOM   1967  OG  SER A 327     191.180 210.911 252.895  1.00 11.34           O  
ATOM   1968  N   LEU A 328     192.086 208.659 251.144  1.00 11.84           N  
ATOM   1969  CA  LEU A 328     192.800 208.401 249.897  1.00 11.84           C  
ATOM   1970  C   LEU A 328     192.657 206.947 249.466  1.00 11.84           C  
ATOM   1971  O   LEU A 328     192.491 206.659 248.276  1.00 11.84           O  
ATOM   1972  CB  LEU A 328     194.274 208.767 250.043  1.00 11.84           C  
ATOM   1973  CG  LEU A 328     194.588 210.258 250.132  1.00 11.84           C  
ATOM   1974  CD1 LEU A 328     196.089 210.468 250.105  1.00 11.84           C  
ATOM   1975  CD2 LEU A 328     193.915 211.019 249.001  1.00 11.84           C  
ATOM   1976  N   VAL A 329     192.726 206.017 250.419  1.00 15.78           N  
ATOM   1977  CA  VAL A 329     192.554 204.604 250.105  1.00 15.78           C  
ATOM   1978  C   VAL A 329     191.136 204.329 249.627  1.00 15.78           C  
ATOM   1979  O   VAL A 329     190.924 203.504 248.733  1.00 15.78           O  
ATOM   1980  CB  VAL A 329     192.930 203.749 251.331  1.00 15.78           C  
ATOM   1981  CG1 VAL A 329     192.292 202.372 251.258  1.00 15.78           C  
ATOM   1982  CG2 VAL A 329     194.441 203.623 251.437  1.00 15.78           C  
ATOM   1983  N   ILE A 330     190.145 205.012 250.201  1.00 18.03           N  
ATOM   1984  CA  ILE A 330     188.769 204.856 249.739  1.00 18.03           C  
ATOM   1985  C   ILE A 330     188.644 205.315 248.292  1.00 18.03           C  
ATOM   1986  O   ILE A 330     188.017 204.647 247.462  1.00 18.03           O  
ATOM   1987  CB  ILE A 330     187.802 205.617 250.663  1.00 18.03           C  
ATOM   1988  CG1 ILE A 330     187.603 204.851 251.969  1.00 18.03           C  
ATOM   1989  CG2 ILE A 330     186.467 205.846 249.975  1.00 18.03           C  
ATOM   1990  CD1 ILE A 330     186.937 203.509 251.786  1.00 18.03           C  
ATOM   1991  N   PHE A 331     189.241 206.465 247.969  1.00 21.97           N  
ATOM   1992  CA  PHE A 331     189.200 206.945 246.589  1.00 21.97           C  
ATOM   1993  C   PHE A 331     189.917 205.983 245.646  1.00 21.97           C  
ATOM   1994  O   PHE A 331     189.430 205.698 244.542  1.00 21.97           O  
ATOM   1995  CB  PHE A 331     189.810 208.344 246.495  1.00 21.97           C  
ATOM   1996  CG  PHE A 331     188.915 209.436 247.013  1.00 21.97           C  
ATOM   1997  CD1 PHE A 331     187.607 209.166 247.387  1.00 21.97           C  
ATOM   1998  CD2 PHE A 331     189.380 210.736 247.115  1.00 21.97           C  
ATOM   1999  CE1 PHE A 331     186.785 210.173 247.861  1.00 21.97           C  
ATOM   2000  CE2 PHE A 331     188.562 211.747 247.587  1.00 21.97           C  
ATOM   2001  CZ  PHE A 331     187.263 211.465 247.960  1.00 21.97           C  
ATOM   2002  N   TYR A 332     191.074 205.468 246.069  1.00 22.46           N  
ATOM   2003  CA  TYR A 332     191.818 204.515 245.252  1.00 22.46           C  
ATOM   2004  C   TYR A 332     191.004 203.253 245.005  1.00 22.46           C  
ATOM   2005  O   TYR A 332     190.962 202.739 243.882  1.00 22.46           O  
ATOM   2006  CB  TYR A 332     193.143 204.176 245.937  1.00 22.46           C  
ATOM   2007  CG  TYR A 332     194.201 203.598 245.026  1.00 22.46           C  
ATOM   2008  CD1 TYR A 332     195.166 204.413 244.453  1.00 22.46           C  
ATOM   2009  CD2 TYR A 332     194.246 202.238 244.750  1.00 22.46           C  
ATOM   2010  CE1 TYR A 332     196.141 203.894 243.626  1.00 22.46           C  
ATOM   2011  CE2 TYR A 332     195.219 201.709 243.922  1.00 22.46           C  
ATOM   2012  CZ  TYR A 332     196.163 202.544 243.362  1.00 22.46           C  
ATOM   2013  OH  TYR A 332     197.135 202.029 242.536  1.00 22.46           O  
ATOM   2014  N   GLY A 333     190.344 202.743 246.045  1.00 23.95           N  
ATOM   2015  CA  GLY A 333     189.521 201.559 245.887  1.00 23.95           C  
ATOM   2016  C   GLY A 333     188.306 201.800 245.015  1.00 23.95           C  
ATOM   2017  O   GLY A 333     187.892 200.919 244.261  1.00 23.95           O  
ATOM   2018  N   LEU A 334     187.708 202.990 245.112  1.00 25.92           N  
ATOM   2019  CA  LEU A 334     186.596 203.322 244.227  1.00 25.92           C  
ATOM   2020  C   LEU A 334     187.046 203.346 242.772  1.00 25.92           C  
ATOM   2021  O   LEU A 334     186.350 202.830 241.888  1.00 25.92           O  
ATOM   2022  CB  LEU A 334     185.983 204.664 244.624  1.00 25.92           C  
ATOM   2023  CG  LEU A 334     185.202 204.709 245.940  1.00 25.92           C  
ATOM   2024  CD1 LEU A 334     184.661 206.110 246.191  1.00 25.92           C  
ATOM   2025  CD2 LEU A 334     184.077 203.686 245.936  1.00 25.92           C  
ATOM   2026  N   ILE A 335     188.213 203.934 242.503  1.00 26.71           N  
ATOM   2027  CA  ILE A 335     188.724 203.953 241.135  1.00 26.71           C  
ATOM   2028  C   ILE A 335     189.035 202.537 240.657  1.00 26.71           C  
ATOM   2029  O   ILE A 335     188.765 202.184 239.502  1.00 26.71           O  
ATOM   2030  CB  ILE A 335     189.952 204.874 241.036  1.00 26.71           C  
ATOM   2031  CG1 ILE A 335     189.568 206.308 241.399  1.00 26.71           C  
ATOM   2032  CG2 ILE A 335     190.522 204.844 239.635  1.00 26.71           C  
ATOM   2033  CD1 ILE A 335     190.721 207.282 241.334  1.00 26.71           C  
ATOM   2034  N   CYS A 336     189.609 201.705 241.531  1.00 28.61           N  
ATOM   2035  CA  CYS A 336     189.903 200.325 241.155  1.00 28.61           C  
ATOM   2036  C   CYS A 336     188.627 199.538 240.877  1.00 28.61           C  
ATOM   2037  O   CYS A 336     188.581 198.727 239.947  1.00 28.61           O  
ATOM   2038  CB  CYS A 336     190.723 199.644 242.250  1.00 28.61           C  
ATOM   2039  SG  CYS A 336     192.404 200.274 242.420  1.00 28.61           S  
ATOM   2040  N   MET A 337     187.586 199.753 241.684  1.00 30.61           N  
ATOM   2041  CA  MET A 337     186.305 199.099 241.437  1.00 30.61           C  
ATOM   2042  C   MET A 337     185.699 199.560 240.119  1.00 30.61           C  
ATOM   2043  O   MET A 337     185.123 198.754 239.378  1.00 30.61           O  
ATOM   2044  CB  MET A 337     185.343 199.367 242.595  1.00 30.61           C  
ATOM   2045  CG  MET A 337     185.668 198.599 243.863  1.00 30.61           C  
ATOM   2046  SD  MET A 337     185.571 196.813 243.635  1.00 30.61           S  
ATOM   2047  CE  MET A 337     183.847 196.615 243.187  1.00 30.61           C  
ATOM   2048  N   TYR A 338     185.812 200.854 239.812  1.00 32.06           N  
ATOM   2049  CA  TYR A 338     185.340 201.344 238.521  1.00 32.06           C  
ATOM   2050  C   TYR A 338     186.094 200.683 237.375  1.00 32.06           C  
ATOM   2051  O   TYR A 338     185.491 200.295 236.368  1.00 32.06           O  
ATOM   2052  CB  TYR A 338     185.481 202.863 238.444  1.00 32.06           C  
ATOM   2053  CG  TYR A 338     185.343 203.409 237.041  1.00 32.06           C  
ATOM   2054  CD1 TYR A 338     184.094 203.574 236.461  1.00 32.06           C  
ATOM   2055  CD2 TYR A 338     186.462 203.756 236.296  1.00 32.06           C  
ATOM   2056  CE1 TYR A 338     183.962 204.069 235.178  1.00 32.06           C  
ATOM   2057  CE2 TYR A 338     186.340 204.250 235.014  1.00 32.06           C  
ATOM   2058  CZ  TYR A 338     185.089 204.406 234.460  1.00 32.06           C  
ATOM   2059  OH  TYR A 338     184.966 204.901 233.181  1.00 32.06           O  
ATOM   2060  N   THR A 339     187.415 200.551 237.509  1.00 31.85           N  
ATOM   2061  CA  THR A 339     188.203 199.891 236.472  1.00 31.85           C  
ATOM   2062  C   THR A 339     187.797 198.430 236.315  1.00 31.85           C  
ATOM   2063  O   THR A 339     187.674 197.927 235.191  1.00 31.85           O  
ATOM   2064  CB  THR A 339     189.693 199.997 236.796  1.00 31.85           C  
ATOM   2065  OG1 THR A 339     190.051 201.375 236.958  1.00 31.85           O  
ATOM   2066  CG2 THR A 339     190.524 199.392 235.677  1.00 31.85           C  
ATOM   2067  N   LEU A 340     187.584 197.733 237.432  1.00 36.52           N  
ATOM   2068  CA  LEU A 340     187.171 196.334 237.373  1.00 36.52           C  
ATOM   2069  C   LEU A 340     185.811 196.190 236.702  1.00 36.52           C  
ATOM   2070  O   LEU A 340     185.600 195.276 235.896  1.00 36.52           O  
ATOM   2071  CB  LEU A 340     187.150 195.742 238.783  1.00 36.52           C  
ATOM   2072  CG  LEU A 340     186.961 194.232 238.968  1.00 36.52           C  
ATOM   2073  CD1 LEU A 340     185.488 193.847 239.054  1.00 36.52           C  
ATOM   2074  CD2 LEU A 340     187.653 193.468 237.853  1.00 36.52           C  
ATOM   2075  N   TRP A 341     184.871 197.077 237.031  1.00 42.12           N  
ATOM   2076  CA  TRP A 341     183.566 197.058 236.378  1.00 42.12           C  
ATOM   2077  C   TRP A 341     183.700 197.324 234.885  1.00 42.12           C  
ATOM   2078  O   TRP A 341     183.056 196.662 234.063  1.00 42.12           O  
ATOM   2079  CB  TRP A 341     182.640 198.083 237.033  1.00 42.12           C  
ATOM   2080  CG  TRP A 341     181.414 198.394 236.232  1.00 42.12           C  
ATOM   2081  CD1 TRP A 341     180.357 197.565 235.995  1.00 42.12           C  
ATOM   2082  CD2 TRP A 341     181.110 199.630 235.576  1.00 42.12           C  
ATOM   2083  NE1 TRP A 341     179.417 198.205 235.225  1.00 42.12           N  
ATOM   2084  CE2 TRP A 341     179.855 199.475 234.955  1.00 42.12           C  
ATOM   2085  CE3 TRP A 341     181.779 200.852 235.451  1.00 42.12           C  
ATOM   2086  CZ2 TRP A 341     179.256 200.496 234.220  1.00 42.12           C  
ATOM   2087  CZ3 TRP A 341     181.183 201.864 234.722  1.00 42.12           C  
ATOM   2088  CH2 TRP A 341     179.935 201.680 234.116  1.00 42.12           C  
ATOM   2089  N   TRP A 342     184.537 198.296 234.515  1.00 39.18           N  
ATOM   2090  CA  TRP A 342     184.767 198.589 233.104  1.00 39.18           C  
ATOM   2091  C   TRP A 342     185.421 197.417 232.387  1.00 39.18           C  
ATOM   2092  O   TRP A 342     185.256 197.261 231.172  1.00 39.18           O  
ATOM   2093  CB  TRP A 342     185.628 199.846 232.972  1.00 39.18           C  
ATOM   2094  CG  TRP A 342     186.228 200.044 231.615  1.00 39.18           C  
ATOM   2095  CD1 TRP A 342     185.669 200.703 230.560  1.00 39.18           C  
ATOM   2096  CD2 TRP A 342     187.510 199.587 231.169  1.00 39.18           C  
ATOM   2097  NE1 TRP A 342     186.522 200.681 229.483  1.00 39.18           N  
ATOM   2098  CE2 TRP A 342     187.659 200.001 229.832  1.00 39.18           C  
ATOM   2099  CE3 TRP A 342     188.545 198.864 231.771  1.00 39.18           C  
ATOM   2100  CZ2 TRP A 342     188.801 199.718 229.087  1.00 39.18           C  
ATOM   2101  CZ3 TRP A 342     189.676 198.585 231.031  1.00 39.18           C  
ATOM   2102  CH2 TRP A 342     189.796 199.010 229.703  1.00 39.18           C  
ATOM   2103  N   MET A 343     186.154 196.578 233.116  1.00 40.82           N  
ATOM   2104  CA  MET A 343     186.852 195.454 232.511  1.00 40.82           C  
ATOM   2105  C   MET A 343     186.050 194.160 232.538  1.00 40.82           C  
ATOM   2106  O   MET A 343     186.386 193.228 231.800  1.00 40.82           O  
ATOM   2107  CB  MET A 343     188.192 195.229 233.220  1.00 40.82           C  
ATOM   2108  CG  MET A 343     189.225 194.492 232.387  1.00 40.82           C  
ATOM   2109  SD  MET A 343     190.651 194.006 233.370  1.00 40.82           S  
ATOM   2110  CE  MET A 343     190.900 195.491 234.337  1.00 40.82           C  
ATOM   2111  N   LEU A 344     185.004 194.079 233.358  1.00 45.61           N  
ATOM   2112  CA  LEU A 344     184.212 192.863 233.500  1.00 45.61           C  
ATOM   2113  C   LEU A 344     182.805 193.030 232.934  1.00 45.61           C  
ATOM   2114  O   LEU A 344     181.893 192.283 233.293  1.00 45.61           O  
ATOM   2115  CB  LEU A 344     184.152 192.428 234.963  1.00 45.61           C  
ATOM   2116  CG  LEU A 344     185.065 191.269 235.369  1.00 45.61           C  
ATOM   2117  CD1 LEU A 344     184.566 189.961 234.774  1.00 45.61           C  
ATOM   2118  CD2 LEU A 344     186.500 191.533 234.945  1.00 45.61           C  
ATOM   2119  N   ARG A 345     182.612 193.999 232.051  1.00 49.96           N  
ATOM   2120  CA  ARG A 345     181.299 194.199 231.446  1.00 49.96           C  
ATOM   2121  C   ARG A 345     181.325 194.120 229.928  1.00 49.96           C  
ATOM   2122  O   ARG A 345     180.373 193.609 229.331  1.00 49.96           O  
ATOM   2123  CB  ARG A 345     180.705 195.554 231.882  1.00 49.96           C  
ATOM   2124  CG  ARG A 345     181.466 196.766 231.371  1.00 49.96           C  
ATOM   2125  CD  ARG A 345     180.625 198.027 231.426  1.00 49.96           C  
ATOM   2126  NE  ARG A 345     181.309 199.152 230.799  1.00 49.96           N  
ATOM   2127  CZ  ARG A 345     180.754 200.333 230.565  1.00 49.96           C  
ATOM   2128  NH1 ARG A 345     179.496 200.581 230.890  1.00 49.96           N  
ATOM   2129  NH2 ARG A 345     181.478 201.287 229.988  1.00 49.96           N  
ATOM   2130  N   ARG A 346     182.386 194.606 229.286  1.00 56.36           N  
ATOM   2131  CA  ARG A 346     182.439 194.670 227.833  1.00 56.36           C  
ATOM   2132  C   ARG A 346     183.060 193.434 227.197  1.00 56.36           C  
ATOM   2133  O   ARG A 346     183.007 193.305 225.969  1.00 56.36           O  
ATOM   2134  CB  ARG A 346     183.221 195.910 227.387  1.00 56.36           C  
ATOM   2135  CG  ARG A 346     182.756 197.203 228.030  1.00 56.36           C  
ATOM   2136  CD  ARG A 346     181.290 197.484 227.740  1.00 56.36           C  
ATOM   2137  NE  ARG A 346     181.055 197.808 226.337  1.00 56.36           N  
ATOM   2138  CZ  ARG A 346     179.890 198.210 225.848  1.00 56.36           C  
ATOM   2139  NH1 ARG A 346     178.826 198.350 226.622  1.00 56.36           N  
ATOM   2140  NH2 ARG A 346     179.790 198.481 224.550  1.00 56.36           N  
ATOM   2141  N   SER A 347     183.633 192.528 227.993  1.00 59.11           N  
ATOM   2142  CA  SER A 347     184.290 191.322 227.488  1.00 59.11           C  
ATOM   2143  C   SER A 347     185.376 191.688 226.471  1.00 59.11           C  
ATOM   2144  O   SER A 347     185.287 191.398 225.277  1.00 59.11           O  
ATOM   2145  CB  SER A 347     183.268 190.348 226.888  1.00 59.11           C  
ATOM   2146  OG  SER A 347     182.355 189.897 227.874  1.00 59.11           O  
ATOM   2147  N   LEU A 348     186.416 192.345 226.991  1.00 56.26           N  
ATOM   2148  CA  LEU A 348     187.473 192.915 226.161  1.00 56.26           C  
ATOM   2149  C   LEU A 348     188.275 191.870 225.394  1.00 56.26           C  
ATOM   2150  O   LEU A 348     189.233 192.242 224.707  1.00 56.26           O  
ATOM   2151  CB  LEU A 348     188.422 193.749 227.024  1.00 56.26           C  
ATOM   2152  CG  LEU A 348     187.789 194.829 227.903  1.00 56.26           C  
ATOM   2153  CD1 LEU A 348     188.865 195.618 228.631  1.00 56.26           C  
ATOM   2154  CD2 LEU A 348     186.905 195.753 227.082  1.00 56.26           C  
ATOM   2155  N   LYS A 349     187.926 190.586 225.497  1.00 60.11           N  
ATOM   2156  CA  LYS A 349     188.546 189.571 224.656  1.00 60.11           C  
ATOM   2157  C   LYS A 349     188.240 189.770 223.177  1.00 60.11           C  
ATOM   2158  O   LYS A 349     188.937 189.194 222.336  1.00 60.11           O  
ATOM   2159  CB  LYS A 349     188.086 188.178 225.088  1.00 60.11           C  
ATOM   2160  CG  LYS A 349     188.627 187.718 226.430  1.00 60.11           C  
ATOM   2161  CD  LYS A 349     190.126 187.490 226.367  1.00 60.11           C  
ATOM   2162  CE  LYS A 349     190.613 186.688 227.560  1.00 60.11           C  
ATOM   2163  NZ  LYS A 349     189.973 185.346 227.615  1.00 60.11           N  
ATOM   2164  N   LYS A 350     187.219 190.558 222.843  1.00 61.78           N  
ATOM   2165  CA  LYS A 350     186.851 190.817 221.460  1.00 61.78           C  
ATOM   2166  C   LYS A 350     186.545 192.299 221.295  1.00 61.78           C  
ATOM   2167  O   LYS A 350     186.187 192.991 222.251  1.00 61.78           O  
ATOM   2168  CB  LYS A 350     185.643 189.976 221.026  1.00 61.78           C  
ATOM   2169  CG  LYS A 350     184.354 190.312 221.760  1.00 61.78           C  
ATOM   2170  CD  LYS A 350     183.196 189.461 221.262  1.00 61.78           C  
ATOM   2171  CE  LYS A 350     181.897 189.835 221.956  1.00 61.78           C  
ATOM   2172  NZ  LYS A 350     181.990 189.670 223.433  1.00 61.78           N  
ATOM   2173  N   TYR A 351     186.692 192.780 220.065  1.00 65.08           N  
ATOM   2174  CA  TYR A 351     186.429 194.170 219.734  1.00 65.08           C  
ATOM   2175  C   TYR A 351     185.259 194.250 218.762  1.00 65.08           C  
ATOM   2176  O   TYR A 351     184.966 193.302 218.028  1.00 65.08           O  
ATOM   2177  CB  TYR A 351     187.669 194.841 219.129  1.00 65.08           C  
ATOM   2178  CG  TYR A 351     187.672 196.349 219.229  1.00 65.08           C  
ATOM   2179  CD1 TYR A 351     188.174 196.986 220.355  1.00 65.08           C  
ATOM   2180  CD2 TYR A 351     187.186 197.136 218.196  1.00 65.08           C  
ATOM   2181  CE1 TYR A 351     188.183 198.363 220.452  1.00 65.08           C  
ATOM   2182  CE2 TYR A 351     187.191 198.514 218.285  1.00 65.08           C  
ATOM   2183  CZ  TYR A 351     187.691 199.121 219.414  1.00 65.08           C  
ATOM   2184  OH  TYR A 351     187.700 200.494 219.508  1.00 65.08           O  
ATOM   2185  N   SER A 352     184.584 195.399 218.768  1.00 75.25           N  
ATOM   2186  CA  SER A 352     183.404 195.593 217.932  1.00 75.25           C  
ATOM   2187  C   SER A 352     183.779 196.066 216.530  1.00 75.25           C  
ATOM   2188  O   SER A 352     183.474 195.393 215.540  1.00 75.25           O  
ATOM   2189  CB  SER A 352     182.448 196.590 218.597  1.00 75.25           C  
ATOM   2190  OG  SER A 352     182.035 196.133 219.874  1.00 75.25           O  
ATOM   2191  N   PHE A 353     184.447 197.219 216.437  1.00 77.12           N  
ATOM   2192  CA  PHE A 353     184.832 197.814 215.156  1.00 77.12           C  
ATOM   2193  C   PHE A 353     183.624 197.989 214.237  1.00 77.12           C  
ATOM   2194  O   PHE A 353     183.695 197.739 213.033  1.00 77.12           O  
ATOM   2195  CB  PHE A 353     185.925 196.994 214.469  1.00 77.12           C  
ATOM   2196  CG  PHE A 353     187.307 197.544 214.665  1.00 77.12           C  
ATOM   2197  CD1 PHE A 353     187.497 198.893 214.911  1.00 77.12           C  
ATOM   2198  CD2 PHE A 353     188.415 196.716 214.602  1.00 77.12           C  
ATOM   2199  CE1 PHE A 353     188.763 199.405 215.092  1.00 77.12           C  
ATOM   2200  CE2 PHE A 353     189.685 197.225 214.781  1.00 77.12           C  
ATOM   2201  CZ  PHE A 353     189.860 198.570 215.026  1.00 77.12           C  
ATOM   2202  N   GLU A 354     182.505 198.424 214.813  1.00 85.20           N  
ATOM   2203  CA  GLU A 354     181.277 198.630 214.058  1.00 85.20           C  
ATOM   2204  C   GLU A 354     181.096 200.067 213.589  1.00 85.20           C  
ATOM   2205  O   GLU A 354     180.276 200.312 212.699  1.00 85.20           O  
ATOM   2206  CB  GLU A 354     180.065 198.217 214.901  1.00 85.20           C  
ATOM   2207  CG  GLU A 354     180.152 196.812 215.479  1.00 85.20           C  
ATOM   2208  CD  GLU A 354     179.990 195.731 214.427  1.00 85.20           C  
ATOM   2209  OE1 GLU A 354     179.481 196.034 213.327  1.00 85.20           O  
ATOM   2210  OE2 GLU A 354     180.368 194.573 214.702  1.00 85.20           O  
ATOM   2211  N   SER A 355     181.830 201.020 214.165  1.00 90.48           N  
ATOM   2212  CA  SER A 355     181.686 202.413 213.759  1.00 90.48           C  
ATOM   2213  C   SER A 355     182.383 202.690 212.432  1.00 90.48           C  
ATOM   2214  O   SER A 355     181.896 203.495 211.630  1.00 90.48           O  
ATOM   2215  CB  SER A 355     182.231 203.336 214.848  1.00 90.48           C  
ATOM   2216  OG  SER A 355     182.113 204.696 214.469  1.00 90.48           O  
ATOM   2217  N   ILE A 356     183.526 202.044 212.192  1.00 88.03           N  
ATOM   2218  CA  ILE A 356     184.284 202.294 210.969  1.00 88.03           C  
ATOM   2219  C   ILE A 356     183.506 201.817 209.748  1.00 88.03           C  
ATOM   2220  O   ILE A 356     183.440 202.511 208.727  1.00 88.03           O  
ATOM   2221  CB  ILE A 356     185.673 201.632 211.054  1.00 88.03           C  
ATOM   2222  CG1 ILE A 356     186.588 202.405 212.009  1.00 88.03           C  
ATOM   2223  CG2 ILE A 356     186.307 201.526 209.674  1.00 88.03           C  
ATOM   2224  CD1 ILE A 356     186.463 202.000 213.465  1.00 88.03           C  
ATOM   2225  N   ARG A 357     182.896 200.633 209.836  1.00 87.89           N  
ATOM   2226  CA  ARG A 357     182.137 200.094 208.714  1.00 87.89           C  
ATOM   2227  C   ARG A 357     180.854 200.866 208.441  1.00 87.89           C  
ATOM   2228  O   ARG A 357     180.236 200.650 207.394  1.00 87.89           O  
ATOM   2229  CB  ARG A 357     181.806 198.621 208.959  1.00 87.89           C  
ATOM   2230  CG  ARG A 357     181.059 198.349 210.253  1.00 87.89           C  
ATOM   2231  CD  ARG A 357     180.560 196.914 210.306  1.00 87.89           C  
ATOM   2232  NE  ARG A 357     181.623 195.952 210.039  1.00 87.89           N  
ATOM   2233  CZ  ARG A 357     182.415 195.434 210.967  1.00 87.89           C  
ATOM   2234  NH1 ARG A 357     182.300 195.771 212.241  1.00 87.89           N  
ATOM   2235  NH2 ARG A 357     183.347 194.556 210.609  1.00 87.89           N  
ATOM   2236  N   GLU A 358     180.441 201.751 209.345  1.00 89.44           N  
ATOM   2237  CA  GLU A 358     179.236 202.551 209.165  1.00 89.44           C  
ATOM   2238  C   GLU A 358     179.517 203.981 208.733  1.00 89.44           C  
ATOM   2239  O   GLU A 358     178.880 204.470 207.798  1.00 89.44           O  
ATOM   2240  CB  GLU A 358     178.412 202.567 210.458  1.00 89.44           C  
ATOM   2241  CG  GLU A 358     177.849 201.210 210.855  1.00 89.44           C  
ATOM   2242  CD  GLU A 358     176.823 200.686 209.867  1.00 89.44           C  
ATOM   2243  OE1 GLU A 358     176.181 201.508 209.179  1.00 89.44           O  
ATOM   2244  OE2 GLU A 358     176.658 199.451 209.780  1.00 89.44           O  
ATOM   2245  N   GLU A 359     180.453 204.671 209.387  1.00 91.38           N  
ATOM   2246  CA  GLU A 359     180.749 206.052 209.026  1.00 91.38           C  
ATOM   2247  C   GLU A 359     181.718 206.168 207.856  1.00 91.38           C  
ATOM   2248  O   GLU A 359     181.927 207.278 207.355  1.00 91.38           O  
ATOM   2249  CB  GLU A 359     181.306 206.809 210.237  1.00 91.38           C  
ATOM   2250  CG  GLU A 359     182.703 206.385 210.668  1.00 91.38           C  
ATOM   2251  CD  GLU A 359     183.792 207.256 210.072  1.00 91.38           C  
ATOM   2252  OE1 GLU A 359     183.460 208.309 209.489  1.00 91.38           O  
ATOM   2253  OE2 GLU A 359     184.979 206.887 210.186  1.00 91.38           O  
ATOM   2254  N   SER A 360     182.310 205.059 207.409  1.00 90.68           N  
ATOM   2255  CA  SER A 360     183.220 205.087 206.273  1.00 90.68           C  
ATOM   2256  C   SER A 360     182.997 203.950 205.286  1.00 90.68           C  
ATOM   2257  O   SER A 360     183.764 203.839 204.323  1.00 90.68           O  
ATOM   2258  CB  SER A 360     184.681 205.057 206.756  1.00 90.68           C  
ATOM   2259  OG  SER A 360     185.008 206.243 207.459  1.00 90.68           O  
ATOM   2260  N   SER A 361     181.986 203.105 205.493  1.00 91.37           N  
ATOM   2261  CA  SER A 361     181.656 201.986 204.610  1.00 91.37           C  
ATOM   2262  C   SER A 361     182.808 200.998 204.460  1.00 91.37           C  
ATOM   2263  O   SER A 361     182.916 200.318 203.435  1.00 91.37           O  
ATOM   2264  CB  SER A 361     181.203 202.477 203.230  1.00 91.37           C  
ATOM   2265  OG  SER A 361     180.042 203.283 203.329  1.00 91.37           O  
ATOM   2266  N   TYR A 362     183.677 200.904 205.466  1.00 84.28           N  
ATOM   2267  CA  TYR A 362     184.754 199.913 205.471  1.00 84.28           C  
ATOM   2268  C   TYR A 362     184.259 198.638 206.154  1.00 84.28           C  
ATOM   2269  O   TYR A 362     184.683 198.262 207.249  1.00 84.28           O  
ATOM   2270  CB  TYR A 362     185.995 200.477 206.149  1.00 84.28           C  
ATOM   2271  CG  TYR A 362     186.744 201.488 205.311  1.00 84.28           C  
ATOM   2272  CD1 TYR A 362     186.659 201.467 203.925  1.00 84.28           C  
ATOM   2273  CD2 TYR A 362     187.537 202.460 205.904  1.00 84.28           C  
ATOM   2274  CE1 TYR A 362     187.343 202.386 203.154  1.00 84.28           C  
ATOM   2275  CE2 TYR A 362     188.224 203.384 205.141  1.00 84.28           C  
ATOM   2276  CZ  TYR A 362     188.123 203.343 203.767  1.00 84.28           C  
ATOM   2277  OH  TYR A 362     188.807 204.261 203.004  1.00 84.28           O  
ATOM   2278  N   SER A 363     183.333 197.967 205.471  1.00 83.49           N  
ATOM   2279  CA  SER A 363     182.678 196.763 205.976  1.00 83.49           C  
ATOM   2280  C   SER A 363     183.558 195.527 205.913  1.00 83.49           C  
ATOM   2281  O   SER A 363     183.081 194.438 206.263  1.00 83.49           O  
ATOM   2282  CB  SER A 363     181.381 196.516 205.204  1.00 83.49           C  
ATOM   2283  OG  SER A 363     180.705 195.374 205.699  1.00 83.49           O  
ATOM   2284  N   ASP A 364     184.813 195.646 205.488  1.00 81.06           N  
ATOM   2285  CA  ASP A 364     185.728 194.517 205.412  1.00 81.06           C  
ATOM   2286  C   ASP A 364     186.636 194.417 206.630  1.00 81.06           C  
ATOM   2287  O   ASP A 364     187.600 193.645 206.610  1.00 81.06           O  
ATOM   2288  CB  ASP A 364     186.569 194.604 204.139  1.00 81.06           C  
ATOM   2289  CG  ASP A 364     187.375 195.883 204.063  1.00 81.06           C  
ATOM   2290  OD1 ASP A 364     186.848 196.944 204.462  1.00 81.06           O  
ATOM   2291  OD2 ASP A 364     188.535 195.828 203.605  1.00 81.06           O  
ATOM   2292  N   ILE A 365     186.359 195.183 207.680  1.00 78.03           N  
ATOM   2293  CA  ILE A 365     187.167 195.169 208.895  1.00 78.03           C  
ATOM   2294  C   ILE A 365     187.013 193.819 209.584  1.00 78.03           C  
ATOM   2295  O   ILE A 365     185.887 193.410 209.903  1.00 78.03           O  
ATOM   2296  CB  ILE A 365     186.770 196.313 209.841  1.00 78.03           C  
ATOM   2297  CG1 ILE A 365     187.193 197.662 209.260  1.00 78.03           C  
ATOM   2298  CG2 ILE A 365     187.389 196.104 211.211  1.00 78.03           C  
ATOM   2299  CD1 ILE A 365     188.683 197.864 209.228  1.00 78.03           C  
ATOM   2300  N   PRO A 366     188.099 193.097 209.833  1.00 72.31           N  
ATOM   2301  CA  PRO A 366     187.995 191.820 210.540  1.00 72.31           C  
ATOM   2302  C   PRO A 366     187.839 192.034 212.040  1.00 72.31           C  
ATOM   2303  O   PRO A 366     188.235 193.057 212.600  1.00 72.31           O  
ATOM   2304  CB  PRO A 366     189.316 191.118 210.207  1.00 72.31           C  
ATOM   2305  CG  PRO A 366     190.258 192.211 209.762  1.00 72.31           C  
ATOM   2306  CD  PRO A 366     189.498 193.502 209.624  1.00 72.31           C  
ATOM   2307  N   ASP A 367     187.241 191.038 212.686  1.00 71.39           N  
ATOM   2308  CA  ASP A 367     187.056 191.091 214.129  1.00 71.39           C  
ATOM   2309  C   ASP A 367     188.401 190.986 214.837  1.00 71.39           C  
ATOM   2310  O   ASP A 367     189.287 190.236 214.417  1.00 71.39           O  
ATOM   2311  CB  ASP A 367     186.127 189.970 214.591  1.00 71.39           C  
ATOM   2312  CG  ASP A 367     185.727 190.109 216.046  1.00 71.39           C  
ATOM   2313  OD1 ASP A 367     184.870 190.967 216.346  1.00 71.39           O  
ATOM   2314  OD2 ASP A 367     186.271 189.365 216.889  1.00 71.39           O  
ATOM   2315  N   VAL A 368     188.550 191.745 215.916  1.00 66.76           N  
ATOM   2316  CA  VAL A 368     189.788 191.790 216.683  1.00 66.76           C  
ATOM   2317  C   VAL A 368     189.599 190.954 217.940  1.00 66.76           C  
ATOM   2318  O   VAL A 368     188.706 191.227 218.750  1.00 66.76           O  
ATOM   2319  CB  VAL A 368     190.178 193.234 217.029  1.00 66.76           C  
ATOM   2320  CG1 VAL A 368     191.311 193.247 218.030  1.00 66.76           C  
ATOM   2321  CG2 VAL A 368     190.573 193.983 215.771  1.00 66.76           C  
ATOM   2322  N   LYS A 369     190.439 189.936 218.102  1.00 65.84           N  
ATOM   2323  CA  LYS A 369     190.337 189.004 219.215  1.00 65.84           C  
ATOM   2324  C   LYS A 369     191.210 189.494 220.373  1.00 65.84           C  
ATOM   2325  O   LYS A 369     191.676 190.637 220.379  1.00 65.84           O  
ATOM   2326  CB  LYS A 369     190.708 187.595 218.743  1.00 65.84           C  
ATOM   2327  CG  LYS A 369     189.857 187.084 217.594  1.00 65.84           C  
ATOM   2328  CD  LYS A 369     190.421 185.792 217.029  1.00 65.84           C  
ATOM   2329  CE  LYS A 369     190.519 184.714 218.093  1.00 65.84           C  
ATOM   2330  NZ  LYS A 369     191.091 183.454 217.541  1.00 65.84           N  
ATOM   2331  N   ASN A 370     191.433 188.632 221.366  1.00 61.12           N  
ATOM   2332  CA  ASN A 370     192.187 188.966 222.571  1.00 61.12           C  
ATOM   2333  C   ASN A 370     193.600 189.461 222.280  1.00 61.12           C  
ATOM   2334  O   ASN A 370     194.134 189.233 221.190  1.00 61.12           O  
ATOM   2335  CB  ASN A 370     192.248 187.747 223.493  1.00 61.12           C  
ATOM   2336  CG  ASN A 370     192.641 186.478 222.758  1.00 61.12           C  
ATOM   2337  OD1 ASN A 370     193.199 186.529 221.663  1.00 61.12           O  
ATOM   2338  ND2 ASN A 370     192.346 185.331 223.359  1.00 61.12           N  
ATOM   2339  N   ASP A 371     194.188 190.168 223.252  1.00 56.77           N  
ATOM   2340  CA  ASP A 371     195.566 190.655 223.227  1.00 56.77           C  
ATOM   2341  C   ASP A 371     195.730 191.811 222.246  1.00 56.77           C  
ATOM   2342  O   ASP A 371     196.802 192.418 222.163  1.00 56.77           O  
ATOM   2343  CB  ASP A 371     196.541 189.523 222.892  1.00 56.77           C  
ATOM   2344  CG  ASP A 371     197.922 189.738 223.488  1.00 56.77           C  
ATOM   2345  OD1 ASP A 371     198.252 190.883 223.859  1.00 56.77           O  
ATOM   2346  OD2 ASP A 371     198.683 188.753 223.580  1.00 56.77           O  
ATOM   2347  N   PHE A 372     194.686 192.119 221.506  1.00 58.50           N  
ATOM   2348  CA  PHE A 372     194.646 193.293 220.644  1.00 58.50           C  
ATOM   2349  C   PHE A 372     193.415 194.145 220.905  1.00 58.50           C  
ATOM   2350  O   PHE A 372     193.497 195.374 220.835  1.00 58.50           O  
ATOM   2351  CB  PHE A 372     194.693 192.867 219.166  1.00 58.50           C  
ATOM   2352  CG  PHE A 372     194.947 193.999 218.206  1.00 58.50           C  
ATOM   2353  CD1 PHE A 372     195.540 195.177 218.632  1.00 58.50           C  
ATOM   2354  CD2 PHE A 372     194.589 193.880 216.873  1.00 58.50           C  
ATOM   2355  CE1 PHE A 372     195.768 196.212 217.747  1.00 58.50           C  
ATOM   2356  CE2 PHE A 372     194.816 194.911 215.984  1.00 58.50           C  
ATOM   2357  CZ  PHE A 372     195.406 196.078 216.421  1.00 58.50           C  
ATOM   2358  N   ALA A 373     192.277 193.522 221.215  1.00 57.69           N  
ATOM   2359  CA  ALA A 373     191.087 194.289 221.563  1.00 57.69           C  
ATOM   2360  C   ALA A 373     191.295 195.064 222.856  1.00 57.69           C  
ATOM   2361  O   ALA A 373     190.730 196.148 223.035  1.00 57.69           O  
ATOM   2362  CB  ALA A 373     189.879 193.361 221.679  1.00 57.69           C  
ATOM   2363  N   PHE A 374     192.103 194.522 223.770  1.00 49.38           N  
ATOM   2364  CA  PHE A 374     192.359 195.207 225.033  1.00 49.38           C  
ATOM   2365  C   PHE A 374     193.132 196.503 224.818  1.00 49.38           C  
ATOM   2366  O   PHE A 374     192.770 197.548 225.373  1.00 49.38           O  
ATOM   2367  CB  PHE A 374     193.115 194.279 225.983  1.00 49.38           C  
ATOM   2368  CG  PHE A 374     193.441 194.901 227.307  1.00 49.38           C  
ATOM   2369  CD1 PHE A 374     192.466 195.038 228.279  1.00 49.38           C  
ATOM   2370  CD2 PHE A 374     194.722 195.345 227.580  1.00 49.38           C  
ATOM   2371  CE1 PHE A 374     192.762 195.609 229.496  1.00 49.38           C  
ATOM   2372  CE2 PHE A 374     195.025 195.916 228.794  1.00 49.38           C  
ATOM   2373  CZ  PHE A 374     194.043 196.048 229.754  1.00 49.38           C  
ATOM   2374  N   MET A 375     194.199 196.457 224.018  1.00 52.21           N  
ATOM   2375  CA  MET A 375     194.972 197.666 223.755  1.00 52.21           C  
ATOM   2376  C   MET A 375     194.151 198.687 222.979  1.00 52.21           C  
ATOM   2377  O   MET A 375     194.261 199.895 223.219  1.00 52.21           O  
ATOM   2378  CB  MET A 375     196.257 197.320 223.006  1.00 52.21           C  
ATOM   2379  CG  MET A 375     197.369 196.799 223.903  1.00 52.21           C  
ATOM   2380  SD  MET A 375     197.824 195.092 223.553  1.00 52.21           S  
ATOM   2381  CE  MET A 375     198.423 195.248 221.874  1.00 52.21           C  
ATOM   2382  N   LEU A 376     193.323 198.223 222.041  1.00 55.32           N  
ATOM   2383  CA  LEU A 376     192.454 199.139 221.310  1.00 55.32           C  
ATOM   2384  C   LEU A 376     191.435 199.788 222.239  1.00 55.32           C  
ATOM   2385  O   LEU A 376     191.130 200.977 222.103  1.00 55.32           O  
ATOM   2386  CB  LEU A 376     191.755 198.405 220.166  1.00 55.32           C  
ATOM   2387  CG  LEU A 376     192.664 197.921 219.033  1.00 55.32           C  
ATOM   2388  CD1 LEU A 376     191.849 197.278 217.922  1.00 55.32           C  
ATOM   2389  CD2 LEU A 376     193.510 199.063 218.489  1.00 55.32           C  
ATOM   2390  N   HIS A 377     190.900 199.022 223.192  1.00 54.62           N  
ATOM   2391  CA  HIS A 377     189.990 199.593 224.180  1.00 54.62           C  
ATOM   2392  C   HIS A 377     190.699 200.631 225.039  1.00 54.62           C  
ATOM   2393  O   HIS A 377     190.130 201.678 225.363  1.00 54.62           O  
ATOM   2394  CB  HIS A 377     189.396 198.487 225.051  1.00 54.62           C  
ATOM   2395  CG  HIS A 377     188.399 197.627 224.339  1.00 54.62           C  
ATOM   2396  ND1 HIS A 377     188.523 196.257 224.256  1.00 54.62           N  
ATOM   2397  CD2 HIS A 377     187.259 197.942 223.681  1.00 54.62           C  
ATOM   2398  CE1 HIS A 377     187.504 195.765 223.575  1.00 54.62           C  
ATOM   2399  NE2 HIS A 377     186.722 196.767 223.215  1.00 54.62           N  
ATOM   2400  N   LEU A 378     191.944 200.349 225.429  1.00 49.31           N  
ATOM   2401  CA  LEU A 378     192.715 201.323 226.199  1.00 49.31           C  
ATOM   2402  C   LEU A 378     192.932 202.606 225.405  1.00 49.31           C  
ATOM   2403  O   LEU A 378     192.802 203.713 225.944  1.00 49.31           O  
ATOM   2404  CB  LEU A 378     194.056 200.720 226.616  1.00 49.31           C  
ATOM   2405  CG  LEU A 378     194.148 200.097 228.009  1.00 49.31           C  
ATOM   2406  CD1 LEU A 378     193.042 199.084 228.232  1.00 49.31           C  
ATOM   2407  CD2 LEU A 378     195.506 199.448 228.194  1.00 49.31           C  
ATOM   2408  N   ILE A 379     193.267 202.475 224.121  1.00 50.87           N  
ATOM   2409  CA  ILE A 379     193.449 203.652 223.276  1.00 50.87           C  
ATOM   2410  C   ILE A 379     192.145 204.430 223.162  1.00 50.87           C  
ATOM   2411  O   ILE A 379     192.132 205.665 223.234  1.00 50.87           O  
ATOM   2412  CB  ILE A 379     193.991 203.240 221.895  1.00 50.87           C  
ATOM   2413  CG1 ILE A 379     195.365 202.587 222.037  1.00 50.87           C  
ATOM   2414  CG2 ILE A 379     194.079 204.441 220.981  1.00 50.87           C  
ATOM   2415  CD1 ILE A 379     196.374 203.447 222.752  1.00 50.87           C  
ATOM   2416  N   ASP A 380     191.027 203.720 222.989  1.00 55.76           N  
ATOM   2417  CA  ASP A 380     189.722 204.374 222.959  1.00 55.76           C  
ATOM   2418  C   ASP A 380     189.458 205.129 224.256  1.00 55.76           C  
ATOM   2419  O   ASP A 380     188.905 206.235 224.239  1.00 55.76           O  
ATOM   2420  CB  ASP A 380     188.627 203.339 222.702  1.00 55.76           C  
ATOM   2421  CG  ASP A 380     187.257 203.966 222.520  1.00 55.76           C  
ATOM   2422  OD1 ASP A 380     187.182 205.191 222.291  1.00 55.76           O  
ATOM   2423  OD2 ASP A 380     186.252 203.230 222.607  1.00 55.76           O  
ATOM   2424  N   GLN A 381     189.845 204.543 225.391  1.00 47.71           N  
ATOM   2425  CA  GLN A 381     189.715 205.244 226.664  1.00 47.71           C  
ATOM   2426  C   GLN A 381     190.549 206.516 226.671  1.00 47.71           C  
ATOM   2427  O   GLN A 381     190.112 207.551 227.187  1.00 47.71           O  
ATOM   2428  CB  GLN A 381     190.124 204.331 227.820  1.00 47.71           C  
ATOM   2429  CG  GLN A 381     189.222 203.127 228.009  1.00 47.71           C  
ATOM   2430  CD  GLN A 381     187.802 203.511 228.365  1.00 47.71           C  
ATOM   2431  OE1 GLN A 381     186.847 202.863 227.936  1.00 47.71           O  
ATOM   2432  NE2 GLN A 381     187.653 204.564 229.161  1.00 47.71           N  
ATOM   2433  N   TYR A 382     191.760 206.458 226.112  1.00 50.21           N  
ATOM   2434  CA  TYR A 382     192.541 207.678 225.932  1.00 50.21           C  
ATOM   2435  C   TYR A 382     191.828 208.637 224.984  1.00 50.21           C  
ATOM   2436  O   TYR A 382     191.417 209.733 225.383  1.00 50.21           O  
ATOM   2437  CB  TYR A 382     193.942 207.338 225.421  1.00 50.21           C  
ATOM   2438  CG  TYR A 382     194.887 208.519 225.396  1.00 50.21           C  
ATOM   2439  CD1 TYR A 382     195.305 209.125 226.573  1.00 50.21           C  
ATOM   2440  CD2 TYR A 382     195.370 209.021 224.197  1.00 50.21           C  
ATOM   2441  CE1 TYR A 382     196.170 210.203 226.554  1.00 50.21           C  
ATOM   2442  CE2 TYR A 382     196.235 210.097 224.167  1.00 50.21           C  
ATOM   2443  CZ  TYR A 382     196.632 210.684 225.348  1.00 50.21           C  
ATOM   2444  OH  TYR A 382     197.494 211.756 225.324  1.00 50.21           O  
ATOM   2445  N   ASP A 383     191.662 208.233 223.719  1.00 57.31           N  
ATOM   2446  CA  ASP A 383     190.834 208.940 222.745  1.00 57.31           C  
ATOM   2447  C   ASP A 383     190.625 208.055 221.520  1.00 57.31           C  
ATOM   2448  O   ASP A 383     191.552 207.354 221.094  1.00 57.31           O  
ATOM   2449  CB  ASP A 383     191.456 210.282 222.344  1.00 57.31           C  
ATOM   2450  CG  ASP A 383     192.767 210.123 221.607  1.00 57.31           C  
ATOM   2451  OD1 ASP A 383     193.484 209.140 221.875  1.00 57.31           O  
ATOM   2452  OD2 ASP A 383     193.082 210.985 220.760  1.00 57.31           O  
ATOM   2453  N   PRO A 384     189.427 208.051 220.929  1.00 62.96           N  
ATOM   2454  CA  PRO A 384     189.160 207.139 219.809  1.00 62.96           C  
ATOM   2455  C   PRO A 384     189.758 207.573 218.480  1.00 62.96           C  
ATOM   2456  O   PRO A 384     189.608 206.839 217.494  1.00 62.96           O  
ATOM   2457  CB  PRO A 384     187.628 207.125 219.735  1.00 62.96           C  
ATOM   2458  CG  PRO A 384     187.227 208.461 220.257  1.00 62.96           C  
ATOM   2459  CD  PRO A 384     188.229 208.811 221.326  1.00 62.96           C  
ATOM   2460  N   LEU A 385     190.419 208.732 218.415  1.00 64.16           N  
ATOM   2461  CA  LEU A 385     190.976 209.193 217.146  1.00 64.16           C  
ATOM   2462  C   LEU A 385     192.065 208.253 216.640  1.00 64.16           C  
ATOM   2463  O   LEU A 385     192.118 207.942 215.443  1.00 64.16           O  
ATOM   2464  CB  LEU A 385     191.522 210.614 217.293  1.00 64.16           C  
ATOM   2465  CG  LEU A 385     190.559 211.773 217.013  1.00 64.16           C  
ATOM   2466  CD1 LEU A 385     189.384 211.771 217.982  1.00 64.16           C  
ATOM   2467  CD2 LEU A 385     191.294 213.105 217.059  1.00 64.16           C  
ATOM   2468  N   TYR A 386     192.945 207.795 217.533  1.00 65.26           N  
ATOM   2469  CA  TYR A 386     194.015 206.890 217.122  1.00 65.26           C  
ATOM   2470  C   TYR A 386     193.447 205.580 216.590  1.00 65.26           C  
ATOM   2471  O   TYR A 386     193.884 205.078 215.548  1.00 65.26           O  
ATOM   2472  CB  TYR A 386     194.964 206.629 218.293  1.00 65.26           C  
ATOM   2473  CG  TYR A 386     195.815 207.815 218.691  1.00 65.26           C  
ATOM   2474  CD1 TYR A 386     197.158 207.878 218.343  1.00 65.26           C  
ATOM   2475  CD2 TYR A 386     195.279 208.867 219.421  1.00 65.26           C  
ATOM   2476  CE1 TYR A 386     197.940 208.958 218.708  1.00 65.26           C  
ATOM   2477  CE2 TYR A 386     196.052 209.950 219.790  1.00 65.26           C  
ATOM   2478  CZ  TYR A 386     197.382 209.991 219.431  1.00 65.26           C  
ATOM   2479  OH  TYR A 386     198.157 211.068 219.797  1.00 65.26           O  
ATOM   2480  N   SER A 387     192.462 205.016 217.292  1.00 64.87           N  
ATOM   2481  CA  SER A 387     191.843 203.777 216.830  1.00 64.87           C  
ATOM   2482  C   SER A 387     191.138 203.977 215.495  1.00 64.87           C  
ATOM   2483  O   SER A 387     191.217 203.118 214.608  1.00 64.87           O  
ATOM   2484  CB  SER A 387     190.864 203.254 217.880  1.00 64.87           C  
ATOM   2485  OG  SER A 387     190.255 202.050 217.448  1.00 64.87           O  
ATOM   2486  N   LYS A 388     190.438 205.101 215.336  1.00 68.94           N  
ATOM   2487  CA  LYS A 388     189.746 205.377 214.080  1.00 68.94           C  
ATOM   2488  C   LYS A 388     190.730 205.473 212.921  1.00 68.94           C  
ATOM   2489  O   LYS A 388     190.514 204.881 211.857  1.00 68.94           O  
ATOM   2490  CB  LYS A 388     188.930 206.663 214.207  1.00 68.94           C  
ATOM   2491  CG  LYS A 388     188.153 207.036 212.955  1.00 68.94           C  
ATOM   2492  CD  LYS A 388     187.045 206.035 212.669  1.00 68.94           C  
ATOM   2493  CE  LYS A 388     186.005 206.033 213.777  1.00 68.94           C  
ATOM   2494  NZ  LYS A 388     184.881 205.101 213.485  1.00 68.94           N  
ATOM   2495  N   ARG A 389     191.824 206.214 213.109  1.00 68.98           N  
ATOM   2496  CA  ARG A 389     192.801 206.385 212.041  1.00 68.98           C  
ATOM   2497  C   ARG A 389     193.706 205.172 211.859  1.00 68.98           C  
ATOM   2498  O   ARG A 389     194.433 205.111 210.862  1.00 68.98           O  
ATOM   2499  CB  ARG A 389     193.643 207.635 212.305  1.00 68.98           C  
ATOM   2500  CG  ARG A 389     192.805 208.897 212.472  1.00 68.98           C  
ATOM   2501  CD  ARG A 389     193.649 210.126 212.774  1.00 68.98           C  
ATOM   2502  NE  ARG A 389     194.326 210.637 211.589  1.00 68.98           N  
ATOM   2503  CZ  ARG A 389     195.588 210.377 211.276  1.00 68.98           C  
ATOM   2504  NH1 ARG A 389     196.349 209.621 212.049  1.00 68.98           N  
ATOM   2505  NH2 ARG A 389     196.098 210.891 210.161  1.00 68.98           N  
ATOM   2506  N   PHE A 390     193.685 204.214 212.786  1.00 68.28           N  
ATOM   2507  CA  PHE A 390     194.478 203.000 212.636  1.00 68.28           C  
ATOM   2508  C   PHE A 390     193.671 201.828 212.096  1.00 68.28           C  
ATOM   2509  O   PHE A 390     194.252 200.898 211.523  1.00 68.28           O  
ATOM   2510  CB  PHE A 390     195.104 202.621 213.983  1.00 68.28           C  
ATOM   2511  CG  PHE A 390     195.853 201.318 213.965  1.00 68.28           C  
ATOM   2512  CD1 PHE A 390     197.132 201.246 213.440  1.00 68.28           C  
ATOM   2513  CD2 PHE A 390     195.282 200.169 214.489  1.00 68.28           C  
ATOM   2514  CE1 PHE A 390     197.825 200.050 213.428  1.00 68.28           C  
ATOM   2515  CE2 PHE A 390     195.970 198.971 214.480  1.00 68.28           C  
ATOM   2516  CZ  PHE A 390     197.243 198.911 213.949  1.00 68.28           C  
ATOM   2517  N   ALA A 391     192.345 201.851 212.259  1.00 70.34           N  
ATOM   2518  CA  ALA A 391     191.525 200.732 211.806  1.00 70.34           C  
ATOM   2519  C   ALA A 391     191.600 200.542 210.297  1.00 70.34           C  
ATOM   2520  O   ALA A 391     191.432 199.421 209.806  1.00 70.34           O  
ATOM   2521  CB  ALA A 391     190.074 200.937 212.240  1.00 70.34           C  
ATOM   2522  N   VAL A 392     191.860 201.617 209.549  1.00 67.83           N  
ATOM   2523  CA  VAL A 392     191.887 201.529 208.092  1.00 67.83           C  
ATOM   2524  C   VAL A 392     193.004 200.609 207.615  1.00 67.83           C  
ATOM   2525  O   VAL A 392     192.979 200.129 206.475  1.00 67.83           O  
ATOM   2526  CB  VAL A 392     192.013 202.937 207.479  1.00 67.83           C  
ATOM   2527  CG1 VAL A 392     190.770 203.755 207.786  1.00 67.83           C  
ATOM   2528  CG2 VAL A 392     193.253 203.639 208.009  1.00 67.83           C  
ATOM   2529  N   PHE A 393     193.994 200.343 208.466  1.00 67.40           N  
ATOM   2530  CA  PHE A 393     195.088 199.454 208.100  1.00 67.40           C  
ATOM   2531  C   PHE A 393     194.725 197.982 208.238  1.00 67.40           C  
ATOM   2532  O   PHE A 393     195.531 197.124 207.863  1.00 67.40           O  
ATOM   2533  CB  PHE A 393     196.321 199.764 208.950  1.00 67.40           C  
ATOM   2534  CG  PHE A 393     197.118 200.937 208.458  1.00 67.40           C  
ATOM   2535  CD1 PHE A 393     196.523 202.174 208.281  1.00 67.40           C  
ATOM   2536  CD2 PHE A 393     198.468 200.804 208.186  1.00 67.40           C  
ATOM   2537  CE1 PHE A 393     197.255 203.252 207.831  1.00 67.40           C  
ATOM   2538  CE2 PHE A 393     199.206 201.878 207.737  1.00 67.40           C  
ATOM   2539  CZ  PHE A 393     198.599 203.105 207.559  1.00 67.40           C  
ATOM   2540  N   LEU A 394     193.543 197.671 208.767  1.00 69.33           N  
ATOM   2541  CA  LEU A 394     193.075 196.295 208.842  1.00 69.33           C  
ATOM   2542  C   LEU A 394     192.143 195.937 207.694  1.00 69.33           C  
ATOM   2543  O   LEU A 394     191.939 194.750 207.416  1.00 69.33           O  
ATOM   2544  CB  LEU A 394     192.360 196.044 210.174  1.00 69.33           C  
ATOM   2545  CG  LEU A 394     193.205 195.973 211.452  1.00 69.33           C  
ATOM   2546  CD1 LEU A 394     194.436 195.103 211.234  1.00 69.33           C  
ATOM   2547  CD2 LEU A 394     193.591 197.357 211.964  1.00 69.33           C  
ATOM   2548  N   SER A 395     191.572 196.937 207.027  1.00 75.66           N  
ATOM   2549  CA  SER A 395     190.648 196.717 205.917  1.00 75.66           C  
ATOM   2550  C   SER A 395     191.443 196.533 204.632  1.00 75.66           C  
ATOM   2551  O   SER A 395     192.213 197.409 204.232  1.00 75.66           O  
ATOM   2552  CB  SER A 395     189.679 197.887 205.799  1.00 75.66           C  
ATOM   2553  OG  SER A 395     190.375 199.108 205.622  1.00 75.66           O  
ATOM   2554  N   GLU A 396     191.262 195.385 203.973  1.00 75.30           N  
ATOM   2555  CA  GLU A 396     191.975 195.135 202.726  1.00 75.30           C  
ATOM   2556  C   GLU A 396     191.414 195.949 201.568  1.00 75.30           C  
ATOM   2557  O   GLU A 396     192.112 196.138 200.567  1.00 75.30           O  
ATOM   2558  CB  GLU A 396     191.944 193.642 202.383  1.00 75.30           C  
ATOM   2559  CG  GLU A 396     190.717 193.189 201.603  1.00 75.30           C  
ATOM   2560  CD  GLU A 396     189.457 193.166 202.443  1.00 75.30           C  
ATOM   2561  OE1 GLU A 396     189.568 193.137 203.686  1.00 75.30           O  
ATOM   2562  OE2 GLU A 396     188.354 193.176 201.858  1.00 75.30           O  
ATOM   2563  N   VAL A 397     190.173 196.432 201.676  1.00 76.01           N  
ATOM   2564  CA  VAL A 397     189.603 197.260 200.614  1.00 76.01           C  
ATOM   2565  C   VAL A 397     190.362 198.576 200.497  1.00 76.01           C  
ATOM   2566  O   VAL A 397     190.670 199.037 199.390  1.00 76.01           O  
ATOM   2567  CB  VAL A 397     188.100 197.487 200.860  1.00 76.01           C  
ATOM   2568  CG1 VAL A 397     187.577 198.612 199.981  1.00 76.01           C  
ATOM   2569  CG2 VAL A 397     187.324 196.205 200.596  1.00 76.01           C  
ATOM   2570  N   SER A 398     190.668 199.205 201.635  1.00 75.57           N  
ATOM   2571  CA  SER A 398     191.441 200.443 201.611  1.00 75.57           C  
ATOM   2572  C   SER A 398     192.833 200.209 201.040  1.00 75.57           C  
ATOM   2573  O   SER A 398     193.332 201.012 200.237  1.00 75.57           O  
ATOM   2574  CB  SER A 398     191.531 201.028 203.020  1.00 75.57           C  
ATOM   2575  OG  SER A 398     190.247 201.162 203.601  1.00 75.57           O  
ATOM   2576  N   GLU A 399     193.472 199.108 201.441  1.00 73.11           N  
ATOM   2577  CA  GLU A 399     194.786 198.778 200.903  1.00 73.11           C  
ATOM   2578  C   GLU A 399     194.725 198.594 199.395  1.00 73.11           C  
ATOM   2579  O   GLU A 399     195.575 199.115 198.668  1.00 73.11           O  
ATOM   2580  CB  GLU A 399     195.326 197.515 201.570  1.00 73.11           C  
ATOM   2581  CG  GLU A 399     195.438 197.605 203.079  1.00 73.11           C  
ATOM   2582  CD  GLU A 399     196.101 196.383 203.678  1.00 73.11           C  
ATOM   2583  OE1 GLU A 399     196.540 195.510 202.902  1.00 73.11           O  
ATOM   2584  OE2 GLU A 399     196.184 196.294 204.921  1.00 73.11           O  
ATOM   2585  N   ASN A 400     193.714 197.873 198.908  1.00 74.87           N  
ATOM   2586  CA  ASN A 400     193.580 197.651 197.472  1.00 74.87           C  
ATOM   2587  C   ASN A 400     193.367 198.963 196.728  1.00 74.87           C  
ATOM   2588  O   ASN A 400     194.023 199.227 195.714  1.00 74.87           O  
ATOM   2589  CB  ASN A 400     192.431 196.682 197.198  1.00 74.87           C  
ATOM   2590  CG  ASN A 400     192.727 195.279 197.682  1.00 74.87           C  
ATOM   2591  OD1 ASN A 400     193.695 195.053 198.409  1.00 74.87           O  
ATOM   2592  ND2 ASN A 400     191.893 194.325 197.283  1.00 74.87           N  
ATOM   2593  N   LYS A 401     192.454 199.806 197.222  1.00 75.30           N  
ATOM   2594  CA  LYS A 401     192.133 201.028 196.491  1.00 75.30           C  
ATOM   2595  C   LYS A 401     193.314 201.993 196.468  1.00 75.30           C  
ATOM   2596  O   LYS A 401     193.609 202.591 195.427  1.00 75.30           O  
ATOM   2597  CB  LYS A 401     190.886 201.700 197.075  1.00 75.30           C  
ATOM   2598  CG  LYS A 401     191.010 202.184 198.506  1.00 75.30           C  
ATOM   2599  CD  LYS A 401     189.969 203.245 198.830  1.00 75.30           C  
ATOM   2600  CE  LYS A 401     188.556 202.724 198.634  1.00 75.30           C  
ATOM   2601  NZ  LYS A 401     187.538 203.766 198.939  1.00 75.30           N  
ATOM   2602  N   LEU A 402     194.035 202.138 197.583  1.00 72.27           N  
ATOM   2603  CA  LEU A 402     195.156 203.069 197.543  1.00 72.27           C  
ATOM   2604  C   LEU A 402     196.412 202.459 196.929  1.00 72.27           C  
ATOM   2605  O   LEU A 402     197.264 203.206 196.442  1.00 72.27           O  
ATOM   2606  CB  LEU A 402     195.446 203.627 198.935  1.00 72.27           C  
ATOM   2607  CG  LEU A 402     194.652 204.914 199.199  1.00 72.27           C  
ATOM   2608  CD1 LEU A 402     193.324 204.616 199.883  1.00 72.27           C  
ATOM   2609  CD2 LEU A 402     195.456 205.951 199.978  1.00 72.27           C  
ATOM   2610  N   ARG A 403     196.528 201.129 196.888  1.00 73.11           N  
ATOM   2611  CA  ARG A 403     197.548 200.508 196.051  1.00 73.11           C  
ATOM   2612  C   ARG A 403     197.273 200.775 194.578  1.00 73.11           C  
ATOM   2613  O   ARG A 403     198.198 201.049 193.805  1.00 73.11           O  
ATOM   2614  CB  ARG A 403     197.602 199.006 196.327  1.00 73.11           C  
ATOM   2615  CG  ARG A 403     198.355 198.205 195.282  1.00 73.11           C  
ATOM   2616  CD  ARG A 403     197.853 196.774 195.239  1.00 73.11           C  
ATOM   2617  NE  ARG A 403     196.397 196.721 195.186  1.00 73.11           N  
ATOM   2618  CZ  ARG A 403     195.680 196.864 194.079  1.00 73.11           C  
ATOM   2619  NH1 ARG A 403     196.254 197.066 192.905  1.00 73.11           N  
ATOM   2620  NH2 ARG A 403     194.353 196.807 194.154  1.00 73.11           N  
ATOM   2621  N   GLN A 404     196.003 200.705 194.174  1.00 72.51           N  
ATOM   2622  CA  GLN A 404     195.634 201.077 192.813  1.00 72.51           C  
ATOM   2623  C   GLN A 404     195.931 202.548 192.550  1.00 72.51           C  
ATOM   2624  O   GLN A 404     196.377 202.915 191.457  1.00 72.51           O  
ATOM   2625  CB  GLN A 404     194.155 200.771 192.575  1.00 72.51           C  
ATOM   2626  CG  GLN A 404     193.676 201.079 191.170  1.00 72.51           C  
ATOM   2627  CD  GLN A 404     194.490 200.367 190.112  1.00 72.51           C  
ATOM   2628  OE1 GLN A 404     195.276 200.987 189.398  1.00 72.51           O  
ATOM   2629  NE2 GLN A 404     194.307 199.056 190.005  1.00 72.51           N  
ATOM   2630  N   LEU A 405     195.682 203.406 193.542  1.00 74.59           N  
ATOM   2631  CA  LEU A 405     196.018 204.821 193.404  1.00 74.59           C  
ATOM   2632  C   LEU A 405     197.521 205.021 193.225  1.00 74.59           C  
ATOM   2633  O   LEU A 405     197.955 205.821 192.387  1.00 74.59           O  
ATOM   2634  CB  LEU A 405     195.512 205.596 194.619  1.00 74.59           C  
ATOM   2635  CG  LEU A 405     195.785 207.101 194.644  1.00 74.59           C  
ATOM   2636  CD1 LEU A 405     195.170 207.779 193.431  1.00 74.59           C  
ATOM   2637  CD2 LEU A 405     195.254 207.712 195.930  1.00 74.59           C  
ATOM   2638  N   ASN A 406     198.331 204.303 194.006  1.00 73.90           N  
ATOM   2639  CA  ASN A 406     199.781 204.386 193.855  1.00 73.90           C  
ATOM   2640  C   ASN A 406     200.221 203.885 192.484  1.00 73.90           C  
ATOM   2641  O   ASN A 406     201.135 204.450 191.871  1.00 73.90           O  
ATOM   2642  CB  ASN A 406     200.468 203.589 194.965  1.00 73.90           C  
ATOM   2643  CG  ASN A 406     201.971 203.513 194.784  1.00 73.90           C  
ATOM   2644  OD1 ASN A 406     202.702 204.427 195.167  1.00 73.90           O  
ATOM   2645  ND2 ASN A 406     202.441 202.416 194.201  1.00 73.90           N  
ATOM   2646  N   LEU A 407     199.590 202.816 191.995  1.00 72.53           N  
ATOM   2647  CA  LEU A 407     199.901 202.309 190.663  1.00 72.53           C  
ATOM   2648  C   LEU A 407     199.563 203.337 189.590  1.00 72.53           C  
ATOM   2649  O   LEU A 407     200.320 203.515 188.628  1.00 72.53           O  
ATOM   2650  CB  LEU A 407     199.147 201.004 190.414  1.00 72.53           C  
ATOM   2651  CG  LEU A 407     199.346 200.333 189.056  1.00 72.53           C  
ATOM   2652  CD1 LEU A 407     200.801 199.939 188.860  1.00 72.53           C  
ATOM   2653  CD2 LEU A 407     198.436 199.123 188.935  1.00 72.53           C  
ATOM   2654  N   ASN A 408     198.425 204.020 189.737  1.00 73.30           N  
ATOM   2655  CA  ASN A 408     198.071 205.084 188.804  1.00 73.30           C  
ATOM   2656  C   ASN A 408     199.073 206.229 188.876  1.00 73.30           C  
ATOM   2657  O   ASN A 408     199.389 206.855 187.858  1.00 73.30           O  
ATOM   2658  CB  ASN A 408     196.657 205.590 189.088  1.00 73.30           C  
ATOM   2659  CG  ASN A 408     195.597 204.549 188.795  1.00 73.30           C  
ATOM   2660  OD1 ASN A 408     195.261 204.299 187.637  1.00 73.30           O  
ATOM   2661  ND2 ASN A 408     195.057 203.941 189.844  1.00 73.30           N  
ATOM   2662  N   ASN A 409     199.573 206.524 190.077  1.00 75.47           N  
ATOM   2663  CA  ASN A 409     200.634 207.517 190.209  1.00 75.47           C  
ATOM   2664  C   ASN A 409     201.898 207.078 189.482  1.00 75.47           C  
ATOM   2665  O   ASN A 409     202.588 207.908 188.878  1.00 75.47           O  
ATOM   2666  CB  ASN A 409     200.934 207.777 191.685  1.00 75.47           C  
ATOM   2667  CG  ASN A 409     199.743 208.341 192.432  1.00 75.47           C  
ATOM   2668  OD1 ASN A 409     198.905 209.034 191.855  1.00 75.47           O  
ATOM   2669  ND2 ASN A 409     199.661 208.047 193.725  1.00 75.47           N  
ATOM   2670  N   GLU A 410     202.220 205.784 189.534  1.00 77.12           N  
ATOM   2671  CA  GLU A 410     203.384 205.276 188.813  1.00 77.12           C  
ATOM   2672  C   GLU A 410     203.187 205.369 187.304  1.00 77.12           C  
ATOM   2673  O   GLU A 410     204.078 205.835 186.584  1.00 77.12           O  
ATOM   2674  CB  GLU A 410     203.669 203.832 189.227  1.00 77.12           C  
ATOM   2675  CG  GLU A 410     204.652 203.101 188.322  1.00 77.12           C  
ATOM   2676  CD  GLU A 410     206.061 203.661 188.401  1.00 77.12           C  
ATOM   2677  OE1 GLU A 410     206.385 204.332 189.403  1.00 77.12           O  
ATOM   2678  OE2 GLU A 410     206.847 203.427 187.458  1.00 77.12           O  
ATOM   2679  N   TRP A 411     202.033 204.932 186.808  1.00 75.53           N  
ATOM   2680  CA  TRP A 411     201.708 204.978 185.384  1.00 75.53           C  
ATOM   2681  C   TRP A 411     200.810 206.185 185.138  1.00 75.53           C  
ATOM   2682  O   TRP A 411     199.582 206.063 185.112  1.00 75.53           O  
ATOM   2683  CB  TRP A 411     201.036 203.684 184.934  1.00 75.53           C  
ATOM   2684  CG  TRP A 411     201.943 202.495 184.965  1.00 75.53           C  
ATOM   2685  CD1 TRP A 411     201.930 201.478 185.874  1.00 75.53           C  
ATOM   2686  CD2 TRP A 411     203.002 202.200 184.047  1.00 75.53           C  
ATOM   2687  NE1 TRP A 411     202.914 200.565 185.577  1.00 75.53           N  
ATOM   2688  CE2 TRP A 411     203.586 200.986 184.460  1.00 75.53           C  
ATOM   2689  CE3 TRP A 411     203.513 202.843 182.916  1.00 75.53           C  
ATOM   2690  CZ2 TRP A 411     204.655 200.403 183.782  1.00 75.53           C  
ATOM   2691  CZ3 TRP A 411     204.573 202.263 182.243  1.00 75.53           C  
ATOM   2692  CH2 TRP A 411     205.133 201.055 182.679  1.00 75.53           C  
ATOM   2693  N   THR A 412     201.425 207.350 184.957  1.00 81.04           N  
ATOM   2694  CA  THR A 412     200.679 208.566 184.683  1.00 81.04           C  
ATOM   2695  C   THR A 412     200.155 208.560 183.247  1.00 81.04           C  
ATOM   2696  O   THR A 412     200.520 207.716 182.424  1.00 81.04           O  
ATOM   2697  CB  THR A 412     201.549 209.797 184.932  1.00 81.04           C  
ATOM   2698  OG1 THR A 412     200.875 210.968 184.454  1.00 81.04           O  
ATOM   2699  CG2 THR A 412     202.885 209.656 184.223  1.00 81.04           C  
ATOM   2700  N   LEU A 413     199.277 209.523 182.955  1.00 81.57           N  
ATOM   2701  CA  LEU A 413     198.677 209.605 181.626  1.00 81.57           C  
ATOM   2702  C   LEU A 413     199.729 209.857 180.553  1.00 81.57           C  
ATOM   2703  O   LEU A 413     199.698 209.234 179.484  1.00 81.57           O  
ATOM   2704  CB  LEU A 413     197.616 210.704 181.598  1.00 81.57           C  
ATOM   2705  CG  LEU A 413     197.020 211.024 180.225  1.00 81.57           C  
ATOM   2706  CD1 LEU A 413     196.228 209.839 179.695  1.00 81.57           C  
ATOM   2707  CD2 LEU A 413     196.156 212.275 180.283  1.00 81.57           C  
ATOM   2708  N   ASP A 414     200.667 210.771 180.817  1.00 84.17           N  
ATOM   2709  CA  ASP A 414     201.684 211.091 179.821  1.00 84.17           C  
ATOM   2710  C   ASP A 414     202.564 209.884 179.520  1.00 84.17           C  
ATOM   2711  O   ASP A 414     202.839 209.584 178.354  1.00 84.17           O  
ATOM   2712  CB  ASP A 414     202.528 212.276 180.291  1.00 84.17           C  
ATOM   2713  CG  ASP A 414     203.153 212.046 181.652  1.00 84.17           C  
ATOM   2714  OD1 ASP A 414     204.170 211.325 181.727  1.00 84.17           O  
ATOM   2715  OD2 ASP A 414     202.626 212.587 182.647  1.00 84.17           O  
ATOM   2716  N   LYS A 415     203.000 209.166 180.559  1.00 81.45           N  
ATOM   2717  CA  LYS A 415     203.821 207.979 180.339  1.00 81.45           C  
ATOM   2718  C   LYS A 415     203.020 206.873 179.664  1.00 81.45           C  
ATOM   2719  O   LYS A 415     203.549 206.135 178.823  1.00 81.45           O  
ATOM   2720  CB  LYS A 415     204.406 207.490 181.664  1.00 81.45           C  
ATOM   2721  CG  LYS A 415     205.408 206.357 181.519  1.00 81.45           C  
ATOM   2722  CD  LYS A 415     206.026 205.991 182.859  1.00 81.45           C  
ATOM   2723  CE  LYS A 415     207.075 204.901 182.705  1.00 81.45           C  
ATOM   2724  NZ  LYS A 415     207.706 204.553 184.008  1.00 81.45           N  
ATOM   2725  N   LEU A 416     201.740 206.741 180.023  1.00 79.11           N  
ATOM   2726  CA  LEU A 416     200.897 205.726 179.400  1.00 79.11           C  
ATOM   2727  C   LEU A 416     200.738 205.983 177.907  1.00 79.11           C  
ATOM   2728  O   LEU A 416     200.794 205.048 177.100  1.00 79.11           O  
ATOM   2729  CB  LEU A 416     199.533 205.684 180.086  1.00 79.11           C  
ATOM   2730  CG  LEU A 416     198.633 204.507 179.707  1.00 79.11           C  
ATOM   2731  CD1 LEU A 416     199.249 203.196 180.169  1.00 79.11           C  
ATOM   2732  CD2 LEU A 416     197.241 204.684 180.288  1.00 79.11           C  
ATOM   2733  N   ARG A 417     200.538 207.246 177.519  1.00 78.60           N  
ATOM   2734  CA  ARG A 417     200.432 207.560 176.098  1.00 78.60           C  
ATOM   2735  C   ARG A 417     201.787 207.484 175.406  1.00 78.60           C  
ATOM   2736  O   ARG A 417     201.854 207.195 174.205  1.00 78.60           O  
ATOM   2737  CB  ARG A 417     199.810 208.944 175.905  1.00 78.60           C  
ATOM   2738  CG  ARG A 417     199.447 209.259 174.462  1.00 78.60           C  
ATOM   2739  CD  ARG A 417     198.868 210.657 174.309  1.00 78.60           C  
ATOM   2740  NE  ARG A 417     197.581 210.805 174.979  1.00 78.60           N  
ATOM   2741  CZ  ARG A 417     197.410 211.396 176.153  1.00 78.60           C  
ATOM   2742  NH1 ARG A 417     198.428 211.912 176.822  1.00 78.60           N  
ATOM   2743  NH2 ARG A 417     196.186 211.476 176.668  1.00 78.60           N  
ATOM   2744  N   GLN A 418     202.873 207.742 176.139  1.00 78.66           N  
ATOM   2745  CA  GLN A 418     204.207 207.565 175.576  1.00 78.66           C  
ATOM   2746  C   GLN A 418     204.465 206.104 175.233  1.00 78.66           C  
ATOM   2747  O   GLN A 418     205.036 205.796 174.181  1.00 78.66           O  
ATOM   2748  CB  GLN A 418     205.259 208.081 176.558  1.00 78.66           C  
ATOM   2749  CG  GLN A 418     206.649 208.240 175.967  1.00 78.66           C  
ATOM   2750  CD  GLN A 418     206.784 209.489 175.116  1.00 78.66           C  
ATOM   2751  OE1 GLN A 418     205.857 210.293 175.021  1.00 78.66           O  
ATOM   2752  NE2 GLN A 418     207.945 209.659 174.496  1.00 78.66           N  
ATOM   2753  N   ARG A 419     204.051 205.188 176.113  1.00 78.95           N  
ATOM   2754  CA  ARG A 419     204.225 203.766 175.844  1.00 78.95           C  
ATOM   2755  C   ARG A 419     203.237 203.253 174.803  1.00 78.95           C  
ATOM   2756  O   ARG A 419     203.428 202.152 174.276  1.00 78.95           O  
ATOM   2757  CB  ARG A 419     204.093 202.967 177.144  1.00 78.95           C  
ATOM   2758  CG  ARG A 419     204.741 201.586 177.107  1.00 78.95           C  
ATOM   2759  CD  ARG A 419     203.715 200.484 176.887  1.00 78.95           C  
ATOM   2760  NE  ARG A 419     204.344 199.193 176.634  1.00 78.95           N  
ATOM   2761  CZ  ARG A 419     204.673 198.743 175.431  1.00 78.95           C  
ATOM   2762  NH1 ARG A 419     204.452 199.459 174.341  1.00 78.95           N  
ATOM   2763  NH2 ARG A 419     205.240 197.545 175.320  1.00 78.95           N  
ATOM   2764  N   LEU A 420     202.198 204.026 174.488  1.00 79.53           N  
ATOM   2765  CA  LEU A 420     201.226 203.605 173.488  1.00 79.53           C  
ATOM   2766  C   LEU A 420     201.900 203.406 172.137  1.00 79.53           C  
ATOM   2767  O   LEU A 420     202.742 204.204 171.718  1.00 79.53           O  
ATOM   2768  CB  LEU A 420     200.107 204.639 173.368  1.00 79.53           C  
ATOM   2769  CG  LEU A 420     198.706 204.191 173.785  1.00 79.53           C  
ATOM   2770  CD1 LEU A 420     197.702 205.310 173.563  1.00 79.53           C  
ATOM   2771  CD2 LEU A 420     198.297 202.945 173.022  1.00 79.53           C  
ATOM   2772  N   THR A 421     201.522 202.328 171.454  1.00 81.52           N  
ATOM   2773  CA  THR A 421     202.089 201.963 170.164  1.00 81.52           C  
ATOM   2774  C   THR A 421     200.960 201.623 169.199  1.00 81.52           C  
ATOM   2775  O   THR A 421     199.775 201.694 169.541  1.00 81.52           O  
ATOM   2776  CB  THR A 421     203.062 200.782 170.294  1.00 81.52           C  
ATOM   2777  OG1 THR A 421     202.390 199.670 170.900  1.00 81.52           O  
ATOM   2778  CG2 THR A 421     204.268 201.166 171.142  1.00 81.52           C  
ATOM   2779  N   LYS A 422     201.337 201.254 167.978  1.00 87.19           N  
ATOM   2780  CA  LYS A 422     200.395 200.850 166.943  1.00 87.19           C  
ATOM   2781  C   LYS A 422     200.680 199.405 166.562  1.00 87.19           C  
ATOM   2782  O   LYS A 422     201.836 199.040 166.319  1.00 87.19           O  
ATOM   2783  CB  LYS A 422     200.499 201.764 165.719  1.00 87.19           C  
ATOM   2784  CG  LYS A 422     199.294 201.709 164.798  1.00 87.19           C  
ATOM   2785  CD  LYS A 422     199.321 202.847 163.791  1.00 87.19           C  
ATOM   2786  CE  LYS A 422     200.495 202.715 162.835  1.00 87.19           C  
ATOM   2787  NZ  LYS A 422     200.405 201.474 162.016  1.00 87.19           N  
ATOM   2788  N   ASN A 423     199.632 198.587 166.509  1.00 88.69           N  
ATOM   2789  CA  ASN A 423     199.790 197.157 166.281  1.00 88.69           C  
ATOM   2790  C   ASN A 423     200.071 196.891 164.802  1.00 88.69           C  
ATOM   2791  O   ASN A 423     200.268 197.810 164.003  1.00 88.69           O  
ATOM   2792  CB  ASN A 423     198.556 196.402 166.769  1.00 88.69           C  
ATOM   2793  CG  ASN A 423     197.278 196.855 166.085  1.00 88.69           C  
ATOM   2794  OD1 ASN A 423     197.300 197.686 165.177  1.00 88.69           O  
ATOM   2795  ND2 ASN A 423     196.153 196.299 166.516  1.00 88.69           N  
ATOM   2796  N   ALA A 424     200.090 195.613 164.424  1.00 90.42           N  
ATOM   2797  CA  ALA A 424     200.310 195.226 163.037  1.00 90.42           C  
ATOM   2798  C   ALA A 424     199.083 195.436 162.160  1.00 90.42           C  
ATOM   2799  O   ALA A 424     199.197 195.352 160.933  1.00 90.42           O  
ATOM   2800  CB  ALA A 424     200.749 193.762 162.962  1.00 90.42           C  
ATOM   2801  N   GLN A 425     197.919 195.704 162.754  1.00 91.92           N  
ATOM   2802  CA  GLN A 425     196.692 195.944 162.008  1.00 91.92           C  
ATOM   2803  C   GLN A 425     196.395 197.431 161.845  1.00 91.92           C  
ATOM   2804  O   GLN A 425     195.251 197.798 161.555  1.00 91.92           O  
ATOM   2805  CB  GLN A 425     195.513 195.241 162.682  1.00 91.92           C  
ATOM   2806  CG  GLN A 425     195.611 193.721 162.720  1.00 91.92           C  
ATOM   2807  CD  GLN A 425     196.480 193.213 163.855  1.00 91.92           C  
ATOM   2808  OE1 GLN A 425     197.033 193.996 164.628  1.00 91.92           O  
ATOM   2809  NE2 GLN A 425     196.604 191.895 163.962  1.00 91.92           N  
ATOM   2810  N   ASP A 426     197.404 198.288 162.027  1.00 92.84           N  
ATOM   2811  CA  ASP A 426     197.258 199.739 161.883  1.00 92.84           C  
ATOM   2812  C   ASP A 426     196.171 200.285 162.808  1.00 92.84           C  
ATOM   2813  O   ASP A 426     195.338 201.101 162.408  1.00 92.84           O  
ATOM   2814  CB  ASP A 426     196.984 200.123 160.426  1.00 92.84           C  
ATOM   2815  CG  ASP A 426     197.246 201.591 160.148  1.00 92.84           C  
ATOM   2816  OD1 ASP A 426     197.659 202.313 161.080  1.00 92.84           O  
ATOM   2817  OD2 ASP A 426     197.039 202.023 158.995  1.00 92.84           O  
ATOM   2818  N   LYS A 427     196.176 199.825 164.057  1.00 87.52           N  
ATOM   2819  CA  LYS A 427     195.238 200.283 165.070  1.00 87.52           C  
ATOM   2820  C   LYS A 427     195.996 200.628 166.343  1.00 87.52           C  
ATOM   2821  O   LYS A 427     197.095 200.123 166.587  1.00 87.52           O  
ATOM   2822  CB  LYS A 427     194.167 199.224 165.369  1.00 87.52           C  
ATOM   2823  CG  LYS A 427     193.281 198.886 164.181  1.00 87.52           C  
ATOM   2824  CD  LYS A 427     192.280 197.798 164.528  1.00 87.52           C  
ATOM   2825  CE  LYS A 427     192.984 196.517 164.942  1.00 87.52           C  
ATOM   2826  NZ  LYS A 427     192.023 195.405 165.177  1.00 87.52           N  
ATOM   2827  N   LEU A 428     195.397 201.496 167.154  1.00 83.74           N  
ATOM   2828  CA  LEU A 428     196.007 201.907 168.412  1.00 83.74           C  
ATOM   2829  C   LEU A 428     195.928 200.755 169.406  1.00 83.74           C  
ATOM   2830  O   LEU A 428     194.832 200.291 169.742  1.00 83.74           O  
ATOM   2831  CB  LEU A 428     195.313 203.150 168.963  1.00 83.74           C  
ATOM   2832  CG  LEU A 428     195.998 203.850 170.138  1.00 83.74           C  
ATOM   2833  CD1 LEU A 428     197.354 204.400 169.718  1.00 83.74           C  
ATOM   2834  CD2 LEU A 428     195.116 204.957 170.693  1.00 83.74           C  
ATOM   2835  N   GLU A 429     197.086 200.289 169.868  1.00 80.26           N  
ATOM   2836  CA  GLU A 429     197.171 199.149 170.769  1.00 80.26           C  
ATOM   2837  C   GLU A 429     198.060 199.494 171.954  1.00 80.26           C  
ATOM   2838  O   GLU A 429     199.127 200.092 171.788  1.00 80.26           O  
ATOM   2839  CB  GLU A 429     197.713 197.909 170.039  1.00 80.26           C  
ATOM   2840  CG  GLU A 429     197.916 196.687 170.923  1.00 80.26           C  
ATOM   2841  CD  GLU A 429     199.298 196.635 171.548  1.00 80.26           C  
ATOM   2842  OE1 GLU A 429     200.225 197.261 170.992  1.00 80.26           O  
ATOM   2843  OE2 GLU A 429     199.454 195.978 172.598  1.00 80.26           O  
ATOM   2844  N   LEU A 430     197.621 199.100 173.147  1.00 75.14           N  
ATOM   2845  CA  LEU A 430     198.359 199.327 174.380  1.00 75.14           C  
ATOM   2846  C   LEU A 430     198.689 197.989 175.026  1.00 75.14           C  
ATOM   2847  O   LEU A 430     197.832 197.104 175.115  1.00 75.14           O  
ATOM   2848  CB  LEU A 430     197.559 200.196 175.354  1.00 75.14           C  
ATOM   2849  CG  LEU A 430     198.282 200.621 176.631  1.00 75.14           C  
ATOM   2850  CD1 LEU A 430     199.536 201.415 176.297  1.00 75.14           C  
ATOM   2851  CD2 LEU A 430     197.352 201.428 177.521  1.00 75.14           C  
ATOM   2852  N   HIS A 431     199.933 197.847 175.476  1.00 73.40           N  
ATOM   2853  CA  HIS A 431     200.438 196.594 176.018  1.00 73.40           C  
ATOM   2854  C   HIS A 431     200.738 196.760 177.501  1.00 73.40           C  
ATOM   2855  O   HIS A 431     201.438 197.698 177.896  1.00 73.40           O  
ATOM   2856  CB  HIS A 431     201.694 196.144 175.270  1.00 73.40           C  
ATOM   2857  CG  HIS A 431     201.932 194.668 175.326  1.00 73.40           C  
ATOM   2858  ND1 HIS A 431     201.016 193.750 174.860  1.00 73.40           N  
ATOM   2859  CD2 HIS A 431     202.981 193.949 175.790  1.00 73.40           C  
ATOM   2860  CE1 HIS A 431     201.490 192.530 175.034  1.00 73.40           C  
ATOM   2861  NE2 HIS A 431     202.681 192.623 175.597  1.00 73.40           N  
ATOM   2862  N   LEU A 432     200.213 195.844 178.313  1.00 71.30           N  
ATOM   2863  CA  LEU A 432     200.410 195.843 179.762  1.00 71.30           C  
ATOM   2864  C   LEU A 432     200.998 194.490 180.149  1.00 71.30           C  
ATOM   2865  O   LEU A 432     200.306 193.468 180.097  1.00 71.30           O  
ATOM   2866  CB  LEU A 432     199.097 196.112 180.493  1.00 71.30           C  
ATOM   2867  CG  LEU A 432     198.369 197.409 180.133  1.00 71.30           C  
ATOM   2868  CD1 LEU A 432     197.059 197.518 180.897  1.00 71.30           C  
ATOM   2869  CD2 LEU A 432     199.255 198.614 180.408  1.00 71.30           C  
ATOM   2870  N   PHE A 433     202.272 194.482 180.535  1.00 75.51           N  
ATOM   2871  CA  PHE A 433     203.002 193.255 180.830  1.00 75.51           C  
ATOM   2872  C   PHE A 433     203.497 193.286 182.269  1.00 75.51           C  
ATOM   2873  O   PHE A 433     204.164 194.243 182.677  1.00 75.51           O  
ATOM   2874  CB  PHE A 433     204.174 193.077 179.862  1.00 75.51           C  
ATOM   2875  CG  PHE A 433     205.032 191.882 180.161  1.00 75.51           C  
ATOM   2876  CD1 PHE A 433     204.536 190.600 179.998  1.00 75.51           C  
ATOM   2877  CD2 PHE A 433     206.337 192.039 180.596  1.00 75.51           C  
ATOM   2878  CE1 PHE A 433     205.321 189.497 180.268  1.00 75.51           C  
ATOM   2879  CE2 PHE A 433     207.128 190.940 180.867  1.00 75.51           C  
ATOM   2880  CZ  PHE A 433     206.618 189.667 180.701  1.00 75.51           C  
ATOM   2881  N   MET A 434     203.173 192.236 183.025  1.00 76.11           N  
ATOM   2882  CA  MET A 434     203.686 192.026 184.381  1.00 76.11           C  
ATOM   2883  C   MET A 434     203.405 193.221 185.290  1.00 76.11           C  
ATOM   2884  O   MET A 434     204.308 193.808 185.889  1.00 76.11           O  
ATOM   2885  CB  MET A 434     205.181 191.701 184.356  1.00 76.11           C  
ATOM   2886  CG  MET A 434     205.496 190.273 183.949  1.00 76.11           C  
ATOM   2887  SD  MET A 434     204.776 189.057 185.068  1.00 76.11           S  
ATOM   2888  CE  MET A 434     205.561 189.510 186.613  1.00 76.11           C  
ATOM   2889  N   LEU A 435     202.131 193.582 185.388  1.00 74.16           N  
ATOM   2890  CA  LEU A 435     201.680 194.618 186.303  1.00 74.16           C  
ATOM   2891  C   LEU A 435     200.956 193.987 187.485  1.00 74.16           C  
ATOM   2892  O   LEU A 435     200.359 192.913 187.375  1.00 74.16           O  
ATOM   2893  CB  LEU A 435     200.762 195.620 185.596  1.00 74.16           C  
ATOM   2894  CG  LEU A 435     201.407 196.453 184.486  1.00 74.16           C  
ATOM   2895  CD1 LEU A 435     200.408 197.442 183.910  1.00 74.16           C  
ATOM   2896  CD2 LEU A 435     202.642 197.175 185.002  1.00 74.16           C  
ATOM   2897  N   SER A 436     201.028 194.667 188.632  1.00 71.95           N  
ATOM   2898  CA  SER A 436     200.312 194.194 189.811  1.00 71.95           C  
ATOM   2899  C   SER A 436     198.805 194.221 189.584  1.00 71.95           C  
ATOM   2900  O   SER A 436     198.090 193.298 189.991  1.00 71.95           O  
ATOM   2901  CB  SER A 436     200.689 195.038 191.028  1.00 71.95           C  
ATOM   2902  OG  SER A 436     200.385 196.405 190.812  1.00 71.95           O  
ATOM   2903  N   GLY A 437     198.307 195.272 188.936  1.00 71.78           N  
ATOM   2904  CA  GLY A 437     196.903 195.393 188.611  1.00 71.78           C  
ATOM   2905  C   GLY A 437     196.736 196.243 187.370  1.00 71.78           C  
ATOM   2906  O   GLY A 437     197.699 196.805 186.845  1.00 71.78           O  
ATOM   2907  N   ILE A 438     195.499 196.323 186.893  1.00 72.55           N  
ATOM   2908  CA  ILE A 438     195.183 197.159 185.737  1.00 72.55           C  
ATOM   2909  C   ILE A 438     194.983 198.593 186.215  1.00 72.55           C  
ATOM   2910  O   ILE A 438     194.087 198.856 187.030  1.00 72.55           O  
ATOM   2911  CB  ILE A 438     193.949 196.633 184.986  1.00 72.55           C  
ATOM   2912  CG1 ILE A 438     192.875 196.169 185.970  1.00 72.55           C  
ATOM   2913  CG2 ILE A 438     194.340 195.498 184.052  1.00 72.55           C  
ATOM   2914  CD1 ILE A 438     191.635 195.624 185.303  1.00 72.55           C  
ATOM   2915  N   PRO A 439     195.796 199.543 185.752  1.00 73.49           N  
ATOM   2916  CA  PRO A 439     195.643 200.929 186.207  1.00 73.49           C  
ATOM   2917  C   PRO A 439     194.308 201.519 185.777  1.00 73.49           C  
ATOM   2918  O   PRO A 439     193.763 201.181 184.725  1.00 73.49           O  
ATOM   2919  CB  PRO A 439     196.816 201.655 185.536  1.00 73.49           C  
ATOM   2920  CG  PRO A 439     197.795 200.578 185.196  1.00 73.49           C  
ATOM   2921  CD  PRO A 439     196.966 199.374 184.876  1.00 73.49           C  
ATOM   2922  N   ASP A 440     193.778 202.411 186.617  1.00 77.14           N  
ATOM   2923  CA  ASP A 440     192.552 203.118 186.260  1.00 77.14           C  
ATOM   2924  C   ASP A 440     192.802 204.118 185.138  1.00 77.14           C  
ATOM   2925  O   ASP A 440     191.869 204.508 184.426  1.00 77.14           O  
ATOM   2926  CB  ASP A 440     191.974 203.822 187.488  1.00 77.14           C  
ATOM   2927  CG  ASP A 440     191.659 202.861 188.616  1.00 77.14           C  
ATOM   2928  OD1 ASP A 440     191.392 201.675 188.329  1.00 77.14           O  
ATOM   2929  OD2 ASP A 440     191.676 203.292 189.788  1.00 77.14           O  
ATOM   2930  N   THR A 441     194.054 204.545 184.966  1.00 79.03           N  
ATOM   2931  CA  THR A 441     194.396 205.518 183.937  1.00 79.03           C  
ATOM   2932  C   THR A 441     194.303 204.949 182.527  1.00 79.03           C  
ATOM   2933  O   THR A 441     194.369 205.722 181.565  1.00 79.03           O  
ATOM   2934  CB  THR A 441     195.805 206.063 184.175  1.00 79.03           C  
ATOM   2935  OG1 THR A 441     196.080 207.109 183.236  1.00 79.03           O  
ATOM   2936  CG2 THR A 441     196.830 204.956 184.002  1.00 79.03           C  
ATOM   2937  N   VAL A 442     194.165 203.629 182.376  1.00 82.95           N  
ATOM   2938  CA  VAL A 442     194.004 203.055 181.042  1.00 82.95           C  
ATOM   2939  C   VAL A 442     192.682 203.492 180.430  1.00 82.95           C  
ATOM   2940  O   VAL A 442     192.512 203.459 179.205  1.00 82.95           O  
ATOM   2941  CB  VAL A 442     194.125 201.519 181.090  1.00 82.95           C  
ATOM   2942  CG1 VAL A 442     195.374 201.106 181.852  1.00 82.95           C  
ATOM   2943  CG2 VAL A 442     192.880 200.898 181.703  1.00 82.95           C  
ATOM   2944  N   PHE A 443     191.726 203.906 181.264  1.00 85.28           N  
ATOM   2945  CA  PHE A 443     190.447 204.396 180.772  1.00 85.28           C  
ATOM   2946  C   PHE A 443     190.464 205.889 180.475  1.00 85.28           C  
ATOM   2947  O   PHE A 443     189.440 206.429 180.043  1.00 85.28           O  
ATOM   2948  CB  PHE A 443     189.345 204.078 181.781  1.00 85.28           C  
ATOM   2949  CG  PHE A 443     189.332 202.647 182.226  1.00 85.28           C  
ATOM   2950  CD1 PHE A 443     189.863 202.285 183.452  1.00 85.28           C  
ATOM   2951  CD2 PHE A 443     188.800 201.661 181.414  1.00 85.28           C  
ATOM   2952  CE1 PHE A 443     189.856 200.968 183.863  1.00 85.28           C  
ATOM   2953  CE2 PHE A 443     188.792 200.344 181.818  1.00 85.28           C  
ATOM   2954  CZ  PHE A 443     189.320 199.996 183.044  1.00 85.28           C  
ATOM   2955  N   ASP A 444     191.592 206.566 180.699  1.00 78.91           N  
ATOM   2956  CA  ASP A 444     191.707 207.976 180.350  1.00 78.91           C  
ATOM   2957  C   ASP A 444     191.758 208.200 178.845  1.00 78.91           C  
ATOM   2958  O   ASP A 444     191.476 209.313 178.389  1.00 78.91           O  
ATOM   2959  CB  ASP A 444     192.950 208.575 181.012  1.00 78.91           C  
ATOM   2960  CG  ASP A 444     192.844 210.074 181.208  1.00 78.91           C  
ATOM   2961  OD1 ASP A 444     191.825 210.665 180.794  1.00 78.91           O  
ATOM   2962  OD2 ASP A 444     193.781 210.663 181.786  1.00 78.91           O  
ATOM   2963  N   LEU A 445     192.108 207.176 178.069  1.00 77.05           N  
ATOM   2964  CA  LEU A 445     192.134 207.247 176.610  1.00 77.05           C  
ATOM   2965  C   LEU A 445     191.054 206.305 176.090  1.00 77.05           C  
ATOM   2966  O   LEU A 445     191.189 205.081 176.188  1.00 77.05           O  
ATOM   2967  CB  LEU A 445     193.509 206.873 176.058  1.00 77.05           C  
ATOM   2968  CG  LEU A 445     194.735 207.592 176.625  1.00 77.05           C  
ATOM   2969  CD1 LEU A 445     195.317 206.827 177.806  1.00 77.05           C  
ATOM   2970  CD2 LEU A 445     195.785 207.797 175.544  1.00 77.05           C  
ATOM   2971  N   VAL A 446     189.984 206.873 175.533  1.00 76.41           N  
ATOM   2972  CA  VAL A 446     188.875 206.086 175.008  1.00 76.41           C  
ATOM   2973  C   VAL A 446     189.031 205.812 173.517  1.00 76.41           C  
ATOM   2974  O   VAL A 446     188.150 205.201 172.905  1.00 76.41           O  
ATOM   2975  CB  VAL A 446     187.527 206.765 175.301  1.00 76.41           C  
ATOM   2976  CG1 VAL A 446     187.349 206.968 176.800  1.00 76.41           C  
ATOM   2977  CG2 VAL A 446     187.428 208.089 174.563  1.00 76.41           C  
ATOM   2978  N   GLU A 447     190.136 206.250 172.917  1.00 76.74           N  
ATOM   2979  CA  GLU A 447     190.399 206.041 171.501  1.00 76.74           C  
ATOM   2980  C   GLU A 447     191.132 204.737 171.222  1.00 76.74           C  
ATOM   2981  O   GLU A 447     191.436 204.449 170.061  1.00 76.74           O  
ATOM   2982  CB  GLU A 447     191.202 207.219 170.934  1.00 76.74           C  
ATOM   2983  CG  GLU A 447     192.533 207.479 171.629  1.00 76.74           C  
ATOM   2984  CD  GLU A 447     192.392 208.306 172.895  1.00 76.74           C  
ATOM   2985  OE1 GLU A 447     191.252 208.486 173.374  1.00 76.74           O  
ATOM   2986  OE2 GLU A 447     193.426 208.780 173.411  1.00 76.74           O  
ATOM   2987  N   LEU A 448     191.427 203.950 172.252  1.00 81.80           N  
ATOM   2988  CA  LEU A 448     192.095 202.673 172.070  1.00 81.80           C  
ATOM   2989  C   LEU A 448     191.136 201.652 171.463  1.00 81.80           C  
ATOM   2990  O   LEU A 448     189.924 201.687 171.689  1.00 81.80           O  
ATOM   2991  CB  LEU A 448     192.636 202.159 173.405  1.00 81.80           C  
ATOM   2992  CG  LEU A 448     193.586 200.961 173.371  1.00 81.80           C  
ATOM   2993  CD1 LEU A 448     194.933 201.366 172.796  1.00 81.80           C  
ATOM   2994  CD2 LEU A 448     193.749 200.358 174.758  1.00 81.80           C  
ATOM   2995  N   GLU A 449     191.697 200.735 170.679  1.00 84.95           N  
ATOM   2996  CA  GLU A 449     190.930 199.656 170.072  1.00 84.95           C  
ATOM   2997  C   GLU A 449     191.408 198.269 170.465  1.00 84.95           C  
ATOM   2998  O   GLU A 449     190.585 197.357 170.568  1.00 84.95           O  
ATOM   2999  CB  GLU A 449     190.958 199.764 168.538  1.00 84.95           C  
ATOM   3000  CG  GLU A 449     190.285 201.005 167.974  1.00 84.95           C  
ATOM   3001  CD  GLU A 449     191.217 202.196 167.903  1.00 84.95           C  
ATOM   3002  OE1 GLU A 449     192.415 202.034 168.215  1.00 84.95           O  
ATOM   3003  OE2 GLU A 449     190.751 203.293 167.530  1.00 84.95           O  
ATOM   3004  N   VAL A 450     192.708 198.082 170.683  1.00 80.55           N  
ATOM   3005  CA  VAL A 450     193.272 196.793 171.062  1.00 80.55           C  
ATOM   3006  C   VAL A 450     193.965 196.951 172.406  1.00 80.55           C  
ATOM   3007  O   VAL A 450     194.810 197.838 172.573  1.00 80.55           O  
ATOM   3008  CB  VAL A 450     194.260 196.267 170.005  1.00 80.55           C  
ATOM   3009  CG1 VAL A 450     194.694 194.850 170.342  1.00 80.55           C  
ATOM   3010  CG2 VAL A 450     193.637 196.328 168.622  1.00 80.55           C  
ATOM   3011  N   LEU A 451     193.607 196.097 173.361  1.00 75.57           N  
ATOM   3012  CA  LEU A 451     194.210 196.102 174.686  1.00 75.57           C  
ATOM   3013  C   LEU A 451     194.653 194.690 175.034  1.00 75.57           C  
ATOM   3014  O   LEU A 451     193.841 193.759 175.012  1.00 75.57           O  
ATOM   3015  CB  LEU A 451     193.232 196.629 175.740  1.00 75.57           C  
ATOM   3016  CG  LEU A 451     193.771 196.719 177.168  1.00 75.57           C  
ATOM   3017  CD1 LEU A 451     194.992 197.624 177.224  1.00 75.57           C  
ATOM   3018  CD2 LEU A 451     192.692 197.214 178.116  1.00 75.57           C  
ATOM   3019  N   LYS A 452     195.935 194.531 175.350  1.00 75.07           N  
ATOM   3020  CA  LYS A 452     196.506 193.236 175.695  1.00 75.07           C  
ATOM   3021  C   LYS A 452     196.841 193.220 177.179  1.00 75.07           C  
ATOM   3022  O   LYS A 452     197.655 194.024 177.643  1.00 75.07           O  
ATOM   3023  CB  LYS A 452     197.754 192.942 174.860  1.00 75.07           C  
ATOM   3024  CG  LYS A 452     197.578 193.169 173.367  1.00 75.07           C  
ATOM   3025  CD  LYS A 452     198.773 192.640 172.589  1.00 75.07           C  
ATOM   3026  CE  LYS A 452     198.792 193.168 171.163  1.00 75.07           C  
ATOM   3027  NZ  LYS A 452     197.485 192.987 170.477  1.00 75.07           N  
ATOM   3028  N   LEU A 453     196.216 192.305 177.916  1.00 74.01           N  
ATOM   3029  CA  LEU A 453     196.507 192.096 179.329  1.00 74.01           C  
ATOM   3030  C   LEU A 453     197.429 190.887 179.442  1.00 74.01           C  
ATOM   3031  O   LEU A 453     196.997 189.747 179.242  1.00 74.01           O  
ATOM   3032  CB  LEU A 453     195.222 191.892 180.128  1.00 74.01           C  
ATOM   3033  CG  LEU A 453     194.194 193.021 180.041  1.00 74.01           C  
ATOM   3034  CD1 LEU A 453     192.998 192.730 180.935  1.00 74.01           C  
ATOM   3035  CD2 LEU A 453     194.825 194.357 180.402  1.00 74.01           C  
ATOM   3036  N   GLU A 454     198.696 191.136 179.758  1.00 74.34           N  
ATOM   3037  CA  GLU A 454     199.729 190.104 179.760  1.00 74.34           C  
ATOM   3038  C   GLU A 454     200.253 189.931 181.183  1.00 74.34           C  
ATOM   3039  O   GLU A 454     200.993 190.781 181.687  1.00 74.34           O  
ATOM   3040  CB  GLU A 454     200.850 190.467 178.791  1.00 74.34           C  
ATOM   3041  CG  GLU A 454     201.743 189.302 178.404  1.00 74.34           C  
ATOM   3042  CD  GLU A 454     202.767 189.682 177.353  1.00 74.34           C  
ATOM   3043  OE1 GLU A 454     203.004 190.894 177.163  1.00 74.34           O  
ATOM   3044  OE2 GLU A 454     203.335 188.771 176.715  1.00 74.34           O  
ATOM   3045  N   LEU A 455     199.864 188.825 181.820  1.00 73.65           N  
ATOM   3046  CA  LEU A 455     200.343 188.446 183.149  1.00 73.65           C  
ATOM   3047  C   LEU A 455     200.065 189.546 184.176  1.00 73.65           C  
ATOM   3048  O   LEU A 455     200.972 190.098 184.803  1.00 73.65           O  
ATOM   3049  CB  LEU A 455     201.833 188.086 183.112  1.00 73.65           C  
ATOM   3050  CG  LEU A 455     202.185 186.773 182.410  1.00 73.65           C  
ATOM   3051  CD1 LEU A 455     203.689 186.637 182.232  1.00 73.65           C  
ATOM   3052  CD2 LEU A 455     201.630 185.589 183.187  1.00 73.65           C  
ATOM   3053  N   ILE A 456     198.787 189.860 184.334  1.00 76.39           N  
ATOM   3054  CA  ILE A 456     198.310 190.766 185.374  1.00 76.39           C  
ATOM   3055  C   ILE A 456     197.430 189.952 186.317  1.00 76.39           C  
ATOM   3056  O   ILE A 456     196.259 189.706 186.000  1.00 76.39           O  
ATOM   3057  CB  ILE A 456     197.542 191.963 184.791  1.00 76.39           C  
ATOM   3058  CG1 ILE A 456     198.141 192.381 183.446  1.00 76.39           C  
ATOM   3059  CG2 ILE A 456     197.593 193.132 185.755  1.00 76.39           C  
ATOM   3060  CD1 ILE A 456     197.742 193.773 182.997  1.00 76.39           C  
ATOM   3061  N   PRO A 457     197.942 189.512 187.465  1.00 79.02           N  
ATOM   3062  CA  PRO A 457     197.197 188.547 188.284  1.00 79.02           C  
ATOM   3063  C   PRO A 457     195.931 189.143 188.883  1.00 79.02           C  
ATOM   3064  O   PRO A 457     195.882 190.326 189.227  1.00 79.02           O  
ATOM   3065  CB  PRO A 457     198.204 188.161 189.372  1.00 79.02           C  
ATOM   3066  CG  PRO A 457     199.104 189.348 189.480  1.00 79.02           C  
ATOM   3067  CD  PRO A 457     199.220 189.899 188.087  1.00 79.02           C  
ATOM   3068  N   ASP A 458     194.913 188.293 189.012  1.00 84.86           N  
ATOM   3069  CA  ASP A 458     193.652 188.571 189.710  1.00 84.86           C  
ATOM   3070  C   ASP A 458     193.126 189.982 189.436  1.00 84.86           C  
ATOM   3071  O   ASP A 458     192.956 190.805 190.336  1.00 84.86           O  
ATOM   3072  CB  ASP A 458     193.785 188.312 191.216  1.00 84.86           C  
ATOM   3073  CG  ASP A 458     195.009 188.972 191.829  1.00 84.86           C  
ATOM   3074  OD1 ASP A 458     194.974 190.195 192.077  1.00 84.86           O  
ATOM   3075  OD2 ASP A 458     196.008 188.262 192.068  1.00 84.86           O  
ATOM   3076  N   VAL A 459     192.852 190.245 188.164  1.00 87.10           N  
ATOM   3077  CA  VAL A 459     192.252 191.514 187.770  1.00 87.10           C  
ATOM   3078  C   VAL A 459     190.736 191.408 187.858  1.00 87.10           C  
ATOM   3079  O   VAL A 459     190.140 190.400 187.458  1.00 87.10           O  
ATOM   3080  CB  VAL A 459     192.703 191.916 186.355  1.00 87.10           C  
ATOM   3081  CG1 VAL A 459     194.163 192.309 186.368  1.00 87.10           C  
ATOM   3082  CG2 VAL A 459     192.465 190.778 185.372  1.00 87.10           C  
ATOM   3083  N   THR A 460     190.108 192.449 188.396  1.00 93.99           N  
ATOM   3084  CA  THR A 460     188.657 192.565 188.431  1.00 93.99           C  
ATOM   3085  C   THR A 460     188.247 193.594 187.390  1.00 93.99           C  
ATOM   3086  O   THR A 460     188.556 194.781 187.535  1.00 93.99           O  
ATOM   3087  CB  THR A 460     188.160 192.976 189.818  1.00 93.99           C  
ATOM   3088  OG1 THR A 460     188.682 194.269 190.151  1.00 93.99           O  
ATOM   3089  CG2 THR A 460     188.606 191.968 190.865  1.00 93.99           C  
ATOM   3090  N   ILE A 461     187.559 193.140 186.347  1.00 98.84           N  
ATOM   3091  CA  ILE A 461     187.188 194.006 185.230  1.00 98.84           C  
ATOM   3092  C   ILE A 461     186.174 195.034 185.718  1.00 98.84           C  
ATOM   3093  O   ILE A 461     185.035 194.675 186.050  1.00 98.84           O  
ATOM   3094  CB  ILE A 461     186.634 193.190 184.052  1.00 98.84           C  
ATOM   3095  CG1 ILE A 461     187.604 192.066 183.685  1.00 98.84           C  
ATOM   3096  CG2 ILE A 461     186.398 194.089 182.852  1.00 98.84           C  
ATOM   3097  CD1 ILE A 461     187.143 191.223 182.519  1.00 98.84           C  
ATOM   3098  N   PRO A 462     186.537 196.312 185.773  1.00100.77           N  
ATOM   3099  CA  PRO A 462     185.635 197.317 186.331  1.00100.77           C  
ATOM   3100  C   PRO A 462     184.610 197.762 185.305  1.00100.77           C  
ATOM   3101  O   PRO A 462     184.780 197.524 184.099  1.00100.77           O  
ATOM   3102  CB  PRO A 462     186.586 198.463 186.703  1.00100.77           C  
ATOM   3103  CG  PRO A 462     187.665 198.367 185.680  1.00100.77           C  
ATOM   3104  CD  PRO A 462     187.816 196.901 185.337  1.00100.77           C  
ATOM   3105  N   PRO A 463     183.530 198.415 185.741  1.00101.79           N  
ATOM   3106  CA  PRO A 463     182.584 198.993 184.772  1.00101.79           C  
ATOM   3107  C   PRO A 463     183.173 200.131 183.959  1.00101.79           C  
ATOM   3108  O   PRO A 463     182.521 200.602 183.019  1.00101.79           O  
ATOM   3109  CB  PRO A 463     181.426 199.476 185.656  1.00101.79           C  
ATOM   3110  CG  PRO A 463     182.035 199.670 187.006  1.00101.79           C  
ATOM   3111  CD  PRO A 463     183.079 198.600 187.131  1.00101.79           C  
ATOM   3112  N   SER A 464     184.385 200.587 184.286  1.00 96.07           N  
ATOM   3113  CA  SER A 464     184.997 201.707 183.583  1.00 96.07           C  
ATOM   3114  C   SER A 464     185.317 201.394 182.127  1.00 96.07           C  
ATOM   3115  O   SER A 464     185.616 202.322 181.367  1.00 96.07           O  
ATOM   3116  CB  SER A 464     186.271 202.146 184.311  1.00 96.07           C  
ATOM   3117  OG  SER A 464     186.774 203.356 183.773  1.00 96.07           O  
ATOM   3118  N   ILE A 465     185.274 200.122 181.718  1.00 97.63           N  
ATOM   3119  CA  ILE A 465     185.476 199.792 180.313  1.00 97.63           C  
ATOM   3120  C   ILE A 465     184.356 200.352 179.448  1.00 97.63           C  
ATOM   3121  O   ILE A 465     184.537 200.526 178.238  1.00 97.63           O  
ATOM   3122  CB  ILE A 465     185.607 198.266 180.115  1.00 97.63           C  
ATOM   3123  CG1 ILE A 465     184.299 197.558 180.466  1.00 97.63           C  
ATOM   3124  CG2 ILE A 465     186.744 197.708 180.955  1.00 97.63           C  
ATOM   3125  CD1 ILE A 465     184.324 196.080 180.156  1.00 97.63           C  
ATOM   3126  N   ALA A 466     183.192 200.635 180.041  1.00 97.42           N  
ATOM   3127  CA  ALA A 466     182.107 201.257 179.290  1.00 97.42           C  
ATOM   3128  C   ALA A 466     182.514 202.619 178.744  1.00 97.42           C  
ATOM   3129  O   ALA A 466     181.972 203.068 177.728  1.00 97.42           O  
ATOM   3130  CB  ALA A 466     180.863 201.387 180.169  1.00 97.42           C  
ATOM   3131  N   GLN A 467     183.460 203.289 179.405  1.00 93.25           N  
ATOM   3132  CA  GLN A 467     183.971 204.554 178.890  1.00 93.25           C  
ATOM   3133  C   GLN A 467     184.683 204.354 177.558  1.00 93.25           C  
ATOM   3134  O   GLN A 467     184.582 205.197 176.659  1.00 93.25           O  
ATOM   3135  CB  GLN A 467     184.911 205.192 179.911  1.00 93.25           C  
ATOM   3136  CG  GLN A 467     184.329 205.281 181.312  1.00 93.25           C  
ATOM   3137  CD  GLN A 467     185.347 205.745 182.334  1.00 93.25           C  
ATOM   3138  OE1 GLN A 467     185.177 205.537 183.535  1.00 93.25           O  
ATOM   3139  NE2 GLN A 467     186.413 206.379 181.861  1.00 93.25           N  
ATOM   3140  N   LEU A 468     185.405 203.242 177.412  1.00 90.91           N  
ATOM   3141  CA  LEU A 468     186.169 202.954 176.200  1.00 90.91           C  
ATOM   3142  C   LEU A 468     185.246 202.447 175.088  1.00 90.91           C  
ATOM   3143  O   LEU A 468     185.312 201.298 174.654  1.00 90.91           O  
ATOM   3144  CB  LEU A 468     187.268 201.945 176.502  1.00 90.91           C  
ATOM   3145  CG  LEU A 468     188.124 202.207 177.741  1.00 90.91           C  
ATOM   3146  CD1 LEU A 468     189.208 201.149 177.870  1.00 90.91           C  
ATOM   3147  CD2 LEU A 468     188.730 203.597 177.689  1.00 90.91           C  
ATOM   3148  N   THR A 469     184.370 203.343 174.626  1.00 93.70           N  
ATOM   3149  CA  THR A 469     183.434 202.989 173.565  1.00 93.70           C  
ATOM   3150  C   THR A 469     184.140 202.630 172.264  1.00 93.70           C  
ATOM   3151  O   THR A 469     183.590 201.862 171.467  1.00 93.70           O  
ATOM   3152  CB  THR A 469     182.453 204.136 173.319  1.00 93.70           C  
ATOM   3153  OG1 THR A 469     183.178 205.312 172.939  1.00 93.70           O  
ATOM   3154  CG2 THR A 469     181.650 204.425 174.577  1.00 93.70           C  
ATOM   3155  N   GLY A 470     185.338 203.165 172.033  1.00 89.91           N  
ATOM   3156  CA  GLY A 470     186.099 202.842 170.842  1.00 89.91           C  
ATOM   3157  C   GLY A 470     186.873 201.545 170.906  1.00 89.91           C  
ATOM   3158  O   GLY A 470     187.515 201.175 169.918  1.00 89.91           O  
ATOM   3159  N   LEU A 471     186.830 200.850 172.040  1.00 89.85           N  
ATOM   3160  CA  LEU A 471     187.536 199.583 172.173  1.00 89.85           C  
ATOM   3161  C   LEU A 471     186.941 198.537 171.240  1.00 89.85           C  
ATOM   3162  O   LEU A 471     185.719 198.409 171.119  1.00 89.85           O  
ATOM   3163  CB  LEU A 471     187.477 199.091 173.618  1.00 89.85           C  
ATOM   3164  CG  LEU A 471     188.234 197.800 173.930  1.00 89.85           C  
ATOM   3165  CD1 LEU A 471     189.724 197.982 173.687  1.00 89.85           C  
ATOM   3166  CD2 LEU A 471     187.969 197.352 175.359  1.00 89.85           C  
ATOM   3167  N   LYS A 472     187.813 197.785 170.581  1.00 90.49           N  
ATOM   3168  CA  LYS A 472     187.388 196.756 169.642  1.00 90.49           C  
ATOM   3169  C   LYS A 472     187.709 195.347 170.108  1.00 90.49           C  
ATOM   3170  O   LYS A 472     186.818 194.496 170.131  1.00 90.49           O  
ATOM   3171  CB  LYS A 472     188.028 197.001 168.268  1.00 90.49           C  
ATOM   3172  CG  LYS A 472     187.646 198.330 167.638  1.00 90.49           C  
ATOM   3173  CD  LYS A 472     186.142 198.441 167.452  1.00 90.49           C  
ATOM   3174  CE  LYS A 472     185.759 199.766 166.813  1.00 90.49           C  
ATOM   3175  NZ  LYS A 472     186.186 200.925 167.644  1.00 90.49           N  
ATOM   3176  N   GLU A 473     188.956 195.074 170.487  1.00 86.85           N  
ATOM   3177  CA  GLU A 473     189.349 193.744 170.924  1.00 86.85           C  
ATOM   3178  C   GLU A 473     190.176 193.838 172.196  1.00 86.85           C  
ATOM   3179  O   GLU A 473     190.970 194.764 172.378  1.00 86.85           O  
ATOM   3180  CB  GLU A 473     190.140 192.995 169.840  1.00 86.85           C  
ATOM   3181  CG  GLU A 473     191.012 193.876 168.964  1.00 86.85           C  
ATOM   3182  CD  GLU A 473     190.265 194.421 167.762  1.00 86.85           C  
ATOM   3183  OE1 GLU A 473     189.165 193.911 167.462  1.00 86.85           O  
ATOM   3184  OE2 GLU A 473     190.775 195.361 167.118  1.00 86.85           O  
ATOM   3185  N   LEU A 474     189.976 192.860 173.076  1.00 79.64           N  
ATOM   3186  CA  LEU A 474     190.717 192.738 174.323  1.00 79.64           C  
ATOM   3187  C   LEU A 474     191.478 191.421 174.307  1.00 79.64           C  
ATOM   3188  O   LEU A 474     190.915 190.382 173.948  1.00 79.64           O  
ATOM   3189  CB  LEU A 474     189.778 192.799 175.531  1.00 79.64           C  
ATOM   3190  CG  LEU A 474     190.417 192.626 176.911  1.00 79.64           C  
ATOM   3191  CD1 LEU A 474     191.381 193.763 177.204  1.00 79.64           C  
ATOM   3192  CD2 LEU A 474     189.350 192.532 177.988  1.00 79.64           C  
ATOM   3193  N   TRP A 475     192.750 191.466 174.690  1.00 79.19           N  
ATOM   3194  CA  TRP A 475     193.623 190.301 174.649  1.00 79.19           C  
ATOM   3195  C   TRP A 475     194.005 189.898 176.066  1.00 79.19           C  
ATOM   3196  O   TRP A 475     194.416 190.744 176.868  1.00 79.19           O  
ATOM   3197  CB  TRP A 475     194.887 190.578 173.830  1.00 79.19           C  
ATOM   3198  CG  TRP A 475     194.651 190.872 172.374  1.00 79.19           C  
ATOM   3199  CD1 TRP A 475     193.560 191.477 171.819  1.00 79.19           C  
ATOM   3200  CD2 TRP A 475     195.531 190.562 171.287  1.00 79.19           C  
ATOM   3201  NE1 TRP A 475     193.710 191.568 170.457  1.00 79.19           N  
ATOM   3202  CE2 TRP A 475     194.912 191.013 170.105  1.00 79.19           C  
ATOM   3203  CE3 TRP A 475     196.784 189.949 171.200  1.00 79.19           C  
ATOM   3204  CZ2 TRP A 475     195.503 190.871 168.852  1.00 79.19           C  
ATOM   3205  CZ3 TRP A 475     197.369 189.808 169.955  1.00 79.19           C  
ATOM   3206  CH2 TRP A 475     196.728 190.267 168.798  1.00 79.19           C  
ATOM   3207  N   LEU A 476     193.871 188.611 176.367  1.00 79.86           N  
ATOM   3208  CA  LEU A 476     194.275 188.049 177.648  1.00 79.86           C  
ATOM   3209  C   LEU A 476     195.429 187.082 177.430  1.00 79.86           C  
ATOM   3210  O   LEU A 476     195.301 186.118 176.668  1.00 79.86           O  
ATOM   3211  CB  LEU A 476     193.107 187.334 178.329  1.00 79.86           C  
ATOM   3212  CG  LEU A 476     191.970 188.222 178.832  1.00 79.86           C  
ATOM   3213  CD1 LEU A 476     190.855 187.378 179.427  1.00 79.86           C  
ATOM   3214  CD2 LEU A 476     192.489 189.222 179.852  1.00 79.86           C  
ATOM   3215  N   TYR A 477     196.548 187.339 178.102  1.00 78.13           N  
ATOM   3216  CA  TYR A 477     197.743 186.502 178.025  1.00 78.13           C  
ATOM   3217  C   TYR A 477     198.038 185.984 179.430  1.00 78.13           C  
ATOM   3218  O   TYR A 477     198.726 186.645 180.211  1.00 78.13           O  
ATOM   3219  CB  TYR A 477     198.927 187.278 177.452  1.00 78.13           C  
ATOM   3220  CG  TYR A 477     198.920 187.399 175.945  1.00 78.13           C  
ATOM   3221  CD1 TYR A 477     198.098 186.595 175.167  1.00 78.13           C  
ATOM   3222  CD2 TYR A 477     199.746 188.310 175.299  1.00 78.13           C  
ATOM   3223  CE1 TYR A 477     198.093 186.698 173.790  1.00 78.13           C  
ATOM   3224  CE2 TYR A 477     199.748 188.420 173.923  1.00 78.13           C  
ATOM   3225  CZ  TYR A 477     198.920 187.612 173.173  1.00 78.13           C  
ATOM   3226  OH  TYR A 477     198.920 187.719 171.801  1.00 78.13           O  
ATOM   3227  N   HIS A 478     197.512 184.796 179.739  1.00 78.71           N  
ATOM   3228  CA  HIS A 478     197.691 184.168 181.049  1.00 78.71           C  
ATOM   3229  C   HIS A 478     197.249 185.104 182.171  1.00 78.71           C  
ATOM   3230  O   HIS A 478     197.910 185.234 183.204  1.00 78.71           O  
ATOM   3231  CB  HIS A 478     199.140 183.720 181.248  1.00 78.71           C  
ATOM   3232  CG  HIS A 478     199.652 182.828 180.159  1.00 78.71           C  
ATOM   3233  ND1 HIS A 478     200.991 182.724 179.850  1.00 78.71           N  
ATOM   3234  CD2 HIS A 478     199.004 181.997 179.309  1.00 78.71           C  
ATOM   3235  CE1 HIS A 478     201.146 181.868 178.856  1.00 78.71           C  
ATOM   3236  NE2 HIS A 478     199.956 181.413 178.508  1.00 78.71           N  
ATOM   3237  N   THR A 479     196.112 185.767 181.960  1.00 81.08           N  
ATOM   3238  CA  THR A 479     195.585 186.774 182.882  1.00 81.08           C  
ATOM   3239  C   THR A 479     194.160 186.375 183.255  1.00 81.08           C  
ATOM   3240  O   THR A 479     193.213 186.659 182.516  1.00 81.08           O  
ATOM   3241  CB  THR A 479     195.639 188.166 182.253  1.00 81.08           C  
ATOM   3242  OG1 THR A 479     197.004 188.524 182.000  1.00 81.08           O  
ATOM   3243  CG2 THR A 479     195.009 189.200 183.173  1.00 81.08           C  
ATOM   3244  N   ALA A 480     194.014 185.702 184.395  1.00 89.98           N  
ATOM   3245  CA  ALA A 480     192.689 185.357 184.892  1.00 89.98           C  
ATOM   3246  C   ALA A 480     191.909 186.624 185.216  1.00 89.98           C  
ATOM   3247  O   ALA A 480     192.440 187.554 185.829  1.00 89.98           O  
ATOM   3248  CB  ALA A 480     192.800 184.466 186.129  1.00 89.98           C  
ATOM   3249  N   ALA A 481     190.646 186.659 184.803  1.00 97.97           N  
ATOM   3250  CA  ALA A 481     189.818 187.849 184.925  1.00 97.97           C  
ATOM   3251  C   ALA A 481     188.529 187.529 185.667  1.00 97.97           C  
ATOM   3252  O   ALA A 481     187.912 186.483 185.444  1.00 97.97           O  
ATOM   3253  CB  ALA A 481     189.492 188.434 183.547  1.00 97.97           C  
ATOM   3254  N   LYS A 482     188.133 188.440 186.552  1.00 99.78           N  
ATOM   3255  CA  LYS A 482     186.846 188.392 187.230  1.00 99.78           C  
ATOM   3256  C   LYS A 482     186.040 189.612 186.808  1.00 99.78           C  
ATOM   3257  O   LYS A 482     186.549 190.738 186.840  1.00 99.78           O  
ATOM   3258  CB  LYS A 482     187.024 188.356 188.749  1.00 99.78           C  
ATOM   3259  CG  LYS A 482     187.752 187.117 189.251  1.00 99.78           C  
ATOM   3260  CD  LYS A 482     187.942 187.153 190.759  1.00 99.78           C  
ATOM   3261  CE  LYS A 482     188.852 188.297 191.175  1.00 99.78           C  
ATOM   3262  NZ  LYS A 482     190.202 188.184 190.556  1.00 99.78           N  
ATOM   3263  N   ILE A 483     184.793 189.391 186.409  1.00105.20           N
[truncated: 2,826,577 more chars]
