# Supplementary material for: Development of a synthetic library of humanized nanobodies for targeted IL-6 inhibition
Source: Front Bioeng Biotechnol. 2024 Jul 23;12:1440150. doi: 10.3389/fbioe.2024.1440150 (PMC11300276; doi:10.3389/fbioe.2024.1440150)
Supplement: Supplementary file 2 [file DataSheet1.ZIP › Nanobody-antigen complexes/7p78.pdb]

HEADER    VIRAL PROTEIN                           19-JUL-21   7P78              
TITLE     SARS-COV-2 SPIKE PROTEIN IN COMPLEX WITH SYBODY#15 AND SYBODY#68 IN A 
TITLE    2 1UP/1UP-OUT/1DOWN CONFORMATION                                       
COMPND    MOL_ID: 1;                                                            
COMPND   2 MOLECULE: SPIKE GLYCOPROTEIN;                                        
COMPND   3 CHAIN: C, E, A;                                                      
COMPND   4 SYNONYM: S GLYCOPROTEIN,E2,PEPLOMER PROTEIN;                         
COMPND   5 ENGINEERED: YES;                                                     
COMPND   6 MOL_ID: 2;                                                           
COMPND   7 MOLECULE: SYBODY#15;                                                 
COMPND   8 CHAIN: B, D, H;                                                      
COMPND   9 ENGINEERED: YES;                                                     
COMPND  10 MOL_ID: 3;                                                           
COMPND  11 MOLECULE: SYBODY#68;                                                 
COMPND  12 CHAIN: W, Y;                                                         
COMPND  13 ENGINEERED: YES                                                      
SOURCE    MOL_ID: 1;                                                            
SOURCE   2 ORGANISM_SCIENTIFIC: SEVERE ACUTE RESPIRATORY SYNDROME CORONAVIRUS   
SOURCE   3 2;                                                                   
SOURCE   4 ORGANISM_COMMON: 2019-NCOV;                                          
SOURCE   5 ORGANISM_TAXID: 2697049;                                             
SOURCE   6 GENE: S, 2;                                                          
SOURCE   7 EXPRESSION_SYSTEM: HOMO SAPIENS;                                     
SOURCE   8 EXPRESSION_SYSTEM_COMMON: HUMAN;                                     
SOURCE   9 EXPRESSION_SYSTEM_TAXID: 9606;                                       
SOURCE  10 MOL_ID: 2;                                                           
SOURCE  11 ORGANISM_SCIENTIFIC: SYNTHETIC CONSTRUCT;                            
SOURCE  12 ORGANISM_TAXID: 32630;                                               
SOURCE  13 EXPRESSION_SYSTEM: ESCHERICHIA COLI;                                 
SOURCE  14 EXPRESSION_SYSTEM_TAXID: 562;                                        
SOURCE  15 MOL_ID: 3;                                                           
SOURCE  16 ORGANISM_SCIENTIFIC: SYNTHETIC CONSTRUCT;                            
SOURCE  17 ORGANISM_TAXID: 32630;                                               
SOURCE  18 EXPRESSION_SYSTEM: ESCHERICHIA COLI;                                 
SOURCE  19 EXPRESSION_SYSTEM_TAXID: 562                                         
KEYWDS    SARS-COV-2 SPIKE PROTEIN SYBODY, VIRAL PROTEIN                        
EXPDTA    ELECTRON MICROSCOPY                                                   
AUTHOR    J.D.WALTER,C.A.J.HUTTER,A.A.GARAEVA,M.SCHERER,I.ZIMMERMANN,M.WYSS,    
AUTHOR   2 J.RHEINBERGER,Y.RUEDIN,J.C.EARP,P.EGLOFF,M.SORGENFREI,               
AUTHOR   3 L.M.HUERLIMANN,I.GONDA,G.MEIER,S.REMM,S.THAVARASAH,G.ZIMMER,         
AUTHOR   4 D.J.SLOTBOOM,C.PAULINO,P.PLATTET,M.A.SEEGER                          
REVDAT   3   20-APR-22 7P78    1       JRNL                                     
REVDAT   2   16-MAR-22 7P78    1       JRNL                                     
REVDAT   1   04-AUG-21 7P78    0                                                
JRNL        AUTH   J.D.WALTER,M.SCHERER,C.A.J.HUTTER,A.A.GARAEVA,I.ZIMMERMANN,  
JRNL        AUTH 2 M.WYSS,J.RHEINBERGER,Y.RUEDIN,J.C.EARP,P.EGLOFF,             
JRNL        AUTH 3 M.SORGENFREI,L.M.HURLIMANN,I.GONDA,G.MEIER,S.REMM,           
JRNL        AUTH 4 S.THAVARASAH,G.VAN GEEST,R.BRUGGMANN,G.ZIMMER,D.J.SLOTBOOM,  
JRNL        AUTH 5 C.PAULINO,P.PLATTET,M.A.SEEGER                               
JRNL        TITL   BIPARATOPIC SYBODIES NEUTRALIZE SARS-COV-2 VARIANTS OF       
JRNL        TITL 2 CONCERN AND MITIGATE DRUG RESISTANCE.                        
JRNL        REF    EMBO REP.                     V.  23 54199 2022              
JRNL        REFN                   ESSN 1469-3178                               
JRNL        PMID   35253970                                                     
JRNL        DOI    10.15252/EMBR.202154199                                      
REMARK   1                                                                      
REMARK   1 REFERENCE 1                                                          
REMARK   1  AUTH   J.D.WALTER,C.A.J.HUTTER,A.A.GARAEVA,M.SCHERER,I.ZIMMERMANN,  
REMARK   1  AUTH 2 M.WYSS,J.RHEINBERGER,Y.RUEDIN,J.C.EARP,P.EGLOFF,             
REMARK   1  AUTH 3 M.SORGENFREI,L.M.HUERLIMANN,I.GONDA,G.MEIER,S.REMM,          
REMARK   1  AUTH 4 S.THAVARASAH,G.ZIMMER,D.J.SLOTBOOM,C.PAULINO,P.PLATTET,      
REMARK   1  AUTH 5 M.A.SEEGER                                                   
REMARK   1  TITL   BISPECIFIC SYBODY CONSTRUCTS NEUTRALIZE SARS-COV-2 VARIANTS  
REMARK   1  TITL 2 OF CONCERN AND MITIGATE EMERGENCE OF DRUG-RESISTANCE         
REMARK   1  REF    BIORXIV                                    2020              
REMARK   1  REFN                                                                
REMARK   1  DOI    10.1101/2020.11.10.376822                                    
REMARK   2                                                                      
REMARK   2 RESOLUTION.    3.32 ANGSTROMS.                                       
REMARK   3                                                                      
REMARK   3 REFINEMENT.                                                          
REMARK   3   SOFTWARE PACKAGES      : SERIALEM, CTFFIND, COOT, UCSF CHIMERA,    
REMARK   3                            RELION, CRYOSPARC, CRYOSPARC, PHENIX      
REMARK   3   RECONSTRUCTION SCHEMA  : NULL                                      
REMARK   3                                                                      
REMARK   3 EM MAP-MODEL FITTING AND REFINEMENT                                  
REMARK   3   PDB ENTRY                    : 7MY2                                
REMARK   3   REFINEMENT SPACE             : REAL                                
REMARK   3   REFINEMENT PROTOCOL          : NULL                                
REMARK   3   REFINEMENT TARGET            : NULL                                
REMARK   3   OVERALL ANISOTROPIC B VALUE  : NULL                                
REMARK   3                                                                      
REMARK   3 FITTING PROCEDURE : NULL                                             
REMARK   3                                                                      
REMARK   3 EM IMAGE RECONSTRUCTION STATISTICS                                   
REMARK   3   NOMINAL PIXEL SIZE (ANGSTROMS)    : NULL                           
REMARK   3   ACTUAL PIXEL SIZE  (ANGSTROMS)    : NULL                           
REMARK   3   EFFECTIVE RESOLUTION (ANGSTROMS)  : 3.320                          
REMARK   3   NUMBER OF PARTICLES               : 52839                          
REMARK   3   CTF CORRECTION METHOD             : PHASE FLIPPING AND AMPLITUDE   
REMARK   3                                       CORRECTION                     
REMARK   3                                                                      
REMARK   3 EM RECONSTRUCTION MAGNIFICATION CALIBRATION: NULL                    
REMARK   3                                                                      
REMARK   3 OTHER DETAILS: NULL                                                  
REMARK   4                                                                      
REMARK   4 7P78 COMPLIES WITH FORMAT V. 3.30, 13-JUL-11                         
REMARK 100                                                                      
REMARK 100 THIS ENTRY HAS BEEN PROCESSED BY PDBE ON 21-JUL-21.                  
REMARK 100 THE DEPOSITION ID IS D_1292117116.                                   
REMARK 245                                                                      
REMARK 245 EXPERIMENTAL DETAILS                                                 
REMARK 245   RECONSTRUCTION METHOD          : SINGLE PARTICLE                   
REMARK 245   SPECIMEN TYPE                  : NULL                              
REMARK 245                                                                      
REMARK 245 ELECTRON MICROSCOPE SAMPLE                                           
REMARK 245   SAMPLE TYPE                    : PARTICLE                          
REMARK 245   PARTICLE TYPE                  : POINT                             
REMARK 245   NAME OF SAMPLE                 : SARS-COV-2 SPIKE PROTEIN IN       
REMARK 245                                    COMPLEX WITH SYBODY#15 AND        
REMARK 245                                    SYBODY#68; SARS-COV-2 SPIKE       
REMARK 245                                    PROTEIN; SYBODY#15 AND SYBODY#68  
REMARK 245   SAMPLE CONCENTRATION (MG ML-1) : 0.70                              
REMARK 245   SAMPLE SUPPORT DETAILS         : AT 15 MA                          
REMARK 245   SAMPLE VITRIFICATION DETAILS   : NULL                              
REMARK 245   SAMPLE BUFFER                  : NULL                              
REMARK 245   PH                             : 8.00                              
REMARK 245   SAMPLE DETAILS                 : NULL                              
REMARK 245                                                                      
REMARK 245 DATA ACQUISITION                                                     
REMARK 245   DATE OF EXPERIMENT                : NULL                           
REMARK 245   NUMBER OF MICROGRAPHS-IMAGES      : 12454                          
REMARK 245   TEMPERATURE (KELVIN)              : NULL                           
REMARK 245   MICROSCOPE MODEL                  : FEI TALOS ARCTICA              
REMARK 245   DETECTOR TYPE                     : GATAN K2 SUMMIT (4K X 4K)      
REMARK 245   MINIMUM DEFOCUS (NM)              : 300.00                         
REMARK 245   MAXIMUM DEFOCUS (NM)              : 2000.00                        
REMARK 245   MINIMUM TILT ANGLE (DEGREES)      : NULL                           
REMARK 245   MAXIMUM TILT ANGLE (DEGREES)      : NULL                           
REMARK 245   NOMINAL CS                        : 2.70                           
REMARK 245   IMAGING MODE                      : BRIGHT FIELD                   
REMARK 245   ELECTRON DOSE (ELECTRONS NM**-2)  : 5300.00                        
REMARK 245   ILLUMINATION MODE                 : FLOOD BEAM                     
REMARK 245   NOMINAL MAGNIFICATION             : 130000                         
REMARK 245   CALIBRATED MAGNIFICATION          : 49407                          
REMARK 245   SOURCE                            : FIELD EMISSION GUN             
REMARK 245   ACCELERATION VOLTAGE (KV)         : 200                            
REMARK 245   IMAGING DETAILS                   : NULL                           
REMARK 247                                                                      
REMARK 247 ELECTRON MICROSCOPY                                                  
REMARK 247  THE COORDINATES IN THIS ENTRY WERE GENERATED FROM ELECTRON          
REMARK 247  MICROSCOPY DATA. PROTEIN DATA BANK CONVENTIONS REQUIRE              
REMARK 247  THAT CRYST1 AND SCALE RECORDS BE INCLUDED, BUT THE VALUES           
REMARK 247  ON THESE RECORDS ARE MEANINGLESS EXCEPT FOR THE CALCULATION         
REMARK 247  OF THE STRUCTURE FACTORS.                                           
REMARK 300                                                                      
REMARK 300 BIOMOLECULE: 1                                                       
REMARK 300 SEE REMARK 350 FOR THE AUTHOR PROVIDED AND/OR PROGRAM                
REMARK 300 GENERATED ASSEMBLY INFORMATION FOR THE STRUCTURE IN                  
REMARK 300 THIS ENTRY. THE REMARK MAY ALSO PROVIDE INFORMATION ON               
REMARK 300 BURIED SURFACE AREA.                                                 
REMARK 350                                                                      
REMARK 350 COORDINATES FOR A COMPLETE MULTIMER REPRESENTING THE KNOWN           
REMARK 350 BIOLOGICALLY SIGNIFICANT OLIGOMERIZATION STATE OF THE                
REMARK 350 MOLECULE CAN BE GENERATED BY APPLYING BIOMT TRANSFORMATIONS          
REMARK 350 GIVEN BELOW.  BOTH NON-CRYSTALLOGRAPHIC AND                          
REMARK 350 CRYSTALLOGRAPHIC OPERATIONS ARE GIVEN.                               
REMARK 350                                                                      
REMARK 350 BIOMOLECULE: 1                                                       
REMARK 350 AUTHOR DETERMINED BIOLOGICAL UNIT: OCTAMERIC                         
REMARK 350 SOFTWARE DETERMINED QUATERNARY STRUCTURE: OCTAMERIC                  
REMARK 350 SOFTWARE USED: PISA                                                  
REMARK 350 TOTAL BURIED SURFACE AREA: 44170 ANGSTROM**2                         
REMARK 350 SURFACE AREA OF THE COMPLEX: 167870 ANGSTROM**2                      
REMARK 350 CHANGE IN SOLVENT FREE ENERGY: -23.0 KCAL/MOL                        
REMARK 350 APPLY THE FOLLOWING TO CHAINS: C, E, A, B, D, H, W, Y, F, G,         
REMARK 350                    AND CHAINS: I, J, K, L, M, N, O, P, Q,            
REMARK 350                    AND CHAINS: S, T, R, U, V                         
REMARK 350   BIOMT1   1  1.000000  0.000000  0.000000        0.00000            
REMARK 350   BIOMT2   1  0.000000  1.000000  0.000000        0.00000            
REMARK 350   BIOMT3   1  0.000000  0.000000  1.000000        0.00000            
REMARK 465                                                                      
REMARK 465 MISSING RESIDUES                                                     
REMARK 465 THE FOLLOWING RESIDUES WERE NOT LOCATED IN THE                       
REMARK 465 EXPERIMENT. (M=MODEL NUMBER; RES=RESIDUE NAME; C=CHAIN               
REMARK 465 IDENTIFIER; SSSEQ=SEQUENCE NUMBER; I=INSERTION CODE.)                
REMARK 465                                                                      
REMARK 465   M RES C SSSEQI                                                     
REMARK 465     MET C     1                                                      
REMARK 465     PHE C     2                                                      
REMARK 465     VAL C     3                                                      
REMARK 465     PHE C     4                                                      
REMARK 465     LEU C     5                                                      
REMARK 465     VAL C     6                                                      
REMARK 465     LEU C     7                                                      
REMARK 465     LEU C     8                                                      
REMARK 465     PRO C     9                                                      
REMARK 465     LEU C    10                                                      
REMARK 465     VAL C    11                                                      
REMARK 465     SER C    12                                                      
REMARK 465     SER C    13                                                      
REMARK 465     GLN C    14                                                      
REMARK 465     CYS C    15                                                      
REMARK 465     VAL C    16                                                      
REMARK 465     ASN C    17                                                      
REMARK 465     LEU C    18                                                      
REMARK 465     THR C    19                                                      
REMARK 465     THR C    20                                                      
REMARK 465     ARG C    21                                                      
REMARK 465     THR C    22                                                      
REMARK 465     GLN C    23                                                      
REMARK 465     LEU C    24                                                      
REMARK 465     PRO C    25                                                      
REMARK 465     ALA C    67                                                      
REMARK 465     ILE C    68                                                      
REMARK 465     HIS C    69                                                      
REMARK 465     VAL C    70                                                      
REMARK 465     SER C    71                                                      
REMARK 465     GLY C    72                                                      
REMARK 465     THR C    73                                                      
REMARK 465     ASN C    74                                                      
REMARK 465     GLY C    75                                                      
REMARK 465     THR C    76                                                      
REMARK 465     LYS C    77                                                      
REMARK 465     ARG C    78                                                      
REMARK 465     GLY C   142                                                      
REMARK 465     VAL C   143                                                      
REMARK 465     TYR C   144                                                      
REMARK 465     TYR C   145                                                      
REMARK 465     HIS C   146                                                      
REMARK 465     LYS C   147                                                      
REMARK 465     ASN C   148                                                      
REMARK 465     ASN C   149                                                      
REMARK 465     LYS C   150                                                      
REMARK 465     SER C   151                                                      
REMARK 465     TRP C   152                                                      
REMARK 465     PHE C   175                                                      
REMARK 465     LEU C   176                                                      
REMARK 465     MET C   177                                                      
REMARK 465     ASP C   178                                                      
REMARK 465     LEU C   179                                                      
REMARK 465     GLU C   180                                                      
REMARK 465     GLY C   181                                                      
REMARK 465     LYS C   182                                                      
REMARK 465     GLN C   183                                                      
REMARK 465     GLY C   184                                                      
REMARK 465     ASN C   185                                                      
REMARK 465     LEU C   244                                                      
REMARK 465     HIS C   245                                                      
REMARK 465     ARG C   246                                                      
REMARK 465     SER C   247                                                      
REMARK 465     TYR C   248                                                      
REMARK 465     LEU C   249                                                      
REMARK 465     THR C   250                                                      
REMARK 465     PRO C   251                                                      
REMARK 465     GLY C   252                                                      
REMARK 465     ASP C   253                                                      
REMARK 465     SER C   254                                                      
REMARK 465     SER C   255                                                      
REMARK 465     SER C   256                                                      
REMARK 465     GLY C   257                                                      
REMARK 465     TRP C   258                                                      
REMARK 465     THR C   259                                                      
REMARK 465     ALA C   260                                                      
REMARK 465     GLN C   677                                                      
REMARK 465     THR C   678                                                      
REMARK 465     ASN C   679                                                      
REMARK 465     SER C   680                                                      
REMARK 465     PRO C   681                                                      
REMARK 465     GLY C   682                                                      
REMARK 465     SER C   683                                                      
REMARK 465     ALA C   684                                                      
REMARK 465     SER C   685                                                      
REMARK 465     SER C   686                                                      
REMARK 465     VAL C   687                                                      
REMARK 465     ALA C   688                                                      
REMARK 465     SER C   689                                                      
REMARK 465     GLN C   690                                                      
REMARK 465     ALA C   829                                                      
REMARK 465     ASP C   830                                                      
REMARK 465     ALA C   831                                                      
REMARK 465     GLY C   832                                                      
REMARK 465     PHE C   833                                                      
REMARK 465     ILE C   834                                                      
REMARK 465     LYS C   835                                                      
REMARK 465     GLN C   836                                                      
REMARK 465     TYR C   837                                                      
REMARK 465     GLY C   838                                                      
REMARK 465     ASP C   839                                                      
REMARK 465     CYS C   840                                                      
REMARK 465     LEU C   841                                                      
REMARK 465     GLY C   842                                                      
REMARK 465     ASP C   843                                                      
REMARK 465     ILE C   844                                                      
REMARK 465     ALA C   845                                                      
REMARK 465     ALA C   846                                                      
REMARK 465     ARG C   847                                                      
REMARK 465     ASP C   848                                                      
REMARK 465     LEU C   849                                                      
REMARK 465     ILE C   850                                                      
REMARK 465     CYS C   851                                                      
REMARK 465     GLU C  1150                                                      
REMARK 465     GLU C  1151                                                      
REMARK 465     LEU C  1152                                                      
REMARK 465     ASP C  1153                                                      
REMARK 465     LYS C  1154                                                      
REMARK 465     TYR C  1155                                                      
REMARK 465     PHE C  1156                                                      
REMARK 465     LYS C  1157                                                      
REMARK 465     ASN C  1158                                                      
REMARK 465     HIS C  1159                                                      
REMARK 465     THR C  1160                                                      
REMARK 465     SER C  1161                                                      
REMARK 465     PRO C  1162                                                      
REMARK 465     ASP C  1163                                                      
REMARK 465     VAL C  1164                                                      
REMARK 465     ASP C  1165                                                      
REMARK 465     LEU C  1166                                                      
REMARK 465     GLY C  1167                                                      
REMARK 465     ASP C  1168                                                      
REMARK 465     ILE C  1169                                                      
REMARK 465     SER C  1170                                                      
REMARK 465     GLY C  1171                                                      
REMARK 465     ILE C  1172                                                      
REMARK 465     ASN C  1173                                                      
REMARK 465     ALA C  1174                                                      
REMARK 465     SER C  1175                                                      
REMARK 465     VAL C  1176                                                      
REMARK 465     VAL C  1177                                                      
REMARK 465     ASN C  1178                                                      
REMARK 465     ILE C  1179                                                      
REMARK 465     GLN C  1180                                                      
REMARK 465     LYS C  1181                                                      
REMARK 465     GLU C  1182                                                      
REMARK 465     ILE C  1183                                                      
REMARK 465     ASP C  1184                                                      
REMARK 465     ARG C  1185                                                      
REMARK 465     LEU C  1186                                                      
REMARK 465     ASN C  1187                                                      
REMARK 465     GLU C  1188                                                      
REMARK 465     VAL C  1189                                                      
REMARK 465     ALA C  1190                                                      
REMARK 465     LYS C  1191                                                      
REMARK 465     ASN C  1192                                                      
REMARK 465     LEU C  1193                                                      
REMARK 465     ASN C  1194                                                      
REMARK 465     GLU C  1195                                                      
REMARK 465     SER C  1196                                                      
REMARK 465     LEU C  1197                                                      
REMARK 465     ILE C  1198                                                      
REMARK 465     ASP C  1199                                                      
REMARK 465     LEU C  1200                                                      
REMARK 465     GLN C  1201                                                      
REMARK 465     GLU C  1202                                                      
REMARK 465     LEU C  1203                                                      
REMARK 465     GLY C  1204                                                      
REMARK 465     LYS C  1205                                                      
REMARK 465     TYR C  1206                                                      
REMARK 465     GLU C  1207                                                      
REMARK 465     GLN C  1208                                                      
REMARK 465     GLY C  1209                                                      
REMARK 465     SER C  1210                                                      
REMARK 465     GLY C  1211                                                      
REMARK 465     TYR C  1212                                                      
REMARK 465     ILE C  1213                                                      
REMARK 465     PRO C  1214                                                      
REMARK 465     GLU C  1215                                                      
REMARK 465     ALA C  1216                                                      
REMARK 465     PRO C  1217                                                      
REMARK 465     ARG C  1218                                                      
REMARK 465     ASP C  1219                                                      
REMARK 465     GLY C  1220                                                      
REMARK 465     GLN C  1221                                                      
REMARK 465     ALA C  1222                                                      
REMARK 465     TYR C  1223                                                      
REMARK 465     VAL C  1224                                                      
REMARK 465     ARG C  1225                                                      
REMARK 465     LYS C  1226                                                      
REMARK 465     ASP C  1227                                                      
REMARK 465     GLY C  1228                                                      
REMARK 465     GLU C  1229                                                      
REMARK 465     TRP C  1230                                                      
REMARK 465     VAL C  1231                                                      
REMARK 465     LEU C  1232                                                      
REMARK 465     LEU C  1233                                                      
REMARK 465     SER C  1234                                                      
REMARK 465     THR C  1235                                                      
REMARK 465     PHE C  1236                                                      
REMARK 465     LEU C  1237                                                      
REMARK 465     GLY C  1238                                                      
REMARK 465     ARG C  1239                                                      
REMARK 465     SER C  1240                                                      
REMARK 465     LEU C  1241                                                      
REMARK 465     GLU C  1242                                                      
REMARK 465     VAL C  1243                                                      
REMARK 465     LEU C  1244                                                      
REMARK 465     PHE C  1245                                                      
REMARK 465     GLN C  1246                                                      
REMARK 465     GLY C  1247                                                      
REMARK 465     PRO C  1248                                                      
REMARK 465     GLY C  1249                                                      
REMARK 465     HIS C  1250                                                      
REMARK 465     HIS C  1251                                                      
REMARK 465     HIS C  1252                                                      
REMARK 465     HIS C  1253                                                      
REMARK 465     HIS C  1254                                                      
REMARK 465     HIS C  1255                                                      
REMARK 465     HIS C  1256                                                      
REMARK 465     HIS C  1257                                                      
REMARK 465     SER C  1258                                                      
REMARK 465     ALA C  1259                                                      
REMARK 465     TRP C  1260                                                      
REMARK 465     SER C  1261                                                      
REMARK 465     HIS C  1262                                                      
REMARK 465     PRO C  1263                                                      
REMARK 465     GLN C  1264                                                      
REMARK 465     PHE C  1265                                                      
REMARK 465     GLU C  1266                                                      
REMARK 465     LYS C  1267                                                      
REMARK 465     GLY C  1268                                                      
REMARK 465     GLY C  1269                                                      
REMARK 465     GLY C  1270                                                      
REMARK 465     SER C  1271                                                      
REMARK 465     GLY C  1272                                                      
REMARK 465     GLY C  1273                                                      
REMARK 465     GLY C  1274                                                      
REMARK 465     GLY C  1275                                                      
REMARK 465     SER C  1276                                                      
REMARK 465     GLY C  1277                                                      
REMARK 465     GLY C  1278                                                      
REMARK 465     SER C  1279                                                      
REMARK 465     ALA C  1280                                                      
REMARK 465     TRP C  1281                                                      
REMARK 465     SER C  1282                                                      
REMARK 465     HIS C  1283                                                      
REMARK 465     PRO C  1284                                                      
REMARK 465     GLN C  1285                                                      
REMARK 465     PHE C  1286                                                      
REMARK 465     GLU C  1287                                                      
REMARK 465     LYS C  1288                                                      
REMARK 465     MET E     1                                                      
REMARK 465     PHE E     2                                                      
REMARK 465     VAL E     3                                                      
REMARK 465     PHE E     4                                                      
REMARK 465     LEU E     5                                                      
REMARK 465     VAL E     6                                                      
REMARK 465     LEU E     7                                                      
REMARK 465     LEU E     8                                                      
REMARK 465     PRO E     9                                                      
REMARK 465     LEU E    10                                                      
REMARK 465     VAL E    11                                                      
REMARK 465     SER E    12                                                      
REMARK 465     SER E    13                                                      
REMARK 465     GLN E    14                                                      
REMARK 465     CYS E    15                                                      
REMARK 465     VAL E    16                                                      
REMARK 465     ASN E    17                                                      
REMARK 465     LEU E    18                                                      
REMARK 465     THR E    19                                                      
REMARK 465     THR E    20                                                      
REMARK 465     ARG E    21                                                      
REMARK 465     THR E    22                                                      
REMARK 465     GLN E    23                                                      
REMARK 465     LEU E    24                                                      
REMARK 465     PRO E    25                                                      
REMARK 465     ALA E    67                                                      
REMARK 465     ILE E    68                                                      
REMARK 465     HIS E    69                                                      
REMARK 465     VAL E    70                                                      
REMARK 465     SER E    71                                                      
REMARK 465     GLY E    72                                                      
REMARK 465     THR E    73                                                      
REMARK 465     ASN E    74                                                      
REMARK 465     GLY E    75                                                      
REMARK 465     THR E    76                                                      
REMARK 465     LYS E    77                                                      
REMARK 465     ARG E    78                                                      
REMARK 465     GLY E   142                                                      
REMARK 465     VAL E   143                                                      
REMARK 465     TYR E   144                                                      
REMARK 465     TYR E   145                                                      
REMARK 465     HIS E   146                                                      
REMARK 465     LYS E   147                                                      
REMARK 465     ASN E   148                                                      
REMARK 465     ASN E   149                                                      
REMARK 465     LYS E   150                                                      
REMARK 465     SER E   151                                                      
REMARK 465     TRP E   152                                                      
REMARK 465     PHE E   175                                                      
REMARK 465     LEU E   176                                                      
REMARK 465     MET E   177                                                      
REMARK 465     ASP E   178                                                      
REMARK 465     LEU E   179                                                      
REMARK 465     GLU E   180                                                      
REMARK 465     GLY E   181                                                      
REMARK 465     LYS E   182                                                      
REMARK 465     GLN E   183                                                      
REMARK 465     GLY E   184                                                      
REMARK 465     ASN E   185                                                      
REMARK 465     LEU E   244                                                      
REMARK 465     HIS E   245                                                      
REMARK 465     ARG E   246                                                      
REMARK 465     SER E   247                                                      
REMARK 465     TYR E   248                                                      
REMARK 465     LEU E   249                                                      
REMARK 465     THR E   250                                                      
REMARK 465     PRO E   251                                                      
REMARK 465     GLY E   252                                                      
REMARK 465     ASP E   253                                                      
REMARK 465     SER E   254                                                      
REMARK 465     SER E   255                                                      
REMARK 465     SER E   256                                                      
REMARK 465     GLY E   257                                                      
REMARK 465     TRP E   258                                                      
REMARK 465     THR E   259                                                      
REMARK 465     ALA E   260                                                      
REMARK 465     GLN E   677                                                      
REMARK 465     THR E   678                                                      
REMARK 465     ASN E   679                                                      
REMARK 465     SER E   680                                                      
REMARK 465     PRO E   681                                                      
REMARK 465     GLY E   682                                                      
REMARK 465     SER E   683                                                      
REMARK 465     ALA E   684                                                      
REMARK 465     SER E   685                                                      
REMARK 465     SER E   686                                                      
REMARK 465     VAL E   687                                                      
REMARK 465     ALA E   688                                                      
REMARK 465     SER E   689                                                      
REMARK 465     GLN E   690                                                      
REMARK 465     ALA E   829                                                      
REMARK 465     ASP E   830                                                      
REMARK 465     ALA E   831                                                      
REMARK 465     GLY E   832                                                      
REMARK 465     PHE E   833                                                      
REMARK 465     ILE E   834                                                      
REMARK 465     LYS E   835                                                      
REMARK 465     GLN E   836                                                      
REMARK 465     TYR E   837                                                      
REMARK 465     GLY E   838                                                      
REMARK 465     ASP E   839                                                      
REMARK 465     CYS E   840                                                      
REMARK 465     LEU E   841                                                      
REMARK 465     GLY E   842                                                      
REMARK 465     ASP E   843                                                      
REMARK 465     ILE E   844                                                      
REMARK 465     ALA E   845                                                      
REMARK 465     ALA E   846                                                      
REMARK 465     ARG E   847                                                      
REMARK 465     ASP E   848                                                      
REMARK 465     LEU E   849                                                      
REMARK 465     ILE E   850                                                      
REMARK 465     CYS E   851                                                      
REMARK 465     GLU E  1150                                                      
REMARK 465     GLU E  1151                                                      
REMARK 465     LEU E  1152                                                      
REMARK 465     ASP E  1153                                                      
REMARK 465     LYS E  1154                                                      
REMARK 465     TYR E  1155                                                      
REMARK 465     PHE E  1156                                                      
REMARK 465     LYS E  1157                                                      
REMARK 465     ASN E  1158                                                      
REMARK 465     HIS E  1159                                                      
REMARK 465     THR E  1160                                                      
REMARK 465     SER E  1161                                                      
REMARK 465     PRO E  1162                                                      
REMARK 465     ASP E  1163                                                      
REMARK 465     VAL E  1164                                                      
REMARK 465     ASP E  1165                                                      
REMARK 465     LEU E  1166                                                      
REMARK 465     GLY E  1167                                                      
REMARK 465     ASP E  1168                                                      
REMARK 465     ILE E  1169                                                      
REMARK 465     SER E  1170                                                      
REMARK 465     GLY E  1171                                                      
REMARK 465     ILE E  1172                                                      
REMARK 465     ASN E  1173                                                      
REMARK 465     ALA E  1174                                                      
REMARK 465     SER E  1175                                                      
REMARK 465     VAL E  1176                                                      
REMARK 465     VAL E  1177                                                      
REMARK 465     ASN E  1178                                                      
REMARK 465     ILE E  1179                                                      
REMARK 465     GLN E  1180                                                      
REMARK 465     LYS E  1181                                                      
REMARK 465     GLU E  1182                                                      
REMARK 465     ILE E  1183                                                      
REMARK 465     ASP E  1184                                                      
REMARK 465     ARG E  1185                                                      
REMARK 465     LEU E  1186                                                      
REMARK 465     ASN E  1187                                                      
REMARK 465     GLU E  1188                                                      
REMARK 465     VAL E  1189                                                      
REMARK 465     ALA E  1190                                                      
REMARK 465     LYS E  1191                                                      
REMARK 465     ASN E  1192                                                      
REMARK 465     LEU E  1193                                                      
REMARK 465     ASN E  1194                                                      
REMARK 465     GLU E  1195                                                      
REMARK 465     SER E  1196                                                      
REMARK 465     LEU E  1197                                                      
REMARK 465     ILE E  1198                                                      
REMARK 465     ASP E  1199                                                      
REMARK 465     LEU E  1200                                                      
REMARK 465     GLN E  1201                                                      
REMARK 465     GLU E  1202                                                      
REMARK 465     LEU E  1203                                                      
REMARK 465     GLY E  1204                                                      
REMARK 465     LYS E  1205                                                      
REMARK 465     TYR E  1206                                                      
REMARK 465     GLU E  1207                                                      
REMARK 465     GLN E  1208                                                      
REMARK 465     GLY E  1209                                                      
REMARK 465     SER E  1210                                                      
REMARK 465     GLY E  1211                                                      
REMARK 465     TYR E  1212                                                      
REMARK 465     ILE E  1213                                                      
REMARK 465     PRO E  1214                                                      
REMARK 465     GLU E  1215                                                      
REMARK 465     ALA E  1216                                                      
REMARK 465     PRO E  1217                                                      
REMARK 465     ARG E  1218                                                      
REMARK 465     ASP E  1219                                                      
REMARK 465     GLY E  1220                                                      
REMARK 465     GLN E  1221                                                      
REMARK 465     ALA E  1222                                                      
REMARK 465     TYR E  1223                                                      
REMARK 465     VAL E  1224                                                      
REMARK 465     ARG E  1225                                                      
REMARK 465     LYS E  1226                                                      
REMARK 465     ASP E  1227                                                      
REMARK 465     GLY E  1228                                                      
REMARK 465     GLU E  1229                                                      
REMARK 465     TRP E  1230                                                      
REMARK 465     VAL E  1231                                                      
REMARK 465     LEU E  1232                                                      
REMARK 465     LEU E  1233                                                      
REMARK 465     SER E  1234                                                      
REMARK 465     THR E  1235                                                      
REMARK 465     PHE E  1236                                                      
REMARK 465     LEU E  1237                                                      
REMARK 465     GLY E  1238                                                      
REMARK 465     ARG E  1239                                                      
REMARK 465     SER E  1240                                                      
REMARK 465     LEU E  1241                                                      
REMARK 465     GLU E  1242                                                      
REMARK 465     VAL E  1243                                                      
REMARK 465     LEU E  1244                                                      
REMARK 465     PHE E  1245                                                      
REMARK 465     GLN E  1246                                                      
REMARK 465     GLY E  1247                                                      
REMARK 465     PRO E  1248                                                      
REMARK 465     GLY E  1249                                                      
REMARK 465     HIS E  1250                                                      
REMARK 465     HIS E  1251                                                      
REMARK 465     HIS E  1252                                                      
REMARK 465     HIS E  1253                                                      
REMARK 465     HIS E  1254                                                      
REMARK 465     HIS E  1255                                                      
REMARK 465     HIS E  1256                                                      
REMARK 465     HIS E  1257                                                      
REMARK 465     SER E  1258                                                      
REMARK 465     ALA E  1259                                                      
REMARK 465     TRP E  1260                                                      
REMARK 465     SER E  1261                                                      
REMARK 465     HIS E  1262                                                      
REMARK 465     PRO E  1263                                                      
REMARK 465     GLN E  1264                                                      
REMARK 465     PHE E  1265                                                      
REMARK 465     GLU E  1266                                                      
REMARK 465     LYS E  1267                                                      
REMARK 465     GLY E  1268                                                      
REMARK 465     GLY E  1269                                                      
REMARK 465     GLY E  1270                                                      
REMARK 465     SER E  1271                                                      
REMARK 465     GLY E  1272                                                      
REMARK 465     GLY E  1273                                                      
REMARK 465     GLY E  1274                                                      
REMARK 465     GLY E  1275                                                      
REMARK 465     SER E  1276                                                      
REMARK 465     GLY E  1277                                                      
REMARK 465     GLY E  1278                                                      
REMARK 465     SER E  1279                                                      
REMARK 465     ALA E  1280                                                      
REMARK 465     TRP E  1281                                                      
REMARK 465     SER E  1282                                                      
REMARK 465     HIS E  1283                                                      
REMARK 465     PRO E  1284                                                      
REMARK 465     GLN E  1285                                                      
REMARK 465     PHE E  1286                                                      
REMARK 465     GLU E  1287                                                      
REMARK 465     LYS E  1288                                                      
REMARK 465     MET A     1                                                      
REMARK 465     PHE A     2                                                      
REMARK 465     VAL A     3                                                      
REMARK 465     PHE A     4                                                      
REMARK 465     LEU A     5                                                      
REMARK 465     VAL A     6                                                      
REMARK 465     LEU A     7                                                      
REMARK 465     LEU A     8                                                      
REMARK 465     PRO A     9                                                      
REMARK 465     LEU A    10                                                      
REMARK 465     VAL A    11                                                      
REMARK 465     SER A    12                                                      
REMARK 465     SER A    13                                                      
REMARK 465     GLN A    14                                                      
REMARK 465     CYS A    15                                                      
REMARK 465     VAL A    16                                                      
REMARK 465     ASN A    17                                                      
REMARK 465     LEU A    18                                                      
REMARK 465     THR A    19                                                      
REMARK 465     THR A    20                                                      
REMARK 465     ARG A    21                                                      
REMARK 465     THR A    22                                                      
REMARK 465     GLN A    23                                                      
REMARK 465     LEU A    24                                                      
REMARK 465     PRO A    25                                                      
REMARK 465     PRO A    26                                                      
REMARK 465     ILE A    68                                                      
REMARK 465     HIS A    69                                                      
REMARK 465     VAL A    70                                                      
REMARK 465     SER A    71                                                      
REMARK 465     GLY A    72                                                      
REMARK 465     THR A    73                                                      
REMARK 465     ASN A    74                                                      
REMARK 465     GLY A    75                                                      
REMARK 465     THR A    76                                                      
REMARK 465     LYS A    77                                                      
REMARK 465     ARG A    78                                                      
REMARK 465     PHE A    79                                                      
REMARK 465     ASP A    80                                                      
REMARK 465     ASN A    81                                                      
REMARK 465     THR A   114                                                      
REMARK 465     GLN A   115                                                      
REMARK 465     TYR A   144                                                      
REMARK 465     TYR A   145                                                      
REMARK 465     HIS A   146                                                      
REMARK 465     LYS A   147                                                      
REMARK 465     ASN A   148                                                      
REMARK 465     ASN A   149                                                      
REMARK 465     LYS A   150                                                      
REMARK 465     SER A   151                                                      
REMARK 465     TRP A   152                                                      
REMARK 465     MET A   153                                                      
REMARK 465     GLU A   154                                                      
REMARK 465     SER A   155                                                      
REMARK 465     GLU A   156                                                      
REMARK 465     PHE A   157                                                      
REMARK 465     ARG A   158                                                      
REMARK 465     VAL A   159                                                      
REMARK 465     TYR A   160                                                      
REMARK 465     SER A   161                                                      
REMARK 465     SER A   162                                                      
REMARK 465     ALA A   163                                                      
REMARK 465     ASN A   164                                                      
REMARK 465     ASN A   165                                                      
REMARK 465     CYS A   166                                                      
REMARK 465     GLN A   173                                                      
REMARK 465     PRO A   174                                                      
REMARK 465     PHE A   175                                                      
REMARK 465     LEU A   176                                                      
REMARK 465     MET A   177                                                      
REMARK 465     ASP A   178                                                      
REMARK 465     LEU A   179                                                      
REMARK 465     GLU A   180                                                      
REMARK 465     GLY A   181                                                      
REMARK 465     LYS A   182                                                      
REMARK 465     GLN A   183                                                      
REMARK 465     GLY A   184                                                      
REMARK 465     ASN A   185                                                      
REMARK 465     ALA A   243                                                      
REMARK 465     LEU A   244                                                      
REMARK 465     HIS A   245                                                      
REMARK 465     ARG A   246                                                      
REMARK 465     SER A   247                                                      
REMARK 465     TYR A   248                                                      
REMARK 465     LEU A   249                                                      
REMARK 465     THR A   250                                                      
REMARK 465     PRO A   251                                                      
REMARK 465     GLY A   252                                                      
REMARK 465     ASP A   253                                                      
REMARK 465     SER A   254                                                      
REMARK 465     SER A   255                                                      
REMARK 465     SER A   256                                                      
REMARK 465     GLY A   257                                                      
REMARK 465     TRP A   258                                                      
REMARK 465     THR A   259                                                      
REMARK 465     ALA A   260                                                      
REMARK 465     GLY A   261                                                      
REMARK 465     ALA A   262                                                      
REMARK 465     SER A   443                                                      
REMARK 465     LYS A   444                                                      
REMARK 465     VAL A   445                                                      
REMARK 465     GLY A   446                                                      
REMARK 465     GLY A   447                                                      
REMARK 465     GLU A   471                                                      
REMARK 465     ILE A   472                                                      
REMARK 465     TYR A   473                                                      
REMARK 465     GLN A   474                                                      
REMARK 465     ALA A   475                                                      
REMARK 465     GLY A   476                                                      
REMARK 465     SER A   477                                                      
REMARK 465     THR A   478                                                      
REMARK 465     PRO A   479                                                      
REMARK 465     CYS A   480                                                      
REMARK 465     ASN A   481                                                      
REMARK 465     GLY A   482                                                      
REMARK 465     VAL A   483                                                      
REMARK 465     GLU A   484                                                      
REMARK 465     GLY A   485                                                      
REMARK 465     PHE A   486                                                      
REMARK 465     ASN A   487                                                      
REMARK 465     CYS A   488                                                      
REMARK 465     TYR A   489                                                      
REMARK 465     GLY A   502                                                      
REMARK 465     PRO A   621                                                      
REMARK 465     VAL A   622                                                      
REMARK 465     ALA A   623                                                      
REMARK 465     ILE A   624                                                      
REMARK 465     HIS A   625                                                      
REMARK 465     ALA A   626                                                      
REMARK 465     ASP A   627                                                      
REMARK 465     GLN A   628                                                      
REMARK 465     LEU A   629                                                      
REMARK 465     THR A   630                                                      
REMARK 465     PRO A   631                                                      
REMARK 465     THR A   632                                                      
REMARK 465     TRP A   633                                                      
REMARK 465     ARG A   634                                                      
REMARK 465     VAL A   635                                                      
REMARK 465     TYR A   636                                                      
REMARK 465     SER A   637                                                      
REMARK 465     THR A   638                                                      
REMARK 465     GLY A   639                                                      
REMARK 465     SER A   640                                                      
REMARK 465     GLN A   677                                                      
REMARK 465     THR A   678                                                      
REMARK 465     ASN A   679                                                      
REMARK 465     SER A   680                                                      
REMARK 465     PRO A   681                                                      
REMARK 465     GLY A   682                                                      
REMARK 465     SER A   683                                                      
REMARK 465     ALA A   684                                                      
REMARK 465     SER A   685                                                      
REMARK 465     SER A   686                                                      
REMARK 465     VAL A   687                                                      
REMARK 465     ALA A   688                                                      
REMARK 465     SER A   689                                                      
REMARK 465     PRO A   812                                                      
REMARK 465     LEU A   828                                                      
REMARK 465     ALA A   829                                                      
REMARK 465     ASP A   830                                                      
REMARK 465     ALA A   831                                                      
REMARK 465     GLY A   832                                                      
REMARK 465     PHE A   833                                                      
REMARK 465     ILE A   834                                                      
REMARK 465     LYS A   835                                                      
REMARK 465     GLN A   836                                                      
REMARK 465     TYR A   837                                                      
REMARK 465     GLY A   838                                                      
REMARK 465     ASP A   839                                                      
REMARK 465     CYS A   840                                                      
REMARK 465     LEU A   841                                                      
REMARK 465     GLY A   842                                                      
REMARK 465     ASP A   843                                                      
REMARK 465     ILE A   844                                                      
REMARK 465     ALA A   845                                                      
REMARK 465     ALA A   846                                                      
REMARK 465     ARG A   847                                                      
REMARK 465     ASP A   848                                                      
REMARK 465     LEU A   849                                                      
REMARK 465     ILE A   850                                                      
REMARK 465     CYS A   851                                                      
REMARK 465     ALA A   852                                                      
REMARK 465     GLN A   853                                                      
REMARK 465     LYS A   854                                                      
REMARK 465     PHE A  1148                                                      
REMARK 465     LYS A  1149                                                      
REMARK 465     GLU A  1150                                                      
REMARK 465     GLU A  1151                                                      
REMARK 465     LEU A  1152                                                      
REMARK 465     ASP A  1153                                                      
REMARK 465     LYS A  1154                                                      
REMARK 465     TYR A  1155                                                      
REMARK 465     PHE A  1156                                                      
REMARK 465     LYS A  1157                                                      
REMARK 465     ASN A  1158                                                      
REMARK 465     HIS A  1159                                                      
REMARK 465     THR A  1160                                                      
REMARK 465     SER A  1161                                                      
REMARK 465     PRO A  1162                                                      
REMARK 465     ASP A  1163                                                      
REMARK 465     VAL A  1164                                                      
REMARK 465     ASP A  1165                                                      
REMARK 465     LEU A  1166                                                      
REMARK 465     GLY A  1167                                                      
REMARK 465     ASP A  1168                                                      
REMARK 465     ILE A  1169                                                      
REMARK 465     SER A  1170                                                      
REMARK 465     GLY A  1171                                                      
REMARK 465     ILE A  1172                                                      
REMARK 465     ASN A  1173                                                      
REMARK 465     ALA A  1174                                                      
REMARK 465     SER A  1175                                                      
REMARK 465     VAL A  1176                                                      
REMARK 465     VAL A  1177                                                      
REMARK 465     ASN A  1178                                                      
REMARK 465     ILE A  1179                                                      
REMARK 465     GLN A  1180                                                      
REMARK 465     LYS A  1181                                                      
REMARK 465     GLU A  1182                                                      
REMARK 465     ILE A  1183                                                      
REMARK 465     ASP A  1184                                                      
REMARK 465     ARG A  1185                                                      
REMARK 465     LEU A  1186                                                      
REMARK 465     ASN A  1187                                                      
REMARK 465     GLU A  1188                                                      
REMARK 465     VAL A  1189                                                      
REMARK 465     ALA A  1190                                                      
REMARK 465     LYS A  1191                                                      
REMARK 465     ASN A  1192                                                      
REMARK 465     LEU A  1193                                                      
REMARK 465     ASN A  1194                                                      
REMARK 465     GLU A  1195                                                      
REMARK 465     SER A  1196                                                      
REMARK 465     LEU A  1197                                                      
REMARK 465     ILE A  1198                                                      
REMARK 465     ASP A  1199                                                      
REMARK 465     LEU A  1200                                                      
REMARK 465     GLN A  1201                                                      
REMARK 465     GLU A  1202                                                      
REMARK 465     LEU A  1203                                                      
REMARK 465     GLY A  1204                                                      
REMARK 465     LYS A  1205                                                      
REMARK 465     TYR A  1206                                                      
REMARK 465     GLU A  1207                                                      
REMARK 465     GLN A  1208                                                      
REMARK 465     GLY A  1209                                                      
REMARK 465     SER A  1210                                                      
REMARK 465     GLY A  1211                                                      
REMARK 465     TYR A  1212                                                      
REMARK 465     ILE A  1213                                                      
REMARK 465     PRO A  1214                                                      
REMARK 465     GLU A  1215                                                      
REMARK 465     ALA A  1216                                                      
REMARK 465     PRO A  1217                                                      
REMARK 465     ARG A  1218                                                      
REMARK 465     ASP A  1219                                                      
REMARK 465     GLY A  1220                                                      
REMARK 465     GLN A  1221                                                      
REMARK 465     ALA A  1222                                                      
REMARK 465     TYR A  1223                                                      
REMARK 465     VAL A  1224                                                      
REMARK 465     ARG A  1225                                                      
REMARK 465     LYS A  1226                                                      
REMARK 465     ASP A  1227                                                      
REMARK 465     GLY A  1228                                                      
REMARK 465     GLU A  1229                                                      
REMARK 465     TRP A  1230                                                      
REMARK 465     VAL A  1231                                                      
REMARK 465     LEU A  1232                                                      
REMARK 465     LEU A  1233                                                      
REMARK 465     SER A  1234                                                      
REMARK 465     THR A  1235                                                      
REMARK 465     PHE A  1236                                                      
REMARK 465     LEU A  1237                                                      
REMARK 465     GLY A  1238                                                      
REMARK 465     ARG A  1239                                                      
REMARK 465     SER A  1240                                                      
REMARK 465     LEU A  1241                                                      
REMARK 465     GLU A  1242                                                      
REMARK 465     VAL A  1243                                                      
REMARK 465     LEU A  1244                                                      
REMARK 465     PHE A  1245                                                      
REMARK 465     GLN A  1246                                                      
REMARK 465     GLY A  1247                                                      
REMARK 465     PRO A  1248                                                      
REMARK 465     GLY A  1249                                                      
REMARK 465     HIS A  1250                                                      
REMARK 465     HIS A  1251                                                      
REMARK 465     HIS A  1252                                                      
REMARK 465     HIS A  1253                                                      
REMARK 465     HIS A  1254                                                      
REMARK 465     HIS A  1255                                                      
REMARK 465     HIS A  1256                                                      
REMARK 465     HIS A  1257                                                      
REMARK 465     SER A  1258                                                      
REMARK 465     ALA A  1259                                                      
REMARK 465     TRP A  1260                                                      
REMARK 465     SER A  1261                                                      
REMARK 465     HIS A  1262                                                      
REMARK 465     PRO A  1263                                                      
REMARK 465     GLN A  1264                                                      
REMARK 465     PHE A  1265                                                      
REMARK 465     GLU A  1266                                                      
REMARK 465     LYS A  1267                                                      
REMARK 465     GLY A  1268                                                      
REMARK 465     GLY A  1269                                                      
REMARK 465     GLY A  1270                                                      
REMARK 465     SER A  1271                                                      
REMARK 465     GLY A  1272                                                      
REMARK 465     GLY A  1273                                                      
REMARK 465     GLY A  1274                                                      
REMARK 465     GLY A  1275                                                      
REMARK 465     SER A  1276                                                      
REMARK 465     GLY A  1277                                                      
REMARK 465     GLY A  1278                                                      
REMARK 465     SER A  1279                                                      
REMARK 465     ALA A  1280                                                      
REMARK 465     TRP A  1281                                                      
REMARK 465     SER A  1282                                                      
REMARK 465     HIS A  1283                                                      
REMARK 465     PRO A  1284                                                      
REMARK 465     GLN A  1285                                                      
REMARK 465     PHE A  1286                                                      
REMARK 465     GLU A  1287                                                      
REMARK 465     LYS A  1288                                                      
REMARK 470                                                                      
REMARK 470 MISSING ATOM                                                         
REMARK 470 THE FOLLOWING RESIDUES HAVE MISSING ATOMS (M=MODEL NUMBER;           
REMARK 470 RES=RESIDUE NAME; C=CHAIN IDENTIFIER; SSEQ=SEQUENCE NUMBER;          
REMARK 470 I=INSERTION CODE):                                                   
REMARK 470   M RES CSSEQI  ATOMS                                                
REMARK 470     SER C  60    OG                                                  
REMARK 470     ASN C  81    CG   OD1  ND2                                       
REMARK 470     GLN C 115    CG   CD   OE1  NE2                                  
REMARK 470     PHE C 135    CG   CD1  CD2  CE1  CE2  CZ                         
REMARK 470     ASN C 164    CG   OD1  ND2                                       
REMARK 470     GLN C 173    CG   CD   OE1  NE2                                  
REMARK 470     ASP C 198    CG   OD1  OD2                                       
REMARK 470     ILE C 210    CG1  CG2  CD1                                       
REMARK 470     GLU C 281    CG   CD   OE1  OE2                                  
REMARK 470     ASP C 290    CG   OD1  OD2                                       
REMARK 470     SER E  60    OG                                                  
REMARK 470     ASN E  81    CG   OD1  ND2                                       
REMARK 470     GLN E 115    CG   CD   OE1  NE2                                  
REMARK 470     PHE E 135    CG   CD1  CD2  CE1  CE2  CZ                         
REMARK 470     ASN E 164    CG   OD1  ND2                                       
REMARK 470     GLN E 173    CG   CD   OE1  NE2                                  
REMARK 470     ASP E 198    CG   OD1  OD2                                       
REMARK 470     ILE E 210    CG1  CG2  CD1                                       
REMARK 470     GLU E 281    CG   CD   OE1  OE2                                  
REMARK 470     ASP E 290    CG   OD1  OD2                                       
REMARK 470     ASN A  99    CG   OD1  ND2                                       
REMARK 470     ASP A 111    CG   OD1  OD2                                       
REMARK 470     THR A 124    OG1  CG2                                            
REMARK 470     LYS A 129    CG   CD   CE   NZ                                   
REMARK 470     PHE A 135    CG   CD1  CD2  CE1  CE2  CZ                         
REMARK 470     CYS A 136    SG                                                  
REMARK 470     ASN A 137    CG   OD1  ND2                                       
REMARK 470     ASN A 188    CG   OD1  ND2                                       
REMARK 470     ASN A 196    CG   OD1  ND2                                       
REMARK 470     LEU A 242    CG   CD1  CD2                                       
REMARK 470     GLU A 281    CG   CD   OE1  OE2                                  
REMARK 470     GLU A 340    CG   CD   OE1  OE2                                  
REMARK 470     THR A 345    OG1  CG2                                            
REMARK 470     ASP A 405    CG   OD1  OD2                                       
REMARK 470     GLU A 406    CG   CD   OE1  OE2                                  
REMARK 470     THR A 415    OG1  CG2                                            
REMARK 470     ASP A 420    CG   OD1  OD2                                       
REMARK 470     ASP A 427    CG   OD1  OD2                                       
REMARK 470     ASN A 440    CG   OD1  ND2                                       
REMARK 470     ASP A 442    CG   OD1  OD2                                       
REMARK 470     LYS A 458    CG   CD   CE   NZ                                   
REMARK 470     GLU A 465    CG   CD   OE1  OE2                                  
REMARK 470     TYR A 505    CG   CD1  CD2  CE1  CE2  CZ   OH                    
REMARK 470     LEU A 518    CG   CD1  CD2                                       
REMARK 470     HIS A 519    CG   ND1  CD2  CE1  NE2                             
REMARK 470     LYS A 528    CG   CD   CE   NZ                                   
REMARK 470     ASP A 568    CG   OD1  OD2                                       
REMARK 470     ASP A 571    CG   OD1  OD2                                       
REMARK 470     LEU A 582    CG   CD1  CD2                                       
REMARK 470     GLU A 583    CG   CD   OE1  OE2                                  
REMARK 470     ASP A 586    CG   OD1  OD2                                       
REMARK 470     ASP A 614    CG   OD1  OD2                                       
REMARK 470     GLU A 619    CG   CD   OE1  OE2                                  
REMARK 470     ARG A 646    CG   CD   NE   CZ   NH1  NH2                        
REMARK 470     GLU A 661    CG   CD   OE1  OE2                                  
REMARK 470     ASP A 745    CG   OD1  OD2                                       
REMARK 470     GLU A 748    CG   CD   OE1  OE2                                  
REMARK 470     LYS A 786    CG   CD   CE   NZ                                   
REMARK 470     LYS A 814    CG   CD   CE   NZ                                   
REMARK 470     LYS A 921    CG   CD   CE   NZ                                   
REMARK 470     LYS A1045    CG   CD   CE   NZ                                   
REMARK 470     LYS A1073    CG   CD   CE   NZ                                   
REMARK 470     GLU A1092    CG   CD   OE1  OE2                                  
REMARK 470     ASP A1118    CG   OD1  OD2                                       
REMARK 470     GLU A1144    CG   CD   OE1  OE2                                  
REMARK 470     ASP A1146    CG   OD1  OD2                                       
REMARK 500                                                                      
REMARK 500 GEOMETRY AND STEREOCHEMISTRY                                         
REMARK 500 SUBTOPIC: CLOSE CONTACTS IN SAME ASYMMETRIC UNIT                     
REMARK 500                                                                      
REMARK 500 THE FOLLOWING ATOMS ARE IN CLOSE CONTACT.                            
REMARK 500                                                                      
REMARK 500  ATM1  RES C  SSEQI   ATM2  RES C  SSEQI           DISTANCE          
REMARK 500   CE1  HIS A  1101     C5   NAG F     1              1.50            
REMARK 500   ND1  HIS C  1101     C5   NAG L     1              1.50            
REMARK 500   CE1  PHE C   342     C8   NAG C  1309              1.50            
REMARK 500   OG1  THR E  1100     C1   NAG R     1              1.57            
REMARK 500   OG1  THR C  1100     C1   NAG L     1              1.58            
REMARK 500   ND1  HIS C  1101     C6   NAG L     1              1.81            
REMARK 500   O4   NAG T     1     C6   NAG T     2              1.89            
REMARK 500   CE1  HIS C  1101     C5   NAG L     1              1.94            
REMARK 500   NE2  HIS A  1101     C5   NAG F     1              2.12            
REMARK 500   ND2  ASN C   801     O5   NAG N     1              2.13            
REMARK 500   CE1  HIS A  1101     O5   NAG F     1              2.19            
REMARK 500   ND1  HIS E  1101     O6   NAG R     1              2.19            
REMARK 500                                                                      
REMARK 500 REMARK: NULL                                                         
REMARK 500                                                                      
REMARK 500 GEOMETRY AND STEREOCHEMISTRY                                         
REMARK 500 SUBTOPIC: COVALENT BOND ANGLES                                       
REMARK 500                                                                      
REMARK 500 THE STEREOCHEMICAL PARAMETERS OF THE FOLLOWING RESIDUES              
REMARK 500 HAVE VALUES WHICH DEVIATE FROM EXPECTED VALUES BY MORE               
REMARK 500 THAN 6*RMSD (M=MODEL NUMBER; RES=RESIDUE NAME; C=CHAIN               
REMARK 500 IDENTIFIER; SSEQ=SEQUENCE NUMBER; I=INSERTION CODE).                 
REMARK 500                                                                      
REMARK 500 STANDARD TABLE:                                                      
REMARK 500 FORMAT: (10X,I3,1X,A3,1X,A1,I4,A1,3(1X,A4,2X),12X,F5.1)              
REMARK 500                                                                      
REMARK 500 EXPECTED VALUES PROTEIN: ENGH AND HUBER, 1999                        
REMARK 500 EXPECTED VALUES NUCLEIC ACID: CLOWNEY ET AL 1996                     
REMARK 500                                                                      
REMARK 500  M RES CSSEQI ATM1   ATM2   ATM3                                     
REMARK 500    LEU C 110   CA  -  CB  -  CG  ANGL. DEV. =  17.1 DEGREES          
REMARK 500    VAL C 401   CG1 -  CB  -  CG2 ANGL. DEV. =  -9.8 DEGREES          
REMARK 500    HIS C1101   C   -  N   -  CA  ANGL. DEV. =  19.9 DEGREES          
REMARK 500    HIS C1101   CB  -  CG  -  CD2 ANGL. DEV. =  -9.8 DEGREES          
REMARK 500    LEU E 582   CA  -  CB  -  CG  ANGL. DEV. =  22.7 DEGREES          
REMARK 500    ASP E 994   CB  -  CG  -  OD1 ANGL. DEV. =   9.6 DEGREES          
REMARK 500    ASP A 428   CB  -  CG  -  OD1 ANGL. DEV. =   8.9 DEGREES          
REMARK 500    LEU A 546   CA  -  CB  -  CG  ANGL. DEV. =  15.2 DEGREES          
REMARK 500    CYS A1126   CA  -  CB  -  SG  ANGL. DEV. =   9.1 DEGREES          
REMARK 500                                                                      
REMARK 500 REMARK: NULL                                                         
REMARK 500                                                                      
REMARK 500 GEOMETRY AND STEREOCHEMISTRY                                         
REMARK 500 SUBTOPIC: TORSION ANGLES                                             
REMARK 500                                                                      
REMARK 500 TORSION ANGLES OUTSIDE THE EXPECTED RAMACHANDRAN REGIONS:            
REMARK 500 (M=MODEL NUMBER; RES=RESIDUE NAME; C=CHAIN IDENTIFIER;               
REMARK 500 SSEQ=SEQUENCE NUMBER; I=INSERTION CODE).                             
REMARK 500                                                                      
REMARK 500 STANDARD TABLE:                                                      
REMARK 500 FORMAT:(10X,I3,1X,A3,1X,A1,I4,A1,4X,F7.2,3X,F7.2)                    
REMARK 500                                                                      
REMARK 500 EXPECTED VALUES: GJ KLEYWEGT AND TA JONES (1996). PHI/PSI-           
REMARK 500 CHOLOGY: RAMACHANDRAN REVISITED. STRUCTURE 4, 1395 - 1400            
REMARK 500                                                                      
REMARK 500  M RES CSSEQI        PSI       PHI                                   
REMARK 500    ARG C 102      -60.53   -103.15                                   
REMARK 500    SER C 112       30.35    -93.75                                   
REMARK 500    ASN C 122     -157.96   -143.57                                   
REMARK 500    SER C 172     -169.95   -126.01                                   
REMARK 500    ALA C 292       24.80   -140.21                                   
REMARK 500    ARG C 319      134.13   -170.43                                   
REMARK 500    ILE C 332      -41.12     70.91                                   
REMARK 500    THR C 333       36.16     39.62                                   
REMARK 500    LEU C 335       71.47     62.31                                   
REMARK 500    PHE C 347     -165.77   -104.57                                   
REMARK 500    ALA C 352       44.62   -140.48                                   
REMARK 500    LYS C 386       34.68    -95.96                                   
REMARK 500    ASN C 394       71.52     58.62                                   
REMARK 500    VAL C 395       44.31   -108.78                                   
REMARK 500    ASP C 442       53.97    -94.94                                   
REMARK 500    TYR C 449       56.00    -92.86                                   
REMARK 500    ASN C 481       32.07    -99.51                                   
REMARK 500    TYR C 489       69.07     60.35                                   
REMARK 500    ASP C 571       64.79     60.77                                   
REMARK 500    THR C 645     -169.46   -112.15                                   
REMARK 500    ASN C 710       56.60   -151.55                                   
REMARK 500    LEU C 945       35.02    -96.21                                   
REMARK 500    LEU C1049      -63.61    -99.05                                   
REMARK 500    HIS C1058       45.11   -141.10                                   
REMARK 500    THR C1116     -169.91   -128.55                                   
REMARK 500    CYS C1126       33.80    -95.35                                   
REMARK 500    ASN E  87       61.05     60.82                                   
REMARK 500    ARG E 102      -67.10   -108.94                                   
REMARK 500    SER E 112       33.07    -91.76                                   
REMARK 500    ASN E 122     -157.57   -145.04                                   
REMARK 500    ARG E 158       45.59   -141.56                                   
REMARK 500    ALA E 292       12.87   -144.63                                   
REMARK 500    THR E 333       49.52     33.81                                   
REMARK 500    LEU E 335       71.62     62.59                                   
REMARK 500    ALA E 352       46.18   -140.88                                   
REMARK 500    ASN E 394       73.13     59.11                                   
REMARK 500    VAL E 395       40.70   -107.14                                   
REMARK 500    SER E 438       46.02   -141.15                                   
REMARK 500    ASP E 442       55.39    -92.74                                   
REMARK 500    TYR E 449       53.22    -93.43                                   
REMARK 500    ASN E 481       37.55    -95.80                                   
REMARK 500    TYR E 489       71.89     60.30                                   
REMARK 500    PHE E 490      108.77    -47.59                                   
REMARK 500    ASP E 571       62.77     64.21                                   
REMARK 500    ASP E 614       51.57     39.40                                   
REMARK 500    THR E 618      -30.75   -130.24                                   
REMARK 500    HIS E1058       43.77   -140.95                                   
REMARK 500    ASN E1098       49.65    -93.26                                   
REMARK 500    THR E1100      -63.39    -90.32                                   
REMARK 500    SER A  31       77.28   -100.71                                   
REMARK 500                                                                      
REMARK 500 THIS ENTRY HAS      67 RAMACHANDRAN OUTLIERS.                        
REMARK 500                                                                      
REMARK 500 REMARK: NULL                                                         
REMARK 500                                                                      
REMARK 500 GEOMETRY AND STEREOCHEMISTRY                                         
REMARK 500 SUBTOPIC: NON-CIS, NON-TRANS                                         
REMARK 500                                                                      
REMARK 500 THE FOLLOWING PEPTIDE BONDS DEVIATE SIGNIFICANTLY FROM BOTH          
REMARK 500 CIS AND TRANS CONFORMATION.  CIS BONDS, IF ANY, ARE LISTED           
REMARK 500 ON CISPEP RECORDS.  TRANS IS DEFINED AS 180 +/- 30 AND               
REMARK 500 CIS IS DEFINED AS 0 +/- 30 DEGREES.                                  
REMARK 500                                 MODEL     OMEGA                      
REMARK 500 ASN C  801     PHE C  802                  149.55                    
REMARK 500 LEU C  981     SER C  982                 -139.39                    
REMARK 500 THR C 1100     HIS C 1101                 -137.77                    
REMARK 500 ILE E  332     THR E  333                  144.11                    
REMARK 500 VAL A  382     SER A  383                 -140.83                    
REMARK 500                                                                      
REMARK 500 REMARK: NULL                                                         
REMARK 500                                                                      
REMARK 500 GEOMETRY AND STEREOCHEMISTRY                                         
REMARK 500 SUBTOPIC: PLANAR GROUPS                                              
REMARK 500                                                                      
REMARK 500 PLANAR GROUPS IN THE FOLLOWING RESIDUES HAVE A TOTAL                 
REMARK 500 RMS DISTANCE OF ALL ATOMS FROM THE BEST-FIT PLANE                    
REMARK 500 BY MORE THAN AN EXPECTED VALUE OF 6*RMSD, WITH AN                    
REMARK 500 RMSD 0.02 ANGSTROMS, OR AT LEAST ONE ATOM HAS                        
REMARK 500 AN RMSD GREATER THAN THIS VALUE                                      
REMARK 500 (M=MODEL NUMBER; RES=RESIDUE NAME; C=CHAIN IDENTIFIER;               
REMARK 500 SSEQ=SEQUENCE NUMBER; I=INSERTION CODE).                             
REMARK 500                                                                      
REMARK 500  M RES CSSEQI        RMS     TYPE                                    
REMARK 500    HIS C1101         0.10    SIDE CHAIN                              
REMARK 500                                                                      
REMARK 500 REMARK: NULL                                                         
REMARK 610                                                                      
REMARK 610 MISSING HETEROATOM                                                   
REMARK 610 THE FOLLOWING RESIDUES HAVE MISSING ATOMS (M=MODEL NUMBER;           
REMARK 610 RES=RESIDUE NAME; C=CHAIN IDENTIFIER; SSEQ=SEQUENCE NUMBER;          
REMARK 610 I=INSERTION CODE):                                                   
REMARK 610   M RES C SSEQI                                                      
REMARK 610     NAG J    1                                                       
REMARK 610     NAG K    1                                                       
REMARK 610     NAG O    1                                                       
REMARK 610     NAG P    1                                                       
REMARK 610     NAG Q    1                                                       
REMARK 610     NAG T    2                                                       
REMARK 610     NAG R    1                                                       
REMARK 610     NAG C 1309                                                       
REMARK 900                                                                      
REMARK 900 RELATED ENTRIES                                                      
REMARK 900 RELATED ID: EMD-12083   RELATED DB: EMDB                             
REMARK 900 RELATED ID: 7P77   RELATED DB: PDB                                   
REMARK 900 RELATED ID: 7P79   RELATED DB: PDB                                   
REMARK 900 RELATED ID: 7P7A   RELATED DB: PDB                                   
REMARK 900 RELATED ID: 7P7B   RELATED DB: PDB                                   
DBREF  7P78 C    1  1208  UNP    P0DTC2   SPIKE_SARS2      1   1208             
DBREF  7P78 E    1  1208  UNP    P0DTC2   SPIKE_SARS2      1   1208             
DBREF  7P78 A    1  1208  UNP    P0DTC2   SPIKE_SARS2      1   1208             
DBREF  7P78 B    1   110  PDB    7P78     7P78             1    110             
DBREF  7P78 D    1   110  PDB    7P78     7P78             1    110             
DBREF  7P78 H    1   110  PDB    7P78     7P78             1    110             
DBREF  7P78 W    1   124  PDB    7P78     7P78             1    124             
DBREF  7P78 Y    1   124  PDB    7P78     7P78             1    124             
SEQADV 7P78 GLY C  682  UNP  P0DTC2    ARG   682 ENGINEERED MUTATION            
SEQADV 7P78 SER C  683  UNP  P0DTC2    ARG   683 ENGINEERED MUTATION            
SEQADV 7P78 SER C  685  UNP  P0DTC2    ARG   685 ENGINEERED MUTATION            
SEQADV 7P78 PRO C  986  UNP  P0DTC2    LYS   986 ENGINEERED MUTATION            
SEQADV 7P78 PRO C  987  UNP  P0DTC2    VAL   987 ENGINEERED MUTATION            
SEQADV 7P78 GLY C 1209  UNP  P0DTC2              EXPRESSION TAG                 
SEQADV 7P78 SER C 1210  UNP  P0DTC2              EXPRESSION TAG                 
SEQADV 7P78 GLY C 1211  UNP  P0DTC2              EXPRESSION TAG                 
SEQADV 7P78 TYR C 1212  UNP  P0DTC2              EXPRESSION TAG                 
SEQADV 7P78 ILE C 1213  UNP  P0DTC2              EXPRESSION TAG                 
SEQADV 7P78 PRO C 1214  UNP  P0DTC2              EXPRESSION TAG                 
SEQADV 7P78 GLU C 1215  UNP  P0DTC2              EXPRESSION TAG                 
SEQADV 7P78 ALA C 1216  UNP  P0DTC2              EXPRESSION TAG                 
SEQADV 7P78 PRO C 1217  UNP  P0DTC2              EXPRESSION TAG                 
SEQADV 7P78 ARG C 1218  UNP  P0DTC2              EXPRESSION TAG                 
SEQADV 7P78 ASP C 1219  UNP  P0DTC2              EXPRESSION TAG                 
SEQADV 7P78 GLY C 1220  UNP  P0DTC2              EXPRESSION TAG                 
SEQADV 7P78 GLN C 1221  UNP  P0DTC2              EXPRESSION TAG                 
SEQADV 7P78 ALA C 1222  UNP  P0DTC2              EXPRESSION TAG                 
SEQADV 7P78 TYR C 1223  UNP  P0DTC2              EXPRESSION TAG                 
SEQADV 7P78 VAL C 1224  UNP  P0DTC2              EXPRESSION TAG                 
SEQADV 7P78 ARG C 1225  UNP  P0DTC2              EXPRESSION TAG                 
SEQADV 7P78 LYS C 1226  UNP  P0DTC2              EXPRESSION TAG                 
SEQADV 7P78 ASP C 1227  UNP  P0DTC2              EXPRESSION TAG                 
SEQADV 7P78 GLY C 1228  UNP  P0DTC2              EXPRESSION TAG                 
SEQADV 7P78 GLU C 1229  UNP  P0DTC2              EXPRESSION TAG                 
SEQADV 7P78 TRP C 1230  UNP  P0DTC2              EXPRESSION TAG                 
SEQADV 7P78 VAL C 1231  UNP  P0DTC2              EXPRESSION TAG                 
SEQADV 7P78 LEU C 1232  UNP  P0DTC2              EXPRESSION TAG                 
SEQADV 7P78 LEU C 1233  UNP  P0DTC2              EXPRESSION TAG                 
SEQADV 7P78 SER C 1234  UNP  P0DTC2              EXPRESSION TAG                 
SEQADV 7P78 THR C 1235  UNP  P0DTC2              EXPRESSION TAG                 
SEQADV 7P78 PHE C 1236  UNP  P0DTC2              EXPRESSION TAG                 
SEQADV 7P78 LEU C 1237  UNP  P0DTC2              EXPRESSION TAG                 
SEQADV 7P78 GLY C 1238  UNP  P0DTC2              EXPRESSION TAG                 
SEQADV 7P78 ARG C 1239  UNP  P0DTC2              EXPRESSION TAG                 
SEQADV 7P78 SER C 1240  UNP  P0DTC2              EXPRESSION TAG                 
SEQADV 7P78 LEU C 1241  UNP  P0DTC2              EXPRESSION TAG                 
SEQADV 7P78 GLU C 1242  UNP  P0DTC2              EXPRESSION TAG                 
SEQADV 7P78 VAL C 1243  UNP  P0DTC2              EXPRESSION TAG                 
SEQADV 7P78 LEU C 1244  UNP  P0DTC2              EXPRESSION TAG                 
SEQADV 7P78 PHE C 1245  UNP  P0DTC2              EXPRESSION TAG                 
SEQADV 7P78 GLN C 1246  UNP  P0DTC2              EXPRESSION TAG                 
SEQADV 7P78 GLY C 1247  UNP  P0DTC2              EXPRESSION TAG                 
SEQADV 7P78 PRO C 1248  UNP  P0DTC2              EXPRESSION TAG                 
SEQADV 7P78 GLY C 1249  UNP  P0DTC2              EXPRESSION TAG                 
SEQADV 7P78 HIS C 1250  UNP  P0DTC2              EXPRESSION TAG                 
SEQADV 7P78 HIS C 1251  UNP  P0DTC2              EXPRESSION TAG                 
SEQADV 7P78 HIS C 1252  UNP  P0DTC2              EXPRESSION TAG                 
SEQADV 7P78 HIS C 1253  UNP  P0DTC2              EXPRESSION TAG                 
SEQADV 7P78 HIS C 1254  UNP  P0DTC2              EXPRESSION TAG                 
SEQADV 7P78 HIS C 1255  UNP  P0DTC2              EXPRESSION TAG                 
SEQADV 7P78 HIS C 1256  UNP  P0DTC2              EXPRESSION TAG                 
SEQADV 7P78 HIS C 1257  UNP  P0DTC2              EXPRESSION TAG                 
SEQADV 7P78 SER C 1258  UNP  P0DTC2              EXPRESSION TAG                 
SEQADV 7P78 ALA C 1259  UNP  P0DTC2              EXPRESSION TAG                 
SEQADV 7P78 TRP C 1260  UNP  P0DTC2              EXPRESSION TAG                 
SEQADV 7P78 SER C 1261  UNP  P0DTC2              EXPRESSION TAG                 
SEQADV 7P78 HIS C 1262  UNP  P0DTC2              EXPRESSION TAG                 
SEQADV 7P78 PRO C 1263  UNP  P0DTC2              EXPRESSION TAG                 
SEQADV 7P78 GLN C 1264  UNP  P0DTC2              EXPRESSION TAG                 
SEQADV 7P78 PHE C 1265  UNP  P0DTC2              EXPRESSION TAG                 
SEQADV 7P78 GLU C 1266  UNP  P0DTC2              EXPRESSION TAG                 
SEQADV 7P78 LYS C 1267  UNP  P0DTC2              EXPRESSION TAG                 
SEQADV 7P78 GLY C 1268  UNP  P0DTC2              EXPRESSION TAG                 
SEQADV 7P78 GLY C 1269  UNP  P0DTC2              EXPRESSION TAG                 
SEQADV 7P78 GLY C 1270  UNP  P0DTC2              EXPRESSION TAG                 
SEQADV 7P78 SER C 1271  UNP  P0DTC2              EXPRESSION TAG                 
SEQADV 7P78 GLY C 1272  UNP  P0DTC2              EXPRESSION TAG                 
SEQADV 7P78 GLY C 1273  UNP  P0DTC2              EXPRESSION TAG                 
SEQADV 7P78 GLY C 1274  UNP  P0DTC2              EXPRESSION TAG                 
SEQADV 7P78 GLY C 1275  UNP  P0DTC2              EXPRESSION TAG                 
SEQADV 7P78 SER C 1276  UNP  P0DTC2              EXPRESSION TAG                 
SEQADV 7P78 GLY C 1277  UNP  P0DTC2              EXPRESSION TAG                 
SEQADV 7P78 GLY C 1278  UNP  P0DTC2              EXPRESSION TAG                 
SEQADV 7P78 SER C 1279  UNP  P0DTC2              EXPRESSION TAG                 
SEQADV 7P78 ALA C 1280  UNP  P0DTC2              EXPRESSION TAG                 
SEQADV 7P78 TRP C 1281  UNP  P0DTC2              EXPRESSION TAG                 
SEQADV 7P78 SER C 1282  UNP  P0DTC2              EXPRESSION TAG                 
SEQADV 7P78 HIS C 1283  UNP  P0DTC2              EXPRESSION TAG                 
SEQADV 7P78 PRO C 1284  UNP  P0DTC2              EXPRESSION TAG                 
SEQADV 7P78 GLN C 1285  UNP  P0DTC2              EXPRESSION TAG                 
SEQADV 7P78 PHE C 1286  UNP  P0DTC2              EXPRESSION TAG                 
SEQADV 7P78 GLU C 1287  UNP  P0DTC2              EXPRESSION TAG                 
SEQADV 7P78 LYS C 1288  UNP  P0DTC2              EXPRESSION TAG                 
SEQADV 7P78 GLY E  682  UNP  P0DTC2    ARG   682 ENGINEERED MUTATION            
SEQADV 7P78 SER E  683  UNP  P0DTC2    ARG   683 ENGINEERED MUTATION            
SEQADV 7P78 SER E  685  UNP  P0DTC2    ARG   685 ENGINEERED MUTATION            
SEQADV 7P78 PRO E  986  UNP  P0DTC2    LYS   986 ENGINEERED MUTATION            
SEQADV 7P78 PRO E  987  UNP  P0DTC2    VAL   987 ENGINEERED MUTATION            
SEQADV 7P78 GLY E 1209  UNP  P0DTC2              EXPRESSION TAG                 
SEQADV 7P78 SER E 1210  UNP  P0DTC2              EXPRESSION TAG                 
SEQADV 7P78 GLY E 1211  UNP  P0DTC2              EXPRESSION TAG                 
SEQADV 7P78 TYR E 1212  UNP  P0DTC2              EXPRESSION TAG                 
SEQADV 7P78 ILE E 1213  UNP  P0DTC2              EXPRESSION TAG                 
SEQADV 7P78 PRO E 1214  UNP  P0DTC2              EXPRESSION TAG                 
SEQADV 7P78 GLU E 1215  UNP  P0DTC2              EXPRESSION TAG                 
SEQADV 7P78 ALA E 1216  UNP  P0DTC2              EXPRESSION TAG                 
SEQADV 7P78 PRO E 1217  UNP  P0DTC2              EXPRESSION TAG                 
SEQADV 7P78 ARG E 1218  UNP  P0DTC2              EXPRESSION TAG                 
SEQADV 7P78 ASP E 1219  UNP  P0DTC2              EXPRESSION TAG                 
SEQADV 7P78 GLY E 1220  UNP  P0DTC2              EXPRESSION TAG                 
SEQADV 7P78 GLN E 1221  UNP  P0DTC2              EXPRESSION TAG                 
SEQADV 7P78 ALA E 1222  UNP  P0DTC2              EXPRESSION TAG                 
SEQADV 7P78 TYR E 1223  UNP  P0DTC2              EXPRESSION TAG                 
SEQADV 7P78 VAL E 1224  UNP  P0DTC2              EXPRESSION TAG                 
SEQADV 7P78 ARG E 1225  UNP  P0DTC2              EXPRESSION TAG                 
SEQADV 7P78 LYS E 1226  UNP  P0DTC2              EXPRESSION TAG                 
SEQADV 7P78 ASP E 1227  UNP  P0DTC2              EXPRESSION TAG                 
SEQADV 7P78 GLY E 1228  UNP  P0DTC2              EXPRESSION TAG                 
SEQADV 7P78 GLU E 1229  UNP  P0DTC2              EXPRESSION TAG                 
SEQADV 7P78 TRP E 1230  UNP  P0DTC2              EXPRESSION TAG                 
SEQADV 7P78 VAL E 1231  UNP  P0DTC2              EXPRESSION TAG                 
SEQADV 7P78 LEU E 1232  UNP  P0DTC2              EXPRESSION TAG                 
SEQADV 7P78 LEU E 1233  UNP  P0DTC2              EXPRESSION TAG                 
SEQADV 7P78 SER E 1234  UNP  P0DTC2              EXPRESSION TAG                 
SEQADV 7P78 THR E 1235  UNP  P0DTC2              EXPRESSION TAG                 
SEQADV 7P78 PHE E 1236  UNP  P0DTC2              EXPRESSION TAG                 
SEQADV 7P78 LEU E 1237  UNP  P0DTC2              EXPRESSION TAG                 
SEQADV 7P78 GLY E 1238  UNP  P0DTC2              EXPRESSION TAG                 
SEQADV 7P78 ARG E 1239  UNP  P0DTC2              EXPRESSION TAG                 
SEQADV 7P78 SER E 1240  UNP  P0DTC2              EXPRESSION TAG                 
SEQADV 7P78 LEU E 1241  UNP  P0DTC2              EXPRESSION TAG                 
SEQADV 7P78 GLU E 1242  UNP  P0DTC2              EXPRESSION TAG                 
SEQADV 7P78 VAL E 1243  UNP  P0DTC2              EXPRESSION TAG                 
SEQADV 7P78 LEU E 1244  UNP  P0DTC2              EXPRESSION TAG                 
SEQADV 7P78 PHE E 1245  UNP  P0DTC2              EXPRESSION TAG                 
SEQADV 7P78 GLN E 1246  UNP  P0DTC2              EXPRESSION TAG                 
SEQADV 7P78 GLY E 1247  UNP  P0DTC2              EXPRESSION TAG                 
SEQADV 7P78 PRO E 1248  UNP  P0DTC2              EXPRESSION TAG                 
SEQADV 7P78 GLY E 1249  UNP  P0DTC2              EXPRESSION TAG                 
SEQADV 7P78 HIS E 1250  UNP  P0DTC2              EXPRESSION TAG                 
SEQADV 7P78 HIS E 1251  UNP  P0DTC2              EXPRESSION TAG                 
SEQADV 7P78 HIS E 1252  UNP  P0DTC2              EXPRESSION TAG                 
SEQADV 7P78 HIS E 1253  UNP  P0DTC2              EXPRESSION TAG                 
SEQADV 7P78 HIS E 1254  UNP  P0DTC2              EXPRESSION TAG                 
SEQADV 7P78 HIS E 1255  UNP  P0DTC2              EXPRESSION TAG                 
SEQADV 7P78 HIS E 1256  UNP  P0DTC2              EXPRESSION TAG                 
SEQADV 7P78 HIS E 1257  UNP  P0DTC2              EXPRESSION TAG                 
SEQADV 7P78 SER E 1258  UNP  P0DTC2              EXPRESSION TAG                 
SEQADV 7P78 ALA E 1259  UNP  P0DTC2              EXPRESSION TAG                 
SEQADV 7P78 TRP E 1260  UNP  P0DTC2              EXPRESSION TAG                 
SEQADV 7P78 SER E 1261  UNP  P0DTC2              EXPRESSION TAG                 
SEQADV 7P78 HIS E 1262  UNP  P0DTC2              EXPRESSION TAG                 
SEQADV 7P78 PRO E 1263  UNP  P0DTC2              EXPRESSION TAG                 
SEQADV 7P78 GLN E 1264  UNP  P0DTC2              EXPRESSION TAG                 
SEQADV 7P78 PHE E 1265  UNP  P0DTC2              EXPRESSION TAG                 
SEQADV 7P78 GLU E 1266  UNP  P0DTC2              EXPRESSION TAG                 
SEQADV 7P78 LYS E 1267  UNP  P0DTC2              EXPRESSION TAG                 
SEQADV 7P78 GLY E 1268  UNP  P0DTC2              EXPRESSION TAG                 
SEQADV 7P78 GLY E 1269  UNP  P0DTC2              EXPRESSION TAG                 
SEQADV 7P78 GLY E 1270  UNP  P0DTC2              EXPRESSION TAG                 
SEQADV 7P78 SER E 1271  UNP  P0DTC2              EXPRESSION TAG                 
SEQADV 7P78 GLY E 1272  UNP  P0DTC2              EXPRESSION TAG                 
SEQADV 7P78 GLY E 1273  UNP  P0DTC2              EXPRESSION TAG                 
SEQADV 7P78 GLY E 1274  UNP  P0DTC2              EXPRESSION TAG                 
SEQADV 7P78 GLY E 1275  UNP  P0DTC2              EXPRESSION TAG                 
SEQADV 7P78 SER E 1276  UNP  P0DTC2              EXPRESSION TAG                 
SEQADV 7P78 GLY E 1277  UNP  P0DTC2              EXPRESSION TAG                 
SEQADV 7P78 GLY E 1278  UNP  P0DTC2              EXPRESSION TAG                 
SEQADV 7P78 SER E 1279  UNP  P0DTC2              EXPRESSION TAG                 
SEQADV 7P78 ALA E 1280  UNP  P0DTC2              EXPRESSION TAG                 
SEQADV 7P78 TRP E 1281  UNP  P0DTC2              EXPRESSION TAG                 
SEQADV 7P78 SER E 1282  UNP  P0DTC2              EXPRESSION TAG                 
SEQADV 7P78 HIS E 1283  UNP  P0DTC2              EXPRESSION TAG                 
SEQADV 7P78 PRO E 1284  UNP  P0DTC2              EXPRESSION TAG                 
SEQADV 7P78 GLN E 1285  UNP  P0DTC2              EXPRESSION TAG                 
SEQADV 7P78 PHE E 1286  UNP  P0DTC2              EXPRESSION TAG                 
SEQADV 7P78 GLU E 1287  UNP  P0DTC2              EXPRESSION TAG                 
SEQADV 7P78 LYS E 1288  UNP  P0DTC2              EXPRESSION TAG                 
SEQADV 7P78 GLY A  682  UNP  P0DTC2    ARG   682 ENGINEERED MUTATION            
SEQADV 7P78 SER A  683  UNP  P0DTC2    ARG   683 ENGINEERED MUTATION            
SEQADV 7P78 SER A  685  UNP  P0DTC2    ARG   685 ENGINEERED MUTATION            
SEQADV 7P78 PRO A  986  UNP  P0DTC2    LYS   986 ENGINEERED MUTATION            
SEQADV 7P78 PRO A  987  UNP  P0DTC2    VAL   987 ENGINEERED MUTATION            
SEQADV 7P78 GLY A 1209  UNP  P0DTC2              EXPRESSION TAG                 
SEQADV 7P78 SER A 1210  UNP  P0DTC2              EXPRESSION TAG                 
SEQADV 7P78 GLY A 1211  UNP  P0DTC2              EXPRESSION TAG                 
SEQADV 7P78 TYR A 1212  UNP  P0DTC2              EXPRESSION TAG                 
SEQADV 7P78 ILE A 1213  UNP  P0DTC2              EXPRESSION TAG                 
SEQADV 7P78 PRO A 1214  UNP  P0DTC2              EXPRESSION TAG                 
SEQADV 7P78 GLU A 1215  UNP  P0DTC2              EXPRESSION TAG                 
SEQADV 7P78 ALA A 1216  UNP  P0DTC2              EXPRESSION TAG                 
SEQADV 7P78 PRO A 1217  UNP  P0DTC2              EXPRESSION TAG                 
SEQADV 7P78 ARG A 1218  UNP  P0DTC2              EXPRESSION TAG                 
SEQADV 7P78 ASP A 1219  UNP  P0DTC2              EXPRESSION TAG                 
SEQADV 7P78 GLY A 1220  UNP  P0DTC2              EXPRESSION TAG                 
SEQADV 7P78 GLN A 1221  UNP  P0DTC2              EXPRESSION TAG                 
SEQADV 7P78 ALA A 1222  UNP  P0DTC2              EXPRESSION TAG                 
SEQADV 7P78 TYR A 1223  UNP  P0DTC2              EXPRESSION TAG                 
SEQADV 7P78 VAL A 1224  UNP  P0DTC2              EXPRESSION TAG                 
SEQADV 7P78 ARG A 1225  UNP  P0DTC2              EXPRESSION TAG                 
SEQADV 7P78 LYS A 1226  UNP  P0DTC2              EXPRESSION TAG                 
SEQADV 7P78 ASP A 1227  UNP  P0DTC2              EXPRESSION TAG                 
SEQADV 7P78 GLY A 1228  UNP  P0DTC2              EXPRESSION TAG                 
SEQADV 7P78 GLU A 1229  UNP  P0DTC2              EXPRESSION TAG                 
SEQADV 7P78 TRP A 1230  UNP  P0DTC2              EXPRESSION TAG                 
SEQADV 7P78 VAL A 1231  UNP  P0DTC2              EXPRESSION TAG                 
SEQADV 7P78 LEU A 1232  UNP  P0DTC2              EXPRESSION TAG                 
SEQADV 7P78 LEU A 1233  UNP  P0DTC2              EXPRESSION TAG                 
SEQADV 7P78 SER A 1234  UNP  P0DTC2              EXPRESSION TAG                 
SEQADV 7P78 THR A 1235  UNP  P0DTC2              EXPRESSION TAG                 
SEQADV 7P78 PHE A 1236  UNP  P0DTC2              EXPRESSION TAG                 
SEQADV 7P78 LEU A 1237  UNP  P0DTC2              EXPRESSION TAG                 
SEQADV 7P78 GLY A 1238  UNP  P0DTC2              EXPRESSION TAG                 
SEQADV 7P78 ARG A 1239  UNP  P0DTC2              EXPRESSION TAG                 
SEQADV 7P78 SER A 1240  UNP  P0DTC2              EXPRESSION TAG                 
SEQADV 7P78 LEU A 1241  UNP  P0DTC2              EXPRESSION TAG                 
SEQADV 7P78 GLU A 1242  UNP  P0DTC2              EXPRESSION TAG                 
SEQADV 7P78 VAL A 1243  UNP  P0DTC2              EXPRESSION TAG                 
SEQADV 7P78 LEU A 1244  UNP  P0DTC2              EXPRESSION TAG                 
SEQADV 7P78 PHE A 1245  UNP  P0DTC2              EXPRESSION TAG                 
SEQADV 7P78 GLN A 1246  UNP  P0DTC2              EXPRESSION TAG                 
SEQADV 7P78 GLY A 1247  UNP  P0DTC2              EXPRESSION TAG                 
SEQADV 7P78 PRO A 1248  UNP  P0DTC2              EXPRESSION TAG                 
SEQADV 7P78 GLY A 1249  UNP  P0DTC2              EXPRESSION TAG                 
SEQADV 7P78 HIS A 1250  UNP  P0DTC2              EXPRESSION TAG                 
SEQADV 7P78 HIS A 1251  UNP  P0DTC2              EXPRESSION TAG                 
SEQADV 7P78 HIS A 1252  UNP  P0DTC2              EXPRESSION TAG                 
SEQADV 7P78 HIS A 1253  UNP  P0DTC2              EXPRESSION TAG                 
SEQADV 7P78 HIS A 1254  UNP  P0DTC2              EXPRESSION TAG                 
SEQADV 7P78 HIS A 1255  UNP  P0DTC2              EXPRESSION TAG                 
SEQADV 7P78 HIS A 1256  UNP  P0DTC2              EXPRESSION TAG                 
SEQADV 7P78 HIS A 1257  UNP  P0DTC2              EXPRESSION TAG                 
SEQADV 7P78 SER A 1258  UNP  P0DTC2              EXPRESSION TAG                 
SEQADV 7P78 ALA A 1259  UNP  P0DTC2              EXPRESSION TAG                 
SEQADV 7P78 TRP A 1260  UNP  P0DTC2              EXPRESSION TAG                 
SEQADV 7P78 SER A 1261  UNP  P0DTC2              EXPRESSION TAG                 
SEQADV 7P78 HIS A 1262  UNP  P0DTC2              EXPRESSION TAG                 
SEQADV 7P78 PRO A 1263  UNP  P0DTC2              EXPRESSION TAG                 
SEQADV 7P78 GLN A 1264  UNP  P0DTC2              EXPRESSION TAG                 
SEQADV 7P78 PHE A 1265  UNP  P0DTC2              EXPRESSION TAG                 
SEQADV 7P78 GLU A 1266  UNP  P0DTC2              EXPRESSION TAG                 
SEQADV 7P78 LYS A 1267  UNP  P0DTC2              EXPRESSION TAG                 
SEQADV 7P78 GLY A 1268  UNP  P0DTC2              EXPRESSION TAG                 
SEQADV 7P78 GLY A 1269  UNP  P0DTC2              EXPRESSION TAG                 
SEQADV 7P78 GLY A 1270  UNP  P0DTC2              EXPRESSION TAG                 
SEQADV 7P78 SER A 1271  UNP  P0DTC2              EXPRESSION TAG                 
SEQADV 7P78 GLY A 1272  UNP  P0DTC2              EXPRESSION TAG                 
SEQADV 7P78 GLY A 1273  UNP  P0DTC2              EXPRESSION TAG                 
SEQADV 7P78 GLY A 1274  UNP  P0DTC2              EXPRESSION TAG                 
SEQADV 7P78 GLY A 1275  UNP  P0DTC2              EXPRESSION TAG                 
SEQADV 7P78 SER A 1276  UNP  P0DTC2              EXPRESSION TAG                 
SEQADV 7P78 GLY A 1277  UNP  P0DTC2              EXPRESSION TAG                 
SEQADV 7P78 GLY A 1278  UNP  P0DTC2              EXPRESSION TAG                 
SEQADV 7P78 SER A 1279  UNP  P0DTC2              EXPRESSION TAG                 
SEQADV 7P78 ALA A 1280  UNP  P0DTC2              EXPRESSION TAG                 
SEQADV 7P78 TRP A 1281  UNP  P0DTC2              EXPRESSION TAG                 
SEQADV 7P78 SER A 1282  UNP  P0DTC2              EXPRESSION TAG                 
SEQADV 7P78 HIS A 1283  UNP  P0DTC2              EXPRESSION TAG                 
SEQADV 7P78 PRO A 1284  UNP  P0DTC2              EXPRESSION TAG                 
SEQADV 7P78 GLN A 1285  UNP  P0DTC2              EXPRESSION TAG                 
SEQADV 7P78 PHE A 1286  UNP  P0DTC2              EXPRESSION TAG                 
SEQADV 7P78 GLU A 1287  UNP  P0DTC2              EXPRESSION TAG                 
SEQADV 7P78 LYS A 1288  UNP  P0DTC2              EXPRESSION TAG                 
SEQRES   1 C 1288  MET PHE VAL PHE LEU VAL LEU LEU PRO LEU VAL SER SER          
SEQRES   2 C 1288  GLN CYS VAL ASN LEU THR THR ARG THR GLN LEU PRO PRO          
SEQRES   3 C 1288  ALA TYR THR ASN SER PHE THR ARG GLY VAL TYR TYR PRO          
SEQRES   4 C 1288  ASP LYS VAL PHE ARG SER SER VAL LEU HIS SER THR GLN          
SEQRES   5 C 1288  ASP LEU PHE LEU PRO PHE PHE SER ASN VAL THR TRP PHE          
SEQRES   6 C 1288  HIS ALA ILE HIS VAL SER GLY THR ASN GLY THR LYS ARG          
SEQRES   7 C 1288  PHE ASP ASN PRO VAL LEU PRO PHE ASN ASP GLY VAL TYR          
SEQRES   8 C 1288  PHE ALA SER THR GLU LYS SER ASN ILE ILE ARG GLY TRP          
SEQRES   9 C 1288  ILE PHE GLY THR THR LEU ASP SER LYS THR GLN SER LEU          
SEQRES  10 C 1288  LEU ILE VAL ASN ASN ALA THR ASN VAL VAL ILE LYS VAL          
SEQRES  11 C 1288  CYS GLU PHE GLN PHE CYS ASN ASP PRO PHE LEU GLY VAL          
SEQRES  12 C 1288  TYR TYR HIS LYS ASN ASN LYS SER TRP MET GLU SER GLU          
SEQRES  13 C 1288  PHE ARG VAL TYR SER SER ALA ASN ASN CYS THR PHE GLU          
SEQRES  14 C 1288  TYR VAL SER GLN PRO PHE LEU MET ASP LEU GLU GLY LYS          
SEQRES  15 C 1288  GLN GLY ASN PHE LYS ASN LEU ARG GLU PHE VAL PHE LYS          
SEQRES  16 C 1288  ASN ILE ASP GLY TYR PHE LYS ILE TYR SER LYS HIS THR          
SEQRES  17 C 1288  PRO ILE ASN LEU VAL ARG ASP LEU PRO GLN GLY PHE SER          
SEQRES  18 C 1288  ALA LEU GLU PRO LEU VAL ASP LEU PRO ILE GLY ILE ASN          
SEQRES  19 C 1288  ILE THR ARG PHE GLN THR LEU LEU ALA LEU HIS ARG SER          
SEQRES  20 C 1288  TYR LEU THR PRO GLY ASP SER SER SER GLY TRP THR ALA          
SEQRES  21 C 1288  GLY ALA ALA ALA TYR TYR VAL GLY TYR LEU GLN PRO ARG          
SEQRES  22 C 1288  THR PHE LEU LEU LYS TYR ASN GLU ASN GLY THR ILE THR          
SEQRES  23 C 1288  ASP ALA VAL ASP CYS ALA LEU ASP PRO LEU SER GLU THR          
SEQRES  24 C 1288  LYS CYS THR LEU LYS SER PHE THR VAL GLU LYS GLY ILE          
SEQRES  25 C 1288  TYR GLN THR SER ASN PHE ARG VAL GLN PRO THR GLU SER          
SEQRES  26 C 1288  ILE VAL ARG PHE PRO ASN ILE THR ASN LEU CYS PRO PHE          
SEQRES  27 C 1288  GLY GLU VAL PHE ASN ALA THR ARG PHE ALA SER VAL TYR          
SEQRES  28 C 1288  ALA TRP ASN ARG LYS ARG ILE SER ASN CYS VAL ALA ASP          
SEQRES  29 C 1288  TYR SER VAL LEU TYR ASN SER ALA SER PHE SER THR PHE          
SEQRES  30 C 1288  LYS CYS TYR GLY VAL SER PRO THR LYS LEU ASN ASP LEU          
SEQRES  31 C 1288  CYS PHE THR ASN VAL TYR ALA ASP SER PHE VAL ILE ARG          
SEQRES  32 C 1288  GLY ASP GLU VAL ARG GLN ILE ALA PRO GLY GLN THR GLY          
SEQRES  33 C 1288  LYS ILE ALA ASP TYR ASN TYR LYS LEU PRO ASP ASP PHE          
SEQRES  34 C 1288  THR GLY CYS VAL ILE ALA TRP ASN SER ASN ASN LEU ASP          
SEQRES  35 C 1288  SER LYS VAL GLY GLY ASN TYR ASN TYR LEU TYR ARG LEU          
SEQRES  36 C 1288  PHE ARG LYS SER ASN LEU LYS PRO PHE GLU ARG ASP ILE          
SEQRES  37 C 1288  SER THR GLU ILE TYR GLN ALA GLY SER THR PRO CYS ASN          
SEQRES  38 C 1288  GLY VAL GLU GLY PHE ASN CYS TYR PHE PRO LEU GLN SER          
SEQRES  39 C 1288  TYR GLY PHE GLN PRO THR ASN GLY VAL GLY TYR GLN PRO          
SEQRES  40 C 1288  TYR ARG VAL VAL VAL LEU SER PHE GLU LEU LEU HIS ALA          
SEQRES  41 C 1288  PRO ALA THR VAL CYS GLY PRO LYS LYS SER THR ASN LEU          
SEQRES  42 C 1288  VAL LYS ASN LYS CYS VAL ASN PHE ASN PHE ASN GLY LEU          
SEQRES  43 C 1288  THR GLY THR GLY VAL LEU THR GLU SER ASN LYS LYS PHE          
SEQRES  44 C 1288  LEU PRO PHE GLN GLN PHE GLY ARG ASP ILE ALA ASP THR          
SEQRES  45 C 1288  THR ASP ALA VAL ARG ASP PRO GLN THR LEU GLU ILE LEU          
SEQRES  46 C 1288  ASP ILE THR PRO CYS SER PHE GLY GLY VAL SER VAL ILE          
SEQRES  47 C 1288  THR PRO GLY THR ASN THR SER ASN GLN VAL ALA VAL LEU          
SEQRES  48 C 1288  TYR GLN ASP VAL ASN CYS THR GLU VAL PRO VAL ALA ILE          
SEQRES  49 C 1288  HIS ALA ASP GLN LEU THR PRO THR TRP ARG VAL TYR SER          
SEQRES  50 C 1288  THR GLY SER ASN VAL PHE GLN THR ARG ALA GLY CYS LEU          
SEQRES  51 C 1288  ILE GLY ALA GLU HIS VAL ASN ASN SER TYR GLU CYS ASP          
SEQRES  52 C 1288  ILE PRO ILE GLY ALA GLY ILE CYS ALA SER TYR GLN THR          
SEQRES  53 C 1288  GLN THR ASN SER PRO GLY SER ALA SER SER VAL ALA SER          
SEQRES  54 C 1288  GLN SER ILE ILE ALA TYR THR MET SER LEU GLY ALA GLU          
SEQRES  55 C 1288  ASN SER VAL ALA TYR SER ASN ASN SER ILE ALA ILE PRO          
SEQRES  56 C 1288  THR ASN PHE THR ILE SER VAL THR THR GLU ILE LEU PRO          
SEQRES  57 C 1288  VAL SER MET THR LYS THR SER VAL ASP CYS THR MET TYR          
SEQRES  58 C 1288  ILE CYS GLY ASP SER THR GLU CYS SER ASN LEU LEU LEU          
SEQRES  59 C 1288  GLN TYR GLY SER PHE CYS THR GLN LEU ASN ARG ALA LEU          
SEQRES  60 C 1288  THR GLY ILE ALA VAL GLU GLN ASP LYS ASN THR GLN GLU          
SEQRES  61 C 1288  VAL PHE ALA GLN VAL LYS GLN ILE TYR LYS THR PRO PRO          
SEQRES  62 C 1288  ILE LYS ASP PHE GLY GLY PHE ASN PHE SER GLN ILE LEU          
SEQRES  63 C 1288  PRO ASP PRO SER LYS PRO SER LYS ARG SER PHE ILE GLU          
SEQRES  64 C 1288  ASP LEU LEU PHE ASN LYS VAL THR LEU ALA ASP ALA GLY          
SEQRES  65 C 1288  PHE ILE LYS GLN TYR GLY ASP CYS LEU GLY ASP ILE ALA          
SEQRES  66 C 1288  ALA ARG ASP LEU ILE CYS ALA GLN LYS PHE ASN GLY LEU          
SEQRES  67 C 1288  THR VAL LEU PRO PRO LEU LEU THR ASP GLU MET ILE ALA          
SEQRES  68 C 1288  GLN TYR THR SER ALA LEU LEU ALA GLY THR ILE THR SER          
SEQRES  69 C 1288  GLY TRP THR PHE GLY ALA GLY ALA ALA LEU GLN ILE PRO          
SEQRES  70 C 1288  PHE ALA MET GLN MET ALA TYR ARG PHE ASN GLY ILE GLY          
SEQRES  71 C 1288  VAL THR GLN ASN VAL LEU TYR GLU ASN GLN LYS LEU ILE          
SEQRES  72 C 1288  ALA ASN GLN PHE ASN SER ALA ILE GLY LYS ILE GLN ASP          
SEQRES  73 C 1288  SER LEU SER SER THR ALA SER ALA LEU GLY LYS LEU GLN          
SEQRES  74 C 1288  ASP VAL VAL ASN GLN ASN ALA GLN ALA LEU ASN THR LEU          
SEQRES  75 C 1288  VAL LYS GLN LEU SER SER ASN PHE GLY ALA ILE SER SER          
SEQRES  76 C 1288  VAL LEU ASN ASP ILE LEU SER ARG LEU ASP PRO PRO GLU          
SEQRES  77 C 1288  ALA GLU VAL GLN ILE ASP ARG LEU ILE THR GLY ARG LEU          
SEQRES  78 C 1288  GLN SER LEU GLN THR TYR VAL THR GLN GLN LEU ILE ARG          
SEQRES  79 C 1288  ALA ALA GLU ILE ARG ALA SER ALA ASN LEU ALA ALA THR          
SEQRES  80 C 1288  LYS MET SER GLU CYS VAL LEU GLY GLN SER LYS ARG VAL          
SEQRES  81 C 1288  ASP PHE CYS GLY LYS GLY TYR HIS LEU MET SER PHE PRO          
SEQRES  82 C 1288  GLN SER ALA PRO HIS GLY VAL VAL PHE LEU HIS VAL THR          
SEQRES  83 C 1288  TYR VAL PRO ALA GLN GLU LYS ASN PHE THR THR ALA PRO          
SEQRES  84 C 1288  ALA ILE CYS HIS ASP GLY LYS ALA HIS PHE PRO ARG GLU          
SEQRES  85 C 1288  GLY VAL PHE VAL SER ASN GLY THR HIS TRP PHE VAL THR          
SEQRES  86 C 1288  GLN ARG ASN PHE TYR GLU PRO GLN ILE ILE THR THR ASP          
SEQRES  87 C 1288  ASN THR PHE VAL SER GLY ASN CYS ASP VAL VAL ILE GLY          
SEQRES  88 C 1288  ILE VAL ASN ASN THR VAL TYR ASP PRO LEU GLN PRO GLU          
SEQRES  89 C 1288  LEU ASP SER PHE LYS GLU GLU LEU ASP LYS TYR PHE LYS          
SEQRES  90 C 1288  ASN HIS THR SER PRO ASP VAL ASP LEU GLY ASP ILE SER          
SEQRES  91 C 1288  GLY ILE ASN ALA SER VAL VAL ASN ILE GLN LYS GLU ILE          
SEQRES  92 C 1288  ASP ARG LEU ASN GLU VAL ALA LYS ASN LEU ASN GLU SER          
SEQRES  93 C 1288  LEU ILE ASP LEU GLN GLU LEU GLY LYS TYR GLU GLN GLY          
SEQRES  94 C 1288  SER GLY TYR ILE PRO GLU ALA PRO ARG ASP GLY GLN ALA          
SEQRES  95 C 1288  TYR VAL ARG LYS ASP GLY GLU TRP VAL LEU LEU SER THR          
SEQRES  96 C 1288  PHE LEU GLY ARG SER LEU GLU VAL LEU PHE GLN GLY PRO          
SEQRES  97 C 1288  GLY HIS HIS HIS HIS HIS HIS HIS HIS SER ALA TRP SER          
SEQRES  98 C 1288  HIS PRO GLN PHE GLU LYS GLY GLY GLY SER GLY GLY GLY          
SEQRES  99 C 1288  GLY SER GLY GLY SER ALA TRP SER HIS PRO GLN PHE GLU          
SEQRES 100 C 1288  LYS                                                          
SEQRES   1 E 1288  MET PHE VAL PHE LEU VAL LEU LEU PRO LEU VAL SER SER          
SEQRES   2 E 1288  GLN CYS VAL ASN LEU THR THR ARG THR GLN LEU PRO PRO          
SEQRES   3 E 1288  ALA TYR THR ASN SER PHE THR ARG GLY VAL TYR TYR PRO          
SEQRES   4 E 1288  ASP LYS VAL PHE ARG SER SER VAL LEU HIS SER THR GLN          
SEQRES   5 E 1288  ASP LEU PHE LEU PRO PHE PHE SER ASN VAL THR TRP PHE          
SEQRES   6 E 1288  HIS ALA ILE HIS VAL SER GLY THR ASN GLY THR LYS ARG          
SEQRES   7 E 1288  PHE ASP ASN PRO VAL LEU PRO PHE ASN ASP GLY VAL TYR          
SEQRES   8 E 1288  PHE ALA SER THR GLU LYS SER ASN ILE ILE ARG GLY TRP          
SEQRES   9 E 1288  ILE PHE GLY THR THR LEU ASP SER LYS THR GLN SER LEU          
SEQRES  10 E 1288  LEU ILE VAL ASN ASN ALA THR ASN VAL VAL ILE LYS VAL          
SEQRES  11 E 1288  CYS GLU PHE GLN PHE CYS ASN ASP PRO PHE LEU GLY VAL          
SEQRES  12 E 1288  TYR TYR HIS LYS ASN ASN LYS SER TRP MET GLU SER GLU          
SEQRES  13 E 1288  PHE ARG VAL TYR SER SER ALA ASN ASN CYS THR PHE GLU          
SEQRES  14 E 1288  TYR VAL SER GLN PRO PHE LEU MET ASP LEU GLU GLY LYS          
SEQRES  15 E 1288  GLN GLY ASN PHE LYS ASN LEU ARG GLU PHE VAL PHE LYS          
SEQRES  16 E 1288  ASN ILE ASP GLY TYR PHE LYS ILE TYR SER LYS HIS THR          
SEQRES  17 E 1288  PRO ILE ASN LEU VAL ARG ASP LEU PRO GLN GLY PHE SER          
SEQRES  18 E 1288  ALA LEU GLU PRO LEU VAL ASP LEU PRO ILE GLY ILE ASN          
SEQRES  19 E 1288  ILE THR ARG PHE GLN THR LEU LEU ALA LEU HIS ARG SER          
SEQRES  20 E 1288  TYR LEU THR PRO GLY ASP SER SER SER GLY TRP THR ALA          
SEQRES  21 E 1288  GLY ALA ALA ALA TYR TYR VAL GLY TYR LEU GLN PRO ARG          
SEQRES  22 E 1288  THR PHE LEU LEU LYS TYR ASN GLU ASN GLY THR ILE THR          
SEQRES  23 E 1288  ASP ALA VAL ASP CYS ALA LEU ASP PRO LEU SER GLU THR          
SEQRES  24 E 1288  LYS CYS THR LEU LYS SER PHE THR VAL GLU LYS GLY ILE          
SEQRES  25 E 1288  TYR GLN THR SER ASN PHE ARG VAL GLN PRO THR GLU SER          
SEQRES  26 E 1288  ILE VAL ARG PHE PRO ASN ILE THR ASN LEU CYS PRO PHE          
SEQRES  27 E 1288  GLY GLU VAL PHE ASN ALA THR ARG PHE ALA SER VAL TYR          
SEQRES  28 E 1288  ALA TRP ASN ARG LYS ARG ILE SER ASN CYS VAL ALA ASP          
SEQRES  29 E 1288  TYR SER VAL LEU TYR ASN SER ALA SER PHE SER THR PHE          
SEQRES  30 E 1288  LYS CYS TYR GLY VAL SER PRO THR LYS LEU ASN ASP LEU          
SEQRES  31 E 1288  CYS PHE THR ASN VAL TYR ALA ASP SER PHE VAL ILE ARG          
SEQRES  32 E 1288  GLY ASP GLU VAL ARG GLN ILE ALA PRO GLY GLN THR GLY          
SEQRES  33 E 1288  LYS ILE ALA ASP TYR ASN TYR LYS LEU PRO ASP ASP PHE          
SEQRES  34 E 1288  THR GLY CYS VAL ILE ALA TRP ASN SER ASN ASN LEU ASP          
SEQRES  35 E 1288  SER LYS VAL GLY GLY ASN TYR ASN TYR LEU TYR ARG LEU          
SEQRES  36 E 1288  PHE ARG LYS SER ASN LEU LYS PRO PHE GLU ARG ASP ILE          
SEQRES  37 E 1288  SER THR GLU ILE TYR GLN ALA GLY SER THR PRO CYS ASN          
SEQRES  38 E 1288  GLY VAL GLU GLY PHE ASN CYS TYR PHE PRO LEU GLN SER          
SEQRES  39 E 1288  TYR GLY PHE GLN PRO THR ASN GLY VAL GLY TYR GLN PRO          
SEQRES  40 E 1288  TYR ARG VAL VAL VAL LEU SER PHE GLU LEU LEU HIS ALA          
SEQRES  41 E 1288  PRO ALA THR VAL CYS GLY PRO LYS LYS SER THR ASN LEU          
SEQRES  42 E 1288  VAL LYS ASN LYS CYS VAL ASN PHE ASN PHE ASN GLY LEU          
SEQRES  43 E 1288  THR GLY THR GLY VAL LEU THR GLU SER ASN LYS LYS PHE          
SEQRES  44 E 1288  LEU PRO PHE GLN GLN PHE GLY ARG ASP ILE ALA ASP THR          
SEQRES  45 E 1288  THR ASP ALA VAL ARG ASP PRO GLN THR LEU GLU ILE LEU          
SEQRES  46 E 1288  ASP ILE THR PRO CYS SER PHE GLY GLY VAL SER VAL ILE          
SEQRES  47 E 1288  THR PRO GLY THR ASN THR SER ASN GLN VAL ALA VAL LEU          
SEQRES  48 E 1288  TYR GLN ASP VAL ASN CYS THR GLU VAL PRO VAL ALA ILE          
SEQRES  49 E 1288  HIS ALA ASP GLN LEU THR PRO THR TRP ARG VAL TYR SER          
SEQRES  50 E 1288  THR GLY SER ASN VAL PHE GLN THR ARG ALA GLY CYS LEU          
SEQRES  51 E 1288  ILE GLY ALA GLU HIS VAL ASN ASN SER TYR GLU CYS ASP          
SEQRES  52 E 1288  ILE PRO ILE GLY ALA GLY ILE CYS ALA SER TYR GLN THR          
SEQRES  53 E 1288  GLN THR ASN SER PRO GLY SER ALA SER SER VAL ALA SER          
SEQRES  54 E 1288  GLN SER ILE ILE ALA TYR THR MET SER LEU GLY ALA GLU          
SEQRES  55 E 1288  ASN SER VAL ALA TYR SER ASN ASN SER ILE ALA ILE PRO          
SEQRES  56 E 1288  THR ASN PHE THR ILE SER VAL THR THR GLU ILE LEU PRO          
SEQRES  57 E 1288  VAL SER MET THR LYS THR SER VAL ASP CYS THR MET TYR          
SEQRES  58 E 1288  ILE CYS GLY ASP SER THR GLU CYS SER ASN LEU LEU LEU          
SEQRES  59 E 1288  GLN TYR GLY SER PHE CYS THR GLN LEU ASN ARG ALA LEU          
SEQRES  60 E 1288  THR GLY ILE ALA VAL GLU GLN ASP LYS ASN THR GLN GLU          
SEQRES  61 E 1288  VAL PHE ALA GLN VAL LYS GLN ILE TYR LYS THR PRO PRO          
SEQRES  62 E 1288  ILE LYS ASP PHE GLY GLY PHE ASN PHE SER GLN ILE LEU          
SEQRES  63 E 1288  PRO ASP PRO SER LYS PRO SER LYS ARG SER PHE ILE GLU          
SEQRES  64 E 1288  ASP LEU LEU PHE ASN LYS VAL THR LEU ALA ASP ALA GLY          
SEQRES  65 E 1288  PHE ILE LYS GLN TYR GLY ASP CYS LEU GLY ASP ILE ALA          
SEQRES  66 E 1288  ALA ARG ASP LEU ILE CYS ALA GLN LYS PHE ASN GLY LEU          
SEQRES  67 E 1288  THR VAL LEU PRO PRO LEU LEU THR ASP GLU MET ILE ALA          
SEQRES  68 E 1288  GLN TYR THR SER ALA LEU LEU ALA GLY THR ILE THR SER          
SEQRES  69 E 1288  GLY TRP THR PHE GLY ALA GLY ALA ALA LEU GLN ILE PRO          
SEQRES  70 E 1288  PHE ALA MET GLN MET ALA TYR ARG PHE ASN GLY ILE GLY          
SEQRES  71 E 1288  VAL THR GLN ASN VAL LEU TYR GLU ASN GLN LYS LEU ILE          
SEQRES  72 E 1288  ALA ASN GLN PHE ASN SER ALA ILE GLY LYS ILE GLN ASP          
SEQRES  73 E 1288  SER LEU SER SER THR ALA SER ALA LEU GLY LYS LEU GLN          
SEQRES  74 E 1288  ASP VAL VAL ASN GLN ASN ALA GLN ALA LEU ASN THR LEU          
SEQRES  75 E 1288  VAL LYS GLN LEU SER SER ASN PHE GLY ALA ILE SER SER          
SEQRES  76 E 1288  VAL LEU ASN ASP ILE LEU SER ARG LEU ASP PRO PRO GLU          
SEQRES  77 E 1288  ALA GLU VAL GLN ILE ASP ARG LEU ILE THR GLY ARG LEU          
SEQRES  78 E 1288  GLN SER LEU GLN THR TYR VAL THR GLN GLN LEU ILE ARG          
SEQRES  79 E 1288  ALA ALA GLU ILE ARG ALA SER ALA ASN LEU ALA ALA THR          
SEQRES  80 E 1288  LYS MET SER GLU CYS VAL LEU GLY GLN SER LYS ARG VAL          
SEQRES  81 E 1288  ASP PHE CYS GLY LYS GLY TYR HIS LEU MET SER PHE PRO          
SEQRES  82 E 1288  GLN SER ALA PRO HIS GLY VAL VAL PHE LEU HIS VAL THR          
SEQRES  83 E 1288  TYR VAL PRO ALA GLN GLU LYS ASN PHE THR THR ALA PRO          
SEQRES  84 E 1288  ALA ILE CYS HIS ASP GLY LYS ALA HIS PHE PRO ARG GLU          
SEQRES  85 E 1288  GLY VAL PHE VAL SER ASN GLY THR HIS TRP PHE VAL THR          
SEQRES  86 E 1288  GLN ARG ASN PHE TYR GLU PRO GLN ILE ILE THR THR ASP          
SEQRES  87 E 1288  ASN THR PHE VAL SER GLY ASN CYS ASP VAL VAL ILE GLY          
SEQRES  88 E 1288  ILE VAL ASN ASN THR VAL TYR ASP PRO LEU GLN PRO GLU          
SEQRES  89 E 1288  LEU ASP SER PHE LYS GLU GLU LEU ASP LYS TYR PHE LYS          
SEQRES  90 E 1288  ASN HIS THR SER PRO ASP VAL ASP LEU GLY ASP ILE SER          
SEQRES  91 E 1288  GLY ILE ASN ALA SER VAL VAL ASN ILE GLN LYS GLU ILE          
SEQRES  92 E 1288  ASP ARG LEU ASN GLU VAL ALA LYS ASN LEU ASN GLU SER          
SEQRES  93 E 1288  LEU ILE ASP LEU GLN GLU LEU GLY LYS TYR GLU GLN GLY          
SEQRES  94 E 1288  SER GLY TYR ILE PRO GLU ALA PRO ARG ASP GLY GLN ALA          
SEQRES  95 E 1288  TYR VAL ARG LYS ASP GLY GLU TRP VAL LEU LEU SER THR          
SEQRES  96 E 1288  PHE LEU GLY ARG SER LEU GLU VAL LEU PHE GLN GLY PRO          
SEQRES  97 E 1288  GLY HIS HIS HIS HIS HIS HIS HIS HIS SER ALA TRP SER          
SEQRES  98 E 1288  HIS PRO GLN PHE GLU LYS GLY GLY GLY SER GLY GLY GLY          
SEQRES  99 E 1288  GLY SER GLY GLY SER ALA TRP SER HIS PRO GLN PHE GLU          
SEQRES 100 E 1288  LYS                                                          
SEQRES   1 A 1288  MET PHE VAL PHE LEU VAL LEU LEU PRO LEU VAL SER SER          
SEQRES   2 A 1288  GLN CYS VAL ASN LEU THR THR ARG THR GLN LEU PRO PRO          
SEQRES   3 A 1288  ALA TYR THR ASN SER PHE THR ARG GLY VAL TYR TYR PRO          
SEQRES   4 A 1288  ASP LYS VAL PHE ARG SER SER VAL LEU HIS SER THR GLN          
SEQRES   5 A 1288  ASP LEU PHE LEU PRO PHE PHE SER ASN VAL THR TRP PHE          
SEQRES   6 A 1288  HIS ALA ILE HIS VAL SER GLY THR ASN GLY THR LYS ARG          
SEQRES   7 A 1288  PHE ASP ASN PRO VAL LEU PRO PHE ASN ASP GLY VAL TYR          
SEQRES   8 A 1288  PHE ALA SER THR GLU LYS SER ASN ILE ILE ARG GLY TRP          
SEQRES   9 A 1288  ILE PHE GLY THR THR LEU ASP SER LYS THR GLN SER LEU          
SEQRES  10 A 1288  LEU ILE VAL ASN ASN ALA THR ASN VAL VAL ILE LYS VAL          
SEQRES  11 A 1288  CYS GLU PHE GLN PHE CYS ASN ASP PRO PHE LEU GLY VAL          
SEQRES  12 A 1288  TYR TYR HIS LYS ASN ASN LYS SER TRP MET GLU SER GLU          
SEQRES  13 A 1288  PHE ARG VAL TYR SER SER ALA ASN ASN CYS THR PHE GLU          
SEQRES  14 A 1288  TYR VAL SER GLN PRO PHE LEU MET ASP LEU GLU GLY LYS          
SEQRES  15 A 1288  GLN GLY ASN PHE LYS ASN LEU ARG GLU PHE VAL PHE LYS          
SEQRES  16 A 1288  ASN ILE ASP GLY TYR PHE LYS ILE TYR SER LYS HIS THR          
SEQRES  17 A 1288  PRO ILE ASN LEU VAL ARG ASP LEU PRO GLN GLY PHE SER          
SEQRES  18 A 1288  ALA LEU GLU PRO LEU VAL ASP LEU PRO ILE GLY ILE ASN          
SEQRES  19 A 1288  ILE THR ARG PHE GLN THR LEU LEU ALA LEU HIS ARG SER          
SEQRES  20 A 1288  TYR LEU THR PRO GLY ASP SER SER SER GLY TRP THR ALA          
SEQRES  21 A 1288  GLY ALA ALA ALA TYR TYR VAL GLY TYR LEU GLN PRO ARG          
SEQRES  22 A 1288  THR PHE LEU LEU LYS TYR ASN GLU ASN GLY THR ILE THR          
SEQRES  23 A 1288  ASP ALA VAL ASP CYS ALA LEU ASP PRO LEU SER GLU THR          
SEQRES  24 A 1288  LYS CYS THR LEU LYS SER PHE THR VAL GLU LYS GLY ILE          
SEQRES  25 A 1288  TYR GLN THR SER ASN PHE ARG VAL GLN PRO THR GLU SER          
SEQRES  26 A 1288  ILE VAL ARG PHE PRO ASN ILE THR ASN LEU CYS PRO PHE          
SEQRES  27 A 1288  GLY GLU VAL PHE ASN ALA THR ARG PHE ALA SER VAL TYR          
SEQRES  28 A 1288  ALA TRP ASN ARG LYS ARG ILE SER ASN CYS VAL ALA ASP          
SEQRES  29 A 1288  TYR SER VAL LEU TYR ASN SER ALA SER PHE SER THR PHE          
SEQRES  30 A 1288  LYS CYS TYR GLY VAL SER PRO THR LYS LEU ASN ASP LEU          
SEQRES  31 A 1288  CYS PHE THR ASN VAL TYR ALA ASP SER PHE VAL ILE ARG          
SEQRES  32 A 1288  GLY ASP GLU VAL ARG GLN ILE ALA PRO GLY GLN THR GLY          
SEQRES  33 A 1288  LYS ILE ALA ASP TYR ASN TYR LYS LEU PRO ASP ASP PHE          
SEQRES  34 A 1288  THR GLY CYS VAL ILE ALA TRP ASN SER ASN ASN LEU ASP          
SEQRES  35 A 1288  SER LYS VAL GLY GLY ASN TYR ASN TYR LEU TYR ARG LEU          
SEQRES  36 A 1288  PHE ARG LYS SER ASN LEU LYS PRO PHE GLU ARG ASP ILE          
SEQRES  37 A 1288  SER THR GLU ILE TYR GLN ALA GLY SER THR PRO CYS ASN          
SEQRES  38 A 1288  GLY VAL GLU GLY PHE ASN CYS TYR PHE PRO LEU GLN SER          
SEQRES  39 A 1288  TYR GLY PHE GLN PRO THR ASN GLY VAL GLY TYR GLN PRO          
SEQRES  40 A 1288  TYR ARG VAL VAL VAL LEU SER PHE GLU LEU LEU HIS ALA          
SEQRES  41 A 1288  PRO ALA THR VAL CYS GLY PRO LYS LYS SER THR ASN LEU          
SEQRES  42 A 1288  VAL LYS ASN LYS CYS VAL ASN PHE ASN PHE ASN GLY LEU          
SEQRES  43 A 1288  THR GLY THR GLY VAL LEU THR GLU SER ASN LYS LYS PHE          
SEQRES  44 A 1288  LEU PRO PHE GLN GLN PHE GLY ARG ASP ILE ALA ASP THR          
SEQRES  45 A 1288  THR ASP ALA VAL ARG ASP PRO GLN THR LEU GLU ILE LEU          
SEQRES  46 A 1288  ASP ILE THR PRO CYS SER PHE GLY GLY VAL SER VAL ILE          
SEQRES  47 A 1288  THR PRO GLY THR ASN THR SER ASN GLN VAL ALA VAL LEU          
SEQRES  48 A 1288  TYR GLN ASP VAL ASN CYS THR GLU VAL PRO VAL ALA ILE          
SEQRES  49 A 1288  HIS ALA ASP GLN LEU THR PRO THR TRP ARG VAL TYR SER          
SEQRES  50 A 1288  THR GLY SER ASN VAL PHE GLN THR ARG ALA GLY CYS LEU          
SEQRES  51 A 1288  ILE GLY ALA GLU HIS VAL ASN ASN SER TYR GLU CYS ASP          
SEQRES  52 A 1288  ILE PRO ILE GLY ALA GLY ILE CYS ALA SER TYR GLN THR          
SEQRES  53 A 1288  GLN THR ASN SER PRO GLY SER ALA SER SER VAL ALA SER          
SEQRES  54 A 1288  GLN SER ILE ILE ALA TYR THR MET SER LEU GLY ALA GLU          
SEQRES  55 A 1288  ASN SER VAL ALA TYR SER ASN ASN SER ILE ALA ILE PRO          
SEQRES  56 A 1288  THR ASN PHE THR ILE SER VAL THR THR GLU ILE LEU PRO          
SEQRES  57 A 1288  VAL SER MET THR LYS THR SER VAL ASP CYS THR MET TYR          
SEQRES  58 A 1288  ILE CYS GLY ASP SER THR GLU CYS SER ASN LEU LEU LEU          
SEQRES  59 A 1288  GLN TYR GLY SER PHE CYS THR GLN LEU ASN ARG ALA LEU          
SEQRES  60 A 1288  THR GLY ILE ALA VAL GLU GLN ASP LYS ASN THR GLN GLU          
SEQRES  61 A 1288  VAL PHE ALA GLN VAL LYS GLN ILE TYR LYS THR PRO PRO          
SEQRES  62 A 1288  ILE LYS ASP PHE GLY GLY PHE ASN PHE SER GLN ILE LEU          
SEQRES  63 A 1288  PRO ASP PRO SER LYS PRO SER LYS ARG SER PHE ILE GLU          
SEQRES  64 A 1288  ASP LEU LEU PHE ASN LYS VAL THR LEU ALA ASP ALA GLY          
SEQRES  65 A 1288  PHE ILE LYS GLN TYR GLY ASP CYS LEU GLY ASP ILE ALA          
SEQRES  66 A 1288  ALA ARG ASP LEU ILE CYS ALA GLN LYS PHE ASN GLY LEU          
SEQRES  67 A 1288  THR VAL LEU PRO PRO LEU LEU THR ASP GLU MET ILE ALA          
SEQRES  68 A 1288  GLN TYR THR SER ALA LEU LEU ALA GLY THR ILE THR SER          
SEQRES  69 A 1288  GLY TRP THR PHE GLY ALA GLY ALA ALA LEU GLN ILE PRO          
SEQRES  70 A 1288  PHE ALA MET GLN MET ALA TYR ARG PHE ASN GLY ILE GLY          
SEQRES  71 A 1288  VAL THR GLN ASN VAL LEU TYR GLU ASN GLN LYS LEU ILE          
SEQRES  72 A 1288  ALA ASN GLN PHE ASN SER ALA ILE GLY LYS ILE GLN ASP          
SEQRES  73 A 1288  SER LEU SER SER THR ALA SER ALA LEU GLY LYS LEU GLN          
SEQRES  74 A 1288  ASP VAL VAL ASN GLN ASN ALA GLN ALA LEU ASN THR LEU          
SEQRES  75 A 1288  VAL LYS GLN LEU SER SER ASN PHE GLY ALA ILE SER SER          
SEQRES  76 A 1288  VAL LEU ASN ASP ILE LEU SER ARG LEU ASP PRO PRO GLU          
SEQRES  77 A 1288  ALA GLU VAL GLN ILE ASP ARG LEU ILE THR GLY ARG LEU          
SEQRES  78 A 1288  GLN SER LEU GLN THR TYR VAL THR GLN GLN LEU ILE ARG          
SEQRES  79 A 1288  ALA ALA GLU ILE ARG ALA SER ALA ASN LEU ALA ALA THR          
SEQRES  80 A 1288  LYS MET SER GLU CYS VAL LEU GLY GLN SER LYS ARG VAL          
SEQRES  81 A 1288  ASP PHE CYS GLY LYS GLY TYR HIS LEU MET SER PHE PRO          
SEQRES  82 A 1288  GLN SER ALA PRO HIS GLY VAL VAL PHE LEU HIS VAL THR          
SEQRES  83 A 1288  TYR VAL PRO ALA GLN GLU LYS ASN PHE THR THR ALA PRO          
SEQRES  84 A 1288  ALA ILE CYS HIS ASP GLY LYS ALA HIS PHE PRO ARG GLU          
SEQRES  85 A 1288  GLY VAL PHE VAL SER ASN GLY THR HIS TRP PHE VAL THR          
SEQRES  86 A 1288  GLN ARG ASN PHE TYR GLU PRO GLN ILE ILE THR THR ASP          
SEQRES  87 A 1288  ASN THR PHE VAL SER GLY ASN CYS ASP VAL VAL ILE GLY          
SEQRES  88 A 1288  ILE VAL ASN ASN THR VAL TYR ASP PRO LEU GLN PRO GLU          
SEQRES  89 A 1288  LEU ASP SER PHE LYS GLU GLU LEU ASP LYS TYR PHE LYS          
SEQRES  90 A 1288  ASN HIS THR SER PRO ASP VAL ASP LEU GLY ASP ILE SER          
SEQRES  91 A 1288  GLY ILE ASN ALA SER VAL VAL ASN ILE GLN LYS GLU ILE          
SEQRES  92 A 1288  ASP ARG LEU ASN GLU VAL ALA LYS ASN LEU ASN GLU SER          
SEQRES  93 A 1288  LEU ILE ASP LEU GLN GLU LEU GLY LYS TYR GLU GLN GLY          
SEQRES  94 A 1288  SER GLY TYR ILE PRO GLU ALA PRO ARG ASP GLY GLN ALA          
SEQRES  95 A 1288  TYR VAL ARG LYS ASP GLY GLU TRP VAL LEU LEU SER THR          
SEQRES  96 A 1288  PHE LEU GLY ARG SER LEU GLU VAL LEU PHE GLN GLY PRO          
SEQRES  97 A 1288  GLY HIS HIS HIS HIS HIS HIS HIS HIS SER ALA TRP SER          
SEQRES  98 A 1288  HIS PRO GLN PHE GLU LYS GLY GLY GLY SER GLY GLY GLY          
SEQRES  99 A 1288  GLY SER GLY GLY SER ALA TRP SER HIS PRO GLN PHE GLU          
SEQRES 100 A 1288  LYS                                                          
SEQRES   1 B  114  GLN VAL GLN LEU VAL GLU SER GLY GLY GLY LEU VAL GLN          
SEQRES   2 B  114  ALA GLY GLY SER LEU ARG LEU SER CYS ALA ALA SER GLY          
SEQRES   3 B  114  PHE PRO VAL LYS ASN PHE GLU MET GLU TRP TYR ARG LYS          
SEQRES   4 B  114  ALA PRO GLY LYS GLU ARG GLU TRP VAL ALA ALA ILE GLN          
SEQRES   5 B  114  SER GLY GLY VAL GLU THR TYR TYR ALA ASP SER VAL LYS          
SEQRES   6 B  114  GLY ARG PHE THR ILE SER ARG ASP ASN ALA LYS ASN THR          
SEQRES   7 B  114  VAL TYR LEU GLN MET ASN SER LEU LYS PRO GLU ASP THR          
SEQRES   8 B  114  ALA VAL TYR TYR CYS PHE VAL TYR VAL GLY ARG SER TYR          
SEQRES   9 B  114  ILE GLY GLN GLY THR GLN VAL THR VAL SER                      
SEQRES   1 D  114  GLN VAL GLN LEU VAL GLU SER GLY GLY GLY LEU VAL GLN          
SEQRES   2 D  114  ALA GLY GLY SER LEU ARG LEU SER CYS ALA ALA SER GLY          
SEQRES   3 D  114  PHE PRO VAL LYS ASN PHE GLU MET GLU TRP TYR ARG LYS          
SEQRES   4 D  114  ALA PRO GLY LYS GLU ARG GLU TRP VAL ALA ALA ILE GLN          
SEQRES   5 D  114  SER GLY GLY VAL GLU THR TYR TYR ALA ASP SER VAL LYS          
SEQRES   6 D  114  GLY ARG PHE THR ILE SER ARG ASP ASN ALA LYS ASN THR          
SEQRES   7 D  114  VAL TYR LEU GLN MET ASN SER LEU LYS PRO GLU ASP THR          
SEQRES   8 D  114  ALA VAL TYR TYR CYS PHE VAL TYR VAL GLY ARG SER TYR          
SEQRES   9 D  114  ILE GLY GLN GLY THR GLN VAL THR VAL SER                      
SEQRES   1 H  114  GLN VAL GLN LEU VAL GLU SER GLY GLY GLY LEU VAL GLN          
SEQRES   2 H  114  ALA GLY GLY SER LEU ARG LEU SER CYS ALA ALA SER GLY          
SEQRES   3 H  114  PHE PRO VAL LYS ASN PHE GLU MET GLU TRP TYR ARG LYS          
SEQRES   4 H  114  ALA PRO GLY LYS GLU ARG GLU TRP VAL ALA ALA ILE GLN          
SEQRES   5 H  114  SER GLY GLY VAL GLU THR TYR TYR ALA ASP SER VAL LYS          
SEQRES   6 H  114  GLY ARG PHE THR ILE SER ARG ASP ASN ALA LYS ASN THR          
SEQRES   7 H  114  VAL TYR LEU GLN MET ASN SER LEU LYS PRO GLU ASP THR          
SEQRES   8 H  114  ALA VAL TYR TYR CYS PHE VAL TYR VAL GLY ARG SER TYR          
SEQRES   9 H  114  ILE GLY GLN GLY THR GLN VAL THR VAL SER                      
SEQRES   1 W  124  GLN VAL GLN LEU VAL GLU SER GLY GLY GLY SER VAL GLN          
SEQRES   2 W  124  ALA GLY GLY SER LEU ARG LEU SER CYS ALA ALA SER GLY          
SEQRES   3 W  124  SER ILE SER SER ILE THR TYR LEU GLY TRP PHE ARG GLN          
SEQRES   4 W  124  ALA PRO GLY LYS GLU ARG GLU GLY VAL ALA ALA LEU ILE          
SEQRES   5 W  124  THR VAL ASN GLY HIS THR TYR TYR ALA ASP SER VAL LYS          
SEQRES   6 W  124  GLY ARG PHE THR VAL SER LEU ASP ASN ALA LYS ASN THR          
SEQRES   7 W  124  VAL TYR LEU GLN MET ASN SER LEU LYS PRO GLU ASP THR          
SEQRES   8 W  124  ALA LEU TYR TYR CYS ALA ALA ALA ALA TRP GLY TYR ALA          
SEQRES   9 W  124  TRP PRO LEU HIS GLN ASP ASP TYR TRP TYR TRP GLY GLN          
SEQRES  10 W  124  GLY THR GLN VAL THR VAL SER                                  
SEQRES   1 Y  124  GLN VAL GLN LEU VAL GLU SER GLY GLY GLY SER VAL GLN          
SEQRES   2 Y  124  ALA GLY GLY SER LEU ARG LEU SER CYS ALA ALA SER GLY          
SEQRES   3 Y  124  SER ILE SER SER ILE THR TYR LEU GLY TRP PHE ARG GLN          
SEQRES   4 Y  124  ALA PRO GLY LYS GLU ARG GLU GLY VAL ALA ALA LEU ILE          
SEQRES   5 Y  124  THR VAL ASN GLY HIS THR TYR TYR ALA ASP SER VAL LYS          
SEQRES   6 Y  124  GLY ARG PHE THR VAL SER LEU ASP ASN ALA LYS ASN THR          
SEQRES   7 Y  124  VAL TYR LEU GLN MET ASN SER LEU LYS PRO GLU ASP THR          
SEQRES   8 Y  124  ALA LEU TYR TYR CYS ALA ALA ALA ALA TRP GLY TYR ALA          
SEQRES   9 Y  124  TRP PRO LEU HIS GLN ASP ASP TYR TRP TYR TRP GLY GLN          
SEQRES  10 Y  124  GLY THR GLN VAL THR VAL SER                                  
HET    NAG  F   1      14                                                       
HET    NAG  F   2      14                                                       
HET    NAG  G   1      14                                                       
HET    NAG  G   2      14                                                       
HET    BMA  G   3      11                                                       
HET    NAG  I   1      14                                                       
HET    NAG  I   2      14                                                       
HET    NAG  J   1      14                                                       
HET    NAG  J   2      14                                                       
HET    NAG  K   1      14                                                       
HET    NAG  K   2      14                                                       
HET    NAG  L   1      14                                                       
HET    NAG  L   2      14                                                       
HET    NAG  M   1      14                                                       
HET    NAG  M   2      14                                                       
HET    NAG  N   1      14                                                       
HET    NAG  N   2      14                                                       
HET    NAG  O   1      14                                                       
HET    NAG  O   2      14                                                       
HET    NAG  P   1      14                                                       
HET    NAG  P   2      14                                                       
HET    NAG  Q   1      14                                                       
HET    NAG  Q   2      14                                                       
HET    NAG  S   1      14                                                       
HET    NAG  S   2      14                                                       
HET    BMA  S   3      11                                                       
HET    NAG  T   1      14                                                       
HET    NAG  T   2      14                                                       
HET    NAG  T   3      14                                                       
HET    NAG  R   1      14                                                       
HET    NAG  R   2      14                                                       
HET    NAG  U   1      14                                                       
HET    NAG  U   2      14                                                       
HET    BMA  U   3      11                                                       
HET    NAG  V   1      14                                                       
HET    NAG  V   2      14                                                       
HET    BMA  V   3      11                                                       
HET    NAG  C1301      14                                                       
HET    NAG  C1302      14                                                       
HET    NAG  C1303      14                                                       
HET    NAG  C1304      14                                                       
HET    NAG  C1305      14                                                       
HET    NAG  C1306      14                                                       
HET    NAG  C1307      14                                                       
HET    NAG  C1308      14                                                       
HET    NAG  C1309      14                                                       
HET    NAG  C1310      14                                                       
HET    NAG  E1302      14                                                       
HET    NAG  E1303      14                                                       
HET    NAG  E1304      14                                                       
HET    NAG  E1305      14                                                       
HET    NAG  E1306      14                                                       
HET    NAG  E1307      14                                                       
HET    NAG  E1308      14                                                       
HET    NAG  E1309      14                                                       
HET    NAG  E1310      14                                                       
HETNAM     NAG 2-ACETAMIDO-2-DEOXY-BETA-D-GLUCOPYRANOSE                         
HETNAM     BMA BETA-D-MANNOPYRANOSE                                             
HETSYN     NAG N-ACETYL-BETA-D-GLUCOSAMINE; 2-ACETAMIDO-2-DEOXY-BETA-           
HETSYN   2 NAG  D-GLUCOSE; 2-ACETAMIDO-2-DEOXY-D-GLUCOSE; 2-ACETAMIDO-          
HETSYN   3 NAG  2-DEOXY-GLUCOSE; N-ACETYL-D-GLUCOSAMINE                         
HETSYN     BMA BETA-D-MANNOSE; D-MANNOSE; MANNOSE                               
FORMUL   9  NAG    52(C8 H15 N O6)                                              
FORMUL  10  BMA    4(C6 H12 O6)                                                 
HELIX    1 AA1 ASP C  294  LYS C  304  1                                  11    
HELIX    2 AA2 PHE C  338  PHE C  342  5                                   5    
HELIX    3 AA3 TYR C  365  ASN C  370  1                                   6    
HELIX    4 AA4 PRO C  384  ASN C  388  5                                   5    
HELIX    5 AA5 LYS C  417  ASN C  422  1                                   6    
HELIX    6 AA6 GLU C  619  ILE C  624  1                                   6    
HELIX    7 AA7 THR C  630  VAL C  635  1                                   6    
HELIX    8 AA8 ASP C  737  CYS C  743  1                                   7    
HELIX    9 AA9 SER C  746  ASN C  751  1                                   6    
HELIX   10 AB1 SER C  758  ALA C  783  1                                  26    
HELIX   11 AB2 SER C  816  VAL C  826  1                                  11    
HELIX   12 AB3 THR C  866  SER C  884  1                                  19    
HELIX   13 AB4 TRP C  886  ALA C  890  5                                   5    
HELIX   14 AB5 PRO C  897  GLY C  910  1                                  14    
HELIX   15 AB6 GLN C  913  GLU C  918  1                                   6    
HELIX   16 AB7 ASN C  919  LYS C  933  1                                  15    
HELIX   17 AB8 LYS C  933  SER C  940  1                                   8    
HELIX   18 AB9 LEU C  945  LYS C  964  1                                  20    
HELIX   19 AC1 GLN C  965  SER C  967  5                                   3    
HELIX   20 AC2 VAL C  976  SER C  982  1                                   7    
HELIX   21 AC3 ALA C  989  VAL C 1033  1                                  45    
HELIX   22 AC4 LEU C 1141  SER C 1147  1                                   7    
HELIX   23 AC5 ASP E  294  LYS E  304  1                                  11    
HELIX   24 AC6 TYR E  365  ASN E  370  1                                   6    
HELIX   25 AC7 ASP E  405  VAL E  407  5                                   3    
HELIX   26 AC8 LYS E  417  ASN E  422  1                                   6    
HELIX   27 AC9 GLU E  619  ILE E  624  1                                   6    
HELIX   28 AD1 THR E  630  VAL E  635  1                                   6    
HELIX   29 AD2 ASP E  737  ILE E  742  1                                   6    
HELIX   30 AD3 SER E  746  GLN E  755  1                                  10    
HELIX   31 AD4 SER E  758  ALA E  783  1                                  26    
HELIX   32 AD5 SER E  816  VAL E  826  1                                  11    
HELIX   33 AD6 THR E  866  SER E  884  1                                  19    
HELIX   34 AD7 TRP E  886  ALA E  890  5                                   5    
HELIX   35 AD8 PRO E  897  GLY E  908  1                                  12    
HELIX   36 AD9 THR E  912  LEU E  916  5                                   5    
HELIX   37 AE1 ASN E  919  SER E  940  1                                  22    
HELIX   38 AE2 LEU E  945  GLN E  965  1                                  21    
HELIX   39 AE3 VAL E  976  LEU E  984  1                                   9    
HELIX   40 AE4 ASP E  985  VAL E 1033  1                                  49    
HELIX   41 AE5 LEU E 1141  SER E 1147  1                                   7    
HELIX   42 AE6 ASP A  294  LYS A  304  1                                  11    
HELIX   43 AE7 PHE A  338  ASN A  343  1                                   6    
HELIX   44 AE8 TYR A  365  SER A  371  1                                   7    
HELIX   45 AE9 GLU A  406  ILE A  410  5                                   5    
HELIX   46 AF1 ASP A  737  CYS A  743  1                                   7    
HELIX   47 AF2 SER A  746  LEU A  754  1                                   9    
HELIX   48 AF3 GLN A  755  GLY A  757  5                                   3    
HELIX   49 AF4 SER A  758  ALA A  783  1                                  26    
HELIX   50 AF5 SER A  816  VAL A  826  1                                  11    
HELIX   51 AF6 THR A  866  GLY A  885  1                                  20    
HELIX   52 AF7 TRP A  886  GLY A  891  1                                   6    
HELIX   53 AF8 PRO A  897  GLY A  908  1                                  12    
HELIX   54 AF9 GLN A  913  GLU A  918  1                                   6    
HELIX   55 AG1 ASN A  919  SER A  940  1                                  22    
HELIX   56 AG2 LEU A  945  SER A  967  1                                  23    
HELIX   57 AG3 LEU A  977  LEU A  984  1                                   8    
HELIX   58 AG4 ASP A  985  GLU A 1031  1                                  47    
HELIX   59 AG5 PRO A 1140  SER A 1147  1                                   8    
HELIX   60 AG6 ASP B   61  LYS B   64  5                                   4    
HELIX   61 AG7 LYS B   83  THR B   87  5                                   5    
HELIX   62 AG8 ASP D   61  LYS D   64  5                                   4    
HELIX   63 AG9 LYS D   83  THR D   87  5                                   5    
HELIX   64 AH1 LYS H   83  THR H   87  5                                   5    
HELIX   65 AH2 ASP W   62  LYS W   65  5                                   4    
HELIX   66 AH3 LYS W   87  THR W   91  5                                   5    
HELIX   67 AH4 LYS Y   87  THR Y   91  5                                   5    
SHEET    1 AA1 2 TYR C  28  THR C  29  0                                        
SHEET    2 AA1 2 VAL C  62  THR C  63 -1  O  VAL C  62   N  THR C  29           
SHEET    1 AA2 6 VAL C  36  TYR C  37  0                                        
SHEET    2 AA2 6 ALA C 222  LEU C 229  1  O  LEU C 223   N  VAL C  36           
SHEET    3 AA2 6 TYR C 200  PRO C 209 -1  N  ILE C 203   O  VAL C 227           
SHEET    4 AA2 6 ASN C 188  ILE C 197 -1  N  GLU C 191   O  LYS C 206           
SHEET    5 AA2 6 VAL C  90  GLU C  96 -1  N  GLU C  96   O  ASN C 188           
SHEET    6 AA2 6 ALA C 264  VAL C 267 -1  O  TYR C 266   N  ALA C  93           
SHEET    1 AA3 2 VAL C  47  PHE C  55  0                                        
SHEET    2 AA3 2 GLN C 271  TYR C 279 -1  O  PHE C 275   N  THR C  51           
SHEET    1 AA4 6 VAL C  83  PRO C  85  0                                        
SHEET    2 AA4 6 ARG C 237  THR C 240 -1  O  PHE C 238   N  LEU C  84           
SHEET    3 AA4 6 GLY C 103  GLY C 107 -1  N  ILE C 105   O  GLN C 239           
SHEET    4 AA4 6 SER C 116  ASN C 121 -1  O  LEU C 117   N  PHE C 106           
SHEET    5 AA4 6 VAL C 126  GLU C 132 -1  O  LYS C 129   N  LEU C 118           
SHEET    6 AA4 6 ASN C 164  SER C 172 -1  O  TYR C 170   N  ILE C 128           
SHEET    1 AA5 5 LYS C 310  TYR C 313  0                                        
SHEET    2 AA5 5 VAL C 595  PRO C 600 -1  O  THR C 599   N  GLY C 311           
SHEET    3 AA5 5 VAL C 610  TYR C 612 -1  O  LEU C 611   N  SER C 596           
SHEET    4 AA5 5 CYS C 649  ILE C 651 -1  O  ILE C 651   N  VAL C 610           
SHEET    5 AA5 5 VAL C 642  GLN C 644 -1  N  PHE C 643   O  LEU C 650           
SHEET    1 AA6 2 PHE C 318  ARG C 319  0                                        
SHEET    2 AA6 2 PHE C 592  GLY C 593 -1  O  GLY C 593   N  PHE C 318           
SHEET    1 AA7 6 ILE C 326  VAL C 327  0                                        
SHEET    2 AA7 6 CYS C 538  ASN C 542  1  O  ASN C 542   N  ILE C 326           
SHEET    3 AA7 6 THR C 547  GLU C 554 -1  O  GLY C 550   N  VAL C 539           
SHEET    4 AA7 6 ILE C 584  THR C 588 -1  O  THR C 588   N  VAL C 551           
SHEET    5 AA7 6 THR C 573  ARG C 577 -1  N  ASP C 574   O  ILE C 587           
SHEET    6 AA7 6 PHE C 565  ARG C 567 -1  N  GLY C 566   O  ALA C 575           
SHEET    1 AA8 5 ALA C 397  ARG C 403  0                                        
SHEET    2 AA8 5 PRO C 507  SER C 514 -1  O  TYR C 508   N  ILE C 402           
SHEET    3 AA8 5 GLY C 431  ILE C 434 -1  N  ILE C 434   O  VAL C 511           
SHEET    4 AA8 5 THR C 376  TYR C 380 -1  N  LYS C 378   O  VAL C 433           
SHEET    5 AA8 5 GLY W 102  ALA W 104 -1  O  TYR W 103   N  PHE C 377           
SHEET    1 AA9 2 LEU C 452  ARG C 454  0                                        
SHEET    2 AA9 2 LEU C 492  SER C 494 -1  O  GLN C 493   N  TYR C 453           
SHEET    1 AB1 2 GLU C 654  TYR C 660  0                                        
SHEET    2 AB1 2 ILE C 693  MET C 697  1  O  ALA C 694   N  GLU C 654           
SHEET    1 AB2 2 GLU C 702  ASN C 703  0                                        
SHEET    2 AB2 2 ILE E 788  TYR E 789  1  O  ILE E 788   N  ASN C 703           
SHEET    1 AB3 3 SER C 711  PRO C 728  0                                        
SHEET    2 AB3 3 GLY C1059  THR C1076 -1  O  VAL C1068   N  THR C 719           
SHEET    3 AB3 3 TYR C1047  SER C1055 -1  N  TYR C1047   O  TYR C1067           
SHEET    1 AB4 2 LYS C 733  VAL C 736  0                                        
SHEET    2 AB4 2 LEU C 858  LEU C 861 -1  O  LEU C 861   N  LYS C 733           
SHEET    1 AB5 2 ILE C 788  LYS C 790  0                                        
SHEET    2 AB5 2 GLU A 702  SER A 704  1  O  ASN A 703   N  ILE C 788           
SHEET    1 AB6 4 THR C1120  ASN C1125  0                                        
SHEET    2 AB6 4 LYS C1086  PRO C1090 -1  N  PHE C1089   O  PHE C1121           
SHEET    3 AB6 4 ILE C1081  HIS C1083 -1  N  ILE C1081   O  HIS C1088           
SHEET    4 AB6 4 VAL C1133  ASN C1134  1  O  VAL C1133   N  CYS C1082           
SHEET    1 AB7 3 VAL C1094  VAL C1096  0                                        
SHEET    2 AB7 3 PHE C1103  THR C1105 -1  O  PHE C1103   N  VAL C1096           
SHEET    3 AB7 3 PRO C1112  GLN C1113 -1  O  GLN C1113   N  VAL C1104           
SHEET    1 AB8 6 VAL E  36  TYR E  37  0                                        
SHEET    2 AB8 6 ALA E 222  PRO E 230  1  O  LEU E 223   N  VAL E  36           
SHEET    3 AB8 6 TYR E 200  PRO E 209 -1  N  ILE E 203   O  LEU E 226           
SHEET    4 AB8 6 ASN E 188  ILE E 197 -1  N  ILE E 197   O  TYR E 200           
SHEET    5 AB8 6 VAL E  90  GLU E  96 -1  N  VAL E  90   O  PHE E 194           
SHEET    6 AB8 6 ALA E 264  TYR E 269 -1  O  TYR E 266   N  ALA E  93           
SHEET    1 AB9 3 LEU E  48  PHE E  55  0                                        
SHEET    2 AB9 3 GLN E 271  TYR E 279 -1  O  LEU E 277   N  HIS E  49           
SHEET    3 AB9 3 ILE E 285  ASP E 290 -1  O  VAL E 289   N  LEU E 276           
SHEET    1 AC1 6 VAL E  83  PRO E  85  0                                        
SHEET    2 AC1 6 ARG E 237  LEU E 242 -1  O  PHE E 238   N  LEU E  84           
SHEET    3 AC1 6 ILE E 101  GLY E 107 -1  N  ILE E 105   O  GLN E 239           
SHEET    4 AC1 6 SER E 116  ASN E 121 -1  O  LEU E 117   N  PHE E 106           
SHEET    5 AC1 6 VAL E 126  GLU E 132 -1  O  CYS E 131   N  SER E 116           
SHEET    6 AC1 6 ASN E 164  SER E 172 -1  O  TYR E 170   N  ILE E 128           
SHEET    1 AC2 5 GLY E 311  ARG E 319  0                                        
SHEET    2 AC2 5 PHE E 592  THR E 599 -1  O  VAL E 597   N  TYR E 313           
SHEET    3 AC2 5 ALA E 609  GLN E 613 -1  O  LEU E 611   N  SER E 596           
SHEET    4 AC2 5 GLY E 648  ILE E 651 -1  O  CYS E 649   N  TYR E 612           
SHEET    5 AC2 5 VAL E 642  GLN E 644 -1  N  PHE E 643   O  LEU E 650           
SHEET    1 AC3 7 ILE E 326  VAL E 327  0                                        
SHEET    2 AC3 7 CYS E 538  ASN E 542  1  O  ASN E 540   N  ILE E 326           
SHEET    3 AC3 7 THR E 547  GLU E 554 -1  O  GLY E 550   N  VAL E 539           
SHEET    4 AC3 7 ILE E 584  THR E 588 -1  O  THR E 588   N  VAL E 551           
SHEET    5 AC3 7 ALA E 575  ARG E 577 -1  N  VAL E 576   O  LEU E 585           
SHEET    6 AC3 7 PHE E 565  GLY E 566 -1  N  GLY E 566   O  ALA E 575           
SHEET    7 AC3 7 VAL A  42  PHE A  43  1  O  PHE A  43   N  PHE E 565           
SHEET    1 AC4 4 PHE E 374  TYR E 380  0                                        
SHEET    2 AC4 4 GLY E 431  ASN E 437 -1  O  VAL E 433   N  LYS E 378           
SHEET    3 AC4 4 PRO E 507  SER E 514 -1  O  LEU E 513   N  CYS E 432           
SHEET    4 AC4 4 ALA E 397  ARG E 403 -1  N  ILE E 402   O  TYR E 508           
SHEET    1 AC5 2 LEU E 452  ARG E 454  0                                        
SHEET    2 AC5 2 LEU E 492  SER E 494 -1  O  GLN E 493   N  TYR E 453           
SHEET    1 AC6 4 GLU E 654  HIS E 655  0                                        
SHEET    2 AC6 4 ILE E 692  THR E 696  1  O  ALA E 694   N  GLU E 654           
SHEET    3 AC6 4 ILE E 670  TYR E 674 -1  N  CYS E 671   O  TYR E 695           
SHEET    4 AC6 4 ILE E 664  GLY E 667 -1  N  ILE E 666   O  ILE E 670           
SHEET    1 AC7 2 ALA E 701  SER E 704  0                                        
SHEET    2 AC7 2 GLN A 787  LYS A 790  1  O  ILE A 788   N  ASN E 703           
SHEET    1 AC8 3 SER E 711  PRO E 728  0                                        
SHEET    2 AC8 3 GLY E1059  ALA E1078 -1  O  PHE E1075   N  ILE E 712           
SHEET    3 AC8 3 TYR E1047  SER E1055 -1  N  TYR E1047   O  TYR E1067           
SHEET    1 AC9 5 SER E 711  PRO E 728  0                                        
SHEET    2 AC9 5 GLY E1059  ALA E1078 -1  O  PHE E1075   N  ILE E 712           
SHEET    3 AC9 5 VAL E1094  SER E1097 -1  O  SER E1097   N  THR E1076           
SHEET    4 AC9 5 TRP E1102  THR E1105 -1  O  PHE E1103   N  VAL E1096           
SHEET    5 AC9 5 GLN E1113  ILE E1114 -1  O  GLN E1113   N  VAL E1104           
SHEET    1 AD1 2 LYS E 733  VAL E 736  0                                        
SHEET    2 AD1 2 LEU E 858  LEU E 861 -1  O  THR E 859   N  SER E 735           
SHEET    1 AD2 4 THR E1120  VAL E1122  0                                        
SHEET    2 AD2 4 LYS E1086  PRO E1090 -1  N  PHE E1089   O  PHE E1121           
SHEET    3 AD2 4 ALA E1080  HIS E1083 -1  N  ILE E1081   O  HIS E1088           
SHEET    4 AD2 4 ILE E1132  ASN E1134  1  O  VAL E1133   N  ALA E1080           
SHEET    1 AD3 7 TYR A  28  SER A  31  0                                        
SHEET    2 AD3 7 SER A  60  HIS A  66 -1  O  SER A  60   N  SER A  31           
SHEET    3 AD3 7 ALA A 264  TYR A 269 -1  O  VAL A 267   N  THR A  63           
SHEET    4 AD3 7 VAL A  90  THR A  95 -1  N  TYR A  91   O  GLY A 268           
SHEET    5 AD3 7 LEU A 189  ILE A 197 -1  O  PHE A 192   N  PHE A  92           
SHEET    6 AD3 7 TYR A 200  LYS A 206 -1  O  LYS A 202   N  LYS A 195           
SHEET    7 AD3 7 GLU A 224  PRO A 230 -1  O  LEU A 226   N  ILE A 203           
SHEET    1 AD4 3 SER A  50  PHE A  55  0                                        
SHEET    2 AD4 3 GLN A 271  TYR A 279 -1  O  PHE A 275   N  THR A  51           
SHEET    3 AD4 3 ILE A 285  ASP A 290 -1  O  ASP A 287   N  LYS A 278           
SHEET    1 AD5 5 LEU A  84  PRO A  85  0                                        
SHEET    2 AD5 5 ARG A 237  LEU A 241 -1  O  PHE A 238   N  LEU A  84           
SHEET    3 AD5 5 GLY A 103  GLY A 107 -1  N  GLY A 103   O  LEU A 241           
SHEET    4 AD5 5 LEU A 117  ASN A 121 -1  O  ILE A 119   N  TRP A 104           
SHEET    5 AD5 5 VAL A 126  VAL A 130 -1  O  VAL A 127   N  VAL A 120           
SHEET    1 AD6 5 GLY A 311  ARG A 319  0                                        
SHEET    2 AD6 5 PHE A 592  THR A 599 -1  O  VAL A 595   N  SER A 316           
SHEET    3 AD6 5 ALA A 609  GLN A 613 -1  O  ALA A 609   N  ILE A 598           
SHEET    4 AD6 5 GLY A 648  ILE A 651 -1  O  ILE A 651   N  VAL A 610           
SHEET    5 AD6 5 VAL A 642  GLN A 644 -1  N  PHE A 643   O  LEU A 650           
SHEET    1 AD7 5 ASN A 354  LYS A 356  0                                        
SHEET    2 AD7 5 ALA A 397  ARG A 403 -1  O  ALA A 397   N  LYS A 356           
SHEET    3 AD7 5 PRO A 507  VAL A 512 -1  O  VAL A 512   N  ASP A 398           
SHEET    4 AD7 5 CYS A 432  ASN A 437 -1  N  ILE A 434   O  VAL A 511           
SHEET    5 AD7 5 THR A 376  CYS A 379 -1  N  LYS A 378   O  VAL A 433           
SHEET    1 AD8 2 CYS A 391  PHE A 392  0                                        
SHEET    2 AD8 2 VAL A 524  CYS A 525 -1  O  VAL A 524   N  PHE A 392           
SHEET    1 AD9 2 LEU A 452  ARG A 454  0                                        
SHEET    2 AD9 2 LEU A 492  SER A 494 -1  O  GLN A 493   N  TYR A 453           
SHEET    1 AE1 5 CYS A 538  PHE A 543  0                                        
SHEET    2 AE1 5 LEU A 546  GLU A 554 -1  O  GLY A 550   N  VAL A 539           
SHEET    3 AE1 5 ILE A 584  THR A 588 -1  O  THR A 588   N  VAL A 551           
SHEET    4 AE1 5 THR A 573  ARG A 577 -1  N  ASP A 574   O  ILE A 587           
SHEET    5 AE1 5 PHE A 565  ARG A 567 -1  N  GLY A 566   O  ALA A 575           
SHEET    1 AE2 4 GLU A 654  HIS A 655  0                                        
SHEET    2 AE2 4 SER A 691  THR A 696  1  O  ALA A 694   N  GLU A 654           
SHEET    3 AE2 4 ILE A 670  GLN A 675 -1  N  SER A 673   O  ILE A 693           
SHEET    4 AE2 4 ILE A 664  GLY A 667 -1  N  ILE A 664   O  ALA A 672           
SHEET    1 AE3 4 SER A 711  PRO A 715  0                                        
SHEET    2 AE3 4 GLU A1072  THR A1077 -1  O  PHE A1075   N  ILE A 712           
SHEET    3 AE3 4 VAL A1094  SER A1097 -1  O  SER A1097   N  THR A1076           
SHEET    4 AE3 4 PHE A1103  THR A1105 -1  O  PHE A1103   N  VAL A1096           
SHEET    1 AE4 3 PHE A 718  VAL A 722  0                                        
SHEET    2 AE4 3 GLY A1059  PRO A1069 -1  O  VAL A1068   N  THR A 719           
SHEET    3 AE4 3 GLU A 725  PRO A 728 -1  N  GLU A 725   O  PHE A1062           
SHEET    1 AE5 3 PHE A 718  VAL A 722  0                                        
SHEET    2 AE5 3 GLY A1059  PRO A1069 -1  O  VAL A1068   N  THR A 719           
SHEET    3 AE5 3 TYR A1047  ALA A1056 -1  N  TYR A1047   O  TYR A1067           
SHEET    1 AE6 2 LYS A 733  VAL A 736  0                                        
SHEET    2 AE6 2 LEU A 858  LEU A 861 -1  O  LEU A 861   N  LYS A 733           
SHEET    1 AE7 4 THR A1120  ASN A1125  0                                        
SHEET    2 AE7 4 LYS A1086  PRO A1090 -1  N  PHE A1089   O  PHE A1121           
SHEET    3 AE7 4 ILE A1081  CYS A1082 -1  N  ILE A1081   O  HIS A1088           
SHEET    4 AE7 4 VAL A1133  ASN A1134  1  O  VAL A1133   N  CYS A1082           
SHEET    1 AE8 4 GLN B   3  SER B   7  0                                        
SHEET    2 AE8 4 ARG B  19  SER B  25 -1  O  ALA B  23   N  VAL B   5           
SHEET    3 AE8 4 THR B  77  GLN B  81 -1  O  LEU B  80   N  LEU B  20           
SHEET    4 AE8 4 THR B  68  ASP B  72 -1  N  THR B  68   O  GLN B  81           
SHEET    1 AE9 6 LEU B  11  VAL B  12  0                                        
SHEET    2 AE9 6 THR B 105  VAL B 109  1  O  THR B 108   N  VAL B  12           
SHEET    3 AE9 6 ALA B  88  TYR B  95 -1  N  ALA B  88   O  VAL B 107           
SHEET    4 AE9 6 MET B  34  LYS B  39 -1  N  GLU B  35   O  PHE B  93           
SHEET    5 AE9 6 ARG B  45  ILE B  51 -1  O  VAL B  48   N  TRP B  36           
SHEET    6 AE9 6 THR B  57  TYR B  59 -1  O  TYR B  58   N  ALA B  50           
SHEET    1 AF1 4 LEU B  11  VAL B  12  0                                        
SHEET    2 AF1 4 THR B 105  VAL B 109  1  O  THR B 108   N  VAL B  12           
SHEET    3 AF1 4 ALA B  88  TYR B  95 -1  N  ALA B  88   O  VAL B 107           
SHEET    4 AF1 4 SER B  99  ILE B 101 -1  O  TYR B 100   N  VAL B  94           
SHEET    1 AF2 4 GLN D   3  SER D   7  0                                        
SHEET    2 AF2 4 LEU D  18  SER D  25 -1  O  SER D  21   N  SER D   7           
SHEET    3 AF2 4 THR D  77  MET D  82 -1  O  MET D  82   N  LEU D  18           
SHEET    4 AF2 4 THR D  68  ASP D  72 -1  N  THR D  68   O  GLN D  81           
SHEET    1 AF3 6 GLY D  10  VAL D  12  0                                        
SHEET    2 AF3 6 THR D 105  VAL D 109  1  O  THR D 108   N  VAL D  12           
SHEET    3 AF3 6 ALA D  88  TYR D  95 -1  N  ALA D  88   O  VAL D 107           
SHEET    4 AF3 6 MET D  34  LYS D  39 -1  N  GLU D  35   O  PHE D  93           
SHEET    5 AF3 6 ARG D  45  ILE D  51 -1  O  VAL D  48   N  TRP D  36           
SHEET    6 AF3 6 THR D  57  TYR D  59 -1  O  TYR D  58   N  ALA D  50           
SHEET    1 AF4 4 GLY D  10  VAL D  12  0                                        
SHEET    2 AF4 4 THR D 105  VAL D 109  1  O  THR D 108   N  VAL D  12           
SHEET    3 AF4 4 ALA D  88  TYR D  95 -1  N  ALA D  88   O  VAL D 107           
SHEET    4 AF4 4 SER D  99  ILE D 101 -1  O  TYR D 100   N  VAL D  94           
SHEET    1 AF5 4 GLN H   3  SER H   7  0                                        
SHEET    2 AF5 4 LEU H  18  SER H  25 -1  O  SER H  21   N  SER H   7           
SHEET    3 AF5 4 THR H  77  MET H  82 -1  O  VAL H  78   N  CYS H  22           
SHEET    4 AF5 4 PHE H  67  ASP H  72 -1  N  THR H  68   O  GLN H  81           
SHEET    1 AF6 6 LEU H  11  VAL H  12  0                                        
SHEET    2 AF6 6 THR H 105  VAL H 109  1  O  THR H 108   N  VAL H  12           
SHEET    3 AF6 6 ALA H  88  TYR H  95 -1  N  ALA H  88   O  VAL H 107           
SHEET    4 AF6 6 MET H  34  LYS H  39 -1  N  GLU H  35   O  PHE H  93           
SHEET    5 AF6 6 ARG H  45  ILE H  51 -1  O  VAL H  48   N  TRP H  36           
SHEET    6 AF6 6 THR H  57  TYR H  59 -1  O  TYR H  58   N  ALA H  50           
SHEET    1 AF7 4 LEU H  11  VAL H  12  0                                        
SHEET    2 AF7 4 THR H 105  VAL H 109  1  O  THR H 108   N  VAL H  12           
SHEET    3 AF7 4 ALA H  88  TYR H  95 -1  N  ALA H  88   O  VAL H 107           
SHEET    4 AF7 4 SER H  99  ILE H 101 -1  O  TYR H 100   N  VAL H  94           
SHEET    1 AF8 4 VAL W   2  SER W   7  0                                        
SHEET    2 AF8 4 SER W  17  GLY W  26 -1  O  ALA W  23   N  VAL W   5           
SHEET    3 AF8 4 THR W  78  ASN W  84 -1  O  MET W  83   N  LEU W  18           
SHEET    4 AF8 4 PHE W  68  ASP W  73 -1  N  THR W  69   O  GLN W  82           
SHEET    1 AF9 6 GLY W  10  GLN W  13  0                                        
SHEET    2 AF9 6 THR W 119  SER W 124  1  O  THR W 122   N  VAL W  12           
SHEET    3 AF9 6 ALA W  92  ALA W  99 -1  N  TYR W  94   O  THR W 119           
SHEET    4 AF9 6 TYR W  33  GLN W  39 -1  N  PHE W  37   O  TYR W  95           
SHEET    5 AF9 6 ARG W  45  ILE W  52 -1  O  GLU W  46   N  ARG W  38           
SHEET    6 AF9 6 THR W  58  TYR W  60 -1  O  TYR W  59   N  ALA W  50           
SHEET    1 AG1 4 GLY W  10  GLN W  13  0                                        
SHEET    2 AG1 4 THR W 119  SER W 124  1  O  THR W 122   N  VAL W  12           
SHEET    3 AG1 4 ALA W  92  ALA W  99 -1  N  TYR W  94   O  THR W 119           
SHEET    4 AG1 4 TYR W 114  TRP W 115 -1  O  TYR W 114   N  ALA W  98           
SHEET    1 AG2 4 GLN Y   3  SER Y   7  0                                        
SHEET    2 AG2 4 LEU Y  18  SER Y  25 -1  O  ALA Y  23   N  VAL Y   5           
SHEET    3 AG2 4 THR Y  78  MET Y  83 -1  O  MET Y  83   N  LEU Y  18           
SHEET    4 AG2 4 PHE Y  68  ASP Y  73 -1  N  SER Y  71   O  TYR Y  80           
SHEET    1 AG3 6 GLY Y  10  GLN Y  13  0                                        
SHEET    2 AG3 6 THR Y 119  SER Y 124  1  O  THR Y 122   N  VAL Y  12           
SHEET    3 AG3 6 ALA Y  92  ALA Y  99 -1  N  TYR Y  94   O  THR Y 119           
SHEET    4 AG3 6 TYR Y  33  GLN Y  39 -1  N  PHE Y  37   O  TYR Y  95           
SHEET    5 AG3 6 GLU Y  46  ILE Y  52 -1  O  LEU Y  51   N  LEU Y  34           
SHEET    6 AG3 6 THR Y  58  TYR Y  60 -1  O  TYR Y  59   N  ALA Y  50           
SHEET    1 AG4 4 GLY Y  10  GLN Y  13  0                                        
SHEET    2 AG4 4 THR Y 119  SER Y 124  1  O  THR Y 122   N  VAL Y  12           
SHEET    3 AG4 4 ALA Y  92  ALA Y  99 -1  N  TYR Y  94   O  THR Y 119           
SHEET    4 AG4 4 TYR Y 114  TRP Y 115 -1  O  TYR Y 114   N  ALA Y  98           
SSBOND   1 CYS C  131    CYS C  166                          1555   1555  2.03  
SSBOND   2 CYS C  291    CYS C  301                          1555   1555  2.03  
SSBOND   3 CYS C  336    CYS C  361                          1555   1555  2.03  
SSBOND   4 CYS C  379    CYS C  432                          1555   1555  2.03  
SSBOND   5 CYS C  391    CYS C  525                          1555   1555  2.03  
SSBOND   6 CYS C  480    CYS C  488                          1555   1555  2.03  
SSBOND   7 CYS C  538    CYS C  590                          1555   1555  2.03  
SSBOND   8 CYS C  617    CYS C  649                          1555   1555  2.03  
SSBOND   9 CYS C  662    CYS C  671                          1555   1555  2.04  
SSBOND  10 CYS C  738    CYS C  760                          1555   1555  2.02  
SSBOND  11 CYS C  743    CYS C  749                          1555   1555  2.03  
SSBOND  12 CYS C 1032    CYS C 1043                          1555   1555  2.02  
SSBOND  13 CYS C 1082    CYS C 1126                          1555   1555  2.03  
SSBOND  14 CYS E  131    CYS E  166                          1555   1555  2.03  
SSBOND  15 CYS E  291    CYS E  301                          1555   1555  2.03  
SSBOND  16 CYS E  336    CYS E  361                          1555   1555  2.03  
SSBOND  17 CYS E  379    CYS E  432                          1555   1555  2.03  
SSBOND  18 CYS E  391    CYS E  525                          1555   1555  2.04  
SSBOND  19 CYS E  480    CYS E  488                          1555   1555  2.03  
SSBOND  20 CYS E  538    CYS E  590                          1555   1555  2.03  
SSBOND  21 CYS E  617    CYS E  649                          1555   1555  2.03  
SSBOND  22 CYS E  662    CYS E  671                          1555   1555  2.03  
SSBOND  23 CYS E  738    CYS E  760                          1555   1555  2.03  
SSBOND  24 CYS E  743    CYS E  749                          1555   1555  2.03  
SSBOND  25 CYS E 1032    CYS E 1043                          1555   1555  2.02  
SSBOND  26 CYS E 1082    CYS E 1126                          1555   1555  2.03  
SSBOND  27 CYS A  291    CYS A  301                          1555   1555  2.03  
SSBOND  28 CYS A  336    CYS A  361                          1555   1555  2.03  
SSBOND  29 CYS A  379    CYS A  432                          1555   1555  2.04  
SSBOND  30 CYS A  391    CYS A  525                          1555   1555  2.03  
SSBOND  31 CYS A  538    CYS A  590                          1555   1555  2.03  
SSBOND  32 CYS A  617    CYS A  649                          1555   1555  2.03  
SSBOND  33 CYS A  662    CYS A  671                          1555   1555  2.03  
SSBOND  34 CYS A  738    CYS A  760                          1555   1555  2.04  
SSBOND  35 CYS A  743    CYS A  749                          1555   1555  2.03  
SSBOND  36 CYS A 1032    CYS A 1043                          1555   1555  2.02  
SSBOND  37 CYS A 1082    CYS A 1126                          1555   1555  2.03  
SSBOND  38 CYS B   22    CYS B   92                          1555   1555  2.03  
SSBOND  39 CYS D   22    CYS D   92                          1555   1555  2.04  
SSBOND  40 CYS H   22    CYS H   92                          1555   1555  2.03  
SSBOND  41 CYS W   22    CYS W   96                          1555   1555  2.03  
SSBOND  42 CYS Y   22    CYS Y   96                          1555   1555  2.04  
LINK         ND2 ASN C  61                 C1  NAG C1305     1555   1555  1.44  
LINK         ND2 ASN C 165                 C1  NAG C1308     1555   1555  1.44  
LINK         ND2 ASN C 234                 C1  NAG C1306     1555   1555  1.44  
LINK         ND2 ASN C 282                 C1  NAG C1301     1555   1555  1.44  
LINK         ND2 ASN C 603                 C1  NAG C1307     1555   1555  1.44  
LINK         ND2 ASN C 616                 C1  NAG C1303     1555   1555  1.44  
LINK         ND2 ASN C 657                 C1  NAG C1302     1555   1555  1.44  
LINK         ND2 ASN C 709                 C1  NAG C1304     1555   1555  1.45  
LINK         ND2 ASN C 717                 C1  NAG M   1     1555   1555  1.43  
LINK         ND2 ASN C 801                 C1  NAG N   1     1555   1555  1.43  
LINK         ND2 ASN C1074                 C1  NAG C1310     1555   1555  1.44  
LINK         ND2 ASN C1098                 C1  NAG L   1     1555   1555  1.49  
LINK         ND2 ASN E  61                 C1  NAG E1305     1555   1555  1.44  
LINK         ND2 ASN E 165                 C1  NAG E1308     1555   1555  1.44  
LINK         ND2 ASN E 234                 C1  NAG E1306     1555   1555  1.45  
LINK         ND2 ASN E 282                 C1  NAG T   1     1555   1555  1.43  
LINK         ND2 ASN E 331                 C1  NAG V   1     1555   1555  1.43  
LINK         ND2 ASN E 343                 C1  NAG E1309     1555   1555  1.44  
LINK         ND2 ASN E 603                 C1  NAG E1307     1555   1555  1.44  
LINK         ND2 ASN E 616                 C1  NAG E1303     1555   1555  1.44  
LINK         ND2 ASN E 657                 C1  NAG E1302     1555   1555  1.44  
LINK         ND2 ASN E 709                 C1  NAG E1304     1555   1555  1.45  
LINK         ND2 ASN E 717                 C1  NAG S   1     1555   1555  1.45  
LINK         ND2 ASN E 801                 C1  NAG U   1     1555   1555  1.44  
LINK         ND2 ASN E1074                 C1  NAG E1310     1555   1555  1.44  
LINK         ND2 ASN A 717                 C1  NAG G   1     1555   1555  1.43  
LINK         ND2 ASN A 801                 C1  NAG I   1     1555   1555  1.44  
LINK         OG1 THR A1100                 C1  NAG F   1     1555   1555  1.46  
LINK         O4  NAG F   1                 C1  NAG F   2     1555   1555  1.45  
LINK         O4  NAG G   1                 C1  NAG G   2     1555   1555  1.45  
LINK         O4  NAG G   2                 C1  BMA G   3     1555   1555  1.45  
LINK         O4  NAG I   1                 C1  NAG I   2     1555   1555  1.44  
LINK         O4  NAG J   1                 C1  NAG J   2     1555   1555  1.45  
LINK         O4  NAG K   1                 C1  NAG K   2     1555   1555  1.45  
LINK         O4  NAG L   1                 C1  NAG L   2     1555   1555  1.44  
LINK         O4  NAG M   1                 C1  NAG M   2     1555   1555  1.45  
LINK         O4  NAG N   1                 C1  NAG N   2     1555   1555  1.45  
LINK         O4  NAG O   1                 C1  NAG O   2     1555   1555  1.44  
LINK         O4  NAG P   1                 C1  NAG P   2     1555   1555  1.45  
LINK         O4  NAG Q   1                 C1  NAG Q   2     1555   1555  1.44  
LINK         O4  NAG S   1                 C1  NAG S   2     1555   1555  1.45  
LINK         O4  NAG S   2                 C1  BMA S   3     1555   1555  1.45  
LINK         O4  NAG T   1                 C5  NAG T   2     1555   1555  1.38  
LINK         O4  NAG T   2                 C1  NAG T   3     1555   1555  1.47  
LINK         O4  NAG R   1                 C1  NAG R   2     1555   1555  1.45  
LINK         O4  NAG U   1                 C1  NAG U   2     1555   1555  1.47  
LINK         O4  NAG U   2                 C1  BMA U   3     1555   1555  1.45  
LINK         O4  NAG V   1                 C1  NAG V   2     1555   1555  1.45  
LINK         O4  NAG V   2                 C1  BMA V   3     1555   1555  1.45  
CISPEP   1 TRP W  105    PRO W  106          0        -1.06                     
CISPEP   2 TRP Y  105    PRO Y  106          0         5.71                     
CRYST1    1.000    1.000    1.000  90.00  90.00  90.00 P 1                      
ORIGX1      1.000000  0.000000  0.000000        0.00000                         
ORIGX2      0.000000  1.000000  0.000000        0.00000                         
ORIGX3      0.000000  0.000000  1.000000        0.00000                         
SCALE1      1.000000  0.000000  0.000000        0.00000                         
SCALE2      0.000000  1.000000  0.000000        0.00000                         
SCALE3      0.000000  0.000000  1.000000        0.00000                         
ATOM      1  N   PRO C  26     159.155 240.861 189.663  1.00179.94           N  
ATOM      2  CA  PRO C  26     158.301 241.318 190.764  1.00179.94           C  
ATOM      3  C   PRO C  26     157.533 240.177 191.428  1.00179.94           C  
ATOM      4  O   PRO C  26     157.390 239.122 190.797  1.00179.94           O  
ATOM      5  CB  PRO C  26     157.341 242.289 190.075  1.00179.94           C  
ATOM      6  CG  PRO C  26     158.125 242.832 188.933  1.00179.94           C  
ATOM      7  CD  PRO C  26     159.045 241.730 188.478  1.00179.94           C  
ATOM      8  N   ALA C  27     157.079 240.418 192.668  1.00181.33           N  
ATOM      9  CA  ALA C  27     156.244 239.516 193.477  1.00181.33           C  
ATOM     10  C   ALA C  27     156.912 238.155 193.701  1.00181.33           C  
ATOM     11  O   ALA C  27     156.434 237.111 193.255  1.00181.33           O  
ATOM     12  CB  ALA C  27     154.842 239.356 192.870  1.00181.33           C  
ATOM     13  N   TYR C  28     158.038 238.189 194.405  1.00180.38           N  
ATOM     14  CA  TYR C  28     158.791 236.981 194.704  1.00180.38           C  
ATOM     15  C   TYR C  28     158.311 236.353 196.010  1.00180.38           C  
ATOM     16  O   TYR C  28     157.636 236.986 196.826  1.00180.38           O  
ATOM     17  CB  TYR C  28     160.288 237.283 194.780  1.00180.38           C  
ATOM     18  CG  TYR C  28     160.866 237.766 193.471  1.00180.38           C  
ATOM     19  CD1 TYR C  28     161.258 236.862 192.487  1.00180.38           C  
ATOM     20  CD2 TYR C  28     161.009 239.130 193.214  1.00180.38           C  
ATOM     21  CE1 TYR C  28     161.785 237.302 191.279  1.00180.38           C  
ATOM     22  CE2 TYR C  28     161.533 239.582 192.011  1.00180.38           C  
ATOM     23  CZ  TYR C  28     161.919 238.663 191.050  1.00180.38           C  
ATOM     24  OH  TYR C  28     162.440 239.109 189.858  1.00180.38           O  
ATOM     25  N   THR C  29     158.667 235.083 196.192  1.00179.88           N  
ATOM     26  CA  THR C  29     158.225 234.301 197.338  1.00179.88           C  
ATOM     27  C   THR C  29     159.445 233.567 197.886  1.00179.88           C  
ATOM     28  O   THR C  29     160.371 233.230 197.146  1.00179.88           O  
ATOM     29  CB  THR C  29     157.092 233.336 196.927  1.00179.88           C  
ATOM     30  OG1 THR C  29     156.146 234.035 196.108  1.00179.88           O  
ATOM     31  CG2 THR C  29     156.329 232.792 198.137  1.00179.88           C  
ATOM     32  N   ASN C  30     159.461 233.354 199.200  1.00179.70           N  
ATOM     33  CA  ASN C  30     160.516 232.610 199.868  1.00179.70           C  
ATOM     34  C   ASN C  30     160.249 231.114 199.759  1.00179.70           C  
ATOM     35  O   ASN C  30     159.210 230.683 199.253  1.00179.70           O  
ATOM     36  CB  ASN C  30     160.631 233.013 201.345  1.00179.70           C  
ATOM     37  CG  ASN C  30     159.481 232.489 202.186  1.00179.70           C  
ATOM     38  OD1 ASN C  30     158.316 232.590 201.800  1.00179.70           O  
ATOM     39  ND2 ASN C  30     159.806 231.920 203.341  1.00179.70           N  
ATOM     40  N   SER C  31     161.204 230.323 200.244  1.00174.28           N  
ATOM     41  CA  SER C  31     161.107 228.866 200.234  1.00174.28           C  
ATOM     42  C   SER C  31     161.367 228.344 201.642  1.00174.28           C  
ATOM     43  O   SER C  31     162.521 228.217 202.060  1.00174.28           O  
ATOM     44  CB  SER C  31     162.088 228.259 199.235  1.00174.28           C  
ATOM     45  OG  SER C  31     163.385 228.799 199.396  1.00174.28           O  
ATOM     46  N   PHE C  32     160.290 228.023 202.359  1.00175.85           N  
ATOM     47  CA  PHE C  32     160.368 227.576 203.749  1.00175.85           C  
ATOM     48  C   PHE C  32     160.584 226.065 203.769  1.00175.85           C  
ATOM     49  O   PHE C  32     159.635 225.275 203.774  1.00175.85           O  
ATOM     50  CB  PHE C  32     159.107 227.982 204.504  1.00175.85           C  
ATOM     51  CG  PHE C  32     159.108 227.601 205.960  1.00175.85           C  
ATOM     52  CD1 PHE C  32     159.863 228.321 206.878  1.00175.85           C  
ATOM     53  CD2 PHE C  32     158.324 226.546 206.416  1.00175.85           C  
ATOM     54  CE1 PHE C  32     159.857 227.980 208.225  1.00175.85           C  
ATOM     55  CE2 PHE C  32     158.311 226.197 207.759  1.00175.85           C  
ATOM     56  CZ  PHE C  32     159.079 226.917 208.664  1.00175.85           C  
ATOM     57  N   THR C  33     161.872 225.685 203.777  1.00171.21           N  
ATOM     58  CA  THR C  33     162.396 224.311 203.909  1.00171.21           C  
ATOM     59  C   THR C  33     161.837 223.369 202.839  1.00171.21           C  
ATOM     60  O   THR C  33     161.545 222.198 203.085  1.00171.21           O  
ATOM     61  CB  THR C  33     162.154 223.744 205.316  1.00171.21           C  
ATOM     62  OG1 THR C  33     160.764 223.437 205.489  1.00171.21           O  
ATOM     63  CG2 THR C  33     162.603 224.733 206.394  1.00171.21           C  
ATOM     64  N   ARG C  34     161.704 223.907 201.632  1.00169.40           N  
ATOM     65  CA  ARG C  34     160.893 223.300 200.589  1.00169.40           C  
ATOM     66  C   ARG C  34     161.786 222.884 199.428  1.00169.40           C  
ATOM     67  O   ARG C  34     162.767 223.566 199.120  1.00169.40           O  
ATOM     68  CB  ARG C  34     159.802 224.300 200.136  1.00169.40           C  
ATOM     69  CG  ARG C  34     158.824 223.808 199.089  1.00169.40           C  
ATOM     70  CD  ARG C  34     157.717 222.955 199.694  1.00169.40           C  
ATOM     71  NE  ARG C  34     156.822 223.731 200.544  1.00169.40           N  
ATOM     72  CZ  ARG C  34     155.873 223.208 201.307  1.00169.40           C  
ATOM     73  NH1 ARG C  34     155.679 221.902 201.371  1.00169.40           N  
ATOM     74  NH2 ARG C  34     155.093 224.017 202.016  1.00169.40           N  
ATOM     75  N   GLY C  35     161.463 221.751 198.804  1.00159.26           N  
ATOM     76  CA  GLY C  35     162.125 221.380 197.568  1.00159.26           C  
ATOM     77  C   GLY C  35     163.235 220.357 197.665  1.00159.26           C  
ATOM     78  O   GLY C  35     164.353 220.601 197.201  1.00159.26           O  
ATOM     79  N   VAL C  36     162.949 219.212 198.279  1.00159.38           N  
ATOM     80  CA  VAL C  36     163.874 218.087 198.319  1.00159.38           C  
ATOM     81  C   VAL C  36     163.188 216.847 197.741  1.00159.38           C  
ATOM     82  O   VAL C  36     161.985 216.629 197.939  1.00159.38           O  
ATOM     83  CB  VAL C  36     164.433 217.877 199.751  1.00159.38           C  
ATOM     84  CG1 VAL C  36     163.364 217.478 200.769  1.00159.38           C  
ATOM     85  CG2 VAL C  36     165.594 216.890 199.762  1.00159.38           C  
ATOM     86  N   TYR C  37     163.936 216.098 196.925  1.00155.49           N  
ATOM     87  CA  TYR C  37     163.503 214.835 196.349  1.00155.49           C  
ATOM     88  C   TYR C  37     164.390 213.704 196.843  1.00155.49           C  
ATOM     89  O   TYR C  37     165.352 213.923 197.584  1.00155.49           O  
ATOM     90  CB  TYR C  37     163.500 214.851 194.790  1.00155.49           C  
ATOM     91  CG  TYR C  37     164.786 215.304 194.100  1.00155.49           C  
ATOM     92  CD1 TYR C  37     165.859 214.423 193.894  1.00155.49           C  
ATOM     93  CD2 TYR C  37     164.894 216.598 193.590  1.00155.49           C  
ATOM     94  CE1 TYR C  37     167.015 214.833 193.259  1.00155.49           C  
ATOM     95  CE2 TYR C  37     166.051 217.019 192.944  1.00155.49           C  
ATOM     96  CZ  TYR C  37     167.104 216.127 192.784  1.00155.49           C  
ATOM     97  OH  TYR C  37     168.255 216.528 192.146  1.00155.49           O  
ATOM     98  N   TYR C  38     164.071 212.504 196.394  1.00146.69           N  
ATOM     99  CA  TYR C  38     164.809 211.321 196.801  1.00146.69           C  
ATOM    100  C   TYR C  38     166.042 211.201 195.910  1.00146.69           C  
ATOM    101  O   TYR C  38     165.908 211.236 194.680  1.00146.69           O  
ATOM    102  CB  TYR C  38     163.892 210.106 196.690  1.00146.69           C  
ATOM    103  CG  TYR C  38     164.251 208.943 197.584  1.00146.69           C  
ATOM    104  CD1 TYR C  38     165.366 208.150 197.351  1.00146.69           C  
ATOM    105  CD2 TYR C  38     163.428 208.628 198.662  1.00146.69           C  
ATOM    106  CE1 TYR C  38     165.668 207.087 198.191  1.00146.69           C  
ATOM    107  CE2 TYR C  38     163.719 207.578 199.505  1.00146.69           C  
ATOM    108  CZ  TYR C  38     164.836 206.808 199.262  1.00146.69           C  
ATOM    109  OH  TYR C  38     165.124 205.755 200.097  1.00146.69           O  
ATOM    110  N   PRO C  39     167.250 211.073 196.469  1.00147.07           N  
ATOM    111  CA  PRO C  39     168.458 211.191 195.636  1.00147.07           C  
ATOM    112  C   PRO C  39     168.876 209.936 194.894  1.00147.07           C  
ATOM    113  O   PRO C  39     169.608 210.052 193.903  1.00147.07           O  
ATOM    114  CB  PRO C  39     169.533 211.591 196.649  1.00147.07           C  
ATOM    115  CG  PRO C  39     169.087 210.947 197.914  1.00147.07           C  
ATOM    116  CD  PRO C  39     167.577 210.937 197.899  1.00147.07           C  
ATOM    117  N   ASP C  40     168.451 208.756 195.315  1.00145.36           N  
ATOM    118  CA  ASP C  40     169.005 207.538 194.743  1.00145.36           C  
ATOM    119  C   ASP C  40     167.904 206.488 194.678  1.00145.36           C  
ATOM    120  O   ASP C  40     166.712 206.811 194.713  1.00145.36           O  
ATOM    121  CB  ASP C  40     170.235 207.079 195.539  1.00145.36           C  
ATOM    122  CG  ASP C  40     169.989 207.056 197.039  1.00145.36           C  
ATOM    123  OD1 ASP C  40     168.902 207.488 197.478  1.00145.36           O  
ATOM    124  OD2 ASP C  40     170.886 206.604 197.784  1.00145.36           O  
ATOM    125  N   LYS C  41     168.309 205.227 194.542  1.00135.56           N  
ATOM    126  CA  LYS C  41     167.398 204.102 194.395  1.00135.56           C  
ATOM    127  C   LYS C  41     167.777 202.913 195.272  1.00135.56           C  
ATOM    128  O   LYS C  41     167.359 201.786 194.993  1.00135.56           O  
ATOM    129  CB  LYS C  41     167.325 203.695 192.923  1.00135.56           C  
ATOM    130  CG  LYS C  41     168.654 203.273 192.325  1.00135.56           C  
ATOM    131  CD  LYS C  41     168.479 202.924 190.869  1.00135.56           C  
ATOM    132  CE  LYS C  41     167.676 201.655 190.755  1.00135.56           C  
ATOM    133  NZ  LYS C  41     168.438 200.525 191.344  1.00135.56           N  
ATOM    134  N   VAL C  42     168.542 203.142 196.329  1.00132.21           N  
ATOM    135  CA  VAL C  42     168.927 202.079 197.247  1.00132.21           C  
ATOM    136  C   VAL C  42     168.179 202.245 198.563  1.00132.21           C  
ATOM    137  O   VAL C  42     168.162 203.325 199.163  1.00132.21           O  
ATOM    138  CB  VAL C  42     170.454 202.085 197.459  1.00132.21           C  
ATOM    139  CG1 VAL C  42     170.879 200.887 198.265  1.00132.21           C  
ATOM    140  CG2 VAL C  42     171.166 202.092 196.119  1.00132.21           C  
ATOM    141  N   PHE C  43     167.548 201.166 199.018  1.00129.17           N  
ATOM    142  CA  PHE C  43     166.770 201.159 200.250  1.00129.17           C  
ATOM    143  C   PHE C  43     167.683 200.936 201.444  1.00129.17           C  
ATOM    144  O   PHE C  43     168.257 199.855 201.598  1.00129.17           O  
ATOM    145  CB  PHE C  43     165.701 200.068 200.212  1.00129.17           C  
ATOM    146  CG  PHE C  43     165.018 199.836 201.532  1.00129.17           C  
ATOM    147  CD1 PHE C  43     164.177 200.799 202.073  1.00129.17           C  
ATOM    148  CD2 PHE C  43     165.209 198.646 202.229  1.00129.17           C  
ATOM    149  CE1 PHE C  43     163.540 200.581 203.288  1.00129.17           C  
ATOM    150  CE2 PHE C  43     164.578 198.421 203.442  1.00129.17           C  
ATOM    151  CZ  PHE C  43     163.744 199.391 203.971  1.00129.17           C  
ATOM    152  N   ARG C  44     167.803 201.948 202.297  1.00131.74           N  
ATOM    153  CA  ARG C  44     168.541 201.827 203.543  1.00131.74           C  
ATOM    154  C   ARG C  44     167.596 202.177 204.683  1.00131.74           C  
ATOM    155  O   ARG C  44     166.717 203.029 204.536  1.00131.74           O  
ATOM    156  CB  ARG C  44     169.759 202.752 203.575  1.00131.74           C  
ATOM    157  CG  ARG C  44     170.498 202.911 202.256  1.00131.74           C  
ATOM    158  CD  ARG C  44     171.550 203.998 202.364  1.00131.74           C  
ATOM    159  NE  ARG C  44     172.644 203.812 201.422  1.00131.74           N  
ATOM    160  CZ  ARG C  44     172.715 204.412 200.243  1.00131.74           C  
ATOM    161  NH1 ARG C  44     171.771 205.243 199.834  1.00131.74           N  
ATOM    162  NH2 ARG C  44     173.760 204.176 199.456  1.00131.74           N  
ATOM    163  N   SER C  45     167.772 201.511 205.820  1.00131.48           N  
ATOM    164  CA  SER C  45     166.863 201.657 206.950  1.00131.48           C  
ATOM    165  C   SER C  45     167.618 202.199 208.154  1.00131.48           C  
ATOM    166  O   SER C  45     168.646 201.633 208.543  1.00131.48           O  
ATOM    167  CB  SER C  45     166.200 200.322 207.292  1.00131.48           C  
ATOM    168  OG  SER C  45     165.221 200.485 208.301  1.00131.48           O  
ATOM    169  N   SER C  46     167.088 203.284 208.735  1.00135.33           N  
ATOM    170  CA  SER C  46     167.519 203.909 209.996  1.00135.33           C  
ATOM    171  C   SER C  46     168.985 204.346 209.955  1.00135.33           C  
ATOM    172  O   SER C  46     169.836 203.856 210.698  1.00135.33           O  
ATOM    173  CB  SER C  46     167.251 202.996 211.198  1.00135.33           C  
ATOM    174  OG  SER C  46     168.136 201.890 211.232  1.00135.33           O  
ATOM    175  N   VAL C  47     169.266 205.292 209.063  1.00139.44           N  
ATOM    176  CA  VAL C  47     170.629 205.748 208.835  1.00139.44           C  
ATOM    177  C   VAL C  47     170.596 207.247 208.552  1.00139.44           C  
ATOM    178  O   VAL C  47     169.635 207.774 207.982  1.00139.44           O  
ATOM    179  CB  VAL C  47     171.291 204.903 207.705  1.00139.44           C  
ATOM    180  CG1 VAL C  47     170.577 205.068 206.385  1.00139.44           C  
ATOM    181  CG2 VAL C  47     172.783 205.195 207.547  1.00139.44           C  
ATOM    182  N   LEU C  48     171.601 207.951 209.061  1.00151.86           N  
ATOM    183  CA  LEU C  48     171.899 209.310 208.642  1.00151.86           C  
ATOM    184  C   LEU C  48     173.023 209.252 207.619  1.00151.86           C  
ATOM    185  O   LEU C  48     174.072 208.655 207.878  1.00151.86           O  
ATOM    186  CB  LEU C  48     172.293 210.179 209.837  1.00151.86           C  
ATOM    187  CG  LEU C  48     171.981 211.673 209.728  1.00151.86           C  
ATOM    188  CD1 LEU C  48     170.534 211.914 209.360  1.00151.86           C  
ATOM    189  CD2 LEU C  48     172.284 212.352 211.034  1.00151.86           C  
ATOM    190  N   HIS C  49     172.799 209.860 206.457  1.00155.66           N  
ATOM    191  CA  HIS C  49     173.707 209.732 205.328  1.00155.66           C  
ATOM    192  C   HIS C  49     173.986 211.100 204.723  1.00155.66           C  
ATOM    193  O   HIS C  49     173.143 212.001 204.782  1.00155.66           O  
ATOM    194  CB  HIS C  49     173.120 208.802 204.269  1.00155.66           C  
ATOM    195  CG  HIS C  49     174.127 208.275 203.299  1.00155.66           C  
ATOM    196  ND1 HIS C  49     174.051 208.512 201.944  1.00155.66           N  
ATOM    197  CD2 HIS C  49     175.220 207.499 203.485  1.00155.66           C  
ATOM    198  CE1 HIS C  49     175.063 207.918 201.338  1.00155.66           C  
ATOM    199  NE2 HIS C  49     175.786 207.295 202.251  1.00155.66           N  
ATOM    200  N   SER C  50     175.174 211.248 204.143  1.00162.43           N  
ATOM    201  CA  SER C  50     175.609 212.498 203.535  1.00162.43           C  
ATOM    202  C   SER C  50     175.694 212.317 202.025  1.00162.43           C  
ATOM    203  O   SER C  50     176.295 211.351 201.545  1.00162.43           O  
ATOM    204  CB  SER C  50     176.962 212.926 204.098  1.00162.43           C  
ATOM    205  OG  SER C  50     177.852 211.826 204.142  1.00162.43           O  
ATOM    206  N   THR C  51     175.096 213.246 201.282  1.00168.33           N  
ATOM    207  CA  THR C  51     175.023 213.174 199.830  1.00168.33           C  
ATOM    208  C   THR C  51     175.138 214.596 199.282  1.00168.33           C  
ATOM    209  O   THR C  51     174.630 215.550 199.878  1.00168.33           O  
ATOM    210  CB  THR C  51     173.697 212.485 199.391  1.00168.33           C  
ATOM    211  OG1 THR C  51     173.602 211.190 199.996  1.00168.33           O  
ATOM    212  CG2 THR C  51     173.606 212.274 197.880  1.00168.33           C  
ATOM    213  N   GLN C  52     175.833 214.741 198.148  1.00173.16           N  
ATOM    214  CA  GLN C  52     175.961 216.021 197.455  1.00173.16           C  
ATOM    215  C   GLN C  52     175.167 215.928 196.159  1.00173.16           C  
ATOM    216  O   GLN C  52     175.540 215.175 195.253  1.00173.16           O  
ATOM    217  CB  GLN C  52     177.427 216.351 197.166  1.00173.16           C  
ATOM    218  CG  GLN C  52     178.079 215.467 196.104  1.00173.16           C  
ATOM    219  CD  GLN C  52     178.418 214.066 196.582  1.00173.16           C  
ATOM    220  OE1 GLN C  52     178.175 213.707 197.733  1.00173.16           O  
ATOM    221  NE2 GLN C  52     178.995 213.268 195.692  1.00173.16           N  
ATOM    222  N   ASP C  53     174.084 216.693 196.063  1.00168.29           N  
ATOM    223  CA  ASP C  53     173.247 216.655 194.870  1.00168.29           C  
ATOM    224  C   ASP C  53     172.620 218.036 194.668  1.00168.29           C  
ATOM    225  O   ASP C  53     172.952 218.993 195.377  1.00168.29           O  
ATOM    226  CB  ASP C  53     172.208 215.525 194.983  1.00168.29           C  
ATOM    227  CG  ASP C  53     171.848 214.918 193.634  1.00168.29           C  
ATOM    228  OD1 ASP C  53     172.255 215.487 192.600  1.00168.29           O  
ATOM    229  OD2 ASP C  53     171.146 213.884 193.608  1.00168.29           O  
ATOM    230  N   LEU C  54     171.703 218.123 193.712  1.00163.42           N  
ATOM    231  CA  LEU C  54     171.190 219.374 193.165  1.00163.42           C  
ATOM    232  C   LEU C  54     169.835 219.692 193.795  1.00163.42           C  
ATOM    233  O   LEU C  54     168.846 219.009 193.514  1.00163.42           O  
ATOM    234  CB  LEU C  54     171.066 219.210 191.654  1.00163.42           C  
ATOM    235  CG  LEU C  54     170.551 220.275 190.698  1.00163.42           C  
ATOM    236  CD1 LEU C  54     171.537 221.408 190.520  1.00163.42           C  
ATOM    237  CD2 LEU C  54     170.191 219.624 189.377  1.00163.42           C  
ATOM    238  N   PHE C  55     169.776 220.720 194.648  1.00162.20           N  
ATOM    239  CA  PHE C  55     168.529 221.086 195.321  1.00162.20           C  
ATOM    240  C   PHE C  55     168.408 222.605 195.464  1.00162.20           C  
ATOM    241  O   PHE C  55     169.281 223.371 195.050  1.00162.20           O  
ATOM    242  CB  PHE C  55     168.406 220.413 196.695  1.00162.20           C  
ATOM    243  CG  PHE C  55     168.309 218.911 196.647  1.00162.20           C  
ATOM    244  CD1 PHE C  55     167.099 218.289 196.403  1.00162.20           C  
ATOM    245  CD2 PHE C  55     169.437 218.123 196.830  1.00162.20           C  
ATOM    246  CE1 PHE C  55     167.024 216.905 196.364  1.00162.20           C  
ATOM    247  CE2 PHE C  55     169.364 216.746 196.803  1.00162.20           C  
ATOM    248  CZ  PHE C  55     168.157 216.137 196.558  1.00162.20           C  
ATOM    249  N   LEU C  56     167.291 223.038 196.052  1.00165.00           N  
ATOM    250  CA  LEU C  56     166.903 224.442 196.076  1.00165.00           C  
ATOM    251  C   LEU C  56     167.627 225.138 197.220  1.00165.00           C  
ATOM    252  O   LEU C  56     167.813 224.520 198.278  1.00165.00           O  
ATOM    253  CB  LEU C  56     165.389 224.559 196.256  1.00165.00           C  
ATOM    254  CG  LEU C  56     164.673 225.917 196.250  1.00165.00           C  
ATOM    255  CD1 LEU C  56     164.809 226.637 194.911  1.00165.00           C  
ATOM    256  CD2 LEU C  56     163.211 225.771 196.629  1.00165.00           C  
ATOM    257  N   PRO C  57     168.079 226.388 197.060  1.00167.15           N  
ATOM    258  CA  PRO C  57     168.515 227.167 198.228  1.00167.15           C  
ATOM    259  C   PRO C  57     167.351 227.501 199.149  1.00167.15           C  
ATOM    260  O   PRO C  57     166.235 227.779 198.708  1.00167.15           O  
ATOM    261  CB  PRO C  57     169.124 228.434 197.612  1.00167.15           C  
ATOM    262  CG  PRO C  57     169.417 228.077 196.200  1.00167.15           C  
ATOM    263  CD  PRO C  57     168.380 227.085 195.798  1.00167.15           C  
ATOM    264  N   PHE C  58     167.627 227.465 200.449  1.00167.56           N  
ATOM    265  CA  PHE C  58     166.582 227.703 201.430  1.00167.56           C  
ATOM    266  C   PHE C  58     166.355 229.199 201.593  1.00167.56           C  
ATOM    267  O   PHE C  58     167.310 229.983 201.596  1.00167.56           O  
ATOM    268  CB  PHE C  58     166.957 227.052 202.757  1.00167.56           C  
ATOM    269  CG  PHE C  58     166.974 225.553 202.695  1.00167.56           C  
ATOM    270  CD1 PHE C  58     165.786 224.839 202.625  1.00167.56           C  
ATOM    271  CD2 PHE C  58     168.177 224.859 202.674  1.00167.56           C  
ATOM    272  CE1 PHE C  58     165.794 223.449 202.556  1.00167.56           C  
ATOM    273  CE2 PHE C  58     168.196 223.470 202.605  1.00167.56           C  
ATOM    274  CZ  PHE C  58     167.003 222.767 202.545  1.00167.56           C  
ATOM    275  N   PHE C  59     165.069 229.574 201.711  1.00179.99           N  
ATOM    276  CA  PHE C  59     164.560 230.958 201.681  1.00179.99           C  
ATOM    277  C   PHE C  59     164.998 231.709 200.422  1.00179.99           C  
ATOM    278  O   PHE C  59     165.311 232.900 200.476  1.00179.99           O  
ATOM    279  CB  PHE C  59     164.945 231.751 202.940  1.00179.99           C  
ATOM    280  CG  PHE C  59     164.316 231.234 204.202  1.00179.99           C  
ATOM    281  CD1 PHE C  59     163.067 230.623 204.176  1.00179.99           C  
ATOM    282  CD2 PHE C  59     164.983 231.350 205.417  1.00179.99           C  
ATOM    283  CE1 PHE C  59     162.489 230.143 205.340  1.00179.99           C  
ATOM    284  CE2 PHE C  59     164.413 230.872 206.589  1.00179.99           C  
ATOM    285  CZ  PHE C  59     163.164 230.267 206.549  1.00179.99           C  
ATOM    286  N   SER C  60     165.017 231.024 199.281  1.00175.44           N  
ATOM    287  CA  SER C  60     165.404 231.661 198.034  1.00175.44           C  
ATOM    288  C   SER C  60     164.223 232.415 197.434  1.00175.44           C  
ATOM    289  O   SER C  60     163.056 232.066 197.631  1.00175.44           O  
ATOM    290  CB  SER C  60     165.936 230.631 197.039  1.00175.44           C  
ATOM    291  N   ASN C  61     164.542 233.464 196.685  1.00183.67           N  
ATOM    292  CA  ASN C  61     163.544 234.338 196.085  1.00183.67           C  
ATOM    293  C   ASN C  61     163.038 233.707 194.793  1.00183.67           C  
ATOM    294  O   ASN C  61     163.554 234.007 193.711  1.00183.67           O  
ATOM    295  CB  ASN C  61     164.141 235.717 195.804  1.00183.67           C  
ATOM    296  CG  ASN C  61     163.889 236.703 196.926  1.00183.67           C  
ATOM    297  OD1 ASN C  61     162.833 236.689 197.559  1.00183.67           O  
ATOM    298  ND2 ASN C  61     164.867 237.565 197.183  1.00183.67           N  
ATOM    299  N   VAL C  62     162.023 232.853 194.902  1.00176.27           N  
ATOM    300  CA  VAL C  62     161.391 232.229 193.745  1.00176.27           C  
ATOM    301  C   VAL C  62     160.110 232.997 193.449  1.00176.27           C  
ATOM    302  O   VAL C  62     159.587 233.702 194.318  1.00176.27           O  
ATOM    303  CB  VAL C  62     161.117 230.729 193.972  1.00176.27           C  
ATOM    304  CG1 VAL C  62     162.428 229.956 194.015  1.00176.27           C  
ATOM    305  CG2 VAL C  62     160.318 230.504 195.237  1.00176.27           C  
ATOM    306  N   THR C  63     159.612 232.873 192.222  1.00171.29           N  
ATOM    307  CA  THR C  63     158.671 233.853 191.700  1.00171.29           C  
ATOM    308  C   THR C  63     157.221 233.403 191.833  1.00171.29           C  
ATOM    309  O   THR C  63     156.927 232.237 192.107  1.00171.29           O  
ATOM    310  CB  THR C  63     158.970 234.156 190.232  1.00171.29           C  
ATOM    311  OG1 THR C  63     158.065 235.163 189.768  1.00171.29           O  
ATOM    312  CG2 THR C  63     158.803 232.900 189.383  1.00171.29           C  
ATOM    313  N   TRP C  64     156.314 234.361 191.639  1.00174.32           N  
ATOM    314  CA  TRP C  64     154.875 234.139 191.680  1.00174.32           C  
ATOM    315  C   TRP C  64     154.227 234.984 190.592  1.00174.32           C  
ATOM    316  O   TRP C  64     154.559 236.164 190.443  1.00174.32           O  
ATOM    317  CB  TRP C  64     154.300 234.519 193.050  1.00174.32           C  
ATOM    318  CG  TRP C  64     152.798 234.582 193.100  1.00174.32           C  
ATOM    319  CD1 TRP C  64     151.921 233.631 192.662  1.00174.32           C  
ATOM    320  CD2 TRP C  64     152.000 235.664 193.596  1.00174.32           C  
ATOM    321  NE1 TRP C  64     150.628 234.048 192.865  1.00174.32           N  
ATOM    322  CE2 TRP C  64     150.649 235.293 193.436  1.00174.32           C  
ATOM    323  CE3 TRP C  64     152.296 236.908 194.164  1.00174.32           C  
ATOM    324  CZ2 TRP C  64     149.595 236.121 193.824  1.00174.32           C  
ATOM    325  CZ3 TRP C  64     151.248 237.730 194.549  1.00174.32           C  
ATOM    326  CH2 TRP C  64     149.915 237.332 194.377  1.00174.32           C  
ATOM    327  N   PHE C  65     153.304 234.389 189.838  1.00170.78           N  
ATOM    328  CA  PHE C  65     152.549 235.111 188.824  1.00170.78           C  
ATOM    329  C   PHE C  65     151.069 234.775 188.935  1.00170.78           C  
ATOM    330  O   PHE C  65     150.658 233.927 189.732  1.00170.78           O  
ATOM    331  CB  PHE C  65     153.031 234.793 187.406  1.00170.78           C  
ATOM    332  CG  PHE C  65     154.415 235.282 187.108  1.00170.78           C  
ATOM    333  CD1 PHE C  65     154.635 236.614 186.771  1.00170.78           C  
ATOM    334  CD2 PHE C  65     155.492 234.404 187.130  1.00170.78           C  
ATOM    335  CE1 PHE C  65     155.915 237.072 186.484  1.00170.78           C  
ATOM    336  CE2 PHE C  65     156.774 234.850 186.838  1.00170.78           C  
ATOM    337  CZ  PHE C  65     156.985 236.188 186.519  1.00170.78           C  
ATOM    338  N   HIS C  66     150.270 235.456 188.118  1.00172.06           N  
ATOM    339  CA  HIS C  66     148.830 235.222 188.061  1.00172.06           C  
ATOM    340  C   HIS C  66     148.443 234.461 186.796  1.00172.06           C  
ATOM    341  O   HIS C  66     147.569 234.893 186.043  1.00172.06           O  
ATOM    342  CB  HIS C  66     148.061 236.545 188.127  1.00172.06           C  
ATOM    343  CG  HIS C  66     148.423 237.398 189.302  1.00172.06           C  
ATOM    344  ND1 HIS C  66     149.522 238.228 189.311  1.00172.06           N  
ATOM    345  CD2 HIS C  66     147.831 237.544 190.511  1.00172.06           C  
ATOM    346  CE1 HIS C  66     149.591 238.851 190.474  1.00172.06           C  
ATOM    347  NE2 HIS C  66     148.576 238.454 191.220  1.00172.06           N  
ATOM    348  N   PHE C  79     146.554 236.030 180.744  1.00161.67           N  
ATOM    349  CA  PHE C  79     146.941 237.136 181.611  1.00161.67           C  
ATOM    350  C   PHE C  79     148.457 237.224 181.741  1.00161.67           C  
ATOM    351  O   PHE C  79     149.068 238.212 181.333  1.00161.67           O  
ATOM    352  CB  PHE C  79     146.301 236.984 182.992  1.00161.67           C  
ATOM    353  CG  PHE C  79     146.358 238.231 183.827  1.00161.67           C  
ATOM    354  CD1 PHE C  79     145.509 239.299 183.560  1.00161.67           C  
ATOM    355  CD2 PHE C  79     147.257 238.334 184.881  1.00161.67           C  
ATOM    356  CE1 PHE C  79     145.557 240.455 184.329  1.00161.67           C  
ATOM    357  CE2 PHE C  79     147.315 239.485 185.656  1.00161.67           C  
ATOM    358  CZ  PHE C  79     146.462 240.546 185.379  1.00161.67           C  
ATOM    359  N   ASP C  80     149.059 236.182 182.312  1.00160.42           N  
ATOM    360  CA  ASP C  80     150.503 236.128 182.515  1.00160.42           C  
ATOM    361  C   ASP C  80     151.025 234.800 181.988  1.00160.42           C  
ATOM    362  O   ASP C  80     150.622 233.739 182.473  1.00160.42           O  
ATOM    363  CB  ASP C  80     150.862 236.293 183.995  1.00160.42           C  
ATOM    364  CG  ASP C  80     150.677 237.715 184.487  1.00160.42           C  
ATOM    365  OD1 ASP C  80     150.835 238.653 183.678  1.00160.42           O  
ATOM    366  OD2 ASP C  80     150.379 237.896 185.686  1.00160.42           O  
ATOM    367  N   ASN C  81     151.923 234.861 181.004  1.00154.32           N  
ATOM    368  CA  ASN C  81     152.568 233.665 180.470  1.00154.32           C  
ATOM    369  C   ASN C  81     154.013 233.969 180.079  1.00154.32           C  
ATOM    370  O   ASN C  81     154.290 234.237 178.903  1.00154.32           O  
ATOM    371  CB  ASN C  81     151.790 233.129 179.266  1.00154.32           C  
ATOM    372  N   PRO C  82     154.958 233.937 181.018  1.00147.74           N  
ATOM    373  CA  PRO C  82     156.327 234.365 180.723  1.00147.74           C  
ATOM    374  C   PRO C  82     157.183 233.219 180.192  1.00147.74           C  
ATOM    375  O   PRO C  82     156.787 232.056 180.175  1.00147.74           O  
ATOM    376  CB  PRO C  82     156.845 234.835 182.091  1.00147.74           C  
ATOM    377  CG  PRO C  82     155.632 234.867 182.997  1.00147.74           C  
ATOM    378  CD  PRO C  82     154.775 233.774 182.467  1.00147.74           C  
ATOM    379  N   VAL C  83     158.387 233.583 179.757  1.00140.42           N  
ATOM    380  CA  VAL C  83     159.441 232.641 179.401  1.00140.42           C  
ATOM    381  C   VAL C  83     160.623 232.885 180.339  1.00140.42           C  
ATOM    382  O   VAL C  83     160.966 234.035 180.641  1.00140.42           O  
ATOM    383  CB  VAL C  83     159.805 232.744 177.900  1.00140.42           C  
ATOM    384  CG1 VAL C  83     160.227 234.161 177.470  1.00140.42           C  
ATOM    385  CG2 VAL C  83     160.874 231.725 177.508  1.00140.42           C  
ATOM    386  N   LEU C  84     161.169 231.808 180.889  1.00140.69           N  
ATOM    387  CA  LEU C  84     162.190 231.881 181.920  1.00140.69           C  
ATOM    388  C   LEU C  84     163.236 230.785 181.718  1.00140.69           C  
ATOM    389  O   LEU C  84     162.911 229.701 181.220  1.00140.69           O  
ATOM    390  CB  LEU C  84     161.513 231.803 183.303  1.00140.69           C  
ATOM    391  CG  LEU C  84     160.683 230.642 183.860  1.00140.69           C  
ATOM    392  CD1 LEU C  84     161.496 229.533 184.518  1.00140.69           C  
ATOM    393  CD2 LEU C  84     159.664 231.221 184.830  1.00140.69           C  
ATOM    394  N   PRO C  85     164.503 231.036 182.070  1.00142.37           N  
ATOM    395  CA  PRO C  85     165.564 230.077 181.747  1.00142.37           C  
ATOM    396  C   PRO C  85     165.553 228.851 182.652  1.00142.37           C  
ATOM    397  O   PRO C  85     164.806 228.756 183.626  1.00142.37           O  
ATOM    398  CB  PRO C  85     166.851 230.886 181.936  1.00142.37           C  
ATOM    399  CG  PRO C  85     166.500 231.915 182.920  1.00142.37           C  
ATOM    400  CD  PRO C  85     165.069 232.274 182.647  1.00142.37           C  
ATOM    401  N   PHE C  86     166.423 227.903 182.301  1.00141.21           N  
ATOM    402  CA  PHE C  86     166.425 226.564 182.885  1.00141.21           C  
ATOM    403  C   PHE C  86     167.227 226.512 184.183  1.00141.21           C  
ATOM    404  O   PHE C  86     166.722 226.022 185.200  1.00141.21           O  
ATOM    405  CB  PHE C  86     166.968 225.564 181.857  1.00141.21           C  
ATOM    406  CG  PHE C  86     166.974 224.141 182.327  1.00141.21           C  
ATOM    407  CD1 PHE C  86     165.779 223.474 182.565  1.00141.21           C  
ATOM    408  CD2 PHE C  86     168.171 223.453 182.481  1.00141.21           C  
ATOM    409  CE1 PHE C  86     165.777 222.151 182.986  1.00141.21           C  
ATOM    410  CE2 PHE C  86     168.178 222.128 182.895  1.00141.21           C  
ATOM    411  CZ  PHE C  86     166.979 221.479 183.150  1.00141.21           C  
ATOM    412  N   ASN C  87     168.474 227.004 184.135  1.00139.34           N  
ATOM    413  CA  ASN C  87     169.412 227.139 185.262  1.00139.34           C  
ATOM    414  C   ASN C  87     169.711 225.788 185.921  1.00139.34           C  
ATOM    415  O   ASN C  87     169.671 225.634 187.145  1.00139.34           O  
ATOM    416  CB  ASN C  87     168.911 228.171 186.284  1.00139.34           C  
ATOM    417  CG  ASN C  87     170.028 228.769 187.112  1.00139.34           C  
ATOM    418  OD1 ASN C  87     171.199 228.436 186.932  1.00139.34           O  
ATOM    419  ND2 ASN C  87     169.670 229.663 188.025  1.00139.34           N  
ATOM    420  N   ASP C  88     169.956 224.795 185.063  1.00137.52           N  
ATOM    421  CA  ASP C  88     170.533 223.478 185.343  1.00137.52           C  
ATOM    422  C   ASP C  88     169.679 222.575 186.233  1.00137.52           C  
ATOM    423  O   ASP C  88     170.168 221.526 186.652  1.00137.52           O  
ATOM    424  CB  ASP C  88     171.938 223.583 185.955  1.00137.52           C  
ATOM    425  CG  ASP C  88     172.848 224.506 185.164  1.00137.52           C  
ATOM    426  OD1 ASP C  88     172.474 224.890 184.035  1.00137.52           O  
ATOM    427  OD2 ASP C  88     173.935 224.849 185.671  1.00137.52           O  
ATOM    428  N   GLY C  89     168.440 222.928 186.526  1.00137.29           N  
ATOM    429  CA  GLY C  89     167.574 222.117 187.360  1.00137.29           C  
ATOM    430  C   GLY C  89     166.385 222.923 187.837  1.00137.29           C  
ATOM    431  O   GLY C  89     166.495 224.074 188.251  1.00137.29           O  
ATOM    432  N   VAL C  90     165.212 222.294 187.786  1.00134.34           N  
ATOM    433  CA  VAL C  90     163.936 222.962 188.032  1.00134.34           C  
ATOM    434  C   VAL C  90     163.165 222.190 189.091  1.00134.34           C  
ATOM    435  O   VAL C  90     162.937 220.987 188.942  1.00134.34           O  
ATOM    436  CB  VAL C  90     163.085 223.067 186.745  1.00134.34           C  
ATOM    437  CG1 VAL C  90     161.715 223.663 187.029  1.00134.34           C  
ATOM    438  CG2 VAL C  90     163.788 223.885 185.672  1.00134.34           C  
ATOM    439  N   TYR C  91     162.740 222.875 190.146  1.00142.81           N  
ATOM    440  CA  TYR C  91     161.727 222.342 191.042  1.00142.81           C  
ATOM    441  C   TYR C  91     160.475 223.210 190.921  1.00142.81           C  
ATOM    442  O   TYR C  91     160.538 224.426 191.125  1.00142.81           O  
ATOM    443  CB  TYR C  91     162.251 222.287 192.479  1.00142.81           C  
ATOM    444  CG  TYR C  91     161.180 222.219 193.533  1.00142.81           C  
ATOM    445  CD1 TYR C  91     160.459 221.047 193.726  1.00142.81           C  
ATOM    446  CD2 TYR C  91     160.916 223.302 194.362  1.00142.81           C  
ATOM    447  CE1 TYR C  91     159.476 220.960 194.687  1.00142.81           C  
ATOM    448  CE2 TYR C  91     159.930 223.227 195.336  1.00142.81           C  
ATOM    449  CZ  TYR C  91     159.219 222.046 195.489  1.00142.81           C  
ATOM    450  OH  TYR C  91     158.237 221.934 196.439  1.00142.81           O  
ATOM    451  N   PHE C  92     159.348 222.588 190.574  1.00145.89           N  
ATOM    452  CA  PHE C  92     158.124 223.301 190.218  1.00145.89           C  
ATOM    453  C   PHE C  92     157.045 223.035 191.260  1.00145.89           C  
ATOM    454  O   PHE C  92     156.986 221.941 191.827  1.00145.89           O  
ATOM    455  CB  PHE C  92     157.642 222.881 188.823  1.00145.89           C  
ATOM    456  CG  PHE C  92     156.408 223.600 188.367  1.00145.89           C  
ATOM    457  CD1 PHE C  92     156.484 224.917 187.930  1.00145.89           C  
ATOM    458  CD2 PHE C  92     155.172 222.964 188.382  1.00145.89           C  
ATOM    459  CE1 PHE C  92     155.355 225.597 187.524  1.00145.89           C  
ATOM    460  CE2 PHE C  92     154.029 223.634 187.986  1.00145.89           C  
ATOM    461  CZ  PHE C  92     154.121 224.954 187.548  1.00145.89           C  
ATOM    462  N   ALA C  93     156.196 224.033 191.512  1.00155.95           N  
ATOM    463  CA  ALA C  93     155.011 223.884 192.343  1.00155.95           C  
ATOM    464  C   ALA C  93     153.814 224.581 191.702  1.00155.95           C  
ATOM    465  O   ALA C  93     153.961 225.477 190.868  1.00155.95           O  
ATOM    466  CB  ALA C  93     155.243 224.441 193.752  1.00155.95           C  
ATOM    467  N   SER C  94     152.613 224.156 192.094  1.00166.77           N  
ATOM    468  CA  SER C  94     151.397 224.796 191.613  1.00166.77           C  
ATOM    469  C   SER C  94     150.297 224.644 192.652  1.00166.77           C  
ATOM    470  O   SER C  94     150.074 223.554 193.183  1.00166.77           O  
ATOM    471  CB  SER C  94     150.931 224.208 190.275  1.00166.77           C  
ATOM    472  OG  SER C  94     150.491 222.872 190.432  1.00166.77           O  
ATOM    473  N   THR C  95     149.609 225.749 192.934  1.00182.16           N  
ATOM    474  CA  THR C  95     148.475 225.767 193.847  1.00182.16           C  
ATOM    475  C   THR C  95     147.216 226.143 193.079  1.00182.16           C  
ATOM    476  O   THR C  95     147.165 227.194 192.433  1.00182.16           O  
ATOM    477  CB  THR C  95     148.690 226.763 194.998  1.00182.16           C  
ATOM    478  OG1 THR C  95     150.033 226.659 195.488  1.00182.16           O  
ATOM    479  CG2 THR C  95     147.712 226.487 196.137  1.00182.16           C  
ATOM    480  N   GLU C  96     146.197 225.289 193.154  1.00188.59           N  
ATOM    481  CA  GLU C  96     144.971 225.509 192.399  1.00188.59           C  
ATOM    482  C   GLU C  96     143.748 225.113 193.210  1.00188.59           C  
ATOM    483  O   GLU C  96     143.809 224.271 194.109  1.00188.59           O  
ATOM    484  CB  GLU C  96     144.950 224.723 191.083  1.00188.59           C  
ATOM    485  CG  GLU C  96     145.759 225.303 189.947  1.00188.59           C  
ATOM    486  CD  GLU C  96     145.702 224.422 188.721  1.00188.59           C  
ATOM    487  OE1 GLU C  96     145.294 223.252 188.856  1.00188.59           O  
ATOM    488  OE2 GLU C  96     146.012 224.910 187.619  1.00188.59           O  
ATOM    489  N   LYS C  97     142.625 225.746 192.864  1.00200.28           N  
ATOM    490  CA  LYS C  97     141.299 225.228 193.157  1.00200.28           C  
ATOM    491  C   LYS C  97     140.707 224.470 191.979  1.00200.28           C  
ATOM    492  O   LYS C  97     140.232 223.344 192.162  1.00200.28           O  
ATOM    493  CB  LYS C  97     140.353 226.376 193.549  1.00200.28           C  
ATOM    494  CG  LYS C  97     138.874 226.008 193.630  1.00200.28           C  
ATOM    495  CD  LYS C  97     138.568 225.055 194.779  1.00200.28           C  
ATOM    496  CE  LYS C  97     138.213 225.821 196.043  1.00200.28           C  
ATOM    497  NZ  LYS C  97     137.346 225.026 196.957  1.00200.28           N  
ATOM    498  N   SER C  98     140.755 225.045 190.779  1.00192.99           N  
ATOM    499  CA  SER C  98     140.347 224.379 189.553  1.00192.99           C  
ATOM    500  C   SER C  98     141.555 224.245 188.637  1.00192.99           C  
ATOM    501  O   SER C  98     142.526 224.998 188.753  1.00192.99           O  
ATOM    502  CB  SER C  98     139.225 225.148 188.842  1.00192.99           C  
ATOM    503  OG  SER C  98     139.710 226.354 188.280  1.00192.99           O  
ATOM    504  N   ASN C  99     141.487 223.276 187.726  1.00184.57           N  
ATOM    505  CA  ASN C  99     142.614 222.953 186.857  1.00184.57           C  
ATOM    506  C   ASN C  99     142.788 223.986 185.751  1.00184.57           C  
ATOM    507  O   ASN C  99     142.059 223.969 184.754  1.00184.57           O  
ATOM    508  CB  ASN C  99     142.433 221.560 186.257  1.00184.57           C  
ATOM    509  CG  ASN C  99     142.358 220.480 187.310  1.00184.57           C  
ATOM    510  OD1 ASN C  99     143.120 220.486 188.273  1.00184.57           O  
ATOM    511  ND2 ASN C  99     141.434 219.544 187.134  1.00184.57           N  
ATOM    512  N   ILE C 100     143.747 224.892 185.921  1.00180.09           N  
ATOM    513  CA  ILE C 100     143.971 225.956 184.947  1.00180.09           C  
ATOM    514  C   ILE C 100     145.198 225.681 184.087  1.00180.09           C  
ATOM    515  O   ILE C 100     145.121 225.713 182.856  1.00180.09           O  
ATOM    516  CB  ILE C 100     144.072 227.319 185.666  1.00180.09           C  
ATOM    517  CG1 ILE C 100     142.834 227.545 186.545  1.00180.09           C  
ATOM    518  CG2 ILE C 100     144.304 228.454 184.664  1.00180.09           C  
ATOM    519  CD1 ILE C 100     141.586 227.986 185.791  1.00180.09           C  
ATOM    520  N   ILE C 101     146.348 225.410 184.700  1.00166.39           N  
ATOM    521  CA  ILE C 101     147.565 225.193 183.925  1.00166.39           C  
ATOM    522  C   ILE C 101     147.565 223.765 183.386  1.00166.39           C  
ATOM    523  O   ILE C 101     147.238 222.806 184.098  1.00166.39           O  
ATOM    524  CB  ILE C 101     148.825 225.534 184.754  1.00166.39           C  
ATOM    525  CG1 ILE C 101     150.097 225.410 183.913  1.00166.39           C  
ATOM    526  CG2 ILE C 101     148.949 224.753 186.072  1.00166.39           C  
ATOM    527  CD1 ILE C 101     151.307 226.008 184.588  1.00166.39           C  
ATOM    528  N   ARG C 102     147.822 223.634 182.085  1.00164.86           N  
ATOM    529  CA  ARG C 102     147.773 222.341 181.415  1.00164.86           C  
ATOM    530  C   ARG C 102     149.162 221.771 181.154  1.00164.86           C  
ATOM    531  O   ARG C 102     149.513 220.709 181.673  1.00164.86           O  
ATOM    532  CB  ARG C 102     147.008 222.470 180.091  1.00164.86           C  
ATOM    533  CG  ARG C 102     145.539 222.802 180.241  1.00164.86           C  
ATOM    534  CD  ARG C 102     144.813 221.714 181.001  1.00164.86           C  
ATOM    535  NE  ARG C 102     143.560 222.191 181.569  1.00164.86           N  
ATOM    536  CZ  ARG C 102     142.907 221.588 182.552  1.00164.86           C  
ATOM    537  NH1 ARG C 102     143.384 220.497 183.129  1.00164.86           N  
ATOM    538  NH2 ARG C 102     141.747 222.090 182.962  1.00164.86           N  
ATOM    539  N   GLY C 103     149.970 222.477 180.392  1.00151.68           N  
ATOM    540  CA  GLY C 103     151.212 221.922 179.898  1.00151.68           C  
ATOM    541  C   GLY C 103     152.257 222.972 179.671  1.00151.68           C  
ATOM    542  O   GLY C 103     152.127 224.113 180.122  1.00151.68           O  
ATOM    543  N   TRP C 104     153.332 222.570 178.998  1.00147.80           N  
ATOM    544  CA  TRP C 104     154.494 223.423 178.818  1.00147.80           C  
ATOM    545  C   TRP C 104     155.107 223.134 177.460  1.00147.80           C  
ATOM    546  O   TRP C 104     154.830 222.106 176.838  1.00147.80           O  
ATOM    547  CB  TRP C 104     155.550 223.193 179.907  1.00147.80           C  
ATOM    548  CG  TRP C 104     155.129 223.634 181.269  1.00147.80           C  
ATOM    549  CD1 TRP C 104     155.321 224.862 181.838  1.00147.80           C  
ATOM    550  CD2 TRP C 104     154.441 222.846 182.241  1.00147.80           C  
ATOM    551  NE1 TRP C 104     154.792 224.880 183.101  1.00147.80           N  
ATOM    552  CE2 TRP C 104     154.243 223.655 183.374  1.00147.80           C  
ATOM    553  CE3 TRP C 104     153.972 221.523 182.264  1.00147.80           C  
ATOM    554  CZ2 TRP C 104     153.596 223.191 184.509  1.00147.80           C  
ATOM    555  CZ3 TRP C 104     153.323 221.072 183.395  1.00147.80           C  
ATOM    556  CH2 TRP C 104     153.144 221.902 184.506  1.00147.80           C  
ATOM    557  N   ILE C 105     155.951 224.056 177.008  1.00148.15           N  
ATOM    558  CA  ILE C 105     156.772 223.860 175.821  1.00148.15           C  
ATOM    559  C   ILE C 105     158.226 223.841 176.266  1.00148.15           C  
ATOM    560  O   ILE C 105     158.773 224.884 176.633  1.00148.15           O  
ATOM    561  CB  ILE C 105     156.549 224.968 174.770  1.00148.15           C  
ATOM    562  CG1 ILE C 105     155.066 225.343 174.667  1.00148.15           C  
ATOM    563  CG2 ILE C 105     157.079 224.525 173.414  1.00148.15           C  
ATOM    564  CD1 ILE C 105     154.795 226.625 173.891  1.00148.15           C  
ATOM    565  N   PHE C 106     158.853 222.667 176.222  1.00140.60           N  
ATOM    566  CA  PHE C 106     160.249 222.507 176.608  1.00140.60           C  
ATOM    567  C   PHE C 106     161.122 222.571 175.361  1.00140.60           C  
ATOM    568  O   PHE C 106     160.942 221.788 174.428  1.00140.60           O  
ATOM    569  CB  PHE C 106     160.492 221.158 177.313  1.00140.60           C  
ATOM    570  CG  PHE C 106     159.769 220.998 178.626  1.00140.60           C  
ATOM    571  CD1 PHE C 106     159.554 222.079 179.460  1.00140.60           C  
ATOM    572  CD2 PHE C 106     159.312 219.750 179.024  1.00140.60           C  
ATOM    573  CE1 PHE C 106     158.891 221.926 180.674  1.00140.60           C  
ATOM    574  CE2 PHE C 106     158.645 219.585 180.235  1.00140.60           C  
ATOM    575  CZ  PHE C 106     158.436 220.677 181.058  1.00140.60           C  
ATOM    576  N   GLY C 107     162.087 223.480 175.348  1.00150.17           N  
ATOM    577  CA  GLY C 107     162.937 223.607 174.182  1.00150.17           C  
ATOM    578  C   GLY C 107     163.976 224.698 174.347  1.00150.17           C  
ATOM    579  O   GLY C 107     164.004 225.415 175.344  1.00150.17           O  
ATOM    580  N   THR C 108     164.824 224.814 173.323  1.00159.61           N  
ATOM    581  CA  THR C 108     165.970 225.720 173.348  1.00159.61           C  
ATOM    582  C   THR C 108     165.687 227.040 172.635  1.00159.61           C  
ATOM    583  O   THR C 108     165.834 228.110 173.231  1.00159.61           O  
ATOM    584  CB  THR C 108     167.198 225.032 172.731  1.00159.61           C  
ATOM    585  OG1 THR C 108     167.459 223.803 173.421  1.00159.61           O  
ATOM    586  CG2 THR C 108     168.420 225.932 172.822  1.00159.61           C  
ATOM    587  N   THR C 109     165.290 226.988 171.361  1.00171.24           N  
ATOM    588  CA  THR C 109     165.067 228.208 170.593  1.00171.24           C  
ATOM    589  C   THR C 109     163.612 228.439 170.202  1.00171.24           C  
ATOM    590  O   THR C 109     163.320 229.489 169.612  1.00171.24           O  
ATOM    591  CB  THR C 109     165.923 228.210 169.319  1.00171.24           C  
ATOM    592  OG1 THR C 109     165.494 227.155 168.448  1.00171.24           O  
ATOM    593  CG2 THR C 109     167.399 228.029 169.655  1.00171.24           C  
ATOM    594  N   LEU C 110     162.726 227.461 170.468  1.00172.46           N  
ATOM    595  CA  LEU C 110     161.258 227.542 170.317  1.00172.46           C  
ATOM    596  C   LEU C 110     160.849 227.763 168.846  1.00172.46           C  
ATOM    597  O   LEU C 110     159.767 228.266 168.531  1.00172.46           O  
ATOM    598  CB  LEU C 110     160.681 228.608 171.282  1.00172.46           C  
ATOM    599  CG  LEU C 110     159.236 229.016 171.637  1.00172.46           C  
ATOM    600  CD1 LEU C 110     158.508 227.850 172.279  1.00172.46           C  
ATOM    601  CD2 LEU C 110     159.197 230.252 172.524  1.00172.46           C  
ATOM    602  N   ASP C 111     161.688 227.328 167.910  1.00174.32           N  
ATOM    603  CA  ASP C 111     161.500 227.623 166.497  1.00174.32           C  
ATOM    604  C   ASP C 111     161.706 226.356 165.679  1.00174.32           C  
ATOM    605  O   ASP C 111     161.754 225.243 166.210  1.00174.32           O  
ATOM    606  CB  ASP C 111     162.455 228.730 166.029  1.00174.32           C  
ATOM    607  CG  ASP C 111     162.087 230.095 166.580  1.00174.32           C  
ATOM    608  OD1 ASP C 111     160.884 230.355 166.788  1.00174.32           O  
ATOM    609  OD2 ASP C 111     163.005 230.912 166.805  1.00174.32           O  
ATOM    610  N   SER C 112     161.842 226.540 164.364  1.00173.35           N  
ATOM    611  CA  SER C 112     161.932 225.439 163.413  1.00173.35           C  
ATOM    612  C   SER C 112     163.370 225.042 163.100  1.00173.35           C  
ATOM    613  O   SER C 112     163.652 224.577 161.987  1.00173.35           O  
ATOM    614  CB  SER C 112     161.188 225.800 162.127  1.00173.35           C  
ATOM    615  OG  SER C 112     159.791 225.871 162.350  1.00173.35           O  
ATOM    616  N   LYS C 113     164.290 225.210 164.051  1.00171.12           N  
ATOM    617  CA  LYS C 113     165.664 224.762 163.883  1.00171.12           C  
ATOM    618  C   LYS C 113     166.143 223.831 164.986  1.00171.12           C  
ATOM    619  O   LYS C 113     166.977 222.960 164.712  1.00171.12           O  
ATOM    620  CB  LYS C 113     166.620 225.963 163.802  1.00171.12           C  
ATOM    621  CG  LYS C 113     166.318 227.077 164.788  1.00171.12           C  
ATOM    622  CD  LYS C 113     167.262 228.249 164.578  1.00171.12           C  
ATOM    623  CE  LYS C 113     166.793 229.491 165.315  1.00171.12           C  
ATOM    624  NZ  LYS C 113     165.444 229.922 164.867  1.00171.12           N  
ATOM    625  N   THR C 114     165.650 223.982 166.213  1.00169.93           N  
ATOM    626  CA  THR C 114     166.034 223.118 167.320  1.00169.93           C  
ATOM    627  C   THR C 114     164.803 222.380 167.824  1.00169.93           C  
ATOM    628  O   THR C 114     163.737 222.977 168.003  1.00169.93           O  
ATOM    629  CB  THR C 114     166.673 223.906 168.472  1.00169.93           C  
ATOM    630  OG1 THR C 114     165.725 224.845 168.995  1.00169.93           O  
ATOM    631  CG2 THR C 114     167.917 224.645 167.996  1.00169.93           C  
ATOM    632  N   GLN C 115     164.970 221.077 168.056  1.00164.27           N  
ATOM    633  CA  GLN C 115     163.853 220.210 168.414  1.00164.27           C  
ATOM    634  C   GLN C 115     163.371 220.487 169.835  1.00164.27           C  
ATOM    635  O   GLN C 115     164.154 220.801 170.735  1.00164.27           O  
ATOM    636  CB  GLN C 115     164.257 218.741 168.276  1.00164.27           C  
ATOM    637  N   SER C 116     162.058 220.364 170.026  1.00158.94           N  
ATOM    638  CA  SER C 116     161.417 220.768 171.268  1.00158.94           C  
ATOM    639  C   SER C 116     160.612 219.610 171.836  1.00158.94           C  
ATOM    640  O   SER C 116     160.014 218.826 171.094  1.00158.94           O  
ATOM    641  CB  SER C 116     160.503 221.982 171.055  1.00158.94           C  
ATOM    642  OG  SER C 116     161.240 223.111 170.622  1.00158.94           O  
ATOM    643  N   LEU C 117     160.591 219.523 173.162  1.00146.04           N  
ATOM    644  CA  LEU C 117     159.827 218.514 173.878  1.00146.04           C  
ATOM    645  C   LEU C 117     158.517 219.134 174.348  1.00146.04           C  
ATOM    646  O   LEU C 117     158.474 220.294 174.760  1.00146.04           O  
ATOM    647  CB  LEU C 117     160.632 217.970 175.067  1.00146.04           C  
ATOM    648  CG  LEU C 117     160.272 216.643 175.747  1.00146.04           C  
ATOM    649  CD1 LEU C 117     161.549 216.013 176.274  1.00146.04           C  
ATOM    650  CD2 LEU C 117     159.263 216.780 176.875  1.00146.04           C  
ATOM    651  N   LEU C 118     157.441 218.357 174.285  1.00146.91           N  
ATOM    652  CA  LEU C 118     156.128 218.892 174.607  1.00146.91           C  
ATOM    653  C   LEU C 118     155.334 217.876 175.412  1.00146.91           C  
ATOM    654  O   LEU C 118     155.174 216.725 174.999  1.00146.91           O  
ATOM    655  CB  LEU C 118     155.395 219.325 173.316  1.00146.91           C  
ATOM    656  CG  LEU C 118     154.052 220.069 173.303  1.00146.91           C  
ATOM    657  CD1 LEU C 118     153.983 220.978 172.100  1.00146.91           C  
ATOM    658  CD2 LEU C 118     152.898 219.085 173.182  1.00146.91           C  
ATOM    659  N   ILE C 119     154.851 218.318 176.572  1.00143.62           N  
ATOM    660  CA  ILE C 119     153.969 217.539 177.432  1.00143.62           C  
ATOM    661  C   ILE C 119     152.751 218.398 177.741  1.00143.62           C  
ATOM    662  O   ILE C 119     152.879 219.452 178.374  1.00143.62           O  
ATOM    663  CB  ILE C 119     154.661 217.118 178.743  1.00143.62           C  
ATOM    664  CG1 ILE C 119     155.842 216.185 178.478  1.00143.62           C  
ATOM    665  CG2 ILE C 119     153.668 216.430 179.665  1.00143.62           C  
ATOM    666  CD1 ILE C 119     156.795 216.077 179.648  1.00143.62           C  
ATOM    667  N   VAL C 120     151.574 217.954 177.300  1.00153.69           N  
ATOM    668  CA  VAL C 120     150.326 218.668 177.551  1.00153.69           C  
ATOM    669  C   VAL C 120     149.350 217.740 178.262  1.00153.69           C  
ATOM    670  O   VAL C 120     149.035 216.648 177.780  1.00153.69           O  
ATOM    671  CB  VAL C 120     149.707 219.239 176.247  1.00153.69           C  
ATOM    672  CG1 VAL C 120     148.278 219.719 176.467  1.00153.69           C  
ATOM    673  CG2 VAL C 120     150.529 220.410 175.755  1.00153.69           C  
ATOM    674  N   ASN C 121     148.880 218.186 179.425  1.00160.72           N  
ATOM    675  CA  ASN C 121     147.852 217.497 180.189  1.00160.72           C  
ATOM    676  C   ASN C 121     146.482 217.972 179.729  1.00160.72           C  
ATOM    677  O   ASN C 121     146.287 219.159 179.453  1.00160.72           O  
ATOM    678  CB  ASN C 121     148.034 217.752 181.696  1.00160.72           C  
ATOM    679  CG  ASN C 121     146.943 217.124 182.541  1.00160.72           C  
ATOM    680  OD1 ASN C 121     146.476 216.022 182.256  1.00160.72           O  
ATOM    681  ND2 ASN C 121     146.527 217.829 183.587  1.00160.72           N  
ATOM    682  N   ASN C 122     145.542 217.039 179.635  1.00165.72           N  
ATOM    683  CA  ASN C 122     144.149 217.357 179.346  1.00165.72           C  
ATOM    684  C   ASN C 122     143.281 216.393 180.151  1.00165.72           C  
ATOM    685  O   ASN C 122     143.724 215.860 181.174  1.00165.72           O  
ATOM    686  CB  ASN C 122     143.879 217.347 177.828  1.00165.72           C  
ATOM    687  CG  ASN C 122     144.456 216.133 177.127  1.00165.72           C  
ATOM    688  OD1 ASN C 122     145.036 215.254 177.754  1.00165.72           O  
ATOM    689  ND2 ASN C 122     144.302 216.087 175.808  1.00165.72           N  
ATOM    690  N   ALA C 123     142.035 216.201 179.708  1.00168.01           N  
ATOM    691  CA  ALA C 123     140.964 215.584 180.491  1.00168.01           C  
ATOM    692  C   ALA C 123     141.187 214.127 180.894  1.00168.01           C  
ATOM    693  O   ALA C 123     140.925 213.760 182.045  1.00168.01           O  
ATOM    694  CB  ALA C 123     139.645 215.689 179.721  1.00168.01           C  
ATOM    695  N   THR C 124     141.671 213.284 179.973  1.00164.31           N  
ATOM    696  CA  THR C 124     141.709 211.852 180.254  1.00164.31           C  
ATOM    697  C   THR C 124     143.115 211.257 180.225  1.00164.31           C  
ATOM    698  O   THR C 124     143.295 210.107 180.646  1.00164.31           O  
ATOM    699  CB  THR C 124     140.826 211.076 179.264  1.00164.31           C  
ATOM    700  OG1 THR C 124     141.205 211.404 177.922  1.00164.31           O  
ATOM    701  CG2 THR C 124     139.351 211.402 179.473  1.00164.31           C  
ATOM    702  N   ASN C 125     144.117 211.999 179.757  1.00157.77           N  
ATOM    703  CA  ASN C 125     145.459 211.452 179.620  1.00157.77           C  
ATOM    704  C   ASN C 125     146.478 212.579 179.657  1.00157.77           C  
ATOM    705  O   ASN C 125     146.145 213.729 179.952  1.00157.77           O  
ATOM    706  CB  ASN C 125     145.618 210.651 178.319  1.00157.77           C  
ATOM    707  CG  ASN C 125     145.020 211.362 177.119  1.00157.77           C  
ATOM    708  OD1 ASN C 125     144.387 212.408 177.253  1.00157.77           O  
ATOM    709  ND2 ASN C 125     145.227 210.798 175.934  1.00157.77           N  
ATOM    710  N   VAL C 126     147.734 212.221 179.405  1.00152.75           N  
ATOM    711  CA  VAL C 126     148.777 213.174 179.042  1.00152.75           C  
ATOM    712  C   VAL C 126     149.453 212.646 177.786  1.00152.75           C  
ATOM    713  O   VAL C 126     149.435 211.442 177.504  1.00152.75           O  
ATOM    714  CB  VAL C 126     149.816 213.411 180.163  1.00152.75           C  
ATOM    715  CG1 VAL C 126     149.209 214.178 181.322  1.00152.75           C  
ATOM    716  CG2 VAL C 126     150.378 212.106 180.656  1.00152.75           C  
ATOM    717  N   VAL C 127     150.038 213.558 177.015  1.00147.74           N  
ATOM    718  CA  VAL C 127     150.711 213.220 175.765  1.00147.74           C  
ATOM    719  C   VAL C 127     152.153 213.695 175.874  1.00147.74           C  
ATOM    720  O   VAL C 127     152.398 214.886 176.097  1.00147.74           O  
ATOM    721  CB  VAL C 127     150.019 213.856 174.545  1.00147.74           C  
ATOM    722  CG1 VAL C 127     150.804 213.572 173.282  1.00147.74           C  
ATOM    723  CG2 VAL C 127     148.585 213.353 174.401  1.00147.74           C  
ATOM    724  N   ILE C 128     153.102 212.774 175.716  1.00143.45           N  
ATOM    725  CA  ILE C 128     154.526 213.084 175.800  1.00143.45           C  
ATOM    726  C   ILE C 128     155.148 212.807 174.440  1.00143.45           C  
ATOM    727  O   ILE C 128     155.194 211.654 173.999  1.00143.45           O  
ATOM    728  CB  ILE C 128     155.249 212.271 176.894  1.00143.45           C  
ATOM    729  CG1 ILE C 128     154.744 212.610 178.304  1.00143.45           C  
ATOM    730  CG2 ILE C 128     156.755 212.504 176.825  1.00143.45           C  
ATOM    731  CD1 ILE C 128     153.669 211.685 178.855  1.00143.45           C  
ATOM    732  N   LYS C 129     155.600 213.865 173.766  1.00149.81           N  
ATOM    733  CA  LYS C 129     156.345 213.728 172.520  1.00149.81           C  
ATOM    734  C   LYS C 129     157.546 214.662 172.550  1.00149.81           C  
ATOM    735  O   LYS C 129     157.563 215.638 173.304  1.00149.81           O  
ATOM    736  CB  LYS C 129     155.517 214.051 171.260  1.00149.81           C  
ATOM    737  CG  LYS C 129     154.043 213.664 171.226  1.00149.81           C  
ATOM    738  CD  LYS C 129     153.474 213.918 169.831  1.00149.81           C  
ATOM    739  CE  LYS C 129     152.003 213.549 169.729  1.00149.81           C  
ATOM    740  NZ  LYS C 129     151.251 214.478 168.840  1.00149.81           N  
ATOM    741  N   VAL C 130     158.546 214.351 171.727  1.00156.65           N  
ATOM    742  CA  VAL C 130     159.586 215.298 171.337  1.00156.65           C  
ATOM    743  C   VAL C 130     159.666 215.327 169.808  1.00156.65           C  
ATOM    744  O   VAL C 130     159.691 214.278 169.148  1.00156.65           O  
ATOM    745  CB  VAL C 130     160.931 215.001 172.049  1.00156.65           C  
ATOM    746  CG1 VAL C 130     161.572 213.649 171.692  1.00156.65           C  
ATOM    747  CG2 VAL C 130     161.928 216.119 171.778  1.00156.65           C  
ATOM    748  N   CYS C 131     159.565 216.527 169.244  1.00167.49           N  
ATOM    749  CA  CYS C 131     159.463 216.733 167.795  1.00167.49           C  
ATOM    750  C   CYS C 131     160.120 218.069 167.456  1.00167.49           C  
ATOM    751  O   CYS C 131     160.871 218.631 168.259  1.00167.49           O  
ATOM    752  CB  CYS C 131     157.997 216.708 167.310  1.00167.49           C  
ATOM    753  SG  CYS C 131     156.946 215.257 167.662  1.00167.49           S  
ATOM    754  N   GLU C 132     159.834 218.576 166.258  1.00170.81           N  
ATOM    755  CA  GLU C 132     160.210 219.918 165.827  1.00170.81           C  
ATOM    756  C   GLU C 132     158.939 220.742 165.662  1.00170.81           C  
ATOM    757  O   GLU C 132     157.985 220.290 165.020  1.00170.81           O  
ATOM    758  CB  GLU C 132     160.996 219.865 164.514  1.00170.81           C  
ATOM    759  CG  GLU C 132     161.599 221.179 164.061  1.00170.81           C  
ATOM    760  CD  GLU C 132     162.877 221.520 164.794  1.00170.81           C  
ATOM    761  OE1 GLU C 132     163.735 220.627 164.955  1.00170.81           O  
ATOM    762  OE2 GLU C 132     163.030 222.691 165.190  1.00170.81           O  
ATOM    763  N   PHE C 133     158.920 221.942 166.243  1.00171.36           N  
ATOM    764  CA  PHE C 133     157.692 222.717 166.360  1.00171.36           C  
ATOM    765  C   PHE C 133     157.880 224.147 165.876  1.00171.36           C  
ATOM    766  O   PHE C 133     158.976 224.558 165.487  1.00171.36           O  
ATOM    767  CB  PHE C 133     157.188 222.757 167.805  1.00171.36           C  
ATOM    768  CG  PHE C 133     156.355 221.574 168.186  1.00171.36           C  
ATOM    769  CD1 PHE C 133     156.957 220.412 168.648  1.00171.36           C  
ATOM    770  CD2 PHE C 133     154.970 221.626 168.098  1.00171.36           C  
ATOM    771  CE1 PHE C 133     156.189 219.317 169.013  1.00171.36           C  
ATOM    772  CE2 PHE C 133     154.199 220.528 168.457  1.00171.36           C  
ATOM    773  CZ  PHE C 133     154.810 219.374 168.909  1.00171.36           C  
ATOM    774  N   GLN C 134     156.778 224.893 165.902  1.00177.53           N  
ATOM    775  CA  GLN C 134     156.742 226.320 165.592  1.00177.53           C  
ATOM    776  C   GLN C 134     155.653 226.944 166.460  1.00177.53           C  
ATOM    777  O   GLN C 134     154.460 226.748 166.211  1.00177.53           O  
ATOM    778  CB  GLN C 134     156.481 226.556 164.106  1.00177.53           C  
ATOM    779  CG  GLN C 134     156.405 228.026 163.707  1.00177.53           C  
ATOM    780  CD  GLN C 134     157.760 228.716 163.694  1.00177.53           C  
ATOM    781  OE1 GLN C 134     158.803 228.068 163.591  1.00177.53           O  
ATOM    782  NE2 GLN C 134     157.748 230.040 163.799  1.00177.53           N  
ATOM    783  N   PHE C 135     156.066 227.688 167.483  1.00179.52           N  
ATOM    784  CA  PHE C 135     155.123 228.266 168.430  1.00179.52           C  
ATOM    785  C   PHE C 135     154.533 229.568 167.904  1.00179.52           C  
ATOM    786  O   PHE C 135     155.149 230.268 167.096  1.00179.52           O  
ATOM    787  CB  PHE C 135     155.806 228.518 169.773  1.00179.52           C  
ATOM    788  N   CYS C 136     153.328 229.888 168.375  1.00178.94           N  
ATOM    789  CA  CYS C 136     152.698 231.162 168.051  1.00178.94           C  
ATOM    790  C   CYS C 136     153.234 232.260 168.966  1.00178.94           C  
ATOM    791  O   CYS C 136     154.041 232.009 169.867  1.00178.94           O  
ATOM    792  CB  CYS C 136     151.176 231.041 168.178  1.00178.94           C  
ATOM    793  SG  CYS C 136     150.249 232.593 168.126  1.00178.94           S  
ATOM    794  N   ASN C 137     152.789 233.497 168.715  1.00175.30           N  
ATOM    795  CA  ASN C 137     153.252 234.636 169.506  1.00175.30           C  
ATOM    796  C   ASN C 137     152.678 234.623 170.920  1.00175.30           C  
ATOM    797  O   ASN C 137     153.399 234.921 171.879  1.00175.30           O  
ATOM    798  CB  ASN C 137     152.892 235.945 168.803  1.00175.30           C  
ATOM    799  CG  ASN C 137     153.749 237.109 169.262  1.00175.30           C  
ATOM    800  OD1 ASN C 137     154.677 236.942 170.053  1.00175.30           O  
ATOM    801  ND2 ASN C 137     153.439 238.301 168.767  1.00175.30           N  
ATOM    802  N   ASP C 138     151.400 234.284 171.071  1.00171.89           N  
ATOM    803  CA  ASP C 138     150.757 234.155 172.380  1.00171.89           C  
ATOM    804  C   ASP C 138     150.064 232.800 172.458  1.00171.89           C  
ATOM    805  O   ASP C 138     148.870 232.680 172.154  1.00171.89           O  
ATOM    806  CB  ASP C 138     149.773 235.299 172.627  1.00171.89           C  
ATOM    807  CG  ASP C 138     150.406 236.463 173.364  1.00171.89           C  
ATOM    808  OD1 ASP C 138     151.492 236.277 173.952  1.00171.89           O  
ATOM    809  OD2 ASP C 138     149.820 237.565 173.355  1.00171.89           O  
ATOM    810  N   PRO C 139     150.790 231.750 172.851  1.00171.25           N  
ATOM    811  CA  PRO C 139     150.182 230.414 172.899  1.00171.25           C  
ATOM    812  C   PRO C 139     149.290 230.245 174.122  1.00171.25           C  
ATOM    813  O   PRO C 139     149.690 230.533 175.252  1.00171.25           O  
ATOM    814  CB  PRO C 139     151.394 229.473 172.952  1.00171.25           C  
ATOM    815  CG  PRO C 139     152.606 230.340 172.689  1.00171.25           C  
ATOM    816  CD  PRO C 139     152.225 231.696 173.174  1.00171.25           C  
ATOM    817  N   PHE C 140     148.074 229.766 173.884  1.00168.01           N  
ATOM    818  CA  PHE C 140     147.086 229.560 174.940  1.00168.01           C  
ATOM    819  C   PHE C 140     146.156 228.436 174.498  1.00168.01           C  
ATOM    820  O   PHE C 140     146.051 228.122 173.308  1.00168.01           O  
ATOM    821  CB  PHE C 140     146.313 230.847 175.251  1.00168.01           C  
ATOM    822  CG  PHE C 140     145.162 231.123 174.312  1.00168.01           C  
ATOM    823  CD1 PHE C 140     145.394 231.495 172.990  1.00168.01           C  
ATOM    824  CD2 PHE C 140     143.847 231.024 174.760  1.00168.01           C  
ATOM    825  CE1 PHE C 140     144.335 231.752 172.127  1.00168.01           C  
ATOM    826  CE2 PHE C 140     142.783 231.279 173.904  1.00168.01           C  
ATOM    827  CZ  PHE C 140     143.029 231.644 172.586  1.00168.01           C  
ATOM    828  N   LEU C 141     145.483 227.827 175.470  1.00166.41           N  
ATOM    829  CA  LEU C 141     144.524 226.763 175.186  1.00166.41           C  
ATOM    830  C   LEU C 141     143.179 227.060 175.838  1.00166.41           C  
ATOM    831  O   LEU C 141     142.394 226.150 176.107  1.00166.41           O  
ATOM    832  CB  LEU C 141     145.040 225.400 175.665  1.00166.41           C  
ATOM    833  CG  LEU C 141     146.008 224.584 174.798  1.00166.41           C  
ATOM    834  CD1 LEU C 141     147.438 225.096 174.873  1.00166.41           C  
ATOM    835  CD2 LEU C 141     145.948 223.111 175.177  1.00166.41           C  
ATOM    836  N   MET C 153     134.134 226.865 173.697  1.00185.33           N  
ATOM    837  CA  MET C 153     134.309 227.260 175.089  1.00185.33           C  
ATOM    838  C   MET C 153     134.957 226.129 175.881  1.00185.33           C  
ATOM    839  O   MET C 153     135.812 226.363 176.737  1.00185.33           O  
ATOM    840  CB  MET C 153     132.963 227.647 175.708  1.00185.33           C  
ATOM    841  CG  MET C 153     133.057 228.226 177.110  1.00185.33           C  
ATOM    842  SD  MET C 153     133.911 229.813 177.139  1.00185.33           S  
ATOM    843  CE  MET C 153     134.480 229.858 178.835  1.00185.33           C  
ATOM    844  N   GLU C 154     134.557 224.895 175.577  1.00185.61           N  
ATOM    845  CA  GLU C 154     135.071 223.714 176.258  1.00185.61           C  
ATOM    846  C   GLU C 154     136.334 223.168 175.604  1.00185.61           C  
ATOM    847  O   GLU C 154     136.923 222.211 176.118  1.00185.61           O  
ATOM    848  CB  GLU C 154     133.996 222.627 176.313  1.00185.61           C  
ATOM    849  CG  GLU C 154     132.667 223.099 176.880  1.00185.61           C  
ATOM    850  CD  GLU C 154     132.721 223.337 178.377  1.00185.61           C  
ATOM    851  OE1 GLU C 154     133.481 222.626 179.069  1.00185.61           O  
ATOM    852  OE2 GLU C 154     132.002 224.235 178.862  1.00185.61           O  
ATOM    853  N   SER C 155     136.764 223.754 174.490  1.00180.44           N  
ATOM    854  CA  SER C 155     137.962 223.300 173.800  1.00180.44           C  
ATOM    855  C   SER C 155     138.575 224.476 173.057  1.00180.44           C  
ATOM    856  O   SER C 155     137.861 225.249 172.413  1.00180.44           O  
ATOM    857  CB  SER C 155     137.644 222.159 172.825  1.00180.44           C  
ATOM    858  OG  SER C 155     137.514 220.925 173.510  1.00180.44           O  
ATOM    859  N   GLU C 156     139.896 224.598 173.152  1.00170.89           N  
ATOM    860  CA  GLU C 156     140.644 225.651 172.481  1.00170.89           C  
ATOM    861  C   GLU C 156     142.060 225.151 172.247  1.00170.89           C  
ATOM    862  O   GLU C 156     142.710 224.670 173.178  1.00170.89           O  
ATOM    863  CB  GLU C 156     140.658 226.943 173.309  1.00170.89           C  
ATOM    864  CG  GLU C 156     141.428 228.092 172.675  1.00170.89           C  
ATOM    865  CD  GLU C 156     140.566 228.952 171.775  1.00170.89           C  
ATOM    866  OE1 GLU C 156     139.345 229.036 172.020  1.00170.89           O  
ATOM    867  OE2 GLU C 156     141.113 229.550 170.825  1.00170.89           O  
ATOM    868  N   PHE C 157     142.527 225.261 171.002  1.00165.05           N  
ATOM    869  CA  PHE C 157     143.840 224.728 170.647  1.00165.05           C  
ATOM    870  C   PHE C 157     144.434 225.624 169.560  1.00165.05           C  
ATOM    871  O   PHE C 157     144.114 225.461 168.379  1.00165.05           O  
ATOM    872  CB  PHE C 157     143.732 223.283 170.187  1.00165.05           C  
ATOM    873  CG  PHE C 157     145.007 222.507 170.325  1.00165.05           C  
ATOM    874  CD1 PHE C 157     145.947 222.502 169.301  1.00165.05           C  
ATOM    875  CD2 PHE C 157     145.266 221.783 171.482  1.00165.05           C  
ATOM    876  CE1 PHE C 157     147.127 221.787 169.428  1.00165.05           C  
ATOM    877  CE2 PHE C 157     146.443 221.064 171.618  1.00165.05           C  
ATOM    878  CZ  PHE C 157     147.375 221.067 170.589  1.00165.05           C  
ATOM    879  N   ARG C 158     145.287 226.561 169.971  1.00168.74           N  
ATOM    880  CA  ARG C 158     146.015 227.429 169.051  1.00168.74           C  
ATOM    881  C   ARG C 158     147.452 227.609 169.520  1.00168.74           C  
ATOM    882  O   ARG C 158     148.015 228.706 169.450  1.00168.74           O  
ATOM    883  CB  ARG C 158     145.325 228.783 168.901  1.00168.74           C  
ATOM    884  CG  ARG C 158     144.401 228.880 167.702  1.00168.74           C  
ATOM    885  CD  ARG C 158     144.365 230.302 167.173  1.00168.74           C  
ATOM    886  NE  ARG C 158     145.684 230.740 166.732  1.00168.74           N  
ATOM    887  CZ  ARG C 158     146.180 231.953 166.938  1.00168.74           C  
ATOM    888  NH1 ARG C 158     145.489 232.883 167.576  1.00168.74           N  
ATOM    889  NH2 ARG C 158     147.402 232.238 166.497  1.00168.74           N  
ATOM    890  N   VAL C 159     148.064 226.528 170.005  1.00166.75           N  
ATOM    891  CA  VAL C 159     149.421 226.612 170.536  1.00166.75           C  
ATOM    892  C   VAL C 159     150.478 226.381 169.444  1.00166.75           C  
ATOM    893  O   VAL C 159     151.542 227.015 169.463  1.00166.75           O  
ATOM    894  CB  VAL C 159     149.539 225.667 171.756  1.00166.75           C  
ATOM    895  CG1 VAL C 159     149.282 224.216 171.397  1.00166.75           C  
ATOM    896  CG2 VAL C 159     150.894 225.792 172.439  1.00166.75           C  
ATOM    897  N   TYR C 160     150.194 225.551 168.442  1.00171.32           N  
ATOM    898  CA  TYR C 160     151.135 225.368 167.345  1.00171.32           C  
ATOM    899  C   TYR C 160     150.377 225.065 166.063  1.00171.32           C  
ATOM    900  O   TYR C 160     149.197 224.704 166.083  1.00171.32           O  
ATOM    901  CB  TYR C 160     152.159 224.252 167.634  1.00171.32           C  
ATOM    902  CG  TYR C 160     151.606 222.833 167.713  1.00171.32           C  
ATOM    903  CD1 TYR C 160     151.078 222.344 168.902  1.00171.32           C  
ATOM    904  CD2 TYR C 160     151.619 221.980 166.603  1.00171.32           C  
ATOM    905  CE1 TYR C 160     150.576 221.055 168.993  1.00171.32           C  
ATOM    906  CE2 TYR C 160     151.115 220.690 166.680  1.00171.32           C  
ATOM    907  CZ  TYR C 160     150.596 220.235 167.880  1.00171.32           C  
ATOM    908  OH  TYR C 160     150.095 218.956 167.969  1.00171.32           O  
ATOM    909  N   SER C 161     151.088 225.219 164.937  1.00178.22           N  
ATOM    910  CA  SER C 161     150.761 224.518 163.696  1.00178.22           C  
ATOM    911  C   SER C 161     152.091 224.079 163.069  1.00178.22           C  
ATOM    912  O   SER C 161     152.612 224.742 162.167  1.00178.22           O  
ATOM    913  CB  SER C 161     149.942 225.399 162.754  1.00178.22           C  
ATOM    914  OG  SER C 161     150.487 226.705 162.677  1.00178.22           O  
ATOM    915  N   SER C 162     152.594 222.924 163.527  1.00176.99           N  
ATOM    916  CA  SER C 162     153.840 222.309 163.067  1.00176.99           C  
ATOM    917  C   SER C 162     153.943 220.876 163.576  1.00176.99           C  
ATOM    918  O   SER C 162     153.878 220.641 164.785  1.00176.99           O  
ATOM    919  CB  SER C 162     155.067 223.095 163.544  1.00176.99           C  
ATOM    920  OG  SER C 162     156.267 222.517 163.061  1.00176.99           O  
ATOM    921  N   ALA C 163     154.156 219.912 162.680  1.00179.93           N  
ATOM    922  CA  ALA C 163     154.209 218.516 163.102  1.00179.93           C  
ATOM    923  C   ALA C 163     155.345 217.762 162.423  1.00179.93           C  
ATOM    924  O   ALA C 163     155.249 216.549 162.210  1.00179.93           O  
ATOM    925  CB  ALA C 163     152.878 217.809 162.834  1.00179.93           C  
ATOM    926  N   ASN C 164     156.424 218.459 162.078  1.00176.77           N  
ATOM    927  CA  ASN C 164     157.527 217.822 161.373  1.00176.77           C  
ATOM    928  C   ASN C 164     158.540 217.236 162.350  1.00176.77           C  
ATOM    929  O   ASN C 164     158.691 217.725 163.474  1.00176.77           O  
ATOM    930  CB  ASN C 164     158.215 218.829 160.451  1.00176.77           C  
ATOM    931  N   ASN C 165     159.197 216.151 161.908  1.00174.60           N  
ATOM    932  CA  ASN C 165     160.432 215.592 162.485  1.00174.60           C  
ATOM    933  C   ASN C 165     160.257 215.102 163.925  1.00174.60           C  
ATOM    934  O   ASN C 165     160.948 215.556 164.837  1.00174.60           O  
ATOM    935  CB  ASN C 165     161.591 216.590 162.388  1.00174.60           C  
ATOM    936  CG  ASN C 165     162.903 215.914 162.061  1.00174.60           C  
ATOM    937  OD1 ASN C 165     163.195 214.827 162.559  1.00174.60           O  
ATOM    938  ND2 ASN C 165     163.698 216.547 161.206  1.00174.60           N  
ATOM    939  N   CYS C 166     159.332 214.168 164.129  1.00171.50           N  
ATOM    940  CA  CYS C 166     159.099 213.627 165.461  1.00171.50           C  
ATOM    941  C   CYS C 166     160.065 212.481 165.751  1.00171.50           C  
ATOM    942  O   CYS C 166     160.501 211.764 164.847  1.00171.50           O  
ATOM    943  CB  CYS C 166     157.652 213.154 165.589  1.00171.50           C  
ATOM    944  SG  CYS C 166     156.465 214.500 165.840  1.00171.50           S  
ATOM    945  N   THR C 167     160.401 212.311 167.032  1.00161.66           N  
ATOM    946  CA  THR C 167     161.410 211.330 167.417  1.00161.66           C  
ATOM    947  C   THR C 167     160.875 210.298 168.406  1.00161.66           C  
ATOM    948  O   THR C 167     161.141 209.100 168.264  1.00161.66           O  
ATOM    949  CB  THR C 167     162.629 212.042 168.016  1.00161.66           C  
ATOM    950  OG1 THR C 167     162.981 213.161 167.194  1.00161.66           O  
ATOM    951  CG2 THR C 167     163.822 211.098 168.106  1.00161.66           C  
ATOM    952  N   PHE C 168     160.108 210.742 169.399  1.00149.88           N  
ATOM    953  CA  PHE C 168     159.661 209.864 170.472  1.00149.88           C  
ATOM    954  C   PHE C 168     158.217 210.208 170.811  1.00149.88           C  
ATOM    955  O   PHE C 168     157.802 211.359 170.662  1.00149.88           O  
ATOM    956  CB  PHE C 168     160.581 210.002 171.698  1.00149.88           C  
ATOM    957  CG  PHE C 168     160.209 209.118 172.856  1.00149.88           C  
ATOM    958  CD1 PHE C 168     160.547 207.771 172.848  1.00149.88           C  
ATOM    959  CD2 PHE C 168     159.513 209.630 173.947  1.00149.88           C  
ATOM    960  CE1 PHE C 168     160.204 206.948 173.912  1.00149.88           C  
ATOM    961  CE2 PHE C 168     159.168 208.815 175.014  1.00149.88           C  
ATOM    962  CZ  PHE C 168     159.513 207.473 174.995  1.00149.88           C  
ATOM    963  N   GLU C 169     157.453 209.204 171.242  1.00147.35           N  
ATOM    964  CA  GLU C 169     156.070 209.394 171.654  1.00147.35           C  
ATOM    965  C   GLU C 169     155.734 208.399 172.758  1.00147.35           C  
ATOM    966  O   GLU C 169     156.138 207.234 172.715  1.00147.35           O  
ATOM    967  CB  GLU C 169     155.111 209.233 170.462  1.00147.35           C  
ATOM    968  CG  GLU C 169     153.776 209.962 170.598  1.00147.35           C  
ATOM    969  CD  GLU C 169     152.735 209.174 171.367  1.00147.35           C  
ATOM    970  OE1 GLU C 169     152.821 207.929 171.384  1.00147.35           O  
ATOM    971  OE2 GLU C 169     151.825 209.802 171.950  1.00147.35           O  
ATOM    972  N   TYR C 170     154.979 208.875 173.751  1.00145.00           N  
ATOM    973  CA  TYR C 170     154.591 208.069 174.903  1.00145.00           C  
ATOM    974  C   TYR C 170     153.346 208.673 175.542  1.00145.00           C  
ATOM    975  O   TYR C 170     153.227 209.896 175.643  1.00145.00           O  
ATOM    976  CB  TYR C 170     155.735 207.980 175.923  1.00145.00           C  
ATOM    977  CG  TYR C 170     155.342 207.397 177.257  1.00145.00           C  
ATOM    978  CD1 TYR C 170     154.927 206.073 177.365  1.00145.00           C  
ATOM    979  CD2 TYR C 170     155.402 208.169 178.414  1.00145.00           C  
ATOM    980  CE1 TYR C 170     154.565 205.536 178.593  1.00145.00           C  
ATOM    981  CE2 TYR C 170     155.051 207.641 179.644  1.00145.00           C  
ATOM    982  CZ  TYR C 170     154.631 206.328 179.726  1.00145.00           C  
ATOM    983  OH  TYR C 170     154.278 205.805 180.948  1.00145.00           O  
ATOM    984  N   VAL C 171     152.421 207.807 175.964  1.00146.81           N  
ATOM    985  CA  VAL C 171     151.170 208.221 176.591  1.00146.81           C  
ATOM    986  C   VAL C 171     151.132 207.673 178.013  1.00146.81           C  
ATOM    987  O   VAL C 171     151.334 206.477 178.241  1.00146.81           O  
ATOM    988  CB  VAL C 171     149.936 207.740 175.783  1.00146.81           C  
ATOM    989  CG1 VAL C 171     148.635 208.190 176.439  1.00146.81           C  
ATOM    990  CG2 VAL C 171     150.002 208.236 174.346  1.00146.81           C  
ATOM    991  N   SER C 172     150.873 208.558 178.972  1.00149.29           N  
ATOM    992  CA  SER C 172     150.781 208.185 180.381  1.00149.29           C  
ATOM    993  C   SER C 172     149.441 208.675 180.921  1.00149.29           C  
ATOM    994  O   SER C 172     148.571 209.117 180.162  1.00149.29           O  
ATOM    995  CB  SER C 172     151.962 208.749 181.179  1.00149.29           C  
ATOM    996  OG  SER C 172     151.694 208.737 182.569  1.00149.29           O  
ATOM    997  N   GLN C 173     149.277 208.603 182.243  1.00153.93           N  
ATOM    998  CA  GLN C 173     148.043 208.989 182.909  1.00153.93           C  
ATOM    999  C   GLN C 173     148.313 210.092 183.922  1.00153.93           C  
ATOM   1000  O   GLN C 173     149.370 210.079 184.567  1.00153.93           O  
ATOM   1001  CB  GLN C 173     147.416 207.778 183.613  1.00153.93           C  
ATOM   1002  N   PRO C 174     147.397 211.063 184.096  1.00159.13           N  
ATOM   1003  CA  PRO C 174     147.617 212.134 185.075  1.00159.13           C  
ATOM   1004  C   PRO C 174     147.395 211.679 186.514  1.00159.13           C  
ATOM   1005  O   PRO C 174     146.609 210.757 186.735  1.00159.13           O  
ATOM   1006  CB  PRO C 174     146.583 213.191 184.678  1.00159.13           C  
ATOM   1007  CG  PRO C 174     145.494 212.420 184.024  1.00159.13           C  
ATOM   1008  CD  PRO C 174     146.158 211.271 183.322  1.00159.13           C  
ATOM   1009  N   PHE C 186     141.362 227.911 196.872  1.00203.66           N  
ATOM   1010  CA  PHE C 186     142.542 227.116 196.543  1.00203.66           C  
ATOM   1011  C   PHE C 186     142.577 225.857 197.403  1.00203.66           C  
ATOM   1012  O   PHE C 186     142.597 225.940 198.631  1.00203.66           O  
ATOM   1013  CB  PHE C 186     143.825 227.936 196.737  1.00203.66           C  
ATOM   1014  CG  PHE C 186     144.102 228.933 195.631  1.00203.66           C  
ATOM   1015  CD1 PHE C 186     143.347 228.945 194.457  1.00203.66           C  
ATOM   1016  CD2 PHE C 186     145.128 229.862 195.773  1.00203.66           C  
ATOM   1017  CE1 PHE C 186     143.610 229.865 193.450  1.00203.66           C  
ATOM   1018  CE2 PHE C 186     145.398 230.786 194.770  1.00203.66           C  
ATOM   1019  CZ  PHE C 186     144.637 230.786 193.608  1.00203.66           C  
ATOM   1020  N   LYS C 187     142.582 224.692 196.763  1.00197.00           N  
ATOM   1021  CA  LYS C 187     142.498 223.449 197.523  1.00197.00           C  
ATOM   1022  C   LYS C 187     143.603 222.454 197.202  1.00197.00           C  
ATOM   1023  O   LYS C 187     144.051 221.737 198.100  1.00197.00           O  
ATOM   1024  CB  LYS C 187     141.128 222.784 197.297  1.00197.00           C  
ATOM   1025  CG  LYS C 187     140.026 223.284 198.224  1.00197.00           C  
ATOM   1026  CD  LYS C 187     140.420 223.204 199.693  1.00197.00           C  
ATOM   1027  CE  LYS C 187     140.452 221.768 200.193  1.00197.00           C  
ATOM   1028  NZ  LYS C 187     140.986 221.687 201.579  1.00197.00           N  
ATOM   1029  N   ASN C 188     144.051 222.383 195.952  1.00184.53           N  
ATOM   1030  CA  ASN C 188     145.013 221.378 195.521  1.00184.53           C  
ATOM   1031  C   ASN C 188     146.392 222.010 195.386  1.00184.53           C  
ATOM   1032  O   ASN C 188     146.513 223.158 194.944  1.00184.53           O  
ATOM   1033  CB  ASN C 188     144.582 220.743 194.196  1.00184.53           C  
ATOM   1034  CG  ASN C 188     145.272 219.416 193.930  1.00184.53           C  
ATOM   1035  OD1 ASN C 188     146.073 218.941 194.736  1.00184.53           O  
ATOM   1036  ND2 ASN C 188     144.951 218.804 192.797  1.00184.53           N  
ATOM   1037  N   LEU C 189     147.423 221.262 195.774  1.00175.84           N  
ATOM   1038  CA  LEU C 189     148.803 221.725 195.721  1.00175.84           C  
ATOM   1039  C   LEU C 189     149.695 220.623 195.158  1.00175.84           C  
ATOM   1040  O   LEU C 189     149.886 219.581 195.792  1.00175.84           O  
ATOM   1041  CB  LEU C 189     149.275 222.161 197.111  1.00175.84           C  
ATOM   1042  CG  LEU C 189     150.750 222.496 197.327  1.00175.84           C  
ATOM   1043  CD1 LEU C 189     151.193 223.628 196.416  1.00175.84           C  
ATOM   1044  CD2 LEU C 189     150.987 222.867 198.781  1.00175.84           C  
ATOM   1045  N   ARG C 190     150.250 220.863 193.974  1.00169.39           N  
ATOM   1046  CA  ARG C 190     151.025 219.874 193.236  1.00169.39           C  
ATOM   1047  C   ARG C 190     152.472 220.331 193.152  1.00169.39           C  
ATOM   1048  O   ARG C 190     152.736 221.500 192.858  1.00169.39           O  
ATOM   1049  CB  ARG C 190     150.453 219.686 191.828  1.00169.39           C  
ATOM   1050  CG  ARG C 190     148.943 219.846 191.760  1.00169.39           C  
ATOM   1051  CD  ARG C 190     148.361 219.315 190.466  1.00169.39           C  
ATOM   1052  NE  ARG C 190     146.909 219.436 190.462  1.00169.39           N  
ATOM   1053  CZ  ARG C 190     146.235 220.387 189.831  1.00169.39           C  
ATOM   1054  NH1 ARG C 190     146.852 221.331 189.138  1.00169.39           N  
ATOM   1055  NH2 ARG C 190     144.907 220.400 189.906  1.00169.39           N  
ATOM   1056  N   GLU C 191     153.406 219.416 193.408  1.00157.57           N  
ATOM   1057  CA  GLU C 191     154.834 219.702 193.339  1.00157.57           C  
ATOM   1058  C   GLU C 191     155.534 218.698 192.434  1.00157.57           C  
ATOM   1059  O   GLU C 191     155.268 217.496 192.504  1.00157.57           O  
ATOM   1060  CB  GLU C 191     155.476 219.692 194.734  1.00157.57           C  
ATOM   1061  CG  GLU C 191     154.937 220.749 195.698  1.00157.57           C  
ATOM   1062  CD  GLU C 191     153.795 220.267 196.574  1.00157.57           C  
ATOM   1063  OE1 GLU C 191     153.046 219.354 196.165  1.00157.57           O  
ATOM   1064  OE2 GLU C 191     153.655 220.809 197.689  1.00157.57           O  
ATOM   1065  N   PHE C 192     156.417 219.204 191.570  1.00143.61           N  
ATOM   1066  CA  PHE C 192     157.126 218.386 190.594  1.00143.61           C  
ATOM   1067  C   PHE C 192     158.597 218.781 190.570  1.00143.61           C  
ATOM   1068  O   PHE C 192     158.964 219.882 190.983  1.00143.61           O  
ATOM   1069  CB  PHE C 192     156.603 218.486 189.130  1.00143.61           C  
ATOM   1070  CG  PHE C 192     155.128 218.151 188.920  1.00143.61           C  
ATOM   1071  CD1 PHE C 192     154.092 218.984 189.358  1.00143.61           C  
ATOM   1072  CD2 PHE C 192     154.792 216.979 188.253  1.00143.61           C  
ATOM   1073  CE1 PHE C 192     152.763 218.647 189.144  1.00143.61           C  
ATOM   1074  CE2 PHE C 192     153.465 216.635 188.032  1.00143.61           C  
ATOM   1075  CZ  PHE C 192     152.450 217.472 188.479  1.00143.61           C  
ATOM   1076  N   VAL C 193     159.438 217.871 190.078  1.00134.69           N  
ATOM   1077  CA  VAL C 193     160.843 218.146 189.787  1.00134.69           C  
ATOM   1078  C   VAL C 193     161.123 217.670 188.369  1.00134.69           C  
ATOM   1079  O   VAL C 193     160.871 216.506 188.049  1.00134.69           O  
ATOM   1080  CB  VAL C 193     161.796 217.436 190.774  1.00134.69           C  
ATOM   1081  CG1 VAL C 193     163.248 217.486 190.291  1.00134.69           C  
ATOM   1082  CG2 VAL C 193     161.702 218.024 192.154  1.00134.69           C  
ATOM   1083  N   PHE C 194     161.632 218.560 187.517  1.00133.19           N  
ATOM   1084  CA  PHE C 194     162.216 218.166 186.239  1.00133.19           C  
ATOM   1085  C   PHE C 194     163.661 218.642 186.180  1.00133.19           C  
ATOM   1086  O   PHE C 194     163.928 219.840 186.297  1.00133.19           O  
ATOM   1087  CB  PHE C 194     161.436 218.719 185.037  1.00133.19           C  
ATOM   1088  CG  PHE C 194     159.944 218.780 185.230  1.00133.19           C  
ATOM   1089  CD1 PHE C 194     159.207 217.622 185.456  1.00133.19           C  
ATOM   1090  CD2 PHE C 194     159.270 219.990 185.126  1.00133.19           C  
ATOM   1091  CE1 PHE C 194     157.824 217.676 185.616  1.00133.19           C  
ATOM   1092  CE2 PHE C 194     157.887 220.054 185.279  1.00133.19           C  
ATOM   1093  CZ  PHE C 194     157.166 218.893 185.524  1.00133.19           C  
ATOM   1094  N   LYS C 195     164.586 217.708 185.979  1.00140.21           N  
ATOM   1095  CA  LYS C 195     166.004 218.033 185.924  1.00140.21           C  
ATOM   1096  C   LYS C 195     166.645 217.256 184.787  1.00140.21           C  
ATOM   1097  O   LYS C 195     166.072 216.293 184.272  1.00140.21           O  
ATOM   1098  CB  LYS C 195     166.721 217.694 187.227  1.00140.21           C  
ATOM   1099  CG  LYS C 195     166.374 216.331 187.755  1.00140.21           C  
ATOM   1100  CD  LYS C 195     167.071 216.096 189.065  1.00140.21           C  
ATOM   1101  CE  LYS C 195     168.550 215.821 188.806  1.00140.21           C  
ATOM   1102  NZ  LYS C 195     169.237 215.120 189.928  1.00140.21           N  
ATOM   1103  N   ASN C 196     167.851 217.673 184.403  1.00144.94           N  
ATOM   1104  CA  ASN C 196     168.571 217.009 183.316  1.00144.94           C  
ATOM   1105  C   ASN C 196     170.051 216.891 183.670  1.00144.94           C  
ATOM   1106  O   ASN C 196     170.806 217.860 183.547  1.00144.94           O  
ATOM   1107  CB  ASN C 196     168.379 217.751 182.003  1.00144.94           C  
ATOM   1108  CG  ASN C 196     168.894 216.964 180.818  1.00144.94           C  
ATOM   1109  OD1 ASN C 196     168.314 215.950 180.434  1.00144.94           O  
ATOM   1110  ND2 ASN C 196     169.998 217.419 180.240  1.00144.94           N  
ATOM   1111  N   ILE C 197     170.461 215.697 184.090  1.00148.41           N  
ATOM   1112  CA  ILE C 197     171.859 215.379 184.350  1.00148.41           C  
ATOM   1113  C   ILE C 197     172.252 214.214 183.453  1.00148.41           C  
ATOM   1114  O   ILE C 197     171.610 213.156 183.501  1.00148.41           O  
ATOM   1115  CB  ILE C 197     172.100 215.026 185.832  1.00148.41           C  
ATOM   1116  CG1 ILE C 197     171.694 216.189 186.741  1.00148.41           C  
ATOM   1117  CG2 ILE C 197     173.559 214.643 186.069  1.00148.41           C  
ATOM   1118  CD1 ILE C 197     172.479 217.459 186.486  1.00148.41           C  
ATOM   1119  N   ASP C 198     173.305 214.423 182.646  1.00149.07           N  
ATOM   1120  CA  ASP C 198     173.905 213.444 181.722  1.00149.07           C  
ATOM   1121  C   ASP C 198     172.892 212.909 180.707  1.00149.07           C  
ATOM   1122  O   ASP C 198     172.859 211.720 180.385  1.00149.07           O  
ATOM   1123  CB  ASP C 198     174.593 212.301 182.480  1.00149.07           C  
ATOM   1124  N   GLY C 199     172.048 213.812 180.208  1.00150.55           N  
ATOM   1125  CA  GLY C 199     171.117 213.489 179.148  1.00150.55           C  
ATOM   1126  C   GLY C 199     169.880 212.725 179.565  1.00150.55           C  
ATOM   1127  O   GLY C 199     169.279 212.048 178.722  1.00150.55           O  
ATOM   1128  N   TYR C 200     169.485 212.799 180.831  1.00146.69           N  
ATOM   1129  CA  TYR C 200     168.325 212.089 181.342  1.00146.69           C  
ATOM   1130  C   TYR C 200     167.349 213.073 181.969  1.00146.69           C  
ATOM   1131  O   TYR C 200     167.706 213.808 182.890  1.00146.69           O  
ATOM   1132  CB  TYR C 200     168.746 211.064 182.390  1.00146.69           C  
ATOM   1133  CG  TYR C 200     169.018 209.689 181.846  1.00146.69           C  
ATOM   1134  CD1 TYR C 200     170.255 209.376 181.285  1.00146.69           C  
ATOM   1135  CD2 TYR C 200     168.038 208.702 181.887  1.00146.69           C  
ATOM   1136  CE1 TYR C 200     170.511 208.108 180.784  1.00146.69           C  
ATOM   1137  CE2 TYR C 200     168.282 207.434 181.399  1.00146.69           C  
ATOM   1138  CZ  TYR C 200     169.518 207.145 180.843  1.00146.69           C  
ATOM   1139  OH  TYR C 200     169.762 205.887 180.350  1.00146.69           O  
ATOM   1140  N   PHE C 201     166.103 213.064 181.497  1.00147.32           N  
ATOM   1141  CA  PHE C 201     165.061 213.926 182.050  1.00147.32           C  
ATOM   1142  C   PHE C 201     164.293 213.129 183.093  1.00147.32           C  
ATOM   1143  O   PHE C 201     163.380 212.369 182.754  1.00147.32           O  
ATOM   1144  CB  PHE C 201     164.120 214.460 180.970  1.00147.32           C  
ATOM   1145  CG  PHE C 201     164.772 215.408 180.011  1.00147.32           C  
ATOM   1146  CD1 PHE C 201     164.963 216.742 180.357  1.00147.32           C  
ATOM   1147  CD2 PHE C 201     165.160 214.978 178.749  1.00147.32           C  
ATOM   1148  CE1 PHE C 201     165.566 217.628 179.469  1.00147.32           C  
ATOM   1149  CE2 PHE C 201     165.758 215.852 177.852  1.00147.32           C  
ATOM   1150  CZ  PHE C 201     165.957 217.182 178.211  1.00147.32           C  
ATOM   1151  N   LYS C 202     164.663 213.305 184.357  1.00138.43           N  
ATOM   1152  CA  LYS C 202     164.092 212.554 185.463  1.00138.43           C  
ATOM   1153  C   LYS C 202     162.995 213.368 186.133  1.00138.43           C  
ATOM   1154  O   LYS C 202     163.158 214.568 186.373  1.00138.43           O  
ATOM   1155  CB  LYS C 202     165.173 212.190 186.477  1.00138.43           C  
ATOM   1156  CG  LYS C 202     166.532 211.988 185.845  1.00138.43           C  
ATOM   1157  CD  LYS C 202     167.525 211.448 186.848  1.00138.43           C  
ATOM   1158  CE  LYS C 202     168.881 211.240 186.201  1.00138.43           C  
ATOM   1159  NZ  LYS C 202     169.337 212.462 185.486  1.00138.43           N  
ATOM   1160  N   ILE C 203     161.880 212.709 186.437  1.00139.37           N  
ATOM   1161  CA  ILE C 203     160.685 213.363 186.956  1.00139.37           C  
ATOM   1162  C   ILE C 203     160.422 212.845 188.364  1.00139.37           C  
ATOM   1163  O   ILE C 203     160.411 211.631 188.594  1.00139.37           O  
ATOM   1164  CB  ILE C 203     159.465 213.130 186.039  1.00139.37           C  
ATOM   1165  CG1 ILE C 203     159.786 213.563 184.600  1.00139.37           C  
ATOM   1166  CG2 ILE C 203     158.230 213.872 186.563  1.00139.37           C  
ATOM   1167  CD1 ILE C 203     158.606 213.503 183.631  1.00139.37           C  
ATOM   1168  N   TYR C 204     160.222 213.766 189.302  1.00137.73           N  
ATOM   1169  CA  TYR C 204     159.953 213.463 190.698  1.00137.73           C  
ATOM   1170  C   TYR C 204     158.754 214.299 191.125  1.00137.73           C  
ATOM   1171  O   TYR C 204     158.724 215.504 190.875  1.00137.73           O  
ATOM   1172  CB  TYR C 204     161.159 213.798 191.611  1.00137.73           C  
ATOM   1173  CG  TYR C 204     162.522 213.211 191.243  1.00137.73           C  
ATOM   1174  CD1 TYR C 204     163.303 213.752 190.216  1.00137.73           C  
ATOM   1175  CD2 TYR C 204     163.052 212.150 191.969  1.00137.73           C  
ATOM   1176  CE1 TYR C 204     164.541 213.221 189.900  1.00137.73           C  
ATOM   1177  CE2 TYR C 204     164.292 211.609 191.657  1.00137.73           C  
ATOM   1178  CZ  TYR C 204     165.029 212.153 190.625  1.00137.73           C  
ATOM   1179  OH  TYR C 204     166.260 211.629 190.314  1.00137.73           O  
ATOM   1180  N   SER C 205     157.765 213.683 191.774  1.00145.80           N  
ATOM   1181  CA  SER C 205     156.524 214.414 192.019  1.00145.80           C  
ATOM   1182  C   SER C 205     155.867 213.958 193.316  1.00145.80           C  
ATOM   1183  O   SER C 205     156.172 212.890 193.851  1.00145.80           O  
ATOM   1184  CB  SER C 205     155.549 214.259 190.849  1.00145.80           C  
ATOM   1185  OG  SER C 205     154.815 213.053 190.959  1.00145.80           O  
ATOM   1186  N   LYS C 206     154.938 214.791 193.795  1.00154.01           N  
ATOM   1187  CA  LYS C 206     154.176 214.615 195.028  1.00154.01           C  
ATOM   1188  C   LYS C 206     153.006 215.597 195.029  1.00154.01           C  
ATOM   1189  O   LYS C 206     153.179 216.777 194.711  1.00154.01           O  
ATOM   1190  CB  LYS C 206     155.066 214.837 196.265  1.00154.01           C  
ATOM   1191  CG  LYS C 206     154.331 214.942 197.592  1.00154.01           C  
ATOM   1192  CD  LYS C 206     154.220 213.592 198.276  1.00154.01           C  
ATOM   1193  CE  LYS C 206     153.356 213.685 199.522  1.00154.01           C  
ATOM   1194  NZ  LYS C 206     153.720 214.855 200.367  1.00154.01           N  
ATOM   1195  N   HIS C 207     151.816 215.099 195.380  1.00163.28           N  
ATOM   1196  CA  HIS C 207     150.632 215.928 195.577  1.00163.28           C  
ATOM   1197  C   HIS C 207     150.283 216.013 197.060  1.00163.28           C  
ATOM   1198  O   HIS C 207     150.581 215.098 197.834  1.00163.28           O  
ATOM   1199  CB  HIS C 207     149.416 215.386 194.803  1.00163.28           C  
ATOM   1200  CG  HIS C 207     149.525 215.519 193.314  1.00163.28           C  
ATOM   1201  ND1 HIS C 207     150.543 214.948 192.581  1.00163.28           N  
ATOM   1202  CD2 HIS C 207     148.735 216.162 192.421  1.00163.28           C  
ATOM   1203  CE1 HIS C 207     150.376 215.234 191.302  1.00163.28           C  
ATOM   1204  NE2 HIS C 207     149.286 215.969 191.178  1.00163.28           N  
ATOM   1205  N   THR C 208     149.636 217.115 197.445  1.00179.51           N  
ATOM   1206  CA  THR C 208     149.238 217.375 198.826  1.00179.51           C  
ATOM   1207  C   THR C 208     148.092 218.382 198.841  1.00179.51           C  
ATOM   1208  O   THR C 208     147.956 219.175 197.903  1.00179.51           O  
ATOM   1209  CB  THR C 208     150.430 217.890 199.658  1.00179.51           C  
ATOM   1210  OG1 THR C 208     150.003 218.255 200.977  1.00179.51           O  
ATOM   1211  CG2 THR C 208     151.097 219.075 198.988  1.00179.51           C  
ATOM   1212  N   PRO C 209     147.220 218.344 199.861  1.00192.40           N  
ATOM   1213  CA  PRO C 209     146.215 219.411 199.992  1.00192.40           C  
ATOM   1214  C   PRO C 209     146.673 220.569 200.870  1.00192.40           C  
ATOM   1215  O   PRO C 209     147.386 220.370 201.859  1.00192.40           O  
ATOM   1216  CB  PRO C 209     145.014 218.684 200.608  1.00192.40           C  
ATOM   1217  CG  PRO C 209     145.616 217.569 201.386  1.00192.40           C  
ATOM   1218  CD  PRO C 209     146.872 217.156 200.663  1.00192.40           C  
ATOM   1219  N   ILE C 210     146.277 221.788 200.505  1.00200.83           N  
ATOM   1220  CA  ILE C 210     146.518 222.981 201.305  1.00200.83           C  
ATOM   1221  C   ILE C 210     145.376 223.960 201.054  1.00200.83           C  
ATOM   1222  O   ILE C 210     144.678 223.882 200.045  1.00200.83           O  
ATOM   1223  CB  ILE C 210     147.878 223.633 200.996  1.00200.83           C  
ATOM   1224  N   ASN C 211     145.196 224.902 201.983  1.00209.58           N  
ATOM   1225  CA  ASN C 211     144.094 225.860 201.841  1.00209.58           C  
ATOM   1226  C   ASN C 211     144.499 227.226 202.413  1.00209.58           C  
ATOM   1227  O   ASN C 211     144.289 227.518 203.593  1.00209.58           O  
ATOM   1228  CB  ASN C 211     142.813 225.310 202.465  1.00209.58           C  
ATOM   1229  CG  ASN C 211     143.022 224.707 203.854  1.00209.58           C  
ATOM   1230  OD1 ASN C 211     144.126 224.726 204.399  1.00209.58           O  
ATOM   1231  ND2 ASN C 211     141.951 224.172 204.428  1.00209.58           N  
ATOM   1232  N   LEU C 212     145.039 228.070 201.532  1.00211.87           N  
ATOM   1233  CA  LEU C 212     145.281 229.499 201.722  1.00211.87           C  
ATOM   1234  C   LEU C 212     145.515 230.097 200.341  1.00211.87           C  
ATOM   1235  O   LEU C 212     145.988 229.415 199.427  1.00211.87           O  
ATOM   1236  CB  LEU C 212     146.458 229.785 202.685  1.00211.87           C  
ATOM   1237  CG  LEU C 212     147.927 229.369 202.515  1.00211.87           C  
ATOM   1238  CD1 LEU C 212     148.753 230.348 201.692  1.00211.87           C  
ATOM   1239  CD2 LEU C 212     148.563 229.153 203.881  1.00211.87           C  
ATOM   1240  N   VAL C 213     145.185 231.380 200.200  1.00216.53           N  
ATOM   1241  CA  VAL C 213     145.175 232.026 198.890  1.00216.53           C  
ATOM   1242  C   VAL C 213     146.178 233.173 198.836  1.00216.53           C  
ATOM   1243  O   VAL C 213     146.028 234.105 198.037  1.00216.53           O  
ATOM   1244  CB  VAL C 213     143.759 232.520 198.537  1.00216.53           C  
ATOM   1245  CG1 VAL C 213     142.839 231.341 198.260  1.00216.53           C  
ATOM   1246  CG2 VAL C 213     143.195 233.371 199.669  1.00216.53           C  
ATOM   1247  N   ARG C 214     147.220 233.106 199.664  1.00214.72           N  
ATOM   1248  CA  ARG C 214     148.203 234.178 199.754  1.00214.72           C  
ATOM   1249  C   ARG C 214     149.490 233.855 199.005  1.00214.72           C  
ATOM   1250  O   ARG C 214     149.904 234.620 198.129  1.00214.72           O  
ATOM   1251  CB  ARG C 214     148.508 234.483 201.228  1.00214.72           C  
ATOM   1252  CG  ARG C 214     149.573 235.550 201.442  1.00214.72           C  
ATOM   1253  CD  ARG C 214     149.147 236.912 200.903  1.00214.72           C  
ATOM   1254  NE  ARG C 214     147.784 237.263 201.285  1.00214.72           N  
ATOM   1255  CZ  ARG C 214     146.991 238.062 200.585  1.00214.72           C  
ATOM   1256  NH1 ARG C 214     147.391 238.612 199.450  1.00214.72           N  
ATOM   1257  NH2 ARG C 214     145.765 238.318 201.035  1.00214.72           N  
ATOM   1258  N   ASP C 215     150.128 232.736 199.320  1.00202.20           N  
ATOM   1259  CA  ASP C 215     151.460 232.407 198.814  1.00202.20           C  
ATOM   1260  C   ASP C 215     151.637 230.893 198.899  1.00202.20           C  
ATOM   1261  O   ASP C 215     150.659 230.141 198.978  1.00202.20           O  
ATOM   1262  CB  ASP C 215     152.546 233.172 199.576  1.00202.20           C  
ATOM   1263  CG  ASP C 215     152.378 233.091 201.086  1.00202.20           C  
ATOM   1264  OD1 ASP C 215     151.364 232.536 201.560  1.00202.20           O  
ATOM   1265  OD2 ASP C 215     153.270 233.590 201.803  1.00202.20           O  
ATOM   1266  N   LEU C 216     152.883 230.443 198.822  1.00189.32           N  
ATOM   1267  CA  LEU C 216     153.183 229.046 199.097  1.00189.32           C  
ATOM   1268  C   LEU C 216     153.022 228.766 200.589  1.00189.32           C  
ATOM   1269  O   LEU C 216     153.528 229.538 201.416  1.00189.32           O  
ATOM   1270  CB  LEU C 216     154.600 228.694 198.646  1.00189.32           C  
ATOM   1271  CG  LEU C 216     154.784 228.360 197.167  1.00189.32           C  
ATOM   1272  CD1 LEU C 216     156.256 228.349 196.793  1.00189.32           C  
ATOM   1273  CD2 LEU C 216     154.150 227.013 196.868  1.00189.32           C  
ATOM   1274  N   PRO C 217     152.317 227.703 200.973  1.00194.10           N  
ATOM   1275  CA  PRO C 217     152.181 227.376 202.398  1.00194.10           C  
ATOM   1276  C   PRO C 217     153.457 226.768 202.963  1.00194.10           C  
ATOM   1277  O   PRO C 217     154.361 226.336 202.244  1.00194.10           O  
ATOM   1278  CB  PRO C 217     151.026 226.369 202.429  1.00194.10           C  
ATOM   1279  CG  PRO C 217     150.329 226.534 201.114  1.00194.10           C  
ATOM   1280  CD  PRO C 217     151.409 226.892 200.146  1.00194.10           C  
ATOM   1281  N   GLN C 218     153.510 226.738 204.292  1.00187.92           N  
ATOM   1282  CA  GLN C 218     154.668 226.273 205.038  1.00187.92           C  
ATOM   1283  C   GLN C 218     154.661 224.748 205.153  1.00187.92           C  
ATOM   1284  O   GLN C 218     153.695 224.073 204.790  1.00187.92           O  
ATOM   1285  CB  GLN C 218     154.693 226.932 206.417  1.00187.92           C  
ATOM   1286  CG  GLN C 218     154.770 228.452 206.374  1.00187.92           C  
ATOM   1287  CD  GLN C 218     154.613 229.090 207.742  1.00187.92           C  
ATOM   1288  OE1 GLN C 218     154.318 228.413 208.727  1.00187.92           O  
ATOM   1289  NE2 GLN C 218     154.813 230.401 207.809  1.00187.92           N  
ATOM   1290  N   GLY C 219     155.759 224.197 205.662  1.00175.15           N  
ATOM   1291  CA  GLY C 219     155.871 222.776 205.913  1.00175.15           C  
ATOM   1292  C   GLY C 219     156.976 222.113 205.105  1.00175.15           C  
ATOM   1293  O   GLY C 219     157.638 222.720 204.259  1.00175.15           O  
ATOM   1294  N   PHE C 220     157.161 220.824 205.391  1.00163.11           N  
ATOM   1295  CA  PHE C 220     158.142 219.970 204.733  1.00163.11           C  
ATOM   1296  C   PHE C 220     157.432 218.989 203.810  1.00163.11           C  
ATOM   1297  O   PHE C 220     156.320 218.541 204.109  1.00163.11           O  
ATOM   1298  CB  PHE C 220     158.995 219.225 205.774  1.00163.11           C  
ATOM   1299  CG  PHE C 220     160.096 218.377 205.181  1.00163.11           C  
ATOM   1300  CD1 PHE C 220     161.297 218.941 204.772  1.00163.11           C  
ATOM   1301  CD2 PHE C 220     159.932 216.995 205.070  1.00163.11           C  
ATOM   1302  CE1 PHE C 220     162.304 218.142 204.233  1.00163.11           C  
ATOM   1303  CE2 PHE C 220     160.928 216.195 204.532  1.00163.11           C  
ATOM   1304  CZ  PHE C 220     162.113 216.767 204.120  1.00163.11           C  
ATOM   1305  N   SER C 221     158.077 218.665 202.689  1.00164.15           N  
ATOM   1306  CA  SER C 221     157.546 217.715 201.720  1.00164.15           C  
ATOM   1307  C   SER C 221     158.698 217.103 200.932  1.00164.15           C  
ATOM   1308  O   SER C 221     159.470 217.825 200.297  1.00164.15           O  
ATOM   1309  CB  SER C 221     156.560 218.397 200.764  1.00164.15           C  
ATOM   1310  OG  SER C 221     157.166 219.516 200.137  1.00164.15           O  
ATOM   1311  N   ALA C 222     158.810 215.778 200.981  1.00156.24           N  
ATOM   1312  CA  ALA C 222     159.766 215.043 200.164  1.00156.24           C  
ATOM   1313  C   ALA C 222     159.082 214.527 198.904  1.00156.24           C  
ATOM   1314  O   ALA C 222     157.877 214.263 198.898  1.00156.24           O  
ATOM   1315  CB  ALA C 222     160.378 213.877 200.942  1.00156.24           C  
ATOM   1316  N   LEU C 223     159.859 214.387 197.830  1.00152.41           N  
ATOM   1317  CA  LEU C 223     159.325 214.011 196.524  1.00152.41           C  
ATOM   1318  C   LEU C 223     159.962 212.702 196.066  1.00152.41           C  
ATOM   1319  O   LEU C 223     161.155 212.475 196.286  1.00152.41           O  
ATOM   1320  CB  LEU C 223     159.534 215.114 195.480  1.00152.41           C  
ATOM   1321  CG  LEU C 223     158.611 216.354 195.474  1.00152.41           C  
ATOM   1322  CD1 LEU C 223     158.816 217.359 196.625  1.00152.41           C  
ATOM   1323  CD2 LEU C 223     158.635 217.063 194.122  1.00152.41           C  
ATOM   1324  N   GLU C 224     159.156 211.838 195.450  1.00148.94           N  
ATOM   1325  CA  GLU C 224     159.389 210.453 195.049  1.00148.94           C  
ATOM   1326  C   GLU C 224     159.602 210.359 193.538  1.00148.94           C  
ATOM   1327  O   GLU C 224     158.932 211.062 192.778  1.00148.94           O  
ATOM   1328  CB  GLU C 224     158.203 209.577 195.446  1.00148.94           C  
ATOM   1329  CG  GLU C 224     157.872 209.578 196.938  1.00148.94           C  
ATOM   1330  CD  GLU C 224     156.830 210.626 197.316  1.00148.94           C  
ATOM   1331  OE1 GLU C 224     156.321 211.319 196.410  1.00148.94           O  
ATOM   1332  OE2 GLU C 224     156.520 210.755 198.520  1.00148.94           O  
ATOM   1333  N   PRO C 225     160.511 209.503 193.068  1.00140.93           N  
ATOM   1334  CA  PRO C 225     160.732 209.388 191.620  1.00140.93           C  
ATOM   1335  C   PRO C 225     159.644 208.591 190.921  1.00140.93           C  
ATOM   1336  O   PRO C 225     159.216 207.531 191.384  1.00140.93           O  
ATOM   1337  CB  PRO C 225     162.086 208.675 191.523  1.00140.93           C  
ATOM   1338  CG  PRO C 225     162.212 207.940 192.793  1.00140.93           C  
ATOM   1339  CD  PRO C 225     161.527 208.768 193.838  1.00140.93           C  
ATOM   1340  N   LEU C 226     159.183 209.130 189.791  1.00143.16           N  
ATOM   1341  CA  LEU C 226     158.161 208.467 188.988  1.00143.16           C  
ATOM   1342  C   LEU C 226     158.652 208.096 187.595  1.00143.16           C  
ATOM   1343  O   LEU C 226     158.618 206.918 187.228  1.00143.16           O  
ATOM   1344  CB  LEU C 226     156.920 209.367 188.886  1.00143.16           C  
ATOM   1345  CG  LEU C 226     155.720 209.071 189.790  1.00143.16           C  
ATOM   1346  CD1 LEU C 226     156.047 209.360 191.249  1.00143.16           C  
ATOM   1347  CD2 LEU C 226     154.500 209.862 189.342  1.00143.16           C  
ATOM   1348  N   VAL C 227     159.108 209.071 186.802  1.00139.60           N  
ATOM   1349  CA  VAL C 227     159.236 208.930 185.354  1.00139.60           C  
ATOM   1350  C   VAL C 227     160.666 209.289 184.958  1.00139.60           C  
ATOM   1351  O   VAL C 227     161.232 210.271 185.446  1.00139.60           O  
ATOM   1352  CB  VAL C 227     158.205 209.832 184.600  1.00139.60           C  
ATOM   1353  CG1 VAL C 227     158.275 209.654 183.094  1.00139.60           C  
ATOM   1354  CG2 VAL C 227     156.764 209.604 185.067  1.00139.60           C  
ATOM   1355  N   ASP C 228     161.263 208.475 184.083  1.00141.21           N  
ATOM   1356  CA  ASP C 228     162.585 208.744 183.527  1.00141.21           C  
ATOM   1357  C   ASP C 228     162.544 208.641 182.006  1.00141.21           C  
ATOM   1358  O   ASP C 228     161.867 207.764 181.462  1.00141.21           O  
ATOM   1359  CB  ASP C 228     163.619 207.768 184.091  1.00141.21           C  
ATOM   1360  CG  ASP C 228     165.040 208.210 183.827  1.00141.21           C  
ATOM   1361  OD1 ASP C 228     165.248 209.385 183.459  1.00141.21           O  
ATOM   1362  OD2 ASP C 228     165.954 207.377 183.989  1.00141.21           O  
ATOM   1363  N   LEU C 229     163.262 209.545 181.322  1.00146.19           N  
ATOM   1364  CA  LEU C 229     163.450 209.523 179.871  1.00146.19           C  
ATOM   1365  C   LEU C 229     164.916 209.723 179.499  1.00146.19           C  
ATOM   1366  O   LEU C 229     165.548 210.676 179.968  1.00146.19           O  
ATOM   1367  CB  LEU C 229     162.625 210.607 179.140  1.00146.19           C  
ATOM   1368  CG  LEU C 229     161.127 210.543 178.807  1.00146.19           C  
ATOM   1369  CD1 LEU C 229     160.230 210.486 180.017  1.00146.19           C  
ATOM   1370  CD2 LEU C 229     160.737 211.722 177.916  1.00146.19           C  
ATOM   1371  N   PRO C 230     165.493 208.838 178.647  1.00147.23           N  
ATOM   1372  CA  PRO C 230     166.797 209.099 178.025  1.00147.23           C  
ATOM   1373  C   PRO C 230     166.708 209.790 176.661  1.00147.23           C  
ATOM   1374  O   PRO C 230     166.993 209.192 175.616  1.00147.23           O  
ATOM   1375  CB  PRO C 230     167.399 207.696 177.905  1.00147.23           C  
ATOM   1376  CG  PRO C 230     166.223 206.788 177.767  1.00147.23           C  
ATOM   1377  CD  PRO C 230     165.058 207.441 178.464  1.00147.23           C  
ATOM   1378  N   ILE C 231     166.327 211.070 176.656  1.00155.20           N  
ATOM   1379  CA  ILE C 231     166.297 211.812 175.396  1.00155.20           C  
ATOM   1380  C   ILE C 231     167.692 212.315 175.040  1.00155.20           C  
ATOM   1381  O   ILE C 231     168.236 211.986 173.979  1.00155.20           O  
ATOM   1382  CB  ILE C 231     165.274 212.963 175.463  1.00155.20           C  
ATOM   1383  CG1 ILE C 231     163.839 212.431 175.616  1.00155.20           C  
ATOM   1384  CG2 ILE C 231     165.388 213.853 174.233  1.00155.20           C  
ATOM   1385  CD1 ILE C 231     163.441 211.362 174.610  1.00155.20           C  
ATOM   1386  N   GLY C 232     168.294 213.112 175.917  1.00156.42           N  
ATOM   1387  CA  GLY C 232     169.660 213.565 175.699  1.00156.42           C  
ATOM   1388  C   GLY C 232     169.846 214.760 174.787  1.00156.42           C  
ATOM   1389  O   GLY C 232     170.767 214.763 173.960  1.00156.42           O  
ATOM   1390  N   ILE C 233     169.000 215.783 174.916  1.00158.12           N  
ATOM   1391  CA  ILE C 233     169.189 217.029 174.178  1.00158.12           C  
ATOM   1392  C   ILE C 233     169.572 218.124 175.163  1.00158.12           C  
ATOM   1393  O   ILE C 233     169.590 217.900 176.379  1.00158.12           O  
ATOM   1394  CB  ILE C 233     167.930 217.422 173.382  1.00158.12           C  
ATOM   1395  CG1 ILE C 233     166.763 217.715 174.328  1.00158.12           C  
ATOM   1396  CG2 ILE C 233     167.564 216.338 172.386  1.00158.12           C  
ATOM   1397  CD1 ILE C 233     165.520 218.233 173.627  1.00158.12           C  
ATOM   1398  N   ASN C 234     169.888 219.310 174.654  1.00161.90           N  
ATOM   1399  CA  ASN C 234     170.122 220.474 175.495  1.00161.90           C  
ATOM   1400  C   ASN C 234     168.842 221.292 175.631  1.00161.90           C  
ATOM   1401  O   ASN C 234     167.993 221.332 174.735  1.00161.90           O  
ATOM   1402  CB  ASN C 234     171.281 221.333 174.959  1.00161.90           C  
ATOM   1403  CG  ASN C 234     171.232 221.556 173.434  1.00161.90           C  
ATOM   1404  OD1 ASN C 234     170.161 221.672 172.839  1.00161.90           O  
ATOM   1405  ND2 ASN C 234     172.407 221.631 172.798  1.00161.90           N  
ATOM   1406  N   ILE C 235     168.693 221.925 176.788  1.00150.92           N  
ATOM   1407  CA  ILE C 235     167.522 222.751 177.049  1.00150.92           C  
ATOM   1408  C   ILE C 235     167.962 223.952 177.878  1.00150.92           C  
ATOM   1409  O   ILE C 235     168.679 223.815 178.873  1.00150.92           O  
ATOM   1410  CB  ILE C 235     166.392 221.920 177.711  1.00150.92           C  
ATOM   1411  CG1 ILE C 235     165.199 222.800 178.097  1.00150.92           C  
ATOM   1412  CG2 ILE C 235     166.912 221.031 178.851  1.00150.92           C  
ATOM   1413  CD1 ILE C 235     163.967 222.012 178.488  1.00150.92           C  
ATOM   1414  N   THR C 236     167.589 225.144 177.410  1.00146.97           N  
ATOM   1415  CA  THR C 236     167.902 226.378 178.117  1.00146.97           C  
ATOM   1416  C   THR C 236     166.685 227.164 178.572  1.00146.97           C  
ATOM   1417  O   THR C 236     166.807 227.930 179.531  1.00146.97           O  
ATOM   1418  CB  THR C 236     168.770 227.309 177.250  1.00146.97           C  
ATOM   1419  OG1 THR C 236     168.002 227.788 176.139  1.00146.97           O  
ATOM   1420  CG2 THR C 236     170.025 226.603 176.745  1.00146.97           C  
ATOM   1421  N   ARG C 237     165.534 227.030 177.915  1.00141.34           N  
ATOM   1422  CA  ARG C 237     164.332 227.776 178.266  1.00141.34           C  
ATOM   1423  C   ARG C 237     163.164 226.810 178.394  1.00141.34           C  
ATOM   1424  O   ARG C 237     163.308 225.609 178.154  1.00141.34           O  
ATOM   1425  CB  ARG C 237     163.966 228.852 177.216  1.00141.34           C  
ATOM   1426  CG  ARG C 237     165.120 229.525 176.466  1.00141.34           C  
ATOM   1427  CD  ARG C 237     165.966 230.448 177.363  1.00141.34           C  
ATOM   1428  NE  ARG C 237     165.214 231.267 178.314  1.00141.34           N  
ATOM   1429  CZ  ARG C 237     164.421 232.292 178.016  1.00141.34           C  
ATOM   1430  NH1 ARG C 237     164.293 232.744 176.778  1.00141.34           N  
ATOM   1431  NH2 ARG C 237     163.761 232.903 178.995  1.00141.34           N  
ATOM   1432  N   PHE C 238     162.017 227.356 178.820  1.00140.24           N  
ATOM   1433  CA  PHE C 238     160.697 226.768 178.589  1.00140.24           C  
ATOM   1434  C   PHE C 238     159.629 227.842 178.763  1.00140.24           C  
ATOM   1435  O   PHE C 238     159.914 228.977 179.152  1.00140.24           O  
ATOM   1436  CB  PHE C 238     160.360 225.559 179.484  1.00140.24           C  
ATOM   1437  CG  PHE C 238     160.731 225.699 180.933  1.00140.24           C  
ATOM   1438  CD1 PHE C 238     162.009 225.362 181.381  1.00140.24           C  
ATOM   1439  CD2 PHE C 238     159.763 226.039 181.868  1.00140.24           C  
ATOM   1440  CE1 PHE C 238     162.338 225.454 182.719  1.00140.24           C  
ATOM   1441  CE2 PHE C 238     160.083 226.132 183.216  1.00140.24           C  
ATOM   1442  CZ  PHE C 238     161.373 225.835 183.640  1.00140.24           C  
ATOM   1443  N   GLN C 239     158.382 227.461 178.483  1.00147.69           N  
ATOM   1444  CA  GLN C 239     157.253 228.381 178.520  1.00147.69           C  
ATOM   1445  C   GLN C 239     156.055 227.646 179.113  1.00147.69           C  
ATOM   1446  O   GLN C 239     155.987 226.417 179.046  1.00147.69           O  
ATOM   1447  CB  GLN C 239     156.930 228.911 177.113  1.00147.69           C  
ATOM   1448  CG  GLN C 239     156.162 230.233 177.073  1.00147.69           C  
ATOM   1449  CD  GLN C 239     155.989 230.776 175.666  1.00147.69           C  
ATOM   1450  OE1 GLN C 239     156.312 230.106 174.685  1.00147.69           O  
ATOM   1451  NE2 GLN C 239     155.472 231.996 175.563  1.00147.69           N  
ATOM   1452  N   THR C 240     155.126 228.399 179.700  1.00153.56           N  
ATOM   1453  CA  THR C 240     153.929 227.848 180.318  1.00153.56           C  
ATOM   1454  C   THR C 240     152.726 227.937 179.378  1.00153.56           C  
ATOM   1455  O   THR C 240     152.744 228.635 178.362  1.00153.56           O  
ATOM   1456  CB  THR C 240     153.621 228.579 181.623  1.00153.56           C  
ATOM   1457  OG1 THR C 240     152.379 228.104 182.157  1.00153.56           O  
ATOM   1458  CG2 THR C 240     153.529 230.076 181.381  1.00153.56           C  
ATOM   1459  N   LEU C 241     151.664 227.211 179.735  1.00157.32           N  
ATOM   1460  CA  LEU C 241     150.417 227.208 178.976  1.00157.32           C  
ATOM   1461  C   LEU C 241     149.228 227.221 179.924  1.00157.32           C  
ATOM   1462  O   LEU C 241     149.158 226.407 180.849  1.00157.32           O  
ATOM   1463  CB  LEU C 241     150.323 225.987 178.053  1.00157.32           C  
ATOM   1464  CG  LEU C 241     151.185 225.990 176.793  1.00157.32           C  
ATOM   1465  CD1 LEU C 241     151.008 224.688 176.034  1.00157.32           C  
ATOM   1466  CD2 LEU C 241     150.826 227.186 175.932  1.00157.32           C  
ATOM   1467  N   LEU C 242     148.292 228.134 179.678  1.00164.38           N  
ATOM   1468  CA  LEU C 242     147.047 228.259 180.428  1.00164.38           C  
ATOM   1469  C   LEU C 242     145.858 228.107 179.483  1.00164.38           C  
ATOM   1470  O   LEU C 242     146.007 227.799 178.297  1.00164.38           O  
ATOM   1471  CB  LEU C 242     146.966 229.598 181.174  1.00164.38           C  
ATOM   1472  CG  LEU C 242     147.653 229.815 182.531  1.00164.38           C  
ATOM   1473  CD1 LEU C 242     149.168 229.947 182.428  1.00164.38           C  
ATOM   1474  CD2 LEU C 242     147.054 231.029 183.233  1.00164.38           C  
ATOM   1475  N   ALA C 243     144.665 228.329 180.026  1.00163.95           N  
ATOM   1476  CA  ALA C 243     143.439 228.262 179.243  1.00163.95           C  
ATOM   1477  C   ALA C 243     143.292 229.502 178.367  1.00163.95           C  
ATOM   1478  O   ALA C 243     142.342 229.618 177.593  1.00163.95           O  
ATOM   1479  CB  ALA C 243     142.233 228.109 180.157  1.00163.95           C  
ATOM   1480  N   GLY C 261     139.205 234.192 185.660  1.00185.52           N  
ATOM   1481  CA  GLY C 261     139.790 233.087 186.397  1.00185.52           C  
ATOM   1482  C   GLY C 261     141.297 233.009 186.260  1.00185.52           C  
ATOM   1483  O   GLY C 261     141.826 232.974 185.149  1.00185.52           O  
ATOM   1484  N   ALA C 262     141.990 232.978 187.397  1.00184.24           N  
ATOM   1485  CA  ALA C 262     143.444 232.938 187.423  1.00184.24           C  
ATOM   1486  C   ALA C 262     143.903 231.936 188.473  1.00184.24           C  
ATOM   1487  O   ALA C 262     143.171 231.610 189.411  1.00184.24           O  
ATOM   1488  CB  ALA C 262     144.042 234.323 187.710  1.00184.24           C  
ATOM   1489  N   ALA C 263     145.130 231.446 188.302  1.00182.46           N  
ATOM   1490  CA  ALA C 263     145.702 230.475 189.223  1.00182.46           C  
ATOM   1491  C   ALA C 263     147.176 230.785 189.434  1.00182.46           C  
ATOM   1492  O   ALA C 263     147.801 231.502 188.648  1.00182.46           O  
ATOM   1493  CB  ALA C 263     145.529 229.041 188.717  1.00182.46           C  
ATOM   1494  N   ALA C 264     147.727 230.225 190.508  1.00176.50           N  
ATOM   1495  CA  ALA C 264     149.098 230.487 190.923  1.00176.50           C  
ATOM   1496  C   ALA C 264     150.004 229.318 190.560  1.00176.50           C  
ATOM   1497  O   ALA C 264     149.566 228.164 190.530  1.00176.50           O  
ATOM   1498  CB  ALA C 264     149.169 230.753 192.427  1.00176.50           C  
ATOM   1499  N   TYR C 265     151.274 229.627 190.302  1.00165.43           N  
ATOM   1500  CA  TYR C 265     152.257 228.659 189.837  1.00165.43           C  
ATOM   1501  C   TYR C 265     153.666 229.128 190.181  1.00165.43           C  
ATOM   1502  O   TYR C 265     154.029 230.280 189.930  1.00165.43           O  
ATOM   1503  CB  TYR C 265     152.056 228.389 188.329  1.00165.43           C  
ATOM   1504  CG  TYR C 265     152.247 229.570 187.394  1.00165.43           C  
ATOM   1505  CD1 TYR C 265     151.161 230.395 187.080  1.00165.43           C  
ATOM   1506  CD2 TYR C 265     153.471 229.827 186.773  1.00165.43           C  
ATOM   1507  CE1 TYR C 265     151.295 231.470 186.218  1.00165.43           C  
ATOM   1508  CE2 TYR C 265     153.615 230.910 185.899  1.00165.43           C  
ATOM   1509  CZ  TYR C 265     152.518 231.720 185.630  1.00165.43           C  
ATOM   1510  OH  TYR C 265     152.627 232.787 184.774  1.00165.43           O  
ATOM   1511  N   TYR C 266     154.446 228.226 190.782  1.00163.22           N  
ATOM   1512  CA  TYR C 266     155.731 228.545 191.392  1.00163.22           C  
ATOM   1513  C   TYR C 266     156.832 227.647 190.848  1.00163.22           C  
ATOM   1514  O   TYR C 266     156.683 226.428 190.774  1.00163.22           O  
ATOM   1515  CB  TYR C 266     155.678 228.400 192.925  1.00163.22           C  
ATOM   1516  CG  TYR C 266     154.652 229.278 193.613  1.00163.22           C  
ATOM   1517  CD1 TYR C 266     153.342 228.841 193.813  1.00163.22           C  
ATOM   1518  CD2 TYR C 266     155.009 230.534 194.099  1.00163.22           C  
ATOM   1519  CE1 TYR C 266     152.407 229.649 194.450  1.00163.22           C  
ATOM   1520  CE2 TYR C 266     154.087 231.343 194.743  1.00163.22           C  
ATOM   1521  CZ  TYR C 266     152.790 230.897 194.912  1.00163.22           C  
ATOM   1522  OH  TYR C 266     151.871 231.700 195.547  1.00163.22           O  
ATOM   1523  N   VAL C 267     157.965 228.253 190.524  1.00145.06           N  
ATOM   1524  CA  VAL C 267     159.056 227.549 189.866  1.00145.06           C  
ATOM   1525  C   VAL C 267     160.346 227.909 190.594  1.00145.06           C  
ATOM   1526  O   VAL C 267     160.468 228.999 191.162  1.00145.06           O  
ATOM   1527  CB  VAL C 267     159.076 227.885 188.351  1.00145.06           C  
ATOM   1528  CG1 VAL C 267     159.385 229.352 188.085  1.00145.06           C  
ATOM   1529  CG2 VAL C 267     159.990 226.964 187.554  1.00145.06           C  
ATOM   1530  N   GLY C 268     161.279 226.958 190.659  1.00140.01           N  
ATOM   1531  CA  GLY C 268     162.518 227.170 191.372  1.00140.01           C  
ATOM   1532  C   GLY C 268     163.709 227.036 190.446  1.00140.01           C  
ATOM   1533  O   GLY C 268     163.572 226.757 189.254  1.00140.01           O  
ATOM   1534  N   TYR C 269     164.885 227.274 191.018  1.00140.81           N  
ATOM   1535  CA  TYR C 269     166.151 227.040 190.345  1.00140.81           C  
ATOM   1536  C   TYR C 269     167.065 226.304 191.312  1.00140.81           C  
ATOM   1537  O   TYR C 269     167.159 226.661 192.489  1.00140.81           O  
ATOM   1538  CB  TYR C 269     166.805 228.349 189.881  1.00140.81           C  
ATOM   1539  CG  TYR C 269     165.897 229.263 189.076  1.00140.81           C  
ATOM   1540  CD1 TYR C 269     165.720 229.074 187.708  1.00140.81           C  
ATOM   1541  CD2 TYR C 269     165.184 230.292 189.698  1.00140.81           C  
ATOM   1542  CE1 TYR C 269     164.885 229.903 186.970  1.00140.81           C  
ATOM   1543  CE2 TYR C 269     164.347 231.129 188.969  1.00140.81           C  
ATOM   1544  CZ  TYR C 269     164.202 230.926 187.608  1.00140.81           C  
ATOM   1545  OH  TYR C 269     163.372 231.747 186.882  1.00140.81           O  
ATOM   1546  N   LEU C 270     167.739 225.274 190.817  1.00149.30           N  
ATOM   1547  CA  LEU C 270     168.377 224.299 191.687  1.00149.30           C  
ATOM   1548  C   LEU C 270     169.896 224.451 191.640  1.00149.30           C  
ATOM   1549  O   LEU C 270     170.453 224.954 190.661  1.00149.30           O  
ATOM   1550  CB  LEU C 270     167.969 222.880 191.283  1.00149.30           C  
ATOM   1551  CG  LEU C 270     166.500 222.448 191.432  1.00149.30           C  
ATOM   1552  CD1 LEU C 270     166.275 221.051 190.855  1.00149.30           C  
ATOM   1553  CD2 LEU C 270     165.987 222.537 192.857  1.00149.30           C  
ATOM   1554  N   GLN C 271     170.560 224.017 192.705  1.00161.80           N  
ATOM   1555  CA  GLN C 271     171.976 224.290 192.906  1.00161.80           C  
ATOM   1556  C   GLN C 271     172.621 223.137 193.665  1.00161.80           C  
ATOM   1557  O   GLN C 271     172.005 222.560 194.566  1.00161.80           O  
ATOM   1558  CB  GLN C 271     172.166 225.606 193.675  1.00161.80           C  
ATOM   1559  CG  GLN C 271     173.435 226.367 193.334  1.00161.80           C  
ATOM   1560  CD  GLN C 271     174.608 225.961 194.191  1.00161.80           C  
ATOM   1561  OE1 GLN C 271     174.456 225.689 195.378  1.00161.80           O  
ATOM   1562  NE2 GLN C 271     175.790 225.911 193.590  1.00161.80           N  
ATOM   1563  N   PRO C 272     173.860 222.773 193.322  1.00164.29           N  
ATOM   1564  CA  PRO C 272     174.543 221.691 194.056  1.00164.29           C  
ATOM   1565  C   PRO C 272     175.046 222.149 195.420  1.00164.29           C  
ATOM   1566  O   PRO C 272     175.864 223.066 195.521  1.00164.29           O  
ATOM   1567  CB  PRO C 272     175.705 221.312 193.129  1.00164.29           C  
ATOM   1568  CG  PRO C 272     175.899 222.502 192.256  1.00164.29           C  
ATOM   1569  CD  PRO C 272     174.535 223.061 192.044  1.00164.29           C  
ATOM   1570  N   ARG C 273     174.552 221.499 196.476  1.00169.19           N  
ATOM   1571  CA  ARG C 273     175.069 221.651 197.832  1.00169.19           C  
ATOM   1572  C   ARG C 273     175.159 220.263 198.456  1.00169.19           C  
ATOM   1573  O   ARG C 273     174.775 219.263 197.845  1.00169.19           O  
ATOM   1574  CB  ARG C 273     174.189 222.575 198.692  1.00169.19           C  
ATOM   1575  CG  ARG C 273     174.116 224.030 198.253  1.00169.19           C  
ATOM   1576  CD  ARG C 273     173.239 224.837 199.189  1.00169.19           C  
ATOM   1577  NE  ARG C 273     171.849 224.407 199.099  1.00169.19           N  
ATOM   1578  CZ  ARG C 273     170.879 224.826 199.898  1.00169.19           C  
ATOM   1579  NH1 ARG C 273     171.101 225.719 200.848  1.00169.19           N  
ATOM   1580  NH2 ARG C 273     169.661 224.319 199.755  1.00169.19           N  
ATOM   1581  N   THR C 274     175.664 220.199 199.688  1.00175.20           N  
ATOM   1582  CA  THR C 274     175.862 218.937 200.399  1.00175.20           C  
ATOM   1583  C   THR C 274     174.733 218.773 201.408  1.00175.20           C  
ATOM   1584  O   THR C 274     174.498 219.668 202.227  1.00175.20           O  
ATOM   1585  CB  THR C 274     177.218 218.907 201.109  1.00175.20           C  
ATOM   1586  OG1 THR C 274     178.267 219.082 200.151  1.00175.20           O  
ATOM   1587  CG2 THR C 274     177.427 217.567 201.792  1.00175.20           C  
ATOM   1588  N   PHE C 275     174.043 217.636 201.358  1.00170.43           N  
ATOM   1589  CA  PHE C 275     172.824 217.428 202.127  1.00170.43           C  
ATOM   1590  C   PHE C 275     172.912 216.231 203.058  1.00170.43           C  
ATOM   1591  O   PHE C 275     173.632 215.260 202.814  1.00170.43           O  
ATOM   1592  CB  PHE C 275     171.612 217.301 201.195  1.00170.43           C  
ATOM   1593  CG  PHE C 275     171.282 218.576 200.496  1.00170.43           C  
ATOM   1594  CD1 PHE C 275     170.540 219.546 201.149  1.00170.43           C  
ATOM   1595  CD2 PHE C 275     171.846 218.879 199.269  1.00170.43           C  
ATOM   1596  CE1 PHE C 275     170.259 220.755 200.543  1.00170.43           C  
ATOM   1597  CE2 PHE C 275     171.595 220.095 198.663  1.00170.43           C  
ATOM   1598  CZ  PHE C 275     170.800 221.033 199.304  1.00170.43           C  
ATOM   1599  N   LEU C 276     172.156 216.349 204.146  1.00165.17           N  
ATOM   1600  CA  LEU C 276     171.975 215.313 205.152  1.00165.17           C  
ATOM   1601  C   LEU C 276     170.586 214.724 204.960  1.00165.17           C  
ATOM   1602  O   LEU C 276     169.637 215.457 204.667  1.00165.17           O  
ATOM   1603  CB  LEU C 276     172.167 215.898 206.560  1.00165.17           C  
ATOM   1604  CG  LEU C 276     171.259 216.987 207.172  1.00165.17           C  
ATOM   1605  CD1 LEU C 276     170.062 216.466 207.974  1.00165.17           C  
ATOM   1606  CD2 LEU C 276     172.093 217.915 208.032  1.00165.17           C  
ATOM   1607  N   LEU C 277     170.461 213.411 205.113  1.00153.11           N  
ATOM   1608  CA  LEU C 277     169.181 212.758 204.900  1.00153.11           C  
ATOM   1609  C   LEU C 277     168.934 211.681 205.948  1.00153.11           C  
ATOM   1610  O   LEU C 277     169.814 210.878 206.267  1.00153.11           O  
ATOM   1611  CB  LEU C 277     169.101 212.197 203.474  1.00153.11           C  
ATOM   1612  CG  LEU C 277     170.102 211.192 202.896  1.00153.11           C  
ATOM   1613  CD1 LEU C 277     169.704 209.739 203.121  1.00153.11           C  
ATOM   1614  CD2 LEU C 277     170.297 211.471 201.421  1.00153.11           C  
ATOM   1615  N   LYS C 278     167.708 211.669 206.463  1.00148.41           N  
ATOM   1616  CA  LYS C 278     167.318 210.848 207.601  1.00148.41           C  
ATOM   1617  C   LYS C 278     166.339 209.783 207.127  1.00148.41           C  
ATOM   1618  O   LYS C 278     165.144 210.059 206.978  1.00148.41           O  
ATOM   1619  CB  LYS C 278     166.685 211.725 208.685  1.00148.41           C  
ATOM   1620  CG  LYS C 278     166.315 211.043 209.997  1.00148.41           C  
ATOM   1621  CD  LYS C 278     167.396 210.123 210.523  1.00148.41           C  
ATOM   1622  CE  LYS C 278     166.841 209.231 211.617  1.00148.41           C  
ATOM   1623  NZ  LYS C 278     167.794 208.160 212.001  1.00148.41           N  
ATOM   1624  N   TYR C 279     166.841 208.574 206.903  1.00140.49           N  
ATOM   1625  CA  TYR C 279     166.016 207.428 206.544  1.00140.49           C  
ATOM   1626  C   TYR C 279     165.385 206.849 207.802  1.00140.49           C  
ATOM   1627  O   TYR C 279     166.057 206.712 208.829  1.00140.49           O  
ATOM   1628  CB  TYR C 279     166.856 206.363 205.840  1.00140.49           C  
ATOM   1629  CG  TYR C 279     167.153 206.628 204.380  1.00140.49           C  
ATOM   1630  CD1 TYR C 279     166.423 207.556 203.645  1.00140.49           C  
ATOM   1631  CD2 TYR C 279     168.202 205.974 203.750  1.00140.49           C  
ATOM   1632  CE1 TYR C 279     166.712 207.786 202.301  1.00140.49           C  
ATOM   1633  CE2 TYR C 279     168.504 206.201 202.420  1.00140.49           C  
ATOM   1634  CZ  TYR C 279     167.758 207.106 201.702  1.00140.49           C  
ATOM   1635  OH  TYR C 279     168.066 207.331 200.383  1.00140.49           O  
ATOM   1636  N   ASN C 280     164.100 206.517 207.727  1.00138.34           N  
ATOM   1637  CA  ASN C 280     163.411 205.927 208.865  1.00138.34           C  
ATOM   1638  C   ASN C 280     163.448 204.405 208.731  1.00138.34           C  
ATOM   1639  O   ASN C 280     164.221 203.852 207.944  1.00138.34           O  
ATOM   1640  CB  ASN C 280     161.991 206.484 208.991  1.00138.34           C  
ATOM   1641  CG  ASN C 280     161.062 206.002 207.894  1.00138.34           C  
ATOM   1642  OD1 ASN C 280     161.465 205.833 206.749  1.00138.34           O  
ATOM   1643  ND2 ASN C 280     159.802 205.778 208.248  1.00138.34           N  
ATOM   1644  N   GLU C 281     162.638 203.712 209.538  1.00136.93           N  
ATOM   1645  CA  GLU C 281     162.579 202.254 209.474  1.00136.93           C  
ATOM   1646  C   GLU C 281     161.918 201.774 208.185  1.00136.93           C  
ATOM   1647  O   GLU C 281     162.309 200.743 207.627  1.00136.93           O  
ATOM   1648  CB  GLU C 281     161.835 201.707 210.691  1.00136.93           C  
ATOM   1649  N   ASN C 282     160.923 202.508 207.696  1.00138.88           N  
ATOM   1650  CA  ASN C 282     160.257 202.167 206.448  1.00138.88           C  
ATOM   1651  C   ASN C 282     161.024 202.643 205.220  1.00138.88           C  
ATOM   1652  O   ASN C 282     160.733 202.188 204.110  1.00138.88           O  
ATOM   1653  CB  ASN C 282     158.836 202.738 206.437  1.00138.88           C  
ATOM   1654  CG  ASN C 282     157.997 202.228 207.593  1.00138.88           C  
ATOM   1655  OD1 ASN C 282     158.494 201.519 208.467  1.00138.88           O  
ATOM   1656  ND2 ASN C 282     156.716 202.580 207.600  1.00138.88           N  
ATOM   1657  N   GLY C 283     161.989 203.542 205.390  1.00140.29           N  
ATOM   1658  CA  GLY C 283     162.815 203.986 204.285  1.00140.29           C  
ATOM   1659  C   GLY C 283     162.391 205.276 203.627  1.00140.29           C  
ATOM   1660  O   GLY C 283     162.548 205.412 202.409  1.00140.29           O  
ATOM   1661  N   THR C 284     161.868 206.232 204.388  1.00142.85           N  
ATOM   1662  CA  THR C 284     161.419 207.509 203.853  1.00142.85           C  
ATOM   1663  C   THR C 284     162.194 208.631 204.528  1.00142.85           C  
ATOM   1664  O   THR C 284     162.516 208.541 205.718  1.00142.85           O  
ATOM   1665  CB  THR C 284     159.919 207.698 204.079  1.00142.85           C  
ATOM   1666  OG1 THR C 284     159.613 207.472 205.461  1.00142.85           O  
ATOM   1667  CG2 THR C 284     159.121 206.724 203.228  1.00142.85           C  
ATOM   1668  N   ILE C 285     162.491 209.683 203.768  1.00144.73           N  
ATOM   1669  CA  ILE C 285     163.219 210.826 204.305  1.00144.73           C  
ATOM   1670  C   ILE C 285     162.265 211.636 205.174  1.00144.73           C  
ATOM   1671  O   ILE C 285     161.187 212.042 204.724  1.00144.73           O  
ATOM   1672  CB  ILE C 285     163.811 211.670 203.167  1.00144.73           C  
ATOM   1673  CG1 ILE C 285     165.029 210.968 202.573  1.00144.73           C  
ATOM   1674  CG2 ILE C 285     164.212 213.060 203.653  1.00144.73           C  
ATOM   1675  CD1 ILE C 285     165.656 211.687 201.402  1.00144.73           C  
ATOM   1676  N   THR C 286     162.647 211.861 206.433  1.00153.63           N  
ATOM   1677  CA  THR C 286     161.807 212.602 207.361  1.00153.63           C  
ATOM   1678  C   THR C 286     162.159 214.079 207.459  1.00153.63           C  
ATOM   1679  O   THR C 286     161.244 214.910 207.501  1.00153.63           O  
ATOM   1680  CB  THR C 286     161.879 211.987 208.765  1.00153.63           C  
ATOM   1681  OG1 THR C 286     163.218 212.090 209.261  1.00153.63           O  
ATOM   1682  CG2 THR C 286     161.462 210.528 208.729  1.00153.63           C  
ATOM   1683  N   ASP C 287     163.442 214.428 207.511  1.00161.34           N  
ATOM   1684  CA  ASP C 287     163.851 215.827 207.522  1.00161.34           C  
ATOM   1685  C   ASP C 287     165.230 215.926 206.889  1.00161.34           C  
ATOM   1686  O   ASP C 287     166.052 215.012 207.001  1.00161.34           O  
ATOM   1687  CB  ASP C 287     163.853 216.416 208.939  1.00161.34           C  
ATOM   1688  CG  ASP C 287     163.425 217.877 208.963  1.00161.34           C  
ATOM   1689  OD1 ASP C 287     163.565 218.556 207.923  1.00161.34           O  
ATOM   1690  OD2 ASP C 287     162.933 218.343 210.012  1.00161.34           O  
ATOM   1691  N   ALA C 288     165.467 217.052 206.221  1.00172.77           N  
ATOM   1692  CA  ALA C 288     166.683 217.246 205.447  1.00172.77           C  
ATOM   1693  C   ALA C 288     166.950 218.738 205.299  1.00172.77           C  
ATOM   1694  O   ALA C 288     166.119 219.487 204.778  1.00172.77           O  
ATOM   1695  CB  ALA C 288     166.571 216.583 204.069  1.00172.77           C  
ATOM   1696  N   VAL C 289     168.122 219.160 205.774  1.00176.27           N  
ATOM   1697  CA  VAL C 289     168.627 220.511 205.559  1.00176.27           C  
ATOM   1698  C   VAL C 289     170.012 220.406 204.938  1.00176.27           C  
ATOM   1699  O   VAL C 289     170.576 219.314 204.810  1.00176.27           O  
ATOM   1700  CB  VAL C 289     168.674 221.363 206.854  1.00176.27           C  
ATOM   1701  CG1 VAL C 289     167.278 221.571 207.434  1.00176.27           C  
ATOM   1702  CG2 VAL C 289     169.582 220.723 207.883  1.00176.27           C  
ATOM   1703  N   ASP C 290     170.564 221.552 204.550  1.00175.64           N  
ATOM   1704  CA  ASP C 290     171.826 221.611 203.825  1.00175.64           C  
ATOM   1705  C   ASP C 290     172.989 221.566 204.803  1.00175.64           C  
ATOM   1706  O   ASP C 290     172.784 221.457 206.016  1.00175.64           O  
ATOM   1707  CB  ASP C 290     171.903 222.879 202.974  1.00175.64           C  
ATOM   1708  N   CYS C 291     174.207 221.633 204.273  1.00176.42           N  
ATOM   1709  CA  CYS C 291     175.386 221.856 205.092  1.00176.42           C  
ATOM   1710  C   CYS C 291     175.894 223.291 204.996  1.00176.42           C  
ATOM   1711  O   CYS C 291     177.008 223.573 205.451  1.00176.42           O  
ATOM   1712  CB  CYS C 291     176.506 220.889 204.695  1.00176.42           C  
ATOM   1713  SG  CYS C 291     176.227 219.106 204.978  1.00176.42           S  
ATOM   1714  N   ALA C 292     175.114 224.206 204.409  1.00183.72           N  
ATOM   1715  CA  ALA C 292     175.597 225.568 204.215  1.00183.72           C  
ATOM   1716  C   ALA C 292     174.528 226.626 204.473  1.00183.72           C  
ATOM   1717  O   ALA C 292     174.619 227.729 203.920  1.00183.72           O  
ATOM   1718  CB  ALA C 292     176.161 225.737 202.802  1.00183.72           C  
ATOM   1719  N   LEU C 293     173.513 226.326 205.283  1.00188.30           N  
ATOM   1720  CA  LEU C 293     172.530 227.347 205.631  1.00188.30           C  
ATOM   1721  C   LEU C 293     172.976 228.136 206.858  1.00188.30           C  
ATOM   1722  O   LEU C 293     172.774 229.355 206.932  1.00188.30           O  
ATOM   1723  CB  LEU C 293     171.165 226.693 205.862  1.00188.30           C  
ATOM   1724  CG  LEU C 293     169.985 227.576 206.273  1.00188.30           C  
ATOM   1725  CD1 LEU C 293     169.595 228.508 205.138  1.00188.30           C  
ATOM   1726  CD2 LEU C 293     168.800 226.720 206.693  1.00188.30           C  
ATOM   1727  N   ASP C 294     173.600 227.449 207.808  1.00186.13           N  
ATOM   1728  CA  ASP C 294     174.171 228.034 209.015  1.00186.13           C  
ATOM   1729  C   ASP C 294     175.242 227.070 209.518  1.00186.13           C  
ATOM   1730  O   ASP C 294     175.206 225.878 209.184  1.00186.13           O  
ATOM   1731  CB  ASP C 294     173.078 228.297 210.079  1.00186.13           C  
ATOM   1732  CG  ASP C 294     172.095 227.162 210.210  1.00186.13           C  
ATOM   1733  OD1 ASP C 294     172.133 226.256 209.364  1.00186.13           O  
ATOM   1734  OD2 ASP C 294     171.296 227.168 211.169  1.00186.13           O  
ATOM   1735  N   PRO C 295     176.239 227.550 210.296  1.00175.82           N  
ATOM   1736  CA  PRO C 295     177.280 226.609 210.758  1.00175.82           C  
ATOM   1737  C   PRO C 295     176.819 225.645 211.840  1.00175.82           C  
ATOM   1738  O   PRO C 295     177.541 224.685 212.144  1.00175.82           O  
ATOM   1739  CB  PRO C 295     178.391 227.534 211.266  1.00175.82           C  
ATOM   1740  CG  PRO C 295     177.708 228.762 211.659  1.00175.82           C  
ATOM   1741  CD  PRO C 295     176.580 228.934 210.691  1.00175.82           C  
ATOM   1742  N   LEU C 296     175.643 225.882 212.432  1.00173.24           N  
ATOM   1743  CA  LEU C 296     174.977 224.858 213.231  1.00173.24           C  
ATOM   1744  C   LEU C 296     174.648 223.633 212.392  1.00173.24           C  
ATOM   1745  O   LEU C 296     174.858 222.498 212.833  1.00173.24           O  
ATOM   1746  CB  LEU C 296     173.704 225.421 213.860  1.00173.24           C  
ATOM   1747  CG  LEU C 296     172.952 224.478 214.805  1.00173.24           C  
ATOM   1748  CD1 LEU C 296     173.860 223.944 215.905  1.00173.24           C  
ATOM   1749  CD2 LEU C 296     171.734 225.170 215.398  1.00173.24           C  
ATOM   1750  N   SER C 297     174.175 223.841 211.159  1.00173.41           N  
ATOM   1751  CA  SER C 297     173.925 222.713 210.268  1.00173.41           C  
ATOM   1752  C   SER C 297     175.223 222.110 209.755  1.00173.41           C  
ATOM   1753  O   SER C 297     175.260 220.932 209.405  1.00173.41           O  
ATOM   1754  CB  SER C 297     173.048 223.130 209.093  1.00173.41           C  
ATOM   1755  OG  SER C 297     171.767 223.537 209.538  1.00173.41           O  
ATOM   1756  N   GLU C 298     176.303 222.894 209.723  1.00168.59           N  
ATOM   1757  CA  GLU C 298     177.598 222.351 209.322  1.00168.59           C  
ATOM   1758  C   GLU C 298     178.163 221.426 210.396  1.00168.59           C  
ATOM   1759  O   GLU C 298     178.682 220.344 210.088  1.00168.59           O  
ATOM   1760  CB  GLU C 298     178.566 223.493 209.028  1.00168.59           C  
ATOM   1761  CG  GLU C 298     179.890 223.058 208.443  1.00168.59           C  
ATOM   1762  CD  GLU C 298     180.415 224.050 207.424  1.00168.59           C  
ATOM   1763  OE1 GLU C 298     179.657 224.966 207.038  1.00168.59           O  
ATOM   1764  OE2 GLU C 298     181.581 223.910 207.004  1.00168.59           O  
ATOM   1765  N   THR C 299     178.043 221.827 211.667  1.00169.17           N  
ATOM   1766  CA  THR C 299     178.422 220.950 212.774  1.00169.17           C  
ATOM   1767  C   THR C 299     177.473 219.762 212.892  1.00169.17           C  
ATOM   1768  O   THR C 299     177.871 218.679 213.332  1.00169.17           O  
ATOM   1769  CB  THR C 299     178.445 221.737 214.084  1.00169.17           C  
ATOM   1770  OG1 THR C 299     177.305 222.603 214.138  1.00169.17           O  
ATOM   1771  CG2 THR C 299     179.710 222.573 214.191  1.00169.17           C  
ATOM   1772  N   LYS C 300     176.209 219.959 212.510  1.00165.91           N  
ATOM   1773  CA  LYS C 300     175.240 218.871 212.428  1.00165.91           C  
ATOM   1774  C   LYS C 300     175.603 217.886 211.321  1.00165.91           C  
ATOM   1775  O   LYS C 300     175.377 216.678 211.457  1.00165.91           O  
ATOM   1776  CB  LYS C 300     173.862 219.494 212.203  1.00165.91           C  
ATOM   1777  CG  LYS C 300     172.657 218.607 212.041  1.00165.91           C  
ATOM   1778  CD  LYS C 300     171.466 219.539 211.829  1.00165.91           C  
ATOM   1779  CE  LYS C 300     170.221 218.846 211.320  1.00165.91           C  
ATOM   1780  NZ  LYS C 300     169.584 217.985 212.331  1.00165.91           N  
ATOM   1781  N   CYS C 301     176.157 218.392 210.215  1.00171.13           N  
ATOM   1782  CA  CYS C 301     176.606 217.543 209.117  1.00171.13           C  
ATOM   1783  C   CYS C 301     177.837 216.739 209.513  1.00171.13           C  
ATOM   1784  O   CYS C 301     177.925 215.543 209.216  1.00171.13           O  
ATOM   1785  CB  CYS C 301     176.912 218.397 207.881  1.00171.13           C  
ATOM   1786  SG  CYS C 301     175.488 218.900 206.859  1.00171.13           S  
ATOM   1787  N   THR C 302     178.798 217.382 210.183  1.00165.43           N  
ATOM   1788  CA  THR C 302     180.024 216.684 210.565  1.00165.43           C  
ATOM   1789  C   THR C 302     179.817 215.718 211.726  1.00165.43           C  
ATOM   1790  O   THR C 302     180.388 214.622 211.719  1.00165.43           O  
ATOM   1791  CB  THR C 302     181.121 217.685 210.929  1.00165.43           C  
ATOM   1792  OG1 THR C 302     180.676 218.516 212.009  1.00165.43           O  
ATOM   1793  CG2 THR C 302     181.487 218.546 209.731  1.00165.43           C  
ATOM   1794  N   LEU C 303     179.010 216.092 212.718  1.00164.54           N  
ATOM   1795  CA  LEU C 303     178.801 215.263 213.898  1.00164.54           C  
ATOM   1796  C   LEU C 303     177.830 214.113 213.639  1.00164.54           C  
ATOM   1797  O   LEU C 303     177.879 213.116 214.374  1.00164.54           O  
ATOM   1798  CB  LEU C 303     178.329 216.168 215.052  1.00164.54           C  
ATOM   1799  CG  LEU C 303     177.622 215.728 216.338  1.00164.54           C  
ATOM   1800  CD1 LEU C 303     178.617 215.035 217.245  1.00164.54           C  
ATOM   1801  CD2 LEU C 303     176.980 216.906 217.048  1.00164.54           C  
ATOM   1802  N   LYS C 304     177.014 214.223 212.581  1.00158.82           N  
ATOM   1803  CA  LYS C 304     176.007 213.246 212.137  1.00158.82           C  
ATOM   1804  C   LYS C 304     174.985 212.955 213.238  1.00158.82           C  
ATOM   1805  O   LYS C 304     174.915 211.859 213.794  1.00158.82           O  
ATOM   1806  CB  LYS C 304     176.647 211.951 211.626  1.00158.82           C  
ATOM   1807  CG  LYS C 304     177.759 212.159 210.630  1.00158.82           C  
ATOM   1808  CD  LYS C 304     177.752 211.065 209.594  1.00158.82           C  
ATOM   1809  CE  LYS C 304     179.061 211.019 208.830  1.00158.82           C  
ATOM   1810  NZ  LYS C 304     179.524 212.355 208.370  1.00158.82           N  
ATOM   1811  N   SER C 305     174.183 213.973 213.540  1.00155.99           N  
ATOM   1812  CA  SER C 305     173.125 213.870 214.535  1.00155.99           C  
ATOM   1813  C   SER C 305     172.026 214.859 214.183  1.00155.99           C  
ATOM   1814  O   SER C 305     172.094 215.549 213.164  1.00155.99           O  
ATOM   1815  CB  SER C 305     173.651 214.143 215.950  1.00155.99           C  
ATOM   1816  OG  SER C 305     172.586 214.256 216.879  1.00155.99           O  
ATOM   1817  N   PHE C 306     170.986 214.885 215.018  1.00157.47           N  
ATOM   1818  CA  PHE C 306     170.026 215.986 215.059  1.00157.47           C  
ATOM   1819  C   PHE C 306     170.120 216.792 216.343  1.00157.47           C  
ATOM   1820  O   PHE C 306     169.586 217.904 216.403  1.00157.47           O  
ATOM   1821  CB  PHE C 306     168.567 215.511 214.865  1.00157.47           C  
ATOM   1822  CG  PHE C 306     168.157 215.198 213.423  1.00157.47           C  
ATOM   1823  CD1 PHE C 306     169.052 214.734 212.461  1.00157.47           C  
ATOM   1824  CD2 PHE C 306     166.828 215.391 213.043  1.00157.47           C  
ATOM   1825  CE1 PHE C 306     168.646 214.479 211.165  1.00157.47           C  
ATOM   1826  CE2 PHE C 306     166.407 215.126 211.742  1.00157.47           C  
ATOM   1827  CZ  PHE C 306     167.320 214.669 210.806  1.00157.47           C  
ATOM   1828  N   THR C 307     170.782 216.265 217.364  1.00155.87           N  
ATOM   1829  CA  THR C 307     171.048 217.027 218.569  1.00155.87           C  
ATOM   1830  C   THR C 307     172.550 217.206 218.714  1.00155.87           C  
ATOM   1831  O   THR C 307     173.311 216.236 218.711  1.00155.87           O  
ATOM   1832  CB  THR C 307     170.471 216.346 219.816  1.00155.87           C  
ATOM   1833  OG1 THR C 307     170.819 214.956 219.804  1.00155.87           O  
ATOM   1834  CG2 THR C 307     168.955 216.497 219.855  1.00155.87           C  
ATOM   1835  N   VAL C 308     172.968 218.461 218.839  1.00155.84           N  
ATOM   1836  CA  VAL C 308     174.357 218.793 219.110  1.00155.84           C  
ATOM   1837  C   VAL C 308     174.474 219.045 220.605  1.00155.84           C  
ATOM   1838  O   VAL C 308     173.467 219.265 221.287  1.00155.84           O  
ATOM   1839  CB  VAL C 308     174.837 220.008 218.285  1.00155.84           C  
ATOM   1840  CG1 VAL C 308     174.527 219.796 216.811  1.00155.84           C  
ATOM   1841  CG2 VAL C 308     174.220 221.311 218.785  1.00155.84           C  
ATOM   1842  N   GLU C 309     175.692 218.972 221.123  1.00149.75           N  
ATOM   1843  CA  GLU C 309     175.868 219.031 222.562  1.00149.75           C  
ATOM   1844  C   GLU C 309     176.493 220.349 222.985  1.00149.75           C  
ATOM   1845  O   GLU C 309     176.704 221.257 222.178  1.00149.75           O  
ATOM   1846  CB  GLU C 309     176.724 217.867 223.045  1.00149.75           C  
ATOM   1847  CG  GLU C 309     176.266 216.538 222.495  1.00149.75           C  
ATOM   1848  CD  GLU C 309     175.036 216.001 223.198  1.00149.75           C  
ATOM   1849  OE1 GLU C 309     174.739 216.437 224.331  1.00149.75           O  
ATOM   1850  OE2 GLU C 309     174.360 215.136 222.607  1.00149.75           O  
ATOM   1851  N   LYS C 310     176.773 220.453 224.279  1.00147.77           N  
ATOM   1852  CA  LYS C 310     177.406 221.658 224.784  1.00147.77           C  
ATOM   1853  C   LYS C 310     178.910 221.564 224.558  1.00147.77           C  
ATOM   1854  O   LYS C 310     179.578 220.658 225.064  1.00147.77           O  
ATOM   1855  CB  LYS C 310     177.046 221.864 226.258  1.00147.77           C  
ATOM   1856  CG  LYS C 310     177.922 222.832 227.023  1.00147.77           C  
ATOM   1857  CD  LYS C 310     177.157 223.406 228.208  1.00147.77           C  
ATOM   1858  CE  LYS C 310     176.963 222.377 229.299  1.00147.77           C  
ATOM   1859  NZ  LYS C 310     178.265 221.901 229.828  1.00147.77           N  
ATOM   1860  N   GLY C 311     179.422 222.494 223.760  1.00149.88           N  
ATOM   1861  CA  GLY C 311     180.783 222.433 223.258  1.00149.88           C  
ATOM   1862  C   GLY C 311     180.883 223.341 222.050  1.00149.88           C  
ATOM   1863  O   GLY C 311     179.886 223.932 221.637  1.00149.88           O  
ATOM   1864  N   ILE C 312     182.080 223.455 221.483  1.00145.59           N  
ATOM   1865  CA  ILE C 312     182.278 224.344 220.343  1.00145.59           C  
ATOM   1866  C   ILE C 312     183.323 223.741 219.409  1.00145.59           C  
ATOM   1867  O   ILE C 312     184.396 223.312 219.851  1.00145.59           O  
ATOM   1868  CB  ILE C 312     182.634 225.781 220.797  1.00145.59           C  
ATOM   1869  CG1 ILE C 312     183.029 226.678 219.624  1.00145.59           C  
ATOM   1870  CG2 ILE C 312     183.683 225.786 221.912  1.00145.59           C  
ATOM   1871  CD1 ILE C 312     183.203 228.119 220.011  1.00145.59           C  
ATOM   1872  N   TYR C 313     182.977 223.663 218.119  1.00142.31           N  
ATOM   1873  CA  TYR C 313     183.740 222.931 217.117  1.00142.31           C  
ATOM   1874  C   TYR C 313     184.134 223.864 215.981  1.00142.31           C  
ATOM   1875  O   TYR C 313     183.376 224.760 215.597  1.00142.31           O  
ATOM   1876  CB  TYR C 313     182.925 221.777 216.503  1.00142.31           C  
ATOM   1877  CG  TYR C 313     182.558 220.632 217.417  1.00142.31           C  
ATOM   1878  CD1 TYR C 313     183.224 220.412 218.617  1.00142.31           C  
ATOM   1879  CD2 TYR C 313     181.494 219.797 217.088  1.00142.31           C  
ATOM   1880  CE1 TYR C 313     182.857 219.371 219.451  1.00142.31           C  
ATOM   1881  CE2 TYR C 313     181.120 218.758 217.910  1.00142.31           C  
ATOM   1882  CZ  TYR C 313     181.803 218.549 219.087  1.00142.31           C  
ATOM   1883  OH  TYR C 313     181.426 217.510 219.903  1.00142.31           O  
ATOM   1884  N   GLN C 314     185.329 223.642 215.449  1.00146.22           N  
ATOM   1885  CA  GLN C 314     185.701 224.098 214.119  1.00146.22           C  
ATOM   1886  C   GLN C 314     185.671 222.893 213.181  1.00146.22           C  
ATOM   1887  O   GLN C 314     186.198 221.827 213.522  1.00146.22           O  
ATOM   1888  CB  GLN C 314     187.087 224.745 214.134  1.00146.22           C  
ATOM   1889  CG  GLN C 314     187.590 225.149 212.766  1.00146.22           C  
ATOM   1890  CD  GLN C 314     189.098 225.269 212.704  1.00146.22           C  
ATOM   1891  OE1 GLN C 314     189.785 225.159 213.718  1.00146.22           O  
ATOM   1892  NE2 GLN C 314     189.624 225.439 211.500  1.00146.22           N  
ATOM   1893  N   THR C 315     185.034 223.046 212.016  1.00148.69           N  
ATOM   1894  CA  THR C 315     184.890 221.944 211.071  1.00148.69           C  
ATOM   1895  C   THR C 315     185.817 222.021 209.869  1.00148.69           C  
ATOM   1896  O   THR C 315     186.242 220.977 209.373  1.00148.69           O  
ATOM   1897  CB  THR C 315     183.449 221.859 210.558  1.00148.69           C  
ATOM   1898  OG1 THR C 315     183.155 223.016 209.767  1.00148.69           O  
ATOM   1899  CG2 THR C 315     182.478 221.788 211.717  1.00148.69           C  
ATOM   1900  N   SER C 316     186.135 223.215 209.381  1.00153.21           N  
ATOM   1901  CA  SER C 316     186.997 223.362 208.215  1.00153.21           C  
ATOM   1902  C   SER C 316     187.864 224.600 208.405  1.00153.21           C  
ATOM   1903  O   SER C 316     187.880 225.210 209.476  1.00153.21           O  
ATOM   1904  CB  SER C 316     186.179 223.452 206.926  1.00153.21           C  
ATOM   1905  OG  SER C 316     187.024 223.678 205.812  1.00153.21           O  
ATOM   1906  N   ASN C 317     188.569 224.982 207.349  1.00154.74           N  
ATOM   1907  CA  ASN C 317     189.580 226.024 207.428  1.00154.74           C  
ATOM   1908  C   ASN C 317     189.345 227.071 206.343  1.00154.74           C  
ATOM   1909  O   ASN C 317     189.040 226.750 205.193  1.00154.74           O  
ATOM   1910  CB  ASN C 317     190.970 225.402 207.297  1.00154.74           C  
ATOM   1911  CG  ASN C 317     191.339 224.540 208.490  1.00154.74           C  
ATOM   1912  OD1 ASN C 317     191.114 224.916 209.641  1.00154.74           O  
ATOM   1913  ND2 ASN C 317     191.887 223.361 208.217  1.00154.74           N  
ATOM   1914  N   PHE C 318     189.501 228.341 206.716  1.00171.52           N  
ATOM   1915  CA  PHE C 318     189.497 229.419 205.735  1.00171.52           C  
ATOM   1916  C   PHE C 318     190.908 229.950 205.549  1.00171.52           C  
ATOM   1917  O   PHE C 318     191.826 229.614 206.300  1.00171.52           O  
ATOM   1918  CB  PHE C 318     188.543 230.571 206.097  1.00171.52           C  
ATOM   1919  CG  PHE C 318     187.085 230.203 206.047  1.00171.52           C  
ATOM   1920  CD1 PHE C 318     186.425 230.172 204.824  1.00171.52           C  
ATOM   1921  CD2 PHE C 318     186.365 229.947 207.208  1.00171.52           C  
ATOM   1922  CE1 PHE C 318     185.083 229.847 204.746  1.00171.52           C  
ATOM   1923  CE2 PHE C 318     185.012 229.626 207.145  1.00171.52           C  
ATOM   1924  CZ  PHE C 318     184.372 229.578 205.909  1.00171.52           C  
ATOM   1925  N   ARG C 319     191.052 230.798 204.527  1.00173.44           N  
ATOM   1926  CA  ARG C 319     192.331 231.232 203.978  1.00173.44           C  
ATOM   1927  C   ARG C 319     192.066 232.364 202.999  1.00173.44           C  
ATOM   1928  O   ARG C 319     191.155 232.252 202.175  1.00173.44           O  
ATOM   1929  CB  ARG C 319     193.026 230.074 203.261  1.00173.44           C  
ATOM   1930  CG  ARG C 319     194.407 230.369 202.731  1.00173.44           C  
ATOM   1931  CD  ARG C 319     195.091 229.086 202.256  1.00173.44           C  
ATOM   1932  NE  ARG C 319     194.474 228.513 201.062  1.00173.44           N  
ATOM   1933  CZ  ARG C 319     193.719 227.421 201.051  1.00173.44           C  
ATOM   1934  NH1 ARG C 319     193.461 226.749 202.160  1.00173.44           N  
ATOM   1935  NH2 ARG C 319     193.205 226.998 199.899  1.00173.44           N  
ATOM   1936  N   VAL C 320     192.846 233.449 203.077  1.00174.27           N  
ATOM   1937  CA  VAL C 320     192.627 234.529 202.115  1.00174.27           C  
ATOM   1938  C   VAL C 320     193.281 234.168 200.783  1.00174.27           C  
ATOM   1939  O   VAL C 320     194.323 233.504 200.718  1.00174.27           O  
ATOM   1940  CB  VAL C 320     193.105 235.901 202.632  1.00174.27           C  
ATOM   1941  CG1 VAL C 320     192.332 236.299 203.882  1.00174.27           C  
ATOM   1942  CG2 VAL C 320     194.606 235.952 202.893  1.00174.27           C  
ATOM   1943  N   GLN C 321     192.600 234.528 199.699  1.00170.09           N  
ATOM   1944  CA  GLN C 321     193.141 234.189 198.397  1.00170.09           C  
ATOM   1945  C   GLN C 321     193.690 235.439 197.717  1.00170.09           C  
ATOM   1946  O   GLN C 321     193.123 236.526 197.869  1.00170.09           O  
ATOM   1947  CB  GLN C 321     192.078 233.533 197.507  1.00170.09           C  
ATOM   1948  CG  GLN C 321     191.582 232.213 198.063  1.00170.09           C  
ATOM   1949  CD  GLN C 321     192.671 231.164 198.128  1.00170.09           C  
ATOM   1950  OE1 GLN C 321     193.027 230.694 199.207  1.00170.09           O  
ATOM   1951  NE2 GLN C 321     193.213 230.797 196.974  1.00170.09           N  
ATOM   1952  N   PRO C 322     194.800 235.326 196.988  1.00165.04           N  
ATOM   1953  CA  PRO C 322     195.343 236.495 196.290  1.00165.04           C  
ATOM   1954  C   PRO C 322     194.500 236.880 195.085  1.00165.04           C  
ATOM   1955  O   PRO C 322     193.835 236.051 194.462  1.00165.04           O  
ATOM   1956  CB  PRO C 322     196.737 236.031 195.866  1.00165.04           C  
ATOM   1957  CG  PRO C 322     196.613 234.555 195.746  1.00165.04           C  
ATOM   1958  CD  PRO C 322     195.679 234.149 196.843  1.00165.04           C  
ATOM   1959  N   THR C 323     194.533 238.173 194.764  1.00169.85           N  
ATOM   1960  CA  THR C 323     193.671 238.719 193.722  1.00169.85           C  
ATOM   1961  C   THR C 323     194.448 239.271 192.534  1.00169.85           C  
ATOM   1962  O   THR C 323     194.220 238.831 191.403  1.00169.85           O  
ATOM   1963  CB  THR C 323     192.767 239.809 194.315  1.00169.85           C  
ATOM   1964  OG1 THR C 323     193.555 240.710 195.104  1.00169.85           O  
ATOM   1965  CG2 THR C 323     191.685 239.189 195.186  1.00169.85           C  
ATOM   1966  N   GLU C 324     195.364 240.215 192.750  1.00171.01           N  
ATOM   1967  CA  GLU C 324     195.878 241.001 191.633  1.00171.01           C  
ATOM   1968  C   GLU C 324     197.046 240.332 190.911  1.00171.01           C  
ATOM   1969  O   GLU C 324     197.184 240.527 189.696  1.00171.01           O  
ATOM   1970  CB  GLU C 324     196.255 242.414 192.108  1.00171.01           C  
ATOM   1971  CG  GLU C 324     197.351 242.519 193.167  1.00171.01           C  
ATOM   1972  CD  GLU C 324     196.833 242.465 194.598  1.00171.01           C  
ATOM   1973  OE1 GLU C 324     195.681 242.033 194.816  1.00171.01           O  
ATOM   1974  OE2 GLU C 324     197.589 242.856 195.511  1.00171.01           O  
ATOM   1975  N   SER C 325     197.864 239.553 191.641  1.00166.40           N  
ATOM   1976  CA  SER C 325     198.938 238.689 191.117  1.00166.40           C  
ATOM   1977  C   SER C 325     199.991 239.469 190.318  1.00166.40           C  
ATOM   1978  O   SER C 325     200.102 239.340 189.096  1.00166.40           O  
ATOM   1979  CB  SER C 325     198.361 237.528 190.294  1.00166.40           C  
ATOM   1980  OG  SER C 325     197.574 236.675 191.107  1.00166.40           O  
ATOM   1981  N   ILE C 326     200.748 240.306 191.035  1.00164.57           N  
ATOM   1982  CA  ILE C 326     201.692 241.247 190.432  1.00164.57           C  
ATOM   1983  C   ILE C 326     202.889 240.540 189.801  1.00164.57           C  
ATOM   1984  O   ILE C 326     203.169 239.370 190.090  1.00164.57           O  
ATOM   1985  CB  ILE C 326     202.162 242.294 191.462  1.00164.57           C  
ATOM   1986  CG1 ILE C 326     203.168 241.692 192.445  1.00164.57           C  
ATOM   1987  CG2 ILE C 326     200.978 242.876 192.210  1.00164.57           C  
ATOM   1988  CD1 ILE C 326     203.953 242.727 193.208  1.00164.57           C  
ATOM   1989  N   VAL C 327     203.581 241.248 188.909  1.00171.67           N  
ATOM   1990  CA  VAL C 327     204.688 240.711 188.123  1.00171.67           C  
ATOM   1991  C   VAL C 327     205.863 241.671 188.259  1.00171.67           C  
ATOM   1992  O   VAL C 327     205.719 242.871 188.005  1.00171.67           O  
ATOM   1993  CB  VAL C 327     204.287 240.532 186.640  1.00171.67           C  
ATOM   1994  CG1 VAL C 327     205.506 240.388 185.731  1.00171.67           C  
ATOM   1995  CG2 VAL C 327     203.360 239.336 186.468  1.00171.67           C  
ATOM   1996  N   ARG C 328     207.021 241.154 188.673  1.00170.34           N  
ATOM   1997  CA  ARG C 328     208.230 241.961 188.768  1.00170.34           C  
ATOM   1998  C   ARG C 328     209.321 241.352 187.900  1.00170.34           C  
ATOM   1999  O   ARG C 328     209.569 240.144 187.958  1.00170.34           O  
ATOM   2000  CB  ARG C 328     208.714 242.082 190.216  1.00170.34           C  
ATOM   2001  CG  ARG C 328     207.722 242.754 191.148  1.00170.34           C  
ATOM   2002  CD  ARG C 328     207.514 244.206 190.763  1.00170.34           C  
ATOM   2003  NE  ARG C 328     208.729 244.998 190.907  1.00170.34           N  
ATOM   2004  CZ  ARG C 328     208.915 246.186 190.347  1.00170.34           C  
ATOM   2005  NH1 ARG C 328     207.983 246.749 189.595  1.00170.34           N  
ATOM   2006  NH2 ARG C 328     210.066 246.822 190.543  1.00170.34           N  
ATOM   2007  N   PHE C 329     209.965 242.195 187.108  1.00190.42           N  
ATOM   2008  CA  PHE C 329     211.082 241.870 186.238  1.00190.42           C  
ATOM   2009  C   PHE C 329     212.137 242.948 186.435  1.00190.42           C  
ATOM   2010  O   PHE C 329     211.821 244.037 186.925  1.00190.42           O  
ATOM   2011  CB  PHE C 329     210.634 241.803 184.766  1.00190.42           C  
ATOM   2012  CG  PHE C 329     210.157 240.445 184.341  1.00190.42           C  
ATOM   2013  CD1 PHE C 329     211.062 239.405 184.158  1.00190.42           C  
ATOM   2014  CD2 PHE C 329     208.806 240.207 184.125  1.00190.42           C  
ATOM   2015  CE1 PHE C 329     210.625 238.146 183.766  1.00190.42           C  
ATOM   2016  CE2 PHE C 329     208.359 238.953 183.732  1.00190.42           C  
ATOM   2017  CZ  PHE C 329     209.271 237.922 183.555  1.00190.42           C  
ATOM   2018  N   PRO C 330     213.403 242.678 186.096  1.00187.35           N  
ATOM   2019  CA  PRO C 330     214.430 243.723 186.226  1.00187.35           C  
ATOM   2020  C   PRO C 330     214.324 244.815 185.171  1.00187.35           C  
ATOM   2021  O   PRO C 330     213.392 244.897 184.368  1.00187.35           O  
ATOM   2022  CB  PRO C 330     215.746 242.952 186.073  1.00187.35           C  
ATOM   2023  CG  PRO C 330     215.425 241.573 186.473  1.00187.35           C  
ATOM   2024  CD  PRO C 330     214.025 241.340 186.008  1.00187.35           C  
ATOM   2025  N   ASN C 331     215.352 245.670 185.174  1.00198.43           N  
ATOM   2026  CA  ASN C 331     215.617 246.714 184.185  1.00198.43           C  
ATOM   2027  C   ASN C 331     216.247 246.163 182.897  1.00198.43           C  
ATOM   2028  O   ASN C 331     216.439 246.948 181.961  1.00198.43           O  
ATOM   2029  CB  ASN C 331     216.533 247.776 184.793  1.00198.43           C  
ATOM   2030  CG  ASN C 331     216.038 248.276 186.134  1.00198.43           C  
ATOM   2031  OD1 ASN C 331     216.676 248.053 187.163  1.00198.43           O  
ATOM   2032  ND2 ASN C 331     214.903 248.963 186.130  1.00198.43           N  
ATOM   2033  N   ILE C 332     216.597 244.873 182.997  1.00242.03           N  
ATOM   2034  CA  ILE C 332     217.035 243.879 182.006  1.00242.03           C  
ATOM   2035  C   ILE C 332     218.449 244.158 181.472  1.00242.03           C  
ATOM   2036  O   ILE C 332     219.221 243.206 181.304  1.00242.03           O  
ATOM   2037  CB  ILE C 332     215.966 243.636 180.896  1.00242.03           C  
ATOM   2038  CG1 ILE C 332     216.171 242.256 180.269  1.00242.03           C  
ATOM   2039  CG2 ILE C 332     215.941 244.625 179.708  1.00242.03           C  
ATOM   2040  CD1 ILE C 332     214.989 241.779 179.444  1.00242.03           C  
ATOM   2041  N   THR C 333     218.790 245.437 181.201  1.00267.05           N  
ATOM   2042  CA  THR C 333     220.109 246.079 181.085  1.00267.05           C  
ATOM   2043  C   THR C 333     221.227 245.300 180.392  1.00267.05           C  
ATOM   2044  O   THR C 333     222.390 245.398 180.794  1.00267.05           O  
ATOM   2045  CB  THR C 333     220.611 246.520 182.472  1.00267.05           C  
ATOM   2046  OG1 THR C 333     220.510 245.447 183.418  1.00267.05           O  
ATOM   2047  CG2 THR C 333     219.823 247.723 182.971  1.00267.05           C  
ATOM   2048  N   ASN C 334     220.898 244.530 179.355  1.00310.44           N  
ATOM   2049  CA  ASN C 334     221.928 243.813 178.612  1.00310.44           C  
ATOM   2050  C   ASN C 334     222.320 244.542 177.334  1.00310.44           C  
ATOM   2051  O   ASN C 334     223.511 244.577 177.004  1.00310.44           O  
ATOM   2052  CB  ASN C 334     221.470 242.385 178.296  1.00310.44           C  
ATOM   2053  CG  ASN C 334     222.604 241.379 178.396  1.00310.44           C  
ATOM   2054  OD1 ASN C 334     223.770 241.757 178.497  1.00310.44           O  
ATOM   2055  ND2 ASN C 334     222.263 240.094 178.414  1.00310.44           N  
ATOM   2056  N   LEU C 335     221.331 245.118 176.637  1.00323.95           N  
ATOM   2057  CA  LEU C 335     221.475 246.259 175.720  1.00323.95           C  
ATOM   2058  C   LEU C 335     222.386 245.960 174.522  1.00323.95           C  
ATOM   2059  O   LEU C 335     223.533 246.408 174.450  1.00323.95           O  
ATOM   2060  CB  LEU C 335     221.948 247.493 176.495  1.00323.95           C  
ATOM   2061  CG  LEU C 335     220.974 247.920 177.601  1.00323.95           C  
ATOM   2062  CD1 LEU C 335     221.516 249.089 178.413  1.00323.95           C  
ATOM   2063  CD2 LEU C 335     219.603 248.251 177.024  1.00323.95           C  
ATOM   2064  N   CYS C 336     221.847 245.117 173.618  1.00361.58           N  
ATOM   2065  CA  CYS C 336     222.372 244.698 172.314  1.00361.58           C  
ATOM   2066  C   CYS C 336     222.916 245.861 171.480  1.00361.58           C  
ATOM   2067  O   CYS C 336     222.394 246.981 171.563  1.00361.58           O  
ATOM   2068  CB  CYS C 336     221.263 244.004 171.515  1.00361.58           C  
ATOM   2069  SG  CYS C 336     220.914 242.264 171.870  1.00361.58           S  
ATOM   2070  N   PRO C 337     223.982 245.648 170.666  1.00382.09           N  
ATOM   2071  CA  PRO C 337     224.480 246.682 169.746  1.00382.09           C  
ATOM   2072  C   PRO C 337     223.661 246.848 168.460  1.00382.09           C  
ATOM   2073  O   PRO C 337     224.148 246.601 167.354  1.00382.09           O  
ATOM   2074  CB  PRO C 337     225.902 246.203 169.435  1.00382.09           C  
ATOM   2075  CG  PRO C 337     225.853 244.721 169.624  1.00382.09           C  
ATOM   2076  CD  PRO C 337     224.885 244.481 170.733  1.00382.09           C  
ATOM   2077  N   PHE C 338     222.400 247.270 168.608  1.00395.17           N  
ATOM   2078  CA  PHE C 338     221.547 247.506 167.449  1.00395.17           C  
ATOM   2079  C   PHE C 338     221.478 248.977 167.058  1.00395.17           C  
ATOM   2080  O   PHE C 338     220.980 249.289 165.969  1.00395.17           O  
ATOM   2081  CB  PHE C 338     220.126 246.965 167.693  1.00395.17           C  
ATOM   2082  CG  PHE C 338     219.444 247.535 168.924  1.00395.17           C  
ATOM   2083  CD1 PHE C 338     218.646 248.675 168.838  1.00395.17           C  
ATOM   2084  CD2 PHE C 338     219.526 246.879 170.144  1.00395.17           C  
ATOM   2085  CE1 PHE C 338     218.022 249.200 169.955  1.00395.17           C  
ATOM   2086  CE2 PHE C 338     218.894 247.396 171.278  1.00395.17           C  
ATOM   2087  CZ  PHE C 338     218.135 248.559 171.173  1.00395.17           C  
ATOM   2088  N   GLY C 339     221.932 249.878 167.933  1.00414.33           N  
ATOM   2089  CA  GLY C 339     221.739 251.307 167.706  1.00414.33           C  
ATOM   2090  C   GLY C 339     222.593 251.840 166.572  1.00414.33           C  
ATOM   2091  O   GLY C 339     222.169 252.713 165.810  1.00414.33           O  
ATOM   2092  N   GLU C 340     223.787 251.264 166.402  1.00418.91           N  
ATOM   2093  CA  GLU C 340     224.645 251.650 165.289  1.00418.91           C  
ATOM   2094  C   GLU C 340     224.244 250.943 164.000  1.00418.91           C  
ATOM   2095  O   GLU C 340     224.807 251.228 162.939  1.00418.91           O  
ATOM   2096  CB  GLU C 340     226.109 251.358 165.630  1.00418.91           C  
ATOM   2097  CG  GLU C 340     226.492 249.898 165.473  1.00418.91           C  
ATOM   2098  CD  GLU C 340     226.488 249.167 166.795  1.00418.91           C  
ATOM   2099  OE1 GLU C 340     225.829 249.651 167.739  1.00418.91           O  
ATOM   2100  OE2 GLU C 340     227.125 248.099 166.886  1.00418.91           O  
ATOM   2101  N   VAL C 341     223.294 250.004 164.059  1.00424.83           N  
ATOM   2102  CA  VAL C 341     222.865 249.370 162.818  1.00424.83           C  
ATOM   2103  C   VAL C 341     221.395 249.750 162.580  1.00424.83           C  
ATOM   2104  O   VAL C 341     220.731 249.229 161.679  1.00424.83           O  
ATOM   2105  CB  VAL C 341     223.134 247.844 162.848  1.00424.83           C  
ATOM   2106  CG1 VAL C 341     222.227 247.079 163.803  1.00424.83           C  
ATOM   2107  CG2 VAL C 341     223.281 247.226 161.438  1.00424.83           C  
ATOM   2108  N   PHE C 342     220.866 250.679 163.376  1.00439.58           N  
ATOM   2109  CA  PHE C 342     219.791 251.528 162.870  1.00439.58           C  
ATOM   2110  C   PHE C 342     220.238 252.935 162.522  1.00439.58           C  
ATOM   2111  O   PHE C 342     219.592 253.583 161.694  1.00439.58           O  
ATOM   2112  CB  PHE C 342     218.625 251.672 163.857  1.00439.58           C  
ATOM   2113  CG  PHE C 342     217.822 250.423 164.103  1.00439.58           C  
ATOM   2114  CD1 PHE C 342     216.863 250.042 163.185  1.00439.58           C  
ATOM   2115  CD2 PHE C 342     217.881 249.748 165.310  1.00439.58           C  
ATOM   2116  CE1 PHE C 342     215.988 248.968 163.424  1.00439.58           C  
ATOM   2117  CE2 PHE C 342     217.059 248.654 165.555  1.00439.58           C  
ATOM   2118  CZ  PHE C 342     216.130 248.245 164.604  1.00439.58           C  
ATOM   2119  N   ASN C 343     221.306 253.429 163.138  1.00448.94           N  
ATOM   2120  CA  ASN C 343     221.614 254.851 163.142  1.00448.94           C  
ATOM   2121  C   ASN C 343     223.028 255.124 162.646  1.00448.94           C  
ATOM   2122  O   ASN C 343     223.812 255.824 163.291  1.00448.94           O  
ATOM   2123  CB  ASN C 343     221.410 255.442 164.534  1.00448.94           C  
ATOM   2124  CG  ASN C 343     220.084 256.154 164.666  1.00448.94           C  
ATOM   2125  OD1 ASN C 343     219.668 256.871 163.760  1.00448.94           O  
ATOM   2126  ND2 ASN C 343     219.412 255.962 165.797  1.00448.94           N  
ATOM   2127  N   ALA C 344     223.379 254.552 161.502  1.00469.86           N  
ATOM   2128  CA  ALA C 344     224.627 254.879 160.831  1.00469.86           C  
ATOM   2129  C   ALA C 344     224.343 255.429 159.436  1.00469.86           C  
ATOM   2130  O   ALA C 344     223.247 255.278 158.889  1.00469.86           O  
ATOM   2131  CB  ALA C 344     225.546 253.656 160.756  1.00469.86           C  
ATOM   2132  N   THR C 345     225.352 256.084 158.864  1.00485.90           N  
ATOM   2133  CA  THR C 345     225.213 256.709 157.555  1.00485.90           C  
ATOM   2134  C   THR C 345     225.601 255.787 156.405  1.00485.90           C  
ATOM   2135  O   THR C 345     225.434 256.172 155.242  1.00485.90           O  
ATOM   2136  CB  THR C 345     226.051 257.995 157.479  1.00485.90           C  
ATOM   2137  OG1 THR C 345     225.763 258.680 156.253  1.00485.90           O  
ATOM   2138  CG2 THR C 345     227.540 257.676 157.526  1.00485.90           C  
ATOM   2139  N   ARG C 346     226.106 254.586 156.696  1.00485.75           N  
ATOM   2140  CA  ARG C 346     226.466 253.619 155.659  1.00485.75           C  
ATOM   2141  C   ARG C 346     226.228 252.226 156.236  1.00485.75           C  
ATOM   2142  O   ARG C 346     226.832 251.862 157.249  1.00485.75           O  
ATOM   2143  CB  ARG C 346     227.910 253.800 155.209  1.00485.75           C  
ATOM   2144  CG  ARG C 346     228.230 253.162 153.865  1.00485.75           C  
ATOM   2145  CD  ARG C 346     229.068 251.905 154.046  1.00485.75           C  
ATOM   2146  NE  ARG C 346     229.488 251.329 152.774  1.00485.75           N  
ATOM   2147  CZ  ARG C 346     228.772 250.466 152.067  1.00485.75           C  
ATOM   2148  NH1 ARG C 346     227.578 250.066 152.468  1.00485.75           N  
ATOM   2149  NH2 ARG C 346     229.266 249.995 150.925  1.00485.75           N  
ATOM   2150  N   PHE C 347     225.356 251.459 155.589  1.00472.95           N  
ATOM   2151  CA  PHE C 347     224.960 250.152 156.101  1.00472.95           C  
ATOM   2152  C   PHE C 347     225.650 249.059 155.287  1.00472.95           C  
ATOM   2153  O   PHE C 347     226.606 249.308 154.549  1.00472.95           O  
ATOM   2154  CB  PHE C 347     223.439 250.005 156.079  1.00472.95           C  
ATOM   2155  CG  PHE C 347     222.741 250.545 157.308  1.00472.95           C  
ATOM   2156  CD1 PHE C 347     223.378 251.430 158.176  1.00472.95           C  
ATOM   2157  CD2 PHE C 347     221.434 250.164 157.590  1.00472.95           C  
ATOM   2158  CE1 PHE C 347     222.726 251.922 159.290  1.00472.95           C  
ATOM   2159  CE2 PHE C 347     220.783 250.649 158.713  1.00472.95           C  
ATOM   2160  CZ  PHE C 347     221.431 251.535 159.554  1.00472.95           C  
ATOM   2161  N   ALA C 348     225.177 247.823 155.430  1.00473.33           N  
ATOM   2162  CA  ALA C 348     225.683 246.725 154.622  1.00473.33           C  
ATOM   2163  C   ALA C 348     225.147 246.825 153.194  1.00473.33           C  
ATOM   2164  O   ALA C 348     224.140 247.480 152.920  1.00473.33           O  
ATOM   2165  CB  ALA C 348     225.298 245.383 155.242  1.00473.33           C  
ATOM   2166  N   SER C 349     225.850 246.170 152.274  1.00477.29           N  
ATOM   2167  CA  SER C 349     225.461 246.118 150.872  1.00477.29           C  
ATOM   2168  C   SER C 349     224.714 244.818 150.611  1.00477.29           C  
ATOM   2169  O   SER C 349     224.685 243.931 151.466  1.00477.29           O  
ATOM   2170  CB  SER C 349     226.681 246.221 149.953  1.00477.29           C  
ATOM   2171  OG  SER C 349     227.300 247.490 150.068  1.00477.29           O  
ATOM   2172  N   VAL C 350     224.109 244.706 149.426  1.00480.89           N  
ATOM   2173  CA  VAL C 350     223.364 243.493 149.098  1.00480.89           C  
ATOM   2174  C   VAL C 350     224.314 242.437 148.535  1.00480.89           C  
ATOM   2175  O   VAL C 350     223.995 241.241 148.511  1.00480.89           O  
ATOM   2176  CB  VAL C 350     222.198 243.838 148.138  1.00480.89           C  
ATOM   2177  CG1 VAL C 350     222.700 244.280 146.769  1.00480.89           C  
ATOM   2178  CG2 VAL C 350     221.117 242.736 148.069  1.00480.89           C  
ATOM   2179  N   TYR C 351     225.511 242.846 148.107  1.00479.23           N  
ATOM   2180  CA  TYR C 351     226.514 241.840 147.787  1.00479.23           C  
ATOM   2181  C   TYR C 351     227.256 241.377 149.034  1.00479.23           C  
ATOM   2182  O   TYR C 351     227.913 240.331 149.006  1.00479.23           O  
ATOM   2183  CB  TYR C 351     227.498 242.364 146.730  1.00479.23           C  
ATOM   2184  CG  TYR C 351     228.072 243.757 146.947  1.00479.23           C  
ATOM   2185  CD1 TYR C 351     229.122 243.976 147.844  1.00479.23           C  
ATOM   2186  CD2 TYR C 351     227.585 244.848 146.228  1.00479.23           C  
ATOM   2187  CE1 TYR C 351     229.655 245.245 148.031  1.00479.23           C  
ATOM   2188  CE2 TYR C 351     228.115 246.122 146.410  1.00479.23           C  
ATOM   2189  CZ  TYR C 351     229.145 246.311 147.311  1.00479.23           C  
ATOM   2190  OH  TYR C 351     229.665 247.572 147.490  1.00479.23           O  
ATOM   2191  N   ALA C 352     227.161 242.131 150.127  1.00471.51           N  
ATOM   2192  CA  ALA C 352     227.913 241.855 151.345  1.00471.51           C  
ATOM   2193  C   ALA C 352     227.067 242.102 152.591  1.00471.51           C  
ATOM   2194  O   ALA C 352     227.523 242.710 153.562  1.00471.51           O  
ATOM   2195  CB  ALA C 352     229.189 242.691 151.392  1.00471.51           C  
ATOM   2196  N   TRP C 353     225.817 241.639 152.593  1.00466.58           N  
ATOM   2197  CA  TRP C 353     225.069 241.586 153.850  1.00466.58           C  
ATOM   2198  C   TRP C 353     225.529 240.337 154.593  1.00466.58           C  
ATOM   2199  O   TRP C 353     225.234 239.206 154.201  1.00466.58           O  
ATOM   2200  CB  TRP C 353     223.556 241.652 153.621  1.00466.58           C  
ATOM   2201  CG  TRP C 353     222.925 240.634 152.702  1.00466.58           C  
ATOM   2202  CD1 TRP C 353     222.806 240.731 151.352  1.00466.58           C  
ATOM   2203  CD2 TRP C 353     222.271 239.410 153.074  1.00466.58           C  
ATOM   2204  NE1 TRP C 353     222.155 239.634 150.848  1.00466.58           N  
ATOM   2205  CE2 TRP C 353     221.813 238.807 151.884  1.00466.58           C  
ATOM   2206  CE3 TRP C 353     222.043 238.759 154.291  1.00466.58           C  
ATOM   2207  CZ2 TRP C 353     221.140 237.585 151.875  1.00466.58           C  
ATOM   2208  CZ3 TRP C 353     221.377 237.541 154.278  1.00466.58           C  
ATOM   2209  CH2 TRP C 353     220.933 236.970 153.079  1.00466.58           C  
ATOM   2210  N   ASN C 354     226.317 240.550 155.643  1.00451.03           N  
ATOM   2211  CA  ASN C 354     226.911 239.438 156.368  1.00451.03           C  
ATOM   2212  C   ASN C 354     225.890 238.747 157.263  1.00451.03           C  
ATOM   2213  O   ASN C 354     224.930 239.361 157.737  1.00451.03           O  
ATOM   2214  CB  ASN C 354     228.126 239.919 157.175  1.00451.03           C  
ATOM   2215  CG  ASN C 354     227.830 241.131 158.063  1.00451.03           C  
ATOM   2216  OD1 ASN C 354     226.706 241.628 158.135  1.00451.03           O  
ATOM   2217  ND2 ASN C 354     228.862 241.607 158.749  1.00451.03           N  
ATOM   2218  N   ARG C 355     226.082 237.445 157.464  1.00446.92           N  
ATOM   2219  CA  ARG C 355     225.243 236.688 158.388  1.00446.92           C  
ATOM   2220  C   ARG C 355     225.849 236.869 159.783  1.00446.92           C  
ATOM   2221  O   ARG C 355     226.646 236.068 160.278  1.00446.92           O  
ATOM   2222  CB  ARG C 355     225.158 235.229 157.958  1.00446.92           C  
ATOM   2223  CG  ARG C 355     224.246 234.367 158.809  1.00446.92           C  
ATOM   2224  CD  ARG C 355     222.794 234.761 158.588  1.00446.92           C  
ATOM   2225  NE  ARG C 355     222.330 234.414 157.250  1.00446.92           N  
ATOM   2226  CZ  ARG C 355     221.201 234.853 156.711  1.00446.92           C  
ATOM   2227  NH1 ARG C 355     220.398 235.675 157.365  1.00446.92           N  
ATOM   2228  NH2 ARG C 355     220.867 234.453 155.488  1.00446.92           N  
ATOM   2229  N   LYS C 356     225.484 237.988 160.404  1.00428.24           N  
ATOM   2230  CA  LYS C 356     226.151 238.431 161.622  1.00428.24           C  
ATOM   2231  C   LYS C 356     225.499 237.799 162.844  1.00428.24           C  
ATOM   2232  O   LYS C 356     224.274 237.646 162.898  1.00428.24           O  
ATOM   2233  CB  LYS C 356     226.115 239.955 161.716  1.00428.24           C  
ATOM   2234  CG  LYS C 356     224.773 240.571 161.357  1.00428.24           C  
ATOM   2235  CD  LYS C 356     224.886 242.072 161.164  1.00428.24           C  
ATOM   2236  CE  LYS C 356     225.093 242.777 162.493  1.00428.24           C  
ATOM   2237  NZ  LYS C 356     225.205 244.251 162.327  1.00428.24           N  
ATOM   2238  N   ARG C 357     226.320 237.423 163.821  1.00407.03           N  
ATOM   2239  CA  ARG C 357     225.835 236.811 165.054  1.00407.03           C  
ATOM   2240  C   ARG C 357     225.862 237.857 166.162  1.00407.03           C  
ATOM   2241  O   ARG C 357     226.920 238.182 166.706  1.00407.03           O  
ATOM   2242  CB  ARG C 357     226.668 235.584 165.411  1.00407.03           C  
ATOM   2243  CG  ARG C 357     226.305 234.901 166.733  1.00407.03           C  
ATOM   2244  CD  ARG C 357     224.925 234.250 166.706  1.00407.03           C  
ATOM   2245  NE  ARG C 357     223.900 235.096 167.308  1.00407.03           N  
ATOM   2246  CZ  ARG C 357     222.637 234.733 167.487  1.00407.03           C  
ATOM   2247  NH1 ARG C 357     222.197 233.546 167.103  1.00407.03           N  
ATOM   2248  NH2 ARG C 357     221.794 235.583 168.066  1.00407.03           N  
ATOM   2249  N   ILE C 358     224.692 238.398 166.486  1.00395.60           N  
ATOM   2250  CA  ILE C 358     224.499 239.237 167.663  1.00395.60           C  
ATOM   2251  C   ILE C 358     223.841 238.354 168.711  1.00395.60           C  
ATOM   2252  O   ILE C 358     222.718 237.874 168.512  1.00395.60           O  
ATOM   2253  CB  ILE C 358     223.647 240.476 167.356  1.00395.60           C  
ATOM   2254  CG1 ILE C 358     224.202 241.223 166.140  1.00395.60           C  
ATOM   2255  CG2 ILE C 358     223.577 241.389 168.573  1.00395.60           C  
ATOM   2256  CD1 ILE C 358     225.615 241.744 166.322  1.00395.60           C  
ATOM   2257  N   SER C 359     224.534 238.126 169.824  1.00385.30           N  
ATOM   2258  CA  SER C 359     224.124 237.116 170.785  1.00385.30           C  
ATOM   2259  C   SER C 359     224.307 237.617 172.211  1.00385.30           C  
ATOM   2260  O   SER C 359     225.058 238.563 172.468  1.00385.30           O  
ATOM   2261  CB  SER C 359     224.913 235.813 170.589  1.00385.30           C  
ATOM   2262  OG  SER C 359     226.282 235.995 170.906  1.00385.30           O  
ATOM   2263  N   ASN C 360     223.564 236.964 173.117  1.00370.54           N  
ATOM   2264  CA  ASN C 360     223.681 237.067 174.579  1.00370.54           C  
ATOM   2265  C   ASN C 360     223.388 238.482 175.086  1.00370.54           C  
ATOM   2266  O   ASN C 360     224.095 239.034 175.931  1.00370.54           O  
ATOM   2267  CB  ASN C 360     225.051 236.569 175.061  1.00370.54           C  
ATOM   2268  CG  ASN C 360     225.226 235.073 174.869  1.00370.54           C  
ATOM   2269  OD1 ASN C 360     224.306 234.292 175.109  1.00370.54           O  
ATOM   2270  ND2 ASN C 360     226.414 234.668 174.433  1.00370.54           N  
ATOM   2271  N   CYS C 361     222.311 239.056 174.558  1.00358.25           N  
ATOM   2272  CA  CYS C 361     221.790 240.335 175.026  1.00358.25           C  
ATOM   2273  C   CYS C 361     220.292 240.350 174.758  1.00358.25           C  
ATOM   2274  O   CYS C 361     219.715 239.354 174.318  1.00358.25           O  
ATOM   2275  CB  CYS C 361     222.499 241.525 174.366  1.00358.25           C  
ATOM   2276  SG  CYS C 361     222.653 241.482 172.560  1.00358.25           S  
ATOM   2277  N   VAL C 362     219.661 241.482 175.058  1.00344.09           N  
ATOM   2278  CA  VAL C 362     218.241 241.681 174.784  1.00344.09           C  
ATOM   2279  C   VAL C 362     218.081 242.929 173.926  1.00344.09           C  
ATOM   2280  O   VAL C 362     218.895 243.859 174.002  1.00344.09           O  
ATOM   2281  CB  VAL C 362     217.416 241.783 176.082  1.00344.09           C  
ATOM   2282  CG1 VAL C 362     217.337 240.425 176.778  1.00344.09           C  
ATOM   2283  CG2 VAL C 362     217.980 242.839 177.019  1.00344.09           C  
ATOM   2284  N   ALA C 363     217.059 242.929 173.077  1.00369.69           N  
ATOM   2285  CA  ALA C 363     216.746 244.055 172.201  1.00369.69           C  
ATOM   2286  C   ALA C 363     215.246 244.308 172.293  1.00369.69           C  
ATOM   2287  O   ALA C 363     214.443 243.445 171.922  1.00369.69           O  
ATOM   2288  CB  ALA C 363     217.181 243.775 170.765  1.00369.69           C  
ATOM   2289  N   ASP C 364     214.868 245.475 172.805  1.00386.52           N  
ATOM   2290  CA  ASP C 364     213.459 245.827 172.889  1.00386.52           C  
ATOM   2291  C   ASP C 364     212.918 246.185 171.509  1.00386.52           C  
ATOM   2292  O   ASP C 364     213.626 246.752 170.670  1.00386.52           O  
ATOM   2293  CB  ASP C 364     213.258 246.974 173.884  1.00386.52           C  
ATOM   2294  CG  ASP C 364     213.827 248.292 173.395  1.00386.52           C  
ATOM   2295  OD1 ASP C 364     214.956 248.300 172.859  1.00386.52           O  
ATOM   2296  OD2 ASP C 364     213.156 249.326 173.585  1.00386.52           O  
ATOM   2297  N   TYR C 365     211.666 245.804 171.256  1.00405.48           N  
ATOM   2298  CA  TYR C 365     211.017 246.084 169.986  1.00405.48           C  
ATOM   2299  C   TYR C 365     209.807 246.995 170.122  1.00405.48           C  
ATOM   2300  O   TYR C 365     209.176 247.311 169.108  1.00405.48           O  
ATOM   2301  CB  TYR C 365     210.589 244.777 169.302  1.00405.48           C  
ATOM   2302  CG  TYR C 365     211.749 243.916 168.865  1.00405.48           C  
ATOM   2303  CD1 TYR C 365     212.436 244.187 167.684  1.00405.48           C  
ATOM   2304  CD2 TYR C 365     212.152 242.824 169.632  1.00405.48           C  
ATOM   2305  CE1 TYR C 365     213.505 243.397 167.280  1.00405.48           C  
ATOM   2306  CE2 TYR C 365     213.217 242.024 169.237  1.00405.48           C  
ATOM   2307  CZ  TYR C 365     213.888 242.318 168.061  1.00405.48           C  
ATOM   2308  OH  TYR C 365     214.944 241.530 167.664  1.00405.48           O  
ATOM   2309  N   SER C 366     209.471 247.427 171.342  1.00419.05           N  
ATOM   2310  CA  SER C 366     208.345 248.339 171.525  1.00419.05           C  
ATOM   2311  C   SER C 366     208.709 249.759 171.109  1.00419.05           C  
ATOM   2312  O   SER C 366     207.826 250.575 170.817  1.00419.05           O  
ATOM   2313  CB  SER C 366     207.878 248.311 172.980  1.00419.05           C  
ATOM   2314  OG  SER C 366     207.216 247.096 173.283  1.00419.05           O  
ATOM   2315  N   VAL C 367     210.009 250.067 171.058  1.00431.61           N  
ATOM   2316  CA  VAL C 367     210.471 251.394 170.655  1.00431.61           C  
ATOM   2317  C   VAL C 367     210.413 251.528 169.132  1.00431.61           C  
ATOM   2318  O   VAL C 367     210.438 252.643 168.591  1.00431.61           O  
ATOM   2319  CB  VAL C 367     211.894 251.629 171.224  1.00431.61           C  
ATOM   2320  CG1 VAL C 367     212.925 250.703 170.567  1.00431.61           C  
ATOM   2321  CG2 VAL C 367     212.323 253.110 171.223  1.00431.61           C  
ATOM   2322  N   LEU C 368     210.311 250.397 168.420  1.00446.14           N  
ATOM   2323  CA  LEU C 368     210.212 250.411 166.963  1.00446.14           C  
ATOM   2324  C   LEU C 368     208.871 250.969 166.500  1.00446.14           C  
ATOM   2325  O   LEU C 368     208.809 251.689 165.496  1.00446.14           O  
ATOM   2326  CB  LEU C 368     210.414 248.998 166.407  1.00446.14           C  
ATOM   2327  CG  LEU C 368     211.808 248.529 165.971  1.00446.14           C  
ATOM   2328  CD1 LEU C 368     212.711 248.266 167.168  1.00446.14           C  
ATOM   2329  CD2 LEU C 368     211.707 247.286 165.093  1.00446.14           C  
ATOM   2330  N   TYR C 369     207.794 250.669 167.234  1.00457.07           N  
ATOM   2331  CA  TYR C 369     206.454 251.017 166.767  1.00457.07           C  
ATOM   2332  C   TYR C 369     206.156 252.507 166.918  1.00457.07           C  
ATOM   2333  O   TYR C 369     205.536 253.112 166.035  1.00457.07           O  
ATOM   2334  CB  TYR C 369     205.398 250.195 167.510  1.00457.07           C  
ATOM   2335  CG  TYR C 369     205.703 248.722 167.671  1.00457.07           C  
ATOM   2336  CD1 TYR C 369     205.931 247.914 166.560  1.00457.07           C  
ATOM   2337  CD2 TYR C 369     205.710 248.130 168.933  1.00457.07           C  
ATOM   2338  CE1 TYR C 369     206.195 246.559 166.702  1.00457.07           C  
ATOM   2339  CE2 TYR C 369     205.968 246.775 169.087  1.00457.07           C  
ATOM   2340  CZ  TYR C 369     206.210 245.999 167.967  1.00457.07           C  
ATOM   2341  OH  TYR C 369     206.469 244.656 168.108  1.00457.07           O  
ATOM   2342  N   ASN C 370     206.597 253.124 168.014  1.00460.76           N  
ATOM   2343  CA  ASN C 370     206.096 254.435 168.406  1.00460.76           C  
ATOM   2344  C   ASN C 370     206.910 255.595 167.836  1.00460.76           C  
ATOM   2345  O   ASN C 370     206.566 256.756 168.080  1.00460.76           O  
ATOM   2346  CB  ASN C 370     206.036 254.534 169.931  1.00460.76           C  
ATOM   2347  CG  ASN C 370     207.405 254.444 170.575  1.00460.76           C  
ATOM   2348  OD1 ASN C 370     208.400 254.909 170.018  1.00460.76           O  
ATOM   2349  ND2 ASN C 370     207.464 253.830 171.750  1.00460.76           N  
ATOM   2350  N   SER C 371     207.974 255.318 167.082  1.00464.71           N  
ATOM   2351  CA  SER C 371     208.791 256.412 166.569  1.00464.71           C  
ATOM   2352  C   SER C 371     208.260 256.992 165.263  1.00464.71           C  
ATOM   2353  O   SER C 371     208.791 258.016 164.813  1.00464.71           O  
ATOM   2354  CB  SER C 371     210.237 255.960 166.380  1.00464.71           C  
ATOM   2355  OG  SER C 371     211.007 257.011 165.824  1.00464.71           O  
ATOM   2356  N   ALA C 372     207.279 256.320 164.638  1.00481.02           N  
ATOM   2357  CA  ALA C 372     206.405 256.855 163.578  1.00481.02           C  
ATOM   2358  C   ALA C 372     207.149 257.213 162.289  1.00481.02           C  
ATOM   2359  O   ALA C 372     207.019 258.324 161.771  1.00481.02           O  
ATOM   2360  CB  ALA C 372     205.594 258.058 164.075  1.00481.02           C  
ATOM   2361  N   SER C 373     207.923 256.266 161.751  1.00485.41           N  
ATOM   2362  CA  SER C 373     208.457 256.436 160.402  1.00485.41           C  
ATOM   2363  C   SER C 373     208.446 255.172 159.555  1.00485.41           C  
ATOM   2364  O   SER C 373     209.034 255.194 158.470  1.00485.41           O  
ATOM   2365  CB  SER C 373     209.891 256.985 160.442  1.00485.41           C  
ATOM   2366  OG  SER C 373     210.836 255.948 160.635  1.00485.41           O  
ATOM   2367  N   PHE C 374     207.807 254.088 159.994  1.00493.10           N  
ATOM   2368  CA  PHE C 374     207.823 252.818 159.274  1.00493.10           C  
ATOM   2369  C   PHE C 374     206.982 252.878 158.005  1.00493.10           C  
ATOM   2370  O   PHE C 374     205.956 253.560 157.941  1.00493.10           O  
ATOM   2371  CB  PHE C 374     207.315 251.685 160.171  1.00493.10           C  
ATOM   2372  CG  PHE C 374     208.342 251.143 161.138  1.00493.10           C  
ATOM   2373  CD1 PHE C 374     209.653 251.611 161.131  1.00493.10           C  
ATOM   2374  CD2 PHE C 374     207.978 250.186 162.081  1.00493.10           C  
ATOM   2375  CE1 PHE C 374     210.586 251.110 162.012  1.00493.10           C  
ATOM   2376  CE2 PHE C 374     208.911 249.686 162.976  1.00493.10           C  
ATOM   2377  CZ  PHE C 374     210.212 250.165 162.951  1.00493.10           C  
ATOM   2378  N   SER C 375     207.438 252.152 156.983  1.00515.20           N  
ATOM   2379  CA  SER C 375     206.762 252.117 155.693  1.00515.20           C  
ATOM   2380  C   SER C 375     206.135 250.758 155.406  1.00515.20           C  
ATOM   2381  O   SER C 375     204.927 250.678 155.173  1.00515.20           O  
ATOM   2382  CB  SER C 375     207.742 252.504 154.574  1.00515.20           C  
ATOM   2383  OG  SER C 375     208.689 251.479 154.335  1.00515.20           O  
ATOM   2384  N   THR C 376     206.919 249.682 155.421  1.00513.29           N  
ATOM   2385  CA  THR C 376     206.442 248.345 155.082  1.00513.29           C  
ATOM   2386  C   THR C 376     206.879 247.376 156.190  1.00513.29           C  
ATOM   2387  O   THR C 376     207.652 246.435 155.984  1.00513.29           O  
ATOM   2388  CB  THR C 376     206.919 247.945 153.681  1.00513.29           C  
ATOM   2389  OG1 THR C 376     206.545 248.983 152.770  1.00513.29           O  
ATOM   2390  CG2 THR C 376     206.151 246.712 153.142  1.00513.29           C  
ATOM   2391  N   PHE C 377     206.511 247.707 157.425  1.00505.47           N  
ATOM   2392  CA  PHE C 377     206.821 246.864 158.576  1.00505.47           C  
ATOM   2393  C   PHE C 377     205.954 245.609 158.535  1.00505.47           C  
ATOM   2394  O   PHE C 377     204.749 245.667 158.798  1.00505.47           O  
ATOM   2395  CB  PHE C 377     206.596 247.653 159.861  1.00505.47           C  
ATOM   2396  CG  PHE C 377     206.592 246.812 161.100  1.00505.47           C  
ATOM   2397  CD1 PHE C 377     207.738 246.139 161.500  1.00505.47           C  
ATOM   2398  CD2 PHE C 377     205.443 246.703 161.871  1.00505.47           C  
ATOM   2399  CE1 PHE C 377     207.742 245.364 162.649  1.00505.47           C  
ATOM   2400  CE2 PHE C 377     205.435 245.934 163.022  1.00505.47           C  
ATOM   2401  CZ  PHE C 377     206.588 245.264 163.411  1.00505.47           C  
ATOM   2402  N   LYS C 378     206.564 244.471 158.206  1.00501.97           N  
ATOM   2403  CA  LYS C 378     205.822 243.238 157.964  1.00501.97           C  
ATOM   2404  C   LYS C 378     206.442 242.106 158.768  1.00501.97           C  
ATOM   2405  O   LYS C 378     207.621 241.789 158.588  1.00501.97           O  
ATOM   2406  CB  LYS C 378     205.819 242.895 156.470  1.00501.97           C  
ATOM   2407  CG  LYS C 378     204.767 241.885 156.054  1.00501.97           C  
ATOM   2408  CD  LYS C 378     203.371 242.344 156.438  1.00501.97           C  
ATOM   2409  CE  LYS C 378     202.324 241.381 155.912  1.00501.97           C  
ATOM   2410  NZ  LYS C 378     202.500 240.020 156.484  1.00501.97           N  
ATOM   2411  N   CYS C 379     205.644 241.482 159.631  1.00495.22           N  
ATOM   2412  CA  CYS C 379     206.088 240.346 160.437  1.00495.22           C  
ATOM   2413  C   CYS C 379     205.360 239.101 159.945  1.00495.22           C  
ATOM   2414  O   CYS C 379     204.146 238.968 160.116  1.00495.22           O  
ATOM   2415  CB  CYS C 379     205.830 240.590 161.920  1.00495.22           C  
ATOM   2416  SG  CYS C 379     206.963 241.760 162.693  1.00495.22           S  
ATOM   2417  N   TYR C 380     206.105 238.190 159.326  1.00493.62           N  
ATOM   2418  CA  TYR C 380     205.520 236.942 158.868  1.00493.62           C  
ATOM   2419  C   TYR C 380     205.616 235.874 159.956  1.00493.62           C  
ATOM   2420  O   TYR C 380     206.545 235.851 160.768  1.00493.62           O  
ATOM   2421  CB  TYR C 380     206.215 236.461 157.595  1.00493.62           C  
ATOM   2422  CG  TYR C 380     205.894 237.283 156.368  1.00493.62           C  
ATOM   2423  CD1 TYR C 380     204.651 237.183 155.746  1.00493.62           C  
ATOM   2424  CD2 TYR C 380     206.837 238.158 155.828  1.00493.62           C  
ATOM   2425  CE1 TYR C 380     204.352 237.936 154.617  1.00493.62           C  
ATOM   2426  CE2 TYR C 380     206.549 238.915 154.700  1.00493.62           C  
ATOM   2427  CZ  TYR C 380     205.306 238.798 154.101  1.00493.62           C  
ATOM   2428  OH  TYR C 380     205.015 239.545 152.984  1.00493.62           O  
ATOM   2429  N   GLY C 381     204.634 234.977 159.965  1.00485.84           N  
ATOM   2430  CA  GLY C 381     204.629 233.883 160.917  1.00485.84           C  
ATOM   2431  C   GLY C 381     204.087 234.252 162.283  1.00485.84           C  
ATOM   2432  O   GLY C 381     203.006 233.796 162.668  1.00485.84           O  
ATOM   2433  N   VAL C 382     204.824 235.075 163.025  1.00474.85           N  
ATOM   2434  CA  VAL C 382     204.439 235.491 164.367  1.00474.85           C  
ATOM   2435  C   VAL C 382     203.865 236.903 164.268  1.00474.85           C  
ATOM   2436  O   VAL C 382     204.202 237.656 163.346  1.00474.85           O  
ATOM   2437  CB  VAL C 382     205.640 235.391 165.348  1.00474.85           C  
ATOM   2438  CG1 VAL C 382     206.733 236.428 165.058  1.00474.85           C  
ATOM   2439  CG2 VAL C 382     205.207 235.392 166.826  1.00474.85           C  
ATOM   2440  N   SER C 383     202.933 237.226 165.162  1.00470.03           N  
ATOM   2441  CA  SER C 383     202.298 238.535 165.142  1.00470.03           C  
ATOM   2442  C   SER C 383     203.272 239.600 165.647  1.00470.03           C  
ATOM   2443  O   SER C 383     204.121 239.308 166.499  1.00470.03           O  
ATOM   2444  CB  SER C 383     201.032 238.522 166.000  1.00470.03           C  
ATOM   2445  OG  SER C 383     199.994 237.800 165.361  1.00470.03           O  
ATOM   2446  N   PRO C 384     203.197 240.834 165.129  1.00474.03           N  
ATOM   2447  CA  PRO C 384     204.107 241.885 165.622  1.00474.03           C  
ATOM   2448  C   PRO C 384     203.767 242.387 167.015  1.00474.03           C  
ATOM   2449  O   PRO C 384     204.640 242.939 167.698  1.00474.03           O  
ATOM   2450  CB  PRO C 384     203.959 242.998 164.576  1.00474.03           C  
ATOM   2451  CG  PRO C 384     202.674 242.727 163.885  1.00474.03           C  
ATOM   2452  CD  PRO C 384     202.467 241.252 163.919  1.00474.03           C  
ATOM   2453  N   THR C 385     202.512 242.232 167.446  1.00458.24           N  
ATOM   2454  CA  THR C 385     202.136 242.598 168.809  1.00458.24           C  
ATOM   2455  C   THR C 385     202.731 241.626 169.822  1.00458.24           C  
ATOM   2456  O   THR C 385     203.217 242.044 170.881  1.00458.24           O  
ATOM   2457  CB  THR C 385     200.607 242.650 168.920  1.00458.24           C  
ATOM   2458  OG1 THR C 385     200.093 243.542 167.924  1.00458.24           O  
ATOM   2459  CG2 THR C 385     200.157 243.151 170.289  1.00458.24           C  
ATOM   2460  N   LYS C 386     202.764 240.339 169.487  1.00440.12           N  
ATOM   2461  CA  LYS C 386     203.311 239.299 170.356  1.00440.12           C  
ATOM   2462  C   LYS C 386     204.760 238.976 170.014  1.00440.12           C  
ATOM   2463  O   LYS C 386     205.189 237.825 170.109  1.00440.12           O  
ATOM   2464  CB  LYS C 386     202.447 238.044 170.285  1.00440.12           C  
ATOM   2465  CG  LYS C 386     200.960 238.327 170.158  1.00440.12           C  
ATOM   2466  CD  LYS C 386     200.235 237.198 169.444  1.00440.12           C  
ATOM   2467  CE  LYS C 386     198.754 237.506 169.290  1.00440.12           C  
ATOM   2468  NZ  LYS C 386     198.109 236.652 168.255  1.00440.12           N  
ATOM   2469  N   LEU C 387     205.535 239.976 169.598  1.00423.21           N  
ATOM   2470  CA  LEU C 387     206.947 239.784 169.290  1.00423.21           C  
ATOM   2471  C   LEU C 387     207.831 240.043 170.507  1.00423.21           C  
ATOM   2472  O   LEU C 387     208.878 239.407 170.666  1.00423.21           O  
ATOM   2473  CB  LEU C 387     207.351 240.700 168.128  1.00423.21           C  
ATOM   2474  CG  LEU C 387     208.748 240.563 167.519  1.00423.21           C  
ATOM   2475  CD1 LEU C 387     208.832 239.319 166.655  1.00423.21           C  
ATOM   2476  CD2 LEU C 387     209.105 241.803 166.715  1.00423.21           C  
ATOM   2477  N   ASN C 388     207.416 240.972 171.372  1.00394.92           N  
ATOM   2478  CA  ASN C 388     208.244 241.366 172.508  1.00394.92           C  
ATOM   2479  C   ASN C 388     208.231 240.317 173.616  1.00394.92           C  
ATOM   2480  O   ASN C 388     209.278 240.010 174.199  1.00394.92           O  
ATOM   2481  CB  ASN C 388     207.771 242.714 173.050  1.00394.92           C  
ATOM   2482  CG  ASN C 388     208.136 243.867 172.140  1.00394.92           C  
ATOM   2483  OD1 ASN C 388     209.152 244.529 172.341  1.00394.92           O  
ATOM   2484  ND2 ASN C 388     207.309 244.111 171.131  1.00394.92           N  
ATOM   2485  N   ASP C 389     207.055 239.765 173.927  1.00403.70           N  
ATOM   2486  CA  ASP C 389     206.928 238.903 175.099  1.00403.70           C  
ATOM   2487  C   ASP C 389     207.471 237.499 174.842  1.00403.70           C  
ATOM   2488  O   ASP C 389     208.123 236.912 175.714  1.00403.70           O  
ATOM   2489  CB  ASP C 389     205.468 238.853 175.552  1.00403.70           C  
ATOM   2490  CG  ASP C 389     204.510 238.579 174.410  1.00403.70           C  
ATOM   2491  OD1 ASP C 389     204.945 238.636 173.242  1.00403.70           O  
ATOM   2492  OD2 ASP C 389     203.320 238.313 174.680  1.00403.70           O  
ATOM   2493  N   LEU C 390     207.222 236.944 173.657  1.00408.89           N  
ATOM   2494  CA  LEU C 390     207.659 235.592 173.325  1.00408.89           C  
ATOM   2495  C   LEU C 390     208.653 235.662 172.176  1.00408.89           C  
ATOM   2496  O   LEU C 390     208.452 236.422 171.223  1.00408.89           O  
ATOM   2497  CB  LEU C 390     206.465 234.684 172.989  1.00408.89           C  
ATOM   2498  CG  LEU C 390     205.449 234.997 171.882  1.00408.89           C  
ATOM   2499  CD1 LEU C 390     205.797 234.363 170.534  1.00408.89           C  
ATOM   2500  CD2 LEU C 390     204.051 234.584 172.319  1.00408.89           C  
ATOM   2501  N   CYS C 391     209.725 234.883 172.276  1.00408.69           N  
ATOM   2502  CA  CYS C 391     210.794 234.917 171.292  1.00408.69           C  
ATOM   2503  C   CYS C 391     211.048 233.515 170.741  1.00408.69           C  
ATOM   2504  O   CYS C 391     210.401 232.537 171.126  1.00408.69           O  
ATOM   2505  CB  CYS C 391     212.062 235.501 171.911  1.00408.69           C  
ATOM   2506  SG  CYS C 391     212.842 234.411 173.130  1.00408.69           S  
ATOM   2507  N   PHE C 392     212.004 233.413 169.821  1.00425.25           N  
ATOM   2508  CA  PHE C 392     212.490 232.142 169.308  1.00425.25           C  
ATOM   2509  C   PHE C 392     214.012 232.195 169.275  1.00425.25           C  
ATOM   2510  O   PHE C 392     214.622 233.206 169.628  1.00425.25           O  
ATOM   2511  CB  PHE C 392     211.925 231.821 167.911  1.00425.25           C  
ATOM   2512  CG  PHE C 392     210.431 231.988 167.799  1.00425.25           C  
ATOM   2513  CD1 PHE C 392     209.577 230.973 168.215  1.00425.25           C  
ATOM   2514  CD2 PHE C 392     209.882 233.155 167.277  1.00425.25           C  
ATOM   2515  CE1 PHE C 392     208.198 231.117 168.116  1.00425.25           C  
ATOM   2516  CE2 PHE C 392     208.506 233.310 167.174  1.00425.25           C  
ATOM   2517  CZ  PHE C 392     207.664 232.288 167.594  1.00425.25           C  
ATOM   2518  N   THR C 393     214.623 231.076 168.895  1.00442.41           N  
ATOM   2519  CA  THR C 393     216.067 231.037 168.712  1.00442.41           C  
ATOM   2520  C   THR C 393     216.432 231.432 167.278  1.00442.41           C  
ATOM   2521  O   THR C 393     215.557 231.692 166.443  1.00442.41           O  
ATOM   2522  CB  THR C 393     216.606 229.646 169.049  1.00442.41           C  
ATOM   2523  OG1 THR C 393     218.039 229.666 169.035  1.00442.41           O  
ATOM   2524  CG2 THR C 393     216.091 228.613 168.057  1.00442.41           C  
ATOM   2525  N   ASN C 394     217.751 231.470 167.014  1.00444.75           N  
ATOM   2526  CA  ASN C 394     218.375 231.747 165.707  1.00444.75           C  
ATOM   2527  C   ASN C 394     217.961 233.118 165.160  1.00444.75           C  
ATOM   2528  O   ASN C 394     217.193 233.238 164.208  1.00444.75           O  
ATOM   2529  CB  ASN C 394     218.101 230.634 164.685  1.00444.75           C  
ATOM   2530  CG  ASN C 394     218.654 229.294 165.119  1.00444.75           C  
ATOM   2531  OD1 ASN C 394     217.917 228.318 165.248  1.00444.75           O  
ATOM   2532  ND2 ASN C 394     219.961 229.240 165.349  1.00444.75           N  
ATOM   2533  N   VAL C 395     218.495 234.155 165.808  1.00430.85           N  
ATOM   2534  CA  VAL C 395     217.978 235.519 165.721  1.00430.85           C  
ATOM   2535  C   VAL C 395     219.054 236.255 164.892  1.00430.85           C  
ATOM   2536  O   VAL C 395     219.614 237.288 165.282  1.00430.85           O  
ATOM   2537  CB  VAL C 395     217.671 236.056 167.150  1.00430.85           C  
ATOM   2538  CG1 VAL C 395     217.142 237.546 167.260  1.00430.85           C  
ATOM   2539  CG2 VAL C 395     216.750 235.101 167.888  1.00430.85           C  
ATOM   2540  N   TYR C 396     219.495 235.590 163.820  1.00434.74           N  
ATOM   2541  CA  TYR C 396     220.416 236.181 162.853  1.00434.74           C  
ATOM   2542  C   TYR C 396     219.791 237.411 162.196  1.00434.74           C  
ATOM   2543  O   TYR C 396     218.578 237.474 161.976  1.00434.74           O  
ATOM   2544  CB  TYR C 396     220.782 235.150 161.777  1.00434.74           C  
ATOM   2545  CG  TYR C 396     221.632 233.964 162.225  1.00434.74           C  
ATOM   2546  CD1 TYR C 396     222.313 233.969 163.445  1.00434.74           C  
ATOM   2547  CD2 TYR C 396     221.727 232.822 161.426  1.00434.74           C  
ATOM   2548  CE1 TYR C 396     223.083 232.876 163.842  1.00434.74           C  
ATOM   2549  CE2 TYR C 396     222.494 231.732 161.811  1.00434.74           C  
ATOM   2550  CZ  TYR C 396     223.165 231.763 163.019  1.00434.74           C  
ATOM   2551  OH  TYR C 396     223.922 230.679 163.403  1.00434.74           O  
ATOM   2552  N   ALA C 397     220.628 238.403 161.886  1.00440.07           N  
ATOM   2553  CA  ALA C 397     220.155 239.707 161.441  1.00440.07           C  
ATOM   2554  C   ALA C 397     220.745 240.066 160.084  1.00440.07           C  
ATOM   2555  O   ALA C 397     221.895 239.737 159.781  1.00440.07           O  
ATOM   2556  CB  ALA C 397     220.499 240.806 162.458  1.00440.07           C  
ATOM   2557  N   ASP C 398     219.935 240.743 159.266  1.00451.49           N  
ATOM   2558  CA  ASP C 398     220.337 241.192 157.938  1.00451.49           C  
ATOM   2559  C   ASP C 398     219.952 242.656 157.771  1.00451.49           C  
ATOM   2560  O   ASP C 398     219.076 243.167 158.473  1.00451.49           O  
ATOM   2561  CB  ASP C 398     219.686 240.356 156.824  1.00451.49           C  
ATOM   2562  CG  ASP C 398     219.724 238.869 157.109  1.00451.49           C  
ATOM   2563  OD1 ASP C 398     220.828 238.338 157.349  1.00451.49           O  
ATOM   2564  OD2 ASP C 398     218.651 238.230 157.088  1.00451.49           O  
ATOM   2565  N   SER C 399     220.607 243.325 156.818  1.00465.42           N  
ATOM   2566  CA  SER C 399     220.370 244.744 156.578  1.00465.42           C  
ATOM   2567  C   SER C 399     220.808 245.127 155.169  1.00465.42           C  
ATOM   2568  O   SER C 399     221.858 244.696 154.685  1.00465.42           O  
ATOM   2569  CB  SER C 399     221.111 245.621 157.596  1.00465.42           C  
ATOM   2570  OG  SER C 399     221.183 246.961 157.147  1.00465.42           O  
ATOM   2571  N   PHE C 400     219.988 245.965 154.530  1.00483.46           N  
ATOM   2572  CA  PHE C 400     220.265 246.631 153.257  1.00483.46           C  
ATOM   2573  C   PHE C 400     219.284 247.797 153.135  1.00483.46           C  
ATOM   2574  O   PHE C 400     218.202 247.785 153.727  1.00483.46           O  
ATOM   2575  CB  PHE C 400     220.138 245.692 152.040  1.00483.46           C  
ATOM   2576  CG  PHE C 400     220.631 246.300 150.748  1.00483.46           C  
ATOM   2577  CD1 PHE C 400     221.870 246.926 150.692  1.00483.46           C  
ATOM   2578  CD2 PHE C 400     219.825 246.315 149.617  1.00483.46           C  
ATOM   2579  CE1 PHE C 400     222.321 247.519 149.517  1.00483.46           C  
ATOM   2580  CE2 PHE C 400     220.267 246.910 148.436  1.00483.46           C  
ATOM   2581  CZ  PHE C 400     221.517 247.506 148.387  1.00483.46           C  
ATOM   2582  N   VAL C 401     219.687 248.816 152.384  1.00493.23           N  
ATOM   2583  CA  VAL C 401     218.780 249.857 151.900  1.00493.23           C  
ATOM   2584  C   VAL C 401     218.283 249.453 150.504  1.00493.23           C  
ATOM   2585  O   VAL C 401     218.797 249.829 149.444  1.00493.23           O  
ATOM   2586  CB  VAL C 401     219.411 251.258 151.979  1.00493.23           C  
ATOM   2587  CG1 VAL C 401     219.670 251.580 153.422  1.00493.23           C  
ATOM   2588  CG2 VAL C 401     220.844 251.314 151.400  1.00493.23           C  
ATOM   2589  N   ILE C 402     217.217 248.648 150.481  1.00504.65           N  
ATOM   2590  CA  ILE C 402     216.640 248.222 149.209  1.00504.65           C  
ATOM   2591  C   ILE C 402     215.758 249.342 148.655  1.00504.65           C  
ATOM   2592  O   ILE C 402     215.235 250.181 149.394  1.00504.65           O  
ATOM   2593  CB  ILE C 402     215.874 246.883 149.364  1.00504.65           C  
ATOM   2594  CG1 ILE C 402     215.699 246.154 148.026  1.00504.65           C  
ATOM   2595  CG2 ILE C 402     214.503 247.059 150.004  1.00504.65           C  
ATOM   2596  CD1 ILE C 402     216.989 245.834 147.333  1.00504.65           C  
ATOM   2597  N   ARG C 403     215.679 249.414 147.326  1.00528.43           N  
ATOM   2598  CA  ARG C 403     214.869 250.414 146.645  1.00528.43           C  
ATOM   2599  C   ARG C 403     213.387 250.122 146.868  1.00528.43           C  
ATOM   2600  O   ARG C 403     212.967 248.961 146.861  1.00528.43           O  
ATOM   2601  CB  ARG C 403     215.212 250.422 145.154  1.00528.43           C  
ATOM   2602  CG  ARG C 403     214.516 251.485 144.322  1.00528.43           C  
ATOM   2603  CD  ARG C 403     214.855 251.326 142.857  1.00528.43           C  
ATOM   2604  NE  ARG C 403     213.805 251.856 141.997  1.00528.43           N  
ATOM   2605  CZ  ARG C 403     213.862 251.866 140.673  1.00528.43           C  
ATOM   2606  NH1 ARG C 403     214.920 251.408 140.024  1.00528.43           N  
ATOM   2607  NH2 ARG C 403     212.833 252.350 139.984  1.00528.43           N  
ATOM   2608  N   GLY C 404     212.597 251.179 147.070  1.00531.14           N  
ATOM   2609  CA  GLY C 404     211.209 251.081 147.475  1.00531.14           C  
ATOM   2610  C   GLY C 404     210.205 250.657 146.426  1.00531.14           C  
ATOM   2611  O   GLY C 404     209.013 250.583 146.735  1.00531.14           O  
ATOM   2612  N   ASP C 405     210.636 250.384 145.192  1.00533.47           N  
ATOM   2613  CA  ASP C 405     209.696 249.990 144.150  1.00533.47           C  
ATOM   2614  C   ASP C 405     209.220 248.551 144.304  1.00533.47           C  
ATOM   2615  O   ASP C 405     208.085 248.245 143.924  1.00533.47           O  
ATOM   2616  CB  ASP C 405     210.327 250.177 142.768  1.00533.47           C  
ATOM   2617  CG  ASP C 405     211.641 249.432 142.616  1.00533.47           C
[truncated: 2,194,048 more chars]
