# Supplementary material for: Development of a synthetic library of humanized nanobodies for targeted IL-6 inhibition
Source: Front Bioeng Biotechnol. 2024 Jul 23;12:1440150. doi: 10.3389/fbioe.2024.1440150 (PMC11300276; doi:10.3389/fbioe.2024.1440150)
Supplement: Supplementary file 2 [file DataSheet1.ZIP › Nanobody-antigen complexes/7q6z.pdb]

HEADER    MEMBRANE PROTEIN                        09-NOV-21   7Q6Z              
TITLE     STRUCTURE OF HEDGEHOG ACYLTRANSFERASE (HHAT) IN COMPLEX WITH MEGABODY 
TITLE    2 177 BOUND TO IMP-1575                                                
COMPND    MOL_ID: 1;                                                            
COMPND   2 MOLECULE: PROTEIN-CYSTEINE N-PALMITOYLTRANSFERASE HHAT;              
COMPND   3 CHAIN: A;                                                            
COMPND   4 SYNONYM: HEDGEHOG ACYLTRANSFERASE,MELANOMA ANTIGEN RECOGNIZED BY T-  
COMPND   5 CELLS 2,MART-2,SKINNY HEDGEHOG PROTEIN 1;                            
COMPND   6 EC: 2.3.1.-;                                                         
COMPND   7 ENGINEERED: YES;                                                     
COMPND   8 MOL_ID: 2;                                                           
COMPND   9 MOLECULE: MEGABODY 177;                                              
COMPND  10 CHAIN: B;                                                            
COMPND  11 ENGINEERED: YES                                                      
SOURCE    MOL_ID: 1;                                                            
SOURCE   2 ORGANISM_SCIENTIFIC: HOMO SAPIENS;                                   
SOURCE   3 ORGANISM_COMMON: HUMAN;                                              
SOURCE   4 ORGANISM_TAXID: 9606;                                                
SOURCE   5 GENE: HHAT, MART2, SKI1;                                             
SOURCE   6 EXPRESSION_SYSTEM: HOMO SAPIENS;                                     
SOURCE   7 EXPRESSION_SYSTEM_TAXID: 9606;                                       
SOURCE   8 EXPRESSION_SYSTEM_CELL_LINE: HEK293S GNTI-/-;                        
SOURCE   9 EXPRESSION_SYSTEM_PLASMID: PHR-CMV-TETO2;                            
SOURCE  10 MOL_ID: 2;                                                           
SOURCE  11 ORGANISM_SCIENTIFIC: ESCHERICHIA COLI K-12;                          
SOURCE  12 ORGANISM_TAXID: 83333;                                               
SOURCE  13 EXPRESSION_SYSTEM: ESCHERICHIA COLI;                                 
SOURCE  14 EXPRESSION_SYSTEM_TAXID: 562;                                        
SOURCE  15 EXPRESSION_SYSTEM_STRAIN: WK6;                                       
SOURCE  16 EXPRESSION_SYSTEM_PLASMID: PMESP23E2                                 
KEYWDS    HHAT, INHIBITOR, PALMITOYL-COA, CO ENZYME A, HEDGEHOG ACYL            
KEYWDS   2 TRANSFERASE, SONIC HEDGEHOG, SHH, MBOAT, MORPHOGEN, PALMITOYLATION,  
KEYWDS   3 SIGNALLING, ENDOPLASMIC RETICULUM, MEMBRANE PROTEIN, HEME, SMALL     
KEYWDS   4 MOLECULE BINDING, DRUG TARGET                                        
EXPDTA    ELECTRON MICROSCOPY                                                   
AUTHOR    C.COUPLAND,L.CARRIQUE,C.SIEBOLD                                       
REVDAT   1   26-JAN-22 7Q6Z    0                                                
JRNL        AUTH   C.E.COUPLAND,S.A.ANDREI,T.B.ANSELL,L.CARRIQUE,P.KUMAR,       
JRNL        AUTH 2 L.SEFER,R.A.SCHWAB,E.F.X.BYRNE,E.PARDON,J.STEYAERT,          
JRNL        AUTH 3 A.I.MAGEE,T.LANYON-HOGG,M.S.P.SANSOM,E.W.TATE,C.SIEBOLD      
JRNL        TITL   STRUCTURE, MECHANISM, AND INHIBITION OF HEDGEHOG             
JRNL        TITL 2 ACYLTRANSFERASE.                                             
JRNL        REF    MOL.CELL                      V.  81  5025 2021              
JRNL        REFN                   ISSN 1097-2765                               
JRNL        PMID   34890564                                                     
JRNL        DOI    10.1016/J.MOLCEL.2021.11.018                                 
REMARK   2                                                                      
REMARK   2 RESOLUTION.    3.59 ANGSTROMS.                                       
REMARK   3                                                                      
REMARK   3 REFINEMENT.                                                          
REMARK   3   SOFTWARE PACKAGES      : EPU, CRYOSPARC, UCSF CHIMERAX, PHENIX,    
REMARK   3                            COOT, CRYOSPARC, CRYOSPARC, RELION,       
REMARK   3                            CRYOSPARC                                 
REMARK   3   RECONSTRUCTION SCHEMA  : NULL                                      
REMARK   3                                                                      
REMARK   3 EM MAP-MODEL FITTING AND REFINEMENT                                  
REMARK   3   PDB ENTRY                    : NULL                                
REMARK   3   REFINEMENT SPACE             : REAL                                
REMARK   3   REFINEMENT PROTOCOL          : AB INITIO MODEL                     
REMARK   3   REFINEMENT TARGET            : NULL                                
REMARK   3   OVERALL ANISOTROPIC B VALUE  : 56.000                              
REMARK   3                                                                      
REMARK   3 FITTING PROCEDURE : NULL                                             
REMARK   3                                                                      
REMARK   3 EM IMAGE RECONSTRUCTION STATISTICS                                   
REMARK   3   NOMINAL PIXEL SIZE (ANGSTROMS)    : NULL                           
REMARK   3   ACTUAL PIXEL SIZE  (ANGSTROMS)    : NULL                           
REMARK   3   EFFECTIVE RESOLUTION (ANGSTROMS)  : 3.590                          
REMARK   3   NUMBER OF PARTICLES               : 319000                         
REMARK   3   CTF CORRECTION METHOD             : PHASE FLIPPING AND AMPLITUDE   
REMARK   3                                       CORRECTION                     
REMARK   3                                                                      
REMARK   3 EM RECONSTRUCTION MAGNIFICATION CALIBRATION: NULL                    
REMARK   3                                                                      
REMARK   3 OTHER DETAILS: NULL                                                  
REMARK   4                                                                      
REMARK   4 7Q6Z COMPLIES WITH FORMAT V. 3.30, 13-JUL-11                         
REMARK 100                                                                      
REMARK 100 THIS ENTRY HAS BEEN PROCESSED BY PDBE ON 19-NOV-21.                  
REMARK 100 THE DEPOSITION ID IS D_1292119076.                                   
REMARK 245                                                                      
REMARK 245 EXPERIMENTAL DETAILS                                                 
REMARK 245   RECONSTRUCTION METHOD          : SINGLE PARTICLE                   
REMARK 245   SPECIMEN TYPE                  : NULL                              
REMARK 245                                                                      
REMARK 245 ELECTRON MICROSCOPE SAMPLE                                           
REMARK 245   SAMPLE TYPE                    : PARTICLE                          
REMARK 245   PARTICLE TYPE                  : POINT                             
REMARK 245   NAME OF SAMPLE                 : HEDGEHOG ACYLTRANSFERASE (HHAT)   
REMARK 245                                    BOUND TO NON HYDROLYSABLE         
REMARK 245                                    PALMITOYL-COA IN COMPLEX WITH     
REMARK 245                                    MEGABODY 177; MEGABODY 177;       
REMARK 245                                    HEDGEHOG ACYLTRANSFERASE (HHAT)   
REMARK 245                                    BOUND TO NON HYDROLYSABLE         
REMARK 245                                    PALMITOYL-COA                     
REMARK 245   SAMPLE CONCENTRATION (MG ML-1) : 4.00                              
REMARK 245   SAMPLE SUPPORT DETAILS         : NULL                              
REMARK 245   SAMPLE VITRIFICATION DETAILS   : NULL                              
REMARK 245   SAMPLE BUFFER                  : NULL                              
REMARK 245   PH                             : 8.00                              
REMARK 245   SAMPLE DETAILS                 : NULL                              
REMARK 245                                                                      
REMARK 245 DATA ACQUISITION                                                     
REMARK 245   DATE OF EXPERIMENT                : NULL                           
REMARK 245   NUMBER OF MICROGRAPHS-IMAGES      : 10683                          
REMARK 245   TEMPERATURE (KELVIN)              : NULL                           
REMARK 245   MICROSCOPE MODEL                  : FEI TITAN KRIOS                
REMARK 245   DETECTOR TYPE                     : GATAN K3 BIOQUANTUM (6K X      
REMARK 245                                       4K)                            
REMARK 245   MINIMUM DEFOCUS (NM)              : NULL                           
REMARK 245   MAXIMUM DEFOCUS (NM)              : NULL                           
REMARK 245   MINIMUM TILT ANGLE (DEGREES)      : NULL                           
REMARK 245   MAXIMUM TILT ANGLE (DEGREES)      : NULL                           
REMARK 245   NOMINAL CS                        : 2.70                           
REMARK 245   IMAGING MODE                      : BRIGHT FIELD                   
REMARK 245   ELECTRON DOSE (ELECTRONS NM**-2)  : 5348.00                        
REMARK 245   ILLUMINATION MODE                 : FLOOD BEAM                     
REMARK 245   NOMINAL MAGNIFICATION             : NULL                           
REMARK 245   CALIBRATED MAGNIFICATION          : NULL                           
REMARK 245   SOURCE                            : FIELD EMISSION GUN             
REMARK 245   ACCELERATION VOLTAGE (KV)         : 300                            
REMARK 245   IMAGING DETAILS                   : NULL                           
REMARK 247                                                                      
REMARK 247 ELECTRON MICROSCOPY                                                  
REMARK 247  THE COORDINATES IN THIS ENTRY WERE GENERATED FROM ELECTRON          
REMARK 247  MICROSCOPY DATA. PROTEIN DATA BANK CONVENTIONS REQUIRE              
REMARK 247  THAT CRYST1 AND SCALE RECORDS BE INCLUDED, BUT THE VALUES           
REMARK 247  ON THESE RECORDS ARE MEANINGLESS EXCEPT FOR THE CALCULATION         
REMARK 247  OF THE STRUCTURE FACTORS.                                           
REMARK 300                                                                      
REMARK 300 BIOMOLECULE: 1                                                       
REMARK 300 SEE REMARK 350 FOR THE AUTHOR PROVIDED AND/OR PROGRAM                
REMARK 300 GENERATED ASSEMBLY INFORMATION FOR THE STRUCTURE IN                  
REMARK 300 THIS ENTRY. THE REMARK MAY ALSO PROVIDE INFORMATION ON               
REMARK 300 BURIED SURFACE AREA.                                                 
REMARK 350                                                                      
REMARK 350 COORDINATES FOR A COMPLETE MULTIMER REPRESENTING THE KNOWN           
REMARK 350 BIOLOGICALLY SIGNIFICANT OLIGOMERIZATION STATE OF THE                
REMARK 350 MOLECULE CAN BE GENERATED BY APPLYING BIOMT TRANSFORMATIONS          
REMARK 350 GIVEN BELOW.  BOTH NON-CRYSTALLOGRAPHIC AND                          
REMARK 350 CRYSTALLOGRAPHIC OPERATIONS ARE GIVEN.                               
REMARK 350                                                                      
REMARK 350 BIOMOLECULE: 1                                                       
REMARK 350 AUTHOR DETERMINED BIOLOGICAL UNIT: DIMERIC                           
REMARK 350 APPLY THE FOLLOWING TO CHAINS: A, B                                  
REMARK 350   BIOMT1   1  1.000000  0.000000  0.000000        0.00000            
REMARK 350   BIOMT2   1  0.000000  1.000000  0.000000        0.00000            
REMARK 350   BIOMT3   1  0.000000  0.000000  1.000000        0.00000            
REMARK 465                                                                      
REMARK 465 MISSING RESIDUES                                                     
REMARK 465 THE FOLLOWING RESIDUES WERE NOT LOCATED IN THE                       
REMARK 465 EXPERIMENT. (M=MODEL NUMBER; RES=RESIDUE NAME; C=CHAIN               
REMARK 465 IDENTIFIER; SSSEQ=SEQUENCE NUMBER; I=INSERTION CODE.)                
REMARK 465                                                                      
REMARK 465   M RES C SSSEQI                                                     
REMARK 465     TRP A   189                                                      
REMARK 465     GLN A   190                                                      
REMARK 465     GLN A   191                                                      
REMARK 465     LEU A   192                                                      
REMARK 465     PRO A   193                                                      
REMARK 465     ALA A   194                                                      
REMARK 465     ALA A   195                                                      
REMARK 465     SER A   196                                                      
REMARK 465     GLY A   494                                                      
REMARK 465     THR A   495                                                      
REMARK 465     GLU A   496                                                      
REMARK 465     THR A   497                                                      
REMARK 465     SER A   498                                                      
REMARK 465     GLN A   499                                                      
REMARK 465     VAL A   500                                                      
REMARK 465     ALA A   501                                                      
REMARK 465     PRO A   502                                                      
REMARK 465     ALA A   503                                                      
REMARK 465     MET B     2                                                      
REMARK 465     LYS B     3                                                      
REMARK 465     TYR B     4                                                      
REMARK 465     LEU B     5                                                      
REMARK 465     LEU B     6                                                      
REMARK 465     PRO B     7                                                      
REMARK 465     THR B     8                                                      
REMARK 465     ALA B     9                                                      
REMARK 465     ALA B    10                                                      
REMARK 465     ALA B    11                                                      
REMARK 465     GLY B    12                                                      
REMARK 465     LEU B    13                                                      
REMARK 465     LEU B    14                                                      
REMARK 465     LEU B    15                                                      
REMARK 465     LEU B    16                                                      
REMARK 465     ALA B    17                                                      
REMARK 465     ALA B    18                                                      
REMARK 465     GLN B    19                                                      
REMARK 465     PRO B    20                                                      
REMARK 465     ALA B    21                                                      
REMARK 465     MET B    22                                                      
REMARK 465     ALA B    23                                                      
REMARK 465     GLY B    32                                                      
REMARK 465     GLY B    33                                                      
REMARK 465     LEU B    34                                                      
REMARK 465     VAL B    35                                                      
REMARK 465     LYS B    36                                                      
REMARK 465     GLU B    37                                                      
REMARK 465     GLU B    38                                                      
REMARK 465     THR B    39                                                      
REMARK 465     GLN B    40                                                      
REMARK 465     SER B    41                                                      
REMARK 465     GLY B    42                                                      
REMARK 465     LEU B    43                                                      
REMARK 465     ASN B    44                                                      
REMARK 465     ASN B    45                                                      
REMARK 465     TYR B    46                                                      
REMARK 465     ALA B    47                                                      
REMARK 465     ARG B    48                                                      
REMARK 465     VAL B    49                                                      
REMARK 465     VAL B    50                                                      
REMARK 465     GLU B    51                                                      
REMARK 465     LYS B    52                                                      
REMARK 465     GLY B    53                                                      
REMARK 465     GLN B    54                                                      
REMARK 465     TYR B    55                                                      
REMARK 465     ASP B    56                                                      
REMARK 465     SER B    57                                                      
REMARK 465     LEU B    58                                                      
REMARK 465     GLU B    59                                                      
REMARK 465     ILE B    60                                                      
REMARK 465     PRO B    61                                                      
REMARK 465     ALA B    62                                                      
REMARK 465     GLN B    63                                                      
REMARK 465     VAL B    64                                                      
REMARK 465     ALA B    65                                                      
REMARK 465     ALA B    66                                                      
REMARK 465     SER B    67                                                      
REMARK 465     TRP B    68                                                      
REMARK 465     GLU B    69                                                      
REMARK 465     SER B    70                                                      
REMARK 465     GLY B    71                                                      
REMARK 465     ARG B    72                                                      
REMARK 465     ASP B    73                                                      
REMARK 465     ASP B    74                                                      
REMARK 465     ALA B    75                                                      
REMARK 465     ALA B    76                                                      
REMARK 465     VAL B    77                                                      
REMARK 465     PHE B    78                                                      
REMARK 465     GLY B    79                                                      
REMARK 465     PHE B    80                                                      
REMARK 465     ILE B    81                                                      
REMARK 465     ASP B    82                                                      
REMARK 465     LYS B    83                                                      
REMARK 465     GLU B    84                                                      
REMARK 465     GLN B    85                                                      
REMARK 465     LEU B    86                                                      
REMARK 465     ASP B    87                                                      
REMARK 465     LYS B    88                                                      
REMARK 465     TYR B    89                                                      
REMARK 465     VAL B    90                                                      
REMARK 465     ALA B    91                                                      
REMARK 465     ASN B    92                                                      
REMARK 465     GLY B    93                                                      
REMARK 465     GLY B    94                                                      
REMARK 465     LYS B    95                                                      
REMARK 465     ARG B    96                                                      
REMARK 465     SER B    97                                                      
REMARK 465     ASP B    98                                                      
REMARK 465     TRP B    99                                                      
REMARK 465     THR B   100                                                      
REMARK 465     VAL B   101                                                      
REMARK 465     LYS B   102                                                      
REMARK 465     PHE B   103                                                      
REMARK 465     ALA B   104                                                      
REMARK 465     GLU B   105                                                      
REMARK 465     ASN B   106                                                      
REMARK 465     ARG B   107                                                      
REMARK 465     SER B   108                                                      
REMARK 465     GLN B   109                                                      
REMARK 465     ASP B   110                                                      
REMARK 465     GLY B   111                                                      
REMARK 465     THR B   112                                                      
REMARK 465     LEU B   113                                                      
REMARK 465     LEU B   114                                                      
REMARK 465     GLY B   115                                                      
REMARK 465     TYR B   116                                                      
REMARK 465     SER B   117                                                      
REMARK 465     LEU B   118                                                      
REMARK 465     LEU B   119                                                      
REMARK 465     GLN B   120                                                      
REMARK 465     GLU B   121                                                      
REMARK 465     SER B   122                                                      
REMARK 465     VAL B   123                                                      
REMARK 465     ASP B   124                                                      
REMARK 465     GLN B   125                                                      
REMARK 465     ALA B   126                                                      
REMARK 465     SER B   127                                                      
REMARK 465     TYR B   128                                                      
REMARK 465     MET B   129                                                      
REMARK 465     TYR B   130                                                      
REMARK 465     SER B   131                                                      
REMARK 465     ASP B   132                                                      
REMARK 465     ASN B   133                                                      
REMARK 465     HIS B   134                                                      
REMARK 465     TYR B   135                                                      
REMARK 465     LEU B   136                                                      
REMARK 465     ALA B   137                                                      
REMARK 465     GLU B   138                                                      
REMARK 465     MET B   139                                                      
REMARK 465     ALA B   140                                                      
REMARK 465     THR B   141                                                      
REMARK 465     ILE B   142                                                      
REMARK 465     LEU B   143                                                      
REMARK 465     GLY B   144                                                      
REMARK 465     LYS B   145                                                      
REMARK 465     PRO B   146                                                      
REMARK 465     GLU B   147                                                      
REMARK 465     GLU B   148                                                      
REMARK 465     ALA B   149                                                      
REMARK 465     LYS B   150                                                      
REMARK 465     ARG B   151                                                      
REMARK 465     TYR B   152                                                      
REMARK 465     ARG B   153                                                      
REMARK 465     GLN B   154                                                      
REMARK 465     LEU B   155                                                      
REMARK 465     ALA B   156                                                      
REMARK 465     GLN B   157                                                      
REMARK 465     GLN B   158                                                      
REMARK 465     LEU B   159                                                      
REMARK 465     ALA B   160                                                      
REMARK 465     ASP B   161                                                      
REMARK 465     TYR B   162                                                      
REMARK 465     ILE B   163                                                      
REMARK 465     ASN B   164                                                      
REMARK 465     THR B   165                                                      
REMARK 465     CYS B   166                                                      
REMARK 465     MET B   167                                                      
REMARK 465     PHE B   168                                                      
REMARK 465     ASP B   169                                                      
REMARK 465     PRO B   170                                                      
REMARK 465     THR B   171                                                      
REMARK 465     THR B   172                                                      
REMARK 465     GLN B   173                                                      
REMARK 465     PHE B   174                                                      
REMARK 465     TYR B   175                                                      
REMARK 465     TYR B   176                                                      
REMARK 465     ASP B   177                                                      
REMARK 465     VAL B   178                                                      
REMARK 465     ARG B   179                                                      
REMARK 465     ILE B   180                                                      
REMARK 465     GLU B   181                                                      
REMARK 465     ASP B   182                                                      
REMARK 465     LYS B   183                                                      
REMARK 465     PRO B   184                                                      
REMARK 465     LEU B   185                                                      
REMARK 465     ALA B   186                                                      
REMARK 465     ASN B   187                                                      
REMARK 465     GLY B   188                                                      
REMARK 465     CYS B   189                                                      
REMARK 465     ALA B   190                                                      
REMARK 465     GLY B   191                                                      
REMARK 465     LYS B   192                                                      
REMARK 465     PRO B   193                                                      
REMARK 465     ILE B   194                                                      
REMARK 465     VAL B   195                                                      
REMARK 465     GLU B   196                                                      
REMARK 465     ARG B   197                                                      
REMARK 465     GLY B   198                                                      
REMARK 465     LYS B   199                                                      
REMARK 465     GLY B   200                                                      
REMARK 465     PRO B   201                                                      
REMARK 465     GLU B   202                                                      
REMARK 465     GLY B   203                                                      
REMARK 465     TRP B   204                                                      
REMARK 465     SER B   205                                                      
REMARK 465     PRO B   206                                                      
REMARK 465     LEU B   207                                                      
REMARK 465     PHE B   208                                                      
REMARK 465     ASN B   209                                                      
REMARK 465     GLY B   210                                                      
REMARK 465     ALA B   211                                                      
REMARK 465     ALA B   212                                                      
REMARK 465     THR B   213                                                      
REMARK 465     GLN B   214                                                      
REMARK 465     ALA B   215                                                      
REMARK 465     ASN B   216                                                      
REMARK 465     ALA B   217                                                      
REMARK 465     ASP B   218                                                      
REMARK 465     ALA B   219                                                      
REMARK 465     VAL B   220                                                      
REMARK 465     VAL B   221                                                      
REMARK 465     LYS B   222                                                      
REMARK 465     VAL B   223                                                      
REMARK 465     MET B   224                                                      
REMARK 465     LEU B   225                                                      
REMARK 465     ASP B   226                                                      
REMARK 465     PRO B   227                                                      
REMARK 465     LYS B   228                                                      
REMARK 465     GLU B   229                                                      
REMARK 465     PHE B   230                                                      
REMARK 465     ASN B   231                                                      
REMARK 465     THR B   232                                                      
REMARK 465     PHE B   233                                                      
REMARK 465     VAL B   234                                                      
REMARK 465     PRO B   235                                                      
REMARK 465     LEU B   236                                                      
REMARK 465     GLY B   237                                                      
REMARK 465     THR B   238                                                      
REMARK 465     ALA B   239                                                      
REMARK 465     ALA B   240                                                      
REMARK 465     LEU B   241                                                      
REMARK 465     THR B   242                                                      
REMARK 465     ASN B   243                                                      
REMARK 465     PRO B   244                                                      
REMARK 465     ALA B   245                                                      
REMARK 465     PHE B   246                                                      
REMARK 465     GLY B   247                                                      
REMARK 465     ALA B   248                                                      
REMARK 465     ASP B   249                                                      
REMARK 465     ILE B   250                                                      
REMARK 465     TYR B   251                                                      
REMARK 465     TRP B   252                                                      
REMARK 465     ARG B   253                                                      
REMARK 465     GLY B   254                                                      
REMARK 465     ARG B   255                                                      
REMARK 465     VAL B   256                                                      
REMARK 465     TRP B   257                                                      
REMARK 465     VAL B   258                                                      
REMARK 465     ASP B   259                                                      
REMARK 465     GLN B   260                                                      
REMARK 465     PHE B   261                                                      
REMARK 465     TRP B   262                                                      
REMARK 465     PHE B   263                                                      
REMARK 465     GLY B   264                                                      
REMARK 465     LEU B   265                                                      
REMARK 465     LYS B   266                                                      
REMARK 465     GLY B   267                                                      
REMARK 465     MET B   268                                                      
REMARK 465     GLU B   269                                                      
REMARK 465     ARG B   270                                                      
REMARK 465     TYR B   271                                                      
REMARK 465     GLY B   272                                                      
REMARK 465     TYR B   273                                                      
REMARK 465     ARG B   274                                                      
REMARK 465     ASP B   275                                                      
REMARK 465     ASP B   276                                                      
REMARK 465     ALA B   277                                                      
REMARK 465     LEU B   278                                                      
REMARK 465     LYS B   279                                                      
REMARK 465     LEU B   280                                                      
REMARK 465     ALA B   281                                                      
REMARK 465     ASP B   282                                                      
REMARK 465     THR B   283                                                      
REMARK 465     PHE B   284                                                      
REMARK 465     PHE B   285                                                      
REMARK 465     ARG B   286                                                      
REMARK 465     HIS B   287                                                      
REMARK 465     ALA B   288                                                      
REMARK 465     LYS B   289                                                      
REMARK 465     GLY B   290                                                      
REMARK 465     LEU B   291                                                      
REMARK 465     THR B   292                                                      
REMARK 465     ALA B   293                                                      
REMARK 465     ASP B   294                                                      
REMARK 465     GLY B   295                                                      
REMARK 465     PRO B   296                                                      
REMARK 465     ILE B   297                                                      
REMARK 465     GLN B   298                                                      
REMARK 465     GLU B   299                                                      
REMARK 465     ASN B   300                                                      
REMARK 465     TYR B   301                                                      
REMARK 465     ASN B   302                                                      
REMARK 465     PRO B   303                                                      
REMARK 465     LEU B   304                                                      
REMARK 465     THR B   305                                                      
REMARK 465     GLY B   306                                                      
REMARK 465     ALA B   307                                                      
REMARK 465     GLN B   308                                                      
REMARK 465     GLN B   309                                                      
REMARK 465     GLY B   310                                                      
REMARK 465     ALA B   311                                                      
REMARK 465     PRO B   312                                                      
REMARK 465     ASN B   313                                                      
REMARK 465     PHE B   314                                                      
REMARK 465     SER B   315                                                      
REMARK 465     TRP B   316                                                      
REMARK 465     SER B   317                                                      
REMARK 465     ALA B   318                                                      
REMARK 465     ALA B   319                                                      
REMARK 465     HIS B   320                                                      
REMARK 465     LEU B   321                                                      
REMARK 465     TYR B   322                                                      
REMARK 465     MET B   323                                                      
REMARK 465     LEU B   324                                                      
REMARK 465     TYR B   325                                                      
REMARK 465     ASN B   326                                                      
REMARK 465     ASP B   327                                                      
REMARK 465     PHE B   328                                                      
REMARK 465     PHE B   329                                                      
REMARK 465     ARG B   330                                                      
REMARK 465     LYS B   331                                                      
REMARK 465     GLN B   332                                                      
REMARK 465     ALA B   333                                                      
REMARK 465     SER B   334                                                      
REMARK 465     GLY B   335                                                      
REMARK 465     GLY B   336                                                      
REMARK 465     GLY B   337                                                      
REMARK 465     SER B   338                                                      
REMARK 465     GLY B   339                                                      
REMARK 465     GLY B   340                                                      
REMARK 465     GLY B   341                                                      
REMARK 465     GLY B   342                                                      
REMARK 465     SER B   343                                                      
REMARK 465     GLY B   344                                                      
REMARK 465     GLY B   345                                                      
REMARK 465     GLY B   346                                                      
REMARK 465     GLY B   347                                                      
REMARK 465     SER B   348                                                      
REMARK 465     GLY B   349                                                      
REMARK 465     ASN B   350                                                      
REMARK 465     ALA B   351                                                      
REMARK 465     ASP B   352                                                      
REMARK 465     ASN B   353                                                      
REMARK 465     TYR B   354                                                      
REMARK 465     LYS B   355                                                      
REMARK 465     ASN B   356                                                      
REMARK 465     VAL B   357                                                      
REMARK 465     ILE B   358                                                      
REMARK 465     ASN B   359                                                      
REMARK 465     ARG B   360                                                      
REMARK 465     THR B   361                                                      
REMARK 465     GLY B   362                                                      
REMARK 465     ALA B   363                                                      
REMARK 465     PRO B   364                                                      
REMARK 465     GLN B   365                                                      
REMARK 465     TYR B   366                                                      
REMARK 465     MET B   367                                                      
REMARK 465     LYS B   368                                                      
REMARK 465     ASP B   369                                                      
REMARK 465     TYR B   370                                                      
REMARK 465     ASP B   371                                                      
REMARK 465     TYR B   372                                                      
REMARK 465     ASP B   373                                                      
REMARK 465     ASP B   374                                                      
REMARK 465     HIS B   375                                                      
REMARK 465     GLN B   376                                                      
REMARK 465     ARG B   377                                                      
REMARK 465     PHE B   378                                                      
REMARK 465     ASN B   379                                                      
REMARK 465     PRO B   380                                                      
REMARK 465     PHE B   381                                                      
REMARK 465     PHE B   382                                                      
REMARK 465     ASP B   383                                                      
REMARK 465     LEU B   384                                                      
REMARK 465     GLY B   385                                                      
REMARK 465     ALA B   386                                                      
REMARK 465     TRP B   387                                                      
REMARK 465     HIS B   388                                                      
REMARK 465     GLY B   389                                                      
REMARK 465     HIS B   390                                                      
REMARK 465     LEU B   391                                                      
REMARK 465     LEU B   392                                                      
REMARK 465     PRO B   393                                                      
REMARK 465     ASP B   394                                                      
REMARK 465     GLY B   395                                                      
REMARK 465     PRO B   396                                                      
REMARK 465     ASN B   397                                                      
REMARK 465     THR B   398                                                      
REMARK 465     MET B   399                                                      
REMARK 465     GLY B   400                                                      
REMARK 465     GLY B   401                                                      
REMARK 465     PHE B   402                                                      
REMARK 465     PRO B   403                                                      
REMARK 465     GLY B   404                                                      
REMARK 465     VAL B   405                                                      
REMARK 465     ALA B   406                                                      
REMARK 465     LEU B   407                                                      
REMARK 465     LEU B   408                                                      
REMARK 465     THR B   409                                                      
REMARK 465     GLU B   410                                                      
REMARK 465     GLU B   411                                                      
REMARK 465     TYR B   412                                                      
REMARK 465     ILE B   413                                                      
REMARK 465     ASN B   414                                                      
REMARK 465     PHE B   415                                                      
REMARK 465     MET B   416                                                      
REMARK 465     ALA B   417                                                      
REMARK 465     SER B   418                                                      
REMARK 465     ASN B   419                                                      
REMARK 465     PHE B   420                                                      
REMARK 465     ASP B   421                                                      
REMARK 465     ARG B   422                                                      
REMARK 465     LEU B   423                                                      
REMARK 465     THR B   424                                                      
REMARK 465     VAL B   425                                                      
REMARK 465     TRP B   426                                                      
REMARK 465     GLN B   427                                                      
REMARK 465     ASP B   428                                                      
REMARK 465     GLY B   429                                                      
REMARK 465     LYS B   430                                                      
REMARK 465     LYS B   431                                                      
REMARK 465     VAL B   432                                                      
REMARK 465     ASP B   433                                                      
REMARK 465     PHE B   434                                                      
REMARK 465     THR B   435                                                      
REMARK 465     LEU B   436                                                      
REMARK 465     GLU B   437                                                      
REMARK 465     ALA B   438                                                      
REMARK 465     TYR B   439                                                      
REMARK 465     SER B   440                                                      
REMARK 465     ILE B   441                                                      
REMARK 465     PRO B   442                                                      
REMARK 465     GLY B   443                                                      
REMARK 465     ALA B   444                                                      
REMARK 465     LEU B   445                                                      
REMARK 465     VAL B   446                                                      
REMARK 465     GLN B   447                                                      
REMARK 465     LYS B   448                                                      
REMARK 465     LEU B   449                                                      
REMARK 465     THR B   450                                                      
REMARK 465     ALA B   451                                                      
REMARK 465     LYS B   452                                                      
REMARK 465     ASP B   453                                                      
REMARK 465     VAL B   454                                                      
REMARK 465     GLN B   455                                                      
REMARK 465     VAL B   456                                                      
REMARK 465     GLU B   457                                                      
REMARK 465     MET B   458                                                      
REMARK 465     THR B   459                                                      
REMARK 465     LEU B   460                                                      
REMARK 465     ARG B   461                                                      
REMARK 465     PHE B   462                                                      
REMARK 465     ALA B   463                                                      
REMARK 465     THR B   464                                                      
REMARK 465     PRO B   465                                                      
REMARK 465     ARG B   466                                                      
REMARK 465     THR B   467                                                      
REMARK 465     SER B   468                                                      
REMARK 465     LEU B   469                                                      
REMARK 465     LEU B   470                                                      
REMARK 465     GLU B   471                                                      
REMARK 465     THR B   472                                                      
REMARK 465     LYS B   473                                                      
REMARK 465     ILE B   474                                                      
REMARK 465     THR B   475                                                      
REMARK 465     SER B   476                                                      
REMARK 465     ASN B   477                                                      
REMARK 465     LYS B   478                                                      
REMARK 465     PRO B   479                                                      
REMARK 465     LEU B   480                                                      
REMARK 465     ASP B   481                                                      
REMARK 465     LEU B   482                                                      
REMARK 465     VAL B   483                                                      
REMARK 465     TRP B   484                                                      
REMARK 465     ASP B   485                                                      
REMARK 465     GLY B   486                                                      
REMARK 465     GLU B   487                                                      
REMARK 465     LEU B   488                                                      
REMARK 465     LEU B   489                                                      
REMARK 465     GLU B   490                                                      
REMARK 465     LYS B   491                                                      
REMARK 465     LEU B   492                                                      
REMARK 465     GLU B   493                                                      
REMARK 465     ALA B   494                                                      
REMARK 465     LYS B   495                                                      
REMARK 465     GLU B   496                                                      
REMARK 465     GLY B   497                                                      
REMARK 465     LYS B   498                                                      
REMARK 465     PRO B   499                                                      
REMARK 465     LEU B   500                                                      
REMARK 465     SER B   501                                                      
REMARK 465     ASP B   502                                                      
REMARK 465     LYS B   503                                                      
REMARK 465     THR B   504                                                      
REMARK 465     ILE B   505                                                      
REMARK 465     ALA B   506                                                      
REMARK 465     GLY B   507                                                      
REMARK 465     GLU B   508                                                      
REMARK 465     TYR B   509                                                      
REMARK 465     PRO B   510                                                      
REMARK 465     ASP B   511                                                      
REMARK 465     TYR B   512                                                      
REMARK 465     GLN B   513                                                      
REMARK 465     ARG B   514                                                      
REMARK 465     LYS B   515                                                      
REMARK 465     ILE B   516                                                      
REMARK 465     SER B   517                                                      
REMARK 465     ALA B   518                                                      
REMARK 465     THR B   519                                                      
REMARK 465     ARG B   520                                                      
REMARK 465     ASP B   521                                                      
REMARK 465     GLY B   522                                                      
REMARK 465     LEU B   523                                                      
REMARK 465     LYS B   524                                                      
REMARK 465     VAL B   525                                                      
REMARK 465     THR B   526                                                      
REMARK 465     PHE B   527                                                      
REMARK 465     GLY B   528                                                      
REMARK 465     LYS B   529                                                      
REMARK 465     VAL B   530                                                      
REMARK 465     ARG B   531                                                      
REMARK 465     ALA B   532                                                      
REMARK 465     THR B   533                                                      
REMARK 465     TRP B   534                                                      
REMARK 465     ASP B   535                                                      
REMARK 465     LEU B   536                                                      
REMARK 465     LEU B   537                                                      
REMARK 465     THR B   538                                                      
REMARK 465     SER B   539                                                      
REMARK 465     GLY B   540                                                      
REMARK 465     GLU B   541                                                      
REMARK 465     SER B   542                                                      
REMARK 465     GLU B   543                                                      
REMARK 465     TYR B   544                                                      
REMARK 465     GLN B   545                                                      
REMARK 465     VAL B   546                                                      
REMARK 465     HIS B   547                                                      
REMARK 465     LYS B   548                                                      
REMARK 465     SER B   549                                                      
REMARK 465     LEU B   550                                                      
REMARK 465     PRO B   551                                                      
REMARK 465     VAL B   552                                                      
REMARK 465     GLN B   553                                                      
REMARK 465     THR B   554                                                      
REMARK 465     GLU B   555                                                      
REMARK 465     ILE B   556                                                      
REMARK 465     ASN B   557                                                      
REMARK 465     GLY B   558                                                      
REMARK 465     ASN B   559                                                      
REMARK 465     ARG B   560                                                      
REMARK 465     PHE B   561                                                      
REMARK 465     THR B   562                                                      
REMARK 465     SER B   563                                                      
REMARK 465     LYS B   564                                                      
REMARK 465     ALA B   565                                                      
REMARK 465     HIS B   566                                                      
REMARK 465     ILE B   567                                                      
REMARK 465     ASN B   568                                                      
REMARK 465     GLY B   569                                                      
REMARK 465     SER B   570                                                      
REMARK 465     THR B   571                                                      
REMARK 465     THR B   572                                                      
REMARK 465     LEU B   573                                                      
REMARK 465     TYR B   574                                                      
REMARK 465     THR B   575                                                      
REMARK 465     THR B   576                                                      
REMARK 465     TYR B   577                                                      
REMARK 465     SER B   578                                                      
REMARK 465     HIS B   579                                                      
REMARK 465     LEU B   580                                                      
REMARK 465     LEU B   581                                                      
REMARK 465     THR B   582                                                      
REMARK 465     ALA B   583                                                      
REMARK 465     GLN B   584                                                      
REMARK 465     GLU B   585                                                      
REMARK 465     VAL B   586                                                      
REMARK 465     SER B   587                                                      
REMARK 465     LYS B   588                                                      
REMARK 465     GLU B   589                                                      
REMARK 465     GLN B   590                                                      
REMARK 465     MET B   591                                                      
REMARK 465     GLN B   592                                                      
REMARK 465     ILE B   593                                                      
REMARK 465     ARG B   594                                                      
REMARK 465     ASP B   595                                                      
REMARK 465     ILE B   596                                                      
REMARK 465     LEU B   597                                                      
REMARK 465     ALA B   598                                                      
REMARK 465     ARG B   599                                                      
REMARK 465     PRO B   600                                                      
REMARK 465     ALA B   601                                                      
REMARK 465     PHE B   602                                                      
REMARK 465     TYR B   603                                                      
REMARK 465     LEU B   604                                                      
REMARK 465     THR B   605                                                      
REMARK 465     ALA B   606                                                      
REMARK 465     SER B   607                                                      
REMARK 465     GLN B   608                                                      
REMARK 465     GLN B   609                                                      
REMARK 465     ARG B   610                                                      
REMARK 465     TRP B   611                                                      
REMARK 465     GLU B   612                                                      
REMARK 465     GLU B   613                                                      
REMARK 465     TYR B   614                                                      
REMARK 465     LEU B   615                                                      
REMARK 465     LYS B   616                                                      
REMARK 465     LYS B   617                                                      
REMARK 465     GLY B   618                                                      
REMARK 465     LEU B   619                                                      
REMARK 465     THR B   620                                                      
REMARK 465     ASN B   621                                                      
REMARK 465     PRO B   622                                                      
REMARK 465     ASP B   623                                                      
REMARK 465     ALA B   624                                                      
REMARK 465     THR B   625                                                      
REMARK 465     PRO B   626                                                      
REMARK 465     GLU B   627                                                      
REMARK 465     GLN B   628                                                      
REMARK 465     THR B   629                                                      
REMARK 465     ARG B   630                                                      
REMARK 465     VAL B   631                                                      
REMARK 465     ALA B   632                                                      
REMARK 465     VAL B   633                                                      
REMARK 465     LYS B   634                                                      
REMARK 465     ALA B   635                                                      
REMARK 465     ILE B   636                                                      
REMARK 465     GLU B   637                                                      
REMARK 465     THR B   638                                                      
REMARK 465     LEU B   639                                                      
REMARK 465     ASN B   640                                                      
REMARK 465     GLY B   641                                                      
REMARK 465     ASN B   642                                                      
REMARK 465     TRP B   643                                                      
REMARK 465     ARG B   644                                                      
REMARK 465     SER B   645                                                      
REMARK 465     PRO B   646                                                      
REMARK 465     GLY B   647                                                      
REMARK 465     GLY B   648                                                      
REMARK 465     ALA B   649                                                      
REMARK 465     VAL B   650                                                      
REMARK 465     LYS B   651                                                      
REMARK 465     PHE B   652                                                      
REMARK 465     ASN B   653                                                      
REMARK 465     THR B   654                                                      
REMARK 465     VAL B   655                                                      
REMARK 465     THR B   656                                                      
REMARK 465     PRO B   657                                                      
REMARK 465     SER B   658                                                      
REMARK 465     VAL B   659                                                      
REMARK 465     THR B   660                                                      
REMARK 465     GLY B   661                                                      
REMARK 465     ARG B   662                                                      
REMARK 465     TRP B   663                                                      
REMARK 465     PHE B   664                                                      
REMARK 465     SER B   665                                                      
REMARK 465     GLY B   666                                                      
REMARK 465     ASN B   667                                                      
REMARK 465     GLN B   668                                                      
REMARK 465     THR B   669                                                      
REMARK 465     TRP B   670                                                      
REMARK 465     PRO B   671                                                      
REMARK 465     TRP B   672                                                      
REMARK 465     ASP B   673                                                      
REMARK 465     THR B   674                                                      
REMARK 465     TRP B   675                                                      
REMARK 465     LYS B   676                                                      
REMARK 465     GLN B   677                                                      
REMARK 465     ALA B   678                                                      
REMARK 465     PHE B   679                                                      
REMARK 465     ALA B   680                                                      
REMARK 465     MET B   681                                                      
REMARK 465     ALA B   682                                                      
REMARK 465     HIS B   683                                                      
REMARK 465     PHE B   684                                                      
REMARK 465     ASN B   685                                                      
REMARK 465     PRO B   686                                                      
REMARK 465     ASP B   687                                                      
REMARK 465     ILE B   688                                                      
REMARK 465     ALA B   689                                                      
REMARK 465     LYS B   690                                                      
REMARK 465     GLU B   691                                                      
REMARK 465     ASN B   692                                                      
REMARK 465     ILE B   693                                                      
REMARK 465     ARG B   694                                                      
REMARK 465     ALA B   695                                                      
REMARK 465     VAL B   696                                                      
REMARK 465     PHE B   697                                                      
REMARK 465     SER B   698                                                      
REMARK 465     TRP B   699                                                      
REMARK 465     GLN B   700                                                      
REMARK 465     ILE B   701                                                      
REMARK 465     GLN B   702                                                      
REMARK 465     PRO B   703                                                      
REMARK 465     GLY B   704                                                      
REMARK 465     ASP B   705                                                      
REMARK 465     SER B   706                                                      
REMARK 465     VAL B   707                                                      
REMARK 465     ARG B   708                                                      
REMARK 465     PRO B   709                                                      
REMARK 465     GLN B   710                                                      
REMARK 465     ASP B   711                                                      
REMARK 465     VAL B   712                                                      
REMARK 465     GLY B   713                                                      
REMARK 465     PHE B   714                                                      
REMARK 465     VAL B   715                                                      
REMARK 465     PRO B   716                                                      
REMARK 465     ASP B   717                                                      
REMARK 465     LEU B   718                                                      
REMARK 465     ILE B   719                                                      
REMARK 465     ALA B   720                                                      
REMARK 465     TRP B   721                                                      
REMARK 465     ASN B   722                                                      
REMARK 465     LEU B   723                                                      
REMARK 465     SER B   724                                                      
REMARK 465     PRO B   725                                                      
REMARK 465     GLU B   726                                                      
REMARK 465     ARG B   727                                                      
REMARK 465     GLY B   728                                                      
REMARK 465     GLY B   729                                                      
REMARK 465     ASP B   730                                                      
REMARK 465     GLY B   731                                                      
REMARK 465     GLY B   732                                                      
REMARK 465     ASN B   733                                                      
REMARK 465     TRP B   734                                                      
REMARK 465     ASN B   735                                                      
REMARK 465     GLU B   736                                                      
REMARK 465     ARG B   737                                                      
REMARK 465     ASN B   738                                                      
REMARK 465     THR B   739                                                      
REMARK 465     LYS B   740                                                      
REMARK 465     PRO B   741                                                      
REMARK 465     SER B   742                                                      
REMARK 465     LEU B   743                                                      
REMARK 465     ALA B   744                                                      
REMARK 465     ALA B   745                                                      
REMARK 465     TRP B   746                                                      
REMARK 465     SER B   747                                                      
REMARK 465     VAL B   748                                                      
REMARK 465     MET B   749                                                      
REMARK 465     GLU B   750                                                      
REMARK 465     VAL B   751                                                      
REMARK 465     TYR B   752                                                      
REMARK 465     ASN B   753                                                      
REMARK 465     VAL B   754                                                      
REMARK 465     THR B   755                                                      
REMARK 465     GLN B   756                                                      
REMARK 465     ASP B   757                                                      
REMARK 465     LYS B   758                                                      
REMARK 465     THR B   759                                                      
REMARK 465     TRP B   760                                                      
REMARK 465     VAL B   761                                                      
REMARK 465     ALA B   762                                                      
REMARK 465     GLU B   763                                                      
REMARK 465     MET B   764                                                      
REMARK 465     TYR B   765                                                      
REMARK 465     PRO B   766                                                      
REMARK 465     LYS B   767                                                      
REMARK 465     LEU B   768                                                      
REMARK 465     VAL B   769                                                      
REMARK 465     ALA B   770                                                      
REMARK 465     TYR B   771                                                      
REMARK 465     HIS B   772                                                      
REMARK 465     ASP B   773                                                      
REMARK 465     TRP B   774                                                      
REMARK 465     TRP B   775                                                      
REMARK 465     LEU B   776                                                      
REMARK 465     ARG B   777                                                      
REMARK 465     ASN B   778                                                      
REMARK 465     ARG B   779                                                      
REMARK 465     ASP B   780                                                      
REMARK 465     HIS B   781                                                      
REMARK 465     ASN B   782                                                      
REMARK 465     GLY B   783                                                      
REMARK 465     ASN B   784                                                      
REMARK 465     GLY B   785                                                      
REMARK 465     VAL B   786                                                      
REMARK 465     PRO B   787                                                      
REMARK 465     GLU B   788                                                      
REMARK 465     TYR B   789                                                      
REMARK 465     GLY B   790                                                      
REMARK 465     ALA B   791                                                      
REMARK 465     THR B   792                                                      
REMARK 465     ARG B   793                                                      
REMARK 465     ASP B   794                                                      
REMARK 465     LYS B   795                                                      
REMARK 465     ALA B   796                                                      
REMARK 465     HIS B   797                                                      
REMARK 465     ASN B   798                                                      
REMARK 465     THR B   799                                                      
REMARK 465     GLU B   800                                                      
REMARK 465     SER B   801                                                      
REMARK 465     GLY B   802                                                      
REMARK 465     GLU B   803                                                      
REMARK 465     MET B   804                                                      
REMARK 465     LEU B   805                                                      
REMARK 465     PHE B   806                                                      
REMARK 465     THR B   807                                                      
REMARK 465     VAL B   808                                                      
REMARK 465     LYS B   809                                                      
REMARK 465     SER B   914                                                      
REMARK 465     HIS B   915                                                      
REMARK 465     HIS B   916                                                      
REMARK 465     HIS B   917                                                      
REMARK 465     HIS B   918                                                      
REMARK 465     HIS B   919                                                      
REMARK 465     HIS B   920                                                      
REMARK 500                                                                      
REMARK 500 GEOMETRY AND STEREOCHEMISTRY                                         
REMARK 500 SUBTOPIC: CLOSE CONTACTS IN SAME ASYMMETRIC UNIT                     
REMARK 500                                                                      
REMARK 500 THE FOLLOWING ATOMS ARE IN CLOSE CONTACT.                            
REMARK 500                                                                      
REMARK 500  ATM1  RES C  SSEQI   ATM2  RES C  SSEQI           DISTANCE          
REMARK 500   O    TYR B   831     H    TYR B   888              1.56            
REMARK 500   O    TYR A   349     H    TYR A   351              1.57            
REMARK 500   O    TRP A   106     H    GLY A   110              1.58            
REMARK 500   OH   TYR A   207     O    LEU A   220              1.95            
REMARK 500   O    VAL A   280     NH2  ARG A   459              2.06            
REMARK 500   OG   SER B   811     O    MET B   876              2.07            
REMARK 500   OE2  GLU A    33     NZ   LYS A    52              2.10            
REMARK 500   O    PRO A   112     OH   TYR A   160              2.19            
REMARK 500                                                                      
REMARK 500 REMARK: NULL                                                         
REMARK 500                                                                      
REMARK 500 GEOMETRY AND STEREOCHEMISTRY                                         
REMARK 500 SUBTOPIC: TORSION ANGLES                                             
REMARK 500                                                                      
REMARK 500 TORSION ANGLES OUTSIDE THE EXPECTED RAMACHANDRAN REGIONS:            
REMARK 500 (M=MODEL NUMBER; RES=RESIDUE NAME; C=CHAIN IDENTIFIER;               
REMARK 500 SSEQ=SEQUENCE NUMBER; I=INSERTION CODE).                             
REMARK 500                                                                      
REMARK 500 STANDARD TABLE:                                                      
REMARK 500 FORMAT:(10X,I3,1X,A3,1X,A1,I4,A1,4X,F7.2,3X,F7.2)                    
REMARK 500                                                                      
REMARK 500 EXPECTED VALUES: GJ KLEYWEGT AND TA JONES (1996). PHI/PSI-           
REMARK 500 CHOLOGY: RAMACHANDRAN REVISITED. STRUCTURE 4, 1395 - 1400            
REMARK 500                                                                      
REMARK 500  M RES CSSEQI        PSI       PHI                                   
REMARK 500    TRP A  70      -38.22   -133.64                                   
REMARK 500    PHE A 209       52.00    -90.00                                   
REMARK 500    TYR A 266       52.53    -91.71                                   
REMARK 500    VAL A 350      -57.58     65.52                                   
REMARK 500    ALA B 885     -173.36   -171.49                                   
REMARK 500    HIS B 890      111.70   -160.18                                   
REMARK 500    PRO B 900       54.71    -92.98                                   
REMARK 500    ASN B 902      116.37   -163.12                                   
REMARK 500                                                                      
REMARK 500 REMARK: NULL                                                         
REMARK 620                                                                      
REMARK 620 METAL COORDINATION                                                   
REMARK 620 (M=MODEL NUMBER; RES=RESIDUE NAME; C=CHAIN IDENTIFIER;               
REMARK 620 SSEQ=SEQUENCE NUMBER; I=INSERTION CODE):                             
REMARK 620                                                                      
REMARK 620 COORDINATION ANGLES FOR:  M RES CSSEQI METAL                         
REMARK 620                             HEM A 602  FE                            
REMARK 620 N RES CSSEQI ATOM                                                    
REMARK 620 1 CYS A 324   SG                                                     
REMARK 620 2 HEM A 602   NA  103.6                                              
REMARK 620 3 HEM A 602   NB   97.4  87.5                                        
REMARK 620 4 HEM A 602   NC   81.0 174.1  88.3                                  
REMARK 620 5 HEM A 602   ND   87.3  92.4 175.2  91.4                            
REMARK 620 N                    1     2     3     4                             
REMARK 900                                                                      
REMARK 900 RELATED ENTRIES                                                      
REMARK 900 RELATED ID: 7Q1U   RELATED DB: PDB                                   
REMARK 900 RELATED ID: EMD-13764   RELATED DB: EMDB                             
REMARK 900 RELATED ID: EMD-13860   RELATED DB: EMDB                             
REMARK 900 STRUCTURE OF HEDGEHOG ACYLTRANSFERASE (HHAT) IN COMPLEX WITH         
REMARK 900 MEGABODY 177 BOUND TO IMP-1575                                       
DBREF  7Q6Z A    1   493  UNP    Q5VTY9   HHAT_HUMAN       1    493             
DBREF  7Q6Z B    2   920  PDB    7Q6Z     7Q6Z             2    920             
SEQADV 7Q6Z ASN A  182  UNP  Q5VTY9    SER   182 CONFLICT                       
SEQADV 7Q6Z GLY A  494  UNP  Q5VTY9              EXPRESSION TAG                 
SEQADV 7Q6Z THR A  495  UNP  Q5VTY9              EXPRESSION TAG                 
SEQADV 7Q6Z GLU A  496  UNP  Q5VTY9              EXPRESSION TAG                 
SEQADV 7Q6Z THR A  497  UNP  Q5VTY9              EXPRESSION TAG                 
SEQADV 7Q6Z SER A  498  UNP  Q5VTY9              EXPRESSION TAG                 
SEQADV 7Q6Z GLN A  499  UNP  Q5VTY9              EXPRESSION TAG                 
SEQADV 7Q6Z VAL A  500  UNP  Q5VTY9              EXPRESSION TAG                 
SEQADV 7Q6Z ALA A  501  UNP  Q5VTY9              EXPRESSION TAG                 
SEQADV 7Q6Z PRO A  502  UNP  Q5VTY9              EXPRESSION TAG                 
SEQADV 7Q6Z ALA A  503  UNP  Q5VTY9              EXPRESSION TAG                 
SEQRES   1 A  503  MET LEU PRO ARG TRP GLU LEU ALA LEU TYR LEU LEU ALA          
SEQRES   2 A  503  SER LEU GLY PHE HIS PHE TYR SER PHE TYR GLU VAL TYR          
SEQRES   3 A  503  LYS VAL SER ARG GLU HIS GLU GLU GLU LEU ASP GLN GLU          
SEQRES   4 A  503  PHE GLU LEU GLU THR ASP THR LEU PHE GLY GLY LEU LYS          
SEQRES   5 A  503  LYS ASP ALA THR ASP PHE GLU TRP SER PHE TRP MET GLU          
SEQRES   6 A  503  TRP GLY LYS GLN TRP LEU VAL TRP LEU LEU LEU GLY HIS          
SEQRES   7 A  503  MET VAL VAL SER GLN MET ALA THR LEU LEU ALA ARG LYS          
SEQRES   8 A  503  HIS ARG PRO TRP ILE LEU MET LEU TYR GLY MET TRP ALA          
SEQRES   9 A  503  CYS TRP CYS VAL LEU GLY THR PRO GLY VAL ALA MET VAL          
SEQRES  10 A  503  LEU LEU HIS THR THR ILE SER PHE CYS VAL ALA GLN PHE          
SEQRES  11 A  503  ARG SER GLN LEU LEU THR TRP LEU CYS SER LEU LEU LEU          
SEQRES  12 A  503  LEU SER THR LEU ARG LEU GLN GLY VAL GLU GLU VAL LYS          
SEQRES  13 A  503  ARG ARG TRP TYR LYS THR GLU ASN GLU TYR TYR LEU LEU          
SEQRES  14 A  503  GLN PHE THR LEU THR VAL ARG CYS LEU TYR TYR THR ASN          
SEQRES  15 A  503  PHE SER LEU GLU LEU CYS TRP GLN GLN LEU PRO ALA ALA          
SEQRES  16 A  503  SER THR SER TYR SER PHE PRO TRP MET LEU ALA TYR VAL          
SEQRES  17 A  503  PHE TYR TYR PRO VAL LEU HIS ASN GLY PRO ILE LEU SER          
SEQRES  18 A  503  PHE SER GLU PHE ILE LYS GLN MET GLN GLN GLN GLU HIS          
SEQRES  19 A  503  ASP SER LEU LYS ALA SER LEU CYS VAL LEU ALA LEU GLY          
SEQRES  20 A  503  LEU GLY ARG LEU LEU CYS TRP TRP TRP LEU ALA GLU LEU          
SEQRES  21 A  503  MET ALA HIS LEU MET TYR MET HIS ALA ILE TYR SER SER          
SEQRES  22 A  503  ILE PRO LEU LEU GLU THR VAL SER CYS TRP THR LEU GLY          
SEQRES  23 A  503  GLY LEU ALA LEU ALA GLN VAL LEU PHE PHE TYR VAL LYS          
SEQRES  24 A  503  TYR LEU VAL LEU PHE GLY VAL PRO ALA LEU LEU MET ARG          
SEQRES  25 A  503  LEU ASP GLY LEU THR PRO PRO ALA LEU PRO ARG CYS VAL          
SEQRES  26 A  503  SER THR MET PHE SER PHE THR GLY MET TRP ARG TYR PHE          
SEQRES  27 A  503  ASP VAL GLY LEU HIS ASN PHE LEU ILE ARG TYR VAL TYR          
SEQRES  28 A  503  ILE PRO VAL GLY GLY SER GLN HIS GLY LEU LEU GLY THR          
SEQRES  29 A  503  LEU PHE SER THR ALA MET THR PHE ALA PHE VAL SER TYR          
SEQRES  30 A  503  TRP HIS GLY GLY TYR ASP TYR LEU TRP CYS TRP ALA ALA          
SEQRES  31 A  503  LEU ASN TRP LEU GLY VAL THR VAL GLU ASN GLY VAL ARG          
SEQRES  32 A  503  ARG LEU VAL GLU THR PRO CYS ILE GLN ASP SER LEU ALA          
SEQRES  33 A  503  ARG TYR PHE SER PRO GLN ALA ARG ARG ARG PHE HIS ALA          
SEQRES  34 A  503  ALA LEU ALA SER CYS SER THR SER MET LEU ILE LEU SER          
SEQRES  35 A  503  ASN LEU VAL PHE LEU GLY GLY ASN GLU VAL GLY LYS THR          
SEQRES  36 A  503  TYR TRP ASN ARG ILE PHE ILE GLN GLY TRP PRO TRP VAL          
SEQRES  37 A  503  THR LEU SER VAL LEU GLY PHE LEU TYR CYS TYR SER HIS          
SEQRES  38 A  503  VAL GLY ILE ALA TRP ALA GLN THR TYR ALA THR ASP GLY          
SEQRES  39 A  503  THR GLU THR SER GLN VAL ALA PRO ALA                          
SEQRES   1 B  919  MET LYS TYR LEU LEU PRO THR ALA ALA ALA GLY LEU LEU          
SEQRES   2 B  919  LEU LEU ALA ALA GLN PRO ALA MET ALA GLN VAL GLN LEU          
SEQRES   3 B  919  VAL GLU SER GLY GLY GLY LEU VAL LYS GLU GLU THR GLN          
SEQRES   4 B  919  SER GLY LEU ASN ASN TYR ALA ARG VAL VAL GLU LYS GLY          
SEQRES   5 B  919  GLN TYR ASP SER LEU GLU ILE PRO ALA GLN VAL ALA ALA          
SEQRES   6 B  919  SER TRP GLU SER GLY ARG ASP ASP ALA ALA VAL PHE GLY          
SEQRES   7 B  919  PHE ILE ASP LYS GLU GLN LEU ASP LYS TYR VAL ALA ASN          
SEQRES   8 B  919  GLY GLY LYS ARG SER ASP TRP THR VAL LYS PHE ALA GLU          
SEQRES   9 B  919  ASN ARG SER GLN ASP GLY THR LEU LEU GLY TYR SER LEU          
SEQRES  10 B  919  LEU GLN GLU SER VAL ASP GLN ALA SER TYR MET TYR SER          
SEQRES  11 B  919  ASP ASN HIS TYR LEU ALA GLU MET ALA THR ILE LEU GLY          
SEQRES  12 B  919  LYS PRO GLU GLU ALA LYS ARG TYR ARG GLN LEU ALA GLN          
SEQRES  13 B  919  GLN LEU ALA ASP TYR ILE ASN THR CYS MET PHE ASP PRO          
SEQRES  14 B  919  THR THR GLN PHE TYR TYR ASP VAL ARG ILE GLU ASP LYS          
SEQRES  15 B  919  PRO LEU ALA ASN GLY CYS ALA GLY LYS PRO ILE VAL GLU          
SEQRES  16 B  919  ARG GLY LYS GLY PRO GLU GLY TRP SER PRO LEU PHE ASN          
SEQRES  17 B  919  GLY ALA ALA THR GLN ALA ASN ALA ASP ALA VAL VAL LYS          
SEQRES  18 B  919  VAL MET LEU ASP PRO LYS GLU PHE ASN THR PHE VAL PRO          
SEQRES  19 B  919  LEU GLY THR ALA ALA LEU THR ASN PRO ALA PHE GLY ALA          
SEQRES  20 B  919  ASP ILE TYR TRP ARG GLY ARG VAL TRP VAL ASP GLN PHE          
SEQRES  21 B  919  TRP PHE GLY LEU LYS GLY MET GLU ARG TYR GLY TYR ARG          
SEQRES  22 B  919  ASP ASP ALA LEU LYS LEU ALA ASP THR PHE PHE ARG HIS          
SEQRES  23 B  919  ALA LYS GLY LEU THR ALA ASP GLY PRO ILE GLN GLU ASN          
SEQRES  24 B  919  TYR ASN PRO LEU THR GLY ALA GLN GLN GLY ALA PRO ASN          
SEQRES  25 B  919  PHE SER TRP SER ALA ALA HIS LEU TYR MET LEU TYR ASN          
SEQRES  26 B  919  ASP PHE PHE ARG LYS GLN ALA SER GLY GLY GLY SER GLY          
SEQRES  27 B  919  GLY GLY GLY SER GLY GLY GLY GLY SER GLY ASN ALA ASP          
SEQRES  28 B  919  ASN TYR LYS ASN VAL ILE ASN ARG THR GLY ALA PRO GLN          
SEQRES  29 B  919  TYR MET LYS ASP TYR ASP TYR ASP ASP HIS GLN ARG PHE          
SEQRES  30 B  919  ASN PRO PHE PHE ASP LEU GLY ALA TRP HIS GLY HIS LEU          
SEQRES  31 B  919  LEU PRO ASP GLY PRO ASN THR MET GLY GLY PHE PRO GLY          
SEQRES  32 B  919  VAL ALA LEU LEU THR GLU GLU TYR ILE ASN PHE MET ALA          
SEQRES  33 B  919  SER ASN PHE ASP ARG LEU THR VAL TRP GLN ASP GLY LYS          
SEQRES  34 B  919  LYS VAL ASP PHE THR LEU GLU ALA TYR SER ILE PRO GLY          
SEQRES  35 B  919  ALA LEU VAL GLN LYS LEU THR ALA LYS ASP VAL GLN VAL          
SEQRES  36 B  919  GLU MET THR LEU ARG PHE ALA THR PRO ARG THR SER LEU          
SEQRES  37 B  919  LEU GLU THR LYS ILE THR SER ASN LYS PRO LEU ASP LEU          
SEQRES  38 B  919  VAL TRP ASP GLY GLU LEU LEU GLU LYS LEU GLU ALA LYS          
SEQRES  39 B  919  GLU GLY LYS PRO LEU SER ASP LYS THR ILE ALA GLY GLU          
SEQRES  40 B  919  TYR PRO ASP TYR GLN ARG LYS ILE SER ALA THR ARG ASP          
SEQRES  41 B  919  GLY LEU LYS VAL THR PHE GLY LYS VAL ARG ALA THR TRP          
SEQRES  42 B  919  ASP LEU LEU THR SER GLY GLU SER GLU TYR GLN VAL HIS          
SEQRES  43 B  919  LYS SER LEU PRO VAL GLN THR GLU ILE ASN GLY ASN ARG          
SEQRES  44 B  919  PHE THR SER LYS ALA HIS ILE ASN GLY SER THR THR LEU          
SEQRES  45 B  919  TYR THR THR TYR SER HIS LEU LEU THR ALA GLN GLU VAL          
SEQRES  46 B  919  SER LYS GLU GLN MET GLN ILE ARG ASP ILE LEU ALA ARG          
SEQRES  47 B  919  PRO ALA PHE TYR LEU THR ALA SER GLN GLN ARG TRP GLU          
SEQRES  48 B  919  GLU TYR LEU LYS LYS GLY LEU THR ASN PRO ASP ALA THR          
SEQRES  49 B  919  PRO GLU GLN THR ARG VAL ALA VAL LYS ALA ILE GLU THR          
SEQRES  50 B  919  LEU ASN GLY ASN TRP ARG SER PRO GLY GLY ALA VAL LYS          
SEQRES  51 B  919  PHE ASN THR VAL THR PRO SER VAL THR GLY ARG TRP PHE          
SEQRES  52 B  919  SER GLY ASN GLN THR TRP PRO TRP ASP THR TRP LYS GLN          
SEQRES  53 B  919  ALA PHE ALA MET ALA HIS PHE ASN PRO ASP ILE ALA LYS          
SEQRES  54 B  919  GLU ASN ILE ARG ALA VAL PHE SER TRP GLN ILE GLN PRO          
SEQRES  55 B  919  GLY ASP SER VAL ARG PRO GLN ASP VAL GLY PHE VAL PRO          
SEQRES  56 B  919  ASP LEU ILE ALA TRP ASN LEU SER PRO GLU ARG GLY GLY          
SEQRES  57 B  919  ASP GLY GLY ASN TRP ASN GLU ARG ASN THR LYS PRO SER          
SEQRES  58 B  919  LEU ALA ALA TRP SER VAL MET GLU VAL TYR ASN VAL THR          
SEQRES  59 B  919  GLN ASP LYS THR TRP VAL ALA GLU MET TYR PRO LYS LEU          
SEQRES  60 B  919  VAL ALA TYR HIS ASP TRP TRP LEU ARG ASN ARG ASP HIS          
SEQRES  61 B  919  ASN GLY ASN GLY VAL PRO GLU TYR GLY ALA THR ARG ASP          
SEQRES  62 B  919  LYS ALA HIS ASN THR GLU SER GLY GLU MET LEU PHE THR          
SEQRES  63 B  919  VAL LYS LYS SER LEU ARG LEU SER CYS THR ALA SER GLY          
SEQRES  64 B  919  ALA ILE PHE SER THR TYR ASP VAL SER TRP TYR ARG GLN          
SEQRES  65 B  919  ALA PRO GLU LYS PRO ARG GLU LEU VAL ALA ILE ILE THR          
SEQRES  66 B  919  ARG GLY GLY ASN THR HIS TYR ALA ASP THR VAL LYS GLY          
SEQRES  67 B  919  ARG PHE THR ILE SER ARG ASP ASN ALA LYS LYS THR VAL          
SEQRES  68 B  919  ASN LEU GLN MET ASN SER LEU LYS PRO GLU ASP THR ALA          
SEQRES  69 B  919  VAL TYR TYR CYS HIS ALA GLY VAL GLN GLY ALA MET LEU          
SEQRES  70 B  919  GLY PRO ARG ASN TYR TRP GLY GLN GLY THR GLN VAL THR          
SEQRES  71 B  919  VAL SER SER HIS HIS HIS HIS HIS HIS                          
HET    CLR  A 601      74                                                       
HET    HEM  A 602      43                                                       
HET    9V3  A 603      49                                                       
HET    PLM  A 604      49                                                       
HETNAM     CLR CHOLESTEROL                                                      
HETNAM     HEM PROTOPORPHYRIN IX CONTAINING FE                                  
HETNAM     9V3 2-(2-METHYLPROPYLAMINO)-1-[(4R)-4-(6-METHYLPYRIDIN-2-            
HETNAM   2 9V3  YL)-6,7-DIHYDRO-4H-THIENO[3,2-C]PYRIDIN-5-YL]ETHANONE           
HETNAM     PLM PALMITIC ACID                                                    
HETSYN     HEM HEME                                                             
FORMUL   3  CLR    C27 H46 O                                                    
FORMUL   4  HEM    C34 H32 FE N4 O4                                             
FORMUL   5  9V3    C19 H25 N3 O S                                               
FORMUL   6  PLM    C16 H32 O2                                                   
HELIX    1 AA1 PRO A    3  HIS A   32  1                                  30    
HELIX    2 AA2 HIS A   32  GLU A   41  1                                  10    
HELIX    3 AA3 PHE A   58  TRP A   70  1                                  13    
HELIX    4 AA4 TRP A   70  ALA A   89  1                                  20    
HELIX    5 AA5 HIS A   92  GLY A  110  1                                  19    
HELIX    6 AA6 GLY A  110  PHE A  130  1                                  21    
HELIX    7 AA7 SER A  132  LEU A  149  1                                  18    
HELIX    8 AA8 LEU A  149  TYR A  160  1                                  12    
HELIX    9 AA9 THR A  162  CYS A  188  1                                  27    
HELIX   10 AB1 SER A  200  PHE A  209  1                                  10    
HELIX   11 AB2 TYR A  210  LEU A  214  5                                   5    
HELIX   12 AB3 SER A  221  GLN A  230  1                                  10    
HELIX   13 AB4 SER A  236  MET A  265  1                                  30    
HELIX   14 AB5 TYR A  266  SER A  273  1                                   8    
HELIX   15 AB6 SER A  273  GLU A  278  1                                   6    
HELIX   16 AB7 SER A  281  ASP A  314  1                                  34    
HELIX   17 AB8 SER A  330  TYR A  337  1                                   8    
HELIX   18 AB9 ASP A  339  TYR A  349  1                                  11    
HELIX   19 AC1 VAL A  350  GLY A  355  1                                   6    
HELIX   20 AC2 HIS A  359  GLY A  380  1                                  22    
HELIX   21 AC3 TYR A  382  THR A  408  1                                  27    
HELIX   22 AC4 THR A  408  PHE A  419  1                                  12    
HELIX   23 AC5 SER A  420  GLY A  449  1                                  30    
HELIX   24 AC6 GLY A  449  PHE A  461  1                                  13    
HELIX   25 AC7 TRP A  467  GLN A  488  1                                  22    
HELIX   26 AC8 ASP B  855  LYS B  858  5                                   4    
HELIX   27 AC9 LYS B  880  THR B  884  5                                   5    
SHEET    1 AA1 2 GLU A  43  THR A  44  0                                        
SHEET    2 AA1 2 LYS A  52  LYS A  53 -1  O  LYS A  53   N  GLU A  43           
SHEET    1 AA2 4 GLN B  26  SER B  30  0                                        
SHEET    2 AA2 4 LEU B 812  SER B 819 -1  O  THR B 817   N  VAL B  28           
SHEET    3 AA2 4 THR B 871  MET B 876 -1  O  LEU B 874   N  LEU B 814           
SHEET    4 AA2 4 THR B 862  ASP B 866 -1  N  THR B 862   O  GLN B 875           
SHEET    1 AA3 5 THR B 851  TYR B 853  0                                        
SHEET    2 AA3 5 GLU B 840  ILE B 845 -1  N  ILE B 844   O  HIS B 852           
SHEET    3 AA3 5 ASP B 827  GLN B 833 -1  N  ARG B 832   O  GLU B 840           
SHEET    4 AA3 5 ALA B 885  GLY B 892 -1  O  TYR B 888   N  TYR B 831           
SHEET    5 AA3 5 ASN B 902  TRP B 904 -1  O  TYR B 903   N  ALA B 891           
SHEET    1 AA4 5 THR B 851  TYR B 853  0                                        
SHEET    2 AA4 5 GLU B 840  ILE B 845 -1  N  ILE B 844   O  HIS B 852           
SHEET    3 AA4 5 ASP B 827  GLN B 833 -1  N  ARG B 832   O  GLU B 840           
SHEET    4 AA4 5 ALA B 885  GLY B 892 -1  O  TYR B 888   N  TYR B 831           
SHEET    5 AA4 5 THR B 908  VAL B 910 -1  O  THR B 908   N  TYR B 887           
SSBOND   1 CYS B  816    CYS B  889                          1555   1555  2.03  
LINK         SG  CYS A 324                FE   HEM A 602     1555   1555  2.31  
CRYST1    1.000    1.000    1.000  90.00  90.00  90.00 P 1                      
ORIGX1      1.000000  0.000000  0.000000        0.00000                         
ORIGX2      0.000000  1.000000  0.000000        0.00000                         
ORIGX3      0.000000  0.000000  1.000000        0.00000                         
SCALE1      1.000000  0.000000  0.000000        0.00000                         
SCALE2      0.000000  1.000000  0.000000        0.00000                         
SCALE3      0.000000  0.000000  1.000000        0.00000                         
ATOM      1  N   MET A   1     187.265 187.966 203.149  1.00 81.18           N  
ATOM      2  CA  MET A   1     187.788 188.787 202.010  1.00 81.18           C  
ATOM      3  C   MET A   1     187.174 190.143 201.652  1.00 81.18           C  
ATOM      4  O   MET A   1     187.711 190.879 200.826  1.00 81.18           O  
ATOM      5  CB  MET A   1     187.943 187.924 200.748  1.00 81.18           C  
ATOM      6  CG  MET A   1     188.991 186.833 200.876  1.00 81.18           C  
ATOM      7  SD  MET A   1     190.644 187.488 201.171  1.00 81.18           S  
ATOM      8  CE  MET A   1     190.811 187.197 202.930  1.00 81.18           C  
ATOM      9  H1  MET A   1     186.844 187.250 202.830  1.00 81.18           H  
ATOM     10  H2  MET A   1     187.944 187.706 203.663  1.00 81.18           H  
ATOM     11  H3  MET A   1     186.698 188.454 203.631  1.00 81.18           H  
ATOM     12  HA  MET A   1     186.859 188.605 201.799  1.00 81.18           H  
ATOM     13  HB2 MET A   1     187.096 187.496 200.549  1.00 81.18           H  
ATOM     14  HB3 MET A   1     188.202 188.497 200.010  1.00 81.18           H  
ATOM     15  HG2 MET A   1     188.759 186.257 201.621  1.00 81.18           H  
ATOM     16  HG3 MET A   1     189.014 186.319 200.053  1.00 81.18           H  
ATOM     17  HE1 MET A   1     190.115 187.684 203.397  1.00 81.18           H  
ATOM     18  HE2 MET A   1     191.684 187.507 203.219  1.00 81.18           H  
ATOM     19  HE3 MET A   1     190.724 186.246 203.102  1.00 81.18           H  
ATOM     20  N   LEU A   2     186.046 190.460 202.279  1.00 79.75           N  
ATOM     21  CA  LEU A   2     185.337 191.704 202.040  1.00 79.75           C  
ATOM     22  C   LEU A   2     184.995 192.362 203.367  1.00 79.75           C  
ATOM     23  O   LEU A   2     184.829 191.673 204.379  1.00 79.75           O  
ATOM     24  CB  LEU A   2     184.040 191.461 201.255  1.00 79.75           C  
ATOM     25  CG  LEU A   2     184.175 191.206 199.755  1.00 79.75           C  
ATOM     26  CD1 LEU A   2     184.772 189.832 199.504  1.00 79.75           C  
ATOM     27  CD2 LEU A   2     182.825 191.338 199.069  1.00 79.75           C  
ATOM     28  H   LEU A   2     185.665 189.957 202.863  1.00 79.75           H  
ATOM     29  HA  LEU A   2     185.902 192.298 201.525  1.00 79.75           H  
ATOM     30  HB2 LEU A   2     183.593 190.691 201.641  1.00 79.75           H  
ATOM     31  HB3 LEU A   2     183.476 192.242 201.360  1.00 79.75           H  
ATOM     32  HG  LEU A   2     184.768 191.869 199.370  1.00 79.75           H  
ATOM     33 HD11 LEU A   2     184.295 189.412 198.773  1.00 79.75           H  
ATOM     34 HD12 LEU A   2     185.710 189.932 199.275  1.00 79.75           H  
ATOM     35 HD13 LEU A   2     184.682 189.294 200.306  1.00 79.75           H  
ATOM     36 HD21 LEU A   2     182.938 191.185 198.117  1.00 79.75           H  
ATOM     37 HD22 LEU A   2     182.217 190.679 199.440  1.00 79.75           H  
ATOM     38 HD23 LEU A   2     182.479 192.231 199.222  1.00 79.75           H  
ATOM     39  N   PRO A   3     184.882 193.689 203.398  1.00 79.95           N  
ATOM     40  CA  PRO A   3     184.347 194.341 204.597  1.00 79.95           C  
ATOM     41  C   PRO A   3     182.938 193.851 204.889  1.00 79.95           C  
ATOM     42  O   PRO A   3     182.144 193.596 203.980  1.00 79.95           O  
ATOM     43  CB  PRO A   3     184.366 195.830 204.235  1.00 79.95           C  
ATOM     44  CG  PRO A   3     185.394 195.951 203.167  1.00 79.95           C  
ATOM     45  CD  PRO A   3     185.346 194.666 202.399  1.00 79.95           C  
ATOM     46  HA  PRO A   3     184.920 194.179 205.363  1.00 79.95           H  
ATOM     47  HB2 PRO A   3     183.495 196.095 203.903  1.00 79.95           H  
ATOM     48  HB3 PRO A   3     184.614 196.354 205.013  1.00 79.95           H  
ATOM     49  HG2 PRO A   3     185.177 196.700 202.591  1.00 79.95           H  
ATOM     50  HG3 PRO A   3     186.268 196.073 203.570  1.00 79.95           H  
ATOM     51  HD2 PRO A   3     184.711 194.732 201.668  1.00 79.95           H  
ATOM     52  HD3 PRO A   3     186.232 194.433 202.081  1.00 79.95           H  
ATOM     53  N   ARG A   4     182.631 193.718 206.180  1.00 74.77           N  
ATOM     54  CA  ARG A   4     181.345 193.152 206.573  1.00 74.77           C  
ATOM     55  C   ARG A   4     180.187 193.940 205.972  1.00 74.77           C  
ATOM     56  O   ARG A   4     179.171 193.356 205.575  1.00 74.77           O  
ATOM     57  CB  ARG A   4     181.236 193.111 208.099  1.00 74.77           C  
ATOM     58  CG  ARG A   4     179.940 192.500 208.625  1.00 74.77           C  
ATOM     59  CD  ARG A   4     179.980 190.979 208.597  1.00 74.77           C  
ATOM     60  NE  ARG A   4     178.662 190.401 208.355  1.00 74.77           N  
ATOM     61  CZ  ARG A   4     178.432 189.109 208.166  1.00 74.77           C  
ATOM     62  NH1 ARG A   4     179.412 188.220 208.193  1.00 74.77           N  
ATOM     63  NH2 ARG A   4     177.187 188.697 207.945  1.00 74.77           N  
ATOM     64  H   ARG A   4     183.142 193.943 206.835  1.00 74.77           H  
ATOM     65  HA  ARG A   4     181.289 192.241 206.246  1.00 74.77           H  
ATOM     66  HB2 ARG A   4     181.973 192.586 208.449  1.00 74.77           H  
ATOM     67  HB3 ARG A   4     181.292 194.018 208.438  1.00 74.77           H  
ATOM     68  HG2 ARG A   4     179.810 192.779 209.545  1.00 74.77           H  
ATOM     69  HG3 ARG A   4     179.192 192.793 208.082  1.00 74.77           H  
ATOM     70  HD2 ARG A   4     180.572 190.688 207.886  1.00 74.77           H  
ATOM     71  HD3 ARG A   4     180.300 190.653 209.452  1.00 74.77           H  
ATOM     72  HE  ARG A   4     177.988 190.934 208.341  1.00 74.77           H  
ATOM     73 HH11 ARG A   4     180.221 188.474 208.335  1.00 74.77           H  
ATOM     74 HH12 ARG A   4     179.240 187.387 208.068  1.00 74.77           H  
ATOM     75 HH21 ARG A   4     176.543 189.266 207.926  1.00 74.77           H  
ATOM     76 HH22 ARG A   4     177.026 187.861 207.822  1.00 74.77           H  
ATOM     77  N   TRP A   5     180.320 195.265 205.892  1.00 76.82           N  
ATOM     78  CA  TRP A   5     179.220 196.078 205.382  1.00 76.82           C  
ATOM     79  C   TRP A   5     178.920 195.751 203.923  1.00 76.82           C  
ATOM     80  O   TRP A   5     177.752 195.681 203.525  1.00 76.82           O  
ATOM     81  CB  TRP A   5     179.538 197.565 205.552  1.00 76.82           C  
ATOM     82  CG  TRP A   5     180.646 198.056 204.677  1.00 76.82           C  
ATOM     83  CD1 TRP A   5     181.967 198.151 205.002  1.00 76.82           C  
ATOM     84  CD2 TRP A   5     180.531 198.520 203.327  1.00 76.82           C  
ATOM     85  NE1 TRP A   5     182.682 198.645 203.939  1.00 76.82           N  
ATOM     86  CE2 TRP A   5     181.823 198.879 202.898  1.00 76.82           C  
ATOM     87  CE3 TRP A   5     179.461 198.664 202.441  1.00 76.82           C  
ATOM     88  CZ2 TRP A   5     182.074 199.374 201.622  1.00 76.82           C  
ATOM     89  CZ3 TRP A   5     179.712 199.155 201.175  1.00 76.82           C  
ATOM     90  CH2 TRP A   5     181.007 199.504 200.777  1.00 76.82           C  
ATOM     91  H   TRP A   5     181.020 195.708 206.122  1.00 76.82           H  
ATOM     92  HA  TRP A   5     178.423 195.884 205.899  1.00 76.82           H  
ATOM     93  HB2 TRP A   5     178.744 198.079 205.340  1.00 76.82           H  
ATOM     94  HB3 TRP A   5     179.796 197.725 206.473  1.00 76.82           H  
ATOM     95  HD1 TRP A   5     182.331 197.916 205.825  1.00 76.82           H  
ATOM     96  HE1 TRP A   5     183.530 198.785 203.928  1.00 76.82           H  
ATOM     97  HE3 TRP A   5     178.598 198.433 202.698  1.00 76.82           H  
ATOM     98  HZ2 TRP A   5     182.933 199.607 201.354  1.00 76.82           H  
ATOM     99  HZ3 TRP A   5     179.008 199.256 200.576  1.00 76.82           H  
ATOM    100  HH2 TRP A   5     181.146 199.833 199.918  1.00 76.82           H  
ATOM    101  N   GLU A   6     179.958 195.548 203.108  1.00 75.20           N  
ATOM    102  CA  GLU A   6     179.729 195.236 201.701  1.00 75.20           C  
ATOM    103  C   GLU A   6     179.010 193.902 201.541  1.00 75.20           C  
ATOM    104  O   GLU A   6     178.066 193.787 200.748  1.00 75.20           O  
ATOM    105  CB  GLU A   6     181.055 195.219 200.942  1.00 75.20           C  
ATOM    106  CG  GLU A   6     180.903 194.938 199.456  1.00 75.20           C  
ATOM    107  CD  GLU A   6     182.199 195.114 198.691  1.00 75.20           C  
ATOM    108  OE1 GLU A   6     183.226 195.434 199.325  1.00 75.20           O  
ATOM    109  OE2 GLU A   6     182.192 194.931 197.456  1.00 75.20           O  
ATOM    110  H   GLU A   6     180.785 195.584 203.341  1.00 75.20           H  
ATOM    111  HA  GLU A   6     179.170 195.926 201.311  1.00 75.20           H  
ATOM    112  HB2 GLU A   6     181.483 196.084 201.039  1.00 75.20           H  
ATOM    113  HB3 GLU A   6     181.621 194.527 201.318  1.00 75.20           H  
ATOM    114  HG2 GLU A   6     180.610 194.022 199.338  1.00 75.20           H  
ATOM    115  HG3 GLU A   6     180.248 195.549 199.083  1.00 75.20           H  
ATOM    116  N   LEU A   7     179.445 192.881 202.280  1.00 69.73           N  
ATOM    117  CA  LEU A   7     178.787 191.583 202.191  1.00 69.73           C  
ATOM    118  C   LEU A   7     177.348 191.674 202.673  1.00 69.73           C  
ATOM    119  O   LEU A   7     176.446 191.068 202.082  1.00 69.73           O  
ATOM    120  CB  LEU A   7     179.562 190.544 202.998  1.00 69.73           C  
ATOM    121  CG  LEU A   7     179.058 189.106 202.885  1.00 69.73           C  
ATOM    122  CD1 LEU A   7     179.206 188.594 201.466  1.00 69.73           C  
ATOM    123  CD2 LEU A   7     179.798 188.208 203.857  1.00 69.73           C  
ATOM    124  H   LEU A   7     180.106 192.914 202.830  1.00 69.73           H  
ATOM    125  HA  LEU A   7     178.775 191.301 201.263  1.00 69.73           H  
ATOM    126  HB2 LEU A   7     180.485 190.552 202.698  1.00 69.73           H  
ATOM    127  HB3 LEU A   7     179.526 190.793 203.935  1.00 69.73           H  
ATOM    128  HG  LEU A   7     178.116 189.081 203.117  1.00 69.73           H  
ATOM    129 HD11 LEU A   7     178.962 187.655 201.444  1.00 69.73           H  
ATOM    130 HD12 LEU A   7     178.619 189.100 200.883  1.00 69.73           H  
ATOM    131 HD13 LEU A   7     180.128 188.702 201.184  1.00 69.73           H  
ATOM    132 HD21 LEU A   7     180.745 188.227 203.646  1.00 69.73           H  
ATOM    133 HD22 LEU A   7     179.654 188.532 204.760  1.00 69.73           H  
ATOM    134 HD23 LEU A   7     179.458 187.303 203.772  1.00 69.73           H  
ATOM    135  N   ALA A   8     177.111 192.431 203.744  1.00 68.82           N  
ATOM    136  CA  ALA A   8     175.747 192.614 204.219  1.00 68.82           C  
ATOM    137  C   ALA A   8     174.886 193.285 203.160  1.00 68.82           C  
ATOM    138  O   ALA A   8     173.742 192.879 202.931  1.00 68.82           O  
ATOM    139  CB  ALA A   8     175.749 193.430 205.510  1.00 68.82           C  
ATOM    140  H   ALA A   8     177.712 192.840 204.204  1.00 68.82           H  
ATOM    141  HA  ALA A   8     175.358 191.746 204.413  1.00 68.82           H  
ATOM    142  HB1 ALA A   8     174.836 193.543 205.816  1.00 68.82           H  
ATOM    143  HB2 ALA A   8     176.268 192.955 206.178  1.00 68.82           H  
ATOM    144  HB3 ALA A   8     176.150 194.296 205.334  1.00 68.82           H  
ATOM    145  N   LEU A   9     175.418 194.313 202.499  1.00 66.73           N  
ATOM    146  CA  LEU A   9     174.652 194.985 201.455  1.00 66.73           C  
ATOM    147  C   LEU A   9     174.331 194.028 200.316  1.00 66.73           C  
ATOM    148  O   LEU A   9     173.199 193.999 199.816  1.00 66.73           O  
ATOM    149  CB  LEU A   9     175.426 196.198 200.942  1.00 66.73           C  
ATOM    150  CG  LEU A   9     174.613 197.289 200.240  1.00 66.73           C  
ATOM    151  CD1 LEU A   9     175.493 198.491 199.949  1.00 66.73           C  
ATOM    152  CD2 LEU A   9     173.986 196.773 198.956  1.00 66.73           C  
ATOM    153  H   LEU A   9     176.205 194.634 202.631  1.00 66.73           H  
ATOM    154  HA  LEU A   9     173.815 195.300 201.830  1.00 66.73           H  
ATOM    155  HB2 LEU A   9     175.870 196.615 201.697  1.00 66.73           H  
ATOM    156  HB3 LEU A   9     176.092 195.886 200.309  1.00 66.73           H  
ATOM    157  HG  LEU A   9     173.898 197.576 200.829  1.00 66.73           H  
ATOM    158 HD11 LEU A   9     174.958 199.176 199.518  1.00 66.73           H  
ATOM    159 HD12 LEU A   9     175.853 198.827 200.784  1.00 66.73           H  
ATOM    160 HD13 LEU A   9     176.216 198.219 199.362  1.00 66.73           H  
ATOM    161 HD21 LEU A   9     173.871 197.514 198.341  1.00 66.73           H  
ATOM    162 HD22 LEU A   9     174.574 196.108 198.565  1.00 66.73           H  
ATOM    163 HD23 LEU A   9     173.126 196.375 199.161  1.00 66.73           H  
ATOM    164  N   TYR A  10     175.314 193.231 199.897  1.00 64.36           N  
ATOM    165  CA  TYR A  10     175.073 192.272 198.825  1.00 64.36           C  
ATOM    166  C   TYR A  10     173.978 191.290 199.215  1.00 64.36           C  
ATOM    167  O   TYR A  10     173.072 191.003 198.425  1.00 64.36           O  
ATOM    168  CB  TYR A  10     176.359 191.518 198.493  1.00 64.36           C  
ATOM    169  CG  TYR A  10     177.348 192.275 197.640  1.00 64.36           C  
ATOM    170  CD1 TYR A  10     176.927 193.108 196.616  1.00 64.36           C  
ATOM    171  CD2 TYR A  10     178.709 192.148 197.858  1.00 64.36           C  
ATOM    172  CE1 TYR A  10     177.832 193.792 195.840  1.00 64.36           C  
ATOM    173  CE2 TYR A  10     179.619 192.826 197.087  1.00 64.36           C  
ATOM    174  CZ  TYR A  10     179.177 193.649 196.080  1.00 64.36           C  
ATOM    175  OH  TYR A  10     180.084 194.331 195.306  1.00 64.36           O  
ATOM    176  H   TYR A  10     176.116 193.230 200.207  1.00 64.36           H  
ATOM    177  HA  TYR A  10     174.770 192.748 198.037  1.00 64.36           H  
ATOM    178  HB2 TYR A  10     176.805 191.291 199.324  1.00 64.36           H  
ATOM    179  HB3 TYR A  10     176.125 190.706 198.017  1.00 64.36           H  
ATOM    180  HD1 TYR A  10     176.018 193.208 196.451  1.00 64.36           H  
ATOM    181  HD2 TYR A  10     179.010 191.592 198.540  1.00 64.36           H  
ATOM    182  HE1 TYR A  10     177.536 194.349 195.156  1.00 64.36           H  
ATOM    183  HE2 TYR A  10     180.530 192.731 197.249  1.00 64.36           H  
ATOM    184  HH  TYR A  10     180.866 194.156 195.559  1.00 64.36           H  
ATOM    185  N   LEU A  11     174.049 190.761 200.436  1.00 61.73           N  
ATOM    186  CA  LEU A  11     173.061 189.783 200.876  1.00 61.73           C  
ATOM    187  C   LEU A  11     171.671 190.397 200.949  1.00 61.73           C  
ATOM    188  O   LEU A  11     170.678 189.761 200.565  1.00 61.73           O  
ATOM    189  CB  LEU A  11     173.463 189.216 202.233  1.00 61.73           C  
ATOM    190  CG  LEU A  11     172.505 188.190 202.828  1.00 61.73           C  
ATOM    191  CD1 LEU A  11     172.299 187.049 201.859  1.00 61.73           C  
ATOM    192  CD2 LEU A  11     173.035 187.683 204.154  1.00 61.73           C  
ATOM    193  H   LEU A  11     174.650 190.950 201.021  1.00 61.73           H  
ATOM    194  HA  LEU A  11     173.031 189.055 200.237  1.00 61.73           H  
ATOM    195  HB2 LEU A  11     174.327 188.785 202.140  1.00 61.73           H  
ATOM    196  HB3 LEU A  11     173.532 189.952 202.863  1.00 61.73           H  
ATOM    197  HG  LEU A  11     171.645 188.610 202.989  1.00 61.73           H  
ATOM    198 HD11 LEU A  11     171.830 186.331 202.313  1.00 61.73           H  
ATOM    199 HD12 LEU A  11     171.772 187.364 201.108  1.00 61.73           H  
ATOM    200 HD13 LEU A  11     173.164 186.737 201.552  1.00 61.73           H  
ATOM    201 HD21 LEU A  11     172.408 187.040 204.521  1.00 61.73           H  
ATOM    202 HD22 LEU A  11     173.896 187.261 204.009  1.00 61.73           H  
ATOM    203 HD23 LEU A  11     173.133 188.434 204.761  1.00 61.73           H  
ATOM    204  N   LEU A  12     171.574 191.625 201.459  1.00 64.17           N  
ATOM    205  CA  LEU A  12     170.276 192.282 201.526  1.00 64.17           C  
ATOM    206  C   LEU A  12     169.710 192.511 200.134  1.00 64.17           C  
ATOM    207  O   LEU A  12     168.517 192.301 199.908  1.00 64.17           O  
ATOM    208  CB  LEU A  12     170.375 193.599 202.296  1.00 64.17           C  
ATOM    209  CG  LEU A  12     170.305 193.532 203.830  1.00 64.17           C  
ATOM    210  CD1 LEU A  12     168.946 193.011 204.264  1.00 64.17           C  
ATOM    211  CD2 LEU A  12     171.409 192.704 204.473  1.00 64.17           C  
ATOM    212  H   LEU A  12     172.232 192.089 201.763  1.00 64.17           H  
ATOM    213  HA  LEU A  12     169.660 191.703 202.000  1.00 64.17           H  
ATOM    214  HB2 LEU A  12     171.222 194.014 202.070  1.00 64.17           H  
ATOM    215  HB3 LEU A  12     169.651 194.175 202.005  1.00 64.17           H  
ATOM    216  HG  LEU A  12     170.389 194.435 204.174  1.00 64.17           H  
ATOM    217 HD11 LEU A  12     168.843 193.165 205.216  1.00 64.17           H  
ATOM    218 HD12 LEU A  12     168.253 193.480 203.773  1.00 64.17           H  
ATOM    219 HD13 LEU A  12     168.901 192.060 204.078  1.00 64.17           H  
ATOM    220 HD21 LEU A  12     171.066 192.307 205.289  1.00 64.17           H  
ATOM    221 HD22 LEU A  12     171.691 192.006 203.865  1.00 64.17           H  
ATOM    222 HD23 LEU A  12     172.155 193.288 204.683  1.00 64.17           H  
ATOM    223  N   ALA A  13     170.551 192.911 199.177  1.00 63.19           N  
ATOM    224  CA  ALA A  13     170.072 193.074 197.806  1.00 63.19           C  
ATOM    225  C   ALA A  13     169.612 191.745 197.220  1.00 63.19           C  
ATOM    226  O   ALA A  13     168.610 191.683 196.492  1.00 63.19           O  
ATOM    227  CB  ALA A  13     171.166 193.684 196.933  1.00 63.19           C  
ATOM    228  H   ALA A  13     171.386 193.084 199.290  1.00 63.19           H  
ATOM    229  HA  ALA A  13     169.313 193.678 197.806  1.00 63.19           H  
ATOM    230  HB1 ALA A  13     170.824 193.786 196.031  1.00 63.19           H  
ATOM    231  HB2 ALA A  13     171.413 194.551 197.292  1.00 63.19           H  
ATOM    232  HB3 ALA A  13     171.934 193.093 196.933  1.00 63.19           H  
ATOM    233  N   SER A  14     170.347 190.671 197.506  1.00 56.31           N  
ATOM    234  CA  SER A  14     169.992 189.369 196.957  1.00 56.31           C  
ATOM    235  C   SER A  14     168.631 188.918 197.467  1.00 56.31           C  
ATOM    236  O   SER A  14     167.725 188.594 196.681  1.00 56.31           O  
ATOM    237  CB  SER A  14     171.075 188.348 197.304  1.00 56.31           C  
ATOM    238  OG  SER A  14     170.765 187.077 196.778  1.00 56.31           O  
ATOM    239  H   SER A  14     171.042 190.668 198.013  1.00 56.31           H  
ATOM    240  HA  SER A  14     169.952 189.446 196.005  1.00 56.31           H  
ATOM    241  HB2 SER A  14     171.912 188.639 196.914  1.00 56.31           H  
ATOM    242  HB3 SER A  14     171.172 188.291 198.268  1.00 56.31           H  
ATOM    243  HG  SER A  14     171.362 186.526 196.989  1.00 56.31           H  
ATOM    244  N   LEU A  15     168.465 188.905 198.791  1.00 55.87           N  
ATOM    245  CA  LEU A  15     167.161 188.570 199.344  1.00 55.87           C  
ATOM    246  C   LEU A  15     166.106 189.545 198.851  1.00 55.87           C  
ATOM    247  O   LEU A  15     164.946 189.162 198.643  1.00 55.87           O  
ATOM    248  CB  LEU A  15     167.217 188.558 200.872  1.00 55.87           C  
ATOM    249  CG  LEU A  15     167.949 187.364 201.482  1.00 55.87           C  
ATOM    250  CD1 LEU A  15     168.451 187.685 202.881  1.00 55.87           C  
ATOM    251  CD2 LEU A  15     167.034 186.165 201.503  1.00 55.87           C  
ATOM    252  H   LEU A  15     169.073 189.082 199.373  1.00 55.87           H  
ATOM    253  HA  LEU A  15     166.909 187.684 199.043  1.00 55.87           H  
ATOM    254  HB2 LEU A  15     167.660 189.364 201.179  1.00 55.87           H  
ATOM    255  HB3 LEU A  15     166.309 188.537 201.210  1.00 55.87           H  
ATOM    256  HG  LEU A  15     168.717 187.143 200.931  1.00 55.87           H  
ATOM    257 HD11 LEU A  15     168.899 186.906 203.246  1.00 55.87           H  
ATOM    258 HD12 LEU A  15     169.071 188.430 202.832  1.00 55.87           H  
ATOM    259 HD13 LEU A  15     167.694 187.922 203.440  1.00 55.87           H  
ATOM    260 HD21 LEU A  15     167.551 185.378 201.735  1.00 55.87           H  
ATOM    261 HD22 LEU A  15     166.340 186.313 202.162  1.00 55.87           H  
ATOM    262 HD23 LEU A  15     166.642 186.057 200.623  1.00 55.87           H  
ATOM    263  N   GLY A  16     166.499 190.796 198.611  1.00 55.86           N  
ATOM    264  CA  GLY A  16     165.549 191.772 198.126  1.00 55.86           C  
ATOM    265  C   GLY A  16     164.945 191.372 196.800  1.00 55.86           C  
ATOM    266  O   GLY A  16     163.722 191.340 196.653  1.00 55.86           O  
ATOM    267  H   GLY A  16     167.298 191.095 198.720  1.00 55.86           H  
ATOM    268  HA2 GLY A  16     164.829 191.873 198.769  1.00 55.86           H  
ATOM    269  HA3 GLY A  16     165.986 192.631 198.020  1.00 55.86           H  
ATOM    270  N   PHE A  17     165.785 191.056 195.809  1.00 54.22           N  
ATOM    271  CA  PHE A  17     165.147 190.793 194.526  1.00 54.22           C  
ATOM    272  C   PHE A  17     164.523 189.403 194.494  1.00 54.22           C  
ATOM    273  O   PHE A  17     163.513 189.224 193.809  1.00 54.22           O  
ATOM    274  CB  PHE A  17     166.064 190.989 193.305  1.00 54.22           C  
ATOM    275  CG  PHE A  17     167.235 190.055 193.206  1.00 54.22           C  
ATOM    276  CD1 PHE A  17     168.457 190.364 193.764  1.00 54.22           C  
ATOM    277  CD2 PHE A  17     167.106 188.863 192.511  1.00 54.22           C  
ATOM    278  CE1 PHE A  17     169.528 189.502 193.619  1.00 54.22           C  
ATOM    279  CE2 PHE A  17     168.168 187.995 192.383  1.00 54.22           C  
ATOM    280  CZ  PHE A  17     169.377 188.312 192.942  1.00 54.22           C  
ATOM    281  H   PHE A  17     166.641 190.992 195.847  1.00 54.22           H  
ATOM    282  HA  PHE A  17     164.421 191.428 194.424  1.00 54.22           H  
ATOM    283  HB2 PHE A  17     165.533 190.881 192.500  1.00 54.22           H  
ATOM    284  HB3 PHE A  17     166.418 191.892 193.333  1.00 54.22           H  
ATOM    285  HD1 PHE A  17     168.568 191.168 194.220  1.00 54.22           H  
ATOM    286  HD2 PHE A  17     166.288 188.644 192.129  1.00 54.22           H  
ATOM    287  HE1 PHE A  17     170.348 189.713 194.005  1.00 54.22           H  
ATOM    288  HE2 PHE A  17     168.065 187.195 191.919  1.00 54.22           H  
ATOM    289  HZ  PHE A  17     170.097 187.729 192.857  1.00 54.22           H  
ATOM    290  N   HIS A  18     165.035 188.420 195.249  1.00 51.56           N  
ATOM    291  CA  HIS A  18     164.269 187.177 195.368  1.00 51.56           C  
ATOM    292  C   HIS A  18     162.851 187.442 195.854  1.00 51.56           C  
ATOM    293  O   HIS A  18     161.874 187.030 195.215  1.00 51.56           O  
ATOM    294  CB  HIS A  18     164.945 186.164 196.295  1.00 51.56           C  
ATOM    295  CG  HIS A  18     166.236 185.624 195.776  1.00 51.56           C  
ATOM    296  ND1 HIS A  18     167.450 186.226 196.010  1.00 51.56           N  
ATOM    297  CD2 HIS A  18     166.502 184.503 195.065  1.00 51.56           C  
ATOM    298  CE1 HIS A  18     168.408 185.515 195.444  1.00 51.56           C  
ATOM    299  NE2 HIS A  18     167.859 184.462 194.867  1.00 51.56           N  
ATOM    300  H   HIS A  18     165.781 188.442 195.677  1.00 51.56           H  
ATOM    301  HA  HIS A  18     164.209 186.772 194.490  1.00 51.56           H  
ATOM    302  HB2 HIS A  18     165.124 186.593 197.146  1.00 51.56           H  
ATOM    303  HB3 HIS A  18     164.345 185.414 196.427  1.00 51.56           H  
ATOM    304  HD1 HIS A  18     167.562 186.957 196.443  1.00 51.56           H  
ATOM    305  HD2 HIS A  18     165.880 183.882 194.760  1.00 51.56           H  
ATOM    306  HE1 HIS A  18     169.316 185.718 195.454  1.00 51.56           H  
ATOM    307  N   PHE A  19     162.709 188.129 196.986  1.00 52.04           N  
ATOM    308  CA  PHE A  19     161.374 188.287 197.547  1.00 52.04           C  
ATOM    309  C   PHE A  19     160.516 189.221 196.700  1.00 52.04           C  
ATOM    310  O   PHE A  19     159.312 188.992 196.547  1.00 52.04           O  
ATOM    311  CB  PHE A  19     161.474 188.767 198.990  1.00 52.04           C  
ATOM    312  CG  PHE A  19     161.913 187.693 199.946  1.00 52.04           C  
ATOM    313  CD1 PHE A  19     161.091 186.612 200.210  1.00 52.04           C  
ATOM    314  CD2 PHE A  19     163.150 187.748 200.560  1.00 52.04           C  
ATOM    315  CE1 PHE A  19     161.487 185.617 201.080  1.00 52.04           C  
ATOM    316  CE2 PHE A  19     163.551 186.752 201.432  1.00 52.04           C  
ATOM    317  CZ  PHE A  19     162.718 185.687 201.690  1.00 52.04           C  
ATOM    318  H   PHE A  19     163.344 188.502 197.430  1.00 52.04           H  
ATOM    319  HA  PHE A  19     160.941 187.419 197.554  1.00 52.04           H  
ATOM    320  HB2 PHE A  19     162.118 189.491 199.035  1.00 52.04           H  
ATOM    321  HB3 PHE A  19     160.601 189.080 199.275  1.00 52.04           H  
ATOM    322  HD1 PHE A  19     160.258 186.559 199.802  1.00 52.04           H  
ATOM    323  HD2 PHE A  19     163.717 188.465 200.391  1.00 52.04           H  
ATOM    324  HE1 PHE A  19     160.922 184.898 201.253  1.00 52.04           H  
ATOM    325  HE2 PHE A  19     164.382 186.802 201.844  1.00 52.04           H  
ATOM    326  HZ  PHE A  19     162.986 185.017 202.277  1.00 52.04           H  
ATOM    327  N   TYR A  20     161.110 190.261 196.116  1.00 51.06           N  
ATOM    328  CA  TYR A  20     160.335 191.155 195.263  1.00 51.06           C  
ATOM    329  C   TYR A  20     159.833 190.434 194.017  1.00 51.06           C  
ATOM    330  O   TYR A  20     158.671 190.596 193.620  1.00 51.06           O  
ATOM    331  CB  TYR A  20     161.180 192.366 194.880  1.00 51.06           C  
ATOM    332  CG  TYR A  20     160.447 193.380 194.040  1.00 51.06           C  
ATOM    333  CD1 TYR A  20     159.544 194.259 194.613  1.00 51.06           C  
ATOM    334  CD2 TYR A  20     160.660 193.460 192.676  1.00 51.06           C  
ATOM    335  CE1 TYR A  20     158.872 195.187 193.851  1.00 51.06           C  
ATOM    336  CE2 TYR A  20     159.994 194.385 191.906  1.00 51.06           C  
ATOM    337  CZ  TYR A  20     159.101 195.247 192.499  1.00 51.06           C  
ATOM    338  OH  TYR A  20     158.433 196.173 191.733  1.00 51.06           O  
ATOM    339  H   TYR A  20     161.942 190.466 196.195  1.00 51.06           H  
ATOM    340  HA  TYR A  20     159.563 191.472 195.757  1.00 51.06           H  
ATOM    341  HB2 TYR A  20     161.475 192.810 195.690  1.00 51.06           H  
ATOM    342  HB3 TYR A  20     161.950 192.063 194.373  1.00 51.06           H  
ATOM    343  HD1 TYR A  20     159.387 194.220 195.529  1.00 51.06           H  
ATOM    344  HD2 TYR A  20     161.264 192.878 192.273  1.00 51.06           H  
ATOM    345  HE1 TYR A  20     158.267 195.771 194.249  1.00 51.06           H  
ATOM    346  HE2 TYR A  20     160.147 194.427 190.990  1.00 51.06           H  
ATOM    347  HH  TYR A  20     158.666 196.102 190.929  1.00 51.06           H  
ATOM    348  N   SER A  21     160.689 189.631 193.382  1.00 49.23           N  
ATOM    349  CA  SER A  21     160.261 188.905 192.197  1.00 49.23           C  
ATOM    350  C   SER A  21     159.212 187.865 192.553  1.00 49.23           C  
ATOM    351  O   SER A  21     158.272 187.635 191.786  1.00 49.23           O  
ATOM    352  CB  SER A  21     161.463 188.252 191.525  1.00 49.23           C  
ATOM    353  OG  SER A  21     161.853 187.087 192.224  1.00 49.23           O  
ATOM    354  H   SER A  21     161.506 189.494 193.614  1.00 49.23           H  
ATOM    355  HA  SER A  21     159.867 189.529 191.568  1.00 49.23           H  
ATOM    356  HB2 SER A  21     161.232 188.029 190.612  1.00 49.23           H  
ATOM    357  HB3 SER A  21     162.202 188.880 191.531  1.00 49.23           H  
ATOM    358  HG  SER A  21     162.075 187.286 193.010  1.00 49.23           H  
ATOM    359  N   PHE A  22     159.353 187.219 193.710  1.00 46.05           N  
ATOM    360  CA  PHE A  22     158.297 186.318 194.150  1.00 46.05           C  
ATOM    361  C   PHE A  22     156.989 187.058 194.370  1.00 46.05           C  
ATOM    362  O   PHE A  22     155.925 186.510 194.076  1.00 46.05           O  
ATOM    363  CB  PHE A  22     158.704 185.596 195.433  1.00 46.05           C  
ATOM    364  CG  PHE A  22     159.758 184.540 195.238  1.00 46.05           C  
ATOM    365  CD1 PHE A  22     160.386 184.369 194.019  1.00 46.05           C  
ATOM    366  CD2 PHE A  22     160.105 183.707 196.279  1.00 46.05           C  
ATOM    367  CE1 PHE A  22     161.340 183.403 193.855  1.00 46.05           C  
ATOM    368  CE2 PHE A  22     161.057 182.740 196.116  1.00 46.05           C  
ATOM    369  CZ  PHE A  22     161.675 182.586 194.903  1.00 46.05           C  
ATOM    370  H   PHE A  22     160.026 187.283 194.241  1.00 46.05           H  
ATOM    371  HA  PHE A  22     158.140 185.653 193.461  1.00 46.05           H  
ATOM    372  HB2 PHE A  22     159.053 186.250 196.059  1.00 46.05           H  
ATOM    373  HB3 PHE A  22     157.920 185.167 195.811  1.00 46.05           H  
ATOM    374  HD1 PHE A  22     160.167 184.919 193.302  1.00 46.05           H  
ATOM    375  HD2 PHE A  22     159.689 183.807 197.105  1.00 46.05           H  
ATOM    376  HE1 PHE A  22     161.760 183.298 193.031  1.00 46.05           H  
ATOM    377  HE2 PHE A  22     161.285 182.186 196.827  1.00 46.05           H  
ATOM    378  HZ  PHE A  22     162.323 181.928 194.792  1.00 46.05           H  
ATOM    379  N   TYR A  23     157.048 188.289 194.880  1.00 52.89           N  
ATOM    380  CA  TYR A  23     155.838 189.092 195.018  1.00 52.89           C  
ATOM    381  C   TYR A  23     155.212 189.374 193.661  1.00 52.89           C  
ATOM    382  O   TYR A  23     153.985 189.323 193.509  1.00 52.89           O  
ATOM    383  CB  TYR A  23     156.161 190.400 195.737  1.00 52.89           C  
ATOM    384  CG  TYR A  23     154.941 191.179 196.166  1.00 52.89           C  
ATOM    385  CD1 TYR A  23     153.933 190.575 196.903  1.00 52.89           C  
ATOM    386  CD2 TYR A  23     154.795 192.516 195.830  1.00 52.89           C  
ATOM    387  CE1 TYR A  23     152.815 191.281 197.296  1.00 52.89           C  
ATOM    388  CE2 TYR A  23     153.680 193.230 196.219  1.00 52.89           C  
ATOM    389  CZ  TYR A  23     152.693 192.607 196.952  1.00 52.89           C  
ATOM    390  OH  TYR A  23     151.579 193.314 197.341  1.00 52.89           O  
ATOM    391  H   TYR A  23     157.766 188.676 195.150  1.00 52.89           H  
ATOM    392  HA  TYR A  23     155.194 188.599 195.551  1.00 52.89           H  
ATOM    393  HB2 TYR A  23     156.680 190.200 196.532  1.00 52.89           H  
ATOM    394  HB3 TYR A  23     156.678 190.964 195.141  1.00 52.89           H  
ATOM    395  HD1 TYR A  23     154.013 189.679 197.137  1.00 52.89           H  
ATOM    396  HD2 TYR A  23     155.460 192.939 195.336  1.00 52.89           H  
ATOM    397  HE1 TYR A  23     152.148 190.862 197.791  1.00 52.89           H  
ATOM    398  HE2 TYR A  23     153.595 194.127 195.987  1.00 52.89           H  
ATOM    399  HH  TYR A  23     151.629 194.105 197.062  1.00 52.89           H  
ATOM    400  N   GLU A  24     156.039 189.686 192.665  1.00 51.98           N  
ATOM    401  CA  GLU A  24     155.515 189.922 191.322  1.00 51.98           C  
ATOM    402  C   GLU A  24     154.854 188.664 190.765  1.00 51.98           C  
ATOM    403  O   GLU A  24     153.774 188.726 190.164  1.00 51.98           O  
ATOM    404  CB  GLU A  24     156.635 190.393 190.397  1.00 51.98           C  
ATOM    405  CG  GLU A  24     156.710 191.900 190.228  1.00 51.98           C  
ATOM    406  CD  GLU A  24     155.480 192.476 189.557  1.00 51.98           C  
ATOM    407  OE1 GLU A  24     154.576 191.694 189.195  1.00 51.98           O  
ATOM    408  OE2 GLU A  24     155.417 193.712 189.391  1.00 51.98           O  
ATOM    409  H   GLU A  24     156.892 189.765 192.739  1.00 51.98           H  
ATOM    410  HA  GLU A  24     154.842 190.618 191.368  1.00 51.98           H  
ATOM    411  HB2 GLU A  24     157.485 190.093 190.755  1.00 51.98           H  
ATOM    412  HB3 GLU A  24     156.496 190.006 189.519  1.00 51.98           H  
ATOM    413  HG2 GLU A  24     156.795 192.311 191.103  1.00 51.98           H  
ATOM    414  HG3 GLU A  24     157.480 192.119 189.682  1.00 51.98           H  
ATOM    415  N   VAL A  25     155.492 187.509 190.961  1.00 48.98           N  
ATOM    416  CA  VAL A  25     154.918 186.249 190.492  1.00 48.98           C  
ATOM    417  C   VAL A  25     153.586 185.991 191.180  1.00 48.98           C  
ATOM    418  O   VAL A  25     152.620 185.542 190.555  1.00 48.98           O  
ATOM    419  CB  VAL A  25     155.898 185.086 190.727  1.00 48.98           C  
ATOM    420  CG1 VAL A  25     155.251 183.773 190.347  1.00 48.98           C  
ATOM    421  CG2 VAL A  25     157.166 185.283 189.932  1.00 48.98           C  
ATOM    422  H   VAL A  25     156.250 187.429 191.358  1.00 48.98           H  
ATOM    423  HA  VAL A  25     154.755 186.313 189.538  1.00 48.98           H  
ATOM    424  HB  VAL A  25     156.131 185.049 191.668  1.00 48.98           H  
ATOM    425 HG11 VAL A  25     155.923 183.075 190.369  1.00 48.98           H  
ATOM    426 HG12 VAL A  25     154.542 183.566 190.974  1.00 48.98           H  
ATOM    427 HG13 VAL A  25     154.887 183.850 189.451  1.00 48.98           H  
ATOM    428 HG21 VAL A  25     157.813 184.614 190.205  1.00 48.98           H  
ATOM    429 HG22 VAL A  25     156.965 185.183 188.988  1.00 48.98           H  
ATOM    430 HG23 VAL A  25     157.517 186.169 190.102  1.00 48.98           H  
ATOM    431  N   TYR A  26     153.525 186.242 192.488  1.00 52.39           N  
ATOM    432  CA  TYR A  26     152.288 186.041 193.234  1.00 52.39           C  
ATOM    433  C   TYR A  26     151.179 186.940 192.706  1.00 52.39           C  
ATOM    434  O   TYR A  26     150.042 186.495 192.518  1.00 52.39           O  
ATOM    435  CB  TYR A  26     152.539 186.305 194.717  1.00 52.39           C  
ATOM    436  CG  TYR A  26     151.311 186.235 195.592  1.00 52.39           C  
ATOM    437  CD1 TYR A  26     150.532 187.359 195.816  1.00 52.39           C  
ATOM    438  CD2 TYR A  26     150.945 185.052 196.214  1.00 52.39           C  
ATOM    439  CE1 TYR A  26     149.417 187.303 196.622  1.00 52.39           C  
ATOM    440  CE2 TYR A  26     149.831 184.988 197.023  1.00 52.39           C  
ATOM    441  CZ  TYR A  26     149.072 186.116 197.223  1.00 52.39           C  
ATOM    442  OH  TYR A  26     147.960 186.054 198.029  1.00 52.39           O  
ATOM    443  H   TYR A  26     154.183 186.529 192.962  1.00 52.39           H  
ATOM    444  HA  TYR A  26     152.003 185.120 193.134  1.00 52.39           H  
ATOM    445  HB2 TYR A  26     153.170 185.645 195.044  1.00 52.39           H  
ATOM    446  HB3 TYR A  26     152.917 187.193 194.813  1.00 52.39           H  
ATOM    447  HD1 TYR A  26     150.763 188.163 195.410  1.00 52.39           H  
ATOM    448  HD2 TYR A  26     151.458 184.288 196.080  1.00 52.39           H  
ATOM    449  HE1 TYR A  26     148.901 188.064 196.760  1.00 52.39           H  
ATOM    450  HE2 TYR A  26     149.595 184.186 197.430  1.00 52.39           H  
ATOM    451  HH  TYR A  26     147.591 186.808 198.067  1.00 52.39           H  
ATOM    452  N   LYS A  27     151.491 188.212 192.456  1.00 54.96           N  
ATOM    453  CA  LYS A  27     150.480 189.120 191.928  1.00 54.96           C  
ATOM    454  C   LYS A  27     149.980 188.650 190.567  1.00 54.96           C  
ATOM    455  O   LYS A  27     148.770 188.620 190.308  1.00 54.96           O  
ATOM    456  CB  LYS A  27     151.046 190.536 191.832  1.00 54.96           C  
ATOM    457  CG  LYS A  27     150.699 191.420 193.019  1.00 54.96           C  
ATOM    458  CD  LYS A  27     151.848 192.342 193.402  1.00 54.96           C  
ATOM    459  CE  LYS A  27     151.767 193.672 192.670  1.00 54.96           C  
ATOM    460  NZ  LYS A  27     152.926 194.552 192.987  1.00 54.96           N  
ATOM    461  H   LYS A  27     152.265 188.565 192.581  1.00 54.96           H  
ATOM    462  HA  LYS A  27     149.723 189.138 192.534  1.00 54.96           H  
ATOM    463  HB2 LYS A  27     152.011 190.479 191.764  1.00 54.96           H  
ATOM    464  HB3 LYS A  27     150.688 190.959 191.036  1.00 54.96           H  
ATOM    465  HG2 LYS A  27     149.933 191.970 192.793  1.00 54.96           H  
ATOM    466  HG3 LYS A  27     150.495 190.861 193.785  1.00 54.96           H  
ATOM    467  HD2 LYS A  27     151.797 192.522 194.352  1.00 54.96           H  
ATOM    468  HD3 LYS A  27     152.696 191.924 193.187  1.00 54.96           H  
ATOM    469  HE2 LYS A  27     151.762 193.509 191.714  1.00 54.96           H  
ATOM    470  HE3 LYS A  27     150.956 194.132 192.936  1.00 54.96           H  
ATOM    471  HZ1 LYS A  27     152.850 195.323 192.549  1.00 54.96           H  
ATOM    472  HZ2 LYS A  27     152.953 194.717 193.861  1.00 54.96           H  
ATOM    473  HZ3 LYS A  27     153.684 194.154 192.744  1.00 54.96           H  
ATOM    474  N   VAL A  28     150.903 188.262 189.684  1.00 54.99           N  
ATOM    475  CA  VAL A  28     150.501 187.812 188.354  1.00 54.99           C  
ATOM    476  C   VAL A  28     149.636 186.564 188.454  1.00 54.99           C  
ATOM    477  O   VAL A  28     148.611 186.445 187.773  1.00 54.99           O  
ATOM    478  CB  VAL A  28     151.739 187.576 187.470  1.00 54.99           C  
ATOM    479  CG1 VAL A  28     151.391 186.680 186.292  1.00 54.99           C  
ATOM    480  CG2 VAL A  28     152.285 188.905 186.981  1.00 54.99           C  
ATOM    481  H   VAL A  28     151.751 188.251 189.827  1.00 54.99           H  
ATOM    482  HA  VAL A  28     149.968 188.507 187.937  1.00 54.99           H  
ATOM    483  HB  VAL A  28     152.428 187.137 187.993  1.00 54.99           H  
ATOM    484 HG11 VAL A  28     152.085 186.765 185.620  1.00 54.99           H  
ATOM    485 HG12 VAL A  28     151.340 185.760 186.594  1.00 54.99           H  
ATOM    486 HG13 VAL A  28     150.540 186.959 185.921  1.00 54.99           H  
ATOM    487 HG21 VAL A  28     153.006 188.740 186.353  1.00 54.99           H  
ATOM    488 HG22 VAL A  28     151.573 189.397 186.543  1.00 54.99           H  
ATOM    489 HG23 VAL A  28     152.616 189.408 187.741  1.00 54.99           H  
ATOM    490  N   SER A  29     150.029 185.616 189.304  1.00 56.95           N  
ATOM    491  CA  SER A  29     149.238 184.404 189.469  1.00 56.95           C  
ATOM    492  C   SER A  29     147.848 184.731 189.987  1.00 56.95           C  
ATOM    493  O   SER A  29     146.860 184.120 189.568  1.00 56.95           O  
ATOM    494  CB  SER A  29     149.950 183.444 190.418  1.00 56.95           C  
ATOM    495  OG  SER A  29     151.183 183.014 189.869  1.00 56.95           O  
ATOM    496  H   SER A  29     150.738 185.651 189.789  1.00 56.95           H  
ATOM    497  HA  SER A  29     149.145 183.966 188.609  1.00 56.95           H  
ATOM    498  HB2 SER A  29     150.121 183.901 191.257  1.00 56.95           H  
ATOM    499  HB3 SER A  29     149.385 182.672 190.571  1.00 56.95           H  
ATOM    500  HG  SER A  29     151.665 182.681 190.472  1.00 56.95           H  
ATOM    501  N   ARG A  30     147.751 185.691 190.906  1.00 59.77           N  
ATOM    502  CA  ARG A  30     146.444 186.087 191.413  1.00 59.77           C  
ATOM    503  C   ARG A  30     145.585 186.685 190.307  1.00 59.77           C  
ATOM    504  O   ARG A  30     144.384 186.404 190.223  1.00 59.77           O  
ATOM    505  CB  ARG A  30     146.610 187.084 192.559  1.00 59.77           C  
ATOM    506  CG  ARG A  30     145.345 187.335 193.371  1.00 59.77           C  
ATOM    507  CD  ARG A  30     144.724 186.051 193.910  1.00 59.77           C  
ATOM    508  NE  ARG A  30     145.719 185.042 194.256  1.00 59.77           N  
ATOM    509  CZ  ARG A  30     145.426 183.840 194.732  1.00 59.77           C  
ATOM    510  NH1 ARG A  30     144.175 183.463 194.940  1.00 59.77           N  
ATOM    511  NH2 ARG A  30     146.415 182.994 195.008  1.00 59.77           N  
ATOM    512  H   ARG A  30     148.415 186.119 191.246  1.00 59.77           H  
ATOM    513  HA  ARG A  30     145.991 185.298 191.747  1.00 59.77           H  
ATOM    514  HB2 ARG A  30     147.296 186.758 193.162  1.00 59.77           H  
ATOM    515  HB3 ARG A  30     146.888 187.935 192.185  1.00 59.77           H  
ATOM    516  HG2 ARG A  30     145.562 187.904 194.126  1.00 59.77           H  
ATOM    517  HG3 ARG A  30     144.688 187.771 192.805  1.00 59.77           H  
ATOM    518  HD2 ARG A  30     144.216 186.258 194.711  1.00 59.77           H  
ATOM    519  HD3 ARG A  30     144.138 185.676 193.234  1.00 59.77           H  
ATOM    520  HE  ARG A  30     146.530 185.309 194.355  1.00 59.77           H  
ATOM    521 HH11 ARG A  30     143.527 184.001 194.766  1.00 59.77           H  
ATOM    522 HH12 ARG A  30     144.010 182.678 195.250  1.00 59.77           H  
ATOM    523 HH21 ARG A  30     147.231 183.229 194.876  1.00 59.77           H  
ATOM    524 HH22 ARG A  30     146.237 182.211 195.317  1.00 59.77           H  
ATOM    525  N   GLU A  31     146.180 187.516 189.449  1.00 62.40           N  
ATOM    526  CA  GLU A  31     145.401 188.200 188.420  1.00 62.40           C  
ATOM    527  C   GLU A  31     144.787 187.207 187.436  1.00 62.40           C  
ATOM    528  O   GLU A  31     143.617 187.328 187.059  1.00 62.40           O  
ATOM    529  CB  GLU A  31     146.283 189.217 187.691  1.00 62.40           C  
ATOM    530  CG  GLU A  31     145.699 189.732 186.382  1.00 62.40           C  
ATOM    531  CD  GLU A  31     146.560 190.804 185.744  1.00 62.40           C  
ATOM    532  OE1 GLU A  31     147.647 191.094 186.286  1.00 62.40           O  
ATOM    533  OE2 GLU A  31     146.151 191.354 184.701  1.00 62.40           O  
ATOM    534  H   GLU A  31     147.021 187.696 189.441  1.00 62.40           H  
ATOM    535  HA  GLU A  31     144.676 188.685 188.846  1.00 62.40           H  
ATOM    536  HB2 GLU A  31     146.423 189.981 188.272  1.00 62.40           H  
ATOM    537  HB3 GLU A  31     147.135 188.800 187.488  1.00 62.40           H  
ATOM    538  HG2 GLU A  31     145.631 189.001 185.749  1.00 62.40           H  
ATOM    539  HG3 GLU A  31     144.822 190.109 186.551  1.00 62.40           H  
ATOM    540  N   HIS A  32     145.567 186.217 187.007  1.00 58.81           N  
ATOM    541  CA  HIS A  32     145.135 185.250 186.005  1.00 58.81           C  
ATOM    542  C   HIS A  32     144.579 183.967 186.611  1.00 58.81           C  
ATOM    543  O   HIS A  32     144.556 182.937 185.930  1.00 58.81           O  
ATOM    544  CB  HIS A  32     146.299 184.907 185.071  1.00 58.81           C  
ATOM    545  CG  HIS A  32     146.763 186.055 184.232  1.00 58.81           C  
ATOM    546  ND1 HIS A  32     145.990 187.173 184.005  1.00 58.81           N  
ATOM    547  CD2 HIS A  32     147.921 186.256 183.559  1.00 58.81           C  
ATOM    548  CE1 HIS A  32     146.652 188.014 183.230  1.00 58.81           C  
ATOM    549  NE2 HIS A  32     147.826 187.481 182.945  1.00 58.81           N  
ATOM    550  H   HIS A  32     146.368 186.083 187.290  1.00 58.81           H  
ATOM    551  HA  HIS A  32     144.434 185.650 185.468  1.00 58.81           H  
ATOM    552  HB2 HIS A  32     147.051 184.608 185.606  1.00 58.81           H  
ATOM    553  HB3 HIS A  32     146.021 184.197 184.471  1.00 58.81           H  
ATOM    554  HD2 HIS A  32     148.645 185.674 183.520  1.00 58.81           H  
ATOM    555  HE1 HIS A  32     146.344 188.840 182.935  1.00 58.81           H  
ATOM    556  HE2 HIS A  32     148.434 187.843 182.456  1.00 58.81           H  
ATOM    557  N   GLU A  33     144.124 184.001 187.864  1.00 63.55           N  
ATOM    558  CA  GLU A  33     143.685 182.778 188.527  1.00 63.55           C  
ATOM    559  C   GLU A  33     142.558 182.098 187.757  1.00 63.55           C  
ATOM    560  O   GLU A  33     142.594 180.885 187.520  1.00 63.55           O  
ATOM    561  CB  GLU A  33     143.240 183.101 189.953  1.00 63.55           C  
ATOM    562  CG  GLU A  33     142.830 181.892 190.775  1.00 63.55           C  
ATOM    563  CD  GLU A  33     142.422 182.269 192.185  1.00 63.55           C  
ATOM    564  OE1 GLU A  33     142.359 183.480 192.485  1.00 63.55           O  
ATOM    565  OE2 GLU A  33     142.166 181.356 192.997  1.00 63.55           O  
ATOM    566  H   GLU A  33     144.061 184.711 188.345  1.00 63.55           H  
ATOM    567  HA  GLU A  33     144.431 182.160 188.577  1.00 63.55           H  
ATOM    568  HB2 GLU A  33     143.967 183.546 190.417  1.00 63.55           H  
ATOM    569  HB3 GLU A  33     142.473 183.692 189.905  1.00 63.55           H  
ATOM    570  HG2 GLU A  33     142.071 181.461 190.352  1.00 63.55           H  
ATOM    571  HG3 GLU A  33     143.576 181.272 190.828  1.00 63.55           H  
ATOM    572  N   GLU A  34     141.543 182.867 187.360  1.00 67.87           N  
ATOM    573  CA  GLU A  34     140.378 182.275 186.709  1.00 67.87           C  
ATOM    574  C   GLU A  34     140.754 181.619 185.385  1.00 67.87           C  
ATOM    575  O   GLU A  34     140.304 180.507 185.083  1.00 67.87           O  
ATOM    576  CB  GLU A  34     139.308 183.346 186.493  1.00 67.87           C  
ATOM    577  CG  GLU A  34     139.751 184.483 185.580  1.00 67.87           C  
ATOM    578  CD  GLU A  34     139.003 185.775 185.838  1.00 67.87           C  
ATOM    579  OE1 GLU A  34     138.113 185.791 186.713  1.00 67.87           O  
ATOM    580  OE2 GLU A  34     139.311 186.780 185.164  1.00 67.87           O  
ATOM    581  H   GLU A  34     141.505 183.721 187.456  1.00 67.87           H  
ATOM    582  HA  GLU A  34     140.007 181.592 187.288  1.00 67.87           H  
ATOM    583  HB2 GLU A  34     138.528 182.931 186.094  1.00 67.87           H  
ATOM    584  HB3 GLU A  34     139.075 183.725 187.354  1.00 67.87           H  
ATOM    585  HG2 GLU A  34     140.696 184.652 185.715  1.00 67.87           H  
ATOM    586  HG3 GLU A  34     139.590 184.225 184.659  1.00 67.87           H  
ATOM    587  N   GLU A  35     141.573 182.295 184.579  1.00 63.62           N  
ATOM    588  CA  GLU A  35     141.962 181.741 183.288  1.00 63.62           C  
ATOM    589  C   GLU A  35     142.745 180.448 183.465  1.00 63.62           C  
ATOM    590  O   GLU A  35     142.487 179.453 182.776  1.00 63.62           O  
ATOM    591  CB  GLU A  35     142.783 182.768 182.510  1.00 63.62           C  
ATOM    592  CG  GLU A  35     143.218 182.304 181.132  1.00 63.62           C  
ATOM    593  CD  GLU A  35     143.963 183.379 180.369  1.00 63.62           C  
ATOM    594  OE1 GLU A  35     144.142 184.483 180.924  1.00 63.62           O  
ATOM    595  OE2 GLU A  35     144.371 183.122 179.218  1.00 63.62           O  
ATOM    596  H   GLU A  35     141.913 183.066 184.756  1.00 63.62           H  
ATOM    597  HA  GLU A  35     141.163 181.542 182.775  1.00 63.62           H  
ATOM    598  HB2 GLU A  35     142.250 183.570 182.397  1.00 63.62           H  
ATOM    599  HB3 GLU A  35     143.583 182.976 183.018  1.00 63.62           H  
ATOM    600  HG2 GLU A  35     143.808 181.540 181.224  1.00 63.62           H  
ATOM    601  HG3 GLU A  35     142.433 182.058 180.617  1.00 63.62           H  
ATOM    602  N   LEU A  36     143.702 180.438 184.393  1.00 58.96           N  
ATOM    603  CA  LEU A  36     144.476 179.226 184.626  1.00 58.96           C  
ATOM    604  C   LEU A  36     143.588 178.094 185.120  1.00 58.96           C  
ATOM    605  O   LEU A  36     143.741 176.949 184.678  1.00 58.96           O  
ATOM    606  CB  LEU A  36     145.598 179.510 185.623  1.00 58.96           C  
ATOM    607  CG  LEU A  36     146.595 180.583 185.177  1.00 58.96           C  
ATOM    608  CD1 LEU A  36     147.668 180.794 186.227  1.00 58.96           C  
ATOM    609  CD2 LEU A  36     147.227 180.218 183.843  1.00 58.96           C  
ATOM    610  H   LEU A  36     143.917 181.106 184.890  1.00 58.96           H  
ATOM    611  HA  LEU A  36     144.876 178.942 183.791  1.00 58.96           H  
ATOM    612  HB2 LEU A  36     145.205 179.801 186.460  1.00 58.96           H  
ATOM    613  HB3 LEU A  36     146.098 178.691 185.764  1.00 58.96           H  
ATOM    614  HG  LEU A  36     146.124 181.421 185.060  1.00 58.96           H  
ATOM    615 HD11 LEU A  36     148.274 181.488 185.923  1.00 58.96           H  
ATOM    616 HD12 LEU A  36     147.248 181.064 187.059  1.00 58.96           H  
ATOM    617 HD13 LEU A  36     148.153 179.964 186.355  1.00 58.96           H  
ATOM    618 HD21 LEU A  36     147.984 180.803 183.682  1.00 58.96           H  
ATOM    619 HD22 LEU A  36     147.523 179.295 183.877  1.00 58.96           H  
ATOM    620 HD23 LEU A  36     146.568 180.328 183.140  1.00 58.96           H  
ATOM    621  N   ASP A  37     142.647 178.390 186.018  1.00 66.88           N  
ATOM    622  CA  ASP A  37     141.724 177.360 186.481  1.00 66.88           C  
ATOM    623  C   ASP A  37     140.907 176.793 185.329  1.00 66.88           C  
ATOM    624  O   ASP A  37     140.723 175.575 185.234  1.00 66.88           O  
ATOM    625  CB  ASP A  37     140.798 177.926 187.557  1.00 66.88           C  
ATOM    626  CG  ASP A  37     140.023 176.846 188.287  1.00 66.88           C  
ATOM    627  OD1 ASP A  37     140.314 175.651 188.069  1.00 66.88           O  
ATOM    628  OD2 ASP A  37     139.120 177.191 189.078  1.00 66.88           O  
ATOM    629  H   ASP A  37     142.525 179.165 186.368  1.00 66.88           H  
ATOM    630  HA  ASP A  37     142.227 176.630 186.872  1.00 66.88           H  
ATOM    631  HB2 ASP A  37     141.330 178.407 188.210  1.00 66.88           H  
ATOM    632  HB3 ASP A  37     140.160 178.527 187.142  1.00 66.88           H  
ATOM    633  N   GLN A  38     140.414 177.659 184.445  1.00 67.23           N  
ATOM    634  CA  GLN A  38     139.668 177.187 183.287  1.00 67.23           C  
ATOM    635  C   GLN A  38     140.556 176.505 182.256  1.00 67.23           C  
ATOM    636  O   GLN A  38     140.029 175.850 181.351  1.00 67.23           O  
ATOM    637  CB  GLN A  38     138.927 178.354 182.633  1.00 67.23           C  
ATOM    638  CG  GLN A  38     137.836 178.953 183.503  1.00 67.23           C  
ATOM    639  CD  GLN A  38     136.729 177.965 183.806  1.00 67.23           C  
ATOM    640  OE1 GLN A  38     136.580 176.953 183.123  1.00 67.23           O  
ATOM    641  NE2 GLN A  38     135.946 178.253 184.839  1.00 67.23           N  
ATOM    642  H   GLN A  38     140.496 178.513 184.494  1.00 67.23           H  
ATOM    643  HA  GLN A  38     139.010 176.540 183.582  1.00 67.23           H  
ATOM    644  HB2 GLN A  38     139.566 179.057 182.433  1.00 67.23           H  
ATOM    645  HB3 GLN A  38     138.515 178.042 181.813  1.00 67.23           H  
ATOM    646  HG2 GLN A  38     138.224 179.238 184.345  1.00 67.23           H  
ATOM    647  HG3 GLN A  38     137.445 179.712 183.042  1.00 67.23           H  
ATOM    648 HE21 GLN A  38     136.081 178.970 185.295  1.00 67.23           H  
ATOM    649 HE22 GLN A  38     135.303 177.723 185.053  1.00 67.23           H  
ATOM    650  N   GLU A  39     141.878 176.636 182.369  1.00 59.57           N  
ATOM    651  CA  GLU A  39     142.802 176.087 181.381  1.00 59.57           C  
ATOM    652  C   GLU A  39     143.512 174.846 181.911  1.00 59.57           C  
ATOM    653  O   GLU A  39     143.496 173.804 181.251  1.00 59.57           O  
ATOM    654  CB  GLU A  39     143.806 177.161 180.954  1.00 59.57           C  
ATOM    655  CG  GLU A  39     144.613 176.799 179.716  1.00 59.57           C  
ATOM    656  CD  GLU A  39     145.410 177.969 179.171  1.00 59.57           C  
ATOM    657  OE1 GLU A  39     145.701 178.905 179.944  1.00 59.57           O  
ATOM    658  OE2 GLU A  39     145.747 177.952 177.967  1.00 59.57           O  
ATOM    659  H   GLU A  39     142.269 177.045 183.016  1.00 59.57           H  
ATOM    660  HA  GLU A  39     142.301 175.825 180.593  1.00 59.57           H  
ATOM    661  HB2 GLU A  39     143.321 177.979 180.761  1.00 59.57           H  
ATOM    662  HB3 GLU A  39     144.428 177.314 181.682  1.00 59.57           H  
ATOM    663  HG2 GLU A  39     145.236 176.091 179.942  1.00 59.57           H  
ATOM    664  HG3 GLU A  39     144.007 176.498 179.021  1.00 59.57           H  
ATOM    665  N   PHE A  40     144.138 174.918 183.088  1.00 55.32           N  
ATOM    666  CA  PHE A  40     144.901 173.802 183.633  1.00 55.32           C  
ATOM    667  C   PHE A  40     144.303 173.241 184.919  1.00 55.32           C  
ATOM    668  O   PHE A  40     144.973 172.477 185.621  1.00 55.32           O  
ATOM    669  CB  PHE A  40     146.353 174.216 183.866  1.00 55.32           C  
ATOM    670  CG  PHE A  40     146.958 174.951 182.712  1.00 55.32           C  
ATOM    671  CD1 PHE A  40     147.654 174.267 181.734  1.00 55.32           C  
ATOM    672  CD2 PHE A  40     146.845 176.323 182.608  1.00 55.32           C  
ATOM    673  CE1 PHE A  40     148.211 174.933 180.670  1.00 55.32           C  
ATOM    674  CE2 PHE A  40     147.407 176.995 181.544  1.00 55.32           C  
ATOM    675  CZ  PHE A  40     148.092 176.297 180.576  1.00 55.32           C  
ATOM    676  H   PHE A  40     144.135 175.614 183.593  1.00 55.32           H  
ATOM    677  HA  PHE A  40     144.909 173.082 182.984  1.00 55.32           H  
ATOM    678  HB2 PHE A  40     146.395 174.795 184.643  1.00 55.32           H  
ATOM    679  HB3 PHE A  40     146.884 173.419 184.020  1.00 55.32           H  
ATOM    680  HD1 PHE A  40     147.736 173.342 181.792  1.00 55.32           H  
ATOM    681  HD2 PHE A  40     146.383 176.799 183.260  1.00 55.32           H  
ATOM    682  HE1 PHE A  40     148.675 174.461 180.017  1.00 55.32           H  
ATOM    683  HE2 PHE A  40     147.323 177.919 181.482  1.00 55.32           H  
ATOM    684  HZ  PHE A  40     148.471 176.747 179.856  1.00 55.32           H  
ATOM    685  N   GLU A  41     143.064 173.604 185.242  1.00 63.42           N  
ATOM    686  CA  GLU A  41     142.301 172.962 186.312  1.00 63.42           C  
ATOM    687  C   GLU A  41     143.105 172.901 187.614  1.00 63.42           C  
ATOM    688  O   GLU A  41     143.470 171.836 188.110  1.00 63.42           O  
ATOM    689  CB  GLU A  41     141.856 171.561 185.885  1.00 63.42           C  
ATOM    690  CG  GLU A  41     141.093 171.526 184.574  1.00 63.42           C  
ATOM    691  CD  GLU A  41     140.603 170.137 184.227  1.00 63.42           C  
ATOM    692  OE1 GLU A  41     140.878 169.199 185.005  1.00 63.42           O  
ATOM    693  OE2 GLU A  41     139.943 169.981 183.179  1.00 63.42           O  
ATOM    694  H   GLU A  41     142.632 174.234 184.847  1.00 63.42           H  
ATOM    695  HA  GLU A  41     141.502 173.486 186.482  1.00 63.42           H  
ATOM    696  HB2 GLU A  41     142.642 171.001 185.784  1.00 63.42           H  
ATOM    697  HB3 GLU A  41     141.279 171.194 186.572  1.00 63.42           H  
ATOM    698  HG2 GLU A  41     140.320 172.108 184.643  1.00 63.42           H  
ATOM    699  HG3 GLU A  41     141.675 171.828 183.859  1.00 63.42           H  
ATOM    700  N   LEU A  42     143.374 174.085 188.156  1.00 62.26           N  
ATOM    701  CA  LEU A  42     144.056 174.165 189.440  1.00 62.26           C  
ATOM    702  C   LEU A  42     143.281 173.389 190.497  1.00 62.26           C  
ATOM    703  O   LEU A  42     142.049 173.440 190.553  1.00 62.26           O  
ATOM    704  CB  LEU A  42     144.221 175.622 189.872  1.00 62.26           C  
ATOM    705  CG  LEU A  42     145.298 176.456 189.171  1.00 62.26           C  
ATOM    706  CD1 LEU A  42     145.046 176.611 187.688  1.00 62.26           C  
ATOM    707  CD2 LEU A  42     145.394 177.820 189.828  1.00 62.26           C  
ATOM    708  H   LEU A  42     143.171 174.844 187.808  1.00 62.26           H  
ATOM    709  HA  LEU A  42     144.938 173.769 189.359  1.00 62.26           H  
ATOM    710  HB2 LEU A  42     143.375 176.074 189.729  1.00 62.26           H  
ATOM    711  HB3 LEU A  42     144.428 175.631 190.820  1.00 62.26           H  
ATOM    712  HG  LEU A  42     146.154 176.014 189.280  1.00 62.26           H  
ATOM    713 HD11 LEU A  42     145.772 177.124 187.302  1.00 62.26           H  
ATOM    714 HD12 LEU A  42     145.007 175.736 187.274  1.00 62.26           H  
ATOM    715 HD13 LEU A  42     144.209 177.080 187.565  1.00 62.26           H  
ATOM    716 HD21 LEU A  42     144.568 178.305 189.672  1.00 62.26           H  
ATOM    717 HD22 LEU A  42     146.140 178.303 189.441  1.00 62.26           H  
ATOM    718 HD23 LEU A  42     145.533 177.698 190.779  1.00 62.26           H  
ATOM    719  N   GLU A  43     144.013 172.661 191.334  1.00 62.79           N  
ATOM    720  CA  GLU A  43     143.401 171.833 192.358  1.00 62.79           C  
ATOM    721  C   GLU A  43     142.953 172.689 193.541  1.00 62.79           C  
ATOM    722  O   GLU A  43     143.371 173.837 193.712  1.00 62.79           O  
ATOM    723  CB  GLU A  43     144.378 170.753 192.819  1.00 62.79           C  
ATOM    724  CG  GLU A  43     144.924 169.900 191.686  1.00 62.79           C  
ATOM    725  CD  GLU A  43     145.673 168.680 192.180  1.00 62.79           C  
ATOM    726  OE1 GLU A  43     146.060 168.656 193.367  1.00 62.79           O  
ATOM    727  OE2 GLU A  43     145.874 167.744 191.379  1.00 62.79           O  
ATOM    728  H   GLU A  43     144.873 172.631 191.326  1.00 62.79           H  
ATOM    729  HA  GLU A  43     142.619 171.395 191.988  1.00 62.79           H  
ATOM    730  HB2 GLU A  43     145.130 171.178 193.260  1.00 62.79           H  
ATOM    731  HB3 GLU A  43     143.922 170.164 193.441  1.00 62.79           H  
ATOM    732  HG2 GLU A  43     144.186 169.596 191.135  1.00 62.79           H  
ATOM    733  HG3 GLU A  43     145.537 170.434 191.156  1.00 62.79           H  
ATOM    734  N   THR A  44     142.090 172.107 194.372  1.00 67.54           N  
ATOM    735  CA  THR A  44     141.519 172.792 195.523  1.00 67.54           C  
ATOM    736  C   THR A  44     141.856 172.025 196.792  1.00 67.54           C  
ATOM    737  O   THR A  44     141.766 170.794 196.828  1.00 67.54           O  
ATOM    738  CB  THR A  44     139.996 172.929 195.389  1.00 67.54           C  
ATOM    739  OG1 THR A  44     139.681 173.663 194.200  1.00 67.54           O  
ATOM    740  CG2 THR A  44     139.415 173.653 196.595  1.00 67.54           C  
ATOM    741  H   THR A  44     141.816 171.296 194.286  1.00 67.54           H  
ATOM    742  HA  THR A  44     141.899 173.681 195.594  1.00 67.54           H  
ATOM    743  HB  THR A  44     139.596 172.047 195.339  1.00 67.54           H  
ATOM    744  HG1 THR A  44     138.849 173.751 194.128  1.00 67.54           H  
ATOM    745 HG21 THR A  44     138.500 173.916 196.412  1.00 67.54           H  
ATOM    746 HG22 THR A  44     139.425 173.071 197.371  1.00 67.54           H  
ATOM    747 HG23 THR A  44     139.937 174.447 196.788  1.00 67.54           H  
ATOM    748  N   ASP A  45     142.241 172.760 197.833  1.00 67.45           N  
ATOM    749  CA  ASP A  45     142.584 172.155 199.112  1.00 67.45           C  
ATOM    750  C   ASP A  45     142.357 173.178 200.213  1.00 67.45           C  
ATOM    751  O   ASP A  45     142.252 174.381 199.959  1.00 67.45           O  
ATOM    752  CB  ASP A  45     144.036 171.661 199.134  1.00 67.45           C  
ATOM    753  CG  ASP A  45     145.044 172.798 199.107  1.00 67.45           C  
ATOM    754  OD1 ASP A  45     145.119 173.561 200.093  1.00 67.45           O  
ATOM    755  OD2 ASP A  45     145.770 172.926 198.100  1.00 67.45           O  
ATOM    756  H   ASP A  45     142.312 173.617 197.821  1.00 67.45           H  
ATOM    757  HA  ASP A  45     142.002 171.397 199.275  1.00 67.45           H  
ATOM    758  HB2 ASP A  45     144.183 171.148 199.944  1.00 67.45           H  
ATOM    759  HB3 ASP A  45     144.192 171.103 198.356  1.00 67.45           H  
ATOM    760  N   THR A  46     142.284 172.679 201.445  1.00 67.96           N  
ATOM    761  CA  THR A  46     142.157 173.516 202.629  1.00 67.96           C  
ATOM    762  C   THR A  46     143.470 173.648 203.390  1.00 67.96           C  
ATOM    763  O   THR A  46     143.472 174.144 204.521  1.00 67.96           O  
ATOM    764  CB  THR A  46     141.075 172.956 203.555  1.00 67.96           C  
ATOM    765  OG1 THR A  46     141.319 171.565 203.796  1.00 67.96           O  
ATOM    766  CG2 THR A  46     139.698 173.126 202.931  1.00 67.96           C  
ATOM    767  H   THR A  46     142.307 171.838 201.622  1.00 67.96           H  
ATOM    768  HA  THR A  46     141.882 174.405 202.357  1.00 67.96           H  
ATOM    769  HB  THR A  46     141.090 173.437 204.398  1.00 67.96           H  
ATOM    770  HG1 THR A  46     142.070 171.463 204.158  1.00 67.96           H  
ATOM    771 HG21 THR A  46     139.019 172.766 203.523  1.00 67.96           H  
ATOM    772 HG22 THR A  46     139.517 174.067 202.778  1.00 67.96           H  
ATOM    773 HG23 THR A  46     139.659 172.656 202.083  1.00 67.96           H  
ATOM    774  N   LEU A  47     144.585 173.219 202.795  1.00 58.82           N  
ATOM    775  CA  LEU A  47     145.863 173.271 203.498  1.00 58.82           C  
ATOM    776  C   LEU A  47     146.226 174.701 203.878  1.00 58.82           C  
ATOM    777  O   LEU A  47     146.673 174.957 205.001  1.00 58.82           O  
ATOM    778  CB  LEU A  47     146.962 172.654 202.630  1.00 58.82           C  
ATOM    779  CG  LEU A  47     147.195 171.144 202.728  1.00 58.82           C  
ATOM    780  CD1 LEU A  47     147.933 170.802 204.009  1.00 58.82           C  
ATOM    781  CD2 LEU A  47     145.883 170.383 202.643  1.00 58.82           C  
ATOM    782  H   LEU A  47     144.628 172.899 201.998  1.00 58.82           H  
ATOM    783  HA  LEU A  47     145.797 172.751 204.314  1.00 58.82           H  
ATOM    784  HB2 LEU A  47     146.758 172.849 201.703  1.00 58.82           H  
ATOM    785  HB3 LEU A  47     147.800 173.080 202.867  1.00 58.82           H  
ATOM    786  HG  LEU A  47     147.750 170.865 201.983  1.00 58.82           H  
ATOM    787 HD11 LEU A  47     148.069 169.842 204.048  1.00 58.82           H  
ATOM    788 HD12 LEU A  47     148.789 171.258 204.012  1.00 58.82           H  
ATOM    789 HD13 LEU A  47     147.401 171.092 204.767  1.00 58.82           H  
ATOM    790 HD21 LEU A  47     146.074 169.434 202.588  1.00 58.82           H  
ATOM    791 HD22 LEU A  47     145.356 170.570 203.435  1.00 58.82           H  
ATOM    792 HD23 LEU A  47     145.403 170.670 201.850  1.00 58.82           H  
ATOM    793  N   PHE A  48     146.038 175.647 202.957  1.00 56.74           N  
ATOM    794  CA  PHE A  48     146.377 177.055 203.175  1.00 56.74           C  
ATOM    795  C   PHE A  48     145.144 177.893 202.855  1.00 56.74           C  
ATOM    796  O   PHE A  48     145.000 178.389 201.735  1.00 56.74           O  
ATOM    797  CB  PHE A  48     147.565 177.472 202.316  1.00 56.74           C  
ATOM    798  CG  PHE A  48     148.860 176.833 202.716  1.00 56.74           C  
ATOM    799  CD1 PHE A  48     149.074 175.484 202.514  1.00 56.74           C  
ATOM    800  CD2 PHE A  48     149.871 177.588 203.280  1.00 56.74           C  
ATOM    801  CE1 PHE A  48     150.263 174.898 202.874  1.00 56.74           C  
ATOM    802  CE2 PHE A  48     151.064 177.005 203.643  1.00 56.74           C  
ATOM    803  CZ  PHE A  48     151.259 175.658 203.440  1.00 56.74           C  
ATOM    804  H   PHE A  48     145.707 175.494 202.178  1.00 56.74           H  
ATOM    805  HA  PHE A  48     146.608 177.194 204.107  1.00 56.74           H  
ATOM    806  HB2 PHE A  48     147.386 177.228 201.395  1.00 56.74           H  
ATOM    807  HB3 PHE A  48     147.676 178.433 202.386  1.00 56.74           H  
ATOM    808  HD1 PHE A  48     148.403 174.965 202.133  1.00 56.74           H  
ATOM    809  HD2 PHE A  48     149.742 178.498 203.420  1.00 56.74           H  
ATOM    810  HE1 PHE A  48     150.394 173.987 202.736  1.00 56.74           H  
ATOM    811  HE2 PHE A  48     151.737 177.521 204.025  1.00 56.74           H  
ATOM    812  HZ  PHE A  48     152.064 175.263 203.684  1.00 56.74           H  
ATOM    813  N   GLY A  49     144.265 178.054 203.838  1.00 67.52           N  
ATOM    814  CA  GLY A  49     143.109 178.915 203.648  1.00 67.52           C  
ATOM    815  C   GLY A  49     142.309 178.515 202.426  1.00 67.52           C  
ATOM    816  O   GLY A  49     142.000 177.336 202.214  1.00 67.52           O  
ATOM    817  H   GLY A  49     144.314 177.682 204.612  1.00 67.52           H  
ATOM    818  HA2 GLY A  49     142.532 178.863 204.426  1.00 67.52           H  
ATOM    819  HA3 GLY A  49     143.401 179.833 203.539  1.00 67.52           H  
ATOM    820  N   GLY A  50     141.968 179.505 201.607  1.00 66.49           N  
ATOM    821  CA  GLY A  50     141.218 179.299 200.387  1.00 66.49           C  
ATOM    822  C   GLY A  50     142.049 179.196 199.126  1.00 66.49           C  
ATOM    823  O   GLY A  50     141.483 179.236 198.028  1.00 66.49           O  
ATOM    824  H   GLY A  50     142.167 180.330 201.748  1.00 66.49           H  
ATOM    825  HA2 GLY A  50     140.701 178.482 200.469  1.00 66.49           H  
ATOM    826  HA3 GLY A  50     140.596 180.035 200.273  1.00 66.49           H  
ATOM    827  N   LEU A  51     143.367 179.065 199.241  1.00 60.58           N  
ATOM    828  CA  LEU A  51     144.213 178.979 198.060  1.00 60.58           C  
ATOM    829  C   LEU A  51     143.905 177.711 197.271  1.00 60.58           C  
ATOM    830  O   LEU A  51     143.481 176.694 197.826  1.00 60.58           O  
ATOM    831  CB  LEU A  51     145.688 178.995 198.461  1.00 60.58           C  
ATOM    832  CG  LEU A  51     146.214 180.299 199.062  1.00 60.58           C  
ATOM    833  CD1 LEU A  51     147.590 180.080 199.662  1.00 60.58           C  
ATOM    834  CD2 LEU A  51     146.253 181.402 198.017  1.00 60.58           C  
ATOM    835  H   LEU A  51     143.793 179.025 199.987  1.00 60.58           H  
ATOM    836  HA  LEU A  51     144.042 179.742 197.486  1.00 60.58           H  
ATOM    837  HB2 LEU A  51     145.830 178.297 199.119  1.00 60.58           H  
ATOM    838  HB3 LEU A  51     146.219 178.806 197.672  1.00 60.58           H  
ATOM    839  HG  LEU A  51     145.619 180.582 199.774  1.00 60.58           H  
ATOM    840 HD11 LEU A  51     147.873 180.894 200.107  1.00 60.58           H  
ATOM    841 HD12 LEU A  51     147.543 179.352 200.301  1.00 60.58           H  
ATOM    842 HD13 LEU A  51     148.212 179.858 198.952  1.00 60.58           H  
ATOM    843 HD21 LEU A  51     146.653 182.194 198.410  1.00 60.58           H  
ATOM    844 HD22 LEU A  51     146.783 181.104 197.262  1.00 60.58           H  
ATOM    845 HD23 LEU A  51     145.348 181.597 197.729  1.00 60.58           H  
ATOM    846  N   LYS A  52     144.112 177.783 195.960  1.00 63.78           N  
ATOM    847  CA  LYS A  52     143.955 176.641 195.069  1.00 63.78           C  
ATOM    848  C   LYS A  52     145.318 176.232 194.529  1.00 63.78           C  
ATOM    849  O   LYS A  52     146.052 177.065 193.989  1.00 63.78           O  
ATOM    850  CB  LYS A  52     143.003 176.961 193.916  1.00 63.78           C  
ATOM    851  CG  LYS A  52     141.575 177.252 194.351  1.00 63.78           C  
ATOM    852  CD  LYS A  52     140.662 177.490 193.155  1.00 63.78           C  
ATOM    853  CE  LYS A  52     140.948 178.804 192.452  1.00 63.78           C  
ATOM    854  NZ  LYS A  52     140.627 179.970 193.315  1.00 63.78           N  
ATOM    855  H   LYS A  52     144.354 178.502 195.554  1.00 63.78           H  
ATOM    856  HA  LYS A  52     143.589 175.892 195.566  1.00 63.78           H  
ATOM    857  HB2 LYS A  52     143.340 177.741 193.450  1.00 63.78           H  
ATOM    858  HB3 LYS A  52     142.979 176.206 193.309  1.00 63.78           H  
ATOM    859  HG2 LYS A  52     141.232 176.489 194.844  1.00 63.78           H  
ATOM    860  HG3 LYS A  52     141.566 178.049 194.904  1.00 63.78           H  
ATOM    861  HD2 LYS A  52     140.785 176.772 192.516  1.00 63.78           H  
ATOM    862  HD3 LYS A  52     139.740 177.509 193.455  1.00 63.78           H  
ATOM    863  HE2 LYS A  52     141.888 178.849 192.221  1.00 63.78           H  
ATOM    864  HE3 LYS A  52     140.404 178.861 191.651  1.00 63.78           H  
ATOM    865  HZ1 LYS A  52     140.514 180.700 192.816  1.00 63.78           H  
ATOM    866  HZ2 LYS A  52     139.882 179.806 193.774  1.00 63.78           H  
ATOM    867  HZ3 LYS A  52     141.290 180.112 193.889  1.00 63.78           H  
ATOM    868  N   LYS A  53     145.645 174.951 194.670  1.00 57.30           N  
ATOM    869  CA  LYS A  53     146.950 174.447 194.273  1.00 57.30           C  
ATOM    870  C   LYS A  53     147.059 174.334 192.759  1.00 57.30           C  
ATOM    871  O   LYS A  53     146.065 174.142 192.053  1.00 57.30           O  
ATOM    872  CB  LYS A  53     147.207 173.078 194.903  1.00 57.30           C  
ATOM    873  CG  LYS A  53     148.667 172.659 194.887  1.00 57.30           C  
ATOM    874  CD  LYS A  53     148.967 171.595 195.928  1.00 57.30           C  
ATOM    875  CE  LYS A  53     149.207 170.243 195.284  1.00 57.30           C  
ATOM    876  NZ  LYS A  53     149.597 169.217 196.285  1.00 57.30           N  
ATOM    877  H   LYS A  53     145.123 174.352 194.997  1.00 57.30           H  
ATOM    878  HA  LYS A  53     147.635 175.061 194.577  1.00 57.30           H  
ATOM    879  HB2 LYS A  53     146.907 173.100 195.825  1.00 57.30           H  
ATOM    880  HB3 LYS A  53     146.704 172.410 194.412  1.00 57.30           H  
ATOM    881  HG2 LYS A  53     148.882 172.295 194.014  1.00 57.30           H  
ATOM    882  HG3 LYS A  53     149.226 173.430 195.071  1.00 57.30           H  
ATOM    883  HD2 LYS A  53     149.768 171.846 196.413  1.00 57.30           H  
ATOM    884  HD3 LYS A  53     148.217 171.512 196.537  1.00 57.30           H  
ATOM    885  HE2 LYS A  53     148.394 169.948 194.847  1.00 57.30           H  
ATOM    886  HE3 LYS A  53     149.926 170.322 194.638  1.00 57.30           H  
ATOM    887  HZ1 LYS A  53     149.719 168.432 195.884  1.00 57.30           H  
ATOM    888  HZ2 LYS A  53     150.353 169.457 196.689  1.00 57.30           H  
ATOM    889  HZ3 LYS A  53     148.956 169.132 196.897  1.00 57.30           H  
ATOM    890  N   ASP A  54     148.288 174.453 192.267  1.00 56.01           N  
ATOM    891  CA  ASP A  54     148.611 174.242 190.859  1.00 56.01           C  
ATOM    892  C   ASP A  54     149.421 172.957 190.753  1.00 56.01           C  
ATOM    893  O   ASP A  54     150.618 172.942 191.051  1.00 56.01           O  
ATOM    894  CB  ASP A  54     149.386 175.418 190.286  1.00 56.01           C  
ATOM    895  CG  ASP A  54     149.569 175.311 188.791  1.00 56.01           C  
ATOM    896  OD1 ASP A  54     149.113 174.305 188.208  1.00 56.01           O  
ATOM    897  OD2 ASP A  54     150.176 176.225 188.198  1.00 56.01           O  
ATOM    898  H   ASP A  54     148.972 174.661 192.744  1.00 56.01           H  
ATOM    899  HA  ASP A  54     147.794 174.134 190.349  1.00 56.01           H  
ATOM    900  HB2 ASP A  54     148.898 176.235 190.470  1.00 56.01           H  
ATOM    901  HB3 ASP A  54     150.264 175.453 190.698  1.00 56.01           H  
ATOM    902  N   ALA A  55     148.765 171.883 190.318  1.00 50.59           N  
ATOM    903  CA  ALA A  55     149.389 170.571 190.211  1.00 50.59           C  
ATOM    904  C   ALA A  55     149.797 170.240 188.782  1.00 50.59           C  
ATOM    905  O   ALA A  55     149.892 169.062 188.424  1.00 50.59           O  
ATOM    906  CB  ALA A  55     148.447 169.499 190.752  1.00 50.59           C  
ATOM    907  H   ALA A  55     147.941 171.892 190.072  1.00 50.59           H  
ATOM    908  HA  ALA A  55     150.191 170.561 190.757  1.00 50.59           H  
ATOM    909  HB1 ALA A  55     148.878 168.633 190.675  1.00 50.59           H  
ATOM    910  HB2 ALA A  55     148.252 169.690 191.682  1.00 50.59           H  
ATOM    911  HB3 ALA A  55     147.627 169.508 190.232  1.00 50.59           H  
ATOM    912  N   THR A  56     150.041 171.258 187.953  1.00 43.91           N  
ATOM    913  CA  THR A  56     150.509 171.007 186.594  1.00 43.91           C  
ATOM    914  C   THR A  56     151.904 170.403 186.574  1.00 43.91           C  
ATOM    915  O   THR A  56     152.331 169.897 185.533  1.00 43.91           O  
ATOM    916  CB  THR A  56     150.496 172.295 185.777  1.00 43.91           C  
ATOM    917  OG1 THR A  56     149.223 172.937 185.922  1.00 43.91           O  
ATOM    918  CG2 THR A  56     150.742 171.991 184.308  1.00 43.91           C  
ATOM    919  H   THR A  56     149.946 172.089 188.151  1.00 43.91           H  
ATOM    920  HA  THR A  56     149.907 170.377 186.169  1.00 43.91           H  
ATOM    921  HB  THR A  56     151.196 172.887 186.091  1.00 43.91           H  
ATOM    922  HG1 THR A  56     149.190 173.622 185.437  1.00 43.91           H  
ATOM    923 HG21 THR A  56     150.366 172.699 183.762  1.00 43.91           H  
ATOM    924 HG22 THR A  56     151.694 171.928 184.134  1.00 43.91           H  
ATOM    925 HG23 THR A  56     150.317 171.153 184.067  1.00 43.91           H  
ATOM    926  N   ASP A  57     152.626 170.464 187.690  1.00 36.64           N  
ATOM    927  CA  ASP A  57     153.865 169.715 187.823  1.00 36.64           C  
ATOM    928  C   ASP A  57     153.565 168.226 187.822  1.00 36.64           C  
ATOM    929  O   ASP A  57     152.546 167.789 188.365  1.00 36.64           O  
ATOM    930  CB  ASP A  57     154.586 170.101 189.109  1.00 36.64           C  
ATOM    931  CG  ASP A  57     155.964 169.503 189.192  1.00 36.64           C  
ATOM    932  OD1 ASP A  57     156.341 168.762 188.263  1.00 36.64           O  
ATOM    933  OD2 ASP A  57     156.675 169.769 190.180  1.00 36.64           O  
ATOM    934  H   ASP A  57     152.418 170.930 188.382  1.00 36.64           H  
ATOM    935  HA  ASP A  57     154.447 169.913 187.073  1.00 36.64           H  
ATOM    936  HB2 ASP A  57     154.673 171.066 189.149  1.00 36.64           H  
ATOM    937  HB3 ASP A  57     154.073 169.781 189.868  1.00 36.64           H  
ATOM    938  N   PHE A  58     154.445 167.442 187.206  1.00 34.44           N  
ATOM    939  CA  PHE A  58     154.190 166.011 187.113  1.00 34.44           C  
ATOM    940  C   PHE A  58     154.854 165.251 188.251  1.00 34.44           C  
ATOM    941  O   PHE A  58     154.207 164.448 188.929  1.00 34.44           O  
ATOM    942  CB  PHE A  58     154.669 165.472 185.771  1.00 34.44           C  
ATOM    943  CG  PHE A  58     154.513 163.989 185.635  1.00 34.44           C  
ATOM    944  CD1 PHE A  58     153.260 163.425 185.515  1.00 34.44           C  
ATOM    945  CD2 PHE A  58     155.613 163.161 185.628  1.00 34.44           C  
ATOM    946  CE1 PHE A  58     153.109 162.069 185.389  1.00 34.44           C  
ATOM    947  CE2 PHE A  58     155.464 161.806 185.501  1.00 34.44           C  
ATOM    948  CZ  PHE A  58     154.212 161.261 185.381  1.00 34.44           C  
ATOM    949  H   PHE A  58     155.179 167.705 186.843  1.00 34.44           H  
ATOM    950  HA  PHE A  58     153.234 165.856 187.168  1.00 34.44           H  
ATOM    951  HB2 PHE A  58     154.152 165.891 185.067  1.00 34.44           H  
ATOM    952  HB3 PHE A  58     155.609 165.685 185.663  1.00 34.44           H  
ATOM    953  HD1 PHE A  58     152.507 163.972 185.518  1.00 34.44           H  
ATOM    954  HD2 PHE A  58     156.465 163.525 185.707  1.00 34.44           H  
ATOM    955  HE1 PHE A  58     152.260 161.700 185.308  1.00 34.44           H  
ATOM    956  HE2 PHE A  58     156.213 161.254 185.497  1.00 34.44           H  
ATOM    957  HZ  PHE A  58     154.112 160.340 185.297  1.00 34.44           H  
ATOM    958  N   GLU A  59     156.144 165.492 188.479  1.00 34.28           N  
ATOM    959  CA  GLU A  59     156.869 164.711 189.474  1.00 34.28           C  
ATOM    960  C   GLU A  59     156.265 164.903 190.858  1.00 34.28           C  
ATOM    961  O   GLU A  59     156.047 163.935 191.592  1.00 34.28           O  
ATOM    962  CB  GLU A  59     158.345 165.101 189.479  1.00 34.28           C  
ATOM    963  CG  GLU A  59     159.000 165.163 188.103  1.00 34.28           C  
ATOM    964  CD  GLU A  59     159.497 163.823 187.623  1.00 34.28           C  
ATOM    965  OE1 GLU A  59     159.554 162.879 188.437  1.00 34.28           O  
ATOM    966  OE2 GLU A  59     159.832 163.715 186.426  1.00 34.28           O  
ATOM    967  H   GLU A  59     156.607 166.099 188.084  1.00 34.28           H  
ATOM    968  HA  GLU A  59     156.806 163.771 189.246  1.00 34.28           H  
ATOM    969  HB2 GLU A  59     158.423 165.983 189.874  1.00 34.28           H  
ATOM    970  HB3 GLU A  59     158.835 164.461 190.017  1.00 34.28           H  
ATOM    971  HG2 GLU A  59     158.370 165.495 187.447  1.00 34.28           H  
ATOM    972  HG3 GLU A  59     159.763 165.759 188.150  1.00 34.28           H  
ATOM    973  N   TRP A  60     155.975 166.150 191.228  1.00 35.27           N  
ATOM    974  CA  TRP A  60     155.477 166.423 192.570  1.00 35.27           C  
ATOM    975  C   TRP A  60     154.128 165.761 192.805  1.00 35.27           C  
ATOM    976  O   TRP A  60     153.945 165.029 193.783  1.00 35.27           O  
ATOM    977  CB  TRP A  60     155.370 167.929 192.787  1.00 35.27           C  
ATOM    978  CG  TRP A  60     155.037 168.301 194.182  1.00 35.27           C  
ATOM    979  CD1 TRP A  60     153.936 168.972 194.606  1.00 35.27           C  
ATOM    980  CD2 TRP A  60     155.814 168.022 195.350  1.00 35.27           C  
ATOM    981  NE1 TRP A  60     153.975 169.132 195.967  1.00 35.27           N  
ATOM    982  CE2 TRP A  60     155.120 168.555 196.447  1.00 35.27           C  
ATOM    983  CE3 TRP A  60     157.030 167.372 195.573  1.00 35.27           C  
ATOM    984  CZ2 TRP A  60     155.599 168.461 197.747  1.00 35.27           C  
ATOM    985  CZ3 TRP A  60     157.503 167.280 196.863  1.00 35.27           C  
ATOM    986  CH2 TRP A  60     156.791 167.821 197.933  1.00 35.27           C  
ATOM    987  H   TRP A  60     156.056 166.844 190.727  1.00 35.27           H  
ATOM    988  HA  TRP A  60     156.104 166.069 193.220  1.00 35.27           H  
ATOM    989  HB2 TRP A  60     156.220 168.340 192.565  1.00 35.27           H  
ATOM    990  HB3 TRP A  60     154.673 168.281 192.211  1.00 35.27           H  
ATOM    991  HD1 TRP A  60     153.255 169.280 194.054  1.00 35.27           H  
ATOM    992  HE1 TRP A  60     153.378 169.529 196.442  1.00 35.27           H  
ATOM    993  HE3 TRP A  60     157.511 167.009 194.864  1.00 35.27           H  
ATOM    994  HZ2 TRP A  60     155.127 168.821 198.463  1.00 35.27           H  
ATOM    995  HZ3 TRP A  60     158.311 166.849 197.023  1.00 35.27           H  
ATOM    996  HH2 TRP A  60     157.135 167.743 198.794  1.00 35.27           H  
ATOM    997  N   SER A  61     153.166 166.009 191.920  1.00 34.40           N  
ATOM    998  CA  SER A  61     151.842 165.427 192.104  1.00 34.40           C  
ATOM    999  C   SER A  61     151.910 163.908 192.076  1.00 34.40           C  
ATOM   1000  O   SER A  61     151.287 163.233 192.905  1.00 34.40           O  
ATOM   1001  CB  SER A  61     150.891 165.945 191.028  1.00 34.40           C  
ATOM   1002  OG  SER A  61     151.223 165.413 189.758  1.00 34.40           O  
ATOM   1003  H   SER A  61     153.251 166.500 191.219  1.00 34.40           H  
ATOM   1004  HA  SER A  61     151.495 165.697 192.969  1.00 34.40           H  
ATOM   1005  HB2 SER A  61     149.986 165.680 191.254  1.00 34.40           H  
ATOM   1006  HB3 SER A  61     150.953 166.912 190.991  1.00 34.40           H  
ATOM   1007  HG  SER A  61     150.701 165.716 189.174  1.00 34.40           H  
ATOM   1008  N   PHE A  62     152.681 163.354 191.143  1.00 32.91           N  
ATOM   1009  CA  PHE A  62     152.801 161.907 191.028  1.00 32.91           C  
ATOM   1010  C   PHE A  62     153.350 161.292 192.309  1.00 32.91           C  
ATOM   1011  O   PHE A  62     152.769 160.348 192.864  1.00 32.91           O  
ATOM   1012  CB  PHE A  62     153.693 161.585 189.834  1.00 32.91           C  
ATOM   1013  CG  PHE A  62     154.013 160.144 189.684  1.00 32.91           C  
ATOM   1014  CD1 PHE A  62     153.015 159.211 189.598  1.00 32.91           C  
ATOM   1015  CD2 PHE A  62     155.316 159.730 189.590  1.00 32.91           C  
ATOM   1016  CE1 PHE A  62     153.312 157.895 189.446  1.00 32.91           C  
ATOM   1017  CE2 PHE A  62     155.617 158.417 189.442  1.00 32.91           C  
ATOM   1018  CZ  PHE A  62     154.614 157.495 189.370  1.00 32.91           C  
ATOM   1019  H   PHE A  62     153.144 163.794 190.568  1.00 32.91           H  
ATOM   1020  HA  PHE A  62     151.923 161.527 190.863  1.00 32.91           H  
ATOM   1021  HB2 PHE A  62     153.244 161.873 189.023  1.00 32.91           H  
ATOM   1022  HB3 PHE A  62     154.530 162.065 189.932  1.00 32.91           H  
ATOM   1023  HD1 PHE A  62     152.126 159.480 189.653  1.00 32.91           H  
ATOM   1024  HD2 PHE A  62     156.001 160.356 189.643  1.00 32.91           H  
ATOM   1025  HE1 PHE A  62     152.628 157.266 189.397  1.00 32.91           H  
ATOM   1026  HE2 PHE A  62     156.504 158.146 189.388  1.00 32.91           H  
ATOM   1027  HZ  PHE A  62     154.820 156.594 189.265  1.00 32.91           H  
ATOM   1028  N   TRP A  63     154.467 161.825 192.806  1.00 32.70           N  
ATOM   1029  CA  TRP A  63     155.111 161.217 193.961  1.00 32.70           C  
ATOM   1030  C   TRP A  63     154.288 161.419 195.220  1.00 32.70           C  
ATOM   1031  O   TRP A  63     154.231 160.527 196.065  1.00 32.70           O  
ATOM   1032  CB  TRP A  63     156.520 161.773 194.133  1.00 32.70           C  
ATOM   1033  CG  TRP A  63     157.482 161.114 193.220  1.00 32.70           C  
ATOM   1034  CD1 TRP A  63     158.250 161.710 192.268  1.00 32.70           C  
ATOM   1035  CD2 TRP A  63     157.771 159.718 193.152  1.00 32.70           C  
ATOM   1036  NE1 TRP A  63     159.001 160.771 191.612  1.00 32.70           N  
ATOM   1037  CE2 TRP A  63     158.722 159.538 192.137  1.00 32.70           C  
ATOM   1038  CE3 TRP A  63     157.316 158.602 193.853  1.00 32.70           C  
ATOM   1039  CZ2 TRP A  63     159.228 158.293 191.808  1.00 32.70           C  
ATOM   1040  CZ3 TRP A  63     157.818 157.368 193.524  1.00 32.70           C  
ATOM   1041  CH2 TRP A  63     158.764 157.221 192.512  1.00 32.70           C  
ATOM   1042  H   TRP A  63     154.862 162.524 192.498  1.00 32.70           H  
ATOM   1043  HA  TRP A  63     155.177 160.263 193.808  1.00 32.70           H  
ATOM   1044  HB2 TRP A  63     156.515 162.723 193.936  1.00 32.70           H  
ATOM   1045  HB3 TRP A  63     156.814 161.621 195.045  1.00 32.70           H  
ATOM   1046  HD1 TRP A  63     158.260 162.622 192.086  1.00 32.70           H  
ATOM   1047  HE1 TRP A  63     159.557 160.930 190.975  1.00 32.70           H  
ATOM   1048  HE3 TRP A  63     156.682 158.691 194.527  1.00 32.70           H  
ATOM   1049  HZ2 TRP A  63     159.863 158.191 191.136  1.00 32.70           H  
ATOM   1050  HZ3 TRP A  63     157.522 156.616 193.983  1.00 32.70           H  
ATOM   1051  HH2 TRP A  63     159.088 156.372 192.313  1.00 32.70           H  
ATOM   1052  N   MET A  64     153.636 162.572 195.373  1.00 35.88           N  
ATOM   1053  CA  MET A  64     152.770 162.746 196.532  1.00 35.88           C  
ATOM   1054  C   MET A  64     151.599 161.777 196.486  1.00 35.88           C  
ATOM   1055  O   MET A  64     151.229 161.187 197.511  1.00 35.88           O  
ATOM   1056  CB  MET A  64     152.271 164.185 196.612  1.00 35.88           C  
ATOM   1057  CG  MET A  64     153.365 165.203 196.862  1.00 35.88           C  
ATOM   1058  SD  MET A  64     154.220 164.958 198.426  1.00 35.88           S  
ATOM   1059  CE  MET A  64     155.728 164.181 197.862  1.00 35.88           C  
ATOM   1060  H   MET A  64     153.676 163.245 194.838  1.00 35.88           H  
ATOM   1061  HA  MET A  64     153.287 162.566 197.333  1.00 35.88           H  
ATOM   1062  HB2 MET A  64     151.841 164.413 195.772  1.00 35.88           H  
ATOM   1063  HB3 MET A  64     151.631 164.254 197.338  1.00 35.88           H  
ATOM   1064  HG2 MET A  64     154.023 165.140 196.154  1.00 35.88           H  
ATOM   1065  HG3 MET A  64     152.973 166.090 196.872  1.00 35.88           H  
ATOM   1066  HE1 MET A  64     156.302 164.014 198.627  1.00 35.88           H  
ATOM   1067  HE2 MET A  64     155.508 163.343 197.426  1.00 35.88           H  
ATOM   1068  HE3 MET A  64     156.174 164.773 197.237  1.00 35.88           H  
ATOM   1069  N   GLU A  65     151.003 161.592 195.309  1.00 39.00           N  
ATOM   1070  CA  GLU A  65     149.907 160.646 195.174  1.00 39.00           C  
ATOM   1071  C   GLU A  65     150.362 159.272 195.632  1.00 39.00           C  
ATOM   1072  O   GLU A  65     149.721 158.649 196.485  1.00 39.00           O  
ATOM   1073  CB  GLU A  65     149.416 160.594 193.729  1.00 39.00           C  
ATOM   1074  CG  GLU A  65     148.251 159.651 193.505  1.00 39.00           C  
ATOM   1075  CD  GLU A  65     147.941 159.459 192.038  1.00 39.00           C  
ATOM   1076  OE1 GLU A  65     147.303 158.445 191.687  1.00 39.00           O  
ATOM   1077  OE2 GLU A  65     148.343 160.321 191.230  1.00 39.00           O  
ATOM   1078  H   GLU A  65     151.215 161.999 194.582  1.00 39.00           H  
ATOM   1079  HA  GLU A  65     149.168 160.927 195.737  1.00 39.00           H  
ATOM   1080  HB2 GLU A  65     149.132 161.483 193.463  1.00 39.00           H  
ATOM   1081  HB3 GLU A  65     150.146 160.300 193.162  1.00 39.00           H  
ATOM   1082  HG2 GLU A  65     148.459 158.782 193.880  1.00 39.00           H  
ATOM   1083  HG3 GLU A  65     147.461 160.017 193.934  1.00 39.00           H  
ATOM   1084  N   TRP A  66     151.485 158.796 195.094  1.00 39.54           N  
ATOM   1085  CA  TRP A  66     151.944 157.468 195.488  1.00 39.54           C  
ATOM   1086  C   TRP A  66     152.270 157.417 196.973  1.00 39.54           C  
ATOM   1087  O   TRP A  66     151.884 156.471 197.668  1.00 39.54           O  
ATOM   1088  CB  TRP A  66     153.157 157.049 194.665  1.00 39.54           C  
ATOM   1089  CG  TRP A  66     152.777 156.229 193.505  1.00 39.54           C  
ATOM   1090  CD1 TRP A  66     153.025 156.504 192.209  1.00 39.54           C  
ATOM   1091  CD2 TRP A  66     152.046 155.003 193.525  1.00 39.54           C  
ATOM   1092  NE1 TRP A  66     152.507 155.524 191.406  1.00 39.54           N  
ATOM   1093  CE2 TRP A  66     151.897 154.587 192.195  1.00 39.54           C  
ATOM   1094  CE3 TRP A  66     151.505 154.214 194.540  1.00 39.54           C  
ATOM   1095  CZ2 TRP A  66     151.236 153.417 191.850  1.00 39.54           C  
ATOM   1096  CZ3 TRP A  66     150.848 153.054 194.197  1.00 39.54           C  
ATOM   1097  CH2 TRP A  66     150.719 152.665 192.863  1.00 39.54           C  
ATOM   1098  H   TRP A  66     151.980 159.204 194.522  1.00 39.54           H  
ATOM   1099  HA  TRP A  66     151.230 156.835 195.323  1.00 39.54           H  
ATOM   1100  HB2 TRP A  66     153.613 157.841 194.341  1.00 39.54           H  
ATOM   1101  HB3 TRP A  66     153.752 156.524 195.223  1.00 39.54           H  
ATOM   1102  HD1 TRP A  66     153.486 157.252 191.907  1.00 39.54           H  
ATOM   1103  HE1 TRP A  66     152.557 155.500 190.548  1.00 39.54           H  
ATOM   1104  HE3 TRP A  66     151.588 154.466 195.432  1.00 39.54           H  
ATOM   1105  HZ2 TRP A  66     151.148 153.156 190.961  1.00 39.54           H  
ATOM   1106  HZ3 TRP A  66     150.486 152.520 194.864  1.00 39.54           H  
ATOM   1107  HH2 TRP A  66     150.270 151.876 192.662  1.00 39.54           H  
ATOM   1108  N   GLY A  67     152.949 158.434 197.487  1.00 40.09           N  
ATOM   1109  CA  GLY A  67     153.342 158.444 198.873  1.00 40.09           C  
ATOM   1110  C   GLY A  67     152.139 158.258 199.759  1.00 40.09           C  
ATOM   1111  O   GLY A  67     152.186 157.488 200.720  1.00 40.09           O  
ATOM   1112  H   GLY A  67     153.192 159.132 197.045  1.00 40.09           H  
ATOM   1113  HA2 GLY A  67     153.971 157.729 199.046  1.00 40.09           H  
ATOM   1114  HA3 GLY A  67     153.764 159.289 199.085  1.00 40.09           H  
ATOM   1115  N   LYS A  68     151.042 158.945 199.444  1.00 42.96           N  
ATOM   1116  CA  LYS A  68     149.808 158.669 200.170  1.00 42.96           C  
ATOM   1117  C   LYS A  68     149.362 157.229 199.960  1.00 42.96           C  
ATOM   1118  O   LYS A  68     149.037 156.527 200.924  1.00 42.96           O  
ATOM   1119  CB  LYS A  68     148.700 159.625 199.741  1.00 42.96           C  
ATOM   1120  CG  LYS A  68     148.988 161.080 200.023  1.00 42.96           C  
ATOM   1121  CD  LYS A  68     147.881 161.994 199.510  1.00 42.96           C  
ATOM   1122  CE  LYS A  68     146.496 161.525 199.939  1.00 42.96           C  
ATOM   1123  NZ  LYS A  68     146.426 161.243 201.399  1.00 42.96           N  
ATOM   1124  H   LYS A  68     150.987 159.552 198.838  1.00 42.96           H  
ATOM   1125  HA  LYS A  68     149.966 158.798 201.119  1.00 42.96           H  
ATOM   1126  HB2 LYS A  68     148.561 159.532 198.786  1.00 42.96           H  
ATOM   1127  HB3 LYS A  68     147.894 159.374 200.216  1.00 42.96           H  
ATOM   1128  HG2 LYS A  68     149.065 161.208 200.981  1.00 42.96           H  
ATOM   1129  HG3 LYS A  68     149.816 161.333 199.585  1.00 42.96           H  
ATOM   1130  HD2 LYS A  68     148.016 162.887 199.862  1.00 42.96           H  
ATOM   1131  HD3 LYS A  68     147.906 162.010 198.540  1.00 42.96           H  
ATOM   1132  HE2 LYS A  68     145.853 162.223 199.739  1.00 42.96           H  
ATOM   1133  HE3 LYS A  68     146.264 160.715 199.458  1.00 42.96           H  
ATOM   1134  HZ1 LYS A  68     145.602 160.988 201.620  1.00 42.96           H  
ATOM   1135  HZ2 LYS A  68     146.996 160.595 201.615  1.00 42.96           H  
ATOM   1136  HZ3 LYS A  68     146.634 161.975 201.860  1.00 42.96           H  
ATOM   1137  N   GLN A  69     149.348 156.766 198.711  1.00 44.58           N  
ATOM   1138  CA  GLN A  69     148.788 155.454 198.420  1.00 44.58           C  
ATOM   1139  C   GLN A  69     149.545 154.327 199.112  1.00 44.58           C  
ATOM   1140  O   GLN A  69     148.982 153.647 199.975  1.00 44.58           O  
ATOM   1141  CB  GLN A  69     148.756 155.210 196.909  1.00 44.58           C  
ATOM   1142  CG  GLN A  69     147.405 155.506 196.262  1.00 44.58           C  
ATOM   1143  CD  GLN A  69     146.887 156.901 196.563  1.00 44.58           C  
ATOM   1144  OE1 GLN A  69     147.426 157.895 196.081  1.00 44.58           O  
ATOM   1145  NE2 GLN A  69     145.838 156.979 197.372  1.00 44.58           N  
ATOM   1146  H   GLN A  69     149.653 157.188 198.026  1.00 44.58           H  
ATOM   1147  HA  GLN A  69     147.873 155.431 198.741  1.00 44.58           H  
ATOM   1148  HB2 GLN A  69     149.419 155.778 196.486  1.00 44.58           H  
ATOM   1149  HB3 GLN A  69     148.966 154.278 196.740  1.00 44.58           H  
ATOM   1150  HG2 GLN A  69     147.494 155.422 195.300  1.00 44.58           H  
ATOM   1151  HG3 GLN A  69     146.753 154.868 196.591  1.00 44.58           H  
ATOM   1152 HE21 GLN A  69     145.488 156.262 197.692  1.00 44.58           H  
ATOM   1153 HE22 GLN A  69     145.507 157.746 197.575  1.00 44.58           H  
ATOM   1154  N   TRP A  70     150.810 154.121 198.762  1.00 44.38           N  
ATOM   1155  CA  TRP A  70     151.535 152.937 199.212  1.00 44.38           C  
ATOM   1156  C   TRP A  70     152.929 153.216 199.748  1.00 44.38           C  
ATOM   1157  O   TRP A  70     153.338 152.588 200.725  1.00 44.38           O  
ATOM   1158  CB  TRP A  70     151.636 151.930 198.063  1.00 44.38           C  
ATOM   1159  CG  TRP A  70     150.396 151.125 197.872  1.00 44.38           C  
ATOM   1160  CD1 TRP A  70     149.419 151.327 196.944  1.00 44.38           C  
ATOM   1161  CD2 TRP A  70     149.996 149.979 198.632  1.00 44.38           C  
ATOM   1162  NE1 TRP A  70     148.435 150.378 197.077  1.00 44.38           N  
ATOM   1163  CE2 TRP A  70     148.766 149.539 198.108  1.00 44.38           C  
ATOM   1164  CE3 TRP A  70     150.560 149.283 199.704  1.00 44.38           C  
ATOM   1165  CZ2 TRP A  70     148.090 148.435 198.620  1.00 44.38           C  
ATOM   1166  CZ3 TRP A  70     149.887 148.189 200.212  1.00 44.38           C  
ATOM   1167  CH2 TRP A  70     148.666 147.775 199.670  1.00 44.38           C  
ATOM   1168  H   TRP A  70     151.273 154.653 198.270  1.00 44.38           H  
ATOM   1169  HA  TRP A  70     151.033 152.514 199.925  1.00 44.38           H  
ATOM   1170  HB2 TRP A  70     151.808 152.411 197.238  1.00 44.38           H  
ATOM   1171  HB3 TRP A  70     152.365 151.317 198.245  1.00 44.38           H  
ATOM   1172  HD1 TRP A  70     149.418 152.007 196.311  1.00 44.38           H  
ATOM   1173  HE1 TRP A  70     147.726 150.321 196.593  1.00 44.38           H  
ATOM   1174  HE3 TRP A  70     151.371 149.553 200.070  1.00 44.38           H  
ATOM   1175  HZ2 TRP A  70     147.278 148.158 198.262  1.00 44.38           H  
ATOM   1176  HZ3 TRP A  70     150.253 147.719 200.926  1.00 44.38           H  
ATOM   1177  HH2 TRP A  70     148.236 147.035 200.032  1.00 44.38           H  
ATOM   1178  N   LEU A  71     153.673 154.143 199.148  1.00 40.92           N  
ATOM   1179  CA  LEU A  71     155.105 154.216 199.419  1.00 40.92           C  
ATOM   1180  C   LEU A  71     155.397 154.552 200.876  1.00 40.92           C  
ATOM   1181  O   LEU A  71     156.348 154.020 201.455  1.00 40.92           O  
ATOM   1182  CB  LEU A  71     155.761 155.234 198.494  1.00 40.92           C  
ATOM   1183  CG  LEU A  71     155.639 154.888 197.015  1.00 40.92           C  
ATOM   1184  CD1 LEU A  71     156.233 155.991 196.165  1.00 40.92           C  
ATOM   1185  CD2 LEU A  71     156.304 153.558 196.726  1.00 40.92           C  
ATOM   1186  H   LEU A  71     153.380 154.729 198.591  1.00 40.92           H  
ATOM   1187  HA  LEU A  71     155.499 153.348 199.241  1.00 40.92           H  
ATOM   1188  HB2 LEU A  71     155.344 156.097 198.632  1.00 40.92           H  
ATOM   1189  HB3 LEU A  71     156.706 155.287 198.709  1.00 40.92           H  
ATOM   1190  HG  LEU A  71     154.700 154.809 196.787  1.00 40.92           H  
ATOM   1191 HD11 LEU A  71     156.061 155.794 195.231  1.00 40.92           H  
ATOM   1192 HD12 LEU A  71     155.819 156.834 196.408  1.00 40.92           H  
ATOM   1193 HD13 LEU A  71     157.188 156.034 196.325  1.00 40.92           H  
ATOM   1194 HD21 LEU A  71     156.404 153.458 195.767  1.00 40.92           H  
ATOM   1195 HD22 LEU A  71     157.174 153.540 197.154  1.00 40.92           H  
ATOM   1196 HD23 LEU A  71     155.748 152.844 197.076  1.00 40.92           H  
ATOM   1197  N   VAL A  72     154.618 155.445 201.486  1.00 43.16           N  
ATOM   1198  CA  VAL A  72     154.914 155.822 202.866  1.00 43.16           C  
ATOM   1199  C   VAL A  72     154.774 154.617 203.789  1.00 43.16           C  
ATOM   1200  O   VAL A  72     155.622 154.380 204.659  1.00 43.16           O  
ATOM   1201  CB  VAL A  72     154.013 156.983 203.320  1.00 43.16           C  
ATOM   1202  CG1 VAL A  72     152.564 156.545 203.388  1.00 43.16           C  
ATOM   1203  CG2 VAL A  72     154.473 157.505 204.664  1.00 43.16           C  
ATOM   1204  H   VAL A  72     153.936 155.835 201.137  1.00 43.16           H  
ATOM   1205  HA  VAL A  72     155.834 156.126 202.915  1.00 43.16           H  
ATOM   1206  HB  VAL A  72     154.079 157.706 202.677  1.00 43.16           H  
ATOM   1207 HG11 VAL A  72     151.996 157.331 203.367  1.00 43.16           H  
ATOM   1208 HG12 VAL A  72     152.368 155.975 202.629  1.00 43.16           H  
ATOM   1209 HG13 VAL A  72     152.421 156.055 204.213  1.00 43.16           H  
ATOM   1210 HG21 VAL A  72     153.959 158.297 204.886  1.00 43.16           H  
ATOM   1211 HG22 VAL A  72     154.331 156.820 205.336  1.00 43.16           H  
ATOM   1212 HG23 VAL A  72     155.415 157.727 204.610  1.00 43.16           H  
ATOM   1213  N   TRP A  73     153.703 153.840 203.619  1.00 46.04           N  
ATOM   1214  CA  TRP A  73     153.501 152.664 204.458  1.00 46.04           C  
ATOM   1215  C   TRP A  73     154.610 151.646 204.250  1.00 46.04           C  
ATOM   1216  O   TRP A  73     155.106 151.048 205.209  1.00 46.04           O  
ATOM   1217  CB  TRP A  73     152.142 152.041 204.166  1.00 46.04           C  
ATOM   1218  CG  TRP A  73     151.026 152.967 204.433  1.00 46.04           C  
ATOM   1219  CD1 TRP A  73     150.140 153.465 203.530  1.00 46.04           C  
ATOM   1220  CD2 TRP A  73     150.668 153.521 205.699  1.00 46.04           C  
ATOM   1221  NE1 TRP A  73     149.246 154.297 204.157  1.00 46.04           N  
ATOM   1222  CE2 TRP A  73     149.551 154.347 205.491  1.00 46.04           C  
ATOM   1223  CE3 TRP A  73     151.184 153.396 206.989  1.00 46.04           C  
ATOM   1224  CZ2 TRP A  73     148.940 155.047 206.525  1.00 46.04           C  
ATOM   1225  CZ3 TRP A  73     150.578 154.090 208.013  1.00 46.04           C  
ATOM   1226  CH2 TRP A  73     149.468 154.905 207.777  1.00 46.04           C  
ATOM   1227  H   TRP A  73     153.088 153.970 203.032  1.00 46.04           H  
ATOM   1228  HA  TRP A  73     153.514 152.935 205.390  1.00 46.04           H  
ATOM   1229  HB2 TRP A  73     152.104 151.787 203.230  1.00 46.04           H  
ATOM   1230  HB3 TRP A  73     152.024 151.259 204.727  1.00 46.04           H  
ATOM   1231  HD1 TRP A  73     150.139 153.270 202.621  1.00 46.04           H  
ATOM   1232  HE1 TRP A  73     148.601 154.718 203.774  1.00 46.04           H  
ATOM   1233  HE3 TRP A  73     151.923 152.856 207.155  1.00 46.04           H  
ATOM   1234  HZ2 TRP A  73     148.201 155.590 206.371  1.00 46.04           H  
ATOM   1235  HZ3 TRP A  73     150.914 154.014 208.877  1.00 46.04           H  
ATOM   1236  HH2 TRP A  73     149.080 155.361 208.488  1.00 46.04           H  
ATOM   1237  N   LEU A  74     155.006 151.425 202.997  1.00 44.05           N  
ATOM   1238  CA  LEU A  74     156.062 150.458 202.728  1.00 44.05           C  
ATOM   1239  C   LEU A  74     157.397 150.927 203.287  1.00 44.05           C  
ATOM   1240  O   LEU A  74     158.210 150.105 203.717  1.00 44.05           O  
ATOM   1241  CB  LEU A  74     156.154 150.201 201.228  1.00 44.05           C  
ATOM   1242  CG  LEU A  74     155.231 149.085 200.737  1.00 44.05           C  
ATOM   1243  CD1 LEU A  74     153.800 149.346 201.153  1.00 44.05           C  
ATOM   1244  CD2 LEU A  74     155.305 148.955 199.233  1.00 44.05           C  
ATOM   1245  H   LEU A  74     154.685 151.813 202.300  1.00 44.05           H  
ATOM   1246  HA  LEU A  74     155.837 149.620 203.160  1.00 44.05           H  
ATOM   1247  HB2 LEU A  74     155.917 151.013 200.754  1.00 44.05           H  
ATOM   1248  HB3 LEU A  74     157.064 149.947 201.010  1.00 44.05           H  
ATOM   1249  HG  LEU A  74     155.512 148.243 201.129  1.00 44.05           H  
ATOM   1250 HD11 LEU A  74     153.227 148.690 200.726  1.00 44.05           H  
ATOM   1251 HD12 LEU A  74     153.727 149.268 202.117  1.00 44.05           H  
ATOM   1252 HD13 LEU A  74     153.547 150.237 200.870  1.00 44.05           H  
ATOM   1253 HD21 LEU A  74     154.845 148.144 198.964  1.00 44.05           H  
ATOM   1254 HD22 LEU A  74     154.877 149.726 198.830  1.00 44.05           H  
ATOM   1255 HD23 LEU A  74     156.233 148.916 198.963  1.00 44.05           H  
ATOM   1256  N   LEU A  75     157.635 152.238 203.318  1.00 45.23           N  
ATOM   1257  CA  LEU A  75     158.859 152.744 203.931  1.00 45.23           C  
ATOM   1258  C   LEU A  75     158.824 152.573 205.446  1.00 45.23           C  
ATOM   1259  O   LEU A  75     159.839 152.225 206.061  1.00 45.23           O  
ATOM   1260  CB  LEU A  75     159.068 154.213 203.561  1.00 45.23           C  
ATOM   1261  CG  LEU A  75     159.410 154.516 202.098  1.00 45.23           C  
ATOM   1262  CD1 LEU A  75     159.258 155.997 201.838  1.00 45.23           C  
ATOM   1263  CD2 LEU A  75     160.799 154.057 201.724  1.00 45.23           C  
ATOM   1264  H   LEU A  75     157.115 152.844 202.997  1.00 45.23           H  
ATOM   1265  HA  LEU A  75     159.612 152.237 203.592  1.00 45.23           H  
ATOM   1266  HB2 LEU A  75     158.250 154.693 203.766  1.00 45.23           H  
ATOM   1267  HB3 LEU A  75     159.788 154.565 204.106  1.00 45.23           H  
ATOM   1268  HG  LEU A  75     158.782 154.048 201.527  1.00 45.23           H  
ATOM   1269 HD11 LEU A  75     159.787 156.233 201.059  1.00 45.23           H  
ATOM   1270 HD12 LEU A  75     158.323 156.196 201.678  1.00 45.23           H  
ATOM   1271 HD13 LEU A  75     159.575 156.484 202.613  1.00 45.23           H  
ATOM   1272 HD21 LEU A  75     160.809 153.829 200.781  1.00 45.23           H  
ATOM   1273 HD22 LEU A  75     161.424 154.779 201.893  1.00 45.23           H  
ATOM   1274 HD23 LEU A  75     161.034 153.280 202.253  1.00 45.23           H  
ATOM   1275  N   LEU A  76     157.667 152.810 206.068  1.00 49.78           N  
ATOM   1276  CA  LEU A  76     157.546 152.519 207.495  1.00 49.78           C  
ATOM   1277  C   LEU A  76     157.794 151.042 207.767  1.00 49.78           C  
ATOM   1278  O   LEU A  76     158.470 150.681 208.739  1.00 49.78           O  
ATOM   1279  CB  LEU A  76     156.167 152.922 208.016  1.00 49.78           C  
ATOM   1280  CG  LEU A  76     155.985 154.386 208.408  1.00 49.78           C  
ATOM   1281  CD1 LEU A  76     154.516 154.702 208.616  1.00 49.78           C  
ATOM   1282  CD2 LEU A  76     156.778 154.701 209.661  1.00 49.78           C  
ATOM   1283  H   LEU A  76     156.958 153.129 205.699  1.00 49.78           H  
ATOM   1284  HA  LEU A  76     158.214 153.028 207.978  1.00 49.78           H  
ATOM   1285  HB2 LEU A  76     155.514 152.726 207.326  1.00 49.78           H  
ATOM   1286  HB3 LEU A  76     155.972 152.387 208.801  1.00 49.78           H  
ATOM   1287  HG  LEU A  76     156.316 154.950 207.692  1.00 49.78           H  
ATOM   1288 HD11 LEU A  76     154.035 154.519 207.793  1.00 49.78           H  
ATOM   1289 HD12 LEU A  76     154.426 155.639 208.851  1.00 49.78           H  
ATOM   1290 HD13 LEU A  76     154.172 154.146 209.332  1.00 49.78           H  
ATOM   1291 HD21 LEU A  76     156.564 155.601 209.951  1.00 49.78           H  
ATOM   1292 HD22 LEU A  76     156.539 154.064 210.353  1.00 49.78           H  
ATOM   1293 HD23 LEU A  76     157.724 154.634 209.462  1.00 49.78           H  
ATOM   1294  N   GLY A  77     157.244 150.173 206.923  1.00 51.61           N  
ATOM   1295  CA  GLY A  77     157.486 148.752 207.083  1.00 51.61           C  
ATOM   1296  C   GLY A  77     158.953 148.404 206.933  1.00 51.61           C  
ATOM   1297  O   GLY A  77     159.478 147.561 207.658  1.00 51.61           O  
ATOM   1298  H   GLY A  77     156.734 150.380 206.261  1.00 51.61           H  
ATOM   1299  HA2 GLY A  77     157.194 148.473 207.965  1.00 51.61           H  
ATOM   1300  HA3 GLY A  77     156.978 148.259 206.422  1.00 51.61           H  
ATOM   1301  N   HIS A  78     159.632 149.038 205.975  1.00 51.37           N  
ATOM   1302  CA  HIS A  78     161.060 148.797 205.819  1.00 51.37           C  
ATOM   1303  C   HIS A  78     161.820 149.217 207.063  1.00 51.37           C  
ATOM   1304  O   HIS A  78     162.720 148.502 207.511  1.00 51.37           O  
ATOM   1305  CB  HIS A  78     161.608 149.551 204.612  1.00 51.37           C  
ATOM   1306  CG  HIS A  78     163.100 149.513 204.509  1.00 51.37           C  
ATOM   1307  ND1 HIS A  78     163.777 148.448 203.957  1.00 51.37           N  
ATOM   1308  CD2 HIS A  78     164.046 150.402 204.890  1.00 51.37           C  
ATOM   1309  CE1 HIS A  78     165.075 148.684 203.998  1.00 51.37           C  
ATOM   1310  NE2 HIS A  78     165.265 149.864 204.559  1.00 51.37           N  
ATOM   1311  H   HIS A  78     159.296 149.599 205.417  1.00 51.37           H  
ATOM   1312  HA  HIS A  78     161.211 147.850 205.678  1.00 51.37           H  
ATOM   1313  HB2 HIS A  78     161.243 149.164 203.802  1.00 51.37           H  
ATOM   1314  HB3 HIS A  78     161.342 150.482 204.680  1.00 51.37           H  
ATOM   1315  HD2 HIS A  78     163.898 151.226 205.296  1.00 51.37           H  
ATOM   1316  HE1 HIS A  78     165.742 148.116 203.685  1.00 51.37           H  
ATOM   1317  HE2 HIS A  78     166.029 150.234 204.696  1.00 51.37           H  
ATOM   1318  N   MET A  79     161.479 150.372 207.628  1.00 58.02           N  
ATOM   1319  CA  MET A  79     162.090 150.796 208.883  1.00 58.02           C  
ATOM   1320  C   MET A  79     161.874 149.760 209.981  1.00 58.02           C  
ATOM   1321  O   MET A  79     162.822 149.366 210.676  1.00 58.02           O  
ATOM   1322  CB  MET A  79     161.516 152.150 209.300  1.00 58.02           C  
ATOM   1323  CG  MET A  79     162.181 152.760 210.511  1.00 58.02           C  
ATOM   1324  SD  MET A  79     163.899 153.204 210.234  1.00 58.02           S  
ATOM   1325  CE  MET A  79     164.493 153.170 211.922  1.00 58.02           C  
ATOM   1326  H   MET A  79     160.903 150.924 207.308  1.00 58.02           H  
ATOM   1327  HA  MET A  79     163.044 150.907 208.745  1.00 58.02           H  
ATOM   1328  HB2 MET A  79     161.619 152.771 208.563  1.00 58.02           H  
ATOM   1329  HB3 MET A  79     160.575 152.038 209.505  1.00 58.02           H  
ATOM   1330  HG2 MET A  79     161.702 153.571 210.749  1.00 58.02           H  
ATOM   1331  HG3 MET A  79     162.149 152.128 211.246  1.00 58.02           H  
ATOM   1332  HE1 MET A  79     165.461 153.202 211.924  1.00 58.02           H  
ATOM   1333  HE2 MET A  79     164.133 153.935 212.396  1.00 58.02           H  
ATOM   1334  HE3 MET A  79     164.190 152.349 212.340  1.00 58.02           H  
ATOM   1335  N   VAL A  80     160.632 149.304 210.144  1.00 58.68           N  
ATOM   1336  CA  VAL A  80     160.325 148.360 211.213  1.00 58.68           C  
ATOM   1337  C   VAL A  80     161.078 147.054 211.002  1.00 58.68           C  
ATOM   1338  O   VAL A  80     161.639 146.487 211.945  1.00 58.68           O  
ATOM   1339  CB  VAL A  80     158.806 148.129 211.302  1.00 58.68           C  
ATOM   1340  CG1 VAL A  80     158.503 146.915 212.162  1.00 58.68           C  
ATOM   1341  CG2 VAL A  80     158.120 149.362 211.857  1.00 58.68           C  
ATOM   1342  H   VAL A  80     159.960 149.524 209.655  1.00 58.68           H  
ATOM   1343  HA  VAL A  80     160.617 148.736 212.058  1.00 58.68           H  
ATOM   1344  HB  VAL A  80     158.457 147.963 210.412  1.00 58.68           H  
ATOM   1345 HG11 VAL A  80     157.578 146.958 212.450  1.00 58.68           H  
ATOM   1346 HG12 VAL A  80     158.646 146.110 211.641  1.00 58.68           H  
ATOM   1347 HG13 VAL A  80     159.089 146.921 212.936  1.00 58.68           H  
ATOM   1348 HG21 VAL A  80     157.164 149.201 211.898  1.00 58.68           H  
ATOM   1349 HG22 VAL A  80     158.464 149.542 212.746  1.00 58.68           H  
ATOM   1350 HG23 VAL A  80     158.304 150.114 211.273  1.00 58.68           H  
ATOM   1351  N   VAL A  81     161.106 146.558 209.767  1.00 58.98           N  
ATOM   1352  CA  VAL A  81     161.770 145.289 209.494  1.00 58.98           C  
ATOM   1353  C   VAL A  81     163.273 145.422 209.680  1.00 58.98           C  
ATOM   1354  O   VAL A  81     163.930 144.497 210.166  1.00 58.98           O  
ATOM   1355  CB  VAL A  81     161.415 144.790 208.084  1.00 58.98           C  
ATOM   1356  CG1 VAL A  81     162.392 143.719 207.637  1.00 58.98           C  
ATOM   1357  CG2 VAL A  81     160.000 144.244 208.066  1.00 58.98           C  
ATOM   1358  H   VAL A  81     160.751 146.931 209.079  1.00 58.98           H  
ATOM   1359  HA  VAL A  81     161.452 144.629 210.130  1.00 58.98           H  
ATOM   1360  HB  VAL A  81     161.464 145.529 207.458  1.00 58.98           H  
ATOM   1361 HG11 VAL A  81     161.999 143.224 206.901  1.00 58.98           H  
ATOM   1362 HG12 VAL A  81     163.216 144.139 207.346  1.00 58.98           H  
ATOM   1363 HG13 VAL A  81     162.566 143.118 208.379  1.00 58.98           H  
ATOM   1364 HG21 VAL A  81     159.797 143.920 207.174  1.00 58.98           H  
ATOM   1365 HG22 VAL A  81     159.935 143.516 208.704  1.00 58.98           H  
ATOM   1366 HG23 VAL A  81     159.385 144.953 208.309  1.00 58.98           H  
ATOM   1367  N   SER A  82     163.848 146.562 209.296  1.00 64.14           N  
ATOM   1368  CA  SER A  82     165.277 146.765 209.500  1.00 64.14           C  
ATOM   1369  C   SER A  82     165.618 146.755 210.982  1.00 64.14           C  
ATOM   1370  O   SER A  82     166.584 146.111 211.406  1.00 64.14           O  
ATOM   1371  CB  SER A  82     165.716 148.079 208.859  1.00 64.14           C  
ATOM   1372  OG  SER A  82     165.127 149.184 209.518  1.00 64.14           O  
ATOM   1373  H   SER A  82     163.439 147.220 208.922  1.00 64.14           H  
ATOM   1374  HA  SER A  82     165.764 146.043 209.073  1.00 64.14           H  
ATOM   1375  HB2 SER A  82     166.681 148.155 208.920  1.00 64.14           H  
ATOM   1376  HB3 SER A  82     165.440 148.084 207.929  1.00 64.14           H  
ATOM   1377  HG  SER A  82     165.384 149.899 209.160  1.00 64.14           H  
ATOM   1378  N   GLN A  83     164.827 147.463 211.792  1.00 65.48           N  
ATOM   1379  CA  GLN A  83     165.078 147.457 213.230  1.00 65.48           C  
ATOM   1380  C   GLN A  83     164.905 146.058 213.809  1.00 65.48           C  
ATOM   1381  O   GLN A  83     165.701 145.620 214.648  1.00 65.48           O  
ATOM   1382  CB  GLN A  83     164.147 148.444 213.935  1.00 65.48           C  
ATOM   1383  CG  GLN A  83     164.328 149.900 213.526  1.00 65.48           C  
ATOM   1384  CD  GLN A  83     165.779 150.289 213.333  1.00 65.48           C  
ATOM   1385  OE1 GLN A  83     166.220 150.549 212.214  1.00 65.48           O  
ATOM   1386  NE2 GLN A  83     166.531 150.326 214.425  1.00 65.48           N  
ATOM   1387  H   GLN A  83     164.158 147.941 211.541  1.00 65.48           H  
ATOM   1388  HA  GLN A  83     165.995 147.725 213.393  1.00 65.48           H  
ATOM   1389  HB2 GLN A  83     163.230 148.197 213.738  1.00 65.48           H  
ATOM   1390  HB3 GLN A  83     164.302 148.386 214.891  1.00 65.48           H  
ATOM   1391  HG2 GLN A  83     163.864 150.053 212.689  1.00 65.48           H  
ATOM   1392  HG3 GLN A  83     163.956 150.470 214.218  1.00 65.48           H  
ATOM   1393 HE21 GLN A  83     166.187 150.137 215.190  1.00 65.48           H  
ATOM   1394 HE22 GLN A  83     167.362 150.541 214.369  1.00 65.48           H  
ATOM   1395  N   MET A  84     163.869 145.341 213.370  1.00 68.43           N  
ATOM   1396  CA  MET A  84     163.630 143.995 213.875  1.00 68.43           C  
ATOM   1397  C   MET A  84     164.787 143.068 213.530  1.00 68.43           C  
ATOM   1398  O   MET A  84     165.217 142.264 214.361  1.00 68.43           O  
ATOM   1399  CB  MET A  84     162.319 143.455 213.306  1.00 68.43           C  
ATOM   1400  CG  MET A  84     162.059 141.987 213.600  1.00 68.43           C  
ATOM   1401  SD  MET A  84     162.345 140.930 212.165  1.00 68.43           S  
ATOM   1402  CE  MET A  84     160.707 140.878 211.444  1.00 68.43           C  
ATOM   1403  H   MET A  84     163.297 145.610 212.787  1.00 68.43           H  
ATOM   1404  HA  MET A  84     163.541 144.035 214.840  1.00 68.43           H  
ATOM   1405  HB2 MET A  84     161.584 143.965 213.683  1.00 68.43           H  
ATOM   1406  HB3 MET A  84     162.331 143.564 212.342  1.00 68.43           H  
ATOM   1407  HG2 MET A  84     162.644 141.693 214.314  1.00 68.43           H  
ATOM   1408  HG3 MET A  84     161.133 141.880 213.868  1.00 68.43           H  
ATOM   1409  HE1 MET A  84     160.730 140.326 210.647  1.00 68.43           H  
ATOM   1410  HE2 MET A  84     160.089 140.501 212.091  1.00 68.43           H  
ATOM   1411  HE3 MET A  84     160.435 141.780 211.214  1.00 68.43           H  
ATOM   1412  N   ALA A  85     165.295 143.156 212.302  1.00 71.44           N  
ATOM   1413  CA  ALA A  85     166.435 142.334 211.918  1.00 71.44           C  
ATOM   1414  C   ALA A  85     167.668 142.700 212.730  1.00 71.44           C  
ATOM   1415  O   ALA A  85     168.404 141.818 213.186  1.00 71.44           O  
ATOM   1416  CB  ALA A  85     166.711 142.488 210.424  1.00 71.44           C  
ATOM   1417  H   ALA A  85     165.002 143.676 211.682  1.00 71.44           H  
ATOM   1418  HA  ALA A  85     166.226 141.403 212.092  1.00 71.44           H  
ATOM   1419  HB1 ALA A  85     167.470 141.934 210.185  1.00 71.44           H  
ATOM   1420  HB2 ALA A  85     165.926 142.206 209.928  1.00 71.44           H  
ATOM   1421  HB3 ALA A  85     166.906 143.419 210.234  1.00 71.44           H  
ATOM   1422  N   THR A  86     167.907 143.998 212.929  1.00 77.98           N  
ATOM   1423  CA  THR A  86     169.083 144.417 213.682  1.00 77.98           C  
ATOM   1424  C   THR A  86     169.012 143.952 215.129  1.00 77.98           C  
ATOM   1425  O   THR A  86     170.047 143.650 215.734  1.00 77.98           O  
ATOM   1426  CB  THR A  86     169.231 145.937 213.623  1.00 77.98           C  
ATOM   1427  OG1 THR A  86     169.396 146.351 212.260  1.00 77.98           O  
ATOM   1428  CG2 THR A  86     170.436 146.389 214.436  1.00 77.98           C  
ATOM   1429  H   THR A  86     167.413 144.641 212.643  1.00 77.98           H  
ATOM   1430  HA  THR A  86     169.872 144.023 213.279  1.00 77.98           H  
ATOM   1431  HB  THR A  86     168.437 146.354 213.993  1.00 77.98           H  
ATOM   1432  HG1 THR A  86     169.478 147.186 212.222  1.00 77.98           H  
ATOM   1433 HG21 THR A  86     170.670 147.300 214.200  1.00 77.98           H  
ATOM   1434 HG22 THR A  86     170.233 146.352 215.384  1.00 77.98           H  
ATOM   1435 HG23 THR A  86     171.195 145.813 214.252  1.00 77.98           H  
ATOM   1436  N   LEU A  87     167.811 143.891 215.702  1.00 76.84           N  
ATOM   1437  CA  LEU A  87     167.636 143.454 217.082  1.00 76.84           C  
ATOM   1438  C   LEU A  87     167.689 141.938 217.226  1.00 76.84           C  
ATOM   1439  O   LEU A  87     168.484 141.418 218.014  1.00 76.84           O  
ATOM   1440  CB  LEU A  87     166.306 143.983 217.630  1.00 76.84           C  
ATOM   1441  CG  LEU A  87     166.075 143.813 219.133  1.00 76.84           C  
ATOM   1442  CD1 LEU A  87     165.261 144.977 219.672  1.00 76.84           C  
ATOM   1443  CD2 LEU A  87     165.379 142.494 219.435  1.00 76.84           C  
ATOM   1444  H   LEU A  87     167.076 144.100 215.307  1.00 76.84           H  
ATOM   1445  HA  LEU A  87     168.350 143.829 217.622  1.00 76.84           H  
ATOM   1446  HB2 LEU A  87     166.255 144.932 217.437  1.00 76.84           H  
ATOM   1447  HB3 LEU A  87     165.585 143.524 217.172  1.00 76.84           H  
ATOM   1448  HG  LEU A  87     166.933 143.810 219.586  1.00 76.84           H  
ATOM   1449 HD11 LEU A  87     165.110 144.842 220.621  1.00 76.84           H  
ATOM   1450 HD12 LEU A  87     165.755 145.799 219.530  1.00 76.84           H  
ATOM   1451 HD13 LEU A  87     164.413 145.013 219.203  1.00 76.84           H  
ATOM   1452 HD21 LEU A  87     165.125 142.482 220.371  1.00 76.84           H  
ATOM   1453 HD22 LEU A  87     164.588 142.419 218.878  1.00 76.84           H  
ATOM   1454 HD23 LEU A  87     165.986 141.761 219.250  1.00 76.84           H  
ATOM   1455  N   LEU A  88     166.851 141.216 216.481  1.00 77.11           N  
ATOM   1456  CA  LEU A  88     166.815 139.762 216.596  1.00 77.11           C  
ATOM   1457  C   LEU A  88     168.140 139.143 216.173  1.00 77.11           C  
ATOM   1458  O   LEU A  88     168.831 138.512 216.981  1.00 77.11           O  
ATOM   1459  CB  LEU A  88     165.672 139.203 215.751  1.00 77.11           C  
ATOM   1460  CG  LEU A  88     164.260 139.579 216.202  1.00 77.11           C  
ATOM   1461  CD1 LEU A  88     163.239 139.077 215.196  1.00 77.11           C  
ATOM   1462  CD2 LEU A  88     163.966 139.028 217.586  1.00 77.11           C  
ATOM   1463  H   LEU A  88     166.299 141.542 215.907  1.00 77.11           H  
ATOM   1464  HA  LEU A  88     166.655 139.521 217.522  1.00 77.11           H  
ATOM   1465  HB2 LEU A  88     165.780 139.524 214.842  1.00 77.11           H  
ATOM   1466  HB3 LEU A  88     165.729 138.235 215.760  1.00 77.11           H  
ATOM   1467  HG  LEU A  88     164.189 140.546 216.243  1.00 77.11           H  
ATOM   1468 HD11 LEU A  88     162.355 139.366 215.471  1.00 77.11           H  
ATOM   1469 HD12 LEU A  88     163.451 139.442 214.323  1.00 77.11           H  
ATOM   1470 HD13 LEU A  88     163.277 138.108 215.167  1.00 77.11           H  
ATOM   1471 HD21 LEU A  88     163.029 139.174 217.791  1.00 77.11           H  
ATOM   1472 HD22 LEU A  88     164.161 138.078 217.595  1.00 77.11           H  
ATOM   1473 HD23 LEU A  88     164.521 139.486 218.236  1.00 77.11           H  
ATOM   1474  N   ALA A  89     168.510 139.310 214.905  1.00 80.17           N  
ATOM   1475  CA  ALA A  89     169.745 138.733 214.391  1.00 80.17           C  
ATOM   1476  C   ALA A  89     170.247 139.521 213.190  1.00 80.17           C  
ATOM   1477  O   ALA A  89     169.733 139.365 212.078  1.00 80.17           O  
ATOM   1478  CB  ALA A  89     169.530 137.267 214.014  1.00 80.17           C  
ATOM   1479  H   ALA A  89     168.060 139.755 214.322  1.00 80.17           H  
ATOM   1480  HA  ALA A  89     170.424 138.770 215.082  1.00 80.17           H  
ATOM   1481  HB1 ALA A  89     170.363 136.904 213.673  1.00 80.17           H  
ATOM   1482  HB2 ALA A  89     169.253 136.775 214.803  1.00 80.17           H  
ATOM   1483  HB3 ALA A  89     168.842 137.214 213.332  1.00 80.17           H  
ATOM   1484  N   ARG A  90     171.258 140.366 213.401  1.00 81.54           N  
ATOM   1485  CA  ARG A  90     171.776 141.182 212.310  1.00 81.54           C  
ATOM   1486  C   ARG A  90     172.567 140.359 211.303  1.00 81.54           C  
ATOM   1487  O   ARG A  90     172.818 140.836 210.191  1.00 81.54           O  
ATOM   1488  CB  ARG A  90     172.652 142.305 212.870  1.00 81.54           C  
ATOM   1489  CG  ARG A  90     173.560 142.956 211.839  1.00 81.54           C  
ATOM   1490  CD  ARG A  90     174.175 144.238 212.361  1.00 81.54           C  
ATOM   1491  NE  ARG A  90     174.996 144.892 211.350  1.00 81.54           N  
ATOM   1492  CZ  ARG A  90     175.592 146.065 211.514  1.00 81.54           C  
ATOM   1493  NH1 ARG A  90     175.498 146.735 212.650  1.00 81.54           N  
ATOM   1494  NH2 ARG A  90     176.300 146.579 210.513  1.00 81.54           N  
ATOM   1495  H   ARG A  90     171.653 140.482 214.155  1.00 81.54           H  
ATOM   1496  HA  ARG A  90     171.031 141.590 211.842  1.00 81.54           H  
ATOM   1497  HB2 ARG A  90     172.078 142.995 213.236  1.00 81.54           H  
ATOM   1498  HB3 ARG A  90     173.214 141.940 213.571  1.00 81.54           H  
ATOM   1499  HG2 ARG A  90     174.285 142.349 211.618  1.00 81.54           H  
ATOM   1500  HG3 ARG A  90     173.045 143.167 211.045  1.00 81.54           H  
ATOM   1501  HD2 ARG A  90     173.467 144.849 212.619  1.00 81.54           H  
ATOM   1502  HD3 ARG A  90     174.737 144.035 213.125  1.00 81.54           H  
ATOM   1503  HE  ARG A  90     175.124 144.478 210.608  1.00 81.54           H  
ATOM   1504 HH11 ARG A  90     175.043 146.416 213.305  1.00 81.54           H  
ATOM   1505 HH12 ARG A  90     175.893 147.494 212.732  1.00 81.54           H  
ATOM   1506 HH21 ARG A  90     176.368 146.151 209.770  1.00 81.54           H  
ATOM   1507 HH22 ARG A  90     176.691 147.339 210.608  1.00 81.54           H  
ATOM   1508  N   LYS A  91     172.953 139.133 211.659  1.00 80.55           N  
ATOM   1509  CA  LYS A  91     173.796 138.337 210.774  1.00 80.55           C  
ATOM   1510  C   LYS A  91     173.166 138.181 209.397  1.00 80.55           C  
ATOM   1511  O   LYS A  91     173.873 138.101 208.387  1.00 80.55           O  
ATOM   1512  CB  LYS A  91     174.054 136.965 211.400  1.00 80.55           C  
ATOM   1513  CG  LYS A  91     175.051 136.090 210.643  1.00 80.55           C  
ATOM   1514  CD  LYS A  91     176.400 136.772 210.428  1.00 80.55           C  
ATOM   1515  CE  LYS A  91     177.059 137.169 211.743  1.00 80.55           C  
ATOM   1516  NZ  LYS A  91     177.302 135.997 212.629  1.00 80.55           N  
ATOM   1517  H   LYS A  91     172.742 138.744 212.397  1.00 80.55           H  
ATOM   1518  HA  LYS A  91     174.645 138.791 210.667  1.00 80.55           H  
ATOM   1519  HB2 LYS A  91     174.391 137.091 212.301  1.00 80.55           H  
ATOM   1520  HB3 LYS A  91     173.214 136.482 211.435  1.00 80.55           H  
ATOM   1521  HG2 LYS A  91     175.203 135.277 211.148  1.00 80.55           H  
ATOM   1522  HG3 LYS A  91     174.683 135.874 209.772  1.00 80.55           H  
ATOM   1523  HD2 LYS A  91     176.994 136.155 209.973  1.00 80.55           H  
ATOM   1524  HD3 LYS A  91     176.280 137.570 209.892  1.00 80.55           H  
ATOM   1525  HE2 LYS A  91     177.916 137.581 211.553  1.00 80.55           H  
ATOM   1526  HE3 LYS A  91     176.489 137.795 212.216  1.00 80.55           H  
ATOM   1527  HZ1 LYS A  91     177.699 136.261 213.380  1.00 80.55           H  
ATOM   1528  HZ2 LYS A  91     176.530 135.604 212.832  1.00 80.55           H  
ATOM   1529  HZ3 LYS A  91     177.827 135.408 212.216  1.00 80.55           H  
ATOM   1530  N   HIS A  92     171.835 138.139 209.335  1.00 74.47           N  
ATOM   1531  CA  HIS A  92     171.110 137.943 208.087  1.00 74.47           C  
ATOM   1532  C   HIS A  92     170.361 139.200 207.653  1.00 74.47           C  
ATOM   1533  O   HIS A  92     169.368 139.115 206.926  1.00 74.47           O  
ATOM   1534  CB  HIS A  92     170.139 136.772 208.219  1.00 74.47           C  
ATOM   1535  CG  HIS A  92     170.808 135.459 208.469  1.00 74.47           C  
ATOM   1536  ND1 HIS A  92     171.487 134.771 207.487  1.00 74.47           N  
ATOM   1537  CD2 HIS A  92     170.901 134.704 209.589  1.00 74.47           C  
ATOM   1538  CE1 HIS A  92     171.971 133.650 207.991  1.00 74.47           C  
ATOM   1539  NE2 HIS A  92     171.630 133.586 209.265  1.00 74.47           N  
ATOM   1540  H   HIS A  92     171.322 138.222 210.020  1.00 74.47           H  
ATOM   1541  HA  HIS A  92     171.743 137.722 207.386  1.00 74.47           H  
ATOM   1542  HB2 HIS A  92     169.538 136.946 208.961  1.00 74.47           H  
ATOM   1543  HB3 HIS A  92     169.630 136.693 207.397  1.00 74.47           H  
ATOM   1544  HD2 HIS A  92     170.540 134.906 210.422  1.00 74.47           H  
ATOM   1545  HE1 HIS A  92     172.468 133.015 207.528  1.00 74.47           H  
ATOM   1546  HE2 HIS A  92     171.831 132.947 209.805  1.00 74.47           H  
ATOM   1547  N   ARG A  93     170.815 140.373 208.089  1.00 70.34           N  
ATOM   1548  CA  ARG A  93     170.113 141.598 207.721  1.00 70.34           C  
ATOM   1549  C   ARG A  93     170.085 141.836 206.219  1.00 70.34           C  
ATOM   1550  O   ARG A  93     169.008 142.175 205.698  1.00 70.34           O  
ATOM   1551  CB  ARG A  93     170.734 142.801 208.442  1.00 70.34           C  
ATOM   1552  CG  ARG A  93     169.812 144.009 208.485  1.00 70.34           C  
ATOM   1553  CD  ARG A  93     170.226 145.006 209.549  1.00 70.34           C  
ATOM   1554  NE  ARG A  93     171.546 145.569 209.295  1.00 70.34           N  
ATOM   1555  CZ  ARG A  93     171.790 146.549 208.436  1.00 70.34           C  
ATOM   1556  NH1 ARG A  93     170.826 147.091 207.711  1.00 70.34           N  
ATOM   1557  NH2 ARG A  93     173.035 146.999 208.303  1.00 70.34           N  
ATOM   1558  H   ARG A  93     171.508 140.485 208.586  1.00 70.34           H  
ATOM   1559  HA  ARG A  93     169.193 141.524 208.020  1.00 70.34           H  
ATOM   1560  HB2 ARG A  93     170.940 142.549 209.356  1.00 70.34           H  
ATOM   1561  HB3 ARG A  93     171.545 143.065 207.982  1.00 70.34           H  
ATOM   1562  HG2 ARG A  93     169.834 144.458 207.625  1.00 70.34           H  
ATOM   1563  HG3 ARG A  93     168.909 143.714 208.684  1.00 70.34           H  
ATOM   1564  HD2 ARG A  93     169.585 145.734 209.571  1.00 70.34           H  
ATOM   1565  HD3 ARG A  93     170.251 144.559 210.409  1.00 70.34           H  
ATOM   1566  HE  ARG A  93     172.213 145.236 209.723  1.00 70.34           H  
ATOM   1567 HH11 ARG A  93     170.017 146.810 207.788  1.00 70.34           H  
ATOM   1568 HH12 ARG A  93     171.009 147.725 207.160  1.00 70.34           H  
ATOM   1569 HH21 ARG A  93     173.669 146.653 208.769  1.00 70.34           H  
ATOM   1570 HH22 ARG A  93     173.206 147.633 207.748  1.00 70.34           H  
ATOM   1571  N   PRO A  94     171.186 141.705 205.478  1.00 66.04           N  
ATOM   1572  CA  PRO A  94     171.126 142.012 204.040  1.00 66.04           C  
ATOM   1573  C   PRO A  94     170.062 141.228 203.295  1.00 66.04           C  
ATOM   1574  O   PRO A  94     169.329 141.803 202.480  1.00 66.04           O  
ATOM   1575  CB  PRO A  94     172.538 141.659 203.554  1.00 66.04           C  
ATOM   1576  CG  PRO A  94     173.393 141.792 204.754  1.00 66.04           C  
ATOM   1577  CD  PRO A  94     172.548 141.350 205.907  1.00 66.04           C  
ATOM   1578  HA  PRO A  94     170.971 142.958 203.910  1.00 66.04           H  
ATOM   1579  HB2 PRO A  94     172.552 140.748 203.221  1.00 66.04           H  
ATOM   1580  HB3 PRO A  94     172.813 142.283 202.864  1.00 66.04           H  
ATOM   1581  HG2 PRO A  94     174.172 141.220 204.662  1.00 66.04           H  
ATOM   1582  HG3 PRO A  94     173.661 142.718 204.862  1.00 66.04           H  
ATOM   1583  HD2 PRO A  94     172.623 140.391 206.033  1.00 66.04           H  
ATOM   1584  HD3 PRO A  94     172.794 141.834 206.709  1.00 66.04           H  
ATOM   1585  N   TRP A  95     169.931 139.935 203.572  1.00 63.77           N  
ATOM   1586  CA  TRP A  95     168.948 139.118 202.873  1.00 63.77           C  
ATOM   1587  C   TRP A  95     167.528 139.414 203.322  1.00 63.77           C  
ATOM   1588  O   TRP A  95     166.604 139.358 202.503  1.00 63.77           O  
ATOM   1589  CB  TRP A  95     169.271 137.637 203.069  1.00 63.77           C  
ATOM   1590  CG  TRP A  95     170.728 137.351 202.893  1.00 63.77           C  
ATOM   1591  CD1 TRP A  95     171.531 136.633 203.727  1.00 63.77           C  
ATOM   1592  CD2 TRP A  95     171.562 137.797 201.819  1.00 63.77           C  
ATOM   1593  NE1 TRP A  95     172.812 136.598 203.236  1.00 63.77           N  
ATOM   1594  CE2 TRP A  95     172.856 137.306 202.064  1.00 63.77           C  
ATOM   1595  CE3 TRP A  95     171.338 138.559 200.671  1.00 63.77           C  
ATOM   1596  CZ2 TRP A  95     173.920 137.552 201.206  1.00 63.77           C  
ATOM   1597  CZ3 TRP A  95     172.393 138.800 199.821  1.00 63.77           C  
ATOM   1598  CH2 TRP A  95     173.668 138.301 200.091  1.00 63.77           C  
ATOM   1599  H   TRP A  95     170.393 139.513 204.161  1.00 63.77           H  
ATOM   1600  HA  TRP A  95     169.000 139.311 201.924  1.00 63.77           H  
ATOM   1601  HB2 TRP A  95     169.019 137.373 203.967  1.00 63.77           H  
ATOM   1602  HB3 TRP A  95     168.780 137.115 202.416  1.00 63.77           H  
ATOM   1603  HD1 TRP A  95     171.252 136.226 204.515  1.00 63.77           H  
ATOM   1604  HE1 TRP A  95     173.479 136.197 203.603  1.00 63.77           H  
ATOM   1605  HE3 TRP A  95     170.492 138.896 200.483  1.00 63.77           H  
ATOM   1606  HZ2 TRP A  95     174.770 137.219 201.382  1.00 63.77           H  
ATOM   1607  HZ3 TRP A  95     172.255 139.308 199.054  1.00 63.77           H  
ATOM   1608  HH2 TRP A  95     174.361 138.481 199.499  1.00 63.77           H  
ATOM   1609  N   ILE A  96     167.329 139.751 204.596  1.00 63.64           N  
ATOM   1610  CA  ILE A  96     166.008 140.181 205.038  1.00 63.64           C  
ATOM   1611  C   ILE A  96     165.601 141.455 204.310  1.00 63.64           C  
ATOM   1612  O   ILE A  96     164.462 141.587 203.843  1.00 63.64           O  
ATOM   1613  CB  ILE A  96     165.992 140.370 206.564  1.00 63.64           C  
ATOM   1614  CG1 ILE A  96     166.086 139.016 207.262  1.00 63.64           C  
ATOM   1615  CG2 ILE A  96     164.731 141.090 206.995  1.00 63.64           C  
ATOM   1616  CD1 ILE A  96     166.558 139.105 208.689  1.00 63.64           C  
ATOM   1617  H   ILE A  96     167.930 139.740 205.211  1.00 63.64           H  
ATOM   1618  HA  ILE A  96     165.362 139.492 204.816  1.00 63.64           H  
ATOM   1619  HB  ILE A  96     166.759 140.906 206.819  1.00 63.64           H  
ATOM   1620 HG12 ILE A  96     165.208 138.604 207.265  1.00 63.64           H  
ATOM   1621 HG13 ILE A  96     166.712 138.456 206.777  1.00 63.64           H  
ATOM   1622 HG21 ILE A  96     164.593 140.945 207.944  1.00 63.64           H  
ATOM   1623 HG22 ILE A  96     164.830 142.039 206.819  1.00 63.64           H  
ATOM   1624 HG23 ILE A  96     163.979 140.735 206.496  1.00 63.64           H  
ATOM   1625 HD11 ILE A  96     166.649 138.208 209.046  1.00 63.64           H  
ATOM   1626 HD12 ILE A  96     167.415 139.558 208.709  1.00 63.64           H  
ATOM   1627 HD13 ILE A  96     165.907 139.603 209.207  1.00 63.64           H  
ATOM   1628  N   LEU A  97     166.524 142.412 204.199  1.00 59.80           N  
ATOM   1629  CA  LEU A  97     166.218 143.649 203.489  1.00 59.80           C  
ATOM   1630  C   LEU A  97     165.944 143.382 202.016  1.00 59.80           C  
ATOM   1631  O   LEU A  97     165.042 143.986 201.427  1.00 59.80           O  
ATOM   1632  CB  LEU A  97     167.366 144.644 203.647  1.00 59.80           C  
ATOM   1633  CG  LEU A  97     167.625 145.153 205.065  1.00 59.80           C  
ATOM   1634  CD1 LEU A  97     168.665 146.256 205.043  1.00 59.80           C  
ATOM   1635  CD2 LEU A  97     166.343 145.639 205.721  1.00 59.80           C  
ATOM   1636  H   LEU A  97     167.321 142.369 204.521  1.00 59.80           H  
ATOM   1637  HA  LEU A  97     165.416 144.040 203.868  1.00 59.80           H  
ATOM   1638  HB2 LEU A  97     168.182 144.220 203.339  1.00 59.80           H  
ATOM   1639  HB3 LEU A  97     167.176 145.417 203.093  1.00 59.80           H  
ATOM   1640  HG  LEU A  97     167.976 144.425 205.601  1.00 59.80           H  
ATOM   1641 HD11 LEU A  97     168.756 146.621 205.937  1.00 59.80           H  
ATOM   1642 HD12 LEU A  97     169.511 145.886 204.750  1.00 59.80           H  
ATOM   1643 HD13 LEU A  97     168.375 146.950 204.430  1.00 59.80           H  
ATOM   1644 HD21 LEU A  97     166.567 146.147 206.516  1.00 59.80           H  
ATOM   1645 HD22 LEU A  97     165.863 146.201 205.093  1.00 59.80           H  
ATOM   1646 HD23 LEU A  97     165.800 144.872 205.960  1.00 59.80           H  
ATOM   1647  N   MET A  98     166.716 142.487 201.400  1.00 56.70           N  
ATOM   1648  CA  MET A  98     166.459 142.137 200.008  1.00 56.70           C  
ATOM   1649  C   MET A  98     165.071 141.534 199.842  1.00 56.70           C  
ATOM   1650  O   MET A  98     164.343 141.881 198.905  1.00 56.70           O  
ATOM   1651  CB  MET A  98     167.524 141.162 199.509  1.00 56.70           C  
ATOM   1652  CG  MET A  98     167.418 140.830 198.033  1.00 56.70           C  
ATOM   1653  SD  MET A  98     166.378 139.399 197.707  1.00 56.70           S  
ATOM   1654  CE  MET A  98     167.619 138.146 197.407  1.00 56.70           C  
ATOM   1655  H   MET A  98     167.381 142.076 201.759  1.00 56.70           H  
ATOM   1656  HA  MET A  98     166.517 142.941 199.468  1.00 56.70           H  
ATOM   1657  HB2 MET A  98     168.399 141.551 199.664  1.00 56.70           H  
ATOM   1658  HB3 MET A  98     167.443 140.333 200.005  1.00 56.70           H  
ATOM   1659  HG2 MET A  98     167.038 141.590 197.565  1.00 56.70           H  
ATOM   1660  HG3 MET A  98     168.304 140.638 197.689  1.00 56.70           H  
ATOM   1661  HE1 MET A  98     167.178 137.306 197.206  1.00 56.70           H  
ATOM   1662  HE2 MET A  98     168.169 138.420 196.657  1.00 56.70           H  
ATOM   1663  HE3 MET A  98     168.168 138.050 198.202  1.00 56.70           H  
ATOM   1664  N   LEU A  99     164.686 140.622 200.735  1.00 55.35           N  
ATOM   1665  CA  LEU A  99     163.361 140.022 200.638  1.00 55.35           C  
ATOM   1666  C   LEU A  99     162.273 141.069 200.809  1.00 55.35           C  
ATOM   1667  O   LEU A  99     161.264 141.047 200.095  1.00 55.35           O  
ATOM   1668  CB  LEU A  99     163.201 138.914 201.677  1.00 55.35           C  
ATOM   1669  CG  LEU A  99     163.602 137.517 201.208  1.00 55.35           C  
ATOM   1670  CD1 LEU A  99     163.728 136.576 202.390  1.00 55.35           C  
ATOM   1671  CD2 LEU A  99     162.591 136.989 200.206  1.00 55.35           C  
ATOM   1672  H   LEU A  99     165.164 140.341 201.392  1.00 55.35           H  
ATOM   1673  HA  LEU A  99     163.260 139.628 199.758  1.00 55.35           H  
ATOM   1674  HB2 LEU A  99     163.749 139.132 202.447  1.00 55.35           H  
ATOM   1675  HB3 LEU A  99     162.269 138.875 201.943  1.00 55.35           H  
ATOM   1676  HG  LEU A  99     164.466 137.566 200.768  1.00 55.35           H  
ATOM   1677 HD11 LEU A  99     163.989 135.699 202.069  1.00 55.35           H  
ATOM   1678 HD12 LEU A  99     164.402 136.920 202.997  1.00 55.35           H  
ATOM   1679 HD13 LEU A  99     162.872 136.522 202.843  1.00 55.35           H  
ATOM   1680 HD21 LEU A  99     162.798 136.062 200.010  1.00 55.35           H  
ATOM   1681 HD22 LEU A  99     161.703 137.056 200.590  1.00 55.35           H  
ATOM   1682 HD23 LEU A  99     162.642 137.517 199.395  1.00 55.35           H  
ATOM   1683  N   TYR A 100     162.453 141.993 201.752  1.00 49.76           N  
ATOM   1684  CA  TYR A 100     161.451 143.036 201.933  1.00 49.76           C  
ATOM   1685  C   TYR A 100     161.363 143.926 200.701  1.00 49.76           C  
ATOM   1686  O   TYR A 100     160.272 144.358 200.314  1.00 49.76           O  
ATOM   1687  CB  TYR A 100     161.761 143.869 203.171  1.00 49.76           C  
ATOM   1688  CG  TYR A 100     160.689 144.883 203.476  1.00 49.76           C  
ATOM   1689  CD1 TYR A 100     159.701 144.615 204.405  1.00 49.76           C  
ATOM   1690  CD2 TYR A 100     160.661 146.103 202.828  1.00 49.76           C  
ATOM   1691  CE1 TYR A 100     158.721 145.534 204.681  1.00 49.76           C  
ATOM   1692  CE2 TYR A 100     159.688 147.026 203.098  1.00 49.76           C  
ATOM   1693  CZ  TYR A 100     158.721 146.737 204.024  1.00 49.76           C  
ATOM   1694  OH  TYR A 100     157.748 147.664 204.292  1.00 49.76           O  
ATOM   1695  H   TYR A 100     163.126 142.036 202.286  1.00 49.76           H  
ATOM   1696  HA  TYR A 100     160.584 142.620 202.063  1.00 49.76           H  
ATOM   1697  HB2 TYR A 100     161.842 143.279 203.937  1.00 49.76           H  
ATOM   1698  HB3 TYR A 100     162.594 144.346 203.031  1.00 49.76           H  
ATOM   1699  HD1 TYR A 100     159.701 143.798 204.851  1.00 49.76           H  
ATOM   1700  HD2 TYR A 100     161.317 146.301 202.199  1.00 49.76           H  
ATOM   1701  HE1 TYR A 100     158.063 145.342 205.309  1.00 49.76           H  
ATOM   1702  HE2 TYR A 100     159.683 147.844 202.655  1.00 49.76           H  
ATOM   1703  HH  TYR A 100     157.863 148.346 203.814  1.00 49.76           H  
ATOM   1704  N   GLY A 101     162.503 144.225 200.080  1.00 50.38           N  
ATOM   1705  CA  GLY A 101     162.477 145.004 198.855  1.00 50.38           C  
ATOM   1706  C   GLY A 101     161.742 144.293 197.737  1.00 50.38           C  
ATOM   1707  O   GLY A 101     160.952 144.904 197.015  1.00 50.38           O  
ATOM   1708  H   GLY A 101     163.287 143.992 200.344  1.00 50.38           H  
ATOM   1709  HA2 GLY A 101     162.038 145.853 199.021  1.00 50.38           H  
ATOM   1710  HA3 GLY A 101     163.385 145.179 198.563  1.00 50.38           H  
ATOM   1711  N   MET A 102     161.988 142.991 197.580  1.00 52.05           N  
ATOM   1712  CA  MET A 102     161.258 142.224 196.574  1.00 52.05           C  
ATOM   1713  C   MET A 102     159.764 142.237 196.860  1.00 52.05           C  
ATOM   1714  O   MET A 102     158.951 142.407 195.946  1.00 52.05           O  
ATOM   1715  CB  MET A 102     161.769 140.784 196.515  1.00 52.05           C  
ATOM   1716  CG  MET A 102     163.279 140.628 196.420  1.00 52.05           C  
ATOM   1717  SD  MET A 102     163.862 140.445 194.725  1.00 52.05           S  
ATOM   1718  CE  MET A 102     163.866 138.663 194.567  1.00 52.05           C  
ATOM   1719  H   MET A 102     162.557 142.539 198.038  1.00 52.05           H  
ATOM   1720  HA  MET A 102     161.411 142.627 195.706  1.00 52.05           H  
ATOM   1721  HB2 MET A 102     161.479 140.322 197.317  1.00 52.05           H  
ATOM   1722  HB3 MET A 102     161.383 140.353 195.736  1.00 52.05           H  
ATOM   1723  HG2 MET A 102     163.709 141.416 196.779  1.00 52.05           H  
ATOM   1724  HG3 MET A 102     163.550 139.842 196.920  1.00 52.05           H  
ATOM   1725  HE1 MET A 102     164.189 138.423 193.685  1.00 52.05           H  
ATOM   1726  HE2 MET A 102     164.448 138.288 195.247  1.00 52.05           H  
ATOM   1727  HE3 MET A 102     162.961 138.334 194.689  1.00 52.05           H  
ATOM   1728  N   TRP A 103     159.381 142.062 198.125  1.00 48.31           N  
ATOM   1729  CA  TRP A 103     157.963 142.047 198.468  1.00 48.31           C  
ATOM   1730  C   TRP A 103     157.312 143.398 198.199  1.00 48.31           C  
ATOM   1731  O   TRP A 103     156.188 143.460 197.692  1.00 48.31           O  
ATOM   1732  CB  TRP A 103     157.780 141.652 199.930  1.00 48.31           C  
ATOM   1733  CG  TRP A 103     156.364 141.702 200.374  1.00 48.31           C  
ATOM   1734  CD1 TRP A 103     155.461 140.690 200.321  1.00 48.31           C  
ATOM   1735  CD2 TRP A 103     155.681 142.822 200.943  1.00 48.31           C  
ATOM   1736  NE1 TRP A 103     154.254 141.106 200.821  1.00 48.31           N  
ATOM   1737  CE2 TRP A 103     154.363 142.413 201.210  1.00 48.31           C  
ATOM   1738  CE3 TRP A 103     156.055 144.131 201.252  1.00 48.31           C  
ATOM   1739  CZ2 TRP A 103     153.418 143.265 201.771  1.00 48.31           C  
ATOM   1740  CZ3 TRP A 103     155.115 144.975 201.811  1.00 48.31           C  
ATOM   1741  CH2 TRP A 103     153.812 144.539 202.064  1.00 48.31           C  
ATOM   1742  H   TRP A 103     159.913 141.953 198.792  1.00 48.31           H  
ATOM   1743  HA  TRP A 103     157.513 141.384 197.920  1.00 48.31           H  
ATOM   1744  HB2 TRP A 103     158.099 140.745 200.053  1.00 48.31           H  
ATOM   1745  HB3 TRP A 103     158.289 142.261 200.487  1.00 48.31           H  
ATOM   1746  HD1 TRP A 103     155.635 139.838 199.993  1.00 48.31           H  
ATOM   1747  HE1 TRP A 103     153.544 140.624 200.880  1.00 48.31           H  
ATOM   1748  HE3 TRP A 103     156.921 144.428 201.087  1.00 48.31           H  
ATOM   1749  HZ2 TRP A 103     152.550 142.977 201.941  1.00 48.31           H  
ATOM   1750  HZ3 TRP A 103     155.353 145.849 202.021  1.00 48.31           H  
ATOM   1751  HH2 TRP A 103     153.200 145.129 202.440  1.00 48.31           H  
ATOM   1752  N   ALA A 104     157.996 144.493 198.539  1.00 46.24           N  
ATOM   1753  CA  ALA A 104     157.448 145.821 198.285  1.00 46.24           C  
ATOM   1754  C   ALA A 104     157.334 146.100 196.792  1.00 46.24           C  
ATOM   1755  O   ALA A 104     156.338 146.675 196.332  1.00 46.24           O  
ATOM   1756  CB  ALA A 104     158.319 146.876 198.956  1.00 46.24           C  
ATOM   1757  H   ALA A 104     158.770 144.491 198.915  1.00 46.24           H  
ATOM   1758  HA  ALA A 104     156.559 145.876 198.668  1.00 46.24           H  
ATOM   1759  HB1 ALA A 104     157.987 147.753 198.719  1.00 46.24           H  
ATOM   1760  HB2 ALA A 104     158.279 146.754 199.918  1.00 46.24           H  
ATOM   1761  HB3 ALA A 104     159.232 146.775 198.646  1.00 46.24           H  
ATOM   1762  N   CYS A 105     158.352 145.716 196.020  1.00 45.61           N  
ATOM   1763  CA  CYS A 105     158.274 145.875 194.575  1.00 45.61           C  
ATOM   1764  C   CYS A 105     157.106 145.084 194.014  1.00 45.61           C  
ATOM   1765  O   CYS A 105     156.393 145.562 193.128  1.00 45.61           O  
ATOM   1766  CB  CYS A 105     159.583 145.433 193.928  1.00 45.61           C  
ATOM   1767  SG  CYS A 105     159.837 146.071 192.266  1.00 45.61           S  
ATOM   1768  H   CYS A 105     159.085 145.368 196.305  1.00 45.61           H  
ATOM   1769  HA  CYS A 105     158.134 146.812 194.365  1.00 45.61           H  
ATOM   1770  HB2 CYS A 105     160.320 145.742 194.477  1.00 45.61           H  
ATOM   1771  HB3 CYS A 105     159.596 144.464 193.881  1.00 45.61           H  
ATOM   1772  HG  CYS A 105     160.886 145.667 191.846  1.00 45.61           H  
ATOM   1773  N   TRP A 106     156.888 143.872 194.525  1.00 49.07           N  
ATOM   1774  CA  TRP A 106     155.733 143.091 194.100  1.00 49.07           C  
ATOM   1775  C   TRP A 106     154.433 143.798 194.458  1.00 49.07           C  
ATOM   1776  O   TRP A 106     153.508 143.867 193.642  1.00 49.07           O  
ATOM   1777  CB  TRP A 106     155.786 141.706 194.742  1.00 49.07           C  
ATOM   1778  CG  TRP A 106     154.667 140.797 194.347  1.00 49.07           C  
ATOM   1779  CD1 TRP A 106     154.646 139.936 193.291  1.00 49.07           C  
ATOM   1780  CD2 TRP A 106     153.405 140.653 195.008  1.00 49.07           C  
ATOM   1781  NE1 TRP A 106     153.449 139.266 193.252  1.00 49.07           N  
ATOM   1782  CE2 TRP A 106     152.670 139.688 194.296  1.00 49.07           C  
ATOM   1783  CE3 TRP A 106     152.825 141.247 196.130  1.00 49.07           C  
ATOM   1784  CZ2 TRP A 106     151.386 139.306 194.669  1.00 49.07           C  
ATOM   1785  CZ3 TRP A 106     151.552 140.867 196.499  1.00 49.07           C  
ATOM   1786  CH2 TRP A 106     150.846 139.906 195.771  1.00 49.07           C  
ATOM   1787  H   TRP A 106     157.387 143.487 195.110  1.00 49.07           H  
ATOM   1788  HA  TRP A 106     155.760 142.980 193.137  1.00 49.07           H  
ATOM   1789  HB2 TRP A 106     156.618 141.277 194.487  1.00 49.07           H  
ATOM   1790  HB3 TRP A 106     155.754 141.809 195.706  1.00 49.07           H  
ATOM   1791  HD1 TRP A 106     155.342 139.819 192.686  1.00 49.07           H  
ATOM   1792  HE1 TRP A 106     153.225 138.676 192.667  1.00 49.07           H  
ATOM   1793  HE3 TRP A 106     153.289 141.888 196.620  1.00 49.07           H  
ATOM   1794  HZ2 TRP A 106     150.913 138.667 194.186  1.00 49.07           H  
ATOM   1795  HZ3 TRP A 106     151.157 141.256 197.245  1.00 49.07           H  
ATOM   1796  HH2 TRP A 106     149.990 139.668 196.044  1.00 49.07           H  
ATOM   1797  N   CYS A 107     154.347 144.340 195.671  1.00 47.58           N  
ATOM   1798  CA  CYS A 107     153.107 144.970 196.107  1.00 47.58           C  
ATOM   1799  C   CYS A 107     152.756 146.167 195.236  1.00 47.58           C  
ATOM   1800  O   CYS A 107     151.595 146.341 194.850  1.00 47.58           O  
ATOM   1801  CB  CYS A 107     153.222 145.394 197.567  1.00 47.58           C  
ATOM   1802  SG  CYS A 107     151.805 146.326 198.166  1.00 47.58           S  
ATOM   1803  H   CYS A 107     154.982 144.356 196.251  1.00 47.58           H  
ATOM   1804  HA  CYS A 107     152.384 144.326 196.038  1.00 47.58           H  
ATOM   1805  HB2 CYS A 107     153.309 144.600 198.117  1.00 47.58           H  
ATOM   1806  HB3 CYS A 107     154.009 145.952 197.669  1.00 47.58           H  
ATOM   1807  HG  CYS A 107     151.998 146.609 199.316  1.00 47.58           H  
ATOM   1808  N   VAL A 108     153.744 147.009 194.915  1.00 43.95           N  
ATOM   1809  CA  VAL A 108     153.465 148.209 194.123  1.00 43.95           C  
ATOM   1810  C   VAL A 108     153.508 147.962 192.623  1.00 43.95           C  
ATOM   1811  O   VAL A 108     153.115 148.849 191.852  1.00 43.95           O  
ATOM   1812  CB  VAL A 108     154.440 149.361 194.435  1.00 43.95           C  
ATOM   1813  CG1 VAL A 108     154.319 149.781 195.883  1.00 43.95           C  
ATOM   1814  CG2 VAL A 108     155.867 148.967 194.097  1.00 43.95           C  
ATOM   1815  H   VAL A 108     154.568 146.910 195.141  1.00 43.95           H  
ATOM   1816  HA  VAL A 108     152.572 148.519 194.341  1.00 43.95           H  
ATOM   1817  HB  VAL A 108     154.207 150.125 193.885  1.00 43.95           H  
ATOM   1818 HG11 VAL A 108     154.921 150.523 196.048  1.00 43.95           H  
ATOM   1819 HG12 VAL A 108     153.404 150.053 196.057  1.00 43.95           H  
ATOM   1820 HG13 VAL A 108     154.555 149.031 196.450  1.00 43.95           H  
ATOM   1821 HG21 VAL A 108     156.457 149.291 194.795  1.00 43.95           H  
ATOM   1822 HG22 VAL A 108     155.927 148.001 194.036  1.00 43.95           H  
ATOM   1823 HG23 VAL A 108     156.109 149.365 193.247  1.00 43.95           H  
ATOM   1824  N   LEU A 109     153.976 146.798 192.179  1.00 44.04           N  
ATOM   1825  CA  LEU A 109     154.060 146.512 190.755  1.00 44.04           C  
ATOM   1826  C   LEU A 109     153.648 145.092 190.396  1.00 44.04           C  
ATOM   1827  O   LEU A 109     153.650 144.755 189.208  1.00 44.04           O  
ATOM   1828  CB  LEU A 109     155.492 146.755 190.257  1.00 44.04           C  
ATOM   1829  CG  LEU A 109     155.982 148.199 190.305  1.00 44.04           C  
ATOM   1830  CD1 LEU A 109     157.447 148.269 189.921  1.00 44.04           C  
ATOM   1831  CD2 LEU A 109     155.154 149.071 189.390  1.00 44.04           C  
ATOM   1832  H   LEU A 109     154.253 146.159 192.684  1.00 44.04           H  
ATOM   1833  HA  LEU A 109     153.470 147.114 190.277  1.00 44.04           H  
ATOM   1834  HB2 LEU A 109     156.098 146.225 190.797  1.00 44.04           H  
ATOM   1835  HB3 LEU A 109     155.546 146.464 189.333  1.00 44.04           H  
ATOM   1836  HG  LEU A 109     155.890 148.537 191.208  1.00 44.04           H  
ATOM   1837 HD11 LEU A 109     157.738 149.193 189.952  1.00 44.04           H  
ATOM   1838 HD12 LEU A 109     157.963 147.738 190.548  1.00 44.04           H  
ATOM   1839 HD13 LEU A 109     157.554 147.917 189.023  1.00 44.04           H  
ATOM   1840 HD21 LEU A 109     155.561 149.949 189.338  1.00 44.04           H  
ATOM   1841 HD22 LEU A 109     155.127 148.666 188.509  1.00 44.04           H  
ATOM   1842 HD23 LEU A 109     154.255 149.145 189.747  1.00 44.04           H  
ATOM   1843  N   GLY A 110     153.307 144.251 191.368  1.00 48.39           N  
ATOM   1844  CA  GLY A 110     152.977 142.868 191.087  1.00 48.39           C  
ATOM   1845  C   GLY A 110     154.117 142.125 190.426  1.00 48.39           C  
ATOM   1846  O   GLY A 110     155.171 142.707 190.159  1.00 48.39           O  
ATOM   1847  H   GLY A 110     153.258 144.463 192.198  1.00 48.39           H  
ATOM   1848  HA2 GLY A 110     152.750 142.411 191.912  1.00 48.39           H  
ATOM   1849  HA3 GLY A 110     152.207 142.834 190.497  1.00 48.39           H  
ATOM   1850  N   THR A 111     153.915 140.842 190.142  1.00 50.27           N  
ATOM   1851  CA  THR A 111     154.908 140.088 189.384  1.00 50.27           C  
ATOM   1852  C   THR A 111     155.300 140.779 188.087  1.00 50.27           C  
ATOM   1853  O   THR A 111     156.498 140.772 187.752  1.00 50.27           O  
ATOM   1854  CB  THR A 111     154.380 138.679 189.089  1.00 50.27           C  
ATOM   1855  OG1 THR A 111     154.089 138.009 190.320  1.00 50.27           O  
ATOM   1856  CG2 THR A 111     155.409 137.880 188.309  1.00 50.27           C  
ATOM   1857  H   THR A 111     153.221 140.390 190.373  1.00 50.27           H  
ATOM   1858  HA  THR A 111     155.709 139.997 189.924  1.00 50.27           H  
ATOM   1859  HB  THR A 111     153.572 138.738 188.557  1.00 50.27           H  
ATOM   1860  HG1 THR A 111     153.795 137.237 190.165  1.00 50.27           H  
ATOM   1861 HG21 THR A 111     155.184 136.937 188.337  1.00 50.27           H  
ATOM   1862 HG22 THR A 111     155.428 138.171 187.384  1.00 50.27           H  
ATOM   1863 HG23 THR A 111     156.289 138.004 188.698  1.00 50.27           H  
ATOM   1864  N   PRO A 112     154.386 141.380 187.329  1.00 48.79           N  
ATOM   1865  CA  PRO A 112     154.799 142.077 186.108  1.00 48.79           C  
ATOM   1866  C   PRO A 112     155.515 143.374 186.430  1.00 48.79           C  
ATOM   1867  O   PRO A 112     154.906 144.442 186.528  1.00 48.79           O  
ATOM   1868  CB  PRO A 112     153.487 142.312 185.349  1.00 48.79           C  
ATOM   1869  CG  PRO A 112     152.387 141.958 186.263  1.00 48.79           C  
ATOM   1870  CD  PRO A 112     152.929 141.420 187.537  1.00 48.79           C  
ATOM   1871  HA  PRO A 112     155.381 141.511 185.577  1.00 48.79           H  
ATOM   1872  HB2 PRO A 112     153.421 143.246 185.097  1.00 48.79           H  
ATOM   1873  HB3 PRO A 112     153.466 141.748 184.560  1.00 48.79           H  
ATOM   1874  HG2 PRO A 112     151.862 142.754 186.441  1.00 48.79           H  
ATOM   1875  HG3 PRO A 112     151.831 141.288 185.835  1.00 48.79           H  
ATOM   1876  HD2 PRO A 112     152.701 142.022 188.260  1.00 48.79           H  
ATOM   1877  HD3 PRO A 112     152.584 140.528 187.697  1.00 48.79           H  
ATOM   1878  N   GLY A 113     156.825 143.266 186.614  1.00 47.93           N  
ATOM   1879  CA  GLY A 113     157.683 144.393 186.909  1.00 47.93           C  
ATOM   1880  C   GLY A 113     158.750 144.021 187.913  1.00 47.93           C  
ATOM   1881  O   GLY A 113     159.916 144.385 187.737  1.00 47.93           O  
ATOM   1882  H   GLY A 113     157.250 142.519 186.571  1.00 47.93           H  
ATOM   1883  HA2 GLY A 113     158.107 144.705 186.096  1.00 47.93           H  
ATOM   1884  HA3 GLY A 113     157.153 145.118 187.277  1.00 47.93           H  
ATOM   1885  N   VAL A 114     158.403 143.200 188.904  1.00 47.82           N  
ATOM   1886  CA  VAL A 114     159.447 142.512 189.653  1.00 47.82           C  
ATOM   1887  C   VAL A 114     160.183 141.557 188.730  1.00 47.82           C  
ATOM   1888  O   VAL A 114     161.415 141.449 188.770  1.00 47.82           O  
ATOM   1889  CB  VAL A 114     158.857 141.780 190.869  1.00 47.82           C  
ATOM   1890  CG1 VAL A 114     159.939 140.991 191.579  1.00 47.82           C  
ATOM   1891  CG2 VAL A 114     158.217 142.764 191.814  1.00 47.82           C  
ATOM   1892  H   VAL A 114     157.598 143.028 189.153  1.00 47.82           H  
ATOM   1893  HA  VAL A 114     160.085 143.166 189.978  1.00 47.82           H  
ATOM   1894  HB  VAL A 114     158.175 141.158 190.568  1.00 47.82           H  
ATOM   1895 HG11 VAL A 114     159.615 140.734 192.456  1.00 47.82           H  
ATOM   1896 HG12 VAL A 114     160.148 140.199 191.060  1.00 47.82           H  
ATOM   1897 HG13 VAL A 114     160.727 141.549 191.668  1.00 47.82           H  
ATOM   1898 HG21 VAL A 114     157.933 142.294 192.614  1.00 47.82           H  
ATOM   1899 HG22 VAL A 114     158.866 143.446 192.041  1.00 47.82           H  
ATOM   1900 HG23 VAL A 114     157.450 143.168 191.377  1.00 47.82           H  
ATOM   1901  N   ALA A 115     159.440 140.865 187.865  1.00 52.00           N  
ATOM   1902  CA  ALA A 115     160.079 140.026 186.861  1.00 52.00           C  
ATOM   1903  C   ALA A 115     160.955 140.856 185.935  1.00 52.00           C  
ATOM   1904  O   ALA A 115     162.041 140.419 185.547  1.00 52.00           O  
ATOM   1905  CB  ALA A 115     159.022 139.268 186.062  1.00 52.00           C  
ATOM   1906  H   ALA A 115     158.581 140.865 187.840  1.00 52.00           H  
ATOM   1907  HA  ALA A 115     160.644 139.376 187.306  1.00 52.00           H  
ATOM   1908  HB1 ALA A 115     159.465 138.714 185.400  1.00 52.00           H  
ATOM   1909  HB2 ALA A 115     158.508 138.712 186.668  1.00 52.00           H  
ATOM   1910  HB3 ALA A 115     158.440 139.907 185.623  1.00 52.00           H  
ATOM   1911  N   MET A 116     160.499 142.052 185.556  1.00 49.40           N  
ATOM   1912  CA  MET A 116     161.293 142.887 184.658  1.00 49.40           C  
ATOM   1913  C   MET A 116     162.600 143.309 185.317  1.00 49.40           C  
ATOM   1914  O   MET A 116     163.671 143.251 184.698  1.00 49.40           O  
ATOM   1915  CB  MET A 116     160.488 144.115 184.235  1.00 49.40           C  
ATOM   1916  CG  MET A 116     159.665 143.913 182.975  1.00 49.40           C  
ATOM   1917  SD  MET A 116     160.665 143.932 181.478  1.00 49.40           S  
ATOM   1918  CE  MET A 116     160.765 145.689 181.160  1.00 49.40           C  
ATOM   1919  H   MET A 116     159.749 142.395 185.800  1.00 49.40           H  
ATOM   1920  HA  MET A 116     161.497 142.377 183.858  1.00 49.40           H  
ATOM   1921  HB2 MET A 116     159.882 144.352 184.952  1.00 49.40           H  
ATOM   1922  HB3 MET A 116     161.103 144.847 184.071  1.00 49.40           H  
ATOM   1923  HG2 MET A 116     159.216 143.055 183.025  1.00 49.40           H  
ATOM   1924  HG3 MET A 116     159.012 144.627 182.908  1.00 49.40           H  
ATOM   1925  HE1 MET A 116     161.292 145.835 180.358  1.00 49.40           H  
ATOM   1926  HE2 MET A 116     159.868 146.037 181.035  1.00 49.40           H  
ATOM   1927  HE3 MET A 116     161.187 146.124 181.917  1.00 49.40           H  
ATOM   1928  N   VAL A 117     162.530 143.741 186.577  1.00 47.23           N  
ATOM   1929  CA  VAL A 117     163.743 144.133 187.288  1.00 47.23           C  
ATOM   1930  C   VAL A 117     164.684 142.943 187.417  1.00 47.23           C  
ATOM   1931  O   VAL A 117     165.900 143.071 187.221  1.00 47.23           O  
ATOM   1932  CB  VAL A 117     163.388 144.731 188.661  1.00 47.23           C  
ATOM   1933  CG1 VAL A 117     164.640 145.010 189.455  1.00 47.23           C  
ATOM   1934  CG2 VAL A 117     162.591 146.004 188.491  1.00 47.23           C  
ATOM   1935  H   VAL A 117     161.806 143.816 187.034  1.00 47.23           H  
ATOM   1936  HA  VAL A 117     164.199 144.818 186.775  1.00 47.23           H  
ATOM   1937  HB  VAL A 117     162.847 144.096 189.158  1.00 47.23           H  
ATOM   1938 HG11 VAL A 117     164.406 145.541 190.232  1.00 47.23           H  
ATOM   1939 HG12 VAL A 117     165.037 144.172 189.736  1.00 47.23           H  
ATOM   1940 HG13 VAL A 117     165.262 145.501 188.896  1.00 47.23           H  
ATOM   1941 HG21 VAL A 117     162.295 146.310 189.362  1.00 47.23           H  
ATOM   1942 HG22 VAL A 117     163.156 146.676 188.079  1.00 47.23           H  
ATOM   1943 HG23 VAL A 117     161.823 145.826 187.926  1.00 47.23           H  
ATOM   1944  N   LEU A 118     164.140 141.765 187.744  1.00 53.39           N  
ATOM   1945  CA  LEU A 118     164.975 140.573 187.862  1.00 53.39           C  
ATOM   1946  C   LEU A 118     165.631 140.222 186.536  1.00 53.39           C  
ATOM   1947  O   LEU A 118     166.806 139.846 186.500  1.00 53.39           O  
ATOM   1948  CB  LEU A 118     164.141 139.394 188.359  1.00 53.39           C  
ATOM   1949  CG  LEU A 118     163.773 139.409 189.838  1.00 53.39           C  
ATOM   1950  CD1 LEU A 118     162.728 138.348 190.134  1.00 53.39           C  
ATOM   1951  CD2 LEU A 118     165.012 139.193 190.686  1.00 53.39           C  
ATOM   1952  H   LEU A 118     163.305 141.635 187.900  1.00 53.39           H  
ATOM   1953  HA  LEU A 118     165.678 140.742 188.508  1.00 53.39           H  
ATOM   1954  HB2 LEU A 118     163.312 139.373 187.855  1.00 53.39           H  
ATOM   1955  HB3 LEU A 118     164.639 138.578 188.193  1.00 53.39           H  
ATOM   1956  HG  LEU A 118     163.398 140.274 190.065  1.00 53.39           H  
ATOM   1957 HD11 LEU A 118     162.503 138.382 191.077  1.00 53.39           H  
ATOM   1958 HD12 LEU A 118     161.938 138.526 189.600  1.00 53.39           H  
ATOM   1959 HD13 LEU A 118     163.090 137.477 189.910  1.00 53.39           H  
ATOM   1960 HD21 LEU A 118     164.745 139.094 191.613  1.00 53.39           H  
ATOM   1961 HD22 LEU A 118     165.465 138.391 190.384  1.00 53.39           H  
ATOM   1962 HD23 LEU A 118     165.599 139.960 190.592  1.00 53.39           H  
ATOM   1963  N   LEU A 119     164.882 140.314 185.439  1.00 56.34           N  
ATOM   1964  CA  LEU A 119     165.439 139.998 184.130  1.00 56.34           C  
ATOM   1965  C   LEU A 119     166.560 140.959 183.765  1.00 56.34           C  
ATOM   1966  O   LEU A 119     167.620 140.537 183.285  1.00 56.34           O  
ATOM   1967  CB  LEU A 119     164.331 140.035 183.078  1.00 56.34           C  
ATOM   1968  CG  LEU A 119     164.715 139.650 181.650  1.00 56.34           C  
ATOM   1969  CD1 LEU A 119     163.589 138.870 180.998  1.00 56.34           C  
ATOM   1970  CD2 LEU A 119     165.037 140.890 180.834  1.00 56.34           C  
ATOM   1971  H   LEU A 119     164.056 140.555 185.426  1.00 56.34           H  
ATOM   1972  HA  LEU A 119     165.807 139.100 184.150  1.00 56.34           H  
ATOM   1973  HB2 LEU A 119     163.630 139.426 183.358  1.00 56.34           H  
ATOM   1974  HB3 LEU A 119     163.976 140.937 183.046  1.00 56.34           H  
ATOM   1975  HG  LEU A 119     165.504 139.086 181.671  1.00 56.34           H  
ATOM   1976 HD11 LEU A 119     163.839 138.661 180.084  1.00 56.34           H  
ATOM   1977 HD12 LEU A 119     163.443 138.051 181.496  1.00 56.34           H  
ATOM   1978 HD13 LEU A 119     162.785 139.412 181.005  1.00 56.34           H  
ATOM   1979 HD21 LEU A 119     165.219 140.626 179.919  1.00 56.34           H  
ATOM   1980 HD22 LEU A 119     164.275 141.489 180.858  1.00 56.34           H  
ATOM   1981 HD23 LEU A 119     165.814 141.329 181.213  1.00 56.34           H  
ATOM   1982  N   HIS A 120     166.349 142.257 183.989  1.00 52.97           N  
ATOM   1983  CA  HIS A 120     167.400 143.228 183.707  1.00 52.97           C  
ATOM   1984  C   HIS A 120     168.639 142.937 184.539  1.00 52.97           C  
ATOM   1985  O   HIS A 120     169.763 142.919 184.022  1.00 52.97           O  
ATOM   1986  CB  HIS A 120     166.893 144.641 183.985  1.00 52.97           C  
ATOM   1987  CG  HIS A 120     165.942 145.155 182.953  1.00 52.97           C  
ATOM   1988  ND1 HIS A 120     165.872 146.485 182.604  1.00 52.97           N  
ATOM   1989  CD2 HIS A 120     165.026 144.516 182.189  1.00 52.97           C  
ATOM   1990  CE1 HIS A 120     164.949 146.645 181.673  1.00 52.97           C  
ATOM   1991  NE2 HIS A 120     164.421 145.465 181.403  1.00 52.97           N  
ATOM   1992  H   HIS A 120     165.619 142.594 184.296  1.00 52.97           H  
ATOM   1993  HA  HIS A 120     167.644 143.172 182.770  1.00 52.97           H  
ATOM   1994  HB2 HIS A 120     166.434 144.646 184.840  1.00 52.97           H  
ATOM   1995  HB3 HIS A 120     167.652 145.244 184.017  1.00 52.97           H  
ATOM   1996  HD2 HIS A 120     164.839 143.605 182.197  1.00 52.97           H  
ATOM   1997  HE1 HIS A 120     164.713 147.451 181.274  1.00 52.97           H  
ATOM   1998  HE2 HIS A 120     163.800 145.315 180.828  1.00 52.97           H  
ATOM   1999  N   THR A 121     168.448 142.695 185.838  1.00 55.67           N  
ATOM   2000  CA  THR A 121     169.581 142.440 186.718  1.00 55.67           C  
ATOM   2001  C   THR A 121     170.328 141.181 186.300  1.00 55.67           C  
ATOM   2002  O   THR A 121     171.562 141.160 186.285  1.00 55.67           O  
ATOM   2003  CB  THR A 121     169.097 142.326 188.162  1.00 55.67           C  
ATOM   2004  OG1 THR A 121     168.212 143.414 188.457  1.00 55.67           O  
ATOM   2005  CG2 THR A 121     170.267 142.355 189.123  1.00 55.67           C  
ATOM   2006  H   THR A 121     167.681 142.673 186.227  1.00 55.67           H  
ATOM   2007  HA  THR A 121     170.198 143.186 186.663  1.00 55.67           H  
ATOM   2008  HB  THR A 121     168.623 141.487 188.281  1.00 55.67           H  
ATOM   2009  HG1 THR A 121     167.885 143.320 189.225  1.00 55.67           H  
ATOM   2010 HG21 THR A 121     169.943 142.295 190.035  1.00 55.67           H  
ATOM   2011 HG22 THR A 121     170.858 141.606 188.950  1.00 55.67           H  
ATOM   2012 HG23 THR A 121     170.764 143.181 189.018  1.00 55.67           H  
ATOM   2013  N   THR A 122     169.596 140.123 185.948  1.00 60.66           N  
ATOM   2014  CA  THR A 122     170.232 138.869 185.563  1.00 60.66           C  
ATOM   2015  C   THR A 122     171.007 139.022 184.261  1.00 60.66           C  
ATOM   2016  O   THR A 122     172.121 138.502 184.123  1.00 60.66           O  
ATOM   2017  CB  THR A 122     169.178 137.771 185.435  1.00 60.66           C  
ATOM   2018  OG1 THR A 122     168.512 137.595 186.691  1.00 60.66           O  
ATOM   2019  CG2 THR A 122     169.823 136.460 185.019  1.00 60.66           C  
ATOM   2020  H   THR A 122     168.736 140.108 185.924  1.00 60.66           H  
ATOM   2021  HA  THR A 122     170.858 138.605 186.257  1.00 60.66           H  
ATOM   2022  HB  THR A 122     168.530 138.021 184.758  1.00 60.66           H  
ATOM   2023  HG1 THR A 122     167.931 136.992 186.627  1.00 60.66           H  
ATOM   2024 HG21 THR A 122     169.198 135.729 185.151  1.00 60.66           H  
ATOM   2025 HG22 THR A 122     170.074 136.493 184.083  1.00 60.66           H  
ATOM   2026 HG23 THR A 122     170.615 136.297 185.555  1.00 60.66           H  
ATOM   2027  N   ILE A 123     170.427 139.719 183.281  1.00 58.36           N  
ATOM   2028  CA  ILE A 123     171.136 139.935 182.024  1.00 58.36           C  
ATOM   2029  C   ILE A 123     172.401 140.744 182.267  1.00 58.36           C  
ATOM   2030  O   ILE A 123     173.467 140.441 181.716  1.00 58.36           O  
ATOM   2031  CB  ILE A 123     170.216 140.619 180.997  1.00 58.36           C  
ATOM   2032  CG1 ILE A 123     169.105 139.662 180.568  1.00 58.36           C  
ATOM   2033  CG2 ILE A 123     171.022 141.077 179.789  1.00 58.36           C  
ATOM   2034  CD1 ILE A 123     168.030 140.311 179.729  1.00 58.36           C  
ATOM   2035  H   ILE A 123     169.642 140.069 183.319  1.00 58.36           H  
ATOM   2036  HA  ILE A 123     171.399 139.074 181.661  1.00 58.36           H  
ATOM   2037  HB  ILE A 123     169.812 141.396 181.413  1.00 58.36           H  
ATOM   2038 HG12 ILE A 123     169.496 138.944 180.045  1.00 58.36           H  
ATOM   2039 HG13 ILE A 123     168.682 139.298 181.361  1.00 58.36           H  
ATOM   2040 HG21 ILE A 123     170.419 141.288 179.061  1.00 58.36           H  
ATOM   2041 HG22 ILE A 123     171.529 141.868 180.029  1.00 58.36           H  
ATOM   2042 HG23 ILE A 123     171.624 140.365 179.523  1.00 58.36           H  
ATOM   2043 HD11 ILE A 123     167.264 139.718 179.690  1.00 58.36           H  
ATOM   2044 HD12 ILE A 123     167.779 141.155 180.136  1.00 58.36           H  
ATOM   2045 HD13 ILE A 123     168.374 140.464 178.835  1.00 58.36           H  
ATOM   2046  N   SER A 124     172.305 141.786 183.095  1.00 60.06           N  
ATOM   2047  CA  SER A 124     173.487 142.578 183.411  1.00 60.06           C  
ATOM   2048  C   SER A 124     174.542 141.727 184.099  1.00 60.06           C  
ATOM   2049  O   SER A 124     175.735 141.848 183.809  1.00 60.06           O  
ATOM   2050  CB  SER A 124     173.096 143.763 184.288  1.00 60.06           C  
ATOM   2051  OG  SER A 124     171.951 144.411 183.768  1.00 60.06           O  
ATOM   2052  H   SER A 124     171.582 142.046 183.480  1.00 60.06           H  
ATOM   2053  HA  SER A 124     173.867 142.924 182.589  1.00 60.06           H  
ATOM   2054  HB2 SER A 124     172.897 143.443 185.182  1.00 60.06           H  
ATOM   2055  HB3 SER A 124     173.832 144.394 184.317  1.00 60.06           H  
ATOM   2056  HG  SER A 124     171.271 143.929 183.877  1.00 60.06           H  
ATOM   2057  N   PHE A 125     174.117 140.855 185.012  1.00 61.80           N  
ATOM   2058  CA  PHE A 125     175.054 139.992 185.720  1.00 61.80           C  
ATOM   2059  C   PHE A 125     175.778 139.062 184.751  1.00 61.80           C  
ATOM   2060  O   PHE A 125     177.014 138.955 184.774  1.00 61.80           O  
ATOM   2061  CB  PHE A 125     174.282 139.205 186.780  1.00 61.80           C  
ATOM   2062  CG  PHE A 125     175.130 138.310 187.622  1.00 61.80           C  
ATOM   2063  CD1 PHE A 125     175.926 138.837 188.622  1.00 61.80           C  
ATOM   2064  CD2 PHE A 125     175.102 136.941 187.446  1.00 61.80           C  
ATOM   2065  CE1 PHE A 125     176.701 138.021 189.408  1.00 61.80           C  
ATOM   2066  CE2 PHE A 125     175.873 136.118 188.235  1.00 61.80           C  
ATOM   2067  CZ  PHE A 125     176.670 136.660 189.221  1.00 61.80           C  
ATOM   2068  H   PHE A 125     173.294 140.744 185.236  1.00 61.80           H  
ATOM   2069  HA  PHE A 125     175.717 140.538 186.171  1.00 61.80           H  
ATOM   2070  HB2 PHE A 125     173.825 139.826 187.364  1.00 61.80           H  
ATOM   2071  HB3 PHE A 125     173.629 138.646 186.331  1.00 61.80           H  
ATOM   2072  HD1 PHE A 125     175.950 139.757 188.753  1.00 61.80           H  
ATOM   2073  HD2 PHE A 125     174.564 136.571 186.783  1.00 61.80           H  
ATOM   2074  HE1 PHE A 125     177.238 138.388 190.073  1.00 61.80           H  
ATOM   2075  HE2 PHE A 125     175.856 135.197 188.105  1.00 61.80           H  
ATOM   2076  HZ  PHE A 125     177.195 136.106 189.751  1.00 61.80           H  
ATOM   2077  N   CYS A 126     175.023 138.403 183.870  1.00 63.91           N  
ATOM   2078  CA  CYS A 126     175.631 137.499 182.901  1.00 63.91           C  
ATOM   2079  C   CYS A 126     176.606 138.245 182.001  1.00 63.91           C  
ATOM   2080  O   CYS A 126     177.724 137.782 181.756  1.00 63.91           O  
ATOM   2081  CB  CYS A 126     174.546 136.812 182.072  1.00 63.91           C  
ATOM   2082  SG  CYS A 126     173.238 136.045 183.053  1.00 63.91           S  
ATOM   2083  H   CYS A 126     174.167 138.464 183.813  1.00 63.91           H  
ATOM   2084  HA  CYS A 126     176.125 136.813 183.375  1.00 63.91           H  
ATOM   2085  HB2 CYS A 126     174.133 137.472 181.492  1.00 63.91           H  
ATOM   2086  HB3 CYS A 126     174.959 136.117 181.536  1.00 63.91           H  
ATOM   2087  HG  CYS A 126     172.428 135.567 182.308  1.00 63.91           H  
ATOM   2088  N   VAL A 127     176.204 139.417 181.506  1.00 62.74           N  
ATOM   2089  CA  VAL A 127     177.112 140.201 180.675  1.00 62.74           C  
ATOM   2090  C   VAL A 127     178.356 140.574 181.463  1.00 62.74           C  
ATOM   2091  O   VAL A 127     179.464 140.612 180.914  1.00 62.74           O  
ATOM   2092  CB  VAL A 127     176.393 141.448 180.126  1.00 62.74           C  
ATOM   2093  CG1 VAL A 127     177.382 142.371 179.433  1.00 62.74           C  
ATOM   2094  CG2 VAL A 127     175.285 141.040 179.172  1.00 62.74           C  
ATOM   2095  H   VAL A 127     175.430 139.771 181.630  1.00 62.74           H  
ATOM   2096  HA  VAL A 127     177.389 139.661 179.918  1.00 62.74           H  
ATOM   2097  HB  VAL A 127     175.992 141.934 180.863  1.00 62.74           H  
ATOM   2098 HG11 VAL A 127     176.889 142.988 178.869  1.00 62.74           H  
ATOM   2099 HG12 VAL A 127     177.881 142.865 180.101  1.00 62.74           H  
ATOM   2100 HG13 VAL A 127     177.984 141.840 178.889  1.00 62.74           H  
ATOM   2101 HG21 VAL A 127     174.810 141.835 178.882  1.00 62.74           H  
ATOM   2102 HG22 VAL A 127     175.677 140.591 178.406  1.00 62.74           H  
ATOM   2103 HG23 VAL A 127     174.676 140.441 179.630  1.00 62.74           H  
ATOM   2104  N   ALA A 128     178.199 140.854 182.758  1.00 64.88           N  
ATOM   2105  CA  ALA A 128     179.347 141.170 183.598  1.00 64.88           C  
ATOM   2106  C   ALA A 128     180.300 139.988 183.696  1.00 64.88           C  
ATOM   2107  O   ALA A 128     181.515 140.172 183.831  1.00 64.88           O  
ATOM   2108  CB  ALA A 128     178.877 141.592 184.988  1.00 64.88           C  
ATOM   2109  H   ALA A 128     177.443 140.867 183.169  1.00 64.88           H  
ATOM   2110  HA  ALA A 128     179.832 141.913 183.206  1.00 64.88           H  
ATOM   2111  HB1 ALA A 128     179.646 141.862 185.514  1.00 64.88           H  
ATOM   2112  HB2 ALA A 128     178.260 142.335 184.899  1.00 64.88           H  
ATOM   2113  HB3 ALA A 128     178.429 140.844 185.412  1.00 64.88           H  
ATOM   2114  N   GLN A 129     179.772 138.762 183.638  1.00 66.09           N  
ATOM   2115  CA  GLN A 129     180.662 137.603 183.654  1.00 66.09           C  
ATOM   2116  C   GLN A 129     181.714 137.685 182.554  1.00 66.09           C  
ATOM   2117  O   GLN A 129     182.841 137.213 182.741  1.00 66.09           O  
ATOM   2118  CB  GLN A 129     179.859 136.309 183.520  1.00 66.09           C  
ATOM   2119  CG  GLN A 129     178.826 136.119 184.610  1.00 66.09           C  
ATOM   2120  CD  GLN A 129     179.426 136.273 185.994  1.00 66.09           C  
ATOM   2121  OE1 GLN A 129     180.591 135.940 186.217  1.00 66.09           O  
ATOM   2122  NE2 GLN A 129     178.641 136.787 186.929  1.00 66.09           N  
ATOM   2123  H   GLN A 129     178.933 138.581 183.593  1.00 66.09           H  
ATOM   2124  HA  GLN A 129     181.132 137.584 184.500  1.00 66.09           H  
ATOM   2125  HB2 GLN A 129     179.399 136.307 182.665  1.00 66.09           H  
ATOM   2126  HB3 GLN A 129     180.470 135.557 183.562  1.00 66.09           H  
ATOM   2127  HG2 GLN A 129     178.129 136.784 184.504  1.00 66.09           H  
ATOM   2128  HG3 GLN A 129     178.446 135.230 184.542  1.00 66.09           H  
ATOM   2129 HE21 GLN A 129     177.834 137.013 186.741  1.00 66.09           H  
ATOM   2130 HE22 GLN A 129     178.944 136.891 187.725  1.00 66.09           H  
ATOM   2131  N   PHE A 130     181.377 138.283 181.409  1.00 72.34           N  
ATOM   2132  CA  PHE A 130     182.355 138.407 180.331  1.00 72.34           C  
ATOM   2133  C   PHE A 130     183.484 139.357 180.704  1.00 72.34           C  
ATOM   2134  O   PHE A 130     184.562 139.303 180.103  1.00 72.34           O  
ATOM   2135  CB  PHE A 130     181.671 138.882 179.050  1.00 72.34           C  
ATOM   2136  CG  PHE A 130     180.888 137.812 178.341  1.00 72.34           C  
ATOM   2137  CD1 PHE A 130     180.398 138.036 177.068  1.00 72.34           C  
ATOM   2138  CD2 PHE A 130     180.628 136.593 178.947  1.00 72.34           C  
ATOM   2139  CE1 PHE A 130     179.677 137.066 176.408  1.00 72.34           C  
ATOM   2140  CE2 PHE A 130     179.906 135.621 178.291  1.00 72.34           C  
ATOM   2141  CZ  PHE A 130     179.429 135.858 177.020  1.00 72.34           C  
ATOM   2142  H   PHE A 130     180.602 138.613 181.234  1.00 72.34           H  
ATOM   2143  HA  PHE A 130     182.755 137.540 180.163  1.00 72.34           H  
ATOM   2144  HB2 PHE A 130     181.057 139.600 179.270  1.00 72.34           H  
ATOM   2145  HB3 PHE A 130     182.348 139.208 178.436  1.00 72.34           H  
ATOM   2146  HD1 PHE A 130     180.564 138.850 176.649  1.00 72.34           H  
ATOM   2147  HD2 PHE A 130     180.946 136.423 179.804  1.00 72.34           H  
ATOM   2148  HE1 PHE A 130     179.356 137.229 175.550  1.00 72.34           H  
ATOM   2149  HE2 PHE A 130     179.740 134.805 178.707  1.00 72.34           H  
ATOM   2150  HZ  PHE A 130     178.942 135.203 176.576  1.00 72.34           H  
ATOM   2151  N   ARG A 131     183.262 140.230 181.685  1.00 69.64           N  
ATOM   2152  CA  ARG A 131     184.319 141.106 182.172  1.00 69.64           C  
ATOM   2153  C   ARG A 131     184.868 142.002 181.069  1.00 69.64           C  
ATOM   2154  O   ARG A 131     186.042 141.893 180.703  1.00 69.64           O  
ATOM   2155  CB  ARG A 131     185.453 140.276 182.777  1.00 69.64           C  
ATOM   2156  CG  ARG A 131     186.425 141.087 183.618  1.00 69.64           C  
ATOM   2157  CD  ARG A 131     187.403 140.200 184.374  1.00 69.64           C  
ATOM   2158  NE  ARG A 131     188.240 139.406 183.480  1.00 69.64           N  
ATOM   2159  CZ  ARG A 131     189.522 139.134 183.686  1.00 69.64           C  
ATOM   2160  NH1 ARG A 131     190.155 139.545 184.774  1.00 69.64           N  
ATOM   2161  NH2 ARG A 131     190.188 138.425 182.779  1.00 69.64           N  
ATOM   2162  H   ARG A 131     182.507 140.334 182.084  1.00 69.64           H  
ATOM   2163  HA  ARG A 131     183.958 141.676 182.869  1.00 69.64           H  
ATOM   2164  HB2 ARG A 131     185.067 139.592 183.347  1.00 69.64           H  
ATOM   2165  HB3 ARG A 131     185.956 139.860 182.060  1.00 69.64           H  
ATOM   2166  HG2 ARG A 131     186.935 141.673 183.037  1.00 69.64           H  
ATOM   2167  HG3 ARG A 131     185.927 141.609 184.266  1.00 69.64           H  
ATOM   2168  HD2 ARG A 131     187.975 140.767 184.913  1.00 69.64           H  
ATOM   2169  HD3 ARG A 131     186.907 139.590 184.943  1.00 69.64           H  
ATOM   2170  HE  ARG A 131     187.875 139.091 182.768  1.00 69.64           H  
ATOM   2171 HH11 ARG A 131     189.741 140.003 185.372  1.00 69.64           H  
ATOM   2172 HH12 ARG A 131     190.986 139.352 184.884  1.00 69.64           H  
ATOM   2173 HH21 ARG A 131     189.789 138.151 182.068  1.00 69.64           H  
ATOM   2174 HH22 ARG A 131     191.019 138.240 182.904  1.00 69.64           H  
ATOM   2175  N   SER A 132     184.030 142.885 180.528  1.00 69.59           N  
ATOM   2176  CA  SER A 132     184.491 143.862 179.542  1.00 69.59           C  
ATOM   2177  C   SER A 132     183.649 145.119 179.706  1.00 69.59           C  
ATOM   2178  O   SER A 132     182.438 145.085 179.468  1.00 69.59           O  
ATOM   2179  CB  SER A 132     184.385 143.304 178.128  1.00 69.59           C  
ATOM   2180  OG  SER A 132     184.501 144.338 177.167  1.00 69.59           O  
ATOM   2181  H   SER A 132     183.192 142.940 180.714  1.00 69.59           H  
ATOM   2182  HA  SER A 132     185.418 144.087 179.716  1.00 69.59           H  
ATOM   2183  HB2 SER A 132     185.099 142.662 177.988  1.00 69.59           H  
ATOM   2184  HB3 SER A 132     183.524 142.870 178.023  1.00 69.59           H  
ATOM   2185  HG  SER A 132     184.562 144.009 176.397  1.00 69.59           H  
ATOM   2186  N   GLN A 133     184.291 146.222 180.100  1.00 66.15           N  
ATOM   2187  CA  GLN A 133     183.551 147.444 180.399  1.00 66.15           C  
ATOM   2188  C   GLN A 133     182.653 147.843 179.238  1.00 66.15           C  
ATOM   2189  O   GLN A 133     181.504 148.258 179.441  1.00 66.15           O  
ATOM   2190  CB  GLN A 133     184.522 148.575 180.733  1.00 66.15           C  
ATOM   2191  CG  GLN A 133     185.155 148.452 182.105  1.00 66.15           C  
ATOM   2192  CD  GLN A 133     185.883 149.711 182.527  1.00 66.15           C  
ATOM   2193  OE1 GLN A 133     186.084 150.621 181.724  1.00 66.15           O  
ATOM   2194  NE2 GLN A 133     186.277 149.772 183.794  1.00 66.15           N  
ATOM   2195  H   GLN A 133     185.142 146.286 180.200  1.00 66.15           H  
ATOM   2196  HA  GLN A 133     182.989 147.292 181.175  1.00 66.15           H  
ATOM   2197  HB2 GLN A 133     185.236 148.579 180.076  1.00 66.15           H  
ATOM   2198  HB3 GLN A 133     184.043 149.418 180.702  1.00 66.15           H  
ATOM   2199  HG2 GLN A 133     184.463 148.270 182.760  1.00 66.15           H  
ATOM   2200  HG3 GLN A 133     185.799 147.728 182.091  1.00 66.15           H  
ATOM   2201 HE21 GLN A 133     186.116 149.116 184.327  1.00 66.15           H  
ATOM   2202 HE22 GLN A 133     186.693 150.467 184.082  1.00 66.15           H  
ATOM   2203  N   LEU A 134     183.156 147.719 178.010  1.00 66.49           N  
ATOM   2204  CA  LEU A 134     182.346 148.061 176.847  1.00 66.49           C  
ATOM   2205  C   LEU A 134     181.097 147.193 176.786  1.00 66.49           C  
ATOM   2206  O   LEU A 134     180.002 147.682 176.489  1.00 66.49           O  
ATOM   2207  CB  LEU A 134     183.175 147.912 175.571  1.00 66.49           C  
ATOM   2208  CG  LEU A 134     182.589 148.547 174.308  1.00 66.49           C  
ATOM   2209  CD1 LEU A 134     183.685 148.795 173.287  1.00 66.49           C  
ATOM   2210  CD2 LEU A 134     181.488 147.684 173.707  1.00 66.49           C  
ATOM   2211  H   LEU A 134     183.949 147.443 177.827  1.00 66.49           H  
ATOM   2212  HA  LEU A 134     182.066 148.987 176.917  1.00 66.49           H  
ATOM   2213  HB2 LEU A 134     184.042 148.320 175.723  1.00 66.49           H  
ATOM   2214  HB3 LEU A 134     183.294 146.966 175.394  1.00 66.49           H  
ATOM   2215  HG  LEU A 134     182.200 149.405 174.540  1.00 66.49           H  
ATOM   2216 HD11 LEU A 134     183.295 149.201 172.497  1.00 66.49           H  
ATOM   2217 HD12 LEU A 134     184.347 149.390 173.673  1.00 66.49           H  
ATOM   2218 HD13 LEU A 134     184.097 147.948 173.055  1.00 66.49           H  
ATOM   2219 HD21 LEU A 134     181.390 147.909 172.768  1.00 66.49           H  
ATOM   2220 HD22 LEU A 134     181.731 146.750 173.799  1.00 66.49           H  
ATOM   2221 HD23 LEU A 134     180.657 147.858 174.175  1.00 66.49           H  
ATOM   2222  N   LEU A 135     181.241 145.897 177.066  1.00 65.06           N  
ATOM   2223  CA  LEU A 135     180.087 145.007 177.032  1.00 65.06           C  
ATOM   2224  C   LEU A 135     179.046 145.421 178.062  1.00 65.06           C  
ATOM   2225  O   LEU A 135     177.844 145.442 177.773  1.00 65.06           O  
ATOM   2226  CB  LEU A 135     180.531 143.564 177.266  1.00 65.06           C  
ATOM   2227  CG  LEU A 135     180.850 142.750 176.011  1.00 65.06           C  
ATOM   2228  CD1 LEU A 135     179.584 142.459 175.220  1.00 65.06           C  
ATOM   2229  CD2 LEU A 135     181.863 143.475 175.145  1.00 65.06           C  
ATOM   2230  H   LEU A 135     181.984 145.517 177.276  1.00 65.06           H  
ATOM   2231  HA  LEU A 135     179.676 145.059 176.155  1.00 65.06           H  
ATOM   2232  HB2 LEU A 135     181.330 143.574 177.815  1.00 65.06           H  
ATOM   2233  HB3 LEU A 135     179.822 143.101 177.739  1.00 65.06           H  
ATOM   2234  HG  LEU A 135     181.237 141.901 176.277  1.00 65.06           H  
ATOM   2235 HD11 LEU A 135     179.796 141.844 174.501  1.00 65.06           H  
ATOM   2236 HD12 LEU A 135     178.927 142.062 175.813  1.00 65.06           H  
ATOM   2237 HD13 LEU A 135     179.240 143.289 174.855  1.00 65.06           H  
ATOM   2238 HD21 LEU A 135     182.158 142.878 174.440  1.00 65.06           H  
ATOM   2239 HD22 LEU A 135     181.446 144.261 174.760  1.00 65.06           H  
ATOM   2240 HD23 LEU A 135     182.618 143.735 175.695  1.00 65.06           H  
ATOM   2241  N   THR A 136     179.487 145.753 179.276  1.00 60.32           N  
ATOM   2242  CA  THR A 136     178.542 146.143 180.318  1.00 60.32           C  
ATOM   2243  C   THR A 136     177.829 147.437 179.952  1.00 60.32           C  
ATOM   2244  O   THR A 136     176.610 147.563 180.130  1.00 60.32           O  
ATOM   2245  CB  THR A 136     179.264 146.285 181.655  1.00 60.32           C  
ATOM   2246  OG1 THR A 136     179.595 144.986 182.161  1.00 60.32           O  
ATOM   2247  CG2 THR A 136     178.388 147.004 182.662  1.00 60.32           C  
ATOM   2248  H   THR A 136     180.312 145.760 179.518  1.00 60.32           H  
ATOM   2249  HA  THR A 136     177.871 145.448 180.412  1.00 60.32           H  
ATOM   2250  HB  THR A 136     180.076 146.800 181.532  1.00 60.32           H  
ATOM   2251  HG1 THR A 136     179.997 145.057 182.894  1.00 60.32           H  
ATOM   2252 HG21 THR A 136     178.772 146.912 183.547  1.00 60.32           H  
ATOM   2253 HG22 THR A 136     178.332 147.949 182.450  1.00 60.32           H  
ATOM   2254 HG23 THR A 136     177.497 146.622 182.662  1.00 60.32           H  
ATOM   2255  N   TRP A 137     178.574 148.419 179.443  1.00 57.05           N  
ATOM   2256  CA  TRP A 137     177.936 149.669 179.048  1.00 57.05           C  
ATOM   2257  C   TRP A 137     176.943 149.438 177.921  1.00 57.05           C  
ATOM   2258  O   TRP A 137     175.850 150.015 177.918  1.00 57.05           O  
ATOM   2259  CB  TRP A 137     178.984 150.702 178.636  1.00 57.05           C  
ATOM   2260  CG  TRP A 137     179.432 151.559 179.772  1.00 57.05           C  
ATOM   2261  CD1 TRP A 137     180.701 151.694 180.244  1.00 57.05           C  
ATOM   2262  CD2 TRP A 137     178.608 152.389 180.597  1.00 57.05           C  
ATOM   2263  NE1 TRP A 137     180.722 152.562 181.306  1.00 57.05           N  
ATOM   2264  CE2 TRP A 137     179.447 153.003 181.542  1.00 57.05           C  
ATOM   2265  CE3 TRP A 137     177.242 152.675 180.626  1.00 57.05           C  
ATOM   2266  CZ2 TRP A 137     178.967 153.881 182.506  1.00 57.05           C  
ATOM   2267  CZ3 TRP A 137     176.768 153.549 181.582  1.00 57.05           C  
ATOM   2268  CH2 TRP A 137     177.627 154.140 182.509  1.00 57.05           C  
ATOM   2269  H   TRP A 137     179.424 148.388 179.319  1.00 57.05           H  
ATOM   2270  HA  TRP A 137     177.446 150.022 179.807  1.00 57.05           H  
ATOM   2271  HB2 TRP A 137     179.761 150.240 178.284  1.00 57.05           H  
ATOM   2272  HB3 TRP A 137     178.606 151.280 177.955  1.00 57.05           H  
ATOM   2273  HD1 TRP A 137     181.448 151.264 179.895  1.00 57.05           H  
ATOM   2274  HE1 TRP A 137     181.421 152.792 181.751  1.00 57.05           H  
ATOM   2275  HE3 TRP A 137     176.662 152.283 180.013  1.00 57.05           H  
ATOM   2276  HZ2 TRP A 137     179.537 154.279 183.123  1.00 57.05           H  
ATOM   2277  HZ3 TRP A 137     175.859 153.747 181.610  1.00 57.05           H  
ATOM   2278  HH2 TRP A 137     177.279 154.728 183.140  1.00 57.05           H  
ATOM   2279  N   LEU A 138     177.301 148.595 176.951  1.00 58.66           N  
ATOM   2280  CA  LEU A 138     176.384 148.304 175.858  1.00 58.66           C  
ATOM   2281  C   LEU A 138     175.122 147.627 176.372  1.00 58.66           C  
ATOM   2282  O   LEU A 138     174.015 147.954 175.933  1.00 58.66           O  
ATOM   2283  CB  LEU A 138     177.077 147.431 174.814  1.00 58.66           C  
ATOM   2284  CG  LEU A 138     176.191 146.880 173.697  1.00 58.66           C  
ATOM   2285  CD1 LEU A 138     175.511 148.010 172.944  1.00 58.66           C  
ATOM   2286  CD2 LEU A 138     177.012 146.021 172.752  1.00 58.66           C  
ATOM   2287  H   LEU A 138     178.057 148.187 176.906  1.00 58.66           H  
ATOM   2288  HA  LEU A 138     176.126 149.136 175.432  1.00 58.66           H  
ATOM   2289  HB2 LEU A 138     177.777 147.956 174.395  1.00 58.66           H  
ATOM   2290  HB3 LEU A 138     177.474 146.671 175.268  1.00 58.66           H  
ATOM   2291  HG  LEU A 138     175.501 146.318 174.083  1.00 58.66           H  
ATOM   2292 HD11 LEU A 138     175.009 147.637 172.203  1.00 58.66           H  
ATOM   2293 HD12 LEU A 138     174.912 148.478 173.546  1.00 58.66           H  
ATOM   2294 HD13 LEU A 138     176.189 148.619 172.611  1.00 58.66           H  
ATOM   2295 HD21 LEU A 138     176.433 145.680 172.053  1.00 58.66           H  
ATOM   2296 HD22 LEU A 138     177.717 146.563 172.365  1.00 58.66           H  
ATOM   2297 HD23 LEU A 138     177.398 145.284 173.252  1.00 58.66           H  
ATOM   2298  N   CYS A 139     175.265 146.684 177.303  1.00 57.31           N  
ATOM   2299  CA  CYS A 139     174.093 146.019 177.861  1.00 57.31           C  
ATOM   2300  C   CYS A 139     173.188 147.012 178.580  1.00 57.31           C  
ATOM   2301  O   CYS A 139     171.963 146.995 178.398  1.00 57.31           O  
ATOM   2302  CB  CYS A 139     174.528 144.907 178.812  1.00 57.31           C  
ATOM   2303  SG  CYS A 139     173.171 144.134 179.709  1.00 57.31           S  
ATOM   2304  H   CYS A 139     176.017 146.415 177.623  1.00 57.31           H  
ATOM   2305  HA  CYS A 139     173.584 145.616 177.140  1.00 57.31           H  
ATOM   2306  HB2 CYS A 139     174.975 144.216 178.300  1.00 57.31           H  
ATOM   2307  HB3 CYS A 139     175.141 145.279 179.466  1.00 57.31           H  
ATOM   2308  HG  CYS A 139     173.609 143.246 180.386  1.00 57.31           H  
ATOM   2309  N   SER A 140     173.772 147.891 179.395  1.00 53.45           N  
ATOM   2310  CA  SER A 140     172.965 148.877 180.109  1.00 53.45           C  
ATOM   2311  C   SER A 140     172.258 149.815 179.138  1.00 53.45           C  
ATOM   2312  O   SER A 140     171.065 150.109 179.296  1.00 53.45           O  
ATOM   2313  CB  SER A 140     173.844 149.669 181.072  1.00 53.45           C  
ATOM   2314  OG  SER A 140     174.805 150.429 180.366  1.00 53.45           O  
ATOM   2315  H   SER A 140     174.617 147.938 179.549  1.00 53.45           H  
ATOM   2316  HA  SER A 140     172.288 148.416 180.629  1.00 53.45           H  
ATOM   2317  HB2 SER A 140     173.281 150.271 181.584  1.00 53.45           H  
ATOM   2318  HB3 SER A 140     174.300 149.052 181.667  1.00 53.45           H  
ATOM   2319  HG  SER A 140     175.278 150.865 180.905  1.00 53.45           H  
ATOM   2320  N   LEU A 141     172.978 150.299 178.124  1.00 50.94           N  
ATOM   2321  CA  LEU A 141     172.370 151.204 177.156  1.00 50.94           C  
ATOM   2322  C   LEU A 141     171.242 150.521 176.399  1.00 50.94           C  
ATOM   2323  O   LEU A 141     170.193 151.126 176.158  1.00 50.94           O  
ATOM   2324  CB  LEU A 141     173.426 151.720 176.179  1.00 50.94           C  
ATOM   2325  CG  LEU A 141     174.498 152.670 176.713  1.00 50.94           C  
ATOM   2326  CD1 LEU A 141     175.069 153.490 175.573  1.00 50.94           C  
ATOM   2327  CD2 LEU A 141     173.958 153.583 177.800  1.00 50.94           C  
ATOM   2328  H   LEU A 141     173.807 150.120 177.977  1.00 50.94           H  
ATOM   2329  HA  LEU A 141     171.984 151.958 177.627  1.00 50.94           H  
ATOM   2330  HB2 LEU A 141     173.890 150.952 175.809  1.00 50.94           H  
ATOM   2331  HB3 LEU A 141     172.967 152.186 175.463  1.00 50.94           H  
ATOM   2332  HG  LEU A 141     175.221 152.150 177.095  1.00 50.94           H  
ATOM   2333 HD11 LEU A 141     175.766 154.069 175.919  1.00 50.94           H  
ATOM   2334 HD12 LEU A 141     175.439 152.889 174.907  1.00 50.94           H  
ATOM   2335 HD13 LEU A 141     174.360 154.023 175.181  1.00 50.94           H  
ATOM   2336 HD21 LEU A 141     174.616 154.270 177.990  1.00 50.94           H  
ATOM   2337 HD22 LEU A 141     173.135 153.991 177.488  1.00 50.94           H  
ATOM   2338 HD23 LEU A 141     173.786 153.059 178.598  1.00 50.94           H  
ATOM   2339  N   LEU A 142     171.440 149.263 176.005  1.00 52.67           N  
ATOM   2340  CA  LEU A 142     170.394 148.557 175.277  1.00 52.67           C  
ATOM   2341  C   LEU A 142     169.174 148.332 176.157  1.00 52.67           C  
ATOM   2342  O   LEU A 142     168.037 148.447 175.688  1.00 52.67           O  
ATOM   2343  CB  LEU A 142     170.930 147.231 174.743  1.00 52.67           C  
ATOM   2344  CG  LEU A 142     171.957 147.337 173.611  1.00 52.67           C  
ATOM   2345  CD1 LEU A 142     172.344 145.954 173.117  1.00 52.67           C  
ATOM   2346  CD2 LEU A 142     171.435 148.186 172.462  1.00 52.67           C  
ATOM   2347  H   LEU A 142     172.155 148.807 176.144  1.00 52.67           H  
ATOM   2348  HA  LEU A 142     170.113 149.101 174.526  1.00 52.67           H  
ATOM   2349  HB2 LEU A 142     171.354 146.755 175.474  1.00 52.67           H  
ATOM   2350  HB3 LEU A 142     170.183 146.711 174.409  1.00 52.67           H  
ATOM   2351  HG  LEU A 142     172.756 147.765 173.951  1.00 52.67           H  
ATOM   2352 HD11 LEU A 142     173.003 146.044 172.411  1.00 52.67           H  
ATOM   2353 HD12 LEU A 142     172.719 145.450 173.856  1.00 52.67           H  
ATOM   2354 HD13 LEU A 142     171.553 145.507 172.779  1.00 52.67           H  
ATOM   2355 HD21 LEU A 142     172.001 148.048 171.686  1.00 52.67           H  
ATOM   2356 HD22 LEU A 142     170.525 147.919 172.261  1.00 52.67           H  
ATOM   2357 HD23 LEU A 142     171.455 149.120 172.724  1.00 52.67           H  
ATOM   2358  N   LEU A 143     169.381 148.011 177.435  1.00 50.59           N  
ATOM   2359  CA  LEU A 143     168.243 147.853 178.336  1.00 50.59           C  
ATOM   2360  C   LEU A 143     167.481 149.165 178.484  1.00 50.59           C  
ATOM   2361  O   LEU A 143     166.242 149.189 178.467  1.00 50.59           O  
ATOM   2362  CB  LEU A 143     168.716 147.344 179.697  1.00 50.59           C  
ATOM   2363  CG  LEU A 143     169.024 145.849 179.757  1.00 50.59           C  
ATOM   2364  CD1 LEU A 143     169.823 145.516 181.001  1.00 50.59           C  
ATOM   2365  CD2 LEU A 143     167.741 145.043 179.719  1.00 50.59           C  
ATOM   2366  H   LEU A 143     170.151 147.882 177.796  1.00 50.59           H  
ATOM   2367  HA  LEU A 143     167.635 147.197 177.963  1.00 50.59           H  
ATOM   2368  HB2 LEU A 143     169.526 147.820 179.939  1.00 50.59           H  
ATOM   2369  HB3 LEU A 143     168.024 147.527 180.352  1.00 50.59           H  
ATOM   2370  HG  LEU A 143     169.556 145.604 178.984  1.00 50.59           H  
ATOM   2371 HD11 LEU A 143     170.064 144.577 180.979  1.00 50.59           H  
ATOM   2372 HD12 LEU A 143     170.624 146.063 181.017  1.00 50.59           H  
ATOM   2373 HD13 LEU A 143     169.280 145.701 181.783  1.00 50.59           H  
ATOM   2374 HD21 LEU A 143     167.951 144.110 179.877  1.00 50.59           H  
ATOM   2375 HD22 LEU A 143     167.144 145.370 180.409  1.00 50.59           H  
ATOM   2376 HD23 LEU A 143     167.327 145.147 178.848  1.00 50.59           H  
ATOM   2377  N   LEU A 144     168.205 150.276 178.624  1.00 47.05           N  
ATOM   2378  CA  LEU A 144     167.531 151.566 178.731  1.00 47.05           C  
ATOM   2379  C   LEU A 144     166.756 151.881 177.455  1.00 47.05           C  
ATOM   2380  O   LEU A 144     165.608 152.342 177.508  1.00 47.05           O  
ATOM   2381  CB  LEU A 144     168.551 152.662 179.037  1.00 47.05           C  
ATOM   2382  CG  LEU A 144     168.006 154.038 179.423  1.00 47.05           C  
ATOM   2383  CD1 LEU A 144     166.829 153.923 180.372  1.00 47.05           C  
ATOM   2384  CD2 LEU A 144     169.100 154.875 180.049  1.00 47.05           C  
ATOM   2385  H   LEU A 144     169.064 150.310 178.658  1.00 47.05           H  
ATOM   2386  HA  LEU A 144     166.898 151.516 179.462  1.00 47.05           H  
ATOM   2387  HB2 LEU A 144     169.106 152.359 179.773  1.00 47.05           H  
ATOM   2388  HB3 LEU A 144     169.105 152.786 178.251  1.00 47.05           H  
ATOM   2389  HG  LEU A 144     167.702 154.493 178.622  1.00 47.05           H  
ATOM   2390 HD11 LEU A 144     166.638 154.799 180.743  1.00 47.05           H  
ATOM   2391 HD12 LEU A 144     166.057 153.598 179.882  1.00 47.05           H  
ATOM   2392 HD13 LEU A 144     167.056 153.305 181.084  1.00 47.05           H  
ATOM   2393 HD21 LEU A 144     168.728 155.731 180.312  1.00 47.05           H  
ATOM   2394 HD22 LEU A 144     169.446 154.411 180.828  1.00 47.05           H  
ATOM   2395 HD23 LEU A 144     169.809 155.005 179.400  1.00 47.05           H  
ATOM   2396  N   SER A 145     167.355 151.616 176.294  1.00 48.97           N  
ATOM   2397  CA  SER A 145     166.639 151.837 175.044  1.00 48.97           C  
ATOM   2398  C   SER A 145     165.378 150.990 174.978  1.00 48.97           C  
ATOM   2399  O   SER A 145     164.320 151.485 174.575  1.00 48.97           O  
ATOM   2400  CB  SER A 145     167.545 151.529 173.855  1.00 48.97           C  
ATOM   2401  OG  SER A 145     167.844 150.147 173.791  1.00 48.97           O  
ATOM   2402  H   SER A 145     168.155 151.315 176.205  1.00 48.97           H  
ATOM   2403  HA  SER A 145     166.378 152.769 174.990  1.00 48.97           H  
ATOM   2404  HB2 SER A 145     167.094 151.792 173.037  1.00 48.97           H  
ATOM   2405  HB3 SER A 145     168.372 152.027 173.951  1.00 48.97           H  
ATOM   2406  HG  SER A 145     168.338 149.989 173.130  1.00 48.97           H  
ATOM   2407  N   THR A 146     165.462 149.719 175.380  1.00 48.79           N  
ATOM   2408  CA  THR A 146     164.260 148.895 175.445  1.00 48.79           C  
ATOM   2409  C   THR A 146     163.213 149.549 176.330  1.00 48.79           C  
ATOM   2410  O   THR A 146     162.019 149.531 176.011  1.00 48.79           O  
ATOM   2411  CB  THR A 146     164.587 147.497 175.970  1.00 48.79           C  
ATOM   2412  OG1 THR A 146     165.022 147.584 177.332  1.00 48.79           O  
ATOM   2413  CG2 THR A 146     165.664 146.833 175.126  1.00 48.79           C  
ATOM   2414  H   THR A 146     166.187 149.322 175.615  1.00 48.79           H  
ATOM   2415  HA  THR A 146     163.889 148.803 174.555  1.00 48.79           H  
ATOM   2416  HB  THR A 146     163.789 146.947 175.927  1.00 48.79           H  
ATOM   2417  HG1 THR A 146     165.194 146.817 177.629  1.00 48.79           H  
ATOM   2418 HG21 THR A 146     165.319 146.013 174.739  1.00 48.79           H  
ATOM   2419 HG22 THR A 146     165.943 147.424 174.411  1.00 48.79           H  
ATOM   2420 HG23 THR A 146     166.432 146.619 175.678  1.00 48.79           H  
ATOM   2421  N   LEU A 147     163.641 150.132 177.450  1.00 47.28           N  
ATOM   2422  CA  LEU A 147     162.703 150.899 178.262  1.00 47.28           C  
ATOM   2423  C   LEU A 147     162.088 152.037 177.461  1.00 47.28           C  
ATOM   2424  O   LEU A 147     160.939 152.419 177.709  1.00 47.28           O  
ATOM   2425  CB  LEU A 147     163.397 151.453 179.506  1.00 47.28           C  
ATOM   2426  CG  LEU A 147     163.883 150.421 180.521  1.00 47.28           C  
ATOM   2427  CD1 LEU A 147     164.671 151.097 181.626  1.00 47.28           C  
ATOM   2428  CD2 LEU A 147     162.717 149.648 181.098  1.00 47.28           C  
ATOM   2429  H   LEU A 147     164.445 150.101 177.752  1.00 47.28           H  
ATOM   2430  HA  LEU A 147     161.984 150.316 178.549  1.00 47.28           H  
ATOM   2431  HB2 LEU A 147     164.165 151.973 179.232  1.00 47.28           H  
ATOM   2432  HB3 LEU A 147     162.770 152.032 179.967  1.00 47.28           H  
ATOM   2433  HG  LEU A 147     164.470 149.791 180.076  1.00 47.28           H  
ATOM   2434 HD11 LEU A 147     165.023 150.418 182.223  1.00 47.28           H  
ATOM   2435 HD12 LEU A 147     165.399 151.601 181.231  1.00 47.28           H  
ATOM   2436 HD13 LEU A 147     164.081 151.693 182.113  1.00 47.28           H  
ATOM   2437 HD21 LEU A 147     163.049 149.071 181.803  1.00 47.28           H  
ATOM   2438 HD22 LEU A 147     162.069 150.274 181.458  1.00 47.28           H  
ATOM   2439 HD23 LEU A 147     162.312 149.114 180.398  1.00 47.28           H  
ATOM   2440  N   ARG A 148     162.830 152.588 176.500  1.00 46.00           N  
ATOM   2441  CA  ARG A 148     162.335 153.699 175.693  1.00 46.00           C  
ATOM   2442  C   ARG A 148     161.623 153.267 174.413  1.00 46.00           C  
ATOM   2443  O   ARG A 148     161.111 154.132 173.695  1.00 46.00           O  
ATOM   2444  CB  ARG A 148     163.486 154.641 175.320  1.00 46.00           C  
ATOM   2445  CG  ARG A 148     164.345 155.087 176.492  1.00 46.00           C  
ATOM   2446  CD  ARG A 148     163.781 156.335 177.142  1.00 46.00           C  
ATOM   2447  NE  ARG A 148     164.271 156.517 178.503  1.00 46.00           N  
ATOM   2448  CZ  ARG A 148     163.722 155.966 179.577  1.00 46.00           C  
ATOM   2449  NH1 ARG A 148     162.678 155.158 179.483  1.00 46.00           N  
ATOM   2450  NH2 ARG A 148     164.234 156.227 180.775  1.00 46.00           N  
ATOM   2451  H   ARG A 148     163.626 152.336 176.297  1.00 46.00           H  
ATOM   2452  HA  ARG A 148     161.701 154.208 176.222  1.00 46.00           H  
ATOM   2453  HB2 ARG A 148     164.065 154.188 174.687  1.00 46.00           H  
ATOM   2454  HB3 ARG A 148     163.114 155.437 174.909  1.00 46.00           H  
ATOM   2455  HG2 ARG A 148     164.379 154.389 177.162  1.00 46.00           H  
ATOM   2456  HG3 ARG A 148     165.239 155.290 176.174  1.00 46.00           H  
ATOM   2457  HD2 ARG A 148     164.048 157.109 176.623  1.00 46.00           H  
ATOM   2458  HD3 ARG A 148     162.814 156.273 177.169  1.00 46.00           H  
ATOM   2459  HE  ARG A 148     164.960 157.020 178.618  1.00 46.00           H  
ATOM   2460 HH11 ARG A 148     162.335 154.980 178.715  1.00 46.00           H  
ATOM   2461 HH12 ARG A 148     162.339 154.812 180.193  1.00 46.00           H  
ATOM   2462 HH21 ARG A 148     164.914 156.749 180.848  1.00 46.00           H  
ATOM   2463 HH22 ARG A 148     163.887 155.873 181.476  1.00 46.00           H  
ATOM   2464  N   LEU A 149     161.570 151.973 174.103  1.00 49.44           N  
ATOM   2465  CA  LEU A 149     160.930 151.536 172.867  1.00 49.44           C  
ATOM   2466  C   LEU A 149     159.414 151.675 172.960  1.00 49.44           C  
ATOM   2467  O   LEU A 149     158.842 151.796 174.046  1.00 49.44           O  
ATOM   2468  CB  LEU A 149     161.300 150.087 172.550  1.00 49.44           C  
ATOM   2469  CG  LEU A 149     162.744 149.832 172.115  1.00 49.44           C  
ATOM   2470  CD1 LEU A 149     163.001 148.342 171.980  1.00 49.44           C  
ATOM   2471  CD2 LEU A 149     163.051 150.545 170.810  1.00 49.44           C  
ATOM   2472  H   LEU A 149     161.892 151.337 174.584  1.00 49.44           H  
ATOM   2473  HA  LEU A 149     161.237 152.096 172.137  1.00 49.44           H  
ATOM   2474  HB2 LEU A 149     161.140 149.553 173.344  1.00 49.44           H  
ATOM   2475  HB3 LEU A 149     160.725 149.777 171.833  1.00 49.44           H  
ATOM   2476  HG  LEU A 149     163.344 150.178 172.793  1.00 49.44           H  
ATOM   2477 HD11 LEU A 149     163.945 148.198 171.809  1.00 49.44           H  
ATOM   2478 HD12 LEU A 149     162.743 147.901 172.805  1.00 49.44           H  
ATOM   2479 HD13 LEU A 149     162.473 147.997 171.243  1.00 49.44           H  
ATOM   2480 HD21 LEU A 149     163.915 150.247 170.484  1.00 49.44           H  
ATOM   2481 HD22 LEU A 149     162.361 150.328 170.163  1.00 49.44           H  
ATOM   2482 HD23 LEU A 149     163.068 151.501 170.967  1.00 49.44           H  
ATOM   2483  N   GLN A 150     158.760 151.652 171.796  1.00 48.98           N  
ATOM   2484  CA  GLN A 150     157.318 151.882 171.745  1.00 48.98           C  
ATOM   2485  C   GLN A 150     156.540 150.605 172.036  1.00 48.98           C  
ATOM   2486  O   GLN A 150     155.648 150.589 172.891  1.00 48.98           O  
ATOM   2487  CB  GLN A 150     156.924 152.449 170.381  1.00 48.98           C  
ATOM   2488  CG  GLN A 150     155.502 153.011 170.348  1.00 48.98           C  
ATOM   2489  CD  GLN A 150     154.960 153.280 168.947  1.00 48.98           C  
ATOM   2490  OE1 GLN A 150     155.470 152.730 167.971  1.00 48.98           O  
ATOM   2491  NE2 GLN A 150     153.939 154.128 168.837  1.00 48.98           N  
ATOM   2492  H   GLN A 150     159.124 151.506 171.030  1.00 48.98           H  
ATOM   2493  HA  GLN A 150     157.081 152.537 172.420  1.00 48.98           H  
ATOM   2494  HB2 GLN A 150     157.537 153.162 170.143  1.00 48.98           H  
ATOM   2495  HB3 GLN A 150     156.989 151.728 169.738  1.00 48.98           H  
ATOM   2496  HG2 GLN A 150     154.906 152.376 170.775  1.00 48.98           H  
ATOM   2497  HG3 GLN A 150     155.489 153.850 170.836  1.00 48.98           H  
ATOM   2498 HE21 GLN A 150     153.598 154.504 169.527  1.00 48.98           H  
ATOM   2499 HE22 GLN A 150     153.614 154.300 168.059  1.00 48.98           H  
ATOM   2500  N   GLY A 151     156.846 149.524 171.318  1.00 49.55           N  
ATOM   2501  CA  GLY A 151     156.142 148.274 171.559  1.00 49.55           C  
ATOM   2502  C   GLY A 151     156.287 147.805 172.991  1.00 49.55           C  
ATOM   2503  O   GLY A 151     155.338 147.298 173.599  1.00 49.55           O  
ATOM   2504  H   GLY A 151     157.442 149.492 170.699  1.00 49.55           H  
ATOM   2505  HA2 GLY A 151     155.198 148.391 171.368  1.00 49.55           H  
ATOM   2506  HA3 GLY A 151     156.492 147.585 170.972  1.00 49.55           H  
ATOM   2507  N   VAL A 152     157.489 147.962 173.549  1.00 48.15           N  
ATOM   2508  CA  VAL A 152     157.702 147.650 174.958  1.00 48.15           C  
ATOM   2509  C   VAL A 152     156.784 148.504 175.820  1.00 48.15           C  
ATOM   2510  O   VAL A 152     156.177 148.019 176.785  1.00 48.15           O  
ATOM   2511  CB  VAL A 152     159.183 147.851 175.328  1.00 48.15           C  
ATOM   2512  CG1 VAL A 152     159.402 147.566 176.796  1.00 48.15           C  
ATOM   2513  CG2 VAL A 152     160.063 146.963 174.472  1.00 48.15           C  
ATOM   2514  H   VAL A 152     158.188 148.246 173.137  1.00 48.15           H  
ATOM   2515  HA  VAL A 152     157.492 146.717 175.109  1.00 48.15           H  
ATOM   2516  HB  VAL A 152     159.430 148.774 175.160  1.00 48.15           H  
ATOM   2517 HG11 VAL A 152     160.311 147.254 176.925  1.00 48.15           H  
ATOM   2518 HG12 VAL A 152     159.260 148.385 177.296  1.00 48.15           H  
ATOM   2519 HG13 VAL A 152     158.775 146.884 177.083  1.00 48.15           H  
ATOM   2520 HG21 VAL A 152     160.985 147.060 174.759  1.00 48.15           H  
ATOM   2521 HG22 VAL A 152     159.778 146.042 174.580  1.00 48.15           H  
ATOM   2522 HG23 VAL A 152     159.976 147.229 173.544  1.00 48.15           H  
ATOM   2523  N   GLU A 153     156.658 149.789 175.476  1.00 48.87           N  
ATOM   2524  CA  GLU A 153     155.778 150.672 176.233  1.00 48.87           C  
ATOM   2525  C   GLU A 153     154.342 150.170 176.185  1.00 48.87           C  
ATOM   2526  O   GLU A 153     153.637 150.190 177.198  1.00 48.87           O  
ATOM   2527  CB  GLU A 153     155.875 152.102 175.692  1.00 48.87           C  
ATOM   2528  CG  GLU A 153     154.783 153.068 176.184  1.00 48.87           C  
ATOM   2529  CD  GLU A 153     154.470 154.188 175.198  1.00 48.87           C  
ATOM   2530  OE1 GLU A 153     154.821 154.067 174.006  1.00 48.87           O  
ATOM   2531  OE2 GLU A 153     153.865 155.196 175.623  1.00 48.87           O  
ATOM   2532  H   GLU A 153     157.066 150.165 174.819  1.00 48.87           H  
ATOM   2533  HA  GLU A 153     156.061 150.682 177.160  1.00 48.87           H  
ATOM   2534  HB2 GLU A 153     156.731 152.472 175.960  1.00 48.87           H  
ATOM   2535  HB3 GLU A 153     155.827 152.069 174.725  1.00 48.87           H  
ATOM   2536  HG2 GLU A 153     153.953 152.597 176.346  1.00 48.87           H  
ATOM   2537  HG3 GLU A 153     155.087 153.479 177.008  1.00 48.87           H  
ATOM   2538  N   GLU A 154     153.886 149.722 175.016  1.00 50.17           N  
ATOM   2539  CA  GLU A 154     152.503 149.272 174.891  1.00 50.17           C  
ATOM   2540  C   GLU A 154     152.263 148.001 175.697  1.00 50.17           C  
ATOM   2541  O   GLU A 154     151.259 147.885 176.415  1.00 50.17           O  
ATOM   2542  CB  GLU A 154     152.157 149.056 173.419  1.00 50.17           C  
ATOM   2543  CG  GLU A 154     151.766 150.335 172.697  1.00 50.17           C  
ATOM   2544  CD  GLU A 154     151.712 150.168 171.192  1.00 50.17           C  
ATOM   2545  OE1 GLU A 154     151.786 149.015 170.719  1.00 50.17           O  
ATOM   2546  OE2 GLU A 154     151.600 151.192 170.483  1.00 50.17           O  
ATOM   2547  H   GLU A 154     154.348 149.668 174.293  1.00 50.17           H  
ATOM   2548  HA  GLU A 154     151.914 149.962 175.237  1.00 50.17           H  
ATOM   2549  HB2 GLU A 154     152.929 148.682 172.966  1.00 50.17           H  
ATOM   2550  HB3 GLU A 154     151.410 148.440 173.358  1.00 50.17           H  
ATOM   2551  HG2 GLU A 154     150.887 150.613 172.999  1.00 50.17           H  
ATOM   2552  HG3 GLU A 154     152.419 151.023 172.899  1.00 50.17           H  
ATOM   2553  N   VAL A 155     153.177 147.035 175.598  1.00 46.71           N  
ATOM   2554  CA  VAL A 155     152.992 145.795 176.347  1.00 46.71           C  
ATOM   2555  C   VAL A 155     152.998 146.079 177.843  1.00 46.71           C  
ATOM   2556  O   VAL A 155     152.217 145.493 178.601  1.00 46.71           O  
ATOM   2557  CB  VAL A 155     154.058 144.750 175.966  1.00 46.71           C  
ATOM   2558  CG1 VAL A 155     153.862 144.294 174.530  1.00 46.71           C  
ATOM   2559  CG2 VAL A 155     155.450 145.294 176.174  1.00 46.71           C  
ATOM   2560  H   VAL A 155     153.886 147.071 175.114  1.00 46.71           H  
ATOM   2561  HA  VAL A 155     152.125 145.423 176.123  1.00 46.71           H  
ATOM   2562  HB  VAL A 155     153.954 143.975 176.539  1.00 46.71           H  
ATOM   2563 HG11 VAL A 155     154.536 143.631 174.315  1.00 46.71           H  
ATOM   2564 HG12 VAL A 155     152.977 143.907 174.440  1.00 46.71           H  
ATOM   2565 HG13 VAL A 155     153.950 145.059 173.941  1.00 46.71           H  
ATOM   2566 HG21 VAL A 155     156.094 144.617 175.912  1.00 46.71           H  
ATOM   2567 HG22 VAL A 155     155.556 146.079 175.623  1.00 46.71           H  
ATOM   2568 HG23 VAL A 155     155.572 145.520 177.109  1.00 46.71           H  
ATOM   2569  N   LYS A 156     153.876 146.980 178.295  1.00 44.22           N  
ATOM   2570  CA  LYS A 156     153.891 147.330 179.712  1.00 44.22           C  
ATOM   2571  C   LYS A 156     152.608 148.040 180.122  1.00 44.22           C  
ATOM   2572  O   LYS A 156     152.061 147.773 181.197  1.00 44.22           O  
ATOM   2573  CB  LYS A 156     155.106 148.199 180.024  1.00 44.22           C  
ATOM   2574  CG  LYS A 156     156.421 147.464 179.895  1.00 44.22           C  
ATOM   2575  CD  LYS A 156     157.588 148.422 179.732  1.00 44.22           C  
ATOM   2576  CE  LYS A 156     158.244 148.765 181.054  1.00 44.22           C  
ATOM   2577  NZ  LYS A 156     159.719 148.875 180.904  1.00 44.22           N  
ATOM   2578  H   LYS A 156     154.458 147.391 177.814  1.00 44.22           H  
ATOM   2579  HA  LYS A 156     153.963 146.517 180.237  1.00 44.22           H  
ATOM   2580  HB2 LYS A 156     155.116 148.948 179.408  1.00 44.22           H  
ATOM   2581  HB3 LYS A 156     155.034 148.523 180.936  1.00 44.22           H  
ATOM   2582  HG2 LYS A 156     156.566 146.926 180.688  1.00 44.22           H  
ATOM   2583  HG3 LYS A 156     156.390 146.895 179.110  1.00 44.22           H  
ATOM   2584  HD2 LYS A 156     158.257 148.000 179.175  1.00 44.22           H  
ATOM   2585  HD3 LYS A 156     157.281 149.245 179.321  1.00 44.22           H  
ATOM   2586  HE2 LYS A 156     157.905 149.617 181.369  1.00 44.22           H  
ATOM   2587  HE3 LYS A 156     158.060 148.070 181.705  1.00 44.22           H  
ATOM   2588  HZ1 LYS A 156     160.093 149.042 181.694  1.00 44.22           H  
ATOM   2589  HZ2 LYS A 156     160.050 148.116 180.580  1.00 44.22           H  
ATOM   2590  HZ3 LYS A 156     159.918 149.538 180.344  1.00 44.22           H  
ATOM   2591  N   ARG A 157     152.111 148.947 179.281  1.00 42.41           N  
ATOM   2592  CA  ARG A 157     150.875 149.647 179.602  1.00 42.41           C  
ATOM   2593  C   ARG A 157     149.725 148.666 179.750  1.00 42.41           C  
ATOM   2594  O   ARG A 157     148.825 148.871 180.572  1.00 42.41           O  
ATOM   2595  CB  ARG A 157     150.560 150.678 178.518  1.00 42.41           C  
ATOM   2596  CG  ARG A 157     151.382 151.953 178.605  1.00 42.41           C  
ATOM   2597  CD  ARG A 157     151.159 152.835 177.387  1.00 42.41           C  
ATOM   2598  NE  ARG A 157     151.895 154.090 177.469  1.00 42.41           N  
ATOM   2599  CZ  ARG A 157     151.520 155.137 178.191  1.00 42.41           C  
ATOM   2600  NH1 ARG A 157     150.412 155.120 178.912  1.00 42.41           N  
ATOM   2601  NH2 ARG A 157     152.279 156.229 178.191  1.00 42.41           N  
ATOM   2602  H   ARG A 157     152.467 149.171 178.531  1.00 42.41           H  
ATOM   2603  HA  ARG A 157     150.984 150.116 180.444  1.00 42.41           H  
ATOM   2604  HB2 ARG A 157     150.728 150.277 177.651  1.00 42.41           H  
ATOM   2605  HB3 ARG A 157     149.624 150.925 178.588  1.00 42.41           H  
ATOM   2606  HG2 ARG A 157     151.117 152.452 179.394  1.00 42.41           H  
ATOM   2607  HG3 ARG A 157     152.323 151.726 178.650  1.00 42.41           H  
ATOM   2608  HD2 ARG A 157     151.460 152.362 176.595  1.00 42.41           H  
ATOM   2609  HD3 ARG A 157     150.214 153.041 177.312  1.00 42.41           H  
ATOM   2610  HE  ARG A 157     152.575 154.187 176.952  1.00 42.41           H  
ATOM   2611 HH11 ARG A 157     149.913 154.420 178.921  1.00 42.41           H  
ATOM   2612 HH12 ARG A 157     150.189 155.811 179.373  1.00 42.41           H  
ATOM   2613 HH21 ARG A 157     153.002 156.251 177.725  1.00 42.41           H  
ATOM   2614 HH22 ARG A 157     152.046 156.915 178.656  1.00 42.41           H  
ATOM   2615  N   ARG A 158     149.738 147.591 178.962  1.00 47.74           N  
ATOM   2616  CA  ARG A 158     148.643 146.627 179.028  1.00 47.74           C  
ATOM   2617  C   ARG A 158     148.461 146.059 180.434  1.00 47.74           C  
ATOM   2618  O   ARG A 158     147.325 145.832 180.863  1.00 47.74           O  
ATOM   2619  CB  ARG A 158     148.885 145.492 178.033  1.00 47.74           C  
ATOM   2620  CG  ARG A 158     148.318 145.751 176.643  1.00 47.74           C  
ATOM   2621  CD  ARG A 158     146.792 145.801 176.633  1.00 47.74           C  
ATOM   2622  NE  ARG A 158     146.190 144.948 177.652  1.00 47.74           N  
ATOM   2623  CZ  ARG A 158     146.038 143.635 177.540  1.00 47.74           C  
ATOM   2624  NH1 ARG A 158     146.432 142.982 176.458  1.00 47.74           N  
ATOM   2625  NH2 ARG A 158     145.476 142.960 178.538  1.00 47.74           N  
ATOM   2626  H   ARG A 158     150.354 147.401 178.394  1.00 47.74           H  
ATOM   2627  HA  ARG A 158     147.819 147.074 178.781  1.00 47.74           H  
ATOM   2628  HB2 ARG A 158     149.842 145.371 177.935  1.00 47.74           H  
ATOM   2629  HB3 ARG A 158     148.494 144.676 178.380  1.00 47.74           H  
ATOM   2630  HG2 ARG A 158     148.648 146.604 176.320  1.00 47.74           H  
ATOM   2631  HG3 ARG A 158     148.599 145.039 176.048  1.00 47.74           H  
ATOM   2632  HD2 ARG A 158     146.507 146.713 176.801  1.00 47.74           H  
ATOM   2633  HD3 ARG A 158     146.471 145.509 175.766  1.00 47.74           H  
ATOM   2634  HE  ARG A 158     145.886 145.327 178.361  1.00 47.74           H  
ATOM   2635 HH11 ARG A 158     146.797 143.407 175.805  1.00 47.74           H  
ATOM   2636 HH12 ARG A 158     146.323 142.131 176.408  1.00 47.74           H  
ATOM   2637 HH21 ARG A 158     145.217 143.375 179.245  1.00 47.74           H  
ATOM   2638 HH22 ARG A 158     145.373 142.108 178.476  1.00 47.74           H  
ATOM   2639  N   TRP A 159     149.553 145.833 181.167  1.00 46.49           N  
ATOM   2640  CA  TRP A 159     149.486 145.124 182.442  1.00 46.49           C  
ATOM   2641  C   TRP A 159     148.895 145.950 183.576  1.00 46.49           C  
ATOM   2642  O   TRP A 159     148.429 145.364 184.559  1.00 46.49           O  
ATOM   2643  CB  TRP A 159     150.880 144.662 182.873  1.00 46.49           C  
ATOM   2644  CG  TRP A 159     151.634 143.899 181.844  1.00 46.49           C  
ATOM   2645  CD1 TRP A 159     151.123 143.264 180.754  1.00 46.49           C  
ATOM   2646  CD2 TRP A 159     153.049 143.700 181.799  1.00 46.49           C  
ATOM   2647  NE1 TRP A 159     152.132 142.676 180.034  1.00 46.49           N  
ATOM   2648  CE2 TRP A 159     153.326 142.931 180.655  1.00 46.49           C  
ATOM   2649  CE3 TRP A 159     154.110 144.099 182.615  1.00 46.49           C  
ATOM   2650  CZ2 TRP A 159     154.618 142.551 180.307  1.00 46.49           C  
ATOM   2651  CZ3 TRP A 159     155.391 143.723 182.268  1.00 46.49           C  
ATOM   2652  CH2 TRP A 159     155.635 142.956 181.125  1.00 46.49           C  
ATOM   2653  H   TRP A 159     150.346 146.082 180.946  1.00 46.49           H  
ATOM   2654  HA  TRP A 159     148.933 144.335 182.330  1.00 46.49           H  
ATOM   2655  HB2 TRP A 159     151.407 145.443 183.103  1.00 46.49           H  
ATOM   2656  HB3 TRP A 159     150.788 144.091 183.652  1.00 46.49           H  
ATOM   2657  HD1 TRP A 159     150.220 143.230 180.532  1.00 46.49           H  
ATOM   2658  HE1 TRP A 159     152.032 142.222 179.310  1.00 46.49           H  
ATOM   2659  HE3 TRP A 159     153.955 144.610 183.376  1.00 46.49           H  
ATOM   2660  HZ2 TRP A 159     154.784 142.041 179.547  1.00 46.49           H  
ATOM   2661  HZ3 TRP A 159     156.104 143.982 182.806  1.00 46.49           H  
ATOM   2662  HH2 TRP A 159     156.509 142.716 180.917  1.00 46.49           H  
ATOM   2663  N   TYR A 160     148.907 147.276 183.482  1.00 43.56           N  
ATOM   2664  CA  TYR A 160     148.585 148.146 184.607  1.00 43.56           C  
ATOM   2665  C   TYR A 160     147.297 148.906 184.322  1.00 43.56           C  
ATOM   2666  O   TYR A 160     147.195 149.602 183.307  1.00 43.56           O  
ATOM   2667  CB  TYR A 160     149.731 149.118 184.878  1.00 43.56           C  
ATOM   2668  CG  TYR A 160     150.994 148.440 185.355  1.00 43.56           C  
ATOM   2669  CD1 TYR A 160     151.120 148.010 186.664  1.00 43.56           C  
ATOM   2670  CD2 TYR A 160     152.057 148.229 184.494  1.00 43.56           C  
ATOM   2671  CE1 TYR A 160     152.266 147.392 187.101  1.00 43.56           C  
ATOM   2672  CE2 TYR A 160     153.207 147.614 184.924  1.00 43.56           C  
ATOM   2673  CZ  TYR A 160     153.306 147.200 186.227  1.00 43.56           C  
ATOM   2674  OH  TYR A 160     154.452 146.584 186.661  1.00 43.56           O  
ATOM   2675  H   TYR A 160     149.103 147.704 182.762  1.00 43.56           H  
ATOM   2676  HA  TYR A 160     148.450 147.609 185.403  1.00 43.56           H  
ATOM   2677  HB2 TYR A 160     149.940 149.592 184.058  1.00 43.56           H  
ATOM   2678  HB3 TYR A 160     149.454 149.747 185.562  1.00 43.56           H  
ATOM   2679  HD1 TYR A 160     150.417 148.141 187.258  1.00 43.56           H  
ATOM   2680  HD2 TYR A 160     151.993 148.512 183.611  1.00 43.56           H  
ATOM   2681  HE1 TYR A 160     152.338 147.110 187.984  1.00 43.56           H  
ATOM   2682  HE2 TYR A 160     153.914 147.480 184.335  1.00 43.56           H  
ATOM   2683  HH  TYR A 160     154.375 146.371 187.470  1.00 43.56           H  
ATOM   2684  N   LYS A 161     146.326 148.784 185.231  1.00 48.67           N  
ATOM   2685  CA  LYS A 161     145.036 149.439 185.037  1.00 48.67           C  
ATOM   2686  C   LYS A 161     145.180 150.954 185.017  1.00 48.67           C  
ATOM   2687  O   LYS A 161     144.534 151.633 184.210  1.00 48.67           O  
ATOM   2688  CB  LYS A 161     144.062 149.019 186.137  1.00 48.67           C  
ATOM   2689  CG  LYS A 161     143.939 147.518 186.324  1.00 48.67           C  
ATOM   2690  CD  LYS A 161     142.796 147.170 187.261  1.00 48.67           C  
ATOM   2691  CE  LYS A 161     142.858 145.715 187.696  1.00 48.67           C  
ATOM   2692  NZ  LYS A 161     144.005 145.453 188.609  1.00 48.67           N  
ATOM   2693  H   LYS A 161     146.392 148.332 185.960  1.00 48.67           H  
ATOM   2694  HA  LYS A 161     144.665 149.161 184.185  1.00 48.67           H  
ATOM   2695  HB2 LYS A 161     144.363 149.396 186.979  1.00 48.67           H  
ATOM   2696  HB3 LYS A 161     143.181 149.362 185.921  1.00 48.67           H  
ATOM   2697  HG2 LYS A 161     143.766 147.102 185.465  1.00 48.67           H  
ATOM   2698  HG3 LYS A 161     144.761 147.174 186.705  1.00 48.67           H  
ATOM   2699  HD2 LYS A 161     142.851 147.726 188.053  1.00 48.67           H  
ATOM   2700  HD3 LYS A 161     141.952 147.315 186.806  1.00 48.67           H  
ATOM   2701  HE2 LYS A 161     142.040 145.488 188.165  1.00 48.67           H  
ATOM   2702  HE3 LYS A 161     142.961 145.153 186.912  1.00 48.67           H  
ATOM   2703  HZ1 LYS A 161     144.001 144.600 188.865  1.00 48.67           H  
ATOM   2704  HZ2 LYS A 161     144.772 145.626 188.192  1.00 48.67           H  
ATOM   2705  HZ3 LYS A 161     143.944 145.971 189.330  1.00 48.67           H  
ATOM   2706  N   THR A 162     146.008 151.502 185.902  1.00 44.51           N  
ATOM   2707  CA  THR A 162     146.195 152.940 186.022  1.00 44.51           C  
ATOM   2708  C   THR A 162     147.556 153.331 185.469  1.00 44.51           C  
ATOM   2709  O   THR A 162     148.555 152.653 185.719  1.00 44.51           O  
ATOM   2710  CB  THR A 162     146.083 153.383 187.479  1.00 44.51           C  
ATOM   2711  OG1 THR A 162     144.846 152.914 188.029  1.00 44.51           O  
ATOM   2712  CG2 THR A 162     146.131 154.896 187.574  1.00 44.51           C  
ATOM   2713  H   THR A 162     146.484 151.047 186.456  1.00 44.51           H  
ATOM   2714  HA  THR A 162     145.512 153.400 185.510  1.00 44.51           H  
ATOM   2715  HB  THR A 162     146.823 153.018 187.987  1.00 44.51           H  
ATOM   2716  HG1 THR A 162     144.783 153.147 188.834  1.00 44.51           H  
ATOM   2717 HG21 THR A 162     145.872 155.179 188.465  1.00 44.51           H  
ATOM   2718 HG22 THR A 162     147.030 155.212 187.394  1.00 44.51           H  
ATOM   2719 HG23 THR A 162     145.522 155.289 186.930  1.00 44.51           H  
ATOM   2720  N   GLU A 163     147.589 154.432 184.718  1.00 40.37           N  
ATOM   2721  CA  GLU A 163     148.826 154.841 184.061  1.00 40.37           C  
ATOM   2722  C   GLU A 163     149.918 155.155 185.078  1.00 40.37           C  
ATOM   2723  O   GLU A 163     151.105 154.897 184.833  1.00 40.37           O  
ATOM   2724  CB  GLU A 163     148.561 156.052 183.172  1.00 40.37           C  
ATOM   2725  CG  GLU A 163     149.763 156.495 182.373  1.00 40.37           C  
ATOM   2726  CD  GLU A 163     149.448 157.633 181.429  1.00 40.37           C  
ATOM   2727  OE1 GLU A 163     148.377 158.256 181.585  1.00 40.37           O  
ATOM   2728  OE2 GLU A 163     150.270 157.906 180.530  1.00 40.37           O  
ATOM   2729  H   GLU A 163     146.919 154.952 184.576  1.00 40.37           H  
ATOM   2730  HA  GLU A 163     149.140 154.116 183.498  1.00 40.37           H  
ATOM   2731  HB2 GLU A 163     147.854 155.831 182.546  1.00 40.37           H  
ATOM   2732  HB3 GLU A 163     148.286 156.795 183.730  1.00 40.37           H  
ATOM   2733  HG2 GLU A 163     150.453 156.790 182.985  1.00 40.37           H  
ATOM   2734  HG3 GLU A 163     150.084 155.747 181.845  1.00 40.37           H  
ATOM   2735  N   ASN A 164     149.538 155.716 186.225  1.00 38.99           N  
ATOM   2736  CA  ASN A 164     150.525 156.082 187.231  1.00 38.99           C  
ATOM   2737  C   ASN A 164     151.398 154.891 187.598  1.00 38.99           C  
ATOM   2738  O   ASN A 164     152.598 155.040 187.844  1.00 38.99           O  
ATOM   2739  CB  ASN A 164     149.825 156.640 188.467  1.00 38.99           C  
ATOM   2740  CG  ASN A 164     149.643 158.140 188.403  1.00 38.99           C  
ATOM   2741  OD1 ASN A 164     149.823 158.758 187.354  1.00 38.99           O  
ATOM   2742  ND2 ASN A 164     149.281 158.734 189.527  1.00 38.99           N  
ATOM   2743  H   ASN A 164     148.725 155.895 186.439  1.00 38.99           H  
ATOM   2744  HA  ASN A 164     151.102 156.774 186.872  1.00 38.99           H  
ATOM   2745  HB2 ASN A 164     148.947 156.234 188.546  1.00 38.99           H  
ATOM   2746  HB3 ASN A 164     150.357 156.435 189.252  1.00 38.99           H  
ATOM   2747 HD21 ASN A 164     149.166 158.266 190.238  1.00 38.99           H  
ATOM   2748 HD22 ASN A 164     149.164 159.586 189.547  1.00 38.99           H  
ATOM   2749  N   GLU A 165     150.813 153.694 187.641  1.00 41.35           N  
ATOM   2750  CA  GLU A 165     151.622 152.510 187.898  1.00 41.35           C  
ATOM   2751  C   GLU A 165     152.641 152.293 186.794  1.00 41.35           C  
ATOM   2752  O   GLU A 165     153.787 151.918 187.069  1.00 41.35           O  
ATOM   2753  CB  GLU A 165     150.736 151.277 188.053  1.00 41.35           C  
ATOM   2754  CG  GLU A 165     149.981 151.243 189.366  1.00 41.35           C  
ATOM   2755  CD  GLU A 165     148.885 150.201 189.386  1.00 41.35           C  
ATOM   2756  OE1 GLU A 165     148.664 149.546 188.347  1.00 41.35           O  
ATOM   2757  OE2 GLU A 165     148.244 150.037 190.445  1.00 41.35           O  
ATOM   2758  H   GLU A 165     149.973 153.545 187.527  1.00 41.35           H  
ATOM   2759  HA  GLU A 165     152.106 152.636 188.730  1.00 41.35           H  
ATOM   2760  HB2 GLU A 165     150.086 151.267 187.334  1.00 41.35           H  
ATOM   2761  HB3 GLU A 165     151.292 150.484 188.009  1.00 41.35           H  
ATOM   2762  HG2 GLU A 165     150.603 151.038 190.082  1.00 41.35           H  
ATOM   2763  HG3 GLU A 165     149.574 152.110 189.518  1.00 41.35           H  
ATOM   2764  N   TYR A 166     152.258 152.531 185.540  1.00 37.10           N  
ATOM   2765  CA  TYR A 166     153.232 152.385 184.470  1.00 37.10           C  
ATOM   2766  C   TYR A 166     154.369 153.384 184.622  1.00 37.10           C  
ATOM   2767  O   TYR A 166     155.530 153.048 184.373  1.00 37.10           O  
ATOM   2768  CB  TYR A 166     152.594 152.559 183.102  1.00 37.10           C  
ATOM   2769  CG  TYR A 166     153.657 152.683 182.049  1.00 37.10           C  
ATOM   2770  CD1 TYR A 166     154.370 151.578 181.637  1.00 37.10           C  
ATOM   2771  CD2 TYR A 166     153.984 153.906 181.504  1.00 37.10           C  
ATOM   2772  CE1 TYR A 166     155.357 151.681 180.690  1.00 37.10           C  
ATOM   2773  CE2 TYR A 166     154.971 154.019 180.556  1.00 37.10           C  
ATOM   2774  CZ  TYR A 166     155.654 152.903 180.154  1.00 37.10           C  
ATOM   2775  OH  TYR A 166     156.641 153.009 179.207  1.00 37.10           O  
ATOM   2776  H   TYR A 166     151.470 152.768 185.292  1.00 37.10           H  
ATOM   2777  HA  TYR A 166     153.612 151.493 184.510  1.00 37.10           H  
ATOM   2778  HB2 TYR A 166     152.047 151.785 182.898  1.00 37.10           H  
ATOM   2779  HB3 TYR A 166     152.057 153.367 183.095  1.00 37.10           H  
ATOM   2780  HD1 TYR A 166     154.170 150.745 181.999  1.00 37.10           H  
ATOM   2781  HD2 TYR A 166     153.521 154.665 181.774  1.00 37.10           H  
ATOM   2782  HE1 TYR A 166     155.823 150.924 180.415  1.00 37.10           H  
ATOM   2783  HE2 TYR A 166     155.174 154.849 180.190  1.00 37.10           H  
ATOM   2784  HH  TYR A 166     156.723 153.809 178.966  1.00 37.10           H  
ATOM   2785  N   TYR A 167     154.063 154.625 185.003  1.00 36.25           N  
ATOM   2786  CA  TYR A 167     155.142 155.601 185.149  1.00 36.25           C  
ATOM   2787  C   TYR A 167     156.031 155.264 186.337  1.00 36.25           C  
ATOM   2788  O   TYR A 167     157.247 155.485 186.294  1.00 36.25           O  
ATOM   2789  CB  TYR A 167     154.573 157.010 185.274  1.00 36.25           C  
ATOM   2790  CG  TYR A 167     153.994 157.523 183.983  1.00 36.25           C  
ATOM   2791  CD1 TYR A 167     154.610 157.264 182.772  1.00 36.25           C  
ATOM   2792  CD2 TYR A 167     152.818 158.246 183.972  1.00 36.25           C  
ATOM   2793  CE1 TYR A 167     154.082 157.715 181.595  1.00 36.25           C  
ATOM   2794  CE2 TYR A 167     152.284 158.704 182.798  1.00 36.25           C  
ATOM   2795  CZ  TYR A 167     152.919 158.434 181.613  1.00 36.25           C  
ATOM   2796  OH  TYR A 167     152.383 158.888 180.434  1.00 36.25           O  
ATOM   2797  H   TYR A 167     153.273 154.918 185.176  1.00 36.25           H  
ATOM   2798  HA  TYR A 167     155.707 155.559 184.363  1.00 36.25           H  
ATOM   2799  HB2 TYR A 167     153.867 157.007 185.939  1.00 36.25           H  
ATOM   2800  HB3 TYR A 167     155.282 157.613 185.545  1.00 36.25           H  
ATOM   2801  HD1 TYR A 167     155.400 156.775 182.756  1.00 36.25           H  
ATOM   2802  HD2 TYR A 167     152.385 158.429 184.775  1.00 36.25           H  
ATOM   2803  HE1 TYR A 167     154.510 157.536 180.790  1.00 36.25           H  
ATOM   2804  HE2 TYR A 167     151.492 159.192 182.804  1.00 36.25           H  
ATOM   2805  HH  TYR A 167     152.866 158.652 179.789  1.00 36.25           H  
ATOM   2806  N   LEU A 168     155.449 154.725 187.406  1.00 36.85           N  
ATOM   2807  CA  LEU A 168     156.273 154.253 188.511  1.00 36.85           C  
ATOM   2808  C   LEU A 168     157.215 153.158 188.042  1.00 36.85           C  
ATOM   2809  O   LEU A 168     158.395 153.146 188.405  1.00 36.85           O  
ATOM   2810  CB  LEU A 168     155.393 153.751 189.650  1.00 36.85           C  
ATOM   2811  CG  LEU A 168     156.127 153.423 190.947  1.00 36.85           C  
ATOM   2812  CD1 LEU A 168     156.704 154.673 191.574  1.00 36.85           C  
ATOM   2813  CD2 LEU A 168     155.188 152.736 191.910  1.00 36.85           C  
ATOM   2814  H   LEU A 168     154.602 154.623 187.514  1.00 36.85           H  
ATOM   2815  HA  LEU A 168     156.809 154.991 188.842  1.00 36.85           H  
ATOM   2816  HB2 LEU A 168     154.734 154.433 189.853  1.00 36.85           H  
ATOM   2817  HB3 LEU A 168     154.943 152.943 189.358  1.00 36.85           H  
ATOM   2818  HG  LEU A 168     156.858 152.816 190.756  1.00 36.85           H  
ATOM   2819 HD11 LEU A 168     157.044 154.453 192.456  1.00 36.85           H  
ATOM   2820 HD12 LEU A 168     157.424 155.004 191.015  1.00 36.85           H  
ATOM   2821 HD13 LEU A 168     156.005 155.341 191.647  1.00 36.85           H  
ATOM   2822 HD21 LEU A 168     155.672 152.520 192.722  1.00 36.85           H  
ATOM   2823 HD22 LEU A 168     154.452 153.334 192.113  1.00 36.85           H  
ATOM   2824 HD23 LEU A 168     154.852 151.925 191.498  1.00 36.85           H  
ATOM   2825  N   LEU A 169     156.713 152.234 187.225  1.00 38.62           N  
ATOM   2826  CA  LEU A 169     157.579 151.197 186.677  1.00 38.62           C  
ATOM   2827  C   LEU A 169     158.677 151.803 185.811  1.00 38.62           C  
ATOM   2828  O   LEU A 169     159.831 151.361 185.858  1.00 38.62           O  
ATOM   2829  CB  LEU A 169     156.754 150.198 185.874  1.00 38.62           C  
ATOM   2830  CG  LEU A 169     157.545 149.205 185.029  1.00 38.62           C  
ATOM   2831  CD1 LEU A 169     158.562 148.478 185.879  1.00 38.62           C  
ATOM   2832  CD2 LEU A 169     156.601 148.225 184.372  1.00 38.62           C  
ATOM   2833  H   LEU A 169     155.891 152.185 186.979  1.00 38.62           H  
ATOM   2834  HA  LEU A 169     158.002 150.721 187.408  1.00 38.62           H  
ATOM   2835  HB2 LEU A 169     156.212 149.683 186.492  1.00 38.62           H  
ATOM   2836  HB3 LEU A 169     156.175 150.693 185.273  1.00 38.62           H  
ATOM   2837  HG  LEU A 169     158.018 149.681 184.328  1.00 38.62           H  
ATOM   2838 HD11 LEU A 169     158.793 147.643 185.444  1.00 38.62           H  
ATOM   2839 HD12 LEU A 169     159.351 149.031 185.978  1.00 38.62           H  
ATOM   2840 HD13 LEU A 169     158.171 148.296 186.748  1.00 38.62           H  
ATOM   2841 HD21 LEU A 169     157.114 147.608 183.827  1.00 38.62           H  
ATOM   2842 HD22 LEU A 169     156.122 147.738 185.061  1.00 38.62           H  
ATOM   2843 HD23 LEU A 169     155.974 148.714 183.817  1.00 38.62           H  
ATOM   2844  N   GLN A 170     158.339 152.814 185.012  1.00 34.88           N  
ATOM   2845  CA  GLN A 170     159.344 153.451 184.169  1.00 34.88           C  
ATOM   2846  C   GLN A 170     160.461 154.064 185.004  1.00 34.88           C  
ATOM   2847  O   GLN A 170     161.644 153.872 184.705  1.00 34.88           O  
ATOM   2848  CB  GLN A 170     158.700 154.522 183.296  1.00 34.88           C  
ATOM   2849  CG  GLN A 170     159.660 155.158 182.309  1.00 34.88           C  
ATOM   2850  CD  GLN A 170     159.024 156.271 181.505  1.00 34.88           C  
ATOM   2851  OE1 GLN A 170     157.869 156.623 181.722  1.00 34.88           O  
ATOM   2852  NE2 GLN A 170     159.779 156.833 180.571  1.00 34.88           N  
ATOM   2853  H   GLN A 170     157.548 153.144 184.942  1.00 34.88           H  
ATOM   2854  HA  GLN A 170     159.737 152.783 183.585  1.00 34.88           H  
ATOM   2855  HB2 GLN A 170     157.977 154.120 182.789  1.00 34.88           H  
ATOM   2856  HB3 GLN A 170     158.350 155.224 183.867  1.00 34.88           H  
ATOM   2857  HG2 GLN A 170     160.412 155.536 182.791  1.00 34.88           H  
ATOM   2858  HG3 GLN A 170     159.971 154.480 181.688  1.00 34.88           H  
ATOM   2859 HE21 GLN A 170     160.585 156.560 180.447  1.00 34.88           H  
ATOM   2860 HE22 GLN A 170     159.462 157.470 180.087  1.00 34.88           H  
ATOM   2861  N   PHE A 171     160.107 154.814 186.050  1.00 34.44           N  
ATOM   2862  CA  PHE A 171     161.133 155.428 186.894  1.00 34.44           C  
ATOM   2863  C   PHE A 171     161.960 154.374 187.619  1.00 34.44           C  
ATOM   2864  O   PHE A 171     163.194 154.482 187.694  1.00 34.44           O  
ATOM   2865  CB  PHE A 171     160.489 156.379 187.903  1.00 34.44           C  
ATOM   2866  CG  PHE A 171     159.811 157.571 187.277  1.00 34.44           C  
ATOM   2867  CD1 PHE A 171     160.175 158.026 186.024  1.00 34.44           C  
ATOM   2868  CD2 PHE A 171     158.807 158.239 187.951  1.00 34.44           C  
ATOM   2869  CE1 PHE A 171     159.552 159.114 185.462  1.00 34.44           C  
ATOM   2870  CE2 PHE A 171     158.185 159.326 187.388  1.00 34.44           C  
ATOM   2871  CZ  PHE A 171     158.558 159.761 186.145  1.00 34.44           C  
ATOM   2872  H   PHE A 171     159.298 154.980 186.289  1.00 34.44           H  
ATOM   2873  HA  PHE A 171     161.743 155.934 186.336  1.00 34.44           H  
ATOM   2874  HB2 PHE A 171     159.821 155.890 188.408  1.00 34.44           H  
ATOM   2875  HB3 PHE A 171     161.176 156.710 188.502  1.00 34.44           H  
ATOM   2876  HD1 PHE A 171     160.849 157.592 185.553  1.00 34.44           H  
ATOM   2877  HD2 PHE A 171     158.548 157.948 188.795  1.00 34.44           H  
ATOM   2878  HE1 PHE A 171     159.806 159.410 184.618  1.00 34.44           H  
ATOM   2879  HE2 PHE A 171     157.510 159.766 187.851  1.00 34.44           H  
ATOM   2880  HZ  PHE A 171     158.136 160.498 185.764  1.00 34.44           H  
ATOM   2881  N   THR A 172     161.302 153.344 188.158  1.00 35.37           N  
ATOM   2882  CA  THR A 172     162.026 152.283 188.846  1.00 35.37           C  
ATOM   2883  C   THR A 172     163.050 151.639 187.929  1.00 35.37           C  
ATOM   2884  O   THR A 172     164.195 151.413 188.326  1.00 35.37           O  
ATOM   2885  CB  THR A 172     161.052 151.235 189.373  1.00 35.37           C  
ATOM   2886  OG1 THR A 172     160.353 151.755 190.507  1.00 35.37           O  
ATOM   2887  CG2 THR A 172     161.783 149.985 189.764  1.00 35.37           C  
ATOM   2888  H   THR A 172     160.449 153.241 188.138  1.00 35.37           H  
ATOM   2889  HA  THR A 172     162.498 152.662 189.604  1.00 35.37           H  
ATOM   2890  HB  THR A 172     160.414 151.011 188.677  1.00 35.37           H  
ATOM   2891  HG1 THR A 172     159.813 151.181 190.800  1.00 35.37           H  
ATOM   2892 HG21 THR A 172     161.236 149.462 190.370  1.00 35.37           H  
ATOM   2893 HG22 THR A 172     161.977 149.449 188.979  1.00 35.37           H  
ATOM   2894 HG23 THR A 172     162.614 150.210 190.211  1.00 35.37           H  
ATOM   2895  N   LEU A 173     162.663 151.340 186.691  1.00 40.94           N  
ATOM   2896  CA  LEU A 173     163.611 150.695 185.792  1.00 40.94           C  
ATOM   2897  C   LEU A 173     164.686 151.662 185.317  1.00 40.94           C  
ATOM   2898  O   LEU A 173     165.841 151.257 185.136  1.00 40.94           O  
ATOM   2899  CB  LEU A 173     162.876 150.075 184.611  1.00 40.94           C  
ATOM   2900  CG  LEU A 173     162.190 148.764 184.998  1.00 40.94           C  
ATOM   2901  CD1 LEU A 173     161.148 148.354 183.977  1.00 40.94           C  
ATOM   2902  CD2 LEU A 173     163.220 147.666 185.170  1.00 40.94           C  
ATOM   2903  H   LEU A 173     161.886 151.494 186.357  1.00 40.94           H  
ATOM   2904  HA  LEU A 173     164.057 149.982 186.275  1.00 40.94           H  
ATOM   2905  HB2 LEU A 173     162.196 150.693 184.298  1.00 40.94           H  
ATOM   2906  HB3 LEU A 173     163.511 149.889 183.902  1.00 40.94           H  
ATOM   2907  HG  LEU A 173     161.740 148.885 185.849  1.00 40.94           H  
ATOM   2908 HD11 LEU A 173     160.697 147.556 184.293  1.00 40.94           H  
ATOM   2909 HD12 LEU A 173     160.510 149.076 183.869  1.00 40.94           H  
ATOM   2910 HD13 LEU A 173     161.586 148.169 183.133  1.00 40.94           H  
ATOM   2911 HD21 LEU A 173     162.764 146.812 185.221  1.00 40.94           H  
ATOM   2912 HD22 LEU A 173     163.821 147.674 184.408  1.00 40.94           H  
ATOM   2913 HD23 LEU A 173     163.720 147.822 185.986  1.00 40.94           H  
ATOM   2914  N   THR A 174     164.353 152.941 185.142  1.00 37.29           N  
ATOM   2915  CA  THR A 174     165.383 153.896 184.755  1.00 37.29           C  
ATOM   2916  C   THR A 174     166.463 154.014 185.820  1.00 37.29           C  
ATOM   2917  O   THR A 174     167.635 154.196 185.484  1.00 37.29           O  
ATOM   2918  CB  THR A 174     164.774 155.267 184.478  1.00 37.29           C  
ATOM   2919  OG1 THR A 174     163.964 155.204 183.300  1.00 37.29           O  
ATOM   2920  CG2 THR A 174     165.864 156.294 184.272  1.00 37.29           C  
ATOM   2921  H   THR A 174     163.564 153.270 185.239  1.00 37.29           H  
ATOM   2922  HA  THR A 174     165.804 153.587 183.937  1.00 37.29           H  
ATOM   2923  HB  THR A 174     164.231 155.540 185.233  1.00 37.29           H  
ATOM   2924  HG1 THR A 174     163.441 155.861 183.281  1.00 37.29           H  
ATOM   2925 HG21 THR A 174     165.507 157.062 183.799  1.00 37.29           H  
ATOM   2926 HG22 THR A 174     166.214 156.589 185.127  1.00 37.29           H  
ATOM   2927 HG23 THR A 174     166.585 155.912 183.747  1.00 37.29           H  
ATOM   2928  N   VAL A 175     166.101 153.923 187.097  1.00 35.30           N  
ATOM   2929  CA  VAL A 175     167.131 153.960 188.133  1.00 35.30           C  
ATOM   2930  C   VAL A 175     167.829 152.608 188.300  1.00 35.30           C  
ATOM   2931  O   VAL A 175     169.040 152.568 188.553  1.00 35.30           O  
ATOM   2932  CB  VAL A 175     166.551 154.440 189.468  1.00 35.30           C  
ATOM   2933  CG1 VAL A 175     167.617 154.413 190.527  1.00 35.30           C  
ATOM   2934  CG2 VAL A 175     166.014 155.834 189.324  1.00 35.30           C  
ATOM   2935  H   VAL A 175     165.294 153.843 187.383  1.00 35.30           H  
ATOM   2936  HA  VAL A 175     167.808 154.603 187.867  1.00 35.30           H  
ATOM   2937  HB  VAL A 175     165.828 153.854 189.739  1.00 35.30           H  
ATOM   2938 HG11 VAL A 175     167.328 154.957 191.277  1.00 35.30           H  
ATOM   2939 HG12 VAL A 175     167.755 153.499 190.818  1.00 35.30           H  
ATOM   2940 HG13 VAL A 175     168.438 154.773 190.157  1.00 35.30           H  
ATOM   2941 HG21 VAL A 175     165.681 156.134 190.185  1.00 35.30           H  
ATOM   2942 HG22 VAL A 175     166.727 156.418 189.023  1.00 35.30           H  
ATOM   2943 HG23 VAL A 175     165.293 155.830 188.675  1.00 35.30           H  
ATOM   2944  N   ARG A 176     167.103 151.491 188.175  1.00 40.13           N  
ATOM   2945  CA  ARG A 176     167.782 150.200 188.174  1.00 40.13           C  
ATOM   2946  C   ARG A 176     168.855 150.158 187.104  1.00 40.13           C  
ATOM   2947  O   ARG A 176     169.878 149.489 187.279  1.00 40.13           O  
ATOM   2948  CB  ARG A 176     166.803 149.048 187.942  1.00 40.13           C  
ATOM   2949  CG  ARG A 176     165.826 148.747 189.065  1.00 40.13           C  
ATOM   2950  CD  ARG A 176     166.445 148.876 190.428  1.00 40.13           C  
ATOM   2951  NE  ARG A 176     166.285 150.228 190.939  1.00 40.13           N  
ATOM   2952  CZ  ARG A 176     166.792 150.661 192.082  1.00 40.13           C  
ATOM   2953  NH1 ARG A 176     167.543 149.883 192.843  1.00 40.13           N  
ATOM   2954  NH2 ARG A 176     166.543 151.907 192.469  1.00 40.13           N  
ATOM   2955  H   ARG A 176     166.248 151.456 188.093  1.00 40.13           H  
ATOM   2956  HA  ARG A 176     168.226 150.078 189.026  1.00 40.13           H  
ATOM   2957  HB2 ARG A 176     166.278 149.251 187.152  1.00 40.13           H  
ATOM   2958  HB3 ARG A 176     167.317 148.241 187.786  1.00 40.13           H  
ATOM   2959  HG2 ARG A 176     165.080 149.363 189.014  1.00 40.13           H  
ATOM   2960  HG3 ARG A 176     165.509 147.836 188.968  1.00 40.13           H  
ATOM   2961  HD2 ARG A 176     165.997 148.270 191.037  1.00 40.13           H  
ATOM   2962  HD3 ARG A 176     167.390 148.664 190.386  1.00 40.13           H  
ATOM   2963  HE  ARG A 176     165.815 150.779 190.475  1.00 40.13           H  
ATOM   2964 HH11 ARG A 176     167.710 149.074 192.603  1.00 40.13           H  
ATOM   2965 HH12 ARG A 176     167.864 150.186 193.581  1.00 40.13           H  
ATOM   2966 HH21 ARG A 176     166.058 152.420 191.979  1.00 40.13           H  
ATOM   2967 HH22 ARG A 176     166.870 152.201 193.208  1.00 40.13           H  
ATOM   2968  N   CYS A 177     168.642 150.854 185.987  1.00 43.56           N  
ATOM   2969  CA  CYS A 177     169.681 150.906 184.966  1.00 43.56           C  
ATOM   2970  C   CYS A 177     171.001 151.355 185.574  1.00 43.56           C  
ATOM   2971  O   CYS A 177     172.023 150.669 185.453  1.00 43.56           O  
ATOM   2972  CB  CYS A 177     169.264 151.842 183.835  1.00 43.56           C  
ATOM   2973  SG  CYS A 177     170.549 152.092 182.596  1.00 43.56           S  
ATOM   2974  H   CYS A 177     167.926 151.293 185.802  1.00 43.56           H  
ATOM   2975  HA  CYS A 177     169.808 150.028 184.592  1.00 43.56           H  
ATOM   2976  HB2 CYS A 177     168.489 151.468 183.389  1.00 43.56           H  
ATOM   2977  HB3 CYS A 177     169.043 152.708 184.210  1.00 43.56           H  
ATOM   2978  HG  CYS A 177     170.845 151.030 182.122  1.00 43.56           H  
ATOM   2979  N   LEU A 178     170.986 152.485 186.279  1.00 41.58           N  
ATOM   2980  CA  LEU A 178     172.210 152.980 186.893  1.00 41.58           C  
ATOM   2981  C   LEU A 178     172.719 152.022 187.958  1.00 41.58           C  
ATOM   2982  O   LEU A 178     173.927 151.794 188.064  1.00 41.58           O  
ATOM   2983  CB  LEU A 178     171.978 154.365 187.492  1.00 41.58           C  
ATOM   2984  CG  LEU A 178     171.791 155.509 186.499  1.00 41.58           C  
ATOM   2985  CD1 LEU A 178     171.836 156.816 187.234  1.00 41.58           C  
ATOM   2986  CD2 LEU A 178     172.846 155.488 185.412  1.00 41.58           C  
ATOM   2987  H   LEU A 178     170.291 152.974 186.415  1.00 41.58           H  
ATOM   2988  HA  LEU A 178     172.898 153.045 186.214  1.00 41.58           H  
ATOM   2989  HB2 LEU A 178     171.178 154.328 188.040  1.00 41.58           H  
ATOM   2990  HB3 LEU A 178     172.740 154.588 188.050  1.00 41.58           H  
ATOM   2991  HG  LEU A 178     170.921 155.427 186.078  1.00 41.58           H  
ATOM   2992 HD11 LEU A 178     171.517 157.520 186.648  1.00 41.58           H  
ATOM   2993 HD12 LEU A 178     171.270 156.754 188.019  1.00 41.58           H  
ATOM   2994 HD13 LEU A 178     172.752 156.994 187.493  1.00 41.58           H  
ATOM   2995 HD21 LEU A 178     172.842 156.342 184.953  1.00 41.58           H  
ATOM   2996 HD22 LEU A 178     173.714 155.335 185.819  1.00 41.58           H  
ATOM   2997 HD23 LEU A 178     172.643 154.775 184.787  1.00 41.58           H  
ATOM   2998  N   TYR A 179     171.822 151.452 188.761  1.00 41.31           N  
ATOM   2999  CA  TYR A 179     172.290 150.616 189.865  1.00 41.31           C  
ATOM   3000  C   TYR A 179     173.022 149.375 189.363  1.00 41.31           C  
ATOM   3001  O   TYR A 179     174.165 149.108 189.762  1.00 41.31           O  
ATOM   3002  CB  TYR A 179     171.127 150.224 190.767  1.00 41.31           C  
ATOM   3003  CG  TYR A 179     170.854 151.252 191.825  1.00 41.31           C  
ATOM   3004  CD1 TYR A 179     170.536 150.879 193.114  1.00 41.31           C  
ATOM   3005  CD2 TYR A 179     170.930 152.600 191.536  1.00 41.31           C  
ATOM   3006  CE1 TYR A 179     170.297 151.816 194.079  1.00 41.31           C  
ATOM   3007  CE2 TYR A 179     170.690 153.541 192.492  1.00 41.31           C  
ATOM   3008  CZ  TYR A 179     170.375 153.147 193.761  1.00 41.31           C  
ATOM   3009  OH  TYR A 179     170.137 154.100 194.714  1.00 41.31           O  
ATOM   3010  H   TYR A 179     170.968 151.528 188.692  1.00 41.31           H  
ATOM   3011  HA  TYR A 179     172.919 151.127 190.397  1.00 41.31           H  
ATOM   3012  HB2 TYR A 179     170.326 150.126 190.227  1.00 41.31           H  
ATOM   3013  HB3 TYR A 179     171.337 149.386 191.207  1.00 41.31           H  
ATOM   3014  HD1 TYR A 179     170.484 149.975 193.330  1.00 41.31           H  
ATOM   3015  HD2 TYR A 179     171.144 152.871 190.673  1.00 41.31           H  
ATOM   3016  HE1 TYR A 179     170.081 151.553 194.945  1.00 41.31           H  
ATOM   3017  HE2 TYR A 179     170.742 154.445 192.282  1.00 41.31           H  
ATOM   3018  HH  TYR A 179     170.258 154.865 194.389  1.00 41.31           H  
ATOM   3019  N   TYR A 180     172.394 148.604 188.476  1.00 48.99           N  
ATOM   3020  CA  TYR A 180     173.082 147.405 188.020  1.00 48.99           C  
ATOM   3021  C   TYR A 180     174.202 147.722 187.038  1.00 48.99           C  
ATOM   3022  O   TYR A 180     175.133 146.924 186.929  1.00 48.99           O  
ATOM   3023  CB  TYR A 180     172.119 146.376 187.417  1.00 48.99           C  
ATOM   3024  CG  TYR A 180     171.335 146.798 186.206  1.00 48.99           C  
ATOM   3025  CD1 TYR A 180     169.965 146.983 186.280  1.00 48.99           C  
ATOM   3026  CD2 TYR A 180     171.958 147.001 184.988  1.00 48.99           C  
ATOM   3027  CE1 TYR A 180     169.236 147.365 185.178  1.00 48.99           C  
ATOM   3028  CE2 TYR A 180     171.238 147.382 183.877  1.00 48.99           C  
ATOM   3029  CZ  TYR A 180     169.876 147.558 183.977  1.00 48.99           C  
ATOM   3030  OH  TYR A 180     169.153 147.945 182.874  1.00 48.99           O  
ATOM   3031  H   TYR A 180     171.615 148.744 188.140  1.00 48.99           H  
ATOM   3032  HA  TYR A 180     173.493 146.985 188.792  1.00 48.99           H  
ATOM   3033  HB2 TYR A 180     172.633 145.592 187.166  1.00 48.99           H  
ATOM   3034  HB3 TYR A 180     171.477 146.129 188.101  1.00 48.99           H  
ATOM   3035  HD1 TYR A 180     169.529 146.849 187.090  1.00 48.99           H  
ATOM   3036  HD2 TYR A 180     172.878 146.880 184.918  1.00 48.99           H  
ATOM   3037  HE1 TYR A 180     168.317 147.486 185.244  1.00 48.99           H  
ATOM   3038  HE2 TYR A 180     171.669 147.518 183.063  1.00 48.99           H  
ATOM   3039  HH  TYR A 180     169.660 148.016 182.208  1.00 48.99           H  
ATOM   3040  N   THR A 181     174.181 148.876 186.360  1.00 49.29           N  
ATOM   3041  CA  THR A 181     175.354 149.272 185.586  1.00 49.29           C  
ATOM   3042  C   THR A 181     176.545 149.546 186.496  1.00 49.29           C  
ATOM   3043  O   THR A 181     177.670 149.124 186.204  1.00 49.29           O  
ATOM   3044  CB  THR A 181     175.042 150.504 184.748  1.00 49.29           C  
ATOM   3045  OG1 THR A 181     173.894 150.248 183.934  1.00 49.29           O  
ATOM   3046  CG2 THR A 181     176.218 150.844 183.861  1.00 49.29           C  
ATOM   3047  H   THR A 181     173.522 149.428 186.334  1.00 49.29           H  
ATOM   3048  HA  THR A 181     175.595 148.550 184.985  1.00 49.29           H  
ATOM   3049  HB  THR A 181     174.866 151.259 185.331  1.00 49.29           H  
ATOM   3050  HG1 THR A 181     173.666 150.949 183.532  1.00 49.29           H  
ATOM   3051 HG21 THR A 181     175.939 151.467 183.173  1.00 49.29           H  
ATOM   3052 HG22 THR A 181     176.926 151.248 184.385  1.00 49.29           H  
ATOM   3053 HG23 THR A 181     176.556 150.039 183.437  1.00 49.29           H  
ATOM   3054  N   ASN A 182     176.317 150.254 187.600  1.00 50.56           N  
ATOM   3055  CA  ASN A 182     177.367 150.467 188.585  1.00 50.56           C  
ATOM   3056  C   ASN A 182     177.921 149.138 189.078  1.00 50.56           C  
ATOM   3057  O   ASN A 182     179.140 148.921 189.094  1.00 50.56           O  
ATOM   3058  CB  ASN A 182     176.812 151.287 189.749  1.00 50.56           C  
ATOM   3059  CG  ASN A 182     177.769 151.378 190.909  1.00 50.56           C  
ATOM   3060  OD1 ASN A 182     178.942 151.033 190.795  1.00 50.56           O  
ATOM   3061  ND2 ASN A 182     177.268 151.836 192.046  1.00 50.56           N  
ATOM   3062  H   ASN A 182     175.564 150.619 187.800  1.00 50.56           H  
ATOM   3063  HA  ASN A 182     178.092 150.967 188.179  1.00 50.56           H  
ATOM   3064  HB2 ASN A 182     176.629 152.188 189.440  1.00 50.56           H  
ATOM   3065  HB3 ASN A 182     175.994 150.873 190.066  1.00 50.56           H  
ATOM   3066 HD21 ASN A 182     176.441 152.067 192.090  1.00 50.56           H  
ATOM   3067 HD22 ASN A 182     177.772 151.907 192.738  1.00 50.56           H  
ATOM   3068  N   PHE A 183     177.035 148.231 189.494  1.00 56.08           N  
ATOM   3069  CA  PHE A 183     177.519 146.962 190.028  1.00 56.08           C  
ATOM   3070  C   PHE A 183     178.286 146.177 188.973  1.00 56.08           C  
ATOM   3071  O   PHE A 183     179.351 145.617 189.257  1.00 56.08           O  
ATOM   3072  CB  PHE A 183     176.369 146.119 190.564  1.00 56.08           C  
ATOM   3073  CG  PHE A 183     176.796 144.755 191.008  1.00 56.08           C  
ATOM   3074  CD1 PHE A 183     177.326 144.561 192.267  1.00 56.08           C  
ATOM   3075  CD2 PHE A 183     176.696 143.670 190.159  1.00 56.08           C  
ATOM   3076  CE1 PHE A 183     177.730 143.307 192.676  1.00 56.08           C  
ATOM   3077  CE2 PHE A 183     177.101 142.417 190.564  1.00 56.08           C  
ATOM   3078  CZ  PHE A 183     177.618 142.236 191.823  1.00 56.08           C  
ATOM   3079  H   PHE A 183     176.180 148.321 189.478  1.00 56.08           H  
ATOM   3080  HA  PHE A 183     178.125 147.142 190.764  1.00 56.08           H  
ATOM   3081  HB2 PHE A 183     175.974 146.572 191.325  1.00 56.08           H  
ATOM   3082  HB3 PHE A 183     175.707 146.010 189.863  1.00 56.08           H  
ATOM   3083  HD1 PHE A 183     177.403 145.282 192.849  1.00 56.08           H  
ATOM   3084  HD2 PHE A 183     176.346 143.786 189.305  1.00 56.08           H  
ATOM   3085  HE1 PHE A 183     178.081 143.187 193.529  1.00 56.08           H  
ATOM   3086  HE2 PHE A 183     177.023 141.693 189.985  1.00 56.08           H  
ATOM   3087  HZ  PHE A 183     177.891 141.390 192.097  1.00 56.08           H  
ATOM   3088  N   SER A 184     177.763 146.120 187.748  1.00 57.19           N  
ATOM   3089  CA  SER A 184     178.432 145.368 186.697  1.00 57.19           C  
ATOM   3090  C   SER A 184     179.809 145.940 186.402  1.00 57.19           C  
ATOM   3091  O   SER A 184     180.776 145.190 186.241  1.00 57.19           O  
ATOM   3092  CB  SER A 184     177.572 145.364 185.437  1.00 57.19           C  
ATOM   3093  OG  SER A 184     178.212 144.670 184.384  1.00 57.19           O  
ATOM   3094  H   SER A 184     177.032 146.502 187.506  1.00 57.19           H  
ATOM   3095  HA  SER A 184     178.544 144.449 186.987  1.00 57.19           H  
ATOM   3096  HB2 SER A 184     176.730 144.925 185.635  1.00 57.19           H  
ATOM   3097  HB3 SER A 184     177.408 146.280 185.164  1.00 57.19           H  
ATOM   3098  HG  SER A 184     177.719 144.662 183.704  1.00 57.19           H  
ATOM   3099  N   LEU A 185     179.925 147.266 186.330  1.00 58.33           N  
ATOM   3100  CA  LEU A 185     181.235 147.855 186.087  1.00 58.33           C  
ATOM   3101  C   LEU A 185     182.197 147.532 187.221  1.00 58.33           C  
ATOM   3102  O   LEU A 185     183.366 147.211 186.980  1.00 58.33           O  
ATOM   3103  CB  LEU A 185     181.114 149.365 185.904  1.00 58.33           C  
ATOM   3104  CG  LEU A 185     180.853 149.834 184.475  1.00 58.33           C  
ATOM   3105  CD1 LEU A 185     180.590 151.314 184.475  1.00 58.33           C  
ATOM   3106  CD2 LEU A 185     182.018 149.507 183.564  1.00 58.33           C  
ATOM   3107  H   LEU A 185     179.280 147.828 186.416  1.00 58.33           H  
ATOM   3108  HA  LEU A 185     181.601 147.477 185.273  1.00 58.33           H  
ATOM   3109  HB2 LEU A 185     180.381 149.683 186.454  1.00 58.33           H  
ATOM   3110  HB3 LEU A 185     181.941 149.777 186.198  1.00 58.33           H  
ATOM   3111  HG  LEU A 185     180.064 149.386 184.132  1.00 58.33           H  
ATOM   3112 HD11 LEU A 185     180.257 151.569 183.604  1.00 58.33           H  
ATOM   3113 HD12 LEU A 185     179.929 151.519 185.155  1.00 58.33           H  
ATOM   3114 HD13 LEU A 185     181.418 151.783 184.667  1.00 58.33           H  
ATOM   3115 HD21 LEU A 185     181.920 150.004 182.737  1.00 58.33           H  
ATOM   3116 HD22 LEU A 185     182.844 149.759 184.006  1.00 58.33           H  
ATOM   3117 HD23 LEU A 185     182.020 148.555 183.379  1.00 58.33           H  
ATOM   3118  N   GLU A 186     181.725 147.603 188.467  1.00 59.43           N  
ATOM   3119  CA  GLU A 186     182.591 147.246 189.586  1.00 59.43           C  
ATOM   3120  C   GLU A 186     183.064 145.805 189.466  1.00 59.43           C  
ATOM   3121  O   GLU A 186     184.229 145.498 189.742  1.00 59.43           O  
ATOM   3122  CB  GLU A 186     181.859 147.460 190.910  1.00 59.43           C  
ATOM   3123  CG  GLU A 186     182.002 148.857 191.501  1.00 59.43           C  
ATOM   3124  CD  GLU A 186     183.447 149.288 191.669  1.00 59.43           C  
ATOM   3125  OE1 GLU A 186     184.007 149.877 190.721  1.00 59.43           O  
ATOM   3126  OE2 GLU A 186     184.021 149.041 192.749  1.00 59.43           O  
ATOM   3127  H   GLU A 186     180.930 147.846 188.685  1.00 59.43           H  
ATOM   3128  HA  GLU A 186     183.376 147.814 189.565  1.00 59.43           H  
ATOM   3129  HB2 GLU A 186     180.913 147.295 190.772  1.00 59.43           H  
ATOM   3130  HB3 GLU A 186     182.209 146.831 191.558  1.00 59.43           H  
ATOM   3131  HG2 GLU A 186     181.565 149.492 190.912  1.00 59.43           H  
ATOM   3132  HG3 GLU A 186     181.582 148.874 192.375  1.00 59.43           H  
ATOM   3133  N   LEU A 187     182.172 144.904 189.053  1.00 63.72           N  
ATOM   3134  CA  LEU A 187     182.556 143.508 188.883  1.00 63.72           C  
ATOM   3135  C   LEU A 187     183.662 143.356 187.850  1.00 63.72           C  
ATOM   3136  O   LEU A 187     184.577 142.546 188.036  1.00 63.72           O  
ATOM   3137  CB  LEU A 187     181.333 142.682 188.488  1.00 63.72           C  
ATOM   3138  CG  LEU A 187     181.511 141.177 188.286  1.00 63.72           C  
ATOM   3139  CD1 LEU A 187     180.160 140.491 188.332  1.00 63.72           C  
ATOM   3140  CD2 LEU A 187     182.205 140.867 186.971  1.00 63.72           C  
ATOM   3141  H   LEU A 187     181.350 145.075 188.868  1.00 63.72           H  
ATOM   3142  HA  LEU A 187     182.892 143.166 189.726  1.00 63.72           H  
ATOM   3143  HB2 LEU A 187     180.664 142.793 189.182  1.00 63.72           H  
ATOM   3144  HB3 LEU A 187     180.985 143.042 187.657  1.00 63.72           H  
ATOM   3145  HG  LEU A 187     182.055 140.822 189.006  1.00 63.72           H  
ATOM   3146 HD11 LEU A 187     180.286 139.536 188.215  1.00 63.72           H  
ATOM   3147 HD12 LEU A 187     179.747 140.666 189.192  1.00 63.72           H  
ATOM   3148 HD13 LEU A 187     179.603 140.841 187.620  1.00 63.72           H  
ATOM   3149 HD21 LEU A 187     181.856 140.033 186.620  1.00 63.72           H  
ATOM   3150 HD22 LEU A 187     182.033 141.586 186.343  1.00 63.72           H  
ATOM   3151 HD23 LEU A 187     183.158 140.786 187.128  1.00 63.72           H  
ATOM   3152  N   CYS A 188     183.596 144.108 186.758  1.00 67.32           N  
ATOM   3153  CA  CYS A 188     184.609 144.019 185.717  1.00 67.32           C  
ATOM   3154  C   CYS A 188     185.983 144.386 186.263  1.00 67.32           C  
ATOM   3155  O   CYS A 188     186.138 145.389 186.958  1.00 67.32           O  
ATOM   3156  CB  CYS A 188     184.255 144.930 184.544  1.00 67.32           C  
ATOM   3157  SG  CYS A 188     185.428 144.826 183.180  1.00 67.32           S  
ATOM   3158  H   CYS A 188     182.973 144.679 186.597  1.00 67.32           H  
ATOM   3159  HA  CYS A 188     184.647 143.107 185.389  1.00 67.32           H  
ATOM   3160  HB2 CYS A 188     183.381 144.680 184.205  1.00 67.32           H  
ATOM   3161  HB3 CYS A 188     184.239 145.849 184.854  1.00 67.32           H  
ATOM   3162  HG  CYS A 188     185.108 145.621 182.344  1.00 67.32           H  
ATOM   3163  N   THR A 197     183.695 136.325 196.964  1.00 66.24           N  
ATOM   3164  CA  THR A 197     182.590 136.262 197.913  1.00 66.24           C  
ATOM   3165  C   THR A 197     181.799 137.564 197.910  1.00 66.24           C  
ATOM   3166  O   THR A 197     180.578 137.560 198.053  1.00 66.24           O  
ATOM   3167  CB  THR A 197     183.089 135.976 199.344  1.00 66.24           C  
ATOM   3168  OG1 THR A 197     181.968 135.796 200.218  1.00 66.24           O  
ATOM   3169  CG2 THR A 197     183.953 137.122 199.858  1.00 66.24           C  
ATOM   3170  HA  THR A 197     181.991 135.545 197.654  1.00 66.24           H  
ATOM   3171  HB  THR A 197     183.626 135.168 199.341  1.00 66.24           H  
ATOM   3172  HG1 THR A 197     181.528 136.510 200.274  1.00 66.24           H  
ATOM   3173 HG21 THR A 197     184.440 136.840 200.648  1.00 66.24           H  
ATOM   3174 HG22 THR A 197     184.589 137.391 199.177  1.00 66.24           H  
ATOM   3175 HG23 THR A 197     183.397 137.883 200.087  1.00 66.24           H  
ATOM   3176  N   SER A 198     182.507 138.682 197.751  1.00 64.37           N  
ATOM   3177  CA  SER A 198     181.846 139.981 197.758  1.00 64.37           C  
ATOM   3178  C   SER A 198     180.872 140.106 196.594  1.00 64.37           C  
ATOM   3179  O   SER A 198     179.753 140.603 196.758  1.00 64.37           O  
ATOM   3180  CB  SER A 198     182.890 141.095 197.709  1.00 64.37           C  
ATOM   3181  OG  SER A 198     183.686 141.094 198.880  1.00 64.37           O  
ATOM   3182  H   SER A 198     183.359 138.714 197.638  1.00 64.37           H  
ATOM   3183  HA  SER A 198     181.343 140.076 198.582  1.00 64.37           H  
ATOM   3184  HB2 SER A 198     183.462 140.956 196.939  1.00 64.37           H  
ATOM   3185  HB3 SER A 198     182.437 141.950 197.635  1.00 64.37           H  
ATOM   3186  HG  SER A 198     184.247 141.719 198.846  1.00 64.37           H  
ATOM   3187  N   TYR A 199     181.279 139.656 195.410  1.00 62.07           N  
ATOM   3188  CA  TYR A 199     180.506 139.849 194.185  1.00 62.07           C  
ATOM   3189  C   TYR A 199     179.887 138.515 193.791  1.00 62.07           C  
ATOM   3190  O   TYR A 199     180.518 137.700 193.114  1.00 62.07           O  
ATOM   3191  CB  TYR A 199     181.384 140.400 193.068  1.00 62.07           C  
ATOM   3192  CG  TYR A 199     181.719 141.864 193.222  1.00 62.07           C  
ATOM   3193  CD1 TYR A 199     181.711 142.715 192.129  1.00 62.07           C  
ATOM   3194  CD2 TYR A 199     182.061 142.392 194.458  1.00 62.07           C  
ATOM   3195  CE1 TYR A 199     182.020 144.052 192.265  1.00 62.07           C  
ATOM   3196  CE2 TYR A 199     182.373 143.723 194.603  1.00 62.07           C  
ATOM   3197  CZ  TYR A 199     182.351 144.550 193.505  1.00 62.07           C  
ATOM   3198  OH  TYR A 199     182.662 145.880 193.655  1.00 62.07           O  
ATOM   3199  H   TYR A 199     182.014 139.226 195.288  1.00 62.07           H  
ATOM   3200  HA  TYR A 199     179.790 140.482 194.349  1.00 62.07           H  
ATOM   3201  HB2 TYR A 199     182.218 139.904 193.052  1.00 62.07           H  
ATOM   3202  HB3 TYR A 199     180.920 140.289 192.223  1.00 62.07           H  
ATOM   3203  HD1 TYR A 199     181.485 142.381 191.291  1.00 62.07           H  
ATOM   3204  HD2 TYR A 199     182.078 141.840 195.205  1.00 62.07           H  
ATOM   3205  HE1 TYR A 199     182.006 144.614 191.524  1.00 62.07           H  
ATOM   3206  HE2 TYR A 199     182.597 144.062 195.439  1.00 62.07           H  
ATOM   3207  HH  TYR A 199     182.864 146.039 194.454  1.00 62.07           H  
ATOM   3208  N   SER A 200     178.645 138.298 194.214  1.00 62.81           N  
ATOM   3209  CA  SER A 200     177.898 137.108 193.841  1.00 62.81           C  
ATOM   3210  C   SER A 200     176.450 137.506 193.618  1.00 62.81           C  
ATOM   3211  O   SER A 200     175.990 138.532 194.125  1.00 62.81           O  
ATOM   3212  CB  SER A 200     177.988 136.015 194.911  1.00 62.81           C  
ATOM   3213  OG  SER A 200     177.350 136.423 196.109  1.00 62.81           O  
ATOM   3214  H   SER A 200     178.209 138.836 194.724  1.00 62.81           H  
ATOM   3215  HA  SER A 200     178.249 136.752 193.010  1.00 62.81           H  
ATOM   3216  HB2 SER A 200     177.553 135.214 194.580  1.00 62.81           H  
ATOM   3217  HB3 SER A 200     178.922 135.832 195.098  1.00 62.81           H  
ATOM   3218  HG  SER A 200     177.397 135.810 196.682  1.00 62.81           H  
ATOM   3219  N   PHE A 201     175.736 136.682 192.868  1.00 60.62           N  
ATOM   3220  CA  PHE A 201     174.377 137.017 192.475  1.00 60.62           C  
ATOM   3221  C   PHE A 201     173.540 137.392 193.693  1.00 60.62           C  
ATOM   3222  O   PHE A 201     172.730 138.324 193.614  1.00 60.62           O  
ATOM   3223  CB  PHE A 201     173.724 135.857 191.725  1.00 60.62           C  
ATOM   3224  CG  PHE A 201     172.560 136.270 190.880  1.00 60.62           C  
ATOM   3225  CD1 PHE A 201     172.720 137.194 189.865  1.00 60.62           C  
ATOM   3226  CD2 PHE A 201     171.303 135.751 191.112  1.00 60.62           C  
ATOM   3227  CE1 PHE A 201     171.652 137.580 189.091  1.00 60.62           C  
ATOM   3228  CE2 PHE A 201     170.231 136.135 190.341  1.00 60.62           C  
ATOM   3229  CZ  PHE A 201     170.406 137.052 189.329  1.00 60.62           C  
ATOM   3230  H   PHE A 201     176.013 135.924 192.574  1.00 60.62           H  
ATOM   3231  HA  PHE A 201     174.404 137.785 191.885  1.00 60.62           H  
ATOM   3232  HB2 PHE A 201     174.385 135.451 191.142  1.00 60.62           H  
ATOM   3233  HB3 PHE A 201     173.404 135.204 192.365  1.00 60.62           H  
ATOM   3234  HD1 PHE A 201     173.561 137.554 189.699  1.00 60.62           H  
ATOM   3235  HD2 PHE A 201     171.180 135.131 191.795  1.00 60.62           H  
ATOM   3236  HE1 PHE A 201     171.772 138.199 188.408  1.00 60.62           H  
ATOM   3237  HE2 PHE A 201     169.388 135.776 190.503  1.00 60.62           H  
ATOM   3238  HZ  PHE A 201     169.682 137.312 188.806  1.00 60.62           H  
ATOM   3239  N   PRO A 202     173.671 136.690 194.822  1.00 61.26           N  
ATOM   3240  CA  PRO A 202     172.934 137.133 196.016  1.00 61.26           C  
ATOM   3241  C   PRO A 202     173.229 138.572 196.402  1.00 61.26           C  
ATOM   3242  O   PRO A 202     172.306 139.320 196.747  1.00 61.26           O  
ATOM   3243  CB  PRO A 202     173.397 136.144 197.092  1.00 61.26           C  
ATOM   3244  CG  PRO A 202     173.784 134.930 196.343  1.00 61.26           C  
ATOM   3245  CD  PRO A 202     174.356 135.407 195.047  1.00 61.26           C  
ATOM   3246  HA  PRO A 202     171.980 137.029 195.878  1.00 61.26           H  
ATOM   3247  HB2 PRO A 202     174.157 136.510 197.571  1.00 61.26           H  
ATOM   3248  HB3 PRO A 202     172.665 135.954 197.700  1.00 61.26           H  
ATOM   3249  HG2 PRO A 202     174.449 134.436 196.847  1.00 61.26           H  
ATOM   3250  HG3 PRO A 202     172.999 134.382 196.187  1.00 61.26           H  
ATOM   3251  HD2 PRO A 202     175.311 135.541 195.135  1.00 61.26           H  
ATOM   3252  HD3 PRO A 202     174.150 134.777 194.340  1.00 61.26           H  
ATOM   3253  N   TRP A 203     174.491 138.997 196.322  1.00 60.08           N  
ATOM   3254  CA  TRP A 203     174.816 140.377 196.669  1.00 60.08           C  
ATOM   3255  C   TRP A 203     174.230 141.354 195.660  1.00 60.08           C  
ATOM   3256  O   TRP A 203     173.763 142.434 196.035  1.00 60.08           O  
ATOM   3257  CB  TRP A 203     176.329 140.554 196.768  1.00 60.08           C  
ATOM   3258  CG  TRP A 203     176.847 140.466 198.167  1.00 60.08           C  
ATOM   3259  CD1 TRP A 203     177.776 139.592 198.644  1.00 60.08           C  
ATOM   3260  CD2 TRP A 203     176.464 141.288 199.272  1.00 60.08           C  
ATOM   3261  NE1 TRP A 203     177.995 139.818 199.980  1.00 60.08           N  
ATOM   3262  CE2 TRP A 203     177.201 140.855 200.389  1.00 60.08           C  
ATOM   3263  CE3 TRP A 203     175.569 142.348 199.426  1.00 60.08           C  
ATOM   3264  CZ2 TRP A 203     177.070 141.444 201.639  1.00 60.08           C  
ATOM   3265  CZ3 TRP A 203     175.441 142.930 200.665  1.00 60.08           C  
ATOM   3266  CH2 TRP A 203     176.186 142.478 201.757  1.00 60.08           C  
ATOM   3267  H   TRP A 203     175.160 138.518 196.074  1.00 60.08           H  
ATOM   3268  HA  TRP A 203     174.431 140.579 197.535  1.00 60.08           H  
ATOM   3269  HB2 TRP A 203     176.762 139.859 196.248  1.00 60.08           H  
ATOM   3270  HB3 TRP A 203     176.567 141.426 196.416  1.00 60.08           H  
ATOM   3271  HD1 TRP A 203     178.200 138.937 198.139  1.00 60.08           H  
ATOM   3272  HE1 TRP A 203     178.542 139.380 200.478  1.00 60.08           H  
ATOM   3273  HE3 TRP A 203     175.069 142.654 198.704  1.00 60.08           H  
ATOM   3274  HZ2 TRP A 203     177.565 141.146 202.368  1.00 60.08           H  
ATOM   3275  HZ3 TRP A 203     174.848 143.637 200.779  1.00 60.08           H  
ATOM   3276  HH2 TRP A 203     176.079 142.892 202.583  1.00 60.08           H  
ATOM   3277  N   MET A 204     174.253 141.003 194.375  1.00 57.01           N  
ATOM   3278  CA  MET A 204     173.702 141.907 193.373  1.00 57.01           C  
ATOM   3279  C   MET A 204     172.198 142.044 193.543  1.00 57.01           C  
ATOM   3280  O   MET A 204     171.649 143.139 193.386  1.00 57.01           O  
ATOM   3281  CB  MET A 204     174.050 141.414 191.971  1.00 57.01           C  
ATOM   3282  CG  MET A 204     173.599 142.331 190.848  1.00 57.01           C  
ATOM   3283  SD  MET A 204     174.151 141.695 189.259  1.00 57.01           S  
ATOM   3284  CE  MET A 204     173.433 142.858 188.106  1.00 57.01           C  
ATOM   3285  H   MET A 204     174.574 140.268 194.065  1.00 57.01           H  
ATOM   3286  HA  MET A 204     174.108 142.780 193.487  1.00 57.01           H  
ATOM   3287  HB2 MET A 204     175.010 141.309 191.906  1.00 57.01           H  
ATOM   3288  HB3 MET A 204     173.620 140.555 191.834  1.00 57.01           H  
ATOM   3289  HG2 MET A 204     172.632 142.376 190.837  1.00 57.01           H  
ATOM   3290  HG3 MET A 204     173.982 143.215 190.976  1.00 57.01           H  
ATOM   3291  HE1 MET A 204     174.003 142.905 187.321  1.00 57.01           H  
ATOM   3292  HE2 MET A 204     172.553 142.552 187.851  1.00 57.01           H  
ATOM   3293  HE3 MET A 204     173.378 143.730 188.525  1.00 57.01           H  
ATOM   3294  N   LEU A 205     171.514 140.948 193.870  1.00 56.45           N  
ATOM   3295  CA  LEU A 205     170.087 141.039 194.158  1.00 56.45           C  
ATOM   3296  C   LEU A 205     169.833 141.864 195.411  1.00 56.45           C  
ATOM   3297  O   LEU A 205     168.848 142.605 195.484  1.00 56.45           O  
ATOM   3298  CB  LEU A 205     169.483 139.646 194.306  1.00 56.45           C  
ATOM   3299  CG  LEU A 205     169.209 138.905 192.998  1.00 56.45           C  
ATOM   3300  CD1 LEU A 205     168.836 137.463 193.282  1.00 56.45           C  
ATOM   3301  CD2 LEU A 205     168.114 139.593 192.197  1.00 56.45           C  
ATOM   3302  H   LEU A 205     171.844 140.156 193.931  1.00 56.45           H  
ATOM   3303  HA  LEU A 205     169.647 141.484 193.418  1.00 56.45           H  
ATOM   3304  HB2 LEU A 205     170.094 139.101 194.827  1.00 56.45           H  
ATOM   3305  HB3 LEU A 205     168.640 139.727 194.778  1.00 56.45           H  
ATOM   3306  HG  LEU A 205     170.017 138.905 192.461  1.00 56.45           H  
ATOM   3307 HD11 LEU A 205     168.568 137.037 192.453  1.00 56.45           H  
ATOM   3308 HD12 LEU A 205     169.606 137.005 193.654  1.00 56.45           H  
ATOM   3309 HD13 LEU A 205     168.102 137.446 193.916  1.00 56.45           H  
ATOM   3310 HD21 LEU A 205     167.850 139.017 191.463  1.00 56.45           H  
ATOM   3311 HD22 LEU A 205     167.355 139.757 192.778  1.00 56.45           H  
ATOM   3312 HD23 LEU A 205     168.453 140.434 191.852  1.00 56.45           H  
ATOM   3313  N   ALA A 206     170.703 141.744 196.416  1.00 54.66           N  
ATOM   3314  CA  ALA A 206     170.550 142.563 197.613  1.00 54.66           C  
ATOM   3315  C   ALA A 206     170.696 144.040 197.287  1.00 54.66           C  
ATOM   3316  O   ALA A 206     169.971 144.879 197.829  1.00 54.66           O  
ATOM   3317  CB  ALA A 206     171.575 142.155 198.667  1.00 54.66           C  
ATOM   3318  H   ALA A 206     171.374 141.206 196.428  1.00 54.66           H  
ATOM   3319  HA  ALA A 206     169.665 142.426 197.984  1.00 54.66           H  
ATOM   3320  HB1 ALA A 206     171.481 142.734 199.440  1.00 54.66           H  
ATOM   3321  HB2 ALA A 206     171.413 141.234 198.922  1.00 54.66           H  
ATOM   3322  HB3 ALA A 206     172.466 142.245 198.292  1.00 54.66           H  
ATOM   3323  N   TYR A 207     171.646 144.376 196.420  1.00 49.86           N  
ATOM   3324  CA  TYR A 207     171.874 145.775 196.081  1.00 49.86           C  
ATOM   3325  C   TYR A 207     170.734 146.334 195.242  1.00 49.86           C  
ATOM   3326  O   TYR A 207     170.206 147.412 195.534  1.00 49.86           O  
ATOM   3327  CB  TYR A 207     173.196 145.916 195.337  1.00 49.86           C  
ATOM   3328  CG  TYR A 207     173.564 147.335 195.002  1.00 49.86           C  
ATOM   3329  CD1 TYR A 207     173.372 148.355 195.912  1.00 49.86           C  
ATOM   3330  CD2 TYR A 207     174.116 147.649 193.778  1.00 49.86           C  
ATOM   3331  CE1 TYR A 207     173.716 149.648 195.608  1.00 49.86           C  
ATOM   3332  CE2 TYR A 207     174.463 148.937 193.468  1.00 49.86           C  
ATOM   3333  CZ  TYR A 207     174.260 149.931 194.384  1.00 49.86           C  
ATOM   3334  OH  TYR A 207     174.608 151.219 194.069  1.00 49.86           O  
ATOM   3335  H   TYR A 207     172.166 143.821 196.020  1.00 49.86           H  
ATOM   3336  HA  TYR A 207     171.926 146.291 196.900  1.00 49.86           H  
ATOM   3337  HB2 TYR A 207     173.905 145.550 195.889  1.00 49.86           H  
ATOM   3338  HB3 TYR A 207     173.140 145.421 194.504  1.00 49.86           H  
ATOM   3339  HD1 TYR A 207     173.003 148.164 196.744  1.00 49.86           H  
ATOM   3340  HD2 TYR A 207     174.256 146.975 193.153  1.00 49.86           H  
ATOM   3341  HE1 TYR A 207     173.580 150.327 196.229  1.00 49.86           H  
ATOM   3342  HE2 TYR A 207     174.833 149.134 192.637  1.00 49.86           H  
ATOM   3343  HH  TYR A 207     174.930 151.247 193.293  1.00 49.86           H  
ATOM   3344  N   VAL A 208     170.337 145.612 194.193  1.00 47.59           N  
ATOM   3345  CA  VAL A 208     169.330 146.136 193.276  1.00 47.59           C  
ATOM   3346  C   VAL A 208     168.009 146.345 194.003  1.00 47.59           C  
ATOM   3347  O   VAL A 208     167.389 147.408 193.900  1.00 47.59           O  
ATOM   3348  CB  VAL A 208     169.170 145.198 192.067  1.00 47.59           C  
ATOM   3349  CG1 VAL A 208     167.897 145.503 191.323  1.00 47.59           C  
ATOM   3350  CG2 VAL A 208     170.361 145.328 191.145  1.00 47.59           C  
ATOM   3351  H   VAL A 208     170.630 144.829 193.995  1.00 47.59           H  
ATOM   3352  HA  VAL A 208     169.627 146.999 192.946  1.00 47.59           H  
ATOM   3353  HB  VAL A 208     169.127 144.280 192.379  1.00 47.59           H  
ATOM   3354 HG11 VAL A 208     167.949 145.113 190.437  1.00 47.59           H  
ATOM   3355 HG12 VAL A 208     167.145 145.123 191.804  1.00 47.59           H  
ATOM   3356 HG13 VAL A 208     167.796 146.465 191.252  1.00 47.59           H  
ATOM   3357 HG21 VAL A 208     170.174 144.857 190.320  1.00 47.59           H  
ATOM   3358 HG22 VAL A 208     170.514 146.268 190.961  1.00 47.59           H  
ATOM   3359 HG23 VAL A 208     171.139 144.945 191.579  1.00 47.59           H  
ATOM   3360  N   PHE A 209     167.570 145.349 194.763  1.00 49.79           N  
ATOM   3361  CA  PHE A 209     166.287 145.419 195.462  1.00 49.79           C  
ATOM   3362  C   PHE A 209     166.432 146.019 196.855  1.00 49.79           C  
ATOM   3363  O   PHE A 209     165.984 145.450 197.845  1.00 49.79           O  
ATOM   3364  CB  PHE A 209     165.664 144.034 195.538  1.00 49.79           C  
ATOM   3365  CG  PHE A 209     165.111 143.555 194.241  1.00 49.79           C  
ATOM   3366  CD1 PHE A 209     165.937 143.008 193.281  1.00 49.79           C  
ATOM   3367  CD2 PHE A 209     163.763 143.656 193.977  1.00 49.79           C  
ATOM   3368  CE1 PHE A 209     165.427 142.566 192.083  1.00 49.79           C  
ATOM   3369  CE2 PHE A 209     163.247 143.216 192.781  1.00 49.79           C  
ATOM   3370  CZ  PHE A 209     164.078 142.671 191.834  1.00 49.79           C  
ATOM   3371  H   PHE A 209     168.000 144.615 194.894  1.00 49.79           H  
ATOM   3372  HA  PHE A 209     165.685 145.988 194.956  1.00 49.79           H  
ATOM   3373  HB2 PHE A 209     166.340 143.402 195.829  1.00 49.79           H  
ATOM   3374  HB3 PHE A 209     164.937 144.055 196.178  1.00 49.79           H  
ATOM   3375  HD1 PHE A 209     166.850 142.935 193.447  1.00 49.79           H  
ATOM   3376  HD2 PHE A 209     163.195 144.024 194.615  1.00 49.79           H  
ATOM   3377  HE1 PHE A 209     165.991 142.197 191.443  1.00 49.79           H  
ATOM   3378  HE2 PHE A 209     162.335 143.288 192.614  1.00 49.79           H  
ATOM   3379  HZ  PHE A 209     163.729 142.374 191.024  1.00 49.79           H  
ATOM   3380  N   TYR A 210     167.060 147.183 196.942  1.00 48.43           N  
ATOM   3381  CA  TYR A 210     167.182 147.913 198.197  1.00 48.43           C  
ATOM   3382  C   TYR A 210     166.074 148.952 198.218  1.00 48.43           C  
ATOM   3383  O   TYR A 210     166.132 149.941 197.482  1.00 48.43           O  
ATOM   3384  CB  TYR A 210     168.556 148.562 198.315  1.00 48.43           C  
ATOM   3385  CG  TYR A 210     168.890 149.098 199.687  1.00 48.43           C  
ATOM   3386  CD1 TYR A 210     168.407 148.492 200.835  1.00 48.43           C  
ATOM   3387  CD2 TYR A 210     169.704 150.205 199.829  1.00 48.43           C  
ATOM   3388  CE1 TYR A 210     168.718 148.983 202.081  1.00 48.43           C  
ATOM   3389  CE2 TYR A 210     170.021 150.701 201.068  1.00 48.43           C  
ATOM   3390  CZ  TYR A 210     169.527 150.087 202.191  1.00 48.43           C  
ATOM   3391  OH  TYR A 210     169.846 150.585 203.433  1.00 48.43           O  
ATOM   3392  H   TYR A 210     167.430 147.581 196.275  1.00 48.43           H  
ATOM   3393  HA  TYR A 210     167.048 147.299 198.934  1.00 48.43           H  
ATOM   3394  HB2 TYR A 210     169.228 147.900 198.092  1.00 48.43           H  
ATOM   3395  HB3 TYR A 210     168.606 149.302 197.689  1.00 48.43           H  
ATOM   3396  HD1 TYR A 210     167.859 147.744 200.765  1.00 48.43           H  
ATOM   3397  HD2 TYR A 210     170.040 150.624 199.071  1.00 48.43           H  
ATOM   3398  HE1 TYR A 210     168.386 148.568 202.845  1.00 48.43           H  
ATOM   3399  HE2 TYR A 210     170.568 151.449 201.146  1.00 48.43           H  
ATOM   3400  HH  TYR A 210     170.357 151.247 203.355  1.00 48.43           H  
ATOM   3401  N   TYR A 211     165.068 148.733 199.058  1.00 45.65           N  
ATOM   3402  CA  TYR A 211     163.839 149.507 198.931  1.00 45.65           C  
ATOM   3403  C   TYR A 211     164.031 151.011 199.067  1.00 45.65           C  
ATOM   3404  O   TYR A 211     163.423 151.751 198.276  1.00 45.65           O  
ATOM   3405  CB  TYR A 211     162.803 149.031 199.946  1.00 45.65           C  
ATOM   3406  CG  TYR A 211     161.449 149.583 199.619  1.00 45.65           C  
ATOM   3407  CD1 TYR A 211     160.847 149.300 198.407  1.00 45.65           C  
ATOM   3408  CD2 TYR A 211     160.781 150.402 200.505  1.00 45.65           C  
ATOM   3409  CE1 TYR A 211     159.621 149.802 198.090  1.00 45.65           C  
ATOM   3410  CE2 TYR A 211     159.546 150.911 200.199  1.00 45.65           C  
ATOM   3411  CZ  TYR A 211     158.969 150.608 198.987  1.00 45.65           C  
ATOM   3412  OH  TYR A 211     157.733 151.112 198.669  1.00 45.65           O  
ATOM   3413  H   TYR A 211     165.070 148.160 199.700  1.00 45.65           H  
ATOM   3414  HA  TYR A 211     163.479 149.337 198.047  1.00 45.65           H  
ATOM   3415  HB2 TYR A 211     162.744 148.063 199.916  1.00 45.65           H  
ATOM   3416  HB3 TYR A 211     163.059 149.325 200.833  1.00 45.65           H  
ATOM   3417  HD1 TYR A 211     161.285 148.755 197.794  1.00 45.65           H  
ATOM   3418  HD2 TYR A 211     161.174 150.605 201.326  1.00 45.65           H  
ATOM   3419  HE1 TYR A 211     159.231 149.597 197.270  1.00 45.65           H  
ATOM   3420  HE2 TYR A 211     159.101 151.459 200.805  1.00 45.65           H  
ATOM   3421  HH  TYR A 211     157.440 151.578 199.304  1.00 45.65           H  
ATOM   3422  N   PRO A 212     164.812 151.528 200.012  1.00 45.00           N  
ATOM   3423  CA  PRO A 212     164.849 152.986 200.197  1.00 45.00           C  
ATOM   3424  C   PRO A 212     165.133 153.746 198.919  1.00 45.00           C  
ATOM   3425  O   PRO A 212     164.529 154.800 198.688  1.00 45.00           O  
ATOM   3426  CB  PRO A 212     165.973 153.167 201.222  1.00 45.00           C  
ATOM   3427  CG  PRO A 212     166.020 151.889 201.954  1.00 45.00           C  
ATOM   3428  CD  PRO A 212     165.681 150.828 200.970  1.00 45.00           C  
ATOM   3429  HA  PRO A 212     164.011 153.291 200.577  1.00 45.00           H  
ATOM   3430  HB2 PRO A 212     166.815 153.325 200.763  1.00 45.00           H  
ATOM   3431  HB3 PRO A 212     165.770 153.908 201.814  1.00 45.00           H  
ATOM   3432  HG2 PRO A 212     166.917 151.758 202.297  1.00 45.00           H  
ATOM   3433  HG3 PRO A 212     165.374 151.896 202.678  1.00 45.00           H  
ATOM   3434  HD2 PRO A 212     166.478 150.494 200.528  1.00 45.00           H  
ATOM   3435  HD3 PRO A 212     165.199 150.103 201.400  1.00 45.00           H  
ATOM   3436  N   VAL A 213     166.013 153.233 198.066  1.00 41.88           N  
ATOM   3437  CA  VAL A 213     166.398 153.902 196.833  1.00 41.88           C  
ATOM   3438  C   VAL A 213     165.884 153.149 195.615  1.00 41.88           C  
ATOM   3439  O   VAL A 213     166.406 153.316 194.523  1.00 41.88           O  
ATOM   3440  CB  VAL A 213     167.924 154.075 196.754  1.00 41.88           C  
ATOM   3441  CG1 VAL A 213     168.412 154.936 197.889  1.00 41.88           C  
ATOM   3442  CG2 VAL A 213     168.611 152.722 196.764  1.00 41.88           C  
ATOM   3443  H   VAL A 213     166.412 152.481 198.183  1.00 41.88           H  
ATOM   3444  HA  VAL A 213     166.003 154.787 196.813  1.00 41.88           H  
ATOM   3445  HB  VAL A 213     168.145 154.520 195.923  1.00 41.88           H  
ATOM   3446 HG11 VAL A 213     169.376 154.865 197.939  1.00 41.88           H  
ATOM   3447 HG12 VAL A 213     168.155 155.854 197.719  1.00 41.88           H  
ATOM   3448 HG13 VAL A 213     168.011 154.629 198.716  1.00 41.88           H  
ATOM   3449 HG21 VAL A 213     169.569 152.863 196.757  1.00 41.88           H  
ATOM   3450 HG22 VAL A 213     168.356 152.239 197.566  1.00 41.88           H  
ATOM   3451 HG23 VAL A 213     168.344 152.221 195.978  1.00 41.88           H  
ATOM   3452  N   LEU A 214     164.872 152.301 195.794  1.00 40.78           N  
ATOM   3453  CA  LEU A 214     164.384 151.504 194.676  1.00 40.78           C  
ATOM   3454  C   LEU A 214     163.822 152.391 193.573  1.00 40.78           C  
ATOM   3455  O   LEU A 214     164.359 152.429 192.461  1.00 40.78           O  
ATOM   3456  CB  LEU A 214     163.336 150.506 195.165  1.00 40.78           C  
ATOM   3457  CG  LEU A 214     162.841 149.472 194.153  1.00 40.78           C  
ATOM   3458  CD1 LEU A 214     163.990 148.754 193.476  1.00 40.78           C  
ATOM   3459  CD2 LEU A 214     161.932 148.477 194.847  1.00 40.78           C  
ATOM   3460  H   LEU A 214     164.458 152.173 196.536  1.00 40.78           H  
ATOM   3461  HA  LEU A 214     165.130 151.003 194.314  1.00 40.78           H  
ATOM   3462  HB2 LEU A 214     163.714 150.015 195.909  1.00 40.78           H  
ATOM   3463  HB3 LEU A 214     162.560 151.002 195.471  1.00 40.78           H  
ATOM   3464  HG  LEU A 214     162.323 149.922 193.467  1.00 40.78           H  
ATOM   3465 HD11 LEU A 214     163.642 147.986 192.996  1.00 40.78           H  
ATOM   3466 HD12 LEU A 214     164.423 149.361 192.856  1.00 40.78           H  
ATOM   3467 HD13 LEU A 214     164.622 148.461 194.150  1.00 40.78           H  
ATOM   3468 HD21 LEU A 214     161.177 148.954 195.229  1.00 40.78           H  
ATOM   3469 HD22 LEU A 214     161.620 147.829 194.198  1.00 40.78           H  
ATOM   3470 HD23 LEU A 214     162.431 148.030 195.549  1.00 40.78           H  
ATOM   3471  N   HIS A 215     162.756 153.137 193.868  1.00 39.16           N  
ATOM   3472  CA  HIS A 215     162.029 153.856 192.827  1.00 39.16           C  
ATOM   3473  C   HIS A 215     162.791 155.069 192.313  1.00 39.16           C  
ATOM   3474  O   HIS A 215     163.151 155.126 191.134  1.00 39.16           O  
ATOM   3475  CB  HIS A 215     160.657 154.294 193.342  1.00 39.16           C  
ATOM   3476  CG  HIS A 215     159.942 153.242 194.126  1.00 39.16           C  
ATOM   3477  ND1 HIS A 215     159.360 152.144 193.533  1.00 39.16           N  
ATOM   3478  CD2 HIS A 215     159.710 153.121 195.453  1.00 39.16           C  
ATOM   3479  CE1 HIS A 215     158.801 151.390 194.461  1.00 39.16           C  
ATOM   3480  NE2 HIS A 215     158.999 151.961 195.635  1.00 39.16           N  
ATOM   3481  H   HIS A 215     162.440 153.245 194.660  1.00 39.16           H  
ATOM   3482  HA  HIS A 215     161.886 153.257 192.077  1.00 39.16           H  
ATOM   3483  HB2 HIS A 215     160.772 155.065 193.920  1.00 39.16           H  
ATOM   3484  HB3 HIS A 215     160.100 154.529 192.584  1.00 39.16           H  
ATOM   3485  HD1 HIS A 215     159.361 151.975 192.690  1.00 39.16           H  
ATOM   3486  HD2 HIS A 215     159.980 153.713 196.117  1.00 39.16           H  
ATOM   3487  HE1 HIS A 215     158.346 150.592 194.314  1.00 39.16           H  
ATOM   3488  N   ASN A 216     163.037 156.047 193.182  1.00 36.66           N  
ATOM   3489  CA  ASN A 216     163.762 157.253 192.787  1.00 36.66           C  
ATOM   3490  C   ASN A 216     164.519 157.736 194.022  1.00 36.66           C  
ATOM   3491  O   ASN A 216     163.989 158.444 194.878  1.00 36.66           O  
ATOM   3492  CB  ASN A 216     162.837 158.340 192.244  1.00 36.66           C  
ATOM   3493  CG  ASN A 216     163.596 159.541 191.737  1.00 36.66           C  
ATOM   3494  OD1 ASN A 216     164.819 159.595 191.831  1.00 36.66           O  
ATOM   3495  ND2 ASN A 216     162.876 160.516 191.202  1.00 36.66           N  
ATOM   3496  H   ASN A 216     162.794 156.037 194.007  1.00 36.66           H  
ATOM   3497  HA  ASN A 216     164.408 157.030 192.100  1.00 36.66           H  
ATOM   3498  HB2 ASN A 216     162.319 157.977 191.508  1.00 36.66           H  
ATOM   3499  HB3 ASN A 216     162.245 158.636 192.953  1.00 36.66           H  
ATOM   3500 HD21 ASN A 216     162.021 160.443 191.155  1.00 36.66           H  
ATOM   3501 HD22 ASN A 216     163.265 161.222 190.899  1.00 36.66           H  
ATOM   3502  N   GLY A 217     165.780 157.336 194.110  1.00 38.20           N  
ATOM   3503  CA  GLY A 217     166.590 157.653 195.255  1.00 38.20           C  
ATOM   3504  C   GLY A 217     168.026 157.908 194.867  1.00 38.20           C  
ATOM   3505  O   GLY A 217     168.452 157.620 193.746  1.00 38.20           O  
ATOM   3506  H   GLY A 217     166.187 156.873 193.509  1.00 38.20           H  
ATOM   3507  HA2 GLY A 217     166.243 158.447 195.690  1.00 38.20           H  
ATOM   3508  HA3 GLY A 217     166.566 156.918 195.886  1.00 38.20           H  
ATOM   3509  N   PRO A 218     168.804 158.452 195.795  1.00 45.03           N  
ATOM   3510  CA  PRO A 218     170.197 158.768 195.480  1.00 45.03           C  
ATOM   3511  C   PRO A 218     170.959 157.517 195.078  1.00 45.03           C  
ATOM   3512  O   PRO A 218     170.750 156.434 195.625  1.00 45.03           O  
ATOM   3513  CB  PRO A 218     170.730 159.368 196.785  1.00 45.03           C  
ATOM   3514  CG  PRO A 218     169.817 158.866 197.839  1.00 45.03           C  
ATOM   3515  CD  PRO A 218     168.475 158.742 197.198  1.00 45.03           C  
ATOM   3516  HA  PRO A 218     170.248 159.427 194.771  1.00 45.03           H  
ATOM   3517  HB2 PRO A 218     171.637 159.060 196.940  1.00 45.03           H  
ATOM   3518  HB3 PRO A 218     170.700 160.336 196.736  1.00 45.03           H  
ATOM   3519  HG2 PRO A 218     170.127 158.001 198.151  1.00 45.03           H  
ATOM   3520  HG3 PRO A 218     169.787 159.502 198.571  1.00 45.03           H  
ATOM   3521  HD2 PRO A 218     167.976 158.012 197.592  1.00 45.03           H  
ATOM   3522  HD3 PRO A 218     167.991 159.580 197.264  1.00 45.03           H  
ATOM   3523  N   ILE A 219     171.851 157.679 194.107  1.00 44.84           N  
ATOM   3524  CA  ILE A 219     172.622 156.567 193.571  1.00 44.84           C  
ATOM   3525  C   ILE A 219     173.677 156.177 194.594  1.00 44.84           C  
ATOM   3526  O   ILE A 219     174.692 156.862 194.749  1.00 44.84           O  
ATOM   3527  CB  ILE A 219     173.257 156.945 192.225  1.00 44.84           C  
ATOM   3528  CG1 ILE A 219     172.162 157.329 191.230  1.00 44.84           C  
ATOM   3529  CG2 ILE A 219     174.086 155.790 191.695  1.00 44.84           C  
ATOM   3530  CD1 ILE A 219     172.672 158.046 190.023  1.00 44.84           C  
ATOM   3531  H   ILE A 219     172.030 158.435 193.737  1.00 44.84           H  
ATOM   3532  HA  ILE A 219     172.036 155.807 193.431  1.00 44.84           H  
ATOM   3533  HB  ILE A 219     173.839 157.709 192.359  1.00 44.84           H  
ATOM   3534 HG12 ILE A 219     171.718 156.521 190.929  1.00 44.84           H  
ATOM   3535 HG13 ILE A 219     171.522 157.912 191.667  1.00 44.84           H  
ATOM   3536 HG21 ILE A 219     174.880 155.690 192.242  1.00 44.84           H  
ATOM   3537 HG22 ILE A 219     174.342 155.977 190.778  1.00 44.84           H  
ATOM   3538 HG23 ILE A 219     173.554 154.979 191.729  1.00 44.84           H  
ATOM   3539 HD11 ILE A 219     171.919 158.310 189.473  1.00 44.84           H  
ATOM   3540 HD12 ILE A 219     173.160 158.833 190.311  1.00 44.84           H  
ATOM   3541 HD13 ILE A 219     173.262 157.456 189.531  1.00 44.84           H  
ATOM   3542  N   LEU A 220     173.445 155.071 195.292  1.00 52.10           N  
ATOM   3543  CA  LEU A 220     174.310 154.637 196.386  1.00 52.10           C  
ATOM   3544  C   LEU A 220     175.377 153.711 195.815  1.00 52.10           C  
ATOM   3545  O   LEU A 220     175.076 152.615 195.340  1.00 52.10           O  
ATOM   3546  CB  LEU A 220     173.482 153.954 197.467  1.00 52.10           C  
ATOM   3547  CG  LEU A 220     174.243 153.425 198.676  1.00 52.10           C  
ATOM   3548  CD1 LEU A 220     174.746 154.571 199.532  1.00 52.10           C  
ATOM   3549  CD2 LEU A 220     173.353 152.500 199.480  1.00 52.10           C  
ATOM   3550  H   LEU A 220     172.780 154.545 195.150  1.00 52.10           H  
ATOM   3551  HA  LEU A 220     174.749 155.408 196.777  1.00 52.10           H  
ATOM   3552  HB2 LEU A 220     172.827 154.590 197.796  1.00 52.10           H  
ATOM   3553  HB3 LEU A 220     173.022 153.200 197.065  1.00 52.10           H  
ATOM   3554  HG  LEU A 220     175.011 152.915 198.374  1.00 52.10           H  
ATOM   3555 HD11 LEU A 220     173.992 155.120 199.799  1.00 52.10           H  
ATOM   3556 HD12 LEU A 220     175.186 154.209 200.317  1.00 52.10           H  
ATOM   3557 HD13 LEU A 220     175.373 155.100 199.015  1.00 52.10           H  
ATOM   3558 HD21 LEU A 220     173.083 151.755 198.920  1.00 52.10           H  
ATOM   3559 HD22 LEU A 220     172.572 152.992 199.777  1.00 52.10           H  
ATOM   3560 HD23 LEU A 220     173.850 152.173 200.247  1.00 52.10           H  
ATOM   3561  N   SER A 221     176.632 154.153 195.865  1.00 54.51           N  
ATOM   3562  CA  SER A 221     177.732 153.376 195.309  1.00 54.51           C  
ATOM   3563  C   SER A 221     177.850 152.026 196.004  1.00 54.51           C  
ATOM   3564  O   SER A 221     177.769 151.935 197.231  1.00 54.51           O  
ATOM   3565  CB  SER A 221     179.039 154.157 195.451  1.00 54.51           C  
ATOM   3566  OG  SER A 221     178.903 155.469 194.938  1.00 54.51           O  
ATOM   3567  H   SER A 221     176.870 154.901 196.215  1.00 54.51           H  
ATOM   3568  HA  SER A 221     177.570 153.221 194.366  1.00 54.51           H  
ATOM   3569  HB2 SER A 221     179.274 154.209 196.391  1.00 54.51           H  
ATOM   3570  HB3 SER A 221     179.736 153.696 194.959  1.00 54.51           H  
ATOM   3571  HG  SER A 221     179.628 155.885 195.017  1.00 54.51           H  
ATOM   3572  N   PHE A 222     178.064 150.974 195.207  1.00 56.88           N  
ATOM   3573  CA  PHE A 222     178.105 149.625 195.762  1.00 56.88           C  
ATOM   3574  C   PHE A 222     179.169 149.504 196.837  1.00 56.88           C  
ATOM   3575  O   PHE A 222     179.027 148.709 197.769  1.00 56.88           O  
ATOM   3576  CB  PHE A 222     178.366 148.599 194.660  1.00 56.88           C  
ATOM   3577  CG  PHE A 222     178.317 147.169 195.136  1.00 56.88           C  
ATOM   3578  CD1 PHE A 222     177.113 146.496 195.232  1.00 56.88           C  
ATOM   3579  CD2 PHE A 222     179.472 146.499 195.487  1.00 56.88           C  
ATOM   3580  CE1 PHE A 222     177.065 145.189 195.664  1.00 56.88           C  
ATOM   3581  CE2 PHE A 222     179.425 145.191 195.922  1.00 56.88           C  
ATOM   3582  CZ  PHE A 222     178.220 144.539 196.009  1.00 56.88           C  
ATOM   3583  H   PHE A 222     178.188 151.016 194.358  1.00 56.88           H  
ATOM   3584  HA  PHE A 222     177.246 149.422 196.164  1.00 56.88           H  
ATOM   3585  HB2 PHE A 222     177.694 148.705 193.969  1.00 56.88           H  
ATOM   3586  HB3 PHE A 222     179.248 148.758 194.288  1.00 56.88           H  
ATOM   3587  HD1 PHE A 222     176.325 146.932 194.999  1.00 56.88           H  
ATOM   3588  HD2 PHE A 222     180.292 146.935 195.429  1.00 56.88           H  
ATOM   3589  HE1 PHE A 222     176.248 144.749 195.724  1.00 56.88           H  
ATOM   3590  HE2 PHE A 222     180.209 144.750 196.155  1.00 56.88           H  
ATOM   3591  HZ  PHE A 222     178.188 143.657 196.302  1.00 56.88           H  
ATOM   3592  N   SER A 223     180.253 150.269 196.719  1.00 60.79           N  
ATOM   3593  CA  SER A 223     181.291 150.207 197.738  1.00 60.79           C  
ATOM   3594  C   SER A 223     180.729 150.522 199.115  1.00 60.79           C  
ATOM   3595  O   SER A 223     180.911 149.741 200.057  1.00 60.79           O  
ATOM   3596  CB  SER A 223     182.422 151.175 197.393  1.00 60.79           C  
ATOM   3597  OG  SER A 223     183.017 150.837 196.154  1.00 60.79           O  
ATOM   3598  H   SER A 223     180.407 150.817 196.074  1.00 60.79           H  
ATOM   3599  HA  SER A 223     181.659 149.310 197.761  1.00 60.79           H  
ATOM   3600  HB2 SER A 223     182.061 152.073 197.335  1.00 60.79           H  
ATOM   3601  HB3 SER A 223     183.097 151.132 198.089  1.00 60.79           H  
ATOM   3602  HG  SER A 223     183.632 151.380 195.973  1.00 60.79           H  
ATOM   3603  N   GLU A 224     180.024 151.644 199.250  1.00 61.09           N  
ATOM   3604  CA  GLU A 224     179.437 151.988 200.537  1.00 61.09           C  
ATOM   3605  C   GLU A 224     178.430 150.936 200.977  1.00 61.09           C  
ATOM   3606  O   GLU A 224     178.419 150.526 202.141  1.00 61.09           O  
ATOM   3607  CB  GLU A 224     178.771 153.363 200.463  1.00 61.09           C  
ATOM   3608  CG  GLU A 224     179.743 154.516 200.291  1.00 61.09           C  
ATOM   3609  CD  GLU A 224     179.056 155.864 200.364  1.00 61.09           C  
ATOM   3610  OE1 GLU A 224     177.864 155.942 200.000  1.00 61.09           O  
ATOM   3611  OE2 GLU A 224     179.705 156.843 200.787  1.00 61.09           O  
ATOM   3612  H   GLU A 224     179.874 152.211 198.622  1.00 61.09           H  
ATOM   3613  HA  GLU A 224     180.139 152.030 201.205  1.00 61.09           H  
ATOM   3614  HB2 GLU A 224     178.164 153.373 199.707  1.00 61.09           H  
ATOM   3615  HB3 GLU A 224     178.275 153.515 201.282  1.00 61.09           H  
ATOM   3616  HG2 GLU A 224     180.408 154.477 200.996  1.00 61.09           H  
ATOM   3617  HG3 GLU A 224     180.170 154.442 199.424  1.00 61.09           H  
ATOM   3618  N   PHE A 225     177.575 150.485 200.061  1.00 58.20           N  
ATOM   3619  CA  PHE A 225     176.551 149.520 200.439  1.00 58.20           C  
ATOM   3620  C   PHE A 225     177.170 148.250 201.006  1.00 58.20           C  
ATOM   3621  O   PHE A 225     176.825 147.821 202.113  1.00 58.20           O  
ATOM   3622  CB  PHE A 225     175.680 149.189 199.233  1.00 58.20           C  
ATOM   3623  CG  PHE A 225     174.683 148.114 199.494  1.00 58.20           C  
ATOM   3624  CD1 PHE A 225     173.480 148.407 200.100  1.00 58.20           C  
ATOM   3625  CD2 PHE A 225     174.954 146.807 199.148  1.00 58.20           C  
ATOM   3626  CE1 PHE A 225     172.559 147.418 200.345  1.00 58.20           C  
ATOM   3627  CE2 PHE A 225     174.037 145.813 199.392  1.00 58.20           C  
ATOM   3628  CZ  PHE A 225     172.837 146.119 199.992  1.00 58.20           C  
ATOM   3629  H   PHE A 225     177.567 150.717 199.233  1.00 58.20           H  
ATOM   3630  HA  PHE A 225     175.983 149.910 201.122  1.00 58.20           H  
ATOM   3631  HB2 PHE A 225     175.195 149.987 198.969  1.00 58.20           H  
ATOM   3632  HB3 PHE A 225     176.251 148.896 198.505  1.00 58.20           H  
ATOM   3633  HD1 PHE A 225     173.287 149.284 200.339  1.00 58.20           H  
ATOM   3634  HD2 PHE A 225     175.764 146.597 198.741  1.00 58.20           H  
ATOM   3635  HE1 PHE A 225     171.749 147.627 200.752  1.00 58.20           H  
ATOM   3636  HE2 PHE A 225     174.228 144.935 199.152  1.00 58.20           H  
ATOM   3637  HZ  PHE A 225     172.215 145.447 200.159  1.00 58.20           H  
ATOM   3638  N   ILE A 226     178.108 147.648 200.275  1.00 61.94           N  
ATOM   3639  CA  ILE A 226     178.717 146.405 200.731  1.00 61.94           C  
ATOM   3640  C   ILE A 226     179.505 146.633 202.012  1.00 61.94           C  
ATOM   3641  O   ILE A 226     179.482 145.796 202.921  1.00 61.94           O  
ATOM   3642  CB  ILE A 226     179.601 145.802 199.626  1.00 61.94           C  
ATOM   3643  CG1 ILE A 226     180.026 144.387 200.005  1.00 61.94           C  
ATOM   3644  CG2 ILE A 226     180.835 146.646 199.395  1.00 61.94           C  
ATOM   3645  CD1 ILE A 226     180.619 143.612 198.855  1.00 61.94           C  
ATOM   3646  H   ILE A 226     178.404 147.937 199.521  1.00 61.94           H  
ATOM   3647  HA  ILE A 226     178.013 145.767 200.926  1.00 61.94           H  
ATOM   3648  HB  ILE A 226     179.090 145.764 198.802  1.00 61.94           H  
ATOM   3649 HG12 ILE A 226     180.694 144.436 200.706  1.00 61.94           H  
ATOM   3650 HG13 ILE A 226     179.250 143.900 200.323  1.00 61.94           H  
ATOM   3651 HG21 ILE A 226     181.253 146.372 198.564  1.00 61.94           H  
ATOM   3652 HG22 ILE A 226     180.569 147.575 199.337  1.00 61.94           H  
ATOM   3653 HG23 ILE A 226     181.452 146.522 200.132  1.00 61.94           H  
ATOM   3654 HD11 ILE A 226     180.844 142.720 199.161  1.00 61.94           H  
ATOM   3655 HD12 ILE A 226     179.966 143.561 198.140  1.00 61.94           H  
ATOM   3656 HD13 ILE A 226     181.418 144.067 198.544  1.00 61.94           H  
ATOM   3657  N   LYS A 227     180.217 147.760 202.115  1.00 66.28           N  
ATOM   3658  CA  LYS A 227     181.061 147.973 203.285  1.00 66.28           C  
ATOM   3659  C   LYS A 227     180.232 148.189 204.545  1.00 66.28           C  
ATOM   3660  O   LYS A 227     180.488 147.553 205.573  1.00 66.28           O  
ATOM   3661  CB  LYS A 227     181.991 149.160 203.050  1.00 66.28           C  
ATOM   3662  CG  LYS A 227     183.253 149.118 203.891  1.00 66.28           C  
ATOM   3663  CD  LYS A 227     184.227 150.213 203.490  1.00 66.28           C  
ATOM   3664  CE  LYS A 227     183.741 151.598 203.900  1.00 66.28           C  
ATOM   3665  NZ  LYS A 227     183.164 151.643 205.273  1.00 66.28           N  
ATOM   3666  H   LYS A 227     180.227 148.397 201.537  1.00 66.28           H  
ATOM   3667  HA  LYS A 227     181.610 147.186 203.422  1.00 66.28           H  
ATOM   3668  HB2 LYS A 227     182.256 149.170 202.117  1.00 66.28           H  
ATOM   3669  HB3 LYS A 227     181.516 149.978 203.267  1.00 66.28           H  
ATOM   3670  HG2 LYS A 227     183.022 149.226 204.827  1.00 66.28           H  
ATOM   3671  HG3 LYS A 227     183.692 148.263 203.755  1.00 66.28           H  
ATOM   3672  HD2 LYS A 227     185.079 150.053 203.924  1.00 66.28           H  
ATOM   3673  HD3 LYS A 227     184.336 150.205 202.526  1.00 66.28           H  
ATOM   3674  HE2 LYS A 227     184.490 152.214 203.871  1.00 66.28           H  
ATOM   3675  HE3 LYS A 227     183.054 151.885 203.279  1.00 66.28           H  
ATOM   3676  HZ1 LYS A 227     183.031 152.488 205.518  1.00 66.28           H  
ATOM   3677  HZ2 LYS A 227     182.386 151.211 205.290  1.00 66.28           H  
ATOM   3678  HZ3 LYS A 227     183.722 151.259 205.851  1.00 66.28           H  
ATOM   3679  N   GLN A 228     179.238 149.077 204.494  1.00 67.92           N  
ATOM   3680  CA  GLN A 228     178.473 149.372 205.700  1.00 67.92           C  
ATOM   3681  C   GLN A 228     177.470 148.271 206.028  1.00 67.92           C  
ATOM   3682  O   GLN A 228     177.264 147.959 207.205  1.00 67.92           O  
ATOM   3683  CB  GLN A 228     177.763 150.721 205.572  1.00 67.92           C  
ATOM   3684  CG  GLN A 228     178.683 151.928 205.776  1.00 67.92           C  
ATOM   3685  CD  GLN A 228     179.060 152.637 204.486  1.00 67.92           C  
ATOM   3686  OE1 GLN A 228     178.389 152.500 203.467  1.00 67.92           O  
ATOM   3687  NE2 GLN A 228     180.146 153.401 204.528  1.00 67.92           N  
ATOM   3688  H   GLN A 228     178.995 149.512 203.794  1.00 67.92           H  
ATOM   3689  HA  GLN A 228     179.088 149.435 206.448  1.00 67.92           H  
ATOM   3690  HB2 GLN A 228     177.375 150.782 204.687  1.00 67.92           H  
ATOM   3691  HB3 GLN A 228     177.062 150.769 206.241  1.00 67.92           H  
ATOM   3692  HG2 GLN A 228     178.233 152.571 206.345  1.00 67.92           H  
ATOM   3693  HG3 GLN A 228     179.502 151.632 206.202  1.00 67.92           H  
ATOM   3694 HE21 GLN A 228     180.594 153.474 205.258  1.00 67.92           H  
ATOM   3695 HE22 GLN A 228     180.402 153.823 203.823  1.00 67.92           H  
ATOM   3696  N   MET A 229     176.830 147.667 205.023  1.00 66.58           N  
ATOM   3697  CA  MET A 229     175.898 146.586 205.328  1.00 66.58           C  
ATOM   3698  C   MET A 229     176.629 145.399 205.937  1.00 66.58           C  
ATOM   3699  O   MET A 229     176.127 144.760 206.868  1.00 66.58           O  
ATOM   3700  CB  MET A 229     175.135 146.161 204.077  1.00 66.58           C  
ATOM   3701  CG  MET A 229     173.999 147.097 203.722  1.00 66.58           C  
ATOM   3702  SD  MET A 229     172.415 146.557 204.389  1.00 66.58           S  
ATOM   3703  CE  MET A 229     171.763 145.590 203.036  1.00 66.58           C  
ATOM   3704  H   MET A 229     176.916 147.856 204.188  1.00 66.58           H  
ATOM   3705  HA  MET A 229     175.250 146.912 205.971  1.00 66.58           H  
ATOM   3706  HB2 MET A 229     175.746 146.130 203.326  1.00 66.58           H
[truncated: 516,214 more chars]
