# Supplementary material for: Development of a synthetic library of humanized nanobodies for targeted IL-6 inhibition
Source: Front Bioeng Biotechnol. 2024 Jul 23;12:1440150. doi: 10.3389/fbioe.2024.1440150 (PMC11300276; doi:10.3389/fbioe.2024.1440150)
Supplement: Supplementary file 2 [file DataSheet1.ZIP › Nanobody-antigen complexes/7r4q.pdb]

HEADER    VIRAL PROTEIN                           09-FEB-22   7R4Q              
TITLE     THE SARS-COV-2 SPIKE IN COMPLEX WITH THE 1.29 NEUTRALIZING NANOBODY   
CAVEAT     7R4Q    THR A 274 HAS WRONG CHIRALITY AT ATOM CB THR A 286 HAS WRONG 
CAVEAT   2 7R4Q    CHIRALITY AT ATOM CB THR A 299 HAS WRONG CHIRALITY AT ATOM   
CAVEAT   3 7R4Q    CB THR A 719 HAS WRONG CHIRALITY AT ATOM CB THR A 761 HAS    
CAVEAT   4 7R4Q    WRONG CHIRALITY AT ATOM CB ILE A 980 HAS WRONG CHIRALITY AT  
CAVEAT   5 7R4Q    ATOM CB ILE A 997 HAS WRONG CHIRALITY AT ATOM CB THR A 1006  
CAVEAT   6 7R4Q    HAS WRONG CHIRALITY AT ATOM CB THR A 1009 HAS WRONG          
CAVEAT   7 7R4Q    CHIRALITY AT ATOM CB ILE A 1013 HAS WRONG CHIRALITY AT ATOM  
CAVEAT   8 7R4Q    CB THR A 1116 HAS WRONG CHIRALITY AT ATOM CB THR B 274 HAS   
CAVEAT   9 7R4Q    WRONG CHIRALITY AT ATOM CB THR B 286 HAS WRONG CHIRALITY AT  
CAVEAT  10 7R4Q    ATOM CB THR B 299 HAS WRONG CHIRALITY AT ATOM CB THR B 719   
CAVEAT  11 7R4Q    HAS WRONG CHIRALITY AT ATOM CB THR B 761 HAS WRONG           
CAVEAT  12 7R4Q    CHIRALITY AT ATOM CB ILE B 980 HAS WRONG CHIRALITY AT ATOM   
CAVEAT  13 7R4Q    CB ILE B 997 HAS WRONG CHIRALITY AT ATOM CB THR B 1006 HAS   
CAVEAT  14 7R4Q    WRONG CHIRALITY AT ATOM CB THR B 1009 HAS WRONG CHIRALITY    
CAVEAT  15 7R4Q    AT ATOM CB ILE B 1013 HAS WRONG CHIRALITY AT ATOM CB THR B   
CAVEAT  16 7R4Q    1116 HAS WRONG CHIRALITY AT ATOM CB THR C 274 HAS WRONG      
CAVEAT  17 7R4Q    CHIRALITY AT ATOM CB THR C 286 HAS WRONG CHIRALITY AT ATOM   
CAVEAT  18 7R4Q    CB THR C 299 HAS WRONG CHIRALITY AT ATOM CB THR C 719 HAS    
CAVEAT  19 7R4Q    WRONG CHIRALITY AT ATOM CB THR C 761 HAS WRONG CHIRALITY AT  
CAVEAT  20 7R4Q    ATOM CB ILE C 980 HAS WRONG CHIRALITY AT ATOM CB ILE C 997   
CAVEAT  21 7R4Q    HAS WRONG CHIRALITY AT ATOM CB THR C 1006 HAS WRONG          
CAVEAT  22 7R4Q    CHIRALITY AT ATOM CB THR C 1009 HAS WRONG CHIRALITY AT ATOM  
CAVEAT  23 7R4Q    CB ILE C 1013 HAS WRONG CHIRALITY AT ATOM CB THR C 1116 HAS  
CAVEAT  24 7R4Q    WRONG CHIRALITY AT ATOM CB                                   
COMPND    MOL_ID: 1;                                                            
COMPND   2 MOLECULE: SPIKE GLYCOPROTEIN;                                        
COMPND   3 CHAIN: A, B, C;                                                      
COMPND   4 SYNONYM: S GLYCOPROTEIN,E2,PEPLOMER PROTEIN;                         
COMPND   5 ENGINEERED: YES;                                                     
COMPND   6 MOL_ID: 2;                                                           
COMPND   7 MOLECULE: CAMEL-DERIVED NANOBODY 1.29;                               
COMPND   8 CHAIN: D, E;                                                         
COMPND   9 ENGINEERED: YES                                                      
SOURCE    MOL_ID: 1;                                                            
SOURCE   2 ORGANISM_SCIENTIFIC: SEVERE ACUTE RESPIRATORY SYNDROME CORONAVIRUS   
SOURCE   3 2;                                                                   
SOURCE   4 ORGANISM_TAXID: 2697049;                                             
SOURCE   5 GENE: S, 2;                                                          
SOURCE   6 EXPRESSION_SYSTEM: MAMMALIAN EXPRESSION VECTOR FLAG-MCS-PCDNA3.1;    
SOURCE   7 EXPRESSION_SYSTEM_TAXID: 2021188;                                    
SOURCE   8 EXPRESSION_SYSTEM_CELL: HEK293F;                                     
SOURCE   9 EXPRESSION_SYSTEM_VECTOR_TYPE: PCDNA3.1;                             
SOURCE  10 MOL_ID: 2;                                                           
SOURCE  11 ORGANISM_SCIENTIFIC: CAMELUS DROMEDARIUS;                            
SOURCE  12 ORGANISM_TAXID: 9838;                                                
SOURCE  13 EXPRESSION_SYSTEM: MAMMALIAN EXPRESSION VECTOR FLAG-MCS-PCDNA3.1;    
SOURCE  14 EXPRESSION_SYSTEM_TAXID: 2021188;                                    
SOURCE  15 EXPRESSION_SYSTEM_VECTOR_TYPE: HEK293F;                              
SOURCE  16 EXPRESSION_SYSTEM_PLASMID: PCDNA                                     
KEYWDS    CORONAVIRUS, COVID-19, SARS-COV-2, SPIKE, NANOBODIES, NEUTRALIZATION, 
KEYWDS   2 VIRAL PROTEIN                                                        
EXPDTA    ELECTRON MICROSCOPY                                                   
AUTHOR    J.M.CASASNOVAS,R.MELERO,R.ARRANZ,L.A.FERNANDEZ                        
REVDAT   1   08-JUN-22 7R4Q    0                                                
JRNL        AUTH   J.M.CASASNOVAS,Y.MARGOLLES,M.A.NORIEGA,M.GUZMAN,R.ARRANZ,    
JRNL        AUTH 2 R.MELERO,M.CASANOVA,J.A.CORBERA,N.JIMENEZ-DE-OYA,            
JRNL        AUTH 3 P.GASTAMINZA,U.GARAIGORTA,J.C.SAIZ,M.A.MARTIN-ACEBES,        
JRNL        AUTH 4 L.A.FERNANDEZ                                                
JRNL        TITL   NANOBODIES PROTECTING FROM LETHAL SARS-COV-2 INFECTION       
JRNL        TITL 2 TARGET RECEPTOR BINDING EPITOPES PRESERVED IN VIRUS VARIANTS 
JRNL        TITL 3 OTHER THAN OMICRON.                                          
JRNL        REF    FRONT IMMUNOL                 V.  13 63831 2022              
JRNL        REFN                   ESSN 1664-3224                               
JRNL        PMID   35547740                                                     
JRNL        DOI    10.3389/FIMMU.2022.863831                                    
REMARK   2                                                                      
REMARK   2 RESOLUTION.    3.60 ANGSTROMS.                                       
REMARK   3                                                                      
REMARK   3 REFINEMENT.                                                          
REMARK   3   SOFTWARE PACKAGES      : UCSF CHIMERA, COOT, PHENIX                
REMARK   3   RECONSTRUCTION SCHEMA  : NULL                                      
REMARK   3                                                                      
REMARK   3 EM MAP-MODEL FITTING AND REFINEMENT                                  
REMARK   3   PDB ENTRY                    : 6ZXN                                
REMARK   3   REFINEMENT SPACE             : REAL                                
REMARK   3   REFINEMENT PROTOCOL          : OTHER                               
REMARK   3   REFINEMENT TARGET            : CORRELATION COEFFICIENT             
REMARK   3   OVERALL ANISOTROPIC B VALUE  : 140.000                             
REMARK   3                                                                      
REMARK   3 FITTING PROCEDURE : RIGID BODY REFINEMENT. REAL SPACE REFINEMENT     
REMARK   3  INCLUDING 5 MACRO CYCLES OF:MINIMIZATION_GLOBAL, LOCAL_GRID         
REMARK   3  SEARCH AND ADP. REFINEMENT AT 4.0A OF RESOLUTION. REFINEMENT        
REMARK   3  INCLUDED NCS.                                                       
REMARK   3                                                                      
REMARK   3 EM IMAGE RECONSTRUCTION STATISTICS                                   
REMARK   3   NOMINAL PIXEL SIZE (ANGSTROMS)    : NULL                           
REMARK   3   ACTUAL PIXEL SIZE  (ANGSTROMS)    : NULL                           
REMARK   3   EFFECTIVE RESOLUTION (ANGSTROMS)  : 3.600                          
REMARK   3   NUMBER OF PARTICLES               : 40000                          
REMARK   3   CTF CORRECTION METHOD             : PHASE FLIPPING AND AMPLITUDE   
REMARK   3                                       CORRECTION                     
REMARK   3                                                                      
REMARK   3 EM RECONSTRUCTION MAGNIFICATION CALIBRATION: NULL                    
REMARK   3                                                                      
REMARK   3 OTHER DETAILS: NULL                                                  
REMARK   4                                                                      
REMARK   4 7R4Q COMPLIES WITH FORMAT V. 3.30, 13-JUL-11                         
REMARK 100                                                                      
REMARK 100 THIS ENTRY HAS BEEN PROCESSED BY PDBE ON 14-FEB-22.                  
REMARK 100 THE DEPOSITION ID IS D_1292120319.                                   
REMARK 245                                                                      
REMARK 245 EXPERIMENTAL DETAILS                                                 
REMARK 245   RECONSTRUCTION METHOD          : SINGLE PARTICLE                   
REMARK 245   SPECIMEN TYPE                  : NULL                              
REMARK 245                                                                      
REMARK 245 ELECTRON MICROSCOPE SAMPLE                                           
REMARK 245   SAMPLE TYPE                    : PARTICLE                          
REMARK 245   PARTICLE TYPE                  : POINT                             
REMARK 245   NAME OF SAMPLE                 : THE TRIMERIC SARS-COOV-2 SPIKE    
REMARK 245                                    IN COMPLEX WITH THE 1.29          
REMARK 245                                    NEUTRALIZING NANOBODY; SARS-COV-  
REMARK 245                                    2 SPIKE; NANOBODY 1.29            
REMARK 245   SAMPLE CONCENTRATION (MG ML-1) : 1.00                              
REMARK 245   SAMPLE SUPPORT DETAILS         : NULL                              
REMARK 245   SAMPLE VITRIFICATION DETAILS   : NULL                              
REMARK 245   SAMPLE BUFFER                  : NULL                              
REMARK 245   PH                             : 7.70                              
REMARK 245   SAMPLE DETAILS                 : COMPLEX OF A SOLUBLE SPIKE OF     
REMARK 245  THE SARS-COV-2 STABILIZED IN THE PREFUSION FORM WITH THE 1.29       
REMARK 245  NANOBODY BOUND TO ITS RBD; TRIMERIC SPIKE IN ITS PREFUSION          
REMARK 245  CONFORMATION; IMMUNOGLOBULIN DOMAIN                                 
REMARK 245                                                                      
REMARK 245 DATA ACQUISITION                                                     
REMARK 245   DATE OF EXPERIMENT                : NULL                           
REMARK 245   NUMBER OF MICROGRAPHS-IMAGES      : NULL                           
REMARK 245   TEMPERATURE (KELVIN)              : NULL                           
REMARK 245   MICROSCOPE MODEL                  : FEI TALOS ARCTICA              
REMARK 245   DETECTOR TYPE                     : FEI FALCON III (4K X 4K)       
REMARK 245   MINIMUM DEFOCUS (NM)              : 1000.00                        
REMARK 245   MAXIMUM DEFOCUS (NM)              : 4000.00                        
REMARK 245   MINIMUM TILT ANGLE (DEGREES)      : NULL                           
REMARK 245   MAXIMUM TILT ANGLE (DEGREES)      : NULL                           
REMARK 245   NOMINAL CS                        : NULL                           
REMARK 245   IMAGING MODE                      : DARK FIELD                     
REMARK 245   ELECTRON DOSE (ELECTRONS NM**-2)  : 3000.00                        
REMARK 245   ILLUMINATION MODE                 : FLOOD BEAM                     
REMARK 245   NOMINAL MAGNIFICATION             : NULL                           
REMARK 245   CALIBRATED MAGNIFICATION          : NULL                           
REMARK 245   SOURCE                            : FIELD EMISSION GUN             
REMARK 245   ACCELERATION VOLTAGE (KV)         : 200                            
REMARK 245   IMAGING DETAILS                   : NULL                           
REMARK 247                                                                      
REMARK 247 ELECTRON MICROSCOPY                                                  
REMARK 247  THE COORDINATES IN THIS ENTRY WERE GENERATED FROM ELECTRON          
REMARK 247  MICROSCOPY DATA. PROTEIN DATA BANK CONVENTIONS REQUIRE              
REMARK 247  THAT CRYST1 AND SCALE RECORDS BE INCLUDED, BUT THE VALUES           
REMARK 247  ON THESE RECORDS ARE MEANINGLESS EXCEPT FOR THE CALCULATION         
REMARK 247  OF THE STRUCTURE FACTORS.                                           
REMARK 300                                                                      
REMARK 300 BIOMOLECULE: 1                                                       
REMARK 300 SEE REMARK 350 FOR THE AUTHOR PROVIDED AND/OR PROGRAM                
REMARK 300 GENERATED ASSEMBLY INFORMATION FOR THE STRUCTURE IN                  
REMARK 300 THIS ENTRY. THE REMARK MAY ALSO PROVIDE INFORMATION ON               
REMARK 300 BURIED SURFACE AREA.                                                 
REMARK 350                                                                      
REMARK 350 COORDINATES FOR A COMPLETE MULTIMER REPRESENTING THE KNOWN           
REMARK 350 BIOLOGICALLY SIGNIFICANT OLIGOMERIZATION STATE OF THE                
REMARK 350 MOLECULE CAN BE GENERATED BY APPLYING BIOMT TRANSFORMATIONS          
REMARK 350 GIVEN BELOW.  BOTH NON-CRYSTALLOGRAPHIC AND                          
REMARK 350 CRYSTALLOGRAPHIC OPERATIONS ARE GIVEN.                               
REMARK 350                                                                      
REMARK 350 BIOMOLECULE: 1                                                       
REMARK 350 AUTHOR DETERMINED BIOLOGICAL UNIT: PENTAMERIC                        
REMARK 350 APPLY THE FOLLOWING TO CHAINS: A, B, C, D, E, F, G, H, I, J          
REMARK 350   BIOMT1   1  1.000000  0.000000  0.000000        0.00000            
REMARK 350   BIOMT2   1  0.000000  1.000000  0.000000        0.00000            
REMARK 350   BIOMT3   1  0.000000  0.000000  1.000000        0.00000            
REMARK 465                                                                      
REMARK 465 MISSING RESIDUES                                                     
REMARK 465 THE FOLLOWING RESIDUES WERE NOT LOCATED IN THE                       
REMARK 465 EXPERIMENT. (M=MODEL NUMBER; RES=RESIDUE NAME; C=CHAIN               
REMARK 465 IDENTIFIER; SSSEQ=SEQUENCE NUMBER; I=INSERTION CODE.)                
REMARK 465                                                                      
REMARK 465   M RES C SSSEQI                                                     
REMARK 465     MET A     1                                                      
REMARK 465     PHE A     2                                                      
REMARK 465     VAL A     3                                                      
REMARK 465     PHE A     4                                                      
REMARK 465     LEU A     5                                                      
REMARK 465     VAL A     6                                                      
REMARK 465     LEU A     7                                                      
REMARK 465     LEU A     8                                                      
REMARK 465     PRO A     9                                                      
REMARK 465     LEU A    10                                                      
REMARK 465     VAL A    11                                                      
REMARK 465     SER A    12                                                      
REMARK 465     SER A    13                                                      
REMARK 465     SER A    71                                                      
REMARK 465     GLY A    72                                                      
REMARK 465     THR A    73                                                      
REMARK 465     ASN A    74                                                      
REMARK 465     GLY A    75                                                      
REMARK 465     TYR A   248                                                      
REMARK 465     LEU A   249                                                      
REMARK 465     THR A   250                                                      
REMARK 465     PRO A   251                                                      
REMARK 465     HIS A   519                                                      
REMARK 465     ALA A   520                                                      
REMARK 465     PRO A   621                                                      
REMARK 465     VAL A   622                                                      
REMARK 465     ALA A   623                                                      
REMARK 465     ILE A   624                                                      
REMARK 465     HIS A   625                                                      
REMARK 465     ALA A   626                                                      
REMARK 465     ASP A   627                                                      
REMARK 465     GLN A   628                                                      
REMARK 465     LEU A   629                                                      
REMARK 465     THR A   630                                                      
REMARK 465     PRO A   631                                                      
REMARK 465     THR A   632                                                      
REMARK 465     TRP A   633                                                      
REMARK 465     ARG A   634                                                      
REMARK 465     VAL A   635                                                      
REMARK 465     TYR A   636                                                      
REMARK 465     SER A   637                                                      
REMARK 465     THR A   638                                                      
REMARK 465     GLY A   639                                                      
REMARK 465     SER A   640                                                      
REMARK 465     GLN A   675                                                      
REMARK 465     THR A   676                                                      
REMARK 465     GLN A   677                                                      
REMARK 465     THR A   678                                                      
REMARK 465     ASN A   679                                                      
REMARK 465     SER A   680                                                      
REMARK 465     PRO A   681                                                      
REMARK 465     GLY A   682                                                      
REMARK 465     SER A   683                                                      
REMARK 465     ALA A   684                                                      
REMARK 465     SER A   685                                                      
REMARK 465     SER A   686                                                      
REMARK 465     VAL A   687                                                      
REMARK 465     ALA A   688                                                      
REMARK 465     SER A   689                                                      
REMARK 465     GLN A   690                                                      
REMARK 465     ALA A   829                                                      
REMARK 465     ASP A   830                                                      
REMARK 465     ALA A   831                                                      
REMARK 465     GLY A   832                                                      
REMARK 465     PHE A   833                                                      
REMARK 465     ILE A   834                                                      
REMARK 465     LYS A   835                                                      
REMARK 465     GLN A   836                                                      
REMARK 465     TYR A   837                                                      
REMARK 465     GLY A   838                                                      
REMARK 465     ASP A   839                                                      
REMARK 465     CYS A   840                                                      
REMARK 465     LEU A   841                                                      
REMARK 465     GLY A   842                                                      
REMARK 465     ASP A   843                                                      
REMARK 465     ILE A   844                                                      
REMARK 465     ALA A   845                                                      
REMARK 465     ALA A   846                                                      
REMARK 465     ARG A   847                                                      
REMARK 465     ASP A   848                                                      
REMARK 465     LEU A   849                                                      
REMARK 465     ILE A   850                                                      
REMARK 465     CYS A   851                                                      
REMARK 465     ALA A   852                                                      
REMARK 465     GLN A   853                                                      
REMARK 465     LYS A   854                                                      
REMARK 465     SER A  1147                                                      
REMARK 465     PHE A  1148                                                      
REMARK 465     LYS A  1149                                                      
REMARK 465     GLU A  1150                                                      
REMARK 465     GLU A  1151                                                      
REMARK 465     LEU A  1152                                                      
REMARK 465     ASP A  1153                                                      
REMARK 465     LYS A  1154                                                      
REMARK 465     TYR A  1155                                                      
REMARK 465     PHE A  1156                                                      
REMARK 465     LYS A  1157                                                      
REMARK 465     ASN A  1158                                                      
REMARK 465     HIS A  1159                                                      
REMARK 465     THR A  1160                                                      
REMARK 465     SER A  1161                                                      
REMARK 465     PRO A  1162                                                      
REMARK 465     ASP A  1163                                                      
REMARK 465     VAL A  1164                                                      
REMARK 465     ASP A  1165                                                      
REMARK 465     LEU A  1166                                                      
REMARK 465     GLY A  1167                                                      
REMARK 465     ASP A  1168                                                      
REMARK 465     ILE A  1169                                                      
REMARK 465     SER A  1170                                                      
REMARK 465     GLY A  1171                                                      
REMARK 465     ILE A  1172                                                      
REMARK 465     ASN A  1173                                                      
REMARK 465     ALA A  1174                                                      
REMARK 465     SER A  1175                                                      
REMARK 465     VAL A  1176                                                      
REMARK 465     VAL A  1177                                                      
REMARK 465     ASN A  1178                                                      
REMARK 465     ILE A  1179                                                      
REMARK 465     GLN A  1180                                                      
REMARK 465     LYS A  1181                                                      
REMARK 465     GLU A  1182                                                      
REMARK 465     ILE A  1183                                                      
REMARK 465     ASP A  1184                                                      
REMARK 465     ARG A  1185                                                      
REMARK 465     LEU A  1186                                                      
REMARK 465     ASN A  1187                                                      
REMARK 465     GLU A  1188                                                      
REMARK 465     VAL A  1189                                                      
REMARK 465     ALA A  1190                                                      
REMARK 465     LYS A  1191                                                      
REMARK 465     ASN A  1192                                                      
REMARK 465     LEU A  1193                                                      
REMARK 465     ASN A  1194                                                      
REMARK 465     GLU A  1195                                                      
REMARK 465     SER A  1196                                                      
REMARK 465     LEU A  1197                                                      
REMARK 465     ILE A  1198                                                      
REMARK 465     ASP A  1199                                                      
REMARK 465     LEU A  1200                                                      
REMARK 465     GLN A  1201                                                      
REMARK 465     GLU A  1202                                                      
REMARK 465     LEU A  1203                                                      
REMARK 465     GLY A  1204                                                      
REMARK 465     LYS A  1205                                                      
REMARK 465     TYR A  1206                                                      
REMARK 465     GLU A  1207                                                      
REMARK 465     GLN A  1208                                                      
REMARK 465     GLY A  1209                                                      
REMARK 465     SER A  1210                                                      
REMARK 465     GLY A  1211                                                      
REMARK 465     SER A  1212                                                      
REMARK 465     GLY A  1213                                                      
REMARK 465     TYR A  1214                                                      
REMARK 465     ILE A  1215                                                      
REMARK 465     PRO A  1216                                                      
REMARK 465     GLU A  1217                                                      
REMARK 465     ALA A  1218                                                      
REMARK 465     PRO A  1219                                                      
REMARK 465     ARG A  1220                                                      
REMARK 465     ASP A  1221                                                      
REMARK 465     GLY A  1222                                                      
REMARK 465     GLN A  1223                                                      
REMARK 465     ALA A  1224                                                      
REMARK 465     TYR A  1225                                                      
REMARK 465     VAL A  1226                                                      
REMARK 465     ARG A  1227                                                      
REMARK 465     LYS A  1228                                                      
REMARK 465     ASP A  1229                                                      
REMARK 465     GLY A  1230                                                      
REMARK 465     GLU A  1231                                                      
REMARK 465     TRP A  1232                                                      
REMARK 465     VAL A  1233                                                      
REMARK 465     LEU A  1234                                                      
REMARK 465     LEU A  1235                                                      
REMARK 465     SER A  1236                                                      
REMARK 465     THR A  1237                                                      
REMARK 465     PHE A  1238                                                      
REMARK 465     LEU A  1239                                                      
REMARK 465     GLY A  1240                                                      
REMARK 465     THR A  1241                                                      
REMARK 465     GLU A  1242                                                      
REMARK 465     ASN A  1243                                                      
REMARK 465     LEU A  1244                                                      
REMARK 465     TYR A  1245                                                      
REMARK 465     PHE A  1246                                                      
REMARK 465     GLN A  1247                                                      
REMARK 465     GLY A  1248                                                      
REMARK 465     ASP A  1249                                                      
REMARK 465     TYR A  1250                                                      
REMARK 465     LYS A  1251                                                      
REMARK 465     ASP A  1252                                                      
REMARK 465     ASP A  1253                                                      
REMARK 465     ASP A  1254                                                      
REMARK 465     ASP A  1255                                                      
REMARK 465     LYS A  1256                                                      
REMARK 465     GLY A  1257                                                      
REMARK 465     SER A  1258                                                      
REMARK 465     HIS A  1259                                                      
REMARK 465     HIS A  1260                                                      
REMARK 465     HIS A  1261                                                      
REMARK 465     HIS A  1262                                                      
REMARK 465     HIS A  1263                                                      
REMARK 465     HIS A  1264                                                      
REMARK 465     MET B     1                                                      
REMARK 465     PHE B     2                                                      
REMARK 465     VAL B     3                                                      
REMARK 465     PHE B     4                                                      
REMARK 465     LEU B     5                                                      
REMARK 465     VAL B     6                                                      
REMARK 465     LEU B     7                                                      
REMARK 465     LEU B     8                                                      
REMARK 465     PRO B     9                                                      
REMARK 465     LEU B    10                                                      
REMARK 465     VAL B    11                                                      
REMARK 465     SER B    12                                                      
REMARK 465     SER B    13                                                      
REMARK 465     SER B    71                                                      
REMARK 465     GLY B    72                                                      
REMARK 465     THR B    73                                                      
REMARK 465     ASN B    74                                                      
REMARK 465     GLY B    75                                                      
REMARK 465     TYR B   248                                                      
REMARK 465     LEU B   249                                                      
REMARK 465     THR B   250                                                      
REMARK 465     PRO B   251                                                      
REMARK 465     HIS B   519                                                      
REMARK 465     ALA B   520                                                      
REMARK 465     ASP B   578                                                      
REMARK 465     PRO B   579                                                      
REMARK 465     GLN B   580                                                      
REMARK 465     THR B   581                                                      
REMARK 465     LEU B   582                                                      
REMARK 465     GLU B   583                                                      
REMARK 465     PRO B   621                                                      
REMARK 465     VAL B   622                                                      
REMARK 465     ALA B   623                                                      
REMARK 465     ILE B   624                                                      
REMARK 465     HIS B   625                                                      
REMARK 465     ALA B   626                                                      
REMARK 465     ASP B   627                                                      
REMARK 465     GLN B   628                                                      
REMARK 465     LEU B   629                                                      
REMARK 465     THR B   630                                                      
REMARK 465     PRO B   631                                                      
REMARK 465     THR B   632                                                      
REMARK 465     TRP B   633                                                      
REMARK 465     ARG B   634                                                      
REMARK 465     VAL B   635                                                      
REMARK 465     TYR B   636                                                      
REMARK 465     SER B   637                                                      
REMARK 465     THR B   638                                                      
REMARK 465     GLY B   639                                                      
REMARK 465     SER B   640                                                      
REMARK 465     GLN B   675                                                      
REMARK 465     THR B   676                                                      
REMARK 465     GLN B   677                                                      
REMARK 465     THR B   678                                                      
REMARK 465     ASN B   679                                                      
REMARK 465     SER B   680                                                      
REMARK 465     PRO B   681                                                      
REMARK 465     GLY B   682                                                      
REMARK 465     SER B   683                                                      
REMARK 465     ALA B   684                                                      
REMARK 465     SER B   685                                                      
REMARK 465     SER B   686                                                      
REMARK 465     VAL B   687                                                      
REMARK 465     ALA B   688                                                      
REMARK 465     SER B   689                                                      
REMARK 465     GLN B   690                                                      
REMARK 465     ALA B   829                                                      
REMARK 465     ASP B   830                                                      
REMARK 465     ALA B   831                                                      
REMARK 465     GLY B   832                                                      
REMARK 465     PHE B   833                                                      
REMARK 465     ILE B   834                                                      
REMARK 465     LYS B   835                                                      
REMARK 465     GLN B   836                                                      
REMARK 465     TYR B   837                                                      
REMARK 465     GLY B   838                                                      
REMARK 465     ASP B   839                                                      
REMARK 465     CYS B   840                                                      
REMARK 465     LEU B   841                                                      
REMARK 465     GLY B   842                                                      
REMARK 465     ASP B   843                                                      
REMARK 465     ILE B   844                                                      
REMARK 465     ALA B   845                                                      
REMARK 465     ALA B   846                                                      
REMARK 465     ARG B   847                                                      
REMARK 465     ASP B   848                                                      
REMARK 465     LEU B   849                                                      
REMARK 465     ILE B   850                                                      
REMARK 465     CYS B   851                                                      
REMARK 465     ALA B   852                                                      
REMARK 465     GLN B   853                                                      
REMARK 465     LYS B   854                                                      
REMARK 465     SER B  1147                                                      
REMARK 465     PHE B  1148                                                      
REMARK 465     LYS B  1149                                                      
REMARK 465     GLU B  1150                                                      
REMARK 465     GLU B  1151                                                      
REMARK 465     LEU B  1152                                                      
REMARK 465     ASP B  1153                                                      
REMARK 465     LYS B  1154                                                      
REMARK 465     TYR B  1155                                                      
REMARK 465     PHE B  1156                                                      
REMARK 465     LYS B  1157                                                      
REMARK 465     ASN B  1158                                                      
REMARK 465     HIS B  1159                                                      
REMARK 465     THR B  1160                                                      
REMARK 465     SER B  1161                                                      
REMARK 465     PRO B  1162                                                      
REMARK 465     ASP B  1163                                                      
REMARK 465     VAL B  1164                                                      
REMARK 465     ASP B  1165                                                      
REMARK 465     LEU B  1166                                                      
REMARK 465     GLY B  1167                                                      
REMARK 465     ASP B  1168                                                      
REMARK 465     ILE B  1169                                                      
REMARK 465     SER B  1170                                                      
REMARK 465     GLY B  1171                                                      
REMARK 465     ILE B  1172                                                      
REMARK 465     ASN B  1173                                                      
REMARK 465     ALA B  1174                                                      
REMARK 465     SER B  1175                                                      
REMARK 465     VAL B  1176                                                      
REMARK 465     VAL B  1177                                                      
REMARK 465     ASN B  1178                                                      
REMARK 465     ILE B  1179                                                      
REMARK 465     GLN B  1180                                                      
REMARK 465     LYS B  1181                                                      
REMARK 465     GLU B  1182                                                      
REMARK 465     ILE B  1183                                                      
REMARK 465     ASP B  1184                                                      
REMARK 465     ARG B  1185                                                      
REMARK 465     LEU B  1186                                                      
REMARK 465     ASN B  1187                                                      
REMARK 465     GLU B  1188                                                      
REMARK 465     VAL B  1189                                                      
REMARK 465     ALA B  1190                                                      
REMARK 465     LYS B  1191                                                      
REMARK 465     ASN B  1192                                                      
REMARK 465     LEU B  1193                                                      
REMARK 465     ASN B  1194                                                      
REMARK 465     GLU B  1195                                                      
REMARK 465     SER B  1196                                                      
REMARK 465     LEU B  1197                                                      
REMARK 465     ILE B  1198                                                      
REMARK 465     ASP B  1199                                                      
REMARK 465     LEU B  1200                                                      
REMARK 465     GLN B  1201                                                      
REMARK 465     GLU B  1202                                                      
REMARK 465     LEU B  1203                                                      
REMARK 465     GLY B  1204                                                      
REMARK 465     LYS B  1205                                                      
REMARK 465     TYR B  1206                                                      
REMARK 465     GLU B  1207                                                      
REMARK 465     GLN B  1208                                                      
REMARK 465     GLY B  1209                                                      
REMARK 465     SER B  1210                                                      
REMARK 465     GLY B  1211                                                      
REMARK 465     SER B  1212                                                      
REMARK 465     GLY B  1213                                                      
REMARK 465     TYR B  1214                                                      
REMARK 465     ILE B  1215                                                      
REMARK 465     PRO B  1216                                                      
REMARK 465     GLU B  1217                                                      
REMARK 465     ALA B  1218                                                      
REMARK 465     PRO B  1219                                                      
REMARK 465     ARG B  1220                                                      
REMARK 465     ASP B  1221                                                      
REMARK 465     GLY B  1222                                                      
REMARK 465     GLN B  1223                                                      
REMARK 465     ALA B  1224                                                      
REMARK 465     TYR B  1225                                                      
REMARK 465     VAL B  1226                                                      
REMARK 465     ARG B  1227                                                      
REMARK 465     LYS B  1228                                                      
REMARK 465     ASP B  1229                                                      
REMARK 465     GLY B  1230                                                      
REMARK 465     GLU B  1231                                                      
REMARK 465     TRP B  1232                                                      
REMARK 465     VAL B  1233                                                      
REMARK 465     LEU B  1234                                                      
REMARK 465     LEU B  1235                                                      
REMARK 465     SER B  1236                                                      
REMARK 465     THR B  1237                                                      
REMARK 465     PHE B  1238                                                      
REMARK 465     LEU B  1239                                                      
REMARK 465     GLY B  1240                                                      
REMARK 465     THR B  1241                                                      
REMARK 465     GLU B  1242                                                      
REMARK 465     ASN B  1243                                                      
REMARK 465     LEU B  1244                                                      
REMARK 465     TYR B  1245                                                      
REMARK 465     PHE B  1246                                                      
REMARK 465     GLN B  1247                                                      
REMARK 465     GLY B  1248                                                      
REMARK 465     ASP B  1249                                                      
REMARK 465     TYR B  1250                                                      
REMARK 465     LYS B  1251                                                      
REMARK 465     ASP B  1252                                                      
REMARK 465     ASP B  1253                                                      
REMARK 465     ASP B  1254                                                      
REMARK 465     ASP B  1255                                                      
REMARK 465     LYS B  1256                                                      
REMARK 465     GLY B  1257                                                      
REMARK 465     SER B  1258                                                      
REMARK 465     HIS B  1259                                                      
REMARK 465     HIS B  1260                                                      
REMARK 465     HIS B  1261                                                      
REMARK 465     HIS B  1262                                                      
REMARK 465     HIS B  1263                                                      
REMARK 465     HIS B  1264                                                      
REMARK 465     MET C     1                                                      
REMARK 465     PHE C     2                                                      
REMARK 465     VAL C     3                                                      
REMARK 465     PHE C     4                                                      
REMARK 465     LEU C     5                                                      
REMARK 465     VAL C     6                                                      
REMARK 465     LEU C     7                                                      
REMARK 465     LEU C     8                                                      
REMARK 465     PRO C     9                                                      
REMARK 465     LEU C    10                                                      
REMARK 465     VAL C    11                                                      
REMARK 465     SER C    12                                                      
REMARK 465     SER C    13                                                      
REMARK 465     SER C    71                                                      
REMARK 465     GLY C    72                                                      
REMARK 465     THR C    73                                                      
REMARK 465     ASN C    74                                                      
REMARK 465     GLY C    75                                                      
REMARK 465     TYR C   248                                                      
REMARK 465     LEU C   249                                                      
REMARK 465     THR C   250                                                      
REMARK 465     PRO C   251                                                      
REMARK 465     HIS C   519                                                      
REMARK 465     ALA C   520                                                      
REMARK 465     PRO C   621                                                      
REMARK 465     VAL C   622                                                      
REMARK 465     ALA C   623                                                      
REMARK 465     ILE C   624                                                      
REMARK 465     HIS C   625                                                      
REMARK 465     ALA C   626                                                      
REMARK 465     ASP C   627                                                      
REMARK 465     GLN C   628                                                      
REMARK 465     LEU C   629                                                      
REMARK 465     THR C   630                                                      
REMARK 465     PRO C   631                                                      
REMARK 465     THR C   632                                                      
REMARK 465     TRP C   633                                                      
REMARK 465     ARG C   634                                                      
REMARK 465     VAL C   635                                                      
REMARK 465     TYR C   636                                                      
REMARK 465     SER C   637                                                      
REMARK 465     THR C   638                                                      
REMARK 465     GLY C   639                                                      
REMARK 465     SER C   640                                                      
REMARK 465     GLN C   675                                                      
REMARK 465     THR C   676                                                      
REMARK 465     GLN C   677                                                      
REMARK 465     THR C   678                                                      
REMARK 465     ASN C   679                                                      
REMARK 465     SER C   680                                                      
REMARK 465     PRO C   681                                                      
REMARK 465     GLY C   682                                                      
REMARK 465     SER C   683                                                      
REMARK 465     ALA C   684                                                      
REMARK 465     SER C   685                                                      
REMARK 465     SER C   686                                                      
REMARK 465     VAL C   687                                                      
REMARK 465     ALA C   688                                                      
REMARK 465     SER C   689                                                      
REMARK 465     GLN C   690                                                      
REMARK 465     ALA C   829                                                      
REMARK 465     ASP C   830                                                      
REMARK 465     ALA C   831                                                      
REMARK 465     GLY C   832                                                      
REMARK 465     PHE C   833                                                      
REMARK 465     ILE C   834                                                      
REMARK 465     LYS C   835                                                      
REMARK 465     GLN C   836                                                      
REMARK 465     TYR C   837                                                      
REMARK 465     GLY C   838                                                      
REMARK 465     ASP C   839                                                      
REMARK 465     CYS C   840                                                      
REMARK 465     LEU C   841                                                      
REMARK 465     GLY C   842                                                      
REMARK 465     ASP C   843                                                      
REMARK 465     ILE C   844                                                      
REMARK 465     ALA C   845                                                      
REMARK 465     ALA C   846                                                      
REMARK 465     ARG C   847                                                      
REMARK 465     ASP C   848                                                      
REMARK 465     LEU C   849                                                      
REMARK 465     ILE C   850                                                      
REMARK 465     CYS C   851                                                      
REMARK 465     ALA C   852                                                      
REMARK 465     GLN C   853                                                      
REMARK 465     LYS C   854                                                      
REMARK 465     SER C  1147                                                      
REMARK 465     PHE C  1148                                                      
REMARK 465     LYS C  1149                                                      
REMARK 465     GLU C  1150                                                      
REMARK 465     GLU C  1151                                                      
REMARK 465     LEU C  1152                                                      
REMARK 465     ASP C  1153                                                      
REMARK 465     LYS C  1154                                                      
REMARK 465     TYR C  1155                                                      
REMARK 465     PHE C  1156                                                      
REMARK 465     LYS C  1157                                                      
REMARK 465     ASN C  1158                                                      
REMARK 465     HIS C  1159                                                      
REMARK 465     THR C  1160                                                      
REMARK 465     SER C  1161                                                      
REMARK 465     PRO C  1162                                                      
REMARK 465     ASP C  1163                                                      
REMARK 465     VAL C  1164                                                      
REMARK 465     ASP C  1165                                                      
REMARK 465     LEU C  1166                                                      
REMARK 465     GLY C  1167                                                      
REMARK 465     ASP C  1168                                                      
REMARK 465     ILE C  1169                                                      
REMARK 465     SER C  1170                                                      
REMARK 465     GLY C  1171                                                      
REMARK 465     ILE C  1172                                                      
REMARK 465     ASN C  1173                                                      
REMARK 465     ALA C  1174                                                      
REMARK 465     SER C  1175                                                      
REMARK 465     VAL C  1176                                                      
REMARK 465     VAL C  1177                                                      
REMARK 465     ASN C  1178                                                      
REMARK 465     ILE C  1179                                                      
REMARK 465     GLN C  1180                                                      
REMARK 465     LYS C  1181                                                      
REMARK 465     GLU C  1182                                                      
REMARK 465     ILE C  1183                                                      
REMARK 465     ASP C  1184                                                      
REMARK 465     ARG C  1185                                                      
REMARK 465     LEU C  1186                                                      
REMARK 465     ASN C  1187                                                      
REMARK 465     GLU C  1188                                                      
REMARK 465     VAL C  1189                                                      
REMARK 465     ALA C  1190                                                      
REMARK 465     LYS C  1191                                                      
REMARK 465     ASN C  1192                                                      
REMARK 465     LEU C  1193                                                      
REMARK 465     ASN C  1194                                                      
REMARK 465     GLU C  1195                                                      
REMARK 465     SER C  1196                                                      
REMARK 465     LEU C  1197                                                      
REMARK 465     ILE C  1198                                                      
REMARK 465     ASP C  1199                                                      
REMARK 465     LEU C  1200                                                      
REMARK 465     GLN C  1201                                                      
REMARK 465     GLU C  1202                                                      
REMARK 465     LEU C  1203                                                      
REMARK 465     GLY C  1204                                                      
REMARK 465     LYS C  1205                                                      
REMARK 465     TYR C  1206                                                      
REMARK 465     GLU C  1207                                                      
REMARK 465     GLN C  1208                                                      
REMARK 465     GLY C  1209                                                      
REMARK 465     SER C  1210                                                      
REMARK 465     GLY C  1211                                                      
REMARK 465     SER C  1212                                                      
REMARK 465     GLY C  1213                                                      
REMARK 465     TYR C  1214                                                      
REMARK 465     ILE C  1215                                                      
REMARK 465     PRO C  1216                                                      
REMARK 465     GLU C  1217                                                      
REMARK 465     ALA C  1218                                                      
REMARK 465     PRO C  1219                                                      
REMARK 465     ARG C  1220                                                      
REMARK 465     ASP C  1221                                                      
REMARK 465     GLY C  1222                                                      
REMARK 465     GLN C  1223                                                      
REMARK 465     ALA C  1224                                                      
REMARK 465     TYR C  1225                                                      
REMARK 465     VAL C  1226                                                      
REMARK 465     ARG C  1227                                                      
REMARK 465     LYS C  1228                                                      
REMARK 465     ASP C  1229                                                      
REMARK 465     GLY C  1230                                                      
REMARK 465     GLU C  1231                                                      
REMARK 465     TRP C  1232                                                      
REMARK 465     VAL C  1233                                                      
REMARK 465     LEU C  1234                                                      
REMARK 465     LEU C  1235                                                      
REMARK 465     SER C  1236                                                      
REMARK 465     THR C  1237                                                      
REMARK 465     PHE C  1238                                                      
REMARK 465     LEU C  1239                                                      
REMARK 465     GLY C  1240                                                      
REMARK 465     THR C  1241                                                      
REMARK 465     GLU C  1242                                                      
REMARK 465     ASN C  1243                                                      
REMARK 465     LEU C  1244                                                      
REMARK 465     TYR C  1245                                                      
REMARK 465     PHE C  1246                                                      
REMARK 465     GLN C  1247                                                      
REMARK 465     GLY C  1248                                                      
REMARK 465     ASP C  1249                                                      
REMARK 465     TYR C  1250                                                      
REMARK 465     LYS C  1251                                                      
REMARK 465     ASP C  1252                                                      
REMARK 465     ASP C  1253                                                      
REMARK 465     ASP C  1254                                                      
REMARK 465     ASP C  1255                                                      
REMARK 465     LYS C  1256                                                      
REMARK 465     GLY C  1257                                                      
REMARK 465     SER C  1258                                                      
REMARK 465     HIS C  1259                                                      
REMARK 465     HIS C  1260                                                      
REMARK 465     HIS C  1261                                                      
REMARK 465     HIS C  1262                                                      
REMARK 465     HIS C  1263                                                      
REMARK 465     HIS C  1264                                                      
REMARK 465     SER D   121                                                      
REMARK 465     ALA D   122                                                      
REMARK 465     LEU D   123                                                      
REMARK 465     VAL D   124                                                      
REMARK 465     PRO D   125                                                      
REMARK 465     ARG D   126                                                      
REMARK 465     SER E   121                                                      
REMARK 465     ALA E   122                                                      
REMARK 465     LEU E   123                                                      
REMARK 465     VAL E   124                                                      
REMARK 465     PRO E   125                                                      
REMARK 465     ARG E   126                                                      
REMARK 500                                                                      
REMARK 500 GEOMETRY AND STEREOCHEMISTRY                                         
REMARK 500 SUBTOPIC: CLOSE CONTACTS IN SAME ASYMMETRIC UNIT                     
REMARK 500                                                                      
REMARK 500 THE FOLLOWING ATOMS ARE IN CLOSE CONTACT.                            
REMARK 500                                                                      
REMARK 500  ATM1  RES C  SSEQI   ATM2  RES C  SSEQI           DISTANCE          
REMARK 500   C    ASN B   282     H    GLY B   283              1.22            
REMARK 500   C    ASN C   280     H    GLU C   281              1.22            
REMARK 500   C    ASN B   164     H    ASN B   165              1.24            
REMARK 500   C    ASN C   185     H    PHE C   186              1.24            
REMARK 500   C    HIS B    69     H    VAL B    70              1.24            
REMARK 500   C    ALA C    67     H    ILE C    68              1.26            
REMARK 500   C    PRO C    39     H    ASP C    40              1.26            
REMARK 500   C    ILE B    68     H    HIS B    69              1.26            
REMARK 500   C    THR C   108     H    THR C   109              1.26            
REMARK 500   C    GLU C   281     H    ASN C   282              1.28            
REMARK 500   C    PRO B   897     H    PHE B   898              1.29            
REMARK 500   C    GLN C   183     H    GLY C   184              1.29            
REMARK 500   C    THR C   109     H    LEU C   110              1.29            
REMARK 500  HD21  ASN A   717     C1   NAG A  1311              1.32            
REMARK 500  HD21  ASN B   717     C1   NAG B  1310              1.33            
REMARK 500  HD21  ASN B   282     C1   NAG B  1304              1.39            
REMARK 500   HG   SER A   596     OE1  GLN A   613              1.40            
REMARK 500   O    GLU B   309     HH   TYR B   313              1.40            
REMARK 500   H    VAL C  1094     O    THR C  1105              1.43            
REMARK 500   HZ2  LYS C  1028     O    PHE C  1042              1.44            
REMARK 500   C    SER C   698     H    LEU C   699              1.46            
REMARK 500   H    VAL A  1094     O    THR A  1105              1.46            
REMARK 500   OG   SER A   711    HE21  GLN B   895              1.46            
REMARK 500   OD1  ASN A   280     H    ASN A   282              1.47            
REMARK 500   H    VAL B  1094     O    THR B  1105              1.47            
REMARK 500   C    ASN C   165     H    CYS C   166              1.47            
REMARK 500   HZ2  LYS A  1028     O    PHE A  1042              1.48            
REMARK 500   HZ3  LYS B  1028     O    PHE B  1042              1.48            
REMARK 500   HG   SER B   974     OD2  ASP B   979              1.49            
REMARK 500   OD1  ASN B   280     H    ASN B   282              1.49            
REMARK 500  HD21  ASN C   234     C1   NAG J     1              1.50            
REMARK 500  HD21  ASN C   603     C1   NAG C  1302              1.55            
REMARK 500   HG1  THR B   912     OD1  ASN B   914              1.55            
REMARK 500   O    ARG A   408    HE22  GLN A   414              1.56            
REMARK 500   O    ARG C   408    HE22  GLN C   414              1.56            
REMARK 500   HH   TYR A    37     O    LEU A    54              1.57            
REMARK 500   OG1  THR B    76     H    LYS B    77              1.57            
REMARK 500  HD21  ASN B  1074     O5   NAG B  1311              1.57            
REMARK 500  HE22  GLN B    14     O    CYS B    15              1.59            
REMARK 500   OD1  ASP A   737     HG1  THR A   739              1.60            
REMARK 500   ND2  ASN B  1098     C1   NAG B  1312              1.61            
REMARK 500   O    CYS B   480     N    GLY B   482              1.87            
REMARK 500   OG   SER C   596     OE1  GLN C   613              1.89            
REMARK 500   OG   SER A   596     OE1  GLN A   613              1.89            
REMARK 500   OG   SER B   596     OE1  GLN B   613              1.89            
REMARK 500   ND2  ASN B  1074     O5   NAG B  1311              1.89            
REMARK 500   ND2  ASN A   282     O5   NAG A  1303              1.89            
REMARK 500   OG   SER B   349     O    LEU B   452              1.93            
REMARK 500   NH2  ARG B   357     OH   TYR B   396              1.97            
REMARK 500   O    GLN A   949     OD1  ASN A   953              1.99            
REMARK 500                                                                      
REMARK 500 THIS ENTRY HAS      96 CLOSE CONTACTS                                
REMARK 500                                                                      
REMARK 500 REMARK: NULL                                                         
REMARK 500                                                                      
REMARK 500 GEOMETRY AND STEREOCHEMISTRY                                         
REMARK 500 SUBTOPIC: COVALENT BOND LENGTHS                                      
REMARK 500                                                                      
REMARK 500 THE STEREOCHEMICAL PARAMETERS OF THE FOLLOWING RESIDUES              
REMARK 500 HAVE VALUES WHICH DEVIATE FROM EXPECTED VALUES BY MORE               
REMARK 500 THAN 6*RMSD (M=MODEL NUMBER; RES=RESIDUE NAME; C=CHAIN               
REMARK 500 IDENTIFIER; SSEQ=SEQUENCE NUMBER; I=INSERTION CODE).                 
REMARK 500                                                                      
REMARK 500 STANDARD TABLE:                                                      
REMARK 500 FORMAT: (10X,I3,1X,2(A3,1X,A1,I4,A1,1X,A4,3X),1X,F6.3)               
REMARK 500                                                                      
REMARK 500 EXPECTED VALUES PROTEIN: ENGH AND HUBER, 1999                        
REMARK 500 EXPECTED VALUES NUCLEIC ACID: CLOWNEY ET AL 1996                     
REMARK 500                                                                      
REMARK 500  M RES CSSEQI ATM1   RES CSSEQI ATM2   DEVIATION                     
REMARK 500    LEU A  18   CG    LEU A  18   CD1    -0.236                       
REMARK 500    TYR A  28   CD1   TYR A  28   CE1    -0.101                       
REMARK 500    PHE A  43   CG    PHE A  43   CD1    -0.134                       
REMARK 500    PHE A  43   CD1   PHE A  43   CE1    -0.193                       
REMARK 500    PHE A  43   CE1   PHE A  43   CZ     -0.241                       
REMARK 500    TYR A 160   CG    TYR A 160   CD1    -0.082                       
REMARK 500    TYR A 170   CG    TYR A 170   CD2    -0.148                       
REMARK 500    TYR A 170   CE1   TYR A 170   CZ     -0.081                       
REMARK 500    TYR A 170   CE2   TYR A 170   CD2    -0.146                       
REMARK 500    PHE A 192   CG    PHE A 192   CD1    -0.115                       
REMARK 500    PHE A 192   CE1   PHE A 192   CZ     -0.457                       
REMARK 500    PRO A 230   CG    PRO A 230   CD     -0.374                       
REMARK 500    TYR A 269   CG    TYR A 269   CD1    -0.102                       
REMARK 500    VAL A 308   CB    VAL A 308   CG1    -0.171                       
REMARK 500    VAL A 308   CB    VAL A 308   CG2     0.167                       
REMARK 500    VAL A 595   CB    VAL A 595   CG1    -0.152                       
REMARK 500    VAL A 595   CB    VAL A 595   CG2     0.154                       
REMARK 500    VAL A 610   CB    VAL A 610   CG1    -0.128                       
REMARK 500    LEU A 699   CG    LEU A 699   CD1    -0.239                       
REMARK 500    LEU A 699   CG    LEU A 699   CD2     0.247                       
REMARK 500    TYR A 741   CG    TYR A 741   CD2     0.098                       
REMARK 500    TYR A 741   CG    TYR A 741   CD1    -0.224                       
REMARK 500    TYR A 741   CE1   TYR A 741   CZ     -0.214                       
REMARK 500    TYR A 741   CZ    TYR A 741   CE2    -0.174                       
REMARK 500    TYR A 741   CE2   TYR A 741   CD2     0.255                       
REMARK 500    TYR A 756   CD1   TYR A 756   CE1    -0.169                       
REMARK 500    TYR A 756   CE2   TYR A 756   CD2    -0.125                       
REMARK 500    ILE A 770   CB    ILE A 770   CG2     0.234                       
REMARK 500    VAL A 772   CB    VAL A 772   CG2    -0.260                       
REMARK 500    PHE A 802   CG    PHE A 802   CD2     0.102                       
REMARK 500    PHE A 802   CG    PHE A 802   CD1    -0.108                       
REMARK 500    PHE A 802   CE1   PHE A 802   CZ     -0.116                       
REMARK 500    PHE A 817   CG    PHE A 817   CD1    -0.163                       
REMARK 500    GLN A 901   CD    GLN A 901   NE2    -0.160                       
REMARK 500    ARG A 905   CG    ARG A 905   CD      0.159                       
REMARK 500    ILE A 909   CB    ILE A 909   CG2     0.205                       
REMARK 500    VAL A 911   CB    VAL A 911   CG1    -0.252                       
REMARK 500    VAL A 911   CB    VAL A 911   CG2     0.252                       
REMARK 500    LEU A 959   CG    LEU A 959   CD2     0.257                       
REMARK 500    GLN A1106   CB    GLN A1106   CG     -0.425                       
REMARK 500    GLN A1106   CD    GLN A1106   OE1    -0.185                       
REMARK 500    GLN A1106   CD    GLN A1106   NE2    -0.154                       
REMARK 500    LEU B  18   CG    LEU B  18   CD1    -0.235                       
REMARK 500    TYR B  28   CD1   TYR B  28   CE1    -0.100                       
REMARK 500    PHE B  43   CG    PHE B  43   CD1    -0.133                       
REMARK 500    PHE B  43   CD1   PHE B  43   CE1    -0.194                       
REMARK 500    PHE B  43   CE1   PHE B  43   CZ     -0.241                       
REMARK 500    TYR B 160   CG    TYR B 160   CD1    -0.083                       
REMARK 500    TYR B 170   CG    TYR B 170   CD2    -0.148                       
REMARK 500    TYR B 170   CE1   TYR B 170   CZ     -0.081                       
REMARK 500                                                                      
REMARK 500 THIS ENTRY HAS     127 BOND DEVIATIONS.                              
REMARK 500                                                                      
REMARK 500 REMARK: NULL                                                         
REMARK 500                                                                      
REMARK 500 GEOMETRY AND STEREOCHEMISTRY                                         
REMARK 500 SUBTOPIC: COVALENT BOND ANGLES                                       
REMARK 500                                                                      
REMARK 500 THE STEREOCHEMICAL PARAMETERS OF THE FOLLOWING RESIDUES              
REMARK 500 HAVE VALUES WHICH DEVIATE FROM EXPECTED VALUES BY MORE               
REMARK 500 THAN 6*RMSD (M=MODEL NUMBER; RES=RESIDUE NAME; C=CHAIN               
REMARK 500 IDENTIFIER; SSEQ=SEQUENCE NUMBER; I=INSERTION CODE).                 
REMARK 500                                                                      
REMARK 500 STANDARD TABLE:                                                      
REMARK 500 FORMAT: (10X,I3,1X,A3,1X,A1,I4,A1,3(1X,A4,2X),12X,F5.1)              
REMARK 500                                                                      
REMARK 500 EXPECTED VALUES PROTEIN: ENGH AND HUBER, 1999                        
REMARK 500 EXPECTED VALUES NUCLEIC ACID: CLOWNEY ET AL 1996                     
REMARK 500                                                                      
REMARK 500  M RES CSSEQI ATM1   ATM2   ATM3                                     
REMARK 500    LEU A  18   CA  -  CB  -  CG  ANGL. DEV. =  15.0 DEGREES          
REMARK 500    LEU A  18   CB  -  CG  -  CD1 ANGL. DEV. =  12.6 DEGREES          
REMARK 500    PHE A  43   CB  -  CA  -  C   ANGL. DEV. = -13.7 DEGREES          
REMARK 500    PHE A  43   CB  -  CG  -  CD2 ANGL. DEV. = -16.1 DEGREES          
REMARK 500    PHE A  43   CD1 -  CG  -  CD2 ANGL. DEV. = -15.1 DEGREES          
REMARK 500    PHE A  43   CB  -  CG  -  CD1 ANGL. DEV. =  10.1 DEGREES          
REMARK 500    PRO A  57   CA  -  N   -  CD  ANGL. DEV. =  -9.0 DEGREES          
REMARK 500    HIS A  66   C   -  N   -  CA  ANGL. DEV. = -18.3 DEGREES          
REMARK 500    HIS A  66   CB  -  CA  -  C   ANGL. DEV. = -13.4 DEGREES          
REMARK 500    HIS A  66   N   -  CA  -  CB  ANGL. DEV. =  15.3 DEGREES          
REMARK 500    HIS A  66   CB  -  CG  -  CD2 ANGL. DEV. = -12.8 DEGREES          
REMARK 500    HIS A  66   N   -  CA  -  C   ANGL. DEV. = -18.1 DEGREES          
REMARK 500    LEU A 118   CA  -  CB  -  CG  ANGL. DEV. =  22.8 DEGREES          
REMARK 500    CYS A 131   CA  -  CB  -  SG  ANGL. DEV. =   7.4 DEGREES          
REMARK 500    LEU A 141   CB  -  CA  -  C   ANGL. DEV. = -14.7 DEGREES          
REMARK 500    LEU A 141   CA  -  CB  -  CG  ANGL. DEV. = -30.6 DEGREES          
REMARK 500    LEU A 141   CB  -  CG  -  CD2 ANGL. DEV. =  13.1 DEGREES          
REMARK 500    LEU A 141   N   -  CA  -  C   ANGL. DEV. = -17.2 DEGREES          
REMARK 500    TYR A 160   CB  -  CG  -  CD2 ANGL. DEV. = -12.5 DEGREES          
REMARK 500    TYR A 160   CD1 -  CG  -  CD2 ANGL. DEV. = -10.8 DEGREES          
REMARK 500    TYR A 160   CB  -  CG  -  CD1 ANGL. DEV. =   5.8 DEGREES          
REMARK 500    CYS A 166   CA  -  CB  -  SG  ANGL. DEV. =   8.0 DEGREES          
REMARK 500    TYR A 170   CB  -  CG  -  CD2 ANGL. DEV. =  -5.1 DEGREES          
REMARK 500    TYR A 170   CD1 -  CE1 -  CZ  ANGL. DEV. =  -9.8 DEGREES          
REMARK 500    PHE A 192   CB  -  CG  -  CD2 ANGL. DEV. = -36.1 DEGREES          
REMARK 500    PHE A 192   CD1 -  CG  -  CD2 ANGL. DEV. = -31.0 DEGREES          
REMARK 500    PHE A 192   CB  -  CG  -  CD1 ANGL. DEV. =  39.8 DEGREES          
REMARK 500    PHE A 192   CG  -  CD1 -  CE1 ANGL. DEV. =  21.5 DEGREES          
REMARK 500    PHE A 192   CG  -  CD2 -  CE2 ANGL. DEV. =   8.2 DEGREES          
REMARK 500    LYS A 206   CD  -  CE  -  NZ  ANGL. DEV. =  23.1 DEGREES          
REMARK 500    HIS A 207   CB  -  CA  -  C   ANGL. DEV. =  16.5 DEGREES          
REMARK 500    HIS A 207   N   -  CA  -  CB  ANGL. DEV. = -15.5 DEGREES          
REMARK 500    HIS A 207   CA  -  CB  -  CG  ANGL. DEV. =  10.5 DEGREES          
REMARK 500    LEU A 216   CA  -  CB  -  CG  ANGL. DEV. =  28.1 DEGREES          
REMARK 500    LEU A 216   CB  -  CG  -  CD1 ANGL. DEV. =  13.0 DEGREES          
REMARK 500    PRO A 230   C   -  N   -  CA  ANGL. DEV. = -13.8 DEGREES          
REMARK 500    PRO A 230   C   -  N   -  CD  ANGL. DEV. = -22.9 DEGREES          
REMARK 500    PRO A 230   CA  -  N   -  CD  ANGL. DEV. = -19.7 DEGREES          
REMARK 500    PRO A 230   CA  -  CB  -  CG  ANGL. DEV. = -15.0 DEGREES          
REMARK 500    PRO A 230   N   -  CD  -  CG  ANGL. DEV. = -13.9 DEGREES          
REMARK 500    LEU A 241   CA  -  CB  -  CG  ANGL. DEV. =  24.6 DEGREES          
REMARK 500    LEU A 241   CB  -  CG  -  CD1 ANGL. DEV. =  14.1 DEGREES          
REMARK 500    LEU A 242   CA  -  CB  -  CG  ANGL. DEV. =  17.5 DEGREES          
REMARK 500    TYR A 269   N   -  CA  -  CB  ANGL. DEV. = -11.8 DEGREES          
REMARK 500    TYR A 269   CB  -  CG  -  CD2 ANGL. DEV. =  -4.7 DEGREES          
REMARK 500    TYR A 269   CD1 -  CG  -  CD2 ANGL. DEV. =  -8.0 DEGREES          
REMARK 500    LYS A 278   CD  -  CE  -  NZ  ANGL. DEV. =  26.7 DEGREES          
REMARK 500    CYS A 301   CA  -  CB  -  SG  ANGL. DEV. =  18.9 DEGREES          
REMARK 500    VAL A 308   CG1 -  CB  -  CG2 ANGL. DEV. = -28.7 DEGREES          
REMARK 500    VAL A 308   CA  -  CB  -  CG2 ANGL. DEV. = -10.5 DEGREES          
REMARK 500                                                                      
REMARK 500 THIS ENTRY HAS     568 ANGLE DEVIATIONS.                             
REMARK 500                                                                      
REMARK 500 REMARK: NULL                                                         
REMARK 500                                                                      
REMARK 500 GEOMETRY AND STEREOCHEMISTRY                                         
REMARK 500 SUBTOPIC: TORSION ANGLES                                             
REMARK 500                                                                      
REMARK 500 TORSION ANGLES OUTSIDE THE EXPECTED RAMACHANDRAN REGIONS:            
REMARK 500 (M=MODEL NUMBER; RES=RESIDUE NAME; C=CHAIN IDENTIFIER;               
REMARK 500 SSEQ=SEQUENCE NUMBER; I=INSERTION CODE).                             
REMARK 500                                                                      
REMARK 500 STANDARD TABLE:                                                      
REMARK 500 FORMAT:(10X,I3,1X,A3,1X,A1,I4,A1,4X,F7.2,3X,F7.2)                    
REMARK 500                                                                      
REMARK 500 EXPECTED VALUES: GJ KLEYWEGT AND TA JONES (1996). PHI/PSI-           
REMARK 500 CHOLOGY: RAMACHANDRAN REVISITED. STRUCTURE 4, 1395 - 1400            
REMARK 500                                                                      
REMARK 500  M RES CSSEQI        PSI       PHI                                   
REMARK 500    THR A  19     -164.67   -116.35                                   
REMARK 500    THR A  20       68.07     61.24                                   
REMARK 500    PRO A  25     -161.70    -55.50                                   
REMARK 500    SER A  46       31.03     77.95                                   
REMARK 500    ARG A  78       46.99     34.13                                   
REMARK 500    ASN A  81       55.77   -155.68                                   
REMARK 500    LYS A  97      -33.88   -134.60                                   
REMARK 500    VAL A 159      -39.73   -132.10                                   
REMARK 500    ALA A 163      109.69   -166.36                                   
REMARK 500    LEU A 179       -3.40     68.33                                   
REMARK 500    ASP A 198       27.77     49.60                                   
REMARK 500    LYS A 206      165.19    177.73                                   
REMARK 500    ASP A 215     -176.64    174.20                                   
REMARK 500    PRO A 217      168.63    -49.15                                   
REMARK 500    ASP A 253     -165.89    -79.91                                   
REMARK 500    ALA A 263      150.30    177.44                                   
REMARK 500    LYS A 304       65.99     37.97                                   
REMARK 500    ALA A 372       -4.12     71.61                                   
REMARK 500    LYS A 386       26.33     47.51                                   
REMARK 500    LYS A 529     -178.15    -67.66                                   
REMARK 500    ALA A 570       11.40     80.20                                   
REMARK 500    GLU A 619       64.96   -101.23                                   
REMARK 500    ASN A 658     -156.51    -80.58                                   
REMARK 500    ASP A 663      -64.67   -105.79                                   
REMARK 500    TYR A 695     -166.11   -128.12                                   
REMARK 500    LEU A 699      -24.90    -38.81                                   
REMARK 500    CYS A 743      -60.22    -98.09                                   
REMARK 500    ALA A 783       39.32    -95.23                                   
REMARK 500    PRO A 897       -9.57    -59.04                                   
REMARK 500    PHE A 898      -17.07     80.51                                   
REMARK 500    LEU A 945       42.43   -108.42                                   
REMARK 500    ASP A1041       -0.04     65.92                                   
REMARK 500    HIS A1058       48.07   -142.60                                   
REMARK 500    GLN A1071       67.48     60.22                                   
REMARK 500    LYS A1073      122.77   -173.90                                   
REMARK 500    PHE A1075      143.22   -172.12                                   
REMARK 500    THR A1100      -31.24   -137.99                                   
REMARK 500    PRO A1140       42.37    -83.54                                   
REMARK 500    THR B  19     -164.65   -116.32                                   
REMARK 500    THR B  20       68.15     61.18                                   
REMARK 500    PRO B  25     -161.67    -55.49                                   
REMARK 500    SER B  46       30.99     77.96                                   
REMARK 500    ARG B  78       47.07     34.04                                   
REMARK 500    ASN B  81       55.69   -155.63                                   
REMARK 500    LYS B  97      -33.87   -134.58                                   
REMARK 500    VAL B 159      -39.71   -132.13                                   
REMARK 500    ALA B 163      109.64   -166.33                                   
REMARK 500    LEU B 179       -3.35     68.34                                   
REMARK 500    ASP B 198       27.79     49.57                                   
REMARK 500    LYS B 206      165.21    177.73                                   
REMARK 500                                                                      
REMARK 500 THIS ENTRY HAS     123 RAMACHANDRAN OUTLIERS.                        
REMARK 500                                                                      
REMARK 500 REMARK: NULL                                                         
REMARK 500                                                                      
REMARK 500 GEOMETRY AND STEREOCHEMISTRY                                         
REMARK 500 SUBTOPIC: NON-CIS, NON-TRANS                                         
REMARK 500                                                                      
REMARK 500 THE FOLLOWING PEPTIDE BONDS DEVIATE SIGNIFICANTLY FROM BOTH          
REMARK 500 CIS AND TRANS CONFORMATION.  CIS BONDS, IF ANY, ARE LISTED           
REMARK 500 ON CISPEP RECORDS.  TRANS IS DEFINED AS 180 +/- 30 AND               
REMARK 500 CIS IS DEFINED AS 0 +/- 30 DEGREES.                                  
REMARK 500                                 MODEL     OMEGA                      
REMARK 500 PRO A   25     PRO A   26                  143.15                    
REMARK 500 VAL A  159     TYR A  160                 -149.15                    
REMARK 500 LYS A  206     HIS A  207                 -142.91                    
REMARK 500 HIS A  207     THR A  208                 -149.64                    
REMARK 500 GLY A  476     SER A  477                  135.36                    
REMARK 500 GLY A  476     SER A  477                  135.10                    
REMARK 500 SER A  477     THR A  478                  -35.21                    
REMARK 500 SER A  477     THR A  478                  -36.33                    
REMARK 500 ASN A  764     ARG A  765                 -145.91                    
REMARK 500 THR A  961     LEU A  962                 -143.70                    
REMARK 500 ARG A 1039     VAL A 1040                 -141.33                    
REMARK 500 HIS A 1064     VAL A 1065                  145.94                    
REMARK 500 PRO B   25     PRO B   26                  143.11                    
REMARK 500 VAL B  159     TYR B  160                 -149.19                    
REMARK 500 LYS B  206     HIS B  207                 -142.89                    
REMARK 500 HIS B  207     THR B  208                 -149.66                    
REMARK 500 CYS B  488     TYR B  489                 -140.54                    
REMARK 500 TYR B  489     PHE B  490                  136.50                    
REMARK 500 ASN B  764     ARG B  765                 -145.96                    
REMARK 500 THR B  961     LEU B  962                 -143.73                    
REMARK 500 ARG B 1039     VAL B 1040                 -141.30                    
REMARK 500 HIS B 1064     VAL B 1065                  145.85                    
REMARK 500 PRO C   25     PRO C   26                  143.08                    
REMARK 500 VAL C  159     TYR C  160                 -149.13                    
REMARK 500 LYS C  206     HIS C  207                 -142.94                    
REMARK 500 HIS C  207     THR C  208                 -149.65                    
REMARK 500 SER C  459     ASN C  460                  147.70                    
REMARK 500 GLY C  476     SER C  477                  140.34                    
REMARK 500 ASN C  764     ARG C  765                 -145.96                    
REMARK 500 THR C  961     LEU C  962                 -143.69                    
REMARK 500 ARG C 1039     VAL C 1040                 -141.31                    
REMARK 500 HIS C 1064     VAL C 1065                  145.88                    
REMARK 500                                                                      
REMARK 500 REMARK: NULL                                                         
REMARK 500                                                                      
REMARK 500 GEOMETRY AND STEREOCHEMISTRY                                         
REMARK 500 SUBTOPIC: PLANAR GROUPS                                              
REMARK 500                                                                      
REMARK 500 PLANAR GROUPS IN THE FOLLOWING RESIDUES HAVE A TOTAL                 
REMARK 500 RMS DISTANCE OF ALL ATOMS FROM THE BEST-FIT PLANE                    
REMARK 500 BY MORE THAN AN EXPECTED VALUE OF 6*RMSD, WITH AN                    
REMARK 500 RMSD 0.02 ANGSTROMS, OR AT LEAST ONE ATOM HAS                        
REMARK 500 AN RMSD GREATER THAN THIS VALUE                                      
REMARK 500 (M=MODEL NUMBER; RES=RESIDUE NAME; C=CHAIN IDENTIFIER;               
REMARK 500 SSEQ=SEQUENCE NUMBER; I=INSERTION CODE).                             
REMARK 500                                                                      
REMARK 500  M RES CSSEQI        RMS     TYPE                                    
REMARK 500    PHE A  43         0.14    SIDE CHAIN                              
REMARK 500    HIS A  66         0.14    SIDE CHAIN                              
REMARK 500    ARG A 158         0.19    SIDE CHAIN                              
REMARK 500    TYR A 160         0.11    SIDE CHAIN                              
REMARK 500    TYR A 170         0.12    SIDE CHAIN                              
REMARK 500    PHE A 192         0.10    SIDE CHAIN                              
REMARK 500    HIS A 207         0.10    SIDE CHAIN                              
REMARK 500    TYR A 266         0.06    SIDE CHAIN                              
REMARK 500    TYR A 269         0.10    SIDE CHAIN                              
REMARK 500    PHE A 318         0.08    SIDE CHAIN                              
REMARK 500    HIS A 655         0.14    SIDE CHAIN                              
REMARK 500    TYR A 741         0.16    SIDE CHAIN                              
REMARK 500    GLN A 762         0.12    SIDE CHAIN                              
REMARK 500    ARG A 765         0.09    SIDE CHAIN                              
REMARK 500    PHE A 802         0.14    SIDE CHAIN                              
REMARK 500    PHE A 817         0.13    SIDE CHAIN                              
REMARK 500    GLN A 872         0.10    SIDE CHAIN                              
REMARK 500    GLN A 901         0.07    SIDE CHAIN                              
REMARK 500    ARG A 905         0.20    SIDE CHAIN                              
REMARK 500    GLN A 926         0.09    SIDE CHAIN                              
REMARK 500    PHE A 927         0.12    SIDE CHAIN                              
REMARK 500    ASN A 969         0.07    SIDE CHAIN                              
REMARK 500    ARG A1014         0.11    SIDE CHAIN                              
REMARK 500    ARG A1039         0.11    SIDE CHAIN                              
REMARK 500    HIS A1058         0.12    SIDE CHAIN                              
REMARK 500    HIS A1064         0.11    SIDE CHAIN                              
REMARK 500    PHE A1089         0.11    SIDE CHAIN                              
REMARK 500    ARG A1091         0.15    SIDE CHAIN                              
REMARK 500    PHE B  43         0.14    SIDE CHAIN                              
REMARK 500    HIS B  66         0.14    SIDE CHAIN                              
REMARK 500    ARG B 158         0.19    SIDE CHAIN                              
REMARK 500    TYR B 160         0.11    SIDE CHAIN                              
REMARK 500    TYR B 170         0.12    SIDE CHAIN                              
REMARK 500    PHE B 192         0.10    SIDE CHAIN                              
REMARK 500    HIS B 207         0.10    SIDE CHAIN                              
REMARK 500    TYR B 266         0.06    SIDE CHAIN                              
REMARK 500    TYR B 269         0.10    SIDE CHAIN                              
REMARK 500    PHE B 318         0.08    SIDE CHAIN                              
REMARK 500    HIS B 655         0.14    SIDE CHAIN                              
REMARK 500    TYR B 741         0.16    SIDE CHAIN                              
REMARK 500    GLN B 762         0.12    SIDE CHAIN                              
REMARK 500    ARG B 765         0.09    SIDE CHAIN                              
REMARK 500    PHE B 802         0.14    SIDE CHAIN                              
REMARK 500    PHE B 817         0.13    SIDE CHAIN                              
REMARK 500    GLN B 872         0.10    SIDE CHAIN                              
REMARK 500    GLN B 901         0.07    SIDE CHAIN                              
REMARK 500    ARG B 905         0.20    SIDE CHAIN                              
REMARK 500    GLN B 926         0.09    SIDE CHAIN                              
REMARK 500    PHE B 927         0.12    SIDE CHAIN                              
REMARK 500    ASN B 969         0.07    SIDE CHAIN                              
REMARK 500                                                                      
REMARK 500 THIS ENTRY HAS      84 PLANE DEVIATIONS.                             
REMARK 500                                                                      
REMARK 500 REMARK: NULL                                                         
REMARK 610                                                                      
REMARK 610 MISSING HETEROATOM                                                   
REMARK 610 THE FOLLOWING RESIDUES HAVE MISSING ATOMS (M=MODEL NUMBER;           
REMARK 610 RES=RESIDUE NAME; C=CHAIN IDENTIFIER; SSEQ=SEQUENCE NUMBER;          
REMARK 610 I=INSERTION CODE):                                                   
REMARK 610   M RES C SSEQI                                                      
REMARK 610     NAG F    1                                                       
REMARK 610     NAG G    1                                                       
REMARK 610     NAG H    1                                                       
REMARK 610     NAG I    1                                                       
REMARK 610     NAG A 1301                                                       
REMARK 610     NAG A 1302                                                       
REMARK 610     NAG A 1303                                                       
REMARK 610     NAG A 1306                                                       
REMARK 610     NAG A 1312                                                       
REMARK 610     NAG B 1301                                                       
REMARK 610     NAG B 1302                                                       
REMARK 610     NAG B 1303                                                       
REMARK 610     NAG B 1305                                                       
REMARK 610     NAG B 1306                                                       
REMARK 610     NAG B 1307                                                       
REMARK 610     NAG B 1312                                                       
REMARK 610     NAG C 1304                                                       
REMARK 900                                                                      
REMARK 900 RELATED ENTRIES                                                      
REMARK 900 RELATED ID: EMD-14314   RELATED DB: EMDB                             
REMARK 900 THE SARS-COV-2 SPIKE IN COMPLEX WITH THE 1.29 NEUTRALIZING NANOBODY  
DBREF  7R4Q A    1  1208  UNP    P0DTC2   SPIKE_SARS2      1   1208             
DBREF  7R4Q B    1  1208  UNP    P0DTC2   SPIKE_SARS2      1   1208             
DBREF  7R4Q C    1  1208  UNP    P0DTC2   SPIKE_SARS2      1   1208             
DBREF  7R4Q D    1   126  PDB    7R4Q     7R4Q             1    126             
DBREF  7R4Q E    1   126  PDB    7R4Q     7R4Q             1    126             
SEQADV 7R4Q GLY A  682  UNP  P0DTC2    ARG   682 VARIANT                        
SEQADV 7R4Q SER A  683  UNP  P0DTC2    ARG   683 VARIANT                        
SEQADV 7R4Q SER A  685  UNP  P0DTC2    ARG   685 VARIANT                        
SEQADV 7R4Q PRO A  942  UNP  P0DTC2    ALA   942 VARIANT                        
SEQADV 7R4Q PRO A  986  UNP  P0DTC2    LYS   986 ENGINEERED MUTATION            
SEQADV 7R4Q PRO A  987  UNP  P0DTC2    VAL   987 ENGINEERED MUTATION            
SEQADV 7R4Q GLY A 1209  UNP  P0DTC2              EXPRESSION TAG                 
SEQADV 7R4Q SER A 1210  UNP  P0DTC2              EXPRESSION TAG                 
SEQADV 7R4Q GLY A 1211  UNP  P0DTC2              EXPRESSION TAG                 
SEQADV 7R4Q SER A 1212  UNP  P0DTC2              EXPRESSION TAG                 
SEQADV 7R4Q GLY A 1213  UNP  P0DTC2              EXPRESSION TAG                 
SEQADV 7R4Q TYR A 1214  UNP  P0DTC2              EXPRESSION TAG                 
SEQADV 7R4Q ILE A 1215  UNP  P0DTC2              EXPRESSION TAG                 
SEQADV 7R4Q PRO A 1216  UNP  P0DTC2              EXPRESSION TAG                 
SEQADV 7R4Q GLU A 1217  UNP  P0DTC2              EXPRESSION TAG                 
SEQADV 7R4Q ALA A 1218  UNP  P0DTC2              EXPRESSION TAG                 
SEQADV 7R4Q PRO A 1219  UNP  P0DTC2              EXPRESSION TAG                 
SEQADV 7R4Q ARG A 1220  UNP  P0DTC2              EXPRESSION TAG                 
SEQADV 7R4Q ASP A 1221  UNP  P0DTC2              EXPRESSION TAG                 
SEQADV 7R4Q GLY A 1222  UNP  P0DTC2              EXPRESSION TAG                 
SEQADV 7R4Q GLN A 1223  UNP  P0DTC2              EXPRESSION TAG                 
SEQADV 7R4Q ALA A 1224  UNP  P0DTC2              EXPRESSION TAG                 
SEQADV 7R4Q TYR A 1225  UNP  P0DTC2              EXPRESSION TAG                 
SEQADV 7R4Q VAL A 1226  UNP  P0DTC2              EXPRESSION TAG                 
SEQADV 7R4Q ARG A 1227  UNP  P0DTC2              EXPRESSION TAG                 
SEQADV 7R4Q LYS A 1228  UNP  P0DTC2              EXPRESSION TAG                 
SEQADV 7R4Q ASP A 1229  UNP  P0DTC2              EXPRESSION TAG                 
SEQADV 7R4Q GLY A 1230  UNP  P0DTC2              EXPRESSION TAG                 
SEQADV 7R4Q GLU A 1231  UNP  P0DTC2              EXPRESSION TAG                 
SEQADV 7R4Q TRP A 1232  UNP  P0DTC2              EXPRESSION TAG                 
SEQADV 7R4Q VAL A 1233  UNP  P0DTC2              EXPRESSION TAG                 
SEQADV 7R4Q LEU A 1234  UNP  P0DTC2              EXPRESSION TAG                 
SEQADV 7R4Q LEU A 1235  UNP  P0DTC2              EXPRESSION TAG                 
SEQADV 7R4Q SER A 1236  UNP  P0DTC2              EXPRESSION TAG                 
SEQADV 7R4Q THR A 1237  UNP  P0DTC2              EXPRESSION TAG                 
SEQADV 7R4Q PHE A 1238  UNP  P0DTC2              EXPRESSION TAG                 
SEQADV 7R4Q LEU A 1239  UNP  P0DTC2              EXPRESSION TAG                 
SEQADV 7R4Q GLY A 1240  UNP  P0DTC2              EXPRESSION TAG                 
SEQADV 7R4Q THR A 1241  UNP  P0DTC2              EXPRESSION TAG                 
SEQADV 7R4Q GLU A 1242  UNP  P0DTC2              EXPRESSION TAG                 
SEQADV 7R4Q ASN A 1243  UNP  P0DTC2              EXPRESSION TAG                 
SEQADV 7R4Q LEU A 1244  UNP  P0DTC2              EXPRESSION TAG                 
SEQADV 7R4Q TYR A 1245  UNP  P0DTC2              EXPRESSION TAG                 
SEQADV 7R4Q PHE A 1246  UNP  P0DTC2              EXPRESSION TAG                 
SEQADV 7R4Q GLN A 1247  UNP  P0DTC2              EXPRESSION TAG                 
SEQADV 7R4Q GLY A 1248  UNP  P0DTC2              EXPRESSION TAG                 
SEQADV 7R4Q ASP A 1249  UNP  P0DTC2              EXPRESSION TAG                 
SEQADV 7R4Q TYR A 1250  UNP  P0DTC2              EXPRESSION TAG                 
SEQADV 7R4Q LYS A 1251  UNP  P0DTC2              EXPRESSION TAG                 
SEQADV 7R4Q ASP A 1252  UNP  P0DTC2              EXPRESSION TAG                 
SEQADV 7R4Q ASP A 1253  UNP  P0DTC2              EXPRESSION TAG                 
SEQADV 7R4Q ASP A 1254  UNP  P0DTC2              EXPRESSION TAG                 
SEQADV 7R4Q ASP A 1255  UNP  P0DTC2              EXPRESSION TAG                 
SEQADV 7R4Q LYS A 1256  UNP  P0DTC2              EXPRESSION TAG                 
SEQADV 7R4Q GLY A 1257  UNP  P0DTC2              EXPRESSION TAG                 
SEQADV 7R4Q SER A 1258  UNP  P0DTC2              EXPRESSION TAG                 
SEQADV 7R4Q HIS A 1259  UNP  P0DTC2              EXPRESSION TAG                 
SEQADV 7R4Q HIS A 1260  UNP  P0DTC2              EXPRESSION TAG                 
SEQADV 7R4Q HIS A 1261  UNP  P0DTC2              EXPRESSION TAG                 
SEQADV 7R4Q HIS A 1262  UNP  P0DTC2              EXPRESSION TAG                 
SEQADV 7R4Q HIS A 1263  UNP  P0DTC2              EXPRESSION TAG                 
SEQADV 7R4Q HIS A 1264  UNP  P0DTC2              EXPRESSION TAG                 
SEQADV 7R4Q GLY B  682  UNP  P0DTC2    ARG   682 VARIANT                        
SEQADV 7R4Q SER B  683  UNP  P0DTC2    ARG   683 VARIANT                        
SEQADV 7R4Q SER B  685  UNP  P0DTC2    ARG   685 VARIANT                        
SEQADV 7R4Q PRO B  942  UNP  P0DTC2    ALA   942 VARIANT                        
SEQADV 7R4Q PRO B  986  UNP  P0DTC2    LYS   986 ENGINEERED MUTATION            
SEQADV 7R4Q PRO B  987  UNP  P0DTC2    VAL   987 ENGINEERED MUTATION            
SEQADV 7R4Q GLY B 1209  UNP  P0DTC2              EXPRESSION TAG                 
SEQADV 7R4Q SER B 1210  UNP  P0DTC2              EXPRESSION TAG                 
SEQADV 7R4Q GLY B 1211  UNP  P0DTC2              EXPRESSION TAG                 
SEQADV 7R4Q SER B 1212  UNP  P0DTC2              EXPRESSION TAG                 
SEQADV 7R4Q GLY B 1213  UNP  P0DTC2              EXPRESSION TAG                 
SEQADV 7R4Q TYR B 1214  UNP  P0DTC2              EXPRESSION TAG                 
SEQADV 7R4Q ILE B 1215  UNP  P0DTC2              EXPRESSION TAG                 
SEQADV 7R4Q PRO B 1216  UNP  P0DTC2              EXPRESSION TAG                 
SEQADV 7R4Q GLU B 1217  UNP  P0DTC2              EXPRESSION TAG                 
SEQADV 7R4Q ALA B 1218  UNP  P0DTC2              EXPRESSION TAG                 
SEQADV 7R4Q PRO B 1219  UNP  P0DTC2              EXPRESSION TAG                 
SEQADV 7R4Q ARG B 1220  UNP  P0DTC2              EXPRESSION TAG                 
SEQADV 7R4Q ASP B 1221  UNP  P0DTC2              EXPRESSION TAG                 
SEQADV 7R4Q GLY B 1222  UNP  P0DTC2              EXPRESSION TAG                 
SEQADV 7R4Q GLN B 1223  UNP  P0DTC2              EXPRESSION TAG                 
SEQADV 7R4Q ALA B 1224  UNP  P0DTC2              EXPRESSION TAG                 
SEQADV 7R4Q TYR B 1225  UNP  P0DTC2              EXPRESSION TAG                 
SEQADV 7R4Q VAL B 1226  UNP  P0DTC2              EXPRESSION TAG                 
SEQADV 7R4Q ARG B 1227  UNP  P0DTC2              EXPRESSION TAG                 
SEQADV 7R4Q LYS B 1228  UNP  P0DTC2              EXPRESSION TAG                 
SEQADV 7R4Q ASP B 1229  UNP  P0DTC2              EXPRESSION TAG                 
SEQADV 7R4Q GLY B 1230  UNP  P0DTC2              EXPRESSION TAG                 
SEQADV 7R4Q GLU B 1231  UNP  P0DTC2              EXPRESSION TAG                 
SEQADV 7R4Q TRP B 1232  UNP  P0DTC2              EXPRESSION TAG                 
SEQADV 7R4Q VAL B 1233  UNP  P0DTC2              EXPRESSION TAG                 
SEQADV 7R4Q LEU B 1234  UNP  P0DTC2              EXPRESSION TAG                 
SEQADV 7R4Q LEU B 1235  UNP  P0DTC2              EXPRESSION TAG                 
SEQADV 7R4Q SER B 1236  UNP  P0DTC2              EXPRESSION TAG                 
SEQADV 7R4Q THR B 1237  UNP  P0DTC2              EXPRESSION TAG                 
SEQADV 7R4Q PHE B 1238  UNP  P0DTC2              EXPRESSION TAG                 
SEQADV 7R4Q LEU B 1239  UNP  P0DTC2              EXPRESSION TAG                 
SEQADV 7R4Q GLY B 1240  UNP  P0DTC2              EXPRESSION TAG                 
SEQADV 7R4Q THR B 1241  UNP  P0DTC2              EXPRESSION TAG                 
SEQADV 7R4Q GLU B 1242  UNP  P0DTC2              EXPRESSION TAG                 
SEQADV 7R4Q ASN B 1243  UNP  P0DTC2              EXPRESSION TAG                 
SEQADV 7R4Q LEU B 1244  UNP  P0DTC2              EXPRESSION TAG                 
SEQADV 7R4Q TYR B 1245  UNP  P0DTC2              EXPRESSION TAG                 
SEQADV 7R4Q PHE B 1246  UNP  P0DTC2              EXPRESSION TAG                 
SEQADV 7R4Q GLN B 1247  UNP  P0DTC2              EXPRESSION TAG                 
SEQADV 7R4Q GLY B 1248  UNP  P0DTC2              EXPRESSION TAG                 
SEQADV 7R4Q ASP B 1249  UNP  P0DTC2              EXPRESSION TAG                 
SEQADV 7R4Q TYR B 1250  UNP  P0DTC2              EXPRESSION TAG                 
SEQADV 7R4Q LYS B 1251  UNP  P0DTC2              EXPRESSION TAG                 
SEQADV 7R4Q ASP B 1252  UNP  P0DTC2              EXPRESSION TAG                 
SEQADV 7R4Q ASP B 1253  UNP  P0DTC2              EXPRESSION TAG                 
SEQADV 7R4Q ASP B 1254  UNP  P0DTC2              EXPRESSION TAG                 
SEQADV 7R4Q ASP B 1255  UNP  P0DTC2              EXPRESSION TAG                 
SEQADV 7R4Q LYS B 1256  UNP  P0DTC2              EXPRESSION TAG                 
SEQADV 7R4Q GLY B 1257  UNP  P0DTC2              EXPRESSION TAG                 
SEQADV 7R4Q SER B 1258  UNP  P0DTC2              EXPRESSION TAG                 
SEQADV 7R4Q HIS B 1259  UNP  P0DTC2              EXPRESSION TAG                 
SEQADV 7R4Q HIS B 1260  UNP  P0DTC2              EXPRESSION TAG                 
SEQADV 7R4Q HIS B 1261  UNP  P0DTC2              EXPRESSION TAG                 
SEQADV 7R4Q HIS B 1262  UNP  P0DTC2              EXPRESSION TAG                 
SEQADV 7R4Q HIS B 1263  UNP  P0DTC2              EXPRESSION TAG                 
SEQADV 7R4Q HIS B 1264  UNP  P0DTC2              EXPRESSION TAG                 
SEQADV 7R4Q GLY C  682  UNP  P0DTC2    ARG   682 VARIANT                        
SEQADV 7R4Q SER C  683  UNP  P0DTC2    ARG   683 VARIANT                        
SEQADV 7R4Q SER C  685  UNP  P0DTC2    ARG   685 VARIANT                        
SEQADV 7R4Q PRO C  942  UNP  P0DTC2    ALA   942 VARIANT                        
SEQADV 7R4Q PRO C  986  UNP  P0DTC2    LYS   986 ENGINEERED MUTATION            
SEQADV 7R4Q PRO C  987  UNP  P0DTC2    VAL   987 ENGINEERED MUTATION            
SEQADV 7R4Q GLY C 1209  UNP  P0DTC2              EXPRESSION TAG                 
SEQADV 7R4Q SER C 1210  UNP  P0DTC2              EXPRESSION TAG                 
SEQADV 7R4Q GLY C 1211  UNP  P0DTC2              EXPRESSION TAG                 
SEQADV 7R4Q SER C 1212  UNP  P0DTC2              EXPRESSION TAG                 
SEQADV 7R4Q GLY C 1213  UNP  P0DTC2              EXPRESSION TAG                 
SEQADV 7R4Q TYR C 1214  UNP  P0DTC2              EXPRESSION TAG                 
SEQADV 7R4Q ILE C 1215  UNP  P0DTC2              EXPRESSION TAG                 
SEQADV 7R4Q PRO C 1216  UNP  P0DTC2              EXPRESSION TAG                 
SEQADV 7R4Q GLU C 1217  UNP  P0DTC2              EXPRESSION TAG                 
SEQADV 7R4Q ALA C 1218  UNP  P0DTC2              EXPRESSION TAG                 
SEQADV 7R4Q PRO C 1219  UNP  P0DTC2              EXPRESSION TAG                 
SEQADV 7R4Q ARG C 1220  UNP  P0DTC2              EXPRESSION TAG                 
SEQADV 7R4Q ASP C 1221  UNP  P0DTC2              EXPRESSION TAG                 
SEQADV 7R4Q GLY C 1222  UNP  P0DTC2              EXPRESSION TAG                 
SEQADV 7R4Q GLN C 1223  UNP  P0DTC2              EXPRESSION TAG                 
SEQADV 7R4Q ALA C 1224  UNP  P0DTC2              EXPRESSION TAG                 
SEQADV 7R4Q TYR C 1225  UNP  P0DTC2              EXPRESSION TAG                 
SEQADV 7R4Q VAL C 1226  UNP  P0DTC2              EXPRESSION TAG                 
SEQADV 7R4Q ARG C 1227  UNP  P0DTC2              EXPRESSION TAG                 
SEQADV 7R4Q LYS C 1228  UNP  P0DTC2              EXPRESSION TAG                 
SEQADV 7R4Q ASP C 1229  UNP  P0DTC2              EXPRESSION TAG                 
SEQADV 7R4Q GLY C 1230  UNP  P0DTC2              EXPRESSION TAG                 
SEQADV 7R4Q GLU C 1231  UNP  P0DTC2              EXPRESSION TAG                 
SEQADV 7R4Q TRP C 1232  UNP  P0DTC2              EXPRESSION TAG                 
SEQADV 7R4Q VAL C 1233  UNP  P0DTC2              EXPRESSION TAG                 
SEQADV 7R4Q LEU C 1234  UNP  P0DTC2              EXPRESSION TAG                 
SEQADV 7R4Q LEU C 1235  UNP  P0DTC2              EXPRESSION TAG                 
SEQADV 7R4Q SER C 1236  UNP  P0DTC2              EXPRESSION TAG                 
SEQADV 7R4Q THR C 1237  UNP  P0DTC2              EXPRESSION TAG                 
SEQADV 7R4Q PHE C 1238  UNP  P0DTC2              EXPRESSION TAG                 
SEQADV 7R4Q LEU C 1239  UNP  P0DTC2              EXPRESSION TAG                 
SEQADV 7R4Q GLY C 1240  UNP  P0DTC2              EXPRESSION TAG                 
SEQADV 7R4Q THR C 1241  UNP  P0DTC2              EXPRESSION TAG                 
SEQADV 7R4Q GLU C 1242  UNP  P0DTC2              EXPRESSION TAG                 
SEQADV 7R4Q ASN C 1243  UNP  P0DTC2              EXPRESSION TAG                 
SEQADV 7R4Q LEU C 1244  UNP  P0DTC2              EXPRESSION TAG                 
SEQADV 7R4Q TYR C 1245  UNP  P0DTC2              EXPRESSION TAG                 
SEQADV 7R4Q PHE C 1246  UNP  P0DTC2              EXPRESSION TAG                 
SEQADV 7R4Q GLN C 1247  UNP  P0DTC2              EXPRESSION TAG                 
SEQADV 7R4Q GLY C 1248  UNP  P0DTC2              EXPRESSION TAG                 
SEQADV 7R4Q ASP C 1249  UNP  P0DTC2              EXPRESSION TAG                 
SEQADV 7R4Q TYR C 1250  UNP  P0DTC2              EXPRESSION TAG                 
SEQADV 7R4Q LYS C 1251  UNP  P0DTC2              EXPRESSION TAG                 
SEQADV 7R4Q ASP C 1252  UNP  P0DTC2              EXPRESSION TAG                 
SEQADV 7R4Q ASP C 1253  UNP  P0DTC2              EXPRESSION TAG                 
SEQADV 7R4Q ASP C 1254  UNP  P0DTC2              EXPRESSION TAG                 
SEQADV 7R4Q ASP C 1255  UNP  P0DTC2              EXPRESSION TAG                 
SEQADV 7R4Q LYS C 1256  UNP  P0DTC2              EXPRESSION TAG                 
SEQADV 7R4Q GLY C 1257  UNP  P0DTC2              EXPRESSION TAG                 
SEQADV 7R4Q SER C 1258  UNP  P0DTC2              EXPRESSION TAG                 
SEQADV 7R4Q HIS C 1259  UNP  P0DTC2              EXPRESSION TAG                 
SEQADV 7R4Q HIS C 1260  UNP  P0DTC2              EXPRESSION TAG                 
SEQADV 7R4Q HIS C 1261  UNP  P0DTC2              EXPRESSION TAG                 
SEQADV 7R4Q HIS C 1262  UNP  P0DTC2              EXPRESSION TAG                 
SEQADV 7R4Q HIS C 1263  UNP  P0DTC2              EXPRESSION TAG                 
SEQADV 7R4Q HIS C 1264  UNP  P0DTC2              EXPRESSION TAG                 
SEQRES   1 A 1264  MET PHE VAL PHE LEU VAL LEU LEU PRO LEU VAL SER SER          
SEQRES   2 A 1264  GLN CYS VAL ASN LEU THR THR ARG THR GLN LEU PRO PRO          
SEQRES   3 A 1264  ALA TYR THR ASN SER PHE THR ARG GLY VAL TYR TYR PRO          
SEQRES   4 A 1264  ASP LYS VAL PHE ARG SER SER VAL LEU HIS SER THR GLN          
SEQRES   5 A 1264  ASP LEU PHE LEU PRO PHE PHE SER ASN VAL THR TRP PHE          
SEQRES   6 A 1264  HIS ALA ILE HIS VAL SER GLY THR ASN GLY THR LYS ARG          
SEQRES   7 A 1264  PHE ASP ASN PRO VAL LEU PRO PHE ASN ASP GLY VAL TYR          
SEQRES   8 A 1264  PHE ALA SER THR GLU LYS SER ASN ILE ILE ARG GLY TRP          
SEQRES   9 A 1264  ILE PHE GLY THR THR LEU ASP SER LYS THR GLN SER LEU          
SEQRES  10 A 1264  LEU ILE VAL ASN ASN ALA THR ASN VAL VAL ILE LYS VAL          
SEQRES  11 A 1264  CYS GLU PHE GLN PHE CYS ASN ASP PRO PHE LEU GLY VAL          
SEQRES  12 A 1264  TYR TYR HIS LYS ASN ASN LYS SER TRP MET GLU SER GLU          
SEQRES  13 A 1264  PHE ARG VAL TYR SER SER ALA ASN ASN CYS THR PHE GLU          
SEQRES  14 A 1264  TYR VAL SER GLN PRO PHE LEU MET ASP LEU GLU GLY LYS          
SEQRES  15 A 1264  GLN GLY ASN PHE LYS ASN LEU ARG GLU PHE VAL PHE LYS          
SEQRES  16 A 1264  ASN ILE ASP GLY TYR PHE LYS ILE TYR SER LYS HIS THR          
SEQRES  17 A 1264  PRO ILE ASN LEU VAL ARG ASP LEU PRO GLN GLY PHE SER          
SEQRES  18 A 1264  ALA LEU GLU PRO LEU VAL ASP LEU PRO ILE GLY ILE ASN          
SEQRES  19 A 1264  ILE THR ARG PHE GLN THR LEU LEU ALA LEU HIS ARG SER          
SEQRES  20 A 1264  TYR LEU THR PRO GLY ASP SER SER SER GLY TRP THR ALA          
SEQRES  21 A 1264  GLY ALA ALA ALA TYR TYR VAL GLY TYR LEU GLN PRO ARG          
SEQRES  22 A 1264  THR PHE LEU LEU LYS TYR ASN GLU ASN GLY THR ILE THR          
SEQRES  23 A 1264  ASP ALA VAL ASP CYS ALA LEU ASP PRO LEU SER GLU THR          
SEQRES  24 A 1264  LYS CYS THR LEU LYS SER PHE THR VAL GLU LYS GLY ILE          
SEQRES  25 A 1264  TYR GLN THR SER ASN PHE ARG VAL GLN PRO THR GLU SER          
SEQRES  26 A 1264  ILE VAL ARG PHE PRO ASN ILE THR ASN LEU CYS PRO PHE          
SEQRES  27 A 1264  GLY GLU VAL PHE ASN ALA THR ARG PHE ALA SER VAL TYR          
SEQRES  28 A 1264  ALA TRP ASN ARG LYS ARG ILE SER ASN CYS VAL ALA ASP          
SEQRES  29 A 1264  TYR SER VAL LEU TYR ASN SER ALA SER PHE SER THR PHE          
SEQRES  30 A 1264  LYS CYS TYR GLY VAL SER PRO THR LYS LEU ASN ASP LEU          
SEQRES  31 A 1264  CYS PHE THR ASN VAL TYR ALA ASP SER PHE VAL ILE ARG          
SEQRES  32 A 1264  GLY ASP GLU VAL ARG GLN ILE ALA PRO GLY GLN THR GLY          
SEQRES  33 A 1264  LYS ILE ALA ASP TYR ASN TYR LYS LEU PRO ASP ASP PHE          
SEQRES  34 A 1264  THR GLY CYS VAL ILE ALA TRP ASN SER ASN ASN LEU ASP          
SEQRES  35 A 1264  SER LYS VAL GLY GLY ASN TYR ASN TYR LEU TYR ARG LEU          
SEQRES  36 A 1264  PHE ARG LYS SER ASN LEU LYS PRO PHE GLU ARG ASP ILE          
SEQRES  37 A 1264  SER THR GLU ILE TYR GLN ALA GLY SER THR PRO CYS ASN          
SEQRES  38 A 1264  GLY VAL GLU GLY PHE ASN CYS TYR PHE PRO LEU GLN SER          
SEQRES  39 A 1264  TYR GLY PHE GLN PRO THR ASN GLY VAL GLY TYR GLN PRO          
SEQRES  40 A 1264  TYR ARG VAL VAL VAL LEU SER PHE GLU LEU LEU HIS ALA          
SEQRES  41 A 1264  PRO ALA THR VAL CYS GLY PRO LYS LYS SER THR ASN LEU          
SEQRES  42 A 1264  VAL LYS ASN LYS CYS VAL ASN PHE ASN PHE ASN GLY LEU          
SEQRES  43 A 1264  THR GLY THR GLY VAL LEU THR GLU SER ASN LYS LYS PHE          
SEQRES  44 A 1264  LEU PRO PHE GLN GLN PHE GLY ARG ASP ILE ALA ASP THR          
SEQRES  45 A 1264  THR ASP ALA VAL ARG ASP PRO GLN THR LEU GLU ILE LEU          
SEQRES  46 A 1264  ASP ILE THR PRO CYS SER PHE GLY GLY VAL SER VAL ILE          
SEQRES  47 A 1264  THR PRO GLY THR ASN THR SER ASN GLN VAL ALA VAL LEU          
SEQRES  48 A 1264  TYR GLN ASP VAL ASN CYS THR GLU VAL PRO VAL ALA ILE          
SEQRES  49 A 1264  HIS ALA ASP GLN LEU THR PRO THR TRP ARG VAL TYR SER          
SEQRES  50 A 1264  THR GLY SER ASN VAL PHE GLN THR ARG ALA GLY CYS LEU          
SEQRES  51 A 1264  ILE GLY ALA GLU HIS VAL ASN ASN SER TYR GLU CYS ASP          
SEQRES  52 A 1264  ILE PRO ILE GLY ALA GLY ILE CYS ALA SER TYR GLN THR          
SEQRES  53 A 1264  GLN THR ASN SER PRO GLY SER ALA SER SER VAL ALA SER          
SEQRES  54 A 1264  GLN SER ILE ILE ALA TYR THR MET SER LEU GLY ALA GLU          
SEQRES  55 A 1264  ASN SER VAL ALA TYR SER ASN ASN SER ILE ALA ILE PRO          
SEQRES  56 A 1264  THR ASN PHE THR ILE SER VAL THR THR GLU ILE LEU PRO          
SEQRES  57 A 1264  VAL SER MET THR LYS THR SER VAL ASP CYS THR MET TYR          
SEQRES  58 A 1264  ILE CYS GLY ASP SER THR GLU CYS SER ASN LEU LEU LEU          
SEQRES  59 A 1264  GLN TYR GLY SER PHE CYS THR GLN LEU ASN ARG ALA LEU          
SEQRES  60 A 1264  THR GLY ILE ALA VAL GLU GLN ASP LYS ASN THR GLN GLU          
SEQRES  61 A 1264  VAL PHE ALA GLN VAL LYS GLN ILE TYR LYS THR PRO PRO          
SEQRES  62 A 1264  ILE LYS ASP PHE GLY GLY PHE ASN PHE SER GLN ILE LEU          
SEQRES  63 A 1264  PRO ASP PRO SER LYS PRO SER LYS ARG SER PHE ILE GLU          
SEQRES  64 A 1264  ASP LEU LEU PHE ASN LYS VAL THR LEU ALA ASP ALA GLY          
SEQRES  65 A 1264  PHE ILE LYS GLN TYR GLY ASP CYS LEU GLY ASP ILE ALA          
SEQRES  66 A 1264  ALA ARG ASP LEU ILE CYS ALA GLN LYS PHE ASN GLY LEU          
SEQRES  67 A 1264  THR VAL LEU PRO PRO LEU LEU THR ASP GLU MET ILE ALA          
SEQRES  68 A 1264  GLN TYR THR SER ALA LEU LEU ALA GLY THR ILE THR SER          
SEQRES  69 A 1264  GLY TRP THR PHE GLY ALA GLY ALA ALA LEU GLN ILE PRO          
SEQRES  70 A 1264  PHE ALA MET GLN MET ALA TYR ARG PHE ASN GLY ILE GLY          
SEQRES  71 A 1264  VAL THR GLN ASN VAL LEU TYR GLU ASN GLN LYS LEU ILE          
SEQRES  72 A 1264  ALA ASN GLN PHE ASN SER ALA ILE GLY LYS ILE GLN ASP          
SEQRES  73 A 1264  SER LEU SER SER THR PRO SER ALA LEU GLY LYS LEU GLN          
SEQRES  74 A 1264  ASP VAL VAL ASN GLN ASN ALA GLN ALA LEU ASN THR LEU          
SEQRES  75 A 1264  VAL LYS GLN LEU SER SER ASN PHE GLY ALA ILE SER SER          
SEQRES  76 A 1264  VAL LEU ASN ASP ILE LEU SER ARG LEU ASP PRO PRO GLU          
SEQRES  77 A 1264  ALA GLU VAL GLN ILE ASP ARG LEU ILE THR GLY ARG LEU          
SEQRES  78 A 1264  GLN SER LEU GLN THR TYR VAL THR GLN GLN LEU ILE ARG          
SEQRES  79 A 1264  ALA ALA GLU ILE ARG ALA SER ALA ASN LEU ALA ALA THR          
SEQRES  80 A 1264  LYS MET SER GLU CYS VAL LEU GLY GLN SER LYS ARG VAL          
SEQRES  81 A 1264  ASP PHE CYS GLY LYS GLY TYR HIS LEU MET SER PHE PRO          
SEQRES  82 A 1264  GLN SER ALA PRO HIS GLY VAL VAL PHE LEU HIS VAL THR          
SEQRES  83 A 1264  TYR VAL PRO ALA GLN GLU LYS ASN PHE THR THR ALA PRO          
SEQRES  84 A 1264  ALA ILE CYS HIS ASP GLY LYS ALA HIS PHE PRO ARG GLU          
SEQRES  85 A 1264  GLY VAL PHE VAL SER ASN GLY THR HIS TRP PHE VAL THR          
SEQRES  86 A 1264  GLN ARG ASN PHE TYR GLU PRO GLN ILE ILE THR THR ASP          
SEQRES  87 A 1264  ASN THR PHE VAL SER GLY ASN CYS ASP VAL VAL ILE GLY          
SEQRES  88 A 1264  ILE VAL ASN ASN THR VAL TYR ASP PRO LEU GLN PRO GLU          
SEQRES  89 A 1264  LEU ASP SER PHE LYS GLU GLU LEU ASP LYS TYR PHE LYS          
SEQRES  90 A 1264  ASN HIS THR SER PRO ASP VAL ASP LEU GLY ASP ILE SER          
SEQRES  91 A 1264  GLY ILE ASN ALA SER VAL VAL ASN ILE GLN LYS GLU ILE          
SEQRES  92 A 1264  ASP ARG LEU ASN GLU VAL ALA LYS ASN LEU ASN GLU SER          
SEQRES  93 A 1264  LEU ILE ASP LEU GLN GLU LEU GLY LYS TYR GLU GLN GLY          
SEQRES  94 A 1264  SER GLY SER GLY TYR ILE PRO GLU ALA PRO ARG ASP GLY          
SEQRES  95 A 1264  GLN ALA TYR VAL ARG LYS ASP GLY GLU TRP VAL LEU LEU          
SEQRES  96 A 1264  SER THR PHE LEU GLY THR GLU ASN LEU TYR PHE GLN GLY          
SEQRES  97 A 1264  ASP TYR LYS ASP ASP ASP ASP LYS GLY SER HIS HIS HIS          
SEQRES  98 A 1264  HIS HIS HIS                                                  
SEQRES   1 B 1264  MET PHE VAL PHE LEU VAL LEU LEU PRO LEU VAL SER SER          
SEQRES   2 B 1264  GLN CYS VAL ASN LEU THR THR ARG THR GLN LEU PRO PRO          
SEQRES   3 B 1264  ALA TYR THR ASN SER PHE THR ARG GLY VAL TYR TYR PRO          
SEQRES   4 B 1264  ASP LYS VAL PHE ARG SER SER VAL LEU HIS SER THR GLN          
SEQRES   5 B 1264  ASP LEU PHE LEU PRO PHE PHE SER ASN VAL THR TRP PHE          
SEQRES   6 B 1264  HIS ALA ILE HIS VAL SER GLY THR ASN GLY THR LYS ARG          
SEQRES   7 B 1264  PHE ASP ASN PRO VAL LEU PRO PHE ASN ASP GLY VAL TYR          
SEQRES   8 B 1264  PHE ALA SER THR GLU LYS SER ASN ILE ILE ARG GLY TRP          
SEQRES   9 B 1264  ILE PHE GLY THR THR LEU ASP SER LYS THR GLN SER LEU          
SEQRES  10 B 1264  LEU ILE VAL ASN ASN ALA THR ASN VAL VAL ILE LYS VAL          
SEQRES  11 B 1264  CYS GLU PHE GLN PHE CYS ASN ASP PRO PHE LEU GLY VAL          
SEQRES  12 B 1264  TYR TYR HIS LYS ASN ASN LYS SER TRP MET GLU SER GLU          
SEQRES  13 B 1264  PHE ARG VAL TYR SER SER ALA ASN ASN CYS THR PHE GLU          
SEQRES  14 B 1264  TYR VAL SER GLN PRO PHE LEU MET ASP LEU GLU GLY LYS          
SEQRES  15 B 1264  GLN GLY ASN PHE LYS ASN LEU ARG GLU PHE VAL PHE LYS          
SEQRES  16 B 1264  ASN ILE ASP GLY TYR PHE LYS ILE TYR SER LYS HIS THR          
SEQRES  17 B 1264  PRO ILE ASN LEU VAL ARG ASP LEU PRO GLN GLY PHE SER          
SEQRES  18 B 1264  ALA LEU GLU PRO LEU VAL ASP LEU PRO ILE GLY ILE ASN          
SEQRES  19 B 1264  ILE THR ARG PHE GLN THR LEU LEU ALA LEU HIS ARG SER          
SEQRES  20 B 1264  TYR LEU THR PRO GLY ASP SER SER SER GLY TRP THR ALA          
SEQRES  21 B 1264  GLY ALA ALA ALA TYR TYR VAL GLY TYR LEU GLN PRO ARG          
SEQRES  22 B 1264  THR PHE LEU LEU LYS TYR ASN GLU ASN GLY THR ILE THR          
SEQRES  23 B 1264  ASP ALA VAL ASP CYS ALA LEU ASP PRO LEU SER GLU THR          
SEQRES  24 B 1264  LYS CYS THR LEU LYS SER PHE THR VAL GLU LYS GLY ILE          
SEQRES  25 B 1264  TYR GLN THR SER ASN PHE ARG VAL GLN PRO THR GLU SER          
SEQRES  26 B 1264  ILE VAL ARG PHE PRO ASN ILE THR ASN LEU CYS PRO PHE          
SEQRES  27 B 1264  GLY GLU VAL PHE ASN ALA THR ARG PHE ALA SER VAL TYR          
SEQRES  28 B 1264  ALA TRP ASN ARG LYS ARG ILE SER ASN CYS VAL ALA ASP          
SEQRES  29 B 1264  TYR SER VAL LEU TYR ASN SER ALA SER PHE SER THR PHE          
SEQRES  30 B 1264  LYS CYS TYR GLY VAL SER PRO THR LYS LEU ASN ASP LEU          
SEQRES  31 B 1264  CYS PHE THR ASN VAL TYR ALA ASP SER PHE VAL ILE ARG          
SEQRES  32 B 1264  GLY ASP GLU VAL ARG GLN ILE ALA PRO GLY GLN THR GLY          
SEQRES  33 B 1264  LYS ILE ALA ASP TYR ASN TYR LYS LEU PRO ASP ASP PHE          
SEQRES  34 B 1264  THR GLY CYS VAL ILE ALA TRP ASN SER ASN ASN LEU ASP          
SEQRES  35 B 1264  SER LYS VAL GLY GLY ASN TYR ASN TYR LEU TYR ARG LEU          
SEQRES  36 B 1264  PHE ARG LYS SER ASN LEU LYS PRO PHE GLU ARG ASP ILE          
SEQRES  37 B 1264  SER THR GLU ILE TYR GLN ALA GLY SER THR PRO CYS ASN          
SEQRES  38 B 1264  GLY VAL GLU GLY PHE ASN CYS TYR PHE PRO LEU GLN SER          
SEQRES  39 B 1264  TYR GLY PHE GLN PRO THR ASN GLY VAL GLY TYR GLN PRO          
SEQRES  40 B 1264  TYR ARG VAL VAL VAL LEU SER PHE GLU LEU LEU HIS ALA          
SEQRES  41 B 1264  PRO ALA THR VAL CYS GLY PRO LYS LYS SER THR ASN LEU          
SEQRES  42 B 1264  VAL LYS ASN LYS CYS VAL ASN PHE ASN PHE ASN GLY LEU          
SEQRES  43 B 1264  THR GLY THR GLY VAL LEU THR GLU SER ASN LYS LYS PHE          
SEQRES  44 B 1264  LEU PRO PHE GLN GLN PHE GLY ARG ASP ILE ALA ASP THR          
SEQRES  45 B 1264  THR ASP ALA VAL ARG ASP PRO GLN THR LEU GLU ILE LEU          
SEQRES  46 B 1264  ASP ILE THR PRO CYS SER PHE GLY GLY VAL SER VAL ILE          
SEQRES  47 B 1264  THR PRO GLY THR ASN THR SER ASN GLN VAL ALA VAL LEU          
SEQRES  48 B 1264  TYR GLN ASP VAL ASN CYS THR GLU VAL PRO VAL ALA ILE          
SEQRES  49 B 1264  HIS ALA ASP GLN LEU THR PRO THR TRP ARG VAL TYR SER          
SEQRES  50 B 1264  THR GLY SER ASN VAL PHE GLN THR ARG ALA GLY CYS LEU          
SEQRES  51 B 1264  ILE GLY ALA GLU HIS VAL ASN ASN SER TYR GLU CYS ASP          
SEQRES  52 B 1264  ILE PRO ILE GLY ALA GLY ILE CYS ALA SER TYR GLN THR          
SEQRES  53 B 1264  GLN THR ASN SER PRO GLY SER ALA SER SER VAL ALA SER          
SEQRES  54 B 1264  GLN SER ILE ILE ALA TYR THR MET SER LEU GLY ALA GLU          
SEQRES  55 B 1264  ASN SER VAL ALA TYR SER ASN ASN SER ILE ALA ILE PRO          
SEQRES  56 B 1264  THR ASN PHE THR ILE SER VAL THR THR GLU ILE LEU PRO          
SEQRES  57 B 1264  VAL SER MET THR LYS THR SER VAL ASP CYS THR MET TYR          
SEQRES  58 B 1264  ILE CYS GLY ASP SER THR GLU CYS SER ASN LEU LEU LEU          
SEQRES  59 B 1264  GLN TYR GLY SER PHE CYS THR GLN LEU ASN ARG ALA LEU          
SEQRES  60 B 1264  THR GLY ILE ALA VAL GLU GLN ASP LYS ASN THR GLN GLU          
SEQRES  61 B 1264  VAL PHE ALA GLN VAL LYS GLN ILE TYR LYS THR PRO PRO          
SEQRES  62 B 1264  ILE LYS ASP PHE GLY GLY PHE ASN PHE SER GLN ILE LEU          
SEQRES  63 B 1264  PRO ASP PRO SER LYS PRO SER LYS ARG SER PHE ILE GLU          
SEQRES  64 B 1264  ASP LEU LEU PHE ASN LYS VAL THR LEU ALA ASP ALA GLY          
SEQRES  65 B 1264  PHE ILE LYS GLN TYR GLY ASP CYS LEU GLY ASP ILE ALA          
SEQRES  66 B 1264  ALA ARG ASP LEU ILE CYS ALA GLN LYS PHE ASN GLY LEU          
SEQRES  67 B 1264  THR VAL LEU PRO PRO LEU LEU THR ASP GLU MET ILE ALA          
SEQRES  68 B 1264  GLN TYR THR SER ALA LEU LEU ALA GLY THR ILE THR SER          
SEQRES  69 B 1264  GLY TRP THR PHE GLY ALA GLY ALA ALA LEU GLN ILE PRO          
SEQRES  70 B 1264  PHE ALA MET GLN MET ALA TYR ARG PHE ASN GLY ILE GLY          
SEQRES  71 B 1264  VAL THR GLN ASN VAL LEU TYR GLU ASN GLN LYS LEU ILE          
SEQRES  72 B 1264  ALA ASN GLN PHE ASN SER ALA ILE GLY LYS ILE GLN ASP          
SEQRES  73 B 1264  SER LEU SER SER THR PRO SER ALA LEU GLY LYS LEU GLN          
SEQRES  74 B 1264  ASP VAL VAL ASN GLN ASN ALA GLN ALA LEU ASN THR LEU          
SEQRES  75 B 1264  VAL LYS GLN LEU SER SER ASN PHE GLY ALA ILE SER SER          
SEQRES  76 B 1264  VAL LEU ASN ASP ILE LEU SER ARG LEU ASP PRO PRO GLU          
SEQRES  77 B 1264  ALA GLU VAL GLN ILE ASP ARG LEU ILE THR GLY ARG LEU          
SEQRES  78 B 1264  GLN SER LEU GLN THR TYR VAL THR GLN GLN LEU ILE ARG          
SEQRES  79 B 1264  ALA ALA GLU ILE ARG ALA SER ALA ASN LEU ALA ALA THR          
SEQRES  80 B 1264  LYS MET SER GLU CYS VAL LEU GLY GLN SER LYS ARG VAL          
SEQRES  81 B 1264  ASP PHE CYS GLY LYS GLY TYR HIS LEU MET SER PHE PRO          
SEQRES  82 B 1264  GLN SER ALA PRO HIS GLY VAL VAL PHE LEU HIS VAL THR          
SEQRES  83 B 1264  TYR VAL PRO ALA GLN GLU LYS ASN PHE THR THR ALA PRO          
SEQRES  84 B 1264  ALA ILE CYS HIS ASP GLY LYS ALA HIS PHE PRO ARG GLU          
SEQRES  85 B 1264  GLY VAL PHE VAL SER ASN GLY THR HIS TRP PHE VAL THR          
SEQRES  86 B 1264  GLN ARG ASN PHE TYR GLU PRO GLN ILE ILE THR THR ASP          
SEQRES  87 B 1264  ASN THR PHE VAL SER GLY ASN CYS ASP VAL VAL ILE GLY          
SEQRES  88 B 1264  ILE VAL ASN ASN THR VAL TYR ASP PRO LEU GLN PRO GLU          
SEQRES  89 B 1264  LEU ASP SER PHE LYS GLU GLU LEU ASP LYS TYR PHE LYS          
SEQRES  90 B 1264  ASN HIS THR SER PRO ASP VAL ASP LEU GLY ASP ILE SER          
SEQRES  91 B 1264  GLY ILE ASN ALA SER VAL VAL ASN ILE GLN LYS GLU ILE          
SEQRES  92 B 1264  ASP ARG LEU ASN GLU VAL ALA LYS ASN LEU ASN GLU SER          
SEQRES  93 B 1264  LEU ILE ASP LEU GLN GLU LEU GLY LYS TYR GLU GLN GLY          
SEQRES  94 B 1264  SER GLY SER GLY TYR ILE PRO GLU ALA PRO ARG ASP GLY          
SEQRES  95 B 1264  GLN ALA TYR VAL ARG LYS ASP GLY GLU TRP VAL LEU LEU          
SEQRES  96 B 1264  SER THR PHE LEU GLY THR GLU ASN LEU TYR PHE GLN GLY          
SEQRES  97 B 1264  ASP TYR LYS ASP ASP ASP ASP LYS GLY SER HIS HIS HIS          
SEQRES  98 B 1264  HIS HIS HIS                                                  
SEQRES   1 C 1264  MET PHE VAL PHE LEU VAL LEU LEU PRO LEU VAL SER SER          
SEQRES   2 C 1264  GLN CYS VAL ASN LEU THR THR ARG THR GLN LEU PRO PRO          
SEQRES   3 C 1264  ALA TYR THR ASN SER PHE THR ARG GLY VAL TYR TYR PRO          
SEQRES   4 C 1264  ASP LYS VAL PHE ARG SER SER VAL LEU HIS SER THR GLN          
SEQRES   5 C 1264  ASP LEU PHE LEU PRO PHE PHE SER ASN VAL THR TRP PHE          
SEQRES   6 C 1264  HIS ALA ILE HIS VAL SER GLY THR ASN GLY THR LYS ARG          
SEQRES   7 C 1264  PHE ASP ASN PRO VAL LEU PRO PHE ASN ASP GLY VAL TYR          
SEQRES   8 C 1264  PHE ALA SER THR GLU LYS SER ASN ILE ILE ARG GLY TRP          
SEQRES   9 C 1264  ILE PHE GLY THR THR LEU ASP SER LYS THR GLN SER LEU          
SEQRES  10 C 1264  LEU ILE VAL ASN ASN ALA THR ASN VAL VAL ILE LYS VAL          
SEQRES  11 C 1264  CYS GLU PHE GLN PHE CYS ASN ASP PRO PHE LEU GLY VAL          
SEQRES  12 C 1264  TYR TYR HIS LYS ASN ASN LYS SER TRP MET GLU SER GLU          
SEQRES  13 C 1264  PHE ARG VAL TYR SER SER ALA ASN ASN CYS THR PHE GLU          
SEQRES  14 C 1264  TYR VAL SER GLN PRO PHE LEU MET ASP LEU GLU GLY LYS          
SEQRES  15 C 1264  GLN GLY ASN PHE LYS ASN LEU ARG GLU PHE VAL PHE LYS          
SEQRES  16 C 1264  ASN ILE ASP GLY TYR PHE LYS ILE TYR SER LYS HIS THR          
SEQRES  17 C 1264  PRO ILE ASN LEU VAL ARG ASP LEU PRO GLN GLY PHE SER          
SEQRES  18 C 1264  ALA LEU GLU PRO LEU VAL ASP LEU PRO ILE GLY ILE ASN          
SEQRES  19 C 1264  ILE THR ARG PHE GLN THR LEU LEU ALA LEU HIS ARG SER          
SEQRES  20 C 1264  TYR LEU THR PRO GLY ASP SER SER SER GLY TRP THR ALA          
SEQRES  21 C 1264  GLY ALA ALA ALA TYR TYR VAL GLY TYR LEU GLN PRO ARG          
SEQRES  22 C 1264  THR PHE LEU LEU LYS TYR ASN GLU ASN GLY THR ILE THR          
SEQRES  23 C 1264  ASP ALA VAL ASP CYS ALA LEU ASP PRO LEU SER GLU THR          
SEQRES  24 C 1264  LYS CYS THR LEU LYS SER PHE THR VAL GLU LYS GLY ILE          
SEQRES  25 C 1264  TYR GLN THR SER ASN PHE ARG VAL GLN PRO THR GLU SER          
SEQRES  26 C 1264  ILE VAL ARG PHE PRO ASN ILE THR ASN LEU CYS PRO PHE          
SEQRES  27 C 1264  GLY GLU VAL PHE ASN ALA THR ARG PHE ALA SER VAL TYR          
SEQRES  28 C 1264  ALA TRP ASN ARG LYS ARG ILE SER ASN CYS VAL ALA ASP          
SEQRES  29 C 1264  TYR SER VAL LEU TYR ASN SER ALA SER PHE SER THR PHE          
SEQRES  30 C 1264  LYS CYS TYR GLY VAL SER PRO THR LYS LEU ASN ASP LEU          
SEQRES  31 C 1264  CYS PHE THR ASN VAL TYR ALA ASP SER PHE VAL ILE ARG          
SEQRES  32 C 1264  GLY ASP GLU VAL ARG GLN ILE ALA PRO GLY GLN THR GLY          
SEQRES  33 C 1264  LYS ILE ALA ASP TYR ASN TYR LYS LEU PRO ASP ASP PHE          
SEQRES  34 C 1264  THR GLY CYS VAL ILE ALA TRP ASN SER ASN ASN LEU ASP          
SEQRES  35 C 1264  SER LYS VAL GLY GLY ASN TYR ASN TYR LEU TYR ARG LEU          
SEQRES  36 C 1264  PHE ARG LYS SER ASN LEU LYS PRO PHE GLU ARG ASP ILE          
SEQRES  37 C 1264  SER THR GLU ILE TYR GLN ALA GLY SER THR PRO CYS ASN          
SEQRES  38 C 1264  GLY VAL GLU GLY PHE ASN CYS TYR PHE PRO LEU GLN SER          
SEQRES  39 C 1264  TYR GLY PHE GLN PRO THR ASN GLY VAL GLY TYR GLN PRO          
SEQRES  40 C 1264  TYR ARG VAL VAL VAL LEU SER PHE GLU LEU LEU HIS ALA          
SEQRES  41 C 1264  PRO ALA THR VAL CYS GLY PRO LYS LYS SER THR ASN LEU          
SEQRES  42 C 1264  VAL LYS ASN LYS CYS VAL ASN PHE ASN PHE ASN GLY LEU          
SEQRES  43 C 1264  THR GLY THR GLY VAL LEU THR GLU SER ASN LYS LYS PHE          
SEQRES  44 C 1264  LEU PRO PHE GLN GLN PHE GLY ARG ASP ILE ALA ASP THR          
SEQRES  45 C 1264  THR ASP ALA VAL ARG ASP PRO GLN THR LEU GLU ILE LEU          
SEQRES  46 C 1264  ASP ILE THR PRO CYS SER PHE GLY GLY VAL SER VAL ILE          
SEQRES  47 C 1264  THR PRO GLY THR ASN THR SER ASN GLN VAL ALA VAL LEU          
SEQRES  48 C 1264  TYR GLN ASP VAL ASN CYS THR GLU VAL PRO VAL ALA ILE          
SEQRES  49 C 1264  HIS ALA ASP GLN LEU THR PRO THR TRP ARG VAL TYR SER          
SEQRES  50 C 1264  THR GLY SER ASN VAL PHE GLN THR ARG ALA GLY CYS LEU          
SEQRES  51 C 1264  ILE GLY ALA GLU HIS VAL ASN ASN SER TYR GLU CYS ASP          
SEQRES  52 C 1264  ILE PRO ILE GLY ALA GLY ILE CYS ALA SER TYR GLN THR          
SEQRES  53 C 1264  GLN THR ASN SER PRO GLY SER ALA SER SER VAL ALA SER          
SEQRES  54 C 1264  GLN SER ILE ILE ALA TYR THR MET SER LEU GLY ALA GLU          
SEQRES  55 C 1264  ASN SER VAL ALA TYR SER ASN ASN SER ILE ALA ILE PRO          
SEQRES  56 C 1264  THR ASN PHE THR ILE SER VAL THR THR GLU ILE LEU PRO          
SEQRES  57 C 1264  VAL SER MET THR LYS THR SER VAL ASP CYS THR MET TYR          
SEQRES  58 C 1264  ILE CYS GLY ASP SER THR GLU CYS SER ASN LEU LEU LEU          
SEQRES  59 C 1264  GLN TYR GLY SER PHE CYS THR GLN LEU ASN ARG ALA LEU          
SEQRES  60 C 1264  THR GLY ILE ALA VAL GLU GLN ASP LYS ASN THR GLN GLU          
SEQRES  61 C 1264  VAL PHE ALA GLN VAL LYS GLN ILE TYR LYS THR PRO PRO          
SEQRES  62 C 1264  ILE LYS ASP PHE GLY GLY PHE ASN PHE SER GLN ILE LEU          
SEQRES  63 C 1264  PRO ASP PRO SER LYS PRO SER LYS ARG SER PHE ILE GLU          
SEQRES  64 C 1264  ASP LEU LEU PHE ASN LYS VAL THR LEU ALA ASP ALA GLY          
SEQRES  65 C 1264  PHE ILE LYS GLN TYR GLY ASP CYS LEU GLY ASP ILE ALA          
SEQRES  66 C 1264  ALA ARG ASP LEU ILE CYS ALA GLN LYS PHE ASN GLY LEU          
SEQRES  67 C 1264  THR VAL LEU PRO PRO LEU LEU THR ASP GLU MET ILE ALA          
SEQRES  68 C 1264  GLN TYR THR SER ALA LEU LEU ALA GLY THR ILE THR SER          
SEQRES  69 C 1264  GLY TRP THR PHE GLY ALA GLY ALA ALA LEU GLN ILE PRO          
SEQRES  70 C 1264  PHE ALA MET GLN MET ALA TYR ARG PHE ASN GLY ILE GLY          
SEQRES  71 C 1264  VAL THR GLN ASN VAL LEU TYR GLU ASN GLN LYS LEU ILE          
SEQRES  72 C 1264  ALA ASN GLN PHE ASN SER ALA ILE GLY LYS ILE GLN ASP          
SEQRES  73 C 1264  SER LEU SER SER THR PRO SER ALA LEU GLY LYS LEU GLN          
SEQRES  74 C 1264  ASP VAL VAL ASN GLN ASN ALA GLN ALA LEU ASN THR LEU          
SEQRES  75 C 1264  VAL LYS GLN LEU SER SER ASN PHE GLY ALA ILE SER SER          
SEQRES  76 C 1264  VAL LEU ASN ASP ILE LEU SER ARG LEU ASP PRO PRO GLU          
SEQRES  77 C 1264  ALA GLU VAL GLN ILE ASP ARG LEU ILE THR GLY ARG LEU          
SEQRES  78 C 1264  GLN SER LEU GLN THR TYR VAL THR GLN GLN LEU ILE ARG          
SEQRES  79 C 1264  ALA ALA GLU ILE ARG ALA SER ALA ASN LEU ALA ALA THR          
SEQRES  80 C 1264  LYS MET SER GLU CYS VAL LEU GLY GLN SER LYS ARG VAL          
SEQRES  81 C 1264  ASP PHE CYS GLY LYS GLY TYR HIS LEU MET SER PHE PRO          
SEQRES  82 C 1264  GLN SER ALA PRO HIS GLY VAL VAL PHE LEU HIS VAL THR          
SEQRES  83 C 1264  TYR VAL PRO ALA GLN GLU LYS ASN PHE THR THR ALA PRO          
SEQRES  84 C 1264  ALA ILE CYS HIS ASP GLY LYS ALA HIS PHE PRO ARG GLU          
SEQRES  85 C 1264  GLY VAL PHE VAL SER ASN GLY THR HIS TRP PHE VAL THR          
SEQRES  86 C 1264  GLN ARG ASN PHE TYR GLU PRO GLN ILE ILE THR THR ASP          
SEQRES  87 C 1264  ASN THR PHE VAL SER GLY ASN CYS ASP VAL VAL ILE GLY          
SEQRES  88 C 1264  ILE VAL ASN ASN THR VAL TYR ASP PRO LEU GLN PRO GLU          
SEQRES  89 C 1264  LEU ASP SER PHE LYS GLU GLU LEU ASP LYS TYR PHE LYS          
SEQRES  90 C 1264  ASN HIS THR SER PRO ASP VAL ASP LEU GLY ASP ILE SER          
SEQRES  91 C 1264  GLY ILE ASN ALA SER VAL VAL ASN ILE GLN LYS GLU ILE          
SEQRES  92 C 1264  ASP ARG LEU ASN GLU VAL ALA LYS ASN LEU ASN GLU SER          
SEQRES  93 C 1264  LEU ILE ASP LEU GLN GLU LEU GLY LYS TYR GLU GLN GLY          
SEQRES  94 C 1264  SER GLY SER GLY TYR ILE PRO GLU ALA PRO ARG ASP GLY          
SEQRES  95 C 1264  GLN ALA TYR VAL ARG LYS ASP GLY GLU TRP VAL LEU LEU          
SEQRES  96 C 1264  SER THR PHE LEU GLY THR GLU ASN LEU TYR PHE GLN GLY          
SEQRES  97 C 1264  ASP TYR LYS ASP ASP ASP ASP LYS GLY SER HIS HIS HIS          
SEQRES  98 C 1264  HIS HIS HIS                                                  
SEQRES   1 D  126  GLN VAL GLN LEU VAL GLU SER GLY GLY GLY SER VAL GLN          
SEQRES   2 D  126  ALA GLY GLY SER LEU ARG LEU SER CYS ALA ALA SER GLY          
SEQRES   3 D  126  TYR THR ILE ASN THR ASP ALA VAL ALA TRP PHE ARG GLN          
SEQRES   4 D  126  ALA PRO GLY LYS GLY ASP GLU ARG VAL ALA VAL ILE TYR          
SEQRES   5 D  126  THR GLY SER GLY ASN THR ASN TYR ALA ASP SER VAL LYS          
SEQRES   6 D  126  GLY ARG PHE THR ILE SER GLN ASP ASN ALA LYS ASN THR          
SEQRES   7 D  126  VAL TYR LEU GLN MET ASN SER LEU LYS PRO GLU ASP THR          
SEQRES   8 D  126  ALA LEU TYR TYR CYS ALA SER GLY TYR TYR GLY ALA SER          
SEQRES   9 D  126  GLY TYR ASP PHE ASN ASN TRP GLY GLN GLY THR GLN VAL          
SEQRES  10 D  126  THR VAL SER SER ALA LEU VAL PRO ARG                          
SEQRES   1 E  126  GLN VAL GLN LEU VAL GLU SER GLY GLY GLY SER VAL GLN          
SEQRES   2 E  126  ALA GLY GLY SER LEU ARG LEU SER CYS ALA ALA SER GLY          
SEQRES   3 E  126  TYR THR ILE ASN THR ASP ALA VAL ALA TRP PHE ARG GLN          
SEQRES   4 E  126  ALA PRO GLY LYS GLY ASP GLU ARG VAL ALA VAL ILE TYR          
SEQRES   5 E  126  THR GLY SER GLY ASN THR ASN TYR ALA ASP SER VAL LYS          
SEQRES   6 E  126  GLY ARG PHE THR ILE SER GLN ASP ASN ALA LYS ASN THR          
SEQRES   7 E  126  VAL TYR LEU GLN MET ASN SER LEU LYS PRO GLU ASP THR          
SEQRES   8 E  126  ALA LEU TYR TYR CYS ALA SER GLY TYR TYR GLY ALA SER          
SEQRES   9 E  126  GLY TYR ASP PHE ASN ASN TRP GLY GLN GLY THR GLN VAL          
SEQRES  10 E  126  THR VAL SER SER ALA LEU VAL PRO ARG                          
HET    NAG  F   1      26                                                       
HET    NAG  F   2      27                                                       
HET    NAG  G   1      26                                                       
HET    NAG  G   2      27                                                       
HET    NAG  H   1      26                                                       
HET    NAG  H   2      27                                                       
HET    NAG  I   1      26                                                       
HET    NAG  I   2      27                                                       
HET    NAG  J   1      26                                                       
HET    NAG  J   2      27                                                       
HET    NAG  A1301      27                                                       
HET    NAG  A1302      27                                                       
HET    NAG  A1303      27                                                       
HET    NAG  A1304      27                                                       
HET    NAG  A1305      27                                                       
HET    NAG  A1306      27                                                       
HET    NAG  A1307      26                                                       
HET    NAG  A1308      27                                                       
HET    NAG  A1309      27                                                       
HET    NAG  A1310      27                                                       
HET    NAG  A1311      27                                                       
HET    NAG  A1312      27                                                       
HET    NAG  A1313      27                                                       
HET    NAG  A1314      27                                                       
HET    NAG  B1301      26                                                       
HET    NAG  B1302      27                                                       
HET    NAG  B1303      27                                                       
HET    NAG  B1304      27                                                       
HET    NAG  B1305      27                                                       
HET    NAG  B1306      27                                                       
HET    NAG  B1307      26                                                       
HET    NAG  B1308      27                                                       
HET    NAG  B1309      27                                                       
HET    NAG  B1310      27                                                       
HET    NAG  B1311      27                                                       
HET    NAG  B1312      27                                                       
HET    NAG  B1313      27                                                       
HET    NAG  C1301      27                                                       
HET    NAG  C1302      27                                                       
HET    NAG  C1303      26                                                       
HET    NAG  C1304      27                                                       
HET    NAG  C1305      27                                                       
HET    NAG  C1306      14                                                       
HETNAM     NAG 2-ACETAMIDO-2-DEOXY-BETA-D-GLUCOPYRANOSE                         
HETSYN     NAG N-ACETYL-BETA-D-GLUCOSAMINE; 2-ACETAMIDO-2-DEOXY-BETA-           
HETSYN   2 NAG  D-GLUCOSE; 2-ACETAMIDO-2-DEOXY-D-GLUCOSE; 2-ACETAMIDO-          
HETSYN   3 NAG  2-DEOXY-GLUCOSE; N-ACETYL-D-GLUCOSAMINE                         
FORMUL   6  NAG    43(C8 H15 N O6)                                              
HELIX    1 AA1 ASP A  294  LYS A  304  1                                  11    
HELIX    2 AA2 PRO A  337  ASN A  343  1                                   7    
HELIX    3 AA3 ASP A  364  ASN A  370  1                                   7    
HELIX    4 AA4 LYS A  386  LEU A  390  5                                   5    
HELIX    5 AA5 ASP A  405  VAL A  407  5                                   3    
HELIX    6 AA6 GLY A  416  ASN A  422  1                                   7    
HELIX    7 AA7 SER A  438  SER A  443  1                                   6    
HELIX    8 AA8 ASP A  737  CYS A  743  1                                   7    
HELIX    9 AA9 SER A  746  GLN A  755  1                                  10    
HELIX   10 AB1 SER A  758  ALA A  783  1                                  26    
HELIX   11 AB2 SER A  816  LYS A  825  1                                  10    
HELIX   12 AB3 THR A  866  GLY A  885  1                                  20    
HELIX   13 AB4 PHE A  898  GLY A  910  1                                  13    
HELIX   14 AB5 THR A  912  GLU A  918  1                                   7    
HELIX   15 AB6 ASN A  919  SER A  940  1                                  22    
HELIX   16 AB7 LEU A  945  LEU A  966  1                                  22    
HELIX   17 AB8 VAL A  976  LEU A  984  1                                   9    
HELIX   18 AB9 ASP A  985  VAL A 1033  1                                  49    
HELIX   19 AC1 LEU A 1141  ASP A 1146  1                                   6    
HELIX   20 AC2 ASP B  294  LYS B  304  1                                  11    
HELIX   21 AC3 PHE B  338  ASN B  343  1                                   6    
HELIX   22 AC4 SER B  349  TRP B  353  5                                   5    
HELIX   23 AC5 ASP B  364  ALA B  372  1                                   9    
HELIX   24 AC6 SER B  383  LEU B  387  5                                   5    
HELIX   25 AC7 ASP B  405  ILE B  410  5                                   6    
HELIX   26 AC8 GLY B  416  ASN B  422  1                                   7    
HELIX   27 AC9 SER B  438  SER B  443  1                                   6    
HELIX   28 AD1 ILE B  569  ASP B  571  5                                   3    
HELIX   29 AD2 ASP B  737  CYS B  743  1                                   7    
HELIX   30 AD3 SER B  746  GLN B  755  1                                  10    
HELIX   31 AD4 SER B  758  ALA B  783  1                                  26    
HELIX   32 AD5 SER B  816  LYS B  825  1                                  10    
HELIX   33 AD6 THR B  866  GLY B  885  1                                  20    
HELIX   34 AD7 PHE B  898  GLY B  910  1                                  13    
HELIX   35 AD8 THR B  912  GLU B  918  1                                   7    
HELIX   36 AD9 ASN B  919  SER B  940  1                                  22    
HELIX   37 AE1 LEU B  945  LEU B  966  1                                  22    
HELIX   38 AE2 VAL B  976  LEU B  984  1                                   9    
HELIX   39 AE3 ASP B  985  VAL B 1033  1                                  49    
HELIX   40 AE4 LEU B 1141  ASP B 1146  1                                   6    
HELIX   41 AE5 ASP C  294  LYS C  304  1                                  11    
HELIX   42 AE6 PRO C  337  ASN C  343  1                                   7    
HELIX   43 AE7 ASP C  364  ASN C  370  1                                   7    
HELIX   44 AE8 LYS C  386  LEU C  390  5                                   5    
HELIX   45 AE9 ASP C  405  VAL C  407  5                                   3    
HELIX   46 AF1 GLY C  416  ASN C  422  1                                   7    
HELIX   47 AF2 SER C  438  SER C  443  1                                   6    
HELIX   48 AF3 ASP C  737  CYS C  743  1                                   7    
HELIX   49 AF4 SER C  746  GLN C  755  1                                  10    
HELIX   50 AF5 SER C  758  ALA C  783  1                                  26    
HELIX   51 AF6 SER C  816  LYS C  825  1                                  10    
HELIX   52 AF7 THR C  866  GLY C  885  1                                  20    
HELIX   53 AF8 PHE C  898  GLY C  910  1                                  13    
HELIX   54 AF9 THR C  912  GLU C  918  1                                   7    
HELIX   55 AG1 ASN C  919  SER C  940  1                                  22    
HELIX   56 AG2 LEU C  945  LEU C  966  1                                  22    
HELIX   57 AG3 VAL C  976  LEU C  984  1                                   9    
HELIX   58 AG4 ASP C  985  VAL C 1033  1                                  49    
HELIX   59 AG5 LEU C 1141  ASP C 1146  1                                   6    
HELIX   60 AG6 THR D   28  THR D   31  5                                   4    
HELIX   61 AG7 LYS D   87  THR D   91  5                                   5    
HELIX   62 AG8 THR E   28  THR E   31  5                                   4    
HELIX   63 AG9 LYS E   87  THR E   91  5                                   5    
SHEET    1 AA1 8 ALA A  27  SER A  31  0                                        
SHEET    2 AA1 8 SER A  60  ALA A  67 -1  O  SER A  60   N  SER A  31           
SHEET    3 AA1 8 ALA A 263  TYR A 269 -1  O  VAL A 267   N  THR A  63           
SHEET    4 AA1 8 VAL A  90  GLU A  96 -1  N  TYR A  91   O  GLY A 268           
SHEET    5 AA1 8 ASN A 188  ILE A 197 -1  O  ASN A 188   N  GLU A  96           
SHEET    6 AA1 8 TYR A 200  PRO A 209 -1  O  TYR A 200   N  ILE A 197           
SHEET    7 AA1 8 ALA A 222  LEU A 229 -1  O  LEU A 229   N  PHE A 201           
SHEET    8 AA1 8 VAL A  36  TYR A  37  1  N  VAL A  36   O  LEU A 223           
SHEET    1 AA2 3 LEU A  48  PHE A  55  0                                        
SHEET    2 AA2 3 GLN A 271  TYR A 279 -1  O  ARG A 273   N  ASP A  53           
SHEET    3 AA2 3 ILE A 285  ASP A 290 -1  O  VAL A 289   N  LEU A 276           
SHEET    1 AA3 4 VAL A  83  PRO A  85  0                                        
SHEET    2 AA3 4 ARG A 237  ARG A 246 -1  O  PHE A 238   N  LEU A  84           
SHEET    3 AA3 4 PHE A 135  HIS A 146  1  N  VAL A 143   O  LEU A 244           
SHEET    4 AA3 4 SER A 151  TYR A 160 -1  O  ARG A 158   N  PHE A 140           
SHEET    1 AA4 6 VAL A  83  PRO A  85  0                                        
SHEET    2 AA4 6 ARG A 237  ARG A 246 -1  O  PHE A 238   N  LEU A  84           
SHEET    3 AA4 6 ILE A 101  GLY A 107 -1  N  ILE A 105   O  GLN A 239           
SHEET    4 AA4 6 SER A 116  ASN A 121 -1  O  LEU A 117   N  PHE A 106           
SHEET    5 AA4 6 VAL A 126  CYS A 131 -1  O  LYS A 129   N  LEU A 118           
SHEET    6 AA4 6 CYS A 166  VAL A 171 -1  O  PHE A 168   N  VAL A 130           
SHEET    1 AA5 5 GLY A 311  ARG A 319  0                                        
SHEET    2 AA5 5 PHE A 592  THR A 599 -1  O  VAL A 597   N  TYR A 313           
SHEET    3 AA5 5 ALA A 609  GLN A 613 -1  O  ALA A 609   N  ILE A 598           
SHEET    4 AA5 5 GLY A 648  ILE A 651 -1  O  ILE A 651   N  VAL A 610           
SHEET    5 AA5 5 PHE A 643  THR A 645 -1  N  PHE A 643   O  LEU A 650           
SHEET    1 AA6 6 ILE A 326  ARG A 328  0                                        
SHEET    2 AA6 6 VAL A 539  PHE A 543  1  O  ASN A 542   N  ARG A 328           
SHEET    3 AA6 6 LEU A 546  GLU A 554 -1  O  LEU A 546   N  PHE A 543           
SHEET    4 AA6 6 GLU A 583  THR A 588 -1  O  THR A 588   N  VAL A 551           
SHEET    5 AA6 6 THR A 572  ASP A 578 -1  N  VAL A 576   O  LEU A 585           
SHEET    6 AA6 6 PHE A 565  ASP A 568 -1  N  GLY A 566   O  ASP A 574           
SHEET    1 AA7 5 ASN A 354  ILE A 358  0                                        
SHEET    2 AA7 5 ASN A 394  ARG A 403 -1  O  SER A 399   N  ASN A 354           
SHEET    3 AA7 5 PRO A 507  GLU A 516 -1  O  TYR A 508   N  ILE A 402           
SHEET    4 AA7 5 GLY A 431  ASN A 437 -1  N  ILE A 434   O  VAL A 511           
SHEET    5 AA7 5 THR A 376  TYR A 380 -1  N  LYS A 378   O  VAL A 433           
SHEET    1 AA8 2 LEU A 452  ARG A 454  0                                        
SHEET    2 AA8 2 LEU A 492  SER A 494 -1  O  GLN A 493   N  TYR A 453           
SHEET    1 AA9 2 TYR A 473  GLN A 474  0                                        
SHEET    2 AA9 2 CYS A 488  TYR A 489 -1  O  TYR A 489   N  TYR A 473           
SHEET    1 AB1 4 GLU A 654  HIS A 655  0                                        
SHEET    2 AB1 4 ILE A 693  THR A 696  1  O  ALA A 694   N  GLU A 654           
SHEET    3 AB1 4 ILE A 670  SER A 673 -1  N  SER A 673   O  ILE A 693           
SHEET    4 AB1 4 ILE A 664  GLY A 667 -1  N  GLY A 667   O  ILE A 670           
SHEET    1 AB2 4 SER A 711  ALA A 713  0                                        
SHEET    2 AB2 4 ASN A1074  THR A1077 -1  O  PHE A1075   N  ILE A 712           
SHEET    3 AB2 4 VAL A1094  SER A1097 -1  O  SER A1097   N  THR A1076           
SHEET    4 AB2 4 TRP A1102  THR A1105 -1  O  THR A1105   N  VAL A1094           
SHEET    1 AB3 3 ASN A 717  PRO A 728  0                                        
SHEET    2 AB3 3 GLY A1059  ALA A1070 -1  O  ALA A1070   N  ASN A 717           
SHEET    3 AB3 3 TYR A1047  ALA A1056 -1  N  TYR A1047   O  TYR A1067           
SHEET    1 AB4 4 THR A1120  VAL A1122  0                                        
SHEET    2 AB4 4 LYS A1086  PRO A1090 -1  N  PHE A1089   O  PHE A1121           
SHEET    3 AB4 4 ILE A1081  HIS A1083 -1  N  HIS A1083   O  LYS A1086           
SHEET    4 AB4 4 VAL A1133  ASN A1134  1  O  VAL A1133   N  CYS A1082           
SHEET    1 AB5 8 ALA B  27  SER B  31  0                                        
SHEET    2 AB5 8 SER B  60  ALA B  67 -1  O  SER B  60   N  SER B  31           
SHEET    3 AB5 8 ALA B 263  TYR B 269 -1  O  VAL B 267   N  THR B  63           
SHEET    4 AB5 8 VAL B  90  GLU B  96 -1  N  TYR B  91   O  GLY B 268           
SHEET    5 AB5 8 ASN B 188  ILE B 197 -1  O  ASN B 188   N  GLU B  96           
SHEET    6 AB5 8 TYR B 200  PRO B 209 -1  O  TYR B 200   N  ILE B 197           
SHEET    7 AB5 8 ALA B 222  LEU B 229 -1  O  LEU B 229   N  PHE B 201           
SHEET    8 AB5 8 VAL B  36  TYR B  37  1  N  VAL B  36   O  LEU B 223           
SHEET    1 AB6 3 LEU B  48  PHE B  55  0                                        
SHEET    2 AB6 3 GLN B 271  TYR B 279 -1  O  ARG B 273   N  ASP B  53           
SHEET    3 AB6 3 ILE B 285  ASP B 290 -1  O  VAL B 289   N  LEU B 276           
SHEET    1 AB7 4 LEU B  84  PRO B  85  0                                        
SHEET    2 AB7 4 ARG B 237  ARG B 246 -1  O  PHE B 238   N  LEU B  84           
SHEET    3 AB7 4 PHE B 135  HIS B 146  1  N  VAL B 143   O  LEU B 244           
SHEET    4 AB7 4 SER B 151  TYR B 160 -1  O  ARG B 158   N  PHE B 140           
SHEET    1 AB8 6 LEU B  84  PRO B  85  0                                        
SHEET    2 AB8 6 ARG B 237  ARG B 246 -1  O  PHE B 238   N  LEU B  84           
SHEET    3 AB8 6 ILE B 101  GLY B 107 -1  N  ILE B 105   O  GLN B 239           
SHEET    4 AB8 6 SER B 116  ASN B 121 -1  O  LEU B 117   N  PHE B 106           
SHEET    5 AB8 6 VAL B 126  CYS B 131 -1  O  LYS B 129   N  LEU B 118           
SHEET    6 AB8 6 CYS B 166  VAL B 171 -1  O  PHE B 168   N  VAL B 130           
SHEET    1 AB9 5 GLY B 311  ARG B 319  0                                        
SHEET    2 AB9 5 PHE B 592  THR B 599 -1  O  VAL B 597   N  TYR B 313           
SHEET    3 AB9 5 ALA B 609  GLN B 613 -1  O  ALA B 609   N  ILE B 598           
SHEET    4 AB9 5 GLY B 648  ILE B 651 -1  O  ILE B 651   N  VAL B 610           
SHEET    5 AB9 5 PHE B 643  THR B 645 -1  N  PHE B 643   O  LEU B 650           
SHEET    1 AC1 6 SER B 325  ARG B 328  0                                        
SHEET    2 AC1 6 VAL B 539  PHE B 543  1  O  ASN B 542   N  ARG B 328           
SHEET    3 AC1 6 LEU B 546  GLU B 554 -1  O  GLY B 548   N  PHE B 541           
SHEET    4 AC1 6 LEU B 585  THR B 588 -1  O  THR B 588   N  VAL B 551           
SHEET    5 AC1 6 THR B 573  VAL B 576 -1  N  ASP B 574   O  ILE B 587           
SHEET    6 AC1 6 PHE B 565  ARG B 567 -1  N  GLY B 566   O  ASP B 574           
SHEET    1 AC2 5 ASN B 354  ILE B 358  0                                        
SHEET    2 AC2 5 VAL B 395  ARG B 403 -1  O  SER B 399   N  ASN B 354           
SHEET    3 AC2 5 PRO B 507  SER B 514 -1  O  VAL B 512   N  ASP B 398           
SHEET    4 AC2 5 GLY B 431  ASN B 437 -1  N  ILE B 434   O  VAL B 511           
SHEET    5 AC2 5 THR B 376  TYR B 380 -1  N  LYS B 378   O  VAL B 433           
SHEET    1 AC3 2 CYS B 391  PHE B 392  0                                        
SHEET    2 AC3 2 VAL B 524  CYS B 525 -1  O  VAL B 524   N  PHE B 392           
SHEET    1 AC4 2 LEU B 452  ARG B 454  0                                        
SHEET    2 AC4 2 LEU B 492  SER B 494 -1  O  GLN B 493   N  TYR B 453           
SHEET    1 AC5 4 GLU B 654  HIS B 655  0                                        
SHEET    2 AC5 4 ILE B 693  THR B 696  1  O  ALA B 694   N  GLU B 654           
SHEET    3 AC5 4 ILE B 670  SER B 673 -1  N  SER B 673   O  ILE B 693           
SHEET    4 AC5 4 ILE B 664  GLY B 667 -1  N  GLY B 667   O  ILE B 670           
SHEET    1 AC6 2 ALA B 701  ASN B 703  0                                        
SHEET    2 AC6 2 GLN C 787  TYR C 789  1  O  ILE C 788   N  ALA B 701           
SHEET    1 AC7 4 SER B 711  ALA B 713  0                                        
SHEET    2 AC7 4 ASN B1074  THR B1077 -1  O  PHE B1075   N  ILE B 712           
SHEET    3 AC7 4 VAL B1094  SER B1097 -1  O  SER B1097   N  THR B1076           
SHEET    4 AC7 4 TRP B1102  THR B1105 -1  O  THR B1105   N  VAL B1094           
SHEET    1 AC8 3 ASN B 717  PRO B 728  0                                        
SHEET    2 AC8 3 GLY B1059  ALA B1070 -1  O  ALA B1070   N  ASN B 717           
SHEET    3 AC8 3 TYR B1047  ALA B1056 -1  N  TYR B1047   O  TYR B1067           
SHEET    1 AC9 4 THR B1120  VAL B1122  0                                        
SHEET    2 AC9 4 LYS B1086  PRO B1090 -1  N  PHE B1089   O  PHE B1121           
SHEET    3 AC9 4 ILE B1081  HIS B1083 -1  N  HIS B1083   O  LYS B1086           
SHEET    4 AC9 4 VAL B1133  ASN B1134  1  O  VAL B1133   N  CYS B1082           
SHEET    1 AD1 8 ALA C  27  SER C  31  0                                        
SHEET    2 AD1 8 SER C  60  ALA C  67 -1  O  SER C  60   N  SER C  31           
SHEET    3 AD1 8 ALA C 263  TYR C 269 -1  O  VAL C 267   N  THR C  63           
SHEET    4 AD1 8 VAL C  90  GLU C  96 -1  N  TYR C  91   O  GLY C 268           
SHEET    5 AD1 8 ASN C 188  ILE C 197 -1  O  ASN C 188   N  GLU C  96           
SHEET    6 AD1 8 TYR C 200  PRO C 209 -1  O  TYR C 200   N  ILE C 197           
SHEET    7 AD1 8 ALA C 222  LEU C 229 -1  O  LEU C 229   N  PHE C 201           
SHEET    8 AD1 8 VAL C  36  TYR C  37  1  N  VAL C  36   O  LEU C 223           
SHEET    1 AD2 3 LEU C  48  PHE C  55  0                                        
SHEET    2 AD2 3 GLN C 271  TYR C 279 -1  O  ARG C 273   N  ASP C  53           
SHEET    3 AD2 3 ILE C 285  ASP C 290 -1  O  VAL C 289   N  LEU C 276           
SHEET    1 AD3 4 LEU C  84  PRO C  85  0                                        
SHEET    2 AD3 4 ARG C 237  ARG C 246 -1  O  PHE C 238   N  LEU C  84           
SHEET    3 AD3 4 PHE C 135  HIS C 146  1  N  VAL C 143   O  LEU C 244           
SHEET    4 AD3 4 SER C 151  TYR C 160 -1  O  ARG C 158   N  PHE C 140           
SHEET    1 AD4 6 LEU C  84  PRO C  85  0                                        
SHEET    2 AD4 6 ARG C 237  ARG C 246 -1  O  PHE C 238   N  LEU C  84           
SHEET    3 AD4 6 ILE C 101  GLY C 107 -1  N  ILE C 105   O  GLN C 239           
SHEET    4 AD4 6 SER C 116  ASN C 121 -1  O  LEU C 117   N  PHE C 106           
SHEET    5 AD4 6 VAL C 126  CYS C 131 -1  O  LYS C 129   N  LEU C 118           
SHEET    6 AD4 6 CYS C 166  VAL C 171 -1  O  PHE C 168   N  VAL C 130           
SHEET    1 AD5 5 GLY C 311  ARG C 319  0                                        
SHEET    2 AD5 5 PHE C 592  THR C 599 -1  O  VAL C 597   N  TYR C 313           
SHEET    3 AD5 5 ALA C 609  GLN C 613 -1  O  ALA C 609   N  ILE C 598           
SHEET    4 AD5 5 GLY C 648  ILE C 651 -1  O  ILE C 651   N  VAL C 610           
SHEET    5 AD5 5 PHE C 643  THR C 645 -1  N  PHE C 643   O  LEU C 650           
SHEET    1 AD6 6 ILE C 326  ARG C 328  0                                        
SHEET    2 AD6 6 VAL C 539  PHE C 543  1  O  ASN C 542   N  ARG C 328           
SHEET    3 AD6 6 LEU C 546  GLU C 554 -1  O  LEU C 546   N  PHE C 543           
SHEET    4 AD6 6 GLU C 583  THR C 588 -1  O  THR C 588   N  VAL C 551           
SHEET    5 AD6 6 THR C 572  ASP C 578 -1  N  VAL C 576   O  LEU C 585           
SHEET    6 AD6 6 PHE C 565  ASP C 568 -1  N  GLY C 566   O  ASP C 574           
SHEET    1 AD7 5 ASN C 354  ILE C 358  0                                        
SHEET    2 AD7 5 ASN C 394  ARG C 403 -1  O  SER C 399   N  ASN C 354           
SHEET    3 AD7 5 PRO C 507  GLU C 516 -1  O  TYR C 508   N  ILE C 402           
SHEET    4 AD7 5 GLY C 431  ASN C 437 -1  N  ILE C 434   O  VAL C 511           
SHEET    5 AD7 5 THR C 376  TYR C 380 -1  N  LYS C 378   O  VAL C 433           
SHEET    1 AD8 2 LEU C 452  ARG C 454  0                                        
SHEET    2 AD8 2 LEU C 492  SER C 494 -1  O  GLN C 493   N  TYR C 453           
SHEET    1 AD9 2 TYR C 473  GLN C 474  0                                        
SHEET    2 AD9 2 CYS C 488  TYR C 489 -1  O  TYR C 489   N  TYR C 473           
SHEET    1 AE1 4 GLU C 654  HIS C 655  0                                        
SHEET    2 AE1 4 ILE C 693  THR C 696  1  O  ALA C 694   N  GLU C 654           
SHEET    3 AE1 4 ILE C 670  SER C 673 -1  N  SER C 673   O  ILE C 693           
SHEET    4 AE1 4 ILE C 664  GLY C 667 -1  N  GLY C 667   O  ILE C 670           
SHEET    1 AE2 4 SER C 711  ALA C 713  0                                        
SHEET    2 AE2 4 ASN C1074  THR C1077 -1  O  PHE C1075   N  ILE C 712           
SHEET    3 AE2 4 VAL C1094  SER C1097 -1  O  SER C1097   N  THR C1076           
SHEET    4 AE2 4 TRP C1102  THR C1105 -1  O  THR C1105   N  VAL C1094           
SHEET    1 AE3 3 ASN C 717  PRO C 728  0                                        
SHEET    2 AE3 3 GLY C1059  ALA C1070 -1  O  ALA C1070   N  ASN C 717           
SHEET    3 AE3 3 TYR C1047  ALA C1056 -1  N  TYR C1047   O  TYR C1067           
SHEET    1 AE4 4 THR C1120  VAL C1122  0                                        
SHEET    2 AE4 4 LYS C1086  PRO C1090 -1  N  PHE C1089   O  PHE C1121           
SHEET    3 AE4 4 ILE C1081  HIS C1083 -1  N  HIS C1083   O  LYS C1086           
SHEET    4 AE4 4 VAL C1133  ASN C1134  1  O  VAL C1133   N  CYS C1082           
SHEET    1 AE5 4 VAL D   2  SER D   7  0                                        
SHEET    2 AE5 4 LEU D  18  GLY D  26 -1  O  SER D  21   N  SER D   7           
SHEET    3 AE5 4 THR D  78  MET D  83 -1  O  MET D  83   N  LEU D  18           
SHEET    4 AE5 4 PHE D  68  ASP D  73 -1  N  SER D  71   O  TYR D  80           
SHEET    1 AE6 6 GLY D  10  VAL D  12  0                                        
SHEET    2 AE6 6 THR D 115  VAL D 119  1  O  THR D 118   N  VAL D  12           
SHEET    3 AE6 6 ALA D  92  GLY D  99 -1  N  TYR D  94   O  THR D 115           
SHEET    4 AE6 6 ALA D  33  GLN D  39 -1  N  PHE D  37   O  TYR D  95           
SHEET    5 AE6 6 GLU D  46  TYR D  52 -1  O  ALA D  49   N  TRP D  36           
SHEET    6 AE6 6 THR D  58  TYR D  60 -1  O  ASN D  59   N  VAL D  50           
SHEET    1 AE7 4 VAL E   2  SER E   7  0                                        
SHEET    2 AE7 4 LEU E  18  GLY E  26 -1  O  SER E  21   N  SER E   7           
SHEET    3 AE7 4 THR E  78  MET E  83 -1  O  MET E  83   N  LEU E  18           
SHEET    4 AE7 4 PHE E  68  ASP E  73 -1  N  SER E  71   O  TYR E  80           
SHEET    1 AE8 6 GLY E  10  VAL E  12  0                                        
SHEET    2 AE8 6 THR E 115  VAL E 119  1  O  THR E 118   N  VAL E  12           
SHEET    3 AE8 6 ALA E  92  GLY E  99 -1  N  TYR E  94   O  THR E 115           
SHEET    4 AE8 6 ALA E  33  GLN E  39 -1  N  PHE E  37   O  TYR E  95           
SHEET    5 AE8 6 GLU E  46  TYR E  52 -1  O  ALA E  49   N  TRP E  36           
SHEET    6 AE8 6 THR E  58  TYR E  60 -1  O  ASN E  59   N  VAL E  50           
SSBOND   1 CYS A   15    CYS A  136                          1555   1555  2.04  
SSBOND   2 CYS A  131    CYS A  166                          1555   1555  2.03  
SSBOND   3 CYS A  291    CYS A  301                          1555   1555  2.03  
SSBOND   4 CYS A  336    CYS A  361                          1555   1555  2.03  
SSBOND   5 CYS A  379    CYS A  432                          1555   1555  2.03  
SSBOND   6 CYS A  391    CYS A  525                          1555   1555  2.03  
SSBOND   7 CYS A  480    CYS A  488                          1555   1555  2.03  
SSBOND   8 CYS A  538    CYS A  590                          1555   1555  2.03  
SSBOND   9 CYS A  617    CYS A  649                          1555   1555  2.04  
SSBOND  10 CYS A  662    CYS A  671                          1555   1555  2.03  
SSBOND  11 CYS A  743    CYS A  749                          1555   1555  2.03  
SSBOND  12 CYS A 1032    CYS A 1043                          1555   1555  2.04  
SSBOND  13 CYS A 1082    CYS A 1126                          1555   1555  2.04  
SSBOND  14 CYS B   15    CYS B  136                          1555   1555  2.04  
SSBOND  15 CYS B  131    CYS B  166                          1555   1555  2.03  
SSBOND  16 CYS B  291    CYS B  301                          1555   1555  2.03  
SSBOND  17 CYS B  336    CYS B  361                          1555   1555  2.03  
SSBOND  18 CYS B  379    CYS B  432                          1555   1555  2.03  
SSBOND  19 CYS B  391    CYS B  525                          1555   1555  2.04  
SSBOND  20 CYS B  538    CYS B  590                          1555   1555  2.04  
SSBOND  21 CYS B  617    CYS B  649                          1555   1555  2.04  
SSBOND  22 CYS B  662    CYS B  671                          1555   1555  2.03  
SSBOND  23 CYS B  743    CYS B  749                          1555   1555  2.03  
SSBOND  24 CYS B 1032    CYS B 1043                          1555   1555  2.04  
SSBOND  25 CYS B 1082    CYS B 1126                          1555   1555  2.04  
SSBOND  26 CYS C   15    CYS C  136                          1555   1555  2.04  
SSBOND  27 CYS C  131    CYS C  166                          1555   1555  2.03  
SSBOND  28 CYS C  291    CYS C  301                          1555   1555  2.03  
SSBOND  29 CYS C  336    CYS C  361                          1555   1555  2.03  
SSBOND  30 CYS C  379    CYS C  432                          1555   1555  2.03  
SSBOND  31 CYS C  391    CYS C  525                          1555   1555  2.03  
SSBOND  32 CYS C  480    CYS C  488                          1555   1555  2.03  
SSBOND  33 CYS C  538    CYS C  590                          1555   1555  2.03  
SSBOND  34 CYS C  617    CYS C  649                          1555   1555  2.04  
SSBOND  35 CYS C  662    CYS C  671                          1555   1555  2.03  
SSBOND  36 CYS C  743    CYS C  749                          1555   1555  2.03  
SSBOND  37 CYS C 1032    CYS C 1043                          1555   1555  2.04  
SSBOND  38 CYS C 1082    CYS C 1126                          1555   1555  2.04  
SSBOND  39 CYS D   22    CYS D   96                          1555   1555  2.03  
SSBOND  40 CYS E   22    CYS E   96                          1555   1555  2.03  
LINK         ND2 ASN A  61                 C1  NAG A1307     1555   1555  1.46  
LINK         ND2 ASN A 331                 C1  NAG A1304     1555   1555  1.42  
LINK         ND2 ASN A 343                 C1  NAG A1305     1555   1555  1.50  
LINK         ND2 ASN A 616                 C1  NAG A1308     1555   1555  1.40  
LINK         ND2 ASN A 657                 C1  NAG A1309     1555   1555  1.45  
LINK         ND2 ASN A 709                 C1  NAG A1310     1555   1555  1.42  
LINK         ND2 ASN A 717                 C1  NAG A1311     1555   1555  1.45  
LINK         ND2 ASN A1098                 C1  NAG A1313     1555   1555  1.43  
LINK         ND2 ASN A1134                 C1  NAG A1314     1555   1555  1.41  
LINK         ND2 ASN B 282                 C1  NAG B1304     1555   1555  1.51  
LINK         ND2 ASN B 616                 C1  NAG B1308     1555   1555  1.48  
LINK         ND2 ASN B 709                 C1  NAG B1309     1555   1555  1.43  
LINK         ND2 ASN B 717                 C1  NAG B1310     1555   1555  1.50  
LINK         ND2 ASN B1074                 C1  NAG B1311     1555   1555  1.29  
LINK         ND2 ASN B1134                 C1  NAG B1313     1555   1555  1.37  
LINK         ND2 ASN C  61                 C1  NAG C1303     1555   1555  1.44  
LINK         ND2 ASN C 234                 C1  NAG J   1     1555   1555  1.42  
LINK         ND2 ASN C 282                 C1  NAG C1301     1555   1555  1.39  
LINK         ND2 ASN C 603                 C1  NAG C1302     1555   1555  1.40  
LINK         ND2 ASN C 657                 C1  NAG C1305     1555   1555  1.35  
LINK         ND2 ASN C 709                 C1  NAG C1306     1555   1555  1.50  
LINK         O4  NAG F   1                 C1  NAG F   2     1555   1555  1.45  
LINK         O4  NAG G   1                 C1  NAG G   2     1555   1555  1.44  
LINK         O4  NAG H   1                 C1  NAG H   2     1555   1555  1.44  
LINK         O4  NAG I   1                 C1  NAG I   2     1555   1555  1.44  
LINK         O4  NAG J   1                 C1  NAG J   2     1555   1555  1.44  
CRYST1    1.000    1.000    1.000  90.00  90.00  90.00 P 1                      
ORIGX1      1.000000  0.000000  0.000000        0.00000                         
ORIGX2      0.000000  1.000000  0.000000        0.00000                         
ORIGX3      0.000000  0.000000  1.000000        0.00000                         
SCALE1      1.000000  0.000000  0.000000        0.00000                         
SCALE2      0.000000  1.000000  0.000000        0.00000                         
SCALE3      0.000000  0.000000  1.000000        0.00000                         
ATOM      1  N   GLN A  14     271.331 210.330 161.888  1.00138.26           N  
ATOM      2  CA  GLN A  14     271.904 208.999 162.031  1.00138.26           C  
ATOM      3  C   GLN A  14     271.909 208.652 163.527  1.00138.26           C  
ATOM      4  O   GLN A  14     271.985 209.536 164.380  1.00138.26           O  
ATOM      5  CB  GLN A  14     273.324 208.933 161.449  1.00138.26           C  
ATOM      6  CG  GLN A  14     273.842 207.537 161.215  1.00138.26           C  
ATOM      7  CD  GLN A  14     274.329 206.861 162.492  1.00138.26           C  
ATOM      8  OE1 GLN A  14     274.786 207.506 163.438  1.00138.26           O  
ATOM      9  NE2 GLN A  14     274.175 205.539 162.545  1.00138.26           N  
ATOM     10  HA  GLN A  14     271.276 208.447 161.491  1.00138.94           H  
ATOM     11  HB2 GLN A  14     273.239 209.397 160.618  1.00138.94           H  
ATOM     12  HB3 GLN A  14     273.897 209.478 161.995  1.00138.94           H  
ATOM     13  HG2 GLN A  14     273.063 207.077 160.800  1.00138.94           H  
ATOM     14  HG3 GLN A  14     274.554 207.647 160.523  1.00138.94           H  
ATOM     15 HE21 GLN A  14     273.869 205.126 161.858  1.00138.94           H  
ATOM     16 HE22 GLN A  14     274.414 205.022 163.255  1.00138.94           H  
ATOM     17  N   CYS A  15     271.752 207.368 163.825  1.00135.93           N  
ATOM     18  CA  CYS A  15     271.827 206.817 165.168  1.00135.93           C  
ATOM     19  C   CYS A  15     272.833 205.670 165.247  1.00135.93           C  
ATOM     20  O   CYS A  15     273.102 204.966 164.274  1.00135.93           O  
ATOM     21  CB  CYS A  15     270.466 206.317 165.668  1.00135.93           C  
ATOM     22  SG  CYS A  15     269.329 207.518 166.335  1.00135.93           S  
ATOM     23  H   CYS A  15     271.494 206.813 163.245  1.00139.54           H  
ATOM     24  HA  CYS A  15     272.062 207.590 165.724  1.00139.54           H  
ATOM     25  HB2 CYS A  15     270.016 205.995 164.869  1.00139.54           H  
ATOM     26  HB3 CYS A  15     270.551 205.565 166.342  1.00139.54           H  
ATOM     27  N   VAL A  16     273.484 205.581 166.399  1.00135.29           N  
ATOM     28  CA  VAL A  16     274.360 204.478 166.774  1.00135.29           C  
ATOM     29  C   VAL A  16     273.851 203.894 168.087  1.00135.29           C  
ATOM     30  O   VAL A  16     273.574 204.609 169.057  1.00135.29           O  
ATOM     31  CB  VAL A  16     275.849 204.917 166.867  1.00135.29           C  
ATOM     32  CG1 VAL A  16     276.535 205.175 165.504  1.00135.29           C  
ATOM     33  CG2 VAL A  16     276.079 206.099 167.772  1.00135.29           C  
ATOM     34  H   VAL A  16     273.488 206.179 166.944  1.00137.33           H  
ATOM     35  HA  VAL A  16     274.274 203.853 166.021  1.00137.33           H  
ATOM     36  HB  VAL A  16     276.392 204.109 167.211  1.00137.33           H  
ATOM     37 HG11 VAL A  16     277.237 205.704 165.916  1.00137.33           H  
ATOM     38 HG12 VAL A  16     276.588 205.914 164.928  1.00137.33           H  
ATOM     39 HG13 VAL A  16     275.667 205.353 165.207  1.00137.33           H  
ATOM     40 HG21 VAL A  16     277.000 206.435 167.784  1.00137.33           H  
ATOM     41 HG22 VAL A  16     275.588 206.769 167.329  1.00137.33           H  
ATOM     42 HG23 VAL A  16     275.684 206.006 168.668  1.00137.33           H  
ATOM     43  N   ASN A  17     273.748 202.582 168.111  1.00136.96           N  
ATOM     44  CA  ASN A  17     273.413 201.775 169.275  1.00136.96           C  
ATOM     45  C   ASN A  17     274.672 201.520 170.036  1.00136.96           C  
ATOM     46  O   ASN A  17     275.714 201.190 169.451  1.00136.96           O  
ATOM     47  CB  ASN A  17     273.040 200.360 168.893  1.00136.96           C  
ATOM     48  CG  ASN A  17     271.759 200.189 168.122  1.00136.96           C  
ATOM     49  OD1 ASN A  17     271.573 199.093 167.630  1.00136.96           O  
ATOM     50  ND2 ASN A  17     270.873 201.065 168.123  1.00136.96           N  
ATOM     51  H   ASN A  17     273.741 202.087 167.463  1.00137.41           H  
ATOM     52  HA  ASN A  17     272.659 202.213 169.737  1.00137.41           H  
ATOM     53  HB2 ASN A  17     273.672 199.985 168.238  1.00137.41           H  
ATOM     54  HB3 ASN A  17     272.843 199.704 169.660  1.00137.41           H  
ATOM     55 HD21 ASN A  17     270.791 201.756 168.489  1.00137.41           H  
ATOM     56  N   LEU A  18     274.748 201.958 171.311  1.00137.17           N  
ATOM     57  CA  LEU A  18     275.977 202.118 172.012  1.00137.17           C  
ATOM     58  C   LEU A  18     276.281 200.753 172.404  1.00137.17           C  
ATOM     59  O   LEU A  18     275.310 200.134 172.741  1.00137.17           O  
ATOM     60  CB  LEU A  18     275.967 203.030 173.293  1.00137.17           C  
ATOM     61  CG  LEU A  18     275.252 204.388 173.557  1.00137.17           C  
ATOM     62  CD1 LEU A  18     275.304 205.010 174.672  1.00137.17           C  
ATOM     63  CD2 LEU A  18     275.749 205.345 172.840  1.00137.17           C  
ATOM     64  H   LEU A  18     274.147 202.263 171.910  1.00134.99           H  
ATOM     65  HA  LEU A  18     276.672 202.504 171.300  1.00134.99           H  
ATOM     66  HB2 LEU A  18     276.652 202.845 173.963  1.00134.99           H  
ATOM     67  HB3 LEU A  18     276.704 203.523 172.810  1.00134.99           H  
ATOM     68  HG  LEU A  18     274.239 203.746 173.215  1.00134.99           H  
ATOM     69 HD11 LEU A  18     274.927 205.967 174.787  1.00134.99           H  
ATOM     70 HD12 LEU A  18     274.133 204.927 174.220  1.00134.99           H  
ATOM     71 HD13 LEU A  18     275.623 204.664 175.473  1.00134.99           H  
ATOM     72 HD21 LEU A  18     275.207 206.109 172.955  1.00134.99           H  
ATOM     73 HD22 LEU A  18     276.798 205.572 173.069  1.00134.99           H  
ATOM     74 HD23 LEU A  18     275.696 205.015 172.008  1.00134.99           H  
ATOM     75  N   THR A  19     277.500 200.391 172.482  1.00139.57           N  
ATOM     76  CA  THR A  19     277.773 199.209 173.205  1.00139.57           C  
ATOM     77  C   THR A  19     278.644 199.511 174.451  1.00139.57           C  
ATOM     78  O   THR A  19     278.719 200.648 174.926  1.00139.57           O  
ATOM     79  CB  THR A  19     278.420 198.179 172.303  1.00139.57           C  
ATOM     80  OG1 THR A  19     279.596 198.683 171.729  1.00139.57           O  
ATOM     81  CG2 THR A  19     277.495 197.858 171.174  1.00139.57           C  
ATOM     82  H   THR A  19     278.102 200.676 172.050  1.00136.83           H  
ATOM     83  HA  THR A  19     276.909 198.800 173.431  1.00136.83           H  
ATOM     84  HB  THR A  19     278.595 197.290 172.718  1.00136.83           H  
ATOM     85  HG1 THR A  19     279.415 199.367 171.300  1.00136.83           H  
ATOM     86 HG21 THR A  19     277.896 197.363 170.444  1.00136.83           H  
ATOM     87 HG22 THR A  19     276.644 197.453 171.421  1.00136.83           H  
ATOM     88 HG23 THR A  19     277.248 198.672 170.774  1.00136.83           H  
ATOM     89  N   THR A  20     279.228 198.472 175.033  1.00136.47           N  
ATOM     90  CA  THR A  20     279.859 198.542 176.326  1.00136.47           C  
ATOM     91  C   THR A  20     278.810 198.932 177.364  1.00136.47           C  
ATOM     92  O   THR A  20     278.880 200.004 177.959  1.00136.47           O  
ATOM     93  CB  THR A  20     281.031 199.507 176.323  1.00136.47           C  
ATOM     94  OG1 THR A  20     281.935 199.175 175.277  1.00136.47           O  
ATOM     95  CG2 THR A  20     281.797 199.415 177.618  1.00136.47           C  
ATOM     96  H   THR A  20     279.201 197.691 174.676  1.00135.81           H  
ATOM     97  HA  THR A  20     280.194 197.605 176.452  1.00135.81           H  
ATOM     98  HB  THR A  20     280.681 200.386 176.174  1.00135.81           H  
ATOM     99  HG1 THR A  20     281.843 199.746 174.654  1.00135.81           H  
ATOM    100 HG21 THR A  20     282.741 199.690 177.389  1.00135.81           H  
ATOM    101 HG22 THR A  20     281.345 200.074 178.257  1.00135.81           H  
ATOM    102 HG23 THR A  20     281.743 198.460 177.916  1.00135.81           H  
ATOM    103  N   ARG A  21     277.865 198.021 177.611  1.00129.57           N  
ATOM    104  CA  ARG A  21     276.802 198.192 178.595  1.00129.57           C  
ATOM    105  C   ARG A  21     276.531 196.824 179.238  1.00129.57           C  
ATOM    106  O   ARG A  21     276.105 195.859 178.579  1.00129.57           O  
ATOM    107  CB  ARG A  21     275.533 198.776 177.992  1.00129.57           C  
ATOM    108  CG  ARG A  21     274.411 199.098 178.932  1.00129.57           C  
ATOM    109  CD  ARG A  21     273.289 199.987 178.393  1.00129.57           C  
ATOM    110  NE  ARG A  21     272.690 199.545 177.153  1.00129.57           N  
ATOM    111  CZ  ARG A  21     271.619 200.099 176.619  1.00129.57           C  
ATOM    112  NH1 ARG A  21     270.935 201.038 177.254  1.00129.57           N  
ATOM    113  NH2 ARG A  21     271.196 199.673 175.455  1.00129.57           N  
ATOM    114  H   ARG A  21     277.756 197.350 177.106  1.00131.89           H  
ATOM    115  HA  ARG A  21     277.131 198.862 179.244  1.00131.89           H  
ATOM    116  HB2 ARG A  21     275.749 199.557 177.488  1.00131.89           H  
ATOM    117  HB3 ARG A  21     275.200 198.165 177.374  1.00131.89           H  
ATOM    118  HG2 ARG A  21     273.985 198.265 179.133  1.00131.89           H  
ATOM    119  HG3 ARG A  21     274.801 199.520 179.786  1.00131.89           H  
ATOM    120  HD2 ARG A  21     272.558 200.030 179.052  1.00131.89           H  
ATOM    121  HD3 ARG A  21     273.648 200.854 178.172  1.00131.89           H  
ATOM    122  HE  ARG A  21     273.193 199.115 176.641  1.00131.89           H  
ATOM    123 HH11 ARG A  21     271.197 201.349 178.056  1.00131.89           H  
ATOM    124 HH12 ARG A  21     270.278 201.342 176.890  1.00131.89           H  
ATOM    125 HH21 ARG A  21     271.578 199.024 175.021  1.00131.89           H  
ATOM    126 HH22 ARG A  21     270.517 199.999 175.159  1.00131.89           H  
ATOM    127  N   THR A  22     276.817 196.753 180.527  1.00131.43           N  
ATOM    128  CA  THR A  22     276.649 195.521 181.272  1.00131.43           C  
ATOM    129  C   THR A  22     275.165 195.330 181.538  1.00131.43           C  
ATOM    130  O   THR A  22     274.401 196.296 181.672  1.00131.43           O  
ATOM    131  CB  THR A  22     277.475 195.541 182.561  1.00131.43           C  
ATOM    132  OG1 THR A  22     278.790 195.966 182.247  1.00131.43           O  
ATOM    133  CG2 THR A  22     277.583 194.225 183.362  1.00131.43           C  
ATOM    134  H   THR A  22     277.145 197.433 180.993  1.00132.57           H  
ATOM    135  HA  THR A  22     276.929 194.829 180.685  1.00132.57           H  
ATOM    136  HB  THR A  22     277.066 196.215 183.094  1.00132.57           H  
ATOM    137  HG1 THR A  22     279.187 195.418 181.692  1.00132.57           H  
ATOM    138 HG21 THR A  22     278.516 193.888 183.731  1.00132.57           H  
ATOM    139 HG22 THR A  22     276.787 193.839 183.767  1.00132.57           H  
ATOM    140 HG23 THR A  22     277.622 193.698 182.654  1.00132.57           H  
ATOM    141  N   GLN A  23     274.757 194.070 181.559  1.00133.75           N  
ATOM    142  CA  GLN A  23     273.406 193.661 181.865  1.00133.75           C  
ATOM    143  C   GLN A  23     273.301 193.185 183.305  1.00133.75           C  
ATOM    144  O   GLN A  23     274.131 192.398 183.783  1.00133.75           O  
ATOM    145  CB  GLN A  23     272.913 192.540 180.940  1.00133.75           C  
ATOM    146  CG  GLN A  23     273.070 192.794 179.475  1.00133.75           C  
ATOM    147  CD  GLN A  23     272.693 194.167 179.033  1.00133.75           C  
ATOM    148  OE1 GLN A  23     271.645 194.719 179.436  1.00133.75           O  
ATOM    149  NE2 GLN A  23     273.590 194.776 178.243  1.00133.75           N  
ATOM    150  H   GLN A  23     275.176 193.429 181.209  1.00130.52           H  
ATOM    151  HA  GLN A  23     272.803 194.382 181.624  1.00130.52           H  
ATOM    152  HB2 GLN A  23     273.332 191.639 181.075  1.00130.52           H  
ATOM    153  HB3 GLN A  23     271.920 192.421 180.984  1.00130.52           H  
ATOM    154  HG2 GLN A  23     273.971 192.555 179.117  1.00130.52           H  
ATOM    155  HG3 GLN A  23     272.463 192.234 178.973  1.00130.52           H  
ATOM    156 HE21 GLN A  23     274.338 194.397 177.953  1.00130.52           H  
ATOM    157 HE22 GLN A  23     273.417 195.540 177.949  1.00130.52           H  
ATOM    158  N   LEU A  24     272.345 193.765 184.020  1.00131.72           N  
ATOM    159  CA  LEU A  24     272.020 193.421 185.340  1.00131.72           C  
ATOM    160  C   LEU A  24     270.544 193.042 185.257  1.00131.72           C  
ATOM    161  O   LEU A  24     269.906 193.232 184.208  1.00131.72           O  
ATOM    162  CB  LEU A  24     272.377 194.578 186.323  1.00131.72           C  
ATOM    163  CG  LEU A  24     272.648 194.435 187.841  1.00131.72           C  
ATOM    164  CD1 LEU A  24     273.703 195.362 188.348  1.00131.72           C  
ATOM    165  CD2 LEU A  24     271.399 194.620 188.728  1.00131.72           C  
ATOM    166  H   LEU A  24     271.792 194.326 183.681  1.00127.98           H  
ATOM    167  HA  LEU A  24     272.515 192.644 185.529  1.00127.98           H  
ATOM    168  HB2 LEU A  24     273.186 194.947 185.946  1.00127.98           H  
ATOM    169  HB3 LEU A  24     271.656 195.223 186.244  1.00127.98           H  
ATOM    170  HG  LEU A  24     272.948 193.543 187.920  1.00127.98           H  
ATOM    171 HD11 LEU A  24     273.805 195.040 189.333  1.00127.98           H  
ATOM    172 HD12 LEU A  24     274.512 195.166 187.819  1.00127.98           H  
ATOM    173 HD13 LEU A  24     273.324 196.253 188.183  1.00127.98           H  
ATOM    174 HD21 LEU A  24     271.632 194.541 189.753  1.00127.98           H  
ATOM    175 HD22 LEU A  24     271.037 195.507 188.524  1.00127.98           H  
ATOM    176 HD23 LEU A  24     270.796 193.966 188.496  1.00127.98           H  
ATOM    177  N   PRO A  25     269.989 192.480 186.320  1.00130.54           N  
ATOM    178  CA  PRO A  25     268.552 192.232 186.338  1.00130.54           C  
ATOM    179  C   PRO A  25     267.733 193.480 186.080  1.00130.54           C  
ATOM    180  O   PRO A  25     268.231 194.445 185.461  1.00130.54           O  
ATOM    181  CB  PRO A  25     268.311 191.593 187.717  1.00130.54           C  
ATOM    182  CG  PRO A  25     269.604 191.428 188.344  1.00130.54           C  
ATOM    183  CD  PRO A  25     270.680 191.683 187.337  1.00130.54           C  
ATOM    184  HA  PRO A  25     268.769 193.098 186.905  1.00126.33           H  
ATOM    185  HB2 PRO A  25     267.833 192.365 188.134  1.00126.33           H  
ATOM    186  HB3 PRO A  25     267.700 190.841 187.609  1.00126.33           H  
ATOM    187  HG2 PRO A  25     269.599 192.004 189.207  1.00126.33           H  
ATOM    188  HG3 PRO A  25     269.623 190.414 188.559  1.00126.33           H  
ATOM    189  HD2 PRO A  25     271.611 192.097 187.565  1.00126.33           H  
ATOM    190  HD3 PRO A  25     270.850 190.874 186.876  1.00126.33           H  
ATOM    191  N   PRO A  26     266.447 193.479 186.428  1.00123.12           N  
ATOM    192  CA  PRO A  26     265.917 194.738 186.958  1.00123.12           C  
ATOM    193  C   PRO A  26     266.024 194.879 188.474  1.00123.12           C  
ATOM    194  O   PRO A  26     266.163 193.907 189.224  1.00123.12           O  
ATOM    195  CB  PRO A  26     264.470 194.756 186.486  1.00123.12           C  
ATOM    196  CG  PRO A  26     264.161 193.355 186.367  1.00123.12           C  
ATOM    197  CD  PRO A  26     265.353 192.577 185.973  1.00123.12           C  
ATOM    198  HA  PRO A  26     266.414 195.454 186.432  1.00121.84           H  
ATOM    199  HB2 PRO A  26     263.830 195.293 187.040  1.00121.84           H  
ATOM    200  HB3 PRO A  26     264.443 195.123 185.589  1.00121.84           H  
ATOM    201  HG2 PRO A  26     263.594 192.962 187.102  1.00121.84           H  
ATOM    202  HG3 PRO A  26     263.613 193.316 185.603  1.00121.84           H  
ATOM    203  HD2 PRO A  26     265.353 191.651 186.254  1.00121.84           H  
ATOM    204  HD3 PRO A  26     265.345 192.572 185.039  1.00121.84           H  
ATOM    205  N   ALA A  27     266.089 196.131 188.896  1.00108.74           N  
ATOM    206  CA  ALA A  27     265.982 196.521 190.281  1.00108.74           C  
ATOM    207  C   ALA A  27     264.629 197.154 190.573  1.00108.74           C  
ATOM    208  O   ALA A  27     263.913 197.626 189.676  1.00108.74           O  
ATOM    209  CB  ALA A  27     267.097 197.481 190.674  1.00108.74           C  
ATOM    210  H   ALA A  27     266.212 196.793 188.376  1.00115.73           H  
ATOM    211  HA  ALA A  27     266.111 195.714 190.785  1.00115.73           H  
ATOM    212  HB1 ALA A  27     267.039 197.637 191.693  1.00115.73           H  
ATOM    213  HB2 ALA A  27     267.966 197.050 190.434  1.00115.73           H  
ATOM    214  HB3 ALA A  27     266.950 198.303 190.161  1.00115.73           H  
ATOM    215  N   TYR A  28     264.308 197.164 191.867  1.00100.31           N  
ATOM    216  CA  TYR A  28     263.116 197.783 192.409  1.00100.31           C  
ATOM    217  C   TYR A  28     263.397 198.428 193.779  1.00100.31           C  
ATOM    218  O   TYR A  28     264.306 198.037 194.527  1.00100.31           O  
ATOM    219  CB  TYR A  28     261.992 196.718 192.521  1.00100.31           C  
ATOM    220  CG  TYR A  28     261.615 196.021 191.212  1.00100.31           C  
ATOM    221  CD1 TYR A  28     262.444 195.073 190.671  1.00100.31           C  
ATOM    222  CD2 TYR A  28     260.448 196.325 190.559  1.00100.31           C  
ATOM    223  CE1 TYR A  28     262.101 194.434 189.607  1.00100.31           C  
ATOM    224  CE2 TYR A  28     260.157 195.804 189.405  1.00100.31           C  
ATOM    225  CZ  TYR A  28     260.956 194.798 188.908  1.00100.31           C  
ATOM    226  OH  TYR A  28     260.698 194.118 187.745  1.00100.31           O  
ATOM    227  H   TYR A  28     264.761 196.720 192.470  1.00113.65           H  
ATOM    228  HA  TYR A  28     262.781 198.411 191.757  1.00113.65           H  
ATOM    229  HB2 TYR A  28     262.276 195.992 193.122  1.00113.65           H  
ATOM    230  HB3 TYR A  28     261.125 197.127 192.866  1.00113.65           H  
ATOM    231  HD1 TYR A  28     263.276 194.828 191.138  1.00113.65           H  
ATOM    232  HD2 TYR A  28     259.863 196.984 190.941  1.00113.65           H  
ATOM    233  HE1 TYR A  28     262.640 193.786 189.154  1.00113.65           H  
ATOM    234  HE2 TYR A  28     259.337 195.880 188.938  1.00113.65           H  
ATOM    235  HH  TYR A  28     260.091 194.450 187.246  1.00113.65           H  
ATOM    236  N   THR A  29     262.589 199.432 194.111  1.00 83.82           N  
ATOM    237  CA  THR A  29     262.624 200.070 195.405  1.00 83.82           C  
ATOM    238  C   THR A  29     261.190 200.350 195.885  1.00 83.82           C  
ATOM    239  O   THR A  29     260.206 200.121 195.169  1.00 83.82           O  
ATOM    240  CB  THR A  29     263.462 201.354 195.349  1.00 83.82           C  
ATOM    241  OG1 THR A  29     263.592 201.872 196.666  1.00 83.82           O  
ATOM    242  CG2 THR A  29     262.823 202.411 194.467  1.00 83.82           C  
ATOM    243  H   THR A  29     262.006 199.701 193.626  1.00108.79           H  
ATOM    244  HA  THR A  29     263.052 199.446 195.990  1.00108.79           H  
ATOM    245  HB  THR A  29     264.292 201.159 194.972  1.00108.79           H  
ATOM    246  HG1 THR A  29     264.422 202.189 196.725  1.00108.79           H  
ATOM    247 HG21 THR A  29     263.441 203.138 194.252  1.00108.79           H  
ATOM    248 HG22 THR A  29     262.597 201.976 193.659  1.00108.79           H  
ATOM    249 HG23 THR A  29     261.976 202.769 194.851  1.00108.79           H  
ATOM    250  N   ASN A  30     261.091 200.868 197.112  1.00 75.09           N  
ATOM    251  CA  ASN A  30     259.841 201.230 197.785  1.00 75.09           C  
ATOM    252  C   ASN A  30     259.673 202.747 197.725  1.00 75.09           C  
ATOM    253  O   ASN A  30     260.645 203.500 197.879  1.00 75.09           O  
ATOM    254  CB  ASN A  30     259.847 200.735 199.234  1.00 75.09           C  
ATOM    255  CG  ASN A  30     258.453 200.564 199.849  1.00 75.09           C  
ATOM    256  OD1 ASN A  30     257.810 199.519 199.691  1.00 75.09           O  
ATOM    257  ND2 ASN A  30     257.958 201.611 200.474  1.00 75.09           N  
ATOM    258  H   ASN A  30     261.802 200.983 197.603  1.00104.52           H  
ATOM    259  HA  ASN A  30     259.171 200.755 197.289  1.00104.52           H  
ATOM    260  HB2 ASN A  30     260.187 199.861 199.157  1.00104.52           H  
ATOM    261  HB3 ASN A  30     260.463 201.279 199.797  1.00104.52           H  
ATOM    262 HD21 ASN A  30     257.197 201.539 200.884  1.00104.52           H  
ATOM    263 HD22 ASN A  30     258.436 202.347 200.625  1.00104.52           H  
ATOM    264  N   SER A  31     258.458 203.183 197.407  1.00 73.82           N  
ATOM    265  CA  SER A  31     258.117 204.593 197.347  1.00 73.82           C  
ATOM    266  C   SER A  31     257.230 204.876 198.555  1.00 73.82           C  
ATOM    267  O   SER A  31     256.186 204.237 198.732  1.00 73.82           O  
ATOM    268  CB  SER A  31     257.395 204.963 196.045  1.00 73.82           C  
ATOM    269  OG  SER A  31     256.370 204.024 195.733  1.00 73.82           O  
ATOM    270  H   SER A  31     257.858 202.661 197.101  1.00103.38           H  
ATOM    271  HA  SER A  31     258.998 205.071 197.372  1.00103.38           H  
ATOM    272  HB2 SER A  31     257.051 205.925 196.083  1.00103.38           H  
ATOM    273  HB3 SER A  31     258.024 204.888 195.326  1.00103.38           H  
ATOM    274  HG  SER A  31     255.841 203.927 196.371  1.00103.38           H  
ATOM    275  N   PHE A  32     257.679 205.780 199.407  1.00 70.48           N  
ATOM    276  CA  PHE A  32     257.009 206.107 200.662  1.00 70.48           C  
ATOM    277  C   PHE A  32     256.231 207.400 200.455  1.00 70.48           C  
ATOM    278  O   PHE A  32     256.820 208.469 200.269  1.00 70.48           O  
ATOM    279  CB  PHE A  32     258.020 206.225 201.798  1.00 70.48           C  
ATOM    280  CG  PHE A  32     259.067 205.151 201.808  1.00 70.48           C  
ATOM    281  CD1 PHE A  32     260.169 205.236 200.974  1.00 70.48           C  
ATOM    282  CD2 PHE A  32     258.945 204.076 202.654  1.00 70.48           C  
ATOM    283  CE1 PHE A  32     261.131 204.324 201.034  1.00 70.48           C  
ATOM    284  CE2 PHE A  32     259.901 203.168 202.715  1.00 70.48           C  
ATOM    285  CZ  PHE A  32     261.011 203.280 201.878  1.00 70.48           C  
ATOM    286  H   PHE A  32     258.455 206.166 199.302  1.00102.93           H  
ATOM    287  HA  PHE A  32     256.450 205.347 200.854  1.00102.93           H  
ATOM    288  HB2 PHE A  32     258.500 207.118 201.774  1.00102.93           H  
ATOM    289  HB3 PHE A  32     257.549 206.120 202.666  1.00102.93           H  
ATOM    290  HD1 PHE A  32     260.303 206.023 200.464  1.00102.93           H  
ATOM    291  HD2 PHE A  32     258.236 204.023 203.256  1.00102.93           H  
ATOM    292  HE1 PHE A  32     261.856 204.350 200.524  1.00102.93           H  
ATOM    293  HE2 PHE A  32     259.848 202.421 203.221  1.00102.93           H  
ATOM    294  HZ  PHE A  32     261.605 202.594 201.886  1.00102.93           H  
ATOM    295  N   THR A  33     254.903 207.291 200.472  1.00 67.63           N  
ATOM    296  CA  THR A  33     254.017 208.435 200.332  1.00 67.63           C  
ATOM    297  C   THR A  33     254.543 209.414 199.280  1.00 67.63           C  
ATOM    298  O   THR A  33     254.858 210.573 199.563  1.00 67.63           O  
ATOM    299  CB  THR A  33     253.816 209.107 201.679  1.00 67.63           C  
ATOM    300  OG1 THR A  33     255.064 209.649 202.074  1.00 67.63           O  
ATOM    301  CG2 THR A  33     253.352 208.139 202.728  1.00 67.63           C  
ATOM    302  H   THR A  33     254.529 206.531 200.419  1.00 99.23           H  
ATOM    303  HA  THR A  33     253.199 208.059 200.025  1.00 99.23           H  
ATOM    304  HB  THR A  33     253.130 209.805 201.582  1.00 99.23           H  
ATOM    305  HG1 THR A  33     255.436 209.166 202.652  1.00 99.23           H  
ATOM    306 HG21 THR A  33     253.381 208.452 203.672  1.00 99.23           H  
ATOM    307 HG22 THR A  33     252.545 207.694 202.487  1.00 99.23           H  
ATOM    308 HG23 THR A  33     253.982 207.478 202.700  1.00 99.23           H  
ATOM    309  N   ARG A  34     254.665 208.926 198.051  1.00 75.01           N  
ATOM    310  CA  ARG A  34     255.133 209.718 196.931  1.00 75.01           C  
ATOM    311  C   ARG A  34     254.154 209.592 195.775  1.00 75.01           C  
ATOM    312  O   ARG A  34     253.405 208.616 195.666  1.00 75.01           O  
ATOM    313  CB  ARG A  34     256.530 209.300 196.461  1.00 75.01           C  
ATOM    314  CG  ARG A  34     257.652 209.767 197.362  1.00 75.01           C  
ATOM    315  CD  ARG A  34     258.032 211.176 197.067  1.00 75.01           C  
ATOM    316  NE  ARG A  34     259.066 211.657 197.977  1.00 75.01           N  
ATOM    317  CZ  ARG A  34     259.531 212.899 197.997  1.00 75.01           C  
ATOM    318  NH1 ARG A  34     259.083 213.815 197.172  1.00 75.01           N  
ATOM    319  NH2 ARG A  34     260.531 213.223 198.816  1.00 75.01           N  
ATOM    320  H   ARG A  34     254.599 208.118 197.852  1.00101.83           H  
ATOM    321  HA  ARG A  34     255.212 210.669 197.236  1.00101.83           H  
ATOM    322  HB2 ARG A  34     256.569 208.360 196.471  1.00101.83           H  
ATOM    323  HB3 ARG A  34     256.710 209.622 195.556  1.00101.83           H  
ATOM    324  HG2 ARG A  34     257.426 209.626 198.295  1.00101.83           H  
ATOM    325  HG3 ARG A  34     258.403 209.207 197.154  1.00101.83           H  
ATOM    326  HD2 ARG A  34     258.409 211.193 196.177  1.00101.83           H  
ATOM    327  HD3 ARG A  34     257.235 211.763 197.136  1.00101.83           H  
ATOM    328  HE  ARG A  34     259.602 211.082 198.227  1.00101.83           H  
ATOM    329 HH11 ARG A  34     258.392 213.653 196.689  1.00101.83           H  
ATOM    330 HH12 ARG A  34     259.372 214.654 197.216  1.00101.83           H  
ATOM    331 HH21 ARG A  34     260.845 212.606 199.286  1.00101.83           H  
ATOM    332 HH22 ARG A  34     260.915 214.022 198.845  1.00101.83           H  
ATOM    333  N   GLY A  35     254.145 210.615 194.931  1.00 74.44           N  
ATOM    334  CA  GLY A  35     253.215 210.645 193.822  1.00 74.44           C  
ATOM    335  C   GLY A  35     251.849 211.162 194.228  1.00 74.44           C  
ATOM    336  O   GLY A  35     250.826 210.513 193.973  1.00 74.44           O  
ATOM    337  H   GLY A  35     254.704 211.292 194.979  1.00 97.11           H  
ATOM    338  HA2 GLY A  35     253.597 211.202 193.114  1.00 97.11           H  
ATOM    339  HA3 GLY A  35     253.138 209.753 193.499  1.00 97.11           H  
ATOM    340  N   VAL A  36     251.821 212.316 194.889  1.00 71.96           N  
ATOM    341  CA  VAL A  36     250.587 213.009 195.231  1.00 71.96           C  
ATOM    342  C   VAL A  36     250.626 214.386 194.587  1.00 71.96           C  
ATOM    343  O   VAL A  36     251.620 215.116 194.687  1.00 71.96           O  
ATOM    344  CB  VAL A  36     250.373 213.122 196.753  1.00 71.96           C  
ATOM    345  CG1 VAL A  36     249.519 214.346 197.111  1.00 71.96           C  
ATOM    346  CG2 VAL A  36     249.715 211.861 197.281  1.00 71.96           C  
ATOM    347  H   VAL A  36     252.520 212.668 195.226  1.00 95.43           H  
ATOM    348  HA  VAL A  36     249.847 212.467 194.888  1.00 95.43           H  
ATOM    349  HB  VAL A  36     251.219 213.163 197.200  1.00 95.43           H  
ATOM    350 HG11 VAL A  36     249.332 214.236 198.050  1.00 95.43           H  
ATOM    351 HG12 VAL A  36     250.051 215.167 196.978  1.00 95.43           H  
ATOM    352 HG13 VAL A  36     248.683 214.338 196.592  1.00 95.43           H  
ATOM    353 HG21 VAL A  36     249.365 212.001 198.180  1.00 95.43           H  
ATOM    354 HG22 VAL A  36     249.025 211.539 196.679  1.00 95.43           H  
ATOM    355 HG23 VAL A  36     250.395 211.216 197.332  1.00 95.43           H  
ATOM    356  N   TYR A  37     249.551 214.717 193.899  1.00 70.78           N  
ATOM    357  CA  TYR A  37     249.416 215.995 193.234  1.00 70.78           C  
ATOM    358  C   TYR A  37     248.087 216.621 193.622  1.00 70.78           C  
ATOM    359  O   TYR A  37     247.372 216.121 194.494  1.00 70.78           O  
ATOM    360  CB  TYR A  37     249.521 215.834 191.717  1.00 70.78           C  
ATOM    361  CG  TYR A  37     248.589 214.803 191.124  1.00 70.78           C  
ATOM    362  CD1 TYR A  37     247.276 215.125 190.822  1.00 70.78           C  
ATOM    363  CD2 TYR A  37     249.023 213.517 190.856  1.00 70.78           C  
ATOM    364  CE1 TYR A  37     246.419 214.191 190.285  1.00 70.78           C  
ATOM    365  CE2 TYR A  37     248.180 212.578 190.316  1.00 70.78           C  
ATOM    366  CZ  TYR A  37     246.877 212.919 190.031  1.00 70.78           C  
ATOM    367  OH  TYR A  37     246.024 211.978 189.497  1.00 70.78           O  
ATOM    368  H   TYR A  37     248.892 214.189 193.794  1.00 95.36           H  
ATOM    369  HA  TYR A  37     250.151 216.539 193.558  1.00 95.36           H  
ATOM    370  HB2 TYR A  37     249.377 216.726 191.311  1.00 95.36           H  
ATOM    371  HB3 TYR A  37     250.418 215.542 191.543  1.00 95.36           H  
ATOM    372  HD1 TYR A  37     246.979 215.993 190.974  1.00 95.36           H  
ATOM    373  HD2 TYR A  37     249.888 213.307 191.024  1.00 95.36           H  
ATOM    374  HE1 TYR A  37     245.536 214.438 190.049  1.00 95.36           H  
ATOM    375  HE2 TYR A  37     248.498 211.737 190.111  1.00 95.36           H  
ATOM    376  HH  TYR A  37     246.278 211.205 189.764  1.00 95.36           H  
ATOM    377  N   TYR A  38     247.788 217.754 193.015  1.00 65.97           N  
ATOM    378  CA  TYR A  38     246.510 218.416 193.180  1.00 65.97           C  
ATOM    379  C   TYR A  38     245.565 217.849 192.127  1.00 65.97           C  
ATOM    380  O   TYR A  38     245.794 218.062 190.925  1.00 65.97           O  
ATOM    381  CB  TYR A  38     246.680 219.925 193.048  1.00 65.97           C  
ATOM    382  CG  TYR A  38     247.589 220.520 194.098  1.00 65.97           C  
ATOM    383  CD1 TYR A  38     248.963 220.443 193.951  1.00 65.97           C  
ATOM    384  CD2 TYR A  38     247.076 221.153 195.210  1.00 65.97           C  
ATOM    385  CE1 TYR A  38     249.776 221.011 194.818  1.00 65.97           C  
ATOM    386  CE2 TYR A  38     247.882 221.719 196.092  1.00 65.97           C  
ATOM    387  CZ  TYR A  38     249.250 221.571 195.944  1.00 65.97           C  
ATOM    388  OH  TYR A  38     250.090 222.164 196.837  1.00 65.97           O  
ATOM    389  H   TYR A  38     248.373 218.216 192.571  1.00 95.41           H  
ATOM    390  HA  TYR A  38     246.220 218.247 194.063  1.00 95.41           H  
ATOM    391  HB2 TYR A  38     247.052 220.158 192.138  1.00 95.41           H  
ATOM    392  HB3 TYR A  38     245.788 220.365 193.161  1.00 95.41           H  
ATOM    393  HD1 TYR A  38     249.308 220.075 193.166  1.00 95.41           H  
ATOM    394  HD2 TYR A  38     246.143 221.256 195.298  1.00 95.41           H  
ATOM    395  HE1 TYR A  38     250.667 221.003 194.755  1.00 95.41           H  
ATOM    396  HE2 TYR A  38     247.596 222.156 196.834  1.00 95.41           H  
ATOM    397  HH  TYR A  38     250.661 221.639 197.208  1.00 95.41           H  
ATOM    398  N   PRO A  39     244.544 217.080 192.516  1.00 66.86           N  
ATOM    399  CA  PRO A  39     243.680 216.466 191.505  1.00 66.86           C  
ATOM    400  C   PRO A  39     243.004 217.486 190.617  1.00 66.86           C  
ATOM    401  O   PRO A  39     242.820 217.241 189.419  1.00 66.86           O  
ATOM    402  CB  PRO A  39     242.658 215.690 192.354  1.00 66.86           C  
ATOM    403  CG  PRO A  39     242.633 216.361 193.663  1.00 66.86           C  
ATOM    404  CD  PRO A  39     244.024 216.846 193.875  1.00 66.86           C  
ATOM    405  HA  PRO A  39     244.246 215.839 190.974  1.00 96.10           H  
ATOM    406  HB2 PRO A  39     241.764 215.677 191.919  1.00 96.10           H  
ATOM    407  HB3 PRO A  39     242.982 214.789 192.477  1.00 96.10           H  
ATOM    408  HG2 PRO A  39     241.980 217.106 193.719  1.00 96.10           H  
ATOM    409  HG3 PRO A  39     242.430 215.721 194.350  1.00 96.10           H  
ATOM    410  HD2 PRO A  39     244.042 217.643 194.409  1.00 96.10           H  
ATOM    411  HD3 PRO A  39     244.534 216.178 194.311  1.00 96.10           H  
ATOM    412  N   ASP A  40     242.662 218.640 191.168  1.00 67.01           N  
ATOM    413  CA  ASP A  40     241.859 219.696 190.592  1.00 67.01           C  
ATOM    414  C   ASP A  40     242.506 221.040 190.909  1.00 67.01           C  
ATOM    415  O   ASP A  40     243.440 221.163 191.723  1.00 67.01           O  
ATOM    416  CB  ASP A  40     240.421 219.668 191.152  1.00 67.01           C  
ATOM    417  CG  ASP A  40     240.379 219.695 192.653  1.00 67.01           C  
ATOM    418  OD1 ASP A  40     241.436 220.020 193.260  1.00 67.01           O  
ATOM    419  OD2 ASP A  40     239.284 219.405 193.211  1.00 67.01           O  
ATOM    420  H   ASP A  40     242.861 218.812 191.925  1.00 99.70           H  
ATOM    421  HA  ASP A  40     241.828 219.567 189.567  1.00 99.70           H  
ATOM    422  HB2 ASP A  40     239.942 220.477 190.875  1.00 99.70           H  
ATOM    423  HB3 ASP A  40     239.921 218.849 190.866  1.00 99.70           H  
ATOM    424  N   LYS A  41     241.969 222.055 190.245  1.00 68.09           N  
ATOM    425  CA  LYS A  41     242.503 223.404 190.286  1.00 68.09           C  
ATOM    426  C   LYS A  41     241.770 224.301 191.250  1.00 68.09           C  
ATOM    427  O   LYS A  41     241.850 225.532 191.113  1.00 68.09           O  
ATOM    428  CB  LYS A  41     242.580 224.053 188.900  1.00 68.09           C  
ATOM    429  CG  LYS A  41     243.493 223.482 187.809  1.00 68.09           C  
ATOM    430  CD  LYS A  41     243.642 224.379 186.577  1.00 68.09           C  
ATOM    431  CE  LYS A  41     244.643 224.009 185.491  1.00 68.09           C  
ATOM    432  NZ  LYS A  41     244.180 222.936 184.681  1.00 68.09           N  
ATOM    433  H   LYS A  41     241.215 222.004 189.731  1.00104.28           H  
ATOM    434  HA  LYS A  41     243.380 223.363 190.599  1.00104.28           H  
ATOM    435  HB2 LYS A  41     241.640 224.177 188.545  1.00104.28           H  
ATOM    436  HB3 LYS A  41     242.936 224.919 189.081  1.00104.28           H  
ATOM    437  HG2 LYS A  41     244.366 223.484 188.202  1.00104.28           H  
ATOM    438  HG3 LYS A  41     243.249 222.557 187.566  1.00104.28           H  
ATOM    439  HD2 LYS A  41     242.759 224.577 186.178  1.00104.28           H  
ATOM    440  HD3 LYS A  41     243.993 225.183 186.927  1.00104.28           H  
ATOM    441  HE2 LYS A  41     244.883 224.852 184.950  1.00104.28           H  
ATOM    442  HE3 LYS A  41     245.458 223.751 185.946  1.00104.28           H  
ATOM    443  HZ1 LYS A  41     244.836 222.782 184.013  1.00104.28           H  
ATOM    444  HZ2 LYS A  41     244.082 222.196 185.204  1.00104.28           H  
ATOM    445  HZ3 LYS A  41     243.370 223.214 184.330  1.00104.28           H  
ATOM    446  N   VAL A  42     241.129 223.692 192.246  1.00 61.22           N  
ATOM    447  CA  VAL A  42     240.173 224.328 193.131  1.00 61.22           C  
ATOM    448  C   VAL A  42     240.859 224.485 194.480  1.00 61.22           C  
ATOM    449  O   VAL A  42     241.254 223.467 195.093  1.00 61.22           O  
ATOM    450  CB  VAL A  42     238.876 223.489 193.223  1.00 61.22           C  
ATOM    451  CG1 VAL A  42     238.105 223.712 194.500  1.00 61.22           C  
ATOM    452  CG2 VAL A  42     238.003 223.634 192.009  1.00 61.22           C  
ATOM    453  H   VAL A  42     241.326 222.895 192.520  1.00100.24           H  
ATOM    454  HA  VAL A  42     239.943 225.229 192.828  1.00100.24           H  
ATOM    455  HB  VAL A  42     239.182 222.553 193.307  1.00100.24           H  
ATOM    456 HG11 VAL A  42     237.234 223.220 194.619  1.00100.24           H  
ATOM    457 HG12 VAL A  42     238.637 223.319 195.086  1.00100.24           H  
ATOM    458 HG13 VAL A  42     238.113 224.623 194.766  1.00100.24           H  
ATOM    459 HG21 VAL A  42     237.146 223.221 192.330  1.00100.24           H  
ATOM    460 HG22 VAL A  42     238.009 224.590 191.914  1.00100.24           H  
ATOM    461 HG23 VAL A  42     238.522 223.085 191.324  1.00100.24           H  
ATOM    462  N   PHE A  43     240.929 225.759 194.966  1.00 55.25           N  
ATOM    463  CA  PHE A  43     241.768 226.074 196.100  1.00 55.25           C  
ATOM    464  C   PHE A  43     240.834 225.676 197.295  1.00 55.25           C  
ATOM    465  O   PHE A  43     239.680 226.175 197.417  1.00 55.25           O  
ATOM    466  CB  PHE A  43     241.969 227.517 196.505  1.00 55.25           C  
ATOM    467  CG  PHE A  43     242.903 227.645 197.653  1.00 55.25           C  
ATOM    468  CD1 PHE A  43     242.914 227.078 198.766  1.00 55.25           C  
ATOM    469  CD2 PHE A  43     242.874 228.969 197.977  1.00 55.25           C  
ATOM    470  CE1 PHE A  43     243.645 227.409 199.651  1.00 55.25           C  
ATOM    471  CE2 PHE A  43     243.414 229.354 199.103  1.00 55.25           C  
ATOM    472  CZ  PHE A  43     243.589 228.464 200.046  1.00 55.25           C  
ATOM    473  H   PHE A  43     240.426 226.503 194.612  1.00100.15           H  
ATOM    474  HA  PHE A  43     242.421 225.482 196.227  1.00100.15           H  
ATOM    475  HB2 PHE A  43     242.597 227.777 195.774  1.00100.15           H  
ATOM    476  HB3 PHE A  43     241.162 228.205 196.454  1.00100.15           H  
ATOM    477  HD1 PHE A  43     243.045 226.333 198.475  1.00100.15           H  
ATOM    478  HD2 PHE A  43     242.328 229.684 197.292  1.00100.15           H  
ATOM    479  HE1 PHE A  43     243.809 226.960 200.270  1.00100.15           H  
ATOM    480  HE2 PHE A  43     243.169 230.339 199.557  1.00100.15           H  
ATOM    481  HZ  PHE A  43     243.914 228.870 200.909  1.00100.15           H  
ATOM    482  N   ARG A  44     241.380 224.880 198.236  1.00 57.91           N  
ATOM    483  CA  ARG A  44     240.795 224.489 199.523  1.00 57.91           C  
ATOM    484  C   ARG A  44     241.839 224.642 200.631  1.00 57.91           C  
ATOM    485  O   ARG A  44     242.990 224.208 200.444  1.00 57.91           O  
ATOM    486  CB  ARG A  44     240.351 223.053 199.465  1.00 57.91           C  
ATOM    487  CG  ARG A  44     239.572 222.736 198.277  1.00 57.91           C  
ATOM    488  CD  ARG A  44     239.234 221.271 198.206  1.00 57.91           C  
ATOM    489  NE  ARG A  44     238.818 220.844 196.891  1.00 57.91           N  
ATOM    490  CZ  ARG A  44     237.566 220.836 196.449  1.00 57.91           C  
ATOM    491  NH1 ARG A  44     236.566 221.321 197.145  1.00 57.91           N  
ATOM    492  NH2 ARG A  44     237.315 220.401 195.223  1.00 57.91           N  
ATOM    493  H   ARG A  44     242.218 224.624 198.224  1.00 95.61           H  
ATOM    494  HA  ARG A  44     240.075 225.021 199.833  1.00 95.61           H  
ATOM    495  HB2 ARG A  44     241.087 222.479 199.491  1.00 95.61           H  
ATOM    496  HB3 ARG A  44     239.821 222.827 200.215  1.00 95.61           H  
ATOM    497  HG2 ARG A  44     238.754 223.283 198.336  1.00 95.61           H  
ATOM    498  HG3 ARG A  44     240.177 223.003 197.491  1.00 95.61           H  
ATOM    499  HD2 ARG A  44     239.986 220.801 198.385  1.00 95.61           H  
ATOM    500  HD3 ARG A  44     238.556 221.033 198.820  1.00 95.61           H  
ATOM    501  HE  ARG A  44     239.329 220.207 196.494  1.00 95.61           H  
ATOM    502 HH11 ARG A  44     236.767 221.563 197.846  1.00 95.61           H  
ATOM    503 HH12 ARG A  44     235.703 221.296 196.861  1.00 95.61           H  
ATOM    504 HH21 ARG A  44     237.919 220.035 194.650  1.00 95.61           H  
ATOM    505 HH22 ARG A  44     236.456 220.312 194.814  1.00 95.61           H  
ATOM    506  N   SER A  45     241.376 225.185 201.799  1.00 54.90           N  
ATOM    507  CA  SER A  45     242.193 225.718 202.883  1.00 54.90           C  
ATOM    508  C   SER A  45     241.638 225.183 204.201  1.00 54.90           C  
ATOM    509  O   SER A  45     240.506 225.519 204.585  1.00 54.90           O  
ATOM    510  CB  SER A  45     242.225 227.252 202.930  1.00 54.90           C  
ATOM    511  OG  SER A  45     242.396 227.820 204.183  1.00 54.90           O  
ATOM    512  H   SER A  45     240.524 225.191 202.058  1.00 96.81           H  
ATOM    513  HA  SER A  45     243.072 225.380 202.816  1.00 96.81           H  
ATOM    514  HB2 SER A  45     243.036 227.591 202.443  1.00 96.81           H  
ATOM    515  HB3 SER A  45     241.344 227.686 202.635  1.00 96.81           H  
ATOM    516  HG  SER A  45     242.758 227.275 204.606  1.00 96.81           H  
ATOM    517  N   SER A  46     242.429 224.320 204.852  1.00 52.95           N  
ATOM    518  CA  SER A  46     242.157 223.761 206.184  1.00 52.95           C  
ATOM    519  C   SER A  46     241.128 222.634 206.183  1.00 52.95           C  
ATOM    520  O   SER A  46     240.378 222.436 207.145  1.00 52.95           O  
ATOM    521  CB  SER A  46     241.738 224.851 207.154  1.00 52.95           C  
ATOM    522  OG  SER A  46     242.613 225.883 207.229  1.00 52.95           O  
ATOM    523  H   SER A  46     243.235 224.038 204.594  1.00 97.36           H  
ATOM    524  HA  SER A  46     242.895 223.366 206.542  1.00 97.36           H  
ATOM    525  HB2 SER A  46     240.786 225.113 207.231  1.00 97.36           H  
ATOM    526  HB3 SER A  46     241.931 224.454 207.915  1.00 97.36           H  
ATOM    527  HG  SER A  46     243.214 225.735 207.765  1.00 97.36           H  
ATOM    528  N   VAL A  47     241.100 221.891 205.078  1.00 55.17           N  
ATOM    529  CA  VAL A  47     239.995 220.998 204.772  1.00 55.17           C  
ATOM    530  C   VAL A  47     240.569 219.592 204.625  1.00 55.17           C  
ATOM    531  O   VAL A  47     241.737 219.419 204.248  1.00 55.17           O  
ATOM    532  CB  VAL A  47     239.188 221.448 203.520  1.00 55.17           C  
ATOM    533  CG1 VAL A  47     237.926 220.611 203.265  1.00 55.17           C  
ATOM    534  CG2 VAL A  47     238.917 222.967 203.409  1.00 55.17           C  
ATOM    535  H   VAL A  47     241.758 221.747 204.576  1.00 94.09           H  
ATOM    536  HA  VAL A  47     239.450 220.924 205.523  1.00 94.09           H  
ATOM    537  HB  VAL A  47     239.788 221.181 202.840  1.00 94.09           H  
ATOM    538 HG11 VAL A  47     237.224 221.121 202.685  1.00 94.09           H  
ATOM    539 HG12 VAL A  47     238.153 219.767 202.830  1.00 94.09           H  
ATOM    540 HG13 VAL A  47     237.514 220.397 204.132  1.00 94.09           H  
ATOM    541 HG21 VAL A  47     238.354 223.114 202.531  1.00 94.09           H  
ATOM    542 HG22 VAL A  47     238.443 223.191 204.207  1.00 94.09           H  
ATOM    543 HG23 VAL A  47     239.782 223.363 203.357  1.00 94.09           H  
ATOM    544  N   LEU A  48     239.719 218.587 204.942  1.00 49.88           N  
ATOM    545  CA  LEU A  48     240.020 217.163 204.786  1.00 49.88           C  
ATOM    546  C   LEU A  48     239.191 216.581 203.636  1.00 49.88           C  
ATOM    547  O   LEU A  48     238.092 216.039 203.827  1.00 49.88           O  
ATOM    548  CB  LEU A  48     239.732 216.474 206.109  1.00 49.88           C  
ATOM    549  CG  LEU A  48     240.838 216.417 207.132  1.00 49.88           C  
ATOM    550  CD1 LEU A  48     241.821 215.311 206.776  1.00 49.88           C  
ATOM    551  CD2 LEU A  48     241.543 217.764 207.337  1.00 49.88           C  
ATOM    552  H   LEU A  48     238.964 218.702 205.388  1.00 90.59           H  
ATOM    553  HA  LEU A  48     240.918 217.044 204.662  1.00 90.59           H  
ATOM    554  HB2 LEU A  48     238.915 216.782 206.581  1.00 90.59           H  
ATOM    555  HB3 LEU A  48     239.626 215.552 205.913  1.00 90.59           H  
ATOM    556  HG  LEU A  48     240.515 216.140 207.993  1.00 90.59           H  
ATOM    557 HD11 LEU A  48     242.285 215.177 207.541  1.00 90.59           H  
ATOM    558 HD12 LEU A  48     241.370 214.481 206.626  1.00 90.59           H  
ATOM    559 HD13 LEU A  48     242.471 215.552 206.083  1.00 90.59           H  
ATOM    560 HD21 LEU A  48     242.262 217.499 207.864  1.00 90.59           H  
ATOM    561 HD22 LEU A  48     241.959 218.131 206.507  1.00 90.59           H  
ATOM    562 HD23 LEU A  48     241.050 218.449 207.881  1.00 90.59           H  
ATOM    563  N   HIS A  49     239.731 216.702 202.436  1.00 55.21           N  
ATOM    564  CA  HIS A  49     239.019 216.373 201.225  1.00 55.21           C  
ATOM    565  C   HIS A  49     239.288 214.930 200.833  1.00 55.21           C  
ATOM    566  O   HIS A  49     240.443 214.484 200.826  1.00 55.21           O  
ATOM    567  CB  HIS A  49     239.468 217.265 200.090  1.00 55.21           C  
ATOM    568  CG  HIS A  49     238.635 217.152 198.872  1.00 55.21           C  
ATOM    569  ND1 HIS A  49     239.047 217.673 197.667  1.00 55.21           N  
ATOM    570  CD2 HIS A  49     237.330 216.839 198.718  1.00 55.21           C  
ATOM    571  CE1 HIS A  49     238.080 217.523 196.776  1.00 55.21           C  
ATOM    572  NE2 HIS A  49     237.029 217.002 197.387  1.00 55.21           N  
ATOM    573  H   HIS A  49     240.562 216.845 202.332  1.00 91.59           H  
ATOM    574  HA  HIS A  49     238.061 216.474 201.435  1.00 91.59           H  
ATOM    575  HB2 HIS A  49     239.464 218.178 200.436  1.00 91.59           H  
ATOM    576  HB3 HIS A  49     240.365 216.997 199.890  1.00 91.59           H  
ATOM    577  HD2 HIS A  49     236.800 216.457 199.348  1.00 91.59           H  
ATOM    578  HE1 HIS A  49     238.118 217.736 195.815  1.00 91.59           H  
ATOM    579  HE2 HIS A  49     236.223 216.780 197.005  1.00 91.59           H  
ATOM    580  N   SER A  50     238.216 214.207 200.524  1.00 55.08           N  
ATOM    581  CA  SER A  50     238.279 212.929 199.829  1.00 55.08           C  
ATOM    582  C   SER A  50     238.196 213.163 198.324  1.00 55.08           C  
ATOM    583  O   SER A  50     237.387 213.965 197.852  1.00 55.08           O  
ATOM    584  CB  SER A  50     237.152 212.004 200.306  1.00 55.08           C  
ATOM    585  OG  SER A  50     237.448 211.285 201.502  1.00 55.08           O  
ATOM    586  H   SER A  50     237.407 214.394 200.832  1.00 89.51           H  
ATOM    587  HA  SER A  50     239.086 212.509 200.068  1.00 89.51           H  
ATOM    588  HB2 SER A  50     236.341 212.546 200.505  1.00 89.51           H  
ATOM    589  HB3 SER A  50     236.960 211.341 199.613  1.00 89.51           H  
ATOM    590  HG  SER A  50     237.157 210.517 201.477  1.00 89.51           H  
ATOM    591  N   THR A  51     239.050 212.480 197.577  1.00 56.56           N  
ATOM    592  CA  THR A  51     239.046 212.576 196.129  1.00 56.56           C  
ATOM    593  C   THR A  51     239.408 211.205 195.582  1.00 56.56           C  
ATOM    594  O   THR A  51     240.296 210.532 196.118  1.00 56.56           O  
ATOM    595  CB  THR A  51     240.021 213.656 195.622  1.00 56.56           C  
ATOM    596  OG1 THR A  51     239.874 213.843 194.222  1.00 56.56           O  
ATOM    597  CG2 THR A  51     241.487 213.312 195.893  1.00 56.56           C  
ATOM    598  H   THR A  51     239.621 211.995 197.899  1.00 92.46           H  
ATOM    599  HA  THR A  51     238.123 212.809 195.850  1.00 92.46           H  
ATOM    600  HB  THR A  51     239.853 214.470 196.093  1.00 92.46           H  
ATOM    601  HG1 THR A  51     240.481 214.385 193.967  1.00 92.46           H  
ATOM    602 HG21 THR A  51     242.070 214.086 195.802  1.00 92.46           H  
ATOM    603 HG22 THR A  51     241.559 213.018 196.778  1.00 92.46           H  
ATOM    604 HG23 THR A  51     241.808 212.590 195.314  1.00 92.46           H  
ATOM    605  N   GLN A  52     238.681 210.771 194.562  1.00 57.24           N  
ATOM    606  CA  GLN A  52     238.993 209.546 193.845  1.00 57.24           C  
ATOM    607  C   GLN A  52     239.644 209.945 192.529  1.00 57.24           C  
ATOM    608  O   GLN A  52     239.027 210.643 191.722  1.00 57.24           O  
ATOM    609  CB  GLN A  52     237.738 208.708 193.599  1.00 57.24           C  
ATOM    610  CG  GLN A  52     238.021 207.296 193.133  1.00 57.24           C  
ATOM    611  CD  GLN A  52     238.159 207.177 191.616  1.00 57.24           C  
ATOM    612  OE1 GLN A  52     238.044 208.158 190.880  1.00 57.24           O  
ATOM    613  NE2 GLN A  52     238.360 205.956 191.144  1.00 57.24           N  
ATOM    614  H   GLN A  52     237.950 211.168 194.286  1.00 93.91           H  
ATOM    615  HA  GLN A  52     239.606 209.022 194.359  1.00 93.91           H  
ATOM    616  HB2 GLN A  52     237.280 208.625 194.448  1.00 93.91           H  
ATOM    617  HB3 GLN A  52     237.142 209.160 192.965  1.00 93.91           H  
ATOM    618  HG2 GLN A  52     238.859 206.985 193.528  1.00 93.91           H  
ATOM    619  HG3 GLN A  52     237.309 206.693 193.420  1.00 93.91           H  
ATOM    620 HE21 GLN A  52     238.511 205.278 191.668  1.00 93.91           H  
ATOM    621 HE22 GLN A  52     238.523 205.845 190.297  1.00 93.91           H  
ATOM    622  N   ASP A  53     240.880 209.512 192.315  1.00 63.37           N  
ATOM    623  CA  ASP A  53     241.560 209.744 191.047  1.00 63.37           C  
ATOM    624  C   ASP A  53     242.778 208.832 190.982  1.00 63.37           C  
ATOM    625  O   ASP A  53     243.075 208.078 191.913  1.00 63.37           O  
ATOM    626  CB  ASP A  53     241.911 211.230 190.839  1.00 63.37           C  
ATOM    627  CG  ASP A  53     243.283 211.658 191.346  1.00 63.37           C  
ATOM    628  OD1 ASP A  53     243.552 212.878 191.324  1.00 63.37           O  
ATOM    629  OD2 ASP A  53     244.143 210.804 191.628  1.00 63.37           O  
ATOM    630  H   ASP A  53     241.327 209.057 192.875  1.00 96.79           H  
ATOM    631  HA  ASP A  53     240.954 209.487 190.315  1.00 96.79           H  
ATOM    632  HB2 ASP A  53     242.685 210.804 190.486  1.00 96.79           H  
ATOM    633  HB3 ASP A  53     241.613 211.520 191.707  1.00 96.79           H  
ATOM    634  N   LEU A  54     243.480 208.921 189.860  1.00 63.60           N  
ATOM    635  CA  LEU A  54     244.641 208.101 189.569  1.00 63.60           C  
ATOM    636  C   LEU A  54     245.816 208.600 190.399  1.00 63.60           C  
ATOM    637  O   LEU A  54     246.342 209.687 190.144  1.00 63.60           O  
ATOM    638  CB  LEU A  54     244.932 208.174 188.073  1.00 63.60           C  
ATOM    639  CG  LEU A  54     243.985 207.404 187.134  1.00 63.60           C  
ATOM    640  CD1 LEU A  54     243.763 207.997 185.738  1.00 63.60           C  
ATOM    641  CD2 LEU A  54     244.293 205.915 187.051  1.00 63.60           C  
ATOM    642  H   LEU A  54     243.316 209.492 189.233  1.00 97.30           H  
ATOM    643  HA  LEU A  54     244.466 207.180 189.816  1.00 97.30           H  
ATOM    644  HB2 LEU A  54     244.865 209.096 187.821  1.00 97.30           H  
ATOM    645  HB3 LEU A  54     245.842 207.862 187.910  1.00 97.30           H  
ATOM    646  HG  LEU A  54     243.119 207.452 187.563  1.00 97.30           H  
ATOM    647 HD11 LEU A  54     242.966 207.600 185.323  1.00 97.30           H  
ATOM    648 HD12 LEU A  54     243.610 208.915 185.886  1.00 97.30           H  
ATOM    649 HD13 LEU A  54     244.551 207.873 185.197  1.00 97.30           H  
ATOM    650 HD21 LEU A  54     243.820 205.544 186.265  1.00 97.30           H  
ATOM    651 HD22 LEU A  54     245.263 205.760 186.947  1.00 97.30           H  
ATOM    652 HD23 LEU A  54     243.965 205.445 187.862  1.00 97.30           H  
ATOM    653  N   PHE A  55     246.233 207.810 191.389  1.00 63.62           N  
ATOM    654  CA  PHE A  55     247.346 208.152 192.263  1.00 63.62           C  
ATOM    655  C   PHE A  55     248.352 207.006 192.282  1.00 63.62           C  
ATOM    656  O   PHE A  55     248.113 205.923 191.742  1.00 63.62           O  
ATOM    657  CB  PHE A  55     246.890 208.437 193.705  1.00 63.62           C  
ATOM    658  CG  PHE A  55     246.158 209.732 193.885  1.00 63.62           C  
ATOM    659  CD1 PHE A  55     246.838 210.938 193.960  1.00 63.62           C  
ATOM    660  CD2 PHE A  55     244.785 209.737 194.067  1.00 63.62           C  
ATOM    661  CE1 PHE A  55     246.153 212.126 194.140  1.00 63.62           C  
ATOM    662  CE2 PHE A  55     244.098 210.919 194.267  1.00 63.62           C  
ATOM    663  CZ  PHE A  55     244.783 212.114 194.300  1.00 63.62           C  
ATOM    664  H   PHE A  55     245.898 207.041 191.552  1.00 94.31           H  
ATOM    665  HA  PHE A  55     247.807 208.941 191.918  1.00 94.31           H  
ATOM    666  HB2 PHE A  55     246.294 207.729 193.961  1.00 94.31           H  
ATOM    667  HB3 PHE A  55     247.660 208.439 194.275  1.00 94.31           H  
ATOM    668  HD1 PHE A  55     247.741 210.957 193.830  1.00 94.31           H  
ATOM    669  HD2 PHE A  55     244.321 208.946 194.011  1.00 94.31           H  
ATOM    670  HE1 PHE A  55     246.613 212.936 194.158  1.00 94.31           H  
ATOM    671  HE2 PHE A  55     243.162 210.913 194.343  1.00 94.31           H  
ATOM    672  HZ  PHE A  55     244.313 212.925 194.414  1.00 94.31           H  
ATOM    673  N   LEU A  56     249.502 207.278 192.899  1.00 66.27           N  
ATOM    674  CA  LEU A  56     250.536 206.277 193.133  1.00 66.27           C  
ATOM    675  C   LEU A  56     250.408 205.727 194.546  1.00 66.27           C  
ATOM    676  O   LEU A  56     250.606 206.488 195.503  1.00 66.27           O  
ATOM    677  CB  LEU A  56     251.908 206.893 192.963  1.00 66.27           C  
ATOM    678  CG  LEU A  56     253.057 205.900 193.087  1.00 66.27           C  
ATOM    679  CD1 LEU A  56     253.110 205.029 191.869  1.00 66.27           C  
ATOM    680  CD2 LEU A  56     254.354 206.653 193.308  1.00 66.27           C  
ATOM    681  H   LEU A  56     249.719 208.066 193.189  1.00 96.92           H  
ATOM    682  HA  LEU A  56     250.446 205.574 192.497  1.00 96.92           H  
ATOM    683  HB2 LEU A  56     251.960 207.287 192.081  1.00 96.92           H  
ATOM    684  HB3 LEU A  56     252.034 207.590 193.655  1.00 96.92           H  
ATOM    685  HG  LEU A  56     252.902 205.316 193.841  1.00 96.92           H  
ATOM    686 HD11 LEU A  56     253.842 204.411 191.937  1.00 96.92           H  
ATOM    687 HD12 LEU A  56     252.292 204.534 191.796  1.00 96.92           H  
ATOM    688 HD13 LEU A  56     253.219 205.571 191.081  1.00 96.92           H  
ATOM    689 HD21 LEU A  56     255.046 206.000 193.238  1.00 96.92           H  
ATOM    690 HD22 LEU A  56     254.465 207.328 192.610  1.00 96.92           H  
ATOM    691 HD23 LEU A  56     254.369 207.061 194.205  1.00 96.92           H  
ATOM    692  N   PRO A  57     250.098 204.439 194.739  1.00 66.63           N  
ATOM    693  CA  PRO A  57     249.661 204.021 196.066  1.00 66.63           C  
ATOM    694  C   PRO A  57     250.809 204.257 197.043  1.00 66.63           C  
ATOM    695  O   PRO A  57     251.984 204.185 196.676  1.00 66.63           O  
ATOM    696  CB  PRO A  57     249.440 202.523 195.889  1.00 66.63           C  
ATOM    697  CG  PRO A  57     248.943 202.379 194.475  1.00 66.63           C  
ATOM    698  CD  PRO A  57     249.093 203.809 193.851  1.00 66.63           C  
ATOM    699  HA  PRO A  57     248.807 204.462 196.348  1.00 95.18           H  
ATOM    700  HB2 PRO A  57     250.222 202.007 196.040  1.00 95.18           H  
ATOM    701  HB3 PRO A  57     248.702 202.217 196.472  1.00 95.18           H  
ATOM    702  HG2 PRO A  57     249.518 201.765 194.011  1.00 95.18           H  
ATOM    703  HG3 PRO A  57     248.032 202.063 194.398  1.00 95.18           H  
ATOM    704  HD2 PRO A  57     249.558 203.622 193.019  1.00 95.18           H  
ATOM    705  HD3 PRO A  57     248.259 204.261 193.650  1.00 95.18           H  
ATOM    706  N   PHE A  58     250.472 204.524 198.292  1.00 62.71           N  
ATOM    707  CA  PHE A  58     251.511 204.678 199.293  1.00 62.71           C  
ATOM    708  C   PHE A  58     252.235 203.358 199.492  1.00 62.71           C  
ATOM    709  O   PHE A  58     251.657 202.278 199.321  1.00 62.71           O  
ATOM    710  CB  PHE A  58     250.911 205.165 200.603  1.00 62.71           C  
ATOM    711  CG  PHE A  58     250.511 206.601 200.586  1.00 62.71           C  
ATOM    712  CD1 PHE A  58     250.586 207.355 199.426  1.00 62.71           C  
ATOM    713  CD2 PHE A  58     250.028 207.206 201.733  1.00 62.71           C  
ATOM    714  CE1 PHE A  58     250.214 208.674 199.417  1.00 62.71           C  
ATOM    715  CE2 PHE A  58     249.652 208.520 201.730  1.00 62.71           C  
ATOM    716  CZ  PHE A  58     249.743 209.263 200.572  1.00 62.71           C  
ATOM    717  H   PHE A  58     249.660 204.554 198.593  1.00 94.93           H  
ATOM    718  HA  PHE A  58     252.200 205.291 198.962  1.00 94.93           H  
ATOM    719  HB2 PHE A  58     250.149 204.602 200.762  1.00 94.93           H  
ATOM    720  HB3 PHE A  58     251.571 204.988 201.286  1.00 94.93           H  
ATOM    721  HD1 PHE A  58     250.895 206.979 198.678  1.00 94.93           H  
ATOM    722  HD2 PHE A  58     249.971 206.719 202.488  1.00 94.93           H  
ATOM    723  HE1 PHE A  58     250.269 209.178 198.616  1.00 94.93           H  
ATOM    724  HE2 PHE A  58     249.321 208.911 202.526  1.00 94.93           H  
ATOM    725  HZ  PHE A  58     249.460 210.198 200.568  1.00 94.93           H  
ATOM    726  N   PHE A  59     253.530 203.461 199.815  1.00 63.56           N  
ATOM    727  CA  PHE A  59     254.369 202.308 200.109  1.00 63.56           C  
ATOM    728  C   PHE A  59     254.323 201.315 198.966  1.00 63.56           C  
ATOM    729  O   PHE A  59     254.247 200.098 199.165  1.00 63.56           O  
ATOM    730  CB  PHE A  59     253.963 201.674 201.429  1.00 63.56           C  
ATOM    731  CG  PHE A  59     253.877 202.645 202.551  1.00 63.56           C  
ATOM    732  CD1 PHE A  59     255.017 203.245 203.047  1.00 63.56           C  
ATOM    733  CD2 PHE A  59     252.660 203.004 203.091  1.00 63.56           C  
ATOM    734  CE1 PHE A  59     254.960 204.135 204.067  1.00 63.56           C  
ATOM    735  CE2 PHE A  59     252.584 203.893 204.125  1.00 63.56           C  
ATOM    736  CZ  PHE A  59     253.741 204.469 204.627  1.00 63.56           C  
ATOM    737  H   PHE A  59     254.003 204.210 199.843  1.00 98.07           H  
ATOM    738  HA  PHE A  59     255.325 202.521 200.179  1.00 98.07           H  
ATOM    739  HB2 PHE A  59     253.126 201.217 201.293  1.00 98.07           H  
ATOM    740  HB3 PHE A  59     254.589 200.983 201.630  1.00 98.07           H  
ATOM    741  HD1 PHE A  59     255.782 203.044 202.691  1.00 98.07           H  
ATOM    742  HD2 PHE A  59     251.921 202.643 202.763  1.00 98.07           H  
ATOM    743  HE1 PHE A  59     255.738 204.567 204.373  1.00 98.07           H  
ATOM    744  HE2 PHE A  59     251.726 204.168 204.467  1.00 98.07           H  
ATOM    745  HZ  PHE A  59     253.685 205.180 205.324  1.00 98.07           H  
ATOM    746  N   SER A  60     254.404 201.868 197.754  1.00 73.80           N  
ATOM    747  CA  SER A  60     254.399 201.107 196.528  1.00 73.80           C  
ATOM    748  C   SER A  60     255.833 200.791 196.125  1.00 73.80           C  
ATOM    749  O   SER A  60     256.792 201.418 196.593  1.00 73.80           O  
ATOM    750  CB  SER A  60     253.654 201.871 195.423  1.00 73.80           C  
ATOM    751  OG  SER A  60     253.713 201.150 194.209  1.00 73.80           O  
ATOM    752  H   SER A  60     254.534 202.739 197.591  1.00102.08           H  
ATOM    753  HA  SER A  60     253.972 200.280 196.607  1.00102.08           H  
ATOM    754  HB2 SER A  60     252.692 201.988 195.663  1.00102.08           H  
ATOM    755  HB3 SER A  60     254.089 202.743 195.250  1.00102.08           H  
ATOM    756  HG  SER A  60     253.280 200.445 194.239  1.00102.08           H  
ATOM    757  N   ASN A  61     255.965 199.842 195.197  1.00 81.48           N  
ATOM    758  CA  ASN A  61     257.249 199.485 194.603  1.00 81.48           C  
ATOM    759  C   ASN A  61     257.389 200.043 193.186  1.00 81.48           C  
ATOM    760  O   ASN A  61     256.549 199.790 192.306  1.00 81.48           O  
ATOM    761  CB  ASN A  61     257.430 197.981 194.600  1.00 81.48           C  
ATOM    762  CG  ASN A  61     256.199 197.257 194.243  1.00 81.48           C  
ATOM    763  OD1 ASN A  61     255.180 197.852 193.891  1.00 81.48           O  
ATOM    764  ND2 ASN A  61     256.263 195.946 194.361  1.00 81.48           N  
ATOM    765  H   ASN A  61     255.321 199.439 194.780  1.00109.47           H  
ATOM    766  HA  ASN A  61     257.982 199.850 195.141  1.00109.47           H  
ATOM    767  HB2 ASN A  61     258.072 197.777 193.929  1.00109.47           H  
ATOM    768  HB3 ASN A  61     257.737 197.663 195.476  1.00109.47           H  
ATOM    769 HD21 ASN A  61     255.642 195.458 194.112  1.00109.47           H  
ATOM    770  N   VAL A  62     258.487 200.754 192.973  1.00 88.87           N  
ATOM    771  CA  VAL A  62     258.729 201.538 191.776  1.00 88.87           C  
ATOM    772  C   VAL A  62     260.021 201.020 191.169  1.00 88.87           C  
ATOM    773  O   VAL A  62     260.898 200.556 191.907  1.00 88.87           O  
ATOM    774  CB  VAL A  62     258.798 203.044 192.094  1.00 88.87           C  
ATOM    775  CG1 VAL A  62     257.462 203.539 192.617  1.00 88.87           C  
ATOM    776  CG2 VAL A  62     259.883 203.334 193.123  1.00 88.87           C  
ATOM    777  H   VAL A  62     259.196 200.740 193.521  1.00106.21           H  
ATOM    778  HA  VAL A  62     258.066 201.363 191.153  1.00106.21           H  
ATOM    779  HB  VAL A  62     259.033 203.473 191.266  1.00106.21           H  
ATOM    780 HG11 VAL A  62     257.506 204.508 192.800  1.00106.21           H  
ATOM    781 HG12 VAL A  62     256.854 203.353 191.921  1.00106.21           H  
ATOM    782 HG13 VAL A  62     257.232 203.018 193.409  1.00106.21           H  
ATOM    783 HG21 VAL A  62     259.842 204.286 193.411  1.00106.21           H  
ATOM    784 HG22 VAL A  62     259.760 202.732 193.898  1.00106.21           H  
ATOM    785 HG23 VAL A  62     260.745 203.142 192.711  1.00106.21           H  
ATOM    786  N   THR A  63     260.125 201.054 189.834  1.00 96.41           N  
ATOM    787  CA  THR A  63     261.259 200.434 189.146  1.00 96.41           C  
ATOM    788  C   THR A  63     262.448 201.383 189.152  1.00 96.41           C  
ATOM    789  O   THR A  63     262.312 202.572 188.849  1.00 96.41           O  
ATOM    790  CB  THR A  63     260.914 200.082 187.708  1.00 96.41           C  
ATOM    791  OG1 THR A  63     259.603 199.531 187.665  1.00 96.41           O  
ATOM    792  CG2 THR A  63     261.884 199.042 187.186  1.00 96.41           C  
ATOM    793  H   THR A  63     259.494 201.295 189.294  1.00108.10           H  
ATOM    794  HA  THR A  63     261.473 199.567 189.540  1.00108.10           H  
ATOM    795  HB  THR A  63     260.943 200.821 187.116  1.00108.10           H  
ATOM    796  HG1 THR A  63     259.358 199.418 186.878  1.00108.10           H  
ATOM    797 HG21 THR A  63     261.604 198.842 186.305  1.00108.10           H  
ATOM    798 HG22 THR A  63     262.791 199.369 187.127  1.00108.10           H  
ATOM    799 HG23 THR A  63     261.841 198.186 187.685  1.00108.10           H  
ATOM    800  N   TRP A  64     263.607 200.861 189.540  1.00100.79           N  
ATOM    801  CA  TRP A  64     264.798 201.662 189.776  1.00100.79           C  
ATOM    802  C   TRP A  64     265.752 201.484 188.595  1.00100.79           C  
ATOM    803  O   TRP A  64     266.008 200.348 188.172  1.00100.79           O  
ATOM    804  CB  TRP A  64     265.449 201.246 191.108  1.00100.79           C  
ATOM    805  CG  TRP A  64     266.554 202.130 191.591  1.00100.79           C  
ATOM    806  CD1 TRP A  64     267.115 203.185 190.933  1.00100.79           C  
ATOM    807  CD2 TRP A  64     267.233 202.043 192.844  1.00100.79           C  
ATOM    808  NE1 TRP A  64     268.091 203.748 191.684  1.00100.79           N  
ATOM    809  CE2 TRP A  64     268.187 203.068 192.866  1.00100.79           C  
ATOM    810  CE3 TRP A  64     267.127 201.208 193.955  1.00100.79           C  
ATOM    811  CZ2 TRP A  64     269.051 203.246 193.925  1.00100.79           C  
ATOM    812  CZ3 TRP A  64     267.966 201.396 195.002  1.00100.79           C  
ATOM    813  CH2 TRP A  64     268.927 202.395 194.984  1.00100.79           C  
ATOM    814  H   TRP A  64     263.728 200.016 189.574  1.00111.51           H  
ATOM    815  HA  TRP A  64     264.514 202.596 189.818  1.00111.51           H  
ATOM    816  HB2 TRP A  64     264.726 201.090 191.796  1.00111.51           H  
ATOM    817  HB3 TRP A  64     265.812 200.378 190.905  1.00111.51           H  
ATOM    818  HD1 TRP A  64     266.817 203.484 190.148  1.00111.51           H  
ATOM    819  HE1 TRP A  64     268.507 204.469 191.477  1.00111.51           H  
ATOM    820  HE3 TRP A  64     266.553 200.573 193.959  1.00111.51           H  
ATOM    821  HZ2 TRP A  64     269.616 204.016 193.962  1.00111.51           H  
ATOM    822  HZ3 TRP A  64     267.892 200.855 195.747  1.00111.51           H  
ATOM    823  HH2 TRP A  64     269.436 202.564 195.788  1.00111.51           H  
ATOM    824  N   PHE A  65     266.226 202.615 188.032  1.00102.67           N  
ATOM    825  CA  PHE A  65     267.160 202.648 186.891  1.00102.67           C  
ATOM    826  C   PHE A  65     268.419 203.489 187.096  1.00102.67           C  
ATOM    827  O   PHE A  65     268.329 204.593 187.632  1.00102.67           O  
ATOM    828  CB  PHE A  65     266.467 203.172 185.672  1.00102.67           C  
ATOM    829  CG  PHE A  65     265.296 202.376 185.257  1.00102.67           C  
ATOM    830  CD1 PHE A  65     264.038 202.642 185.759  1.00102.67           C  
ATOM    831  CD2 PHE A  65     265.468 201.318 184.405  1.00102.67           C  
ATOM    832  CE1 PHE A  65     262.982 201.889 185.380  1.00102.67           C  
ATOM    833  CE2 PHE A  65     264.435 200.558 184.051  1.00102.67           C  
ATOM    834  CZ  PHE A  65     263.175 200.838 184.534  1.00102.67           C  
ATOM    835  H   PHE A  65     265.925 203.424 188.293  1.00111.07           H  
ATOM    836  HA  PHE A  65     267.423 201.763 186.717  1.00111.07           H  
ATOM    837  HB2 PHE A  65     266.157 204.090 185.848  1.00111.07           H  
ATOM    838  HB3 PHE A  65     267.090 203.157 184.970  1.00111.07           H  
ATOM    839  HD1 PHE A  65     263.916 203.351 186.391  1.00111.07           H  
ATOM    840  HD2 PHE A  65     266.304 201.115 184.099  1.00111.07           H  
ATOM    841  HE1 PHE A  65     262.132 202.055 185.703  1.00111.07           H  
ATOM    842  HE2 PHE A  65     264.523 199.892 183.470  1.00111.07           H  
ATOM    843  HZ  PHE A  65     262.477 200.342 184.251  1.00111.07           H  
ATOM    844  N   HIS A  66     269.607 202.994 186.712  1.00110.95           N  
ATOM    845  CA  HIS A  66     270.535 203.695 187.527  1.00110.95           C  
ATOM    846  C   HIS A  66     271.264 204.291 186.320  1.00110.95           C  
ATOM    847  O   HIS A  66     270.966 203.855 185.210  1.00110.95           O  
ATOM    848  CB  HIS A  66     271.711 203.118 188.179  1.00110.95           C  
ATOM    849  CG  HIS A  66     271.320 202.368 189.364  1.00110.95           C  
ATOM    850  ND1 HIS A  66     270.038 202.311 189.765  1.00110.95           N  
ATOM    851  CD2 HIS A  66     271.960 202.681 190.537  1.00110.95           C  
ATOM    852  CE1 HIS A  66     270.015 201.807 190.974  1.00110.95           C  
ATOM    853  NE2 HIS A  66     271.082 202.261 191.556  1.00110.95           N  
ATOM    854  H   HIS A  66     269.752 202.273 186.289  1.00119.08           H  
ATOM    855  HA  HIS A  66     270.323 204.580 187.949  1.00119.08           H  
ATOM    856  HB2 HIS A  66     271.691 202.395 187.742  1.00119.08           H  
ATOM    857  HB3 HIS A  66     272.681 203.304 188.003  1.00119.08           H  
ATOM    858  HD2 HIS A  66     272.666 203.337 190.653  1.00119.08           H  
ATOM    859  HE1 HIS A  66     269.300 201.234 191.357  1.00119.08           H  
ATOM    860  HE2 HIS A  66     271.056 202.161 192.524  1.00119.08           H  
ATOM    861  N   ALA A  67     272.267 205.236 186.510  1.00121.43           N  
ATOM    862  CA  ALA A  67     273.265 205.735 185.514  1.00121.43           C  
ATOM    863  C   ALA A  67     274.474 206.158 186.343  1.00121.43           C  
ATOM    864  O   ALA A  67     274.562 207.304 186.781  1.00121.43           O  
ATOM    865  CB  ALA A  67     272.791 206.903 184.638  1.00121.43           C  
ATOM    866  H   ALA A  67     272.390 205.696 187.273  1.00125.82           H  
ATOM    867  HA  ALA A  67     273.545 205.103 184.877  1.00125.82           H  
ATOM    868  HB1 ALA A  67     273.482 207.159 183.974  1.00125.82           H  
ATOM    869  HB2 ALA A  67     272.032 206.635 184.113  1.00125.82           H  
ATOM    870  HB3 ALA A  67     272.585 207.696 185.157  1.00125.82           H  
ATOM    871  N   ILE A  68     275.434 205.265 186.486  1.00128.53           N  
ATOM    872  CA  ILE A  68     276.577 205.380 187.375  1.00128.53           C  
ATOM    873  C   ILE A  68     277.835 205.106 186.555  1.00128.53           C  
ATOM    874  O   ILE A  68     277.859 204.215 185.692  1.00128.53           O  
ATOM    875  CB  ILE A  68     276.450 204.393 188.570  1.00128.53           C  
ATOM    876  CG1 ILE A  68     277.632 204.503 189.540  1.00128.53           C  
ATOM    877  CG2 ILE A  68     276.334 202.969 188.102  1.00128.53           C  
ATOM    878  CD1 ILE A  68     277.560 205.672 190.477  1.00128.53           C  
ATOM    879  H   ILE A  68     275.469 204.593 186.061  1.00130.29           H  
ATOM    880  HA  ILE A  68     276.660 206.340 187.727  1.00130.29           H  
ATOM    881  HB  ILE A  68     275.619 204.583 189.047  1.00130.29           H  
ATOM    882 HG12 ILE A  68     277.670 203.681 190.061  1.00130.29           H  
ATOM    883 HG13 ILE A  68     278.450 204.567 189.040  1.00130.29           H  
ATOM    884 HG21 ILE A  68     276.300 202.274 188.804  1.00130.29           H  
ATOM    885 HG22 ILE A  68     275.556 202.897 187.566  1.00130.29           H  
ATOM    886 HG23 ILE A  68     277.060 202.755 187.507  1.00130.29           H  
ATOM    887 HD11 ILE A  68     278.295 205.497 191.158  1.00130.29           H  
ATOM    888 HD12 ILE A  68     277.734 206.467 189.902  1.00130.29           H  
ATOM    889 HD13 ILE A  68     276.638 205.633 190.855  1.00130.29           H  
ATOM    890  N   HIS A  69     278.900 205.868 186.850  1.00133.97           N  
ATOM    891  CA  HIS A  69     280.204 205.781 186.193  1.00133.97           C  
ATOM    892  C   HIS A  69     280.907 204.470 186.525  1.00133.97           C  
ATOM    893  O   HIS A  69     281.133 203.627 185.642  1.00133.97           O  
ATOM    894  CB  HIS A  69     281.100 206.938 186.593  1.00133.97           C  
ATOM    895  CG  HIS A  69     282.469 206.874 186.012  1.00133.97           C  
ATOM    896  ND1 HIS A  69     282.780 206.122 184.905  1.00133.97           N  
ATOM    897  CD2 HIS A  69     283.628 207.445 186.421  1.00133.97           C  
ATOM    898  CE1 HIS A  69     284.085 206.212 184.719  1.00133.97           C  
ATOM    899  NE2 HIS A  69     284.591 207.119 185.525  1.00133.97           N  
ATOM    900  H   HIS A  69     278.894 206.520 187.500  1.00133.10           H  
ATOM    901  HA  HIS A  69     280.084 205.782 185.261  1.00133.10           H  
ATOM    902  HB2 HIS A  69     280.689 207.754 186.248  1.00133.10           H  
ATOM    903  HB3 HIS A  69     281.171 206.969 187.567  1.00133.10           H  
ATOM    904  HD2 HIS A  69     283.685 208.069 187.131  1.00133.10           H  
ATOM    905  HE1 HIS A  69     284.595 205.890 184.001  1.00133.10           H  
ATOM    906  HE2 HIS A  69     285.441 207.357 185.590  1.00133.10           H  
ATOM    907  N   VAL A  70     281.225 204.288 187.810  1.00134.77           N  
ATOM    908  CA  VAL A  70     282.058 203.257 188.430  1.00134.77           C  
ATOM    909  C   VAL A  70     283.354 203.094 187.626  1.00134.77           C  
ATOM    910  O   VAL A  70     284.420 203.473 188.108  1.00134.77           O  
ATOM    911  CB  VAL A  70     281.303 201.920 188.638  1.00134.77           C  
ATOM    912  CG1 VAL A  70     282.207 200.852 189.119  1.00134.77           C  
ATOM    913  CG2 VAL A  70     279.992 202.001 189.451  1.00134.77           C  
ATOM    914  H   VAL A  70     280.973 204.920 188.445  1.00132.52           H  
ATOM    915  HA  VAL A  70     282.296 203.520 189.380  1.00132.52           H  
ATOM    916  HB  VAL A  70     281.025 201.697 187.772  1.00132.52           H  
ATOM    917 HG11 VAL A  70     281.720 200.066 189.035  1.00132.52           H  
ATOM    918 HG12 VAL A  70     282.909 200.758 188.492  1.00132.52           H  
ATOM    919 HG13 VAL A  70     282.586 200.921 190.071  1.00132.52           H  
ATOM    920 HG21 VAL A  70     279.585 201.175 189.254  1.00132.52           H  
ATOM    921 HG22 VAL A  70     280.174 202.041 190.446  1.00132.52           H  
ATOM    922 HG23 VAL A  70     279.380 202.708 189.144  1.00132.52           H  
ATOM    923  N   THR A  76     280.838 198.701 182.910  1.00129.30           N  
ATOM    924  CA  THR A  76     279.398 198.679 183.138  1.00129.30           C  
ATOM    925  C   THR A  76     278.743 199.930 182.553  1.00129.30           C  
ATOM    926  O   THR A  76     278.275 199.906 181.418  1.00129.30           O  
ATOM    927  CB  THR A  76     279.036 198.561 184.621  1.00129.30           C  
ATOM    928  OG1 THR A  76     279.299 199.812 185.221  1.00129.30           O  
ATOM    929  CG2 THR A  76     279.771 197.431 185.347  1.00129.30           C  
ATOM    930  HA  THR A  76     278.987 198.041 182.647  1.00133.06           H  
ATOM    931  HB  THR A  76     278.132 198.387 184.680  1.00133.06           H  
ATOM    932  HG1 THR A  76     278.618 199.958 185.845  1.00133.06           H  
ATOM    933 HG21 THR A  76     279.343 196.933 186.150  1.00133.06           H  
ATOM    934 HG22 THR A  76     279.630 196.808 184.743  1.00133.06           H  
ATOM    935 HG23 THR A  76     280.775 197.424 185.338  1.00133.06           H  
ATOM    936  N   LYS A  77     278.744 201.020 183.323  1.00129.07           N  
ATOM    937  CA  LYS A  77     278.265 202.332 182.880  1.00129.07           C  
ATOM    938  C   LYS A  77     276.743 202.347 182.851  1.00129.07           C  
ATOM    939  O   LYS A  77     276.124 203.352 182.478  1.00129.07           O  
ATOM    940  CB  LYS A  77     278.821 202.698 181.504  1.00129.07           C  
ATOM    941  CG  LYS A  77     280.237 202.315 181.165  1.00129.07           C  
ATOM    942  CD  LYS A  77     281.300 202.899 182.056  1.00129.07           C  
ATOM    943  CE  LYS A  77     281.889 204.220 181.488  1.00129.07           C  
ATOM    944  NZ  LYS A  77     282.229 204.340 180.056  1.00129.07           N  
ATOM    945  H   LYS A  77     279.130 201.022 184.149  1.00133.59           H  
ATOM    946  HA  LYS A  77     278.605 203.049 183.513  1.00133.59           H  
ATOM    947  HB2 LYS A  77     278.325 202.225 180.883  1.00133.59           H  
ATOM    948  HB3 LYS A  77     278.712 203.645 181.304  1.00133.59           H  
ATOM    949  HG2 LYS A  77     280.379 201.351 181.110  1.00133.59           H  
ATOM    950  HG3 LYS A  77     280.449 202.621 180.292  1.00133.59           H  
ATOM    951  HD2 LYS A  77     280.914 203.004 183.000  1.00133.59           H  
ATOM    952  HD3 LYS A  77     282.064 202.243 182.079  1.00133.59           H  
ATOM    953  HE2 LYS A  77     281.207 204.892 181.608  1.00133.59           H  
ATOM    954  HE3 LYS A  77     282.743 204.494 181.951  1.00133.59           H  
ATOM    955  HZ1 LYS A  77     282.661 205.102 179.822  1.00133.59           H  
ATOM    956  HZ2 LYS A  77     282.677 203.639 179.821  1.00133.59           H  
ATOM    957  HZ3 LYS A  77     281.491 204.296 179.645  1.00133.59           H  
ATOM    958  N   ARG A  78     276.155 201.220 183.237  1.00124.69           N  
ATOM    959  CA  ARG A  78     274.786 201.096 183.722  1.00124.69           C  
ATOM    960  C   ARG A  78     273.815 202.058 183.057  1.00124.69           C  
ATOM    961  O   ARG A  78     273.014 202.712 183.730  1.00124.69           O  
ATOM    962  CB  ARG A  78     274.722 201.269 185.223  1.00124.69           C  
ATOM    963  CG  ARG A  78     273.343 200.868 185.862  1.00124.69           C  
ATOM    964  CD  ARG A  78     272.942 199.433 185.560  1.00124.69           C  
ATOM    965  NE  ARG A  78     272.312 199.334 184.260  1.00124.69           N  
ATOM    966  CZ  ARG A  78     271.968 198.202 183.674  1.00124.69           C  
ATOM    967  NH1 ARG A  78     272.137 197.033 184.266  1.00124.69           N  
ATOM    968  NH2 ARG A  78     271.410 198.247 182.485  1.00124.69           N  
ATOM    969  H   ARG A  78     276.500 200.435 183.120  1.00128.21           H  
ATOM    970  HA  ARG A  78     274.489 200.231 183.458  1.00128.21           H  
ATOM    971  HB2 ARG A  78     275.388 200.661 185.560  1.00128.21           H  
ATOM    972  HB3 ARG A  78     274.962 202.226 185.407  1.00128.21           H  
ATOM    973  HG2 ARG A  78     273.377 200.996 186.894  1.00128.21           H  
ATOM    974  HG3 ARG A  78     272.667 201.411 185.482  1.00128.21           H  
ATOM    975  HD2 ARG A  78     273.736 198.876 185.486  1.00128.21           H  
ATOM    976  HD3 ARG A  78     272.292 199.060 186.220  1.00128.21           H  
ATOM    977  HE  ARG A  78     272.343 200.024 183.814  1.00128.21           H  
ATOM    978 HH11 ARG A  78     272.547 196.920 185.092  1.00128.21           H  
ATOM    979 HH12 ARG A  78     271.967 196.381 183.833  1.00128.21           H  
ATOM    980 HH21 ARG A  78     271.299 198.992 182.095  1.00128.21           H  
ATOM    981 HH22 ARG A  78     271.241 197.546 182.103  1.00128.21           H  
ATOM    982  N   PHE A  79     273.887 202.133 181.721  1.00127.37           N  
ATOM    983  CA  PHE A  79     273.110 203.101 180.946  1.00127.37           C  
ATOM    984  C   PHE A  79     271.707 202.557 180.710  1.00127.37           C  
ATOM    985  O   PHE A  79     271.473 201.771 179.782  1.00127.37           O  
ATOM    986  CB  PHE A  79     273.803 203.440 179.632  1.00127.37           C  
ATOM    987  CG  PHE A  79     273.398 204.767 179.056  1.00127.37           C  
ATOM    988  CD1 PHE A  79     273.903 205.936 179.591  1.00127.37           C  
ATOM    989  CD2 PHE A  79     272.489 204.854 178.034  1.00127.37           C  
ATOM    990  CE1 PHE A  79     273.537 207.174 179.072  1.00127.37           C  
ATOM    991  CE2 PHE A  79     272.114 206.081 177.504  1.00127.37           C  
ATOM    992  CZ  PHE A  79     272.636 207.245 178.034  1.00127.37           C  
ATOM    993  H   PHE A  79     274.343 201.608 181.196  1.00127.63           H  
ATOM    994  HA  PHE A  79     273.026 203.943 181.439  1.00127.63           H  
ATOM    995  HB2 PHE A  79     274.787 203.388 179.665  1.00127.63           H  
ATOM    996  HB3 PHE A  79     273.477 202.849 178.975  1.00127.63           H  
ATOM    997  HD1 PHE A  79     274.530 205.907 180.339  1.00127.63           H  
ATOM    998  HD2 PHE A  79     272.141 204.119 177.669  1.00127.63           H  
ATOM    999  HE1 PHE A  79     273.890 207.973 179.455  1.00127.63           H  
ATOM   1000  HE2 PHE A  79     271.536 206.127 176.832  1.00127.63           H  
ATOM   1001  HZ  PHE A  79     272.393 208.052 177.701  1.00127.63           H  
ATOM   1002  N   ASP A  80     270.765 203.020 181.526  1.00119.45           N  
ATOM   1003  CA  ASP A  80     269.402 202.521 181.518  1.00119.45           C  
ATOM   1004  C   ASP A  80     268.517 203.490 180.767  1.00119.45           C  
ATOM   1005  O   ASP A  80     268.419 204.666 181.143  1.00119.45           O  
ATOM   1006  CB  ASP A  80     268.871 202.287 182.927  1.00119.45           C  
ATOM   1007  CG  ASP A  80     269.382 200.997 183.528  1.00119.45           C  
ATOM   1008  OD1 ASP A  80     269.243 199.958 182.847  1.00119.45           O  
ATOM   1009  OD2 ASP A  80     269.938 201.006 184.643  1.00119.45           O  
ATOM   1010  H   ASP A  80     270.878 203.710 182.085  1.00120.83           H  
ATOM   1011  HA  ASP A  80     269.358 201.721 181.014  1.00120.83           H  
ATOM   1012  HB2 ASP A  80     269.113 203.059 183.476  1.00120.83           H  
ATOM   1013  HB3 ASP A  80     267.904 202.221 182.828  1.00120.83           H  
ATOM   1014  N   ASN A  81     267.871 202.989 179.708  1.00116.64           N  
ATOM   1015  CA  ASN A  81     266.853 203.761 179.017  1.00116.64           C  
ATOM   1016  C   ASN A  81     265.909 202.792 178.306  1.00116.64           C  
ATOM   1017  O   ASN A  81     265.671 202.917 177.099  1.00116.64           O  
ATOM   1018  CB  ASN A  81     267.523 204.754 178.059  1.00116.64           C  
ATOM   1019  CG  ASN A  81     268.350 204.073 176.988  1.00116.64           C  
ATOM   1020  OD1 ASN A  81     268.289 202.855 176.813  1.00116.64           O  
ATOM   1021  ND2 ASN A  81     269.196 204.846 176.325  1.00116.64           N  
ATOM   1022  H   ASN A  81     268.009 202.224 179.332  1.00120.61           H  
ATOM   1023  HA  ASN A  81     266.309 204.293 179.623  1.00120.61           H  
ATOM   1024  HB2 ASN A  81     266.842 205.228 177.584  1.00120.61           H  
ATOM   1025  HB3 ASN A  81     268.092 205.397 178.526  1.00120.61           H  
ATOM   1026 HD21 ASN A  81     269.218 205.692 176.470  1.00120.61           H  
ATOM   1027 HD22 ASN A  81     269.681 204.526 175.695  1.00120.61           H  
ATOM   1028  N   PRO A  82     265.310 201.852 179.024  1.00108.65           N  
ATOM   1029  CA  PRO A  82     264.458 200.861 178.368  1.00108.65           C  
ATOM   1030  C   PRO A  82     263.124 201.463 177.966  1.00108.65           C  
ATOM   1031  O   PRO A  82     262.808 202.605 178.317  1.00108.65           O  
ATOM   1032  CB  PRO A  82     264.308 199.758 179.415  1.00108.65           C  
ATOM   1033  CG  PRO A  82     264.695 200.333 180.682  1.00108.65           C  
ATOM   1034  CD  PRO A  82     265.326 201.691 180.478  1.00108.65           C  
ATOM   1035  HA  PRO A  82     264.841 200.562 177.570  1.00113.83           H  
ATOM   1036  HB2 PRO A  82     263.386 199.521 179.379  1.00113.83           H  
ATOM   1037  HB3 PRO A  82     264.868 199.015 179.100  1.00113.83           H  
ATOM   1038  HG2 PRO A  82     263.877 200.452 181.216  1.00113.83           H  
ATOM   1039  HG3 PRO A  82     265.342 199.724 181.123  1.00113.83           H  
ATOM   1040  HD2 PRO A  82     264.777 202.430 180.855  1.00113.83           H  
ATOM   1041  HD3 PRO A  82     266.259 201.745 180.795  1.00113.83           H  
ATOM   1042  N   VAL A  83     262.353 200.672 177.208  1.00102.92           N  
ATOM   1043  CA  VAL A  83     261.061 201.086 176.675  1.00102.92           C  
ATOM   1044  C   VAL A  83     259.945 200.610 177.603  1.00102.92           C  
ATOM   1045  O   VAL A  83     259.499 199.462 177.527  1.00102.92           O  
ATOM   1046  CB  VAL A  83     260.847 200.569 175.250  1.00102.92           C  
ATOM   1047  CG1 VAL A  83     259.744 201.326 174.608  1.00102.92           C  
ATOM   1048  CG2 VAL A  83     262.136 200.634 174.411  1.00102.92           C  
ATOM   1049  H   VAL A  83     262.602 199.897 176.890  1.00113.32           H  
ATOM   1050  HA  VAL A  83     261.025 202.003 176.590  1.00113.32           H  
ATOM   1051  HB  VAL A  83     260.533 199.636 175.230  1.00113.32           H  
ATOM   1052 HG11 VAL A  83     259.847 201.371 173.652  1.00113.32           H  
ATOM   1053 HG12 VAL A  83     258.867 200.952 174.798  1.00113.32           H  
ATOM   1054 HG13 VAL A  83     259.734 202.249 174.903  1.00113.32           H  
ATOM   1055 HG21 VAL A  83     261.988 200.171 173.578  1.00113.32           H  
ATOM   1056 HG22 VAL A  83     262.242 201.538 174.180  1.00113.32           H  
ATOM   1057 HG23 VAL A  83     262.998 200.303 174.834  1.00113.32           H  
ATOM   1058  N   LEU A  84     259.482 201.470 178.420  1.00 98.72           N  
ATOM   1059  CA  LEU A  84     258.554 201.073 179.447  1.00 98.72           C  
ATOM   1060  C   LEU A  84     257.106 201.253 178.998  1.00 98.72           C  
ATOM   1061  O   LEU A  84     256.787 202.164 178.229  1.00 98.72           O  
ATOM   1062  CB  LEU A  84     258.814 201.880 180.720  1.00 98.72           C  
ATOM   1063  CG  LEU A  84     260.194 201.765 181.382  1.00 98.72           C  
ATOM   1064  CD1 LEU A  84     260.691 203.028 182.082  1.00 98.72           C  
ATOM   1065  CD2 LEU A  84     260.412 200.518 182.227  1.00 98.72           C  
ATOM   1066  H   LEU A  84     259.600 202.311 178.351  1.00109.68           H  
ATOM   1067  HA  LEU A  84     258.695 200.120 179.592  1.00109.68           H  
ATOM   1068  HB2 LEU A  84     258.704 202.781 180.464  1.00109.68           H  
ATOM   1069  HB3 LEU A  84     258.103 201.647 181.362  1.00109.68           H  
ATOM   1070  HG  LEU A  84     260.770 201.644 180.624  1.00109.68           H  
ATOM   1071 HD11 LEU A  84     261.657 202.993 182.187  1.00109.68           H  
ATOM   1072 HD12 LEU A  84     260.456 203.723 181.489  1.00109.68           H  
ATOM   1073 HD13 LEU A  84     260.211 203.146 182.937  1.00109.68           H  
ATOM   1074 HD21 LEU A  84     261.238 200.625 182.748  1.00109.68           H  
ATOM   1075 HD22 LEU A  84     259.615 200.370 182.813  1.00109.68           H  
ATOM   1076 HD23 LEU A  84     260.504 199.754 181.604  1.00109.68           H  
ATOM   1077  N   PRO A  85     256.199 200.414 179.479  1.00 96.76           N  
ATOM   1078  CA  PRO A  85     254.788 200.611 179.165  1.00 96.76           C  
ATOM   1079  C   PRO A  85     254.290 201.931 179.734  1.00 96.76           C  
ATOM   1080  O   PRO A  85     254.988 202.596 180.506  1.00 96.76           O  
ATOM   1081  CB  PRO A  85     254.087 199.408 179.809  1.00 96.76           C  
ATOM   1082  CG  PRO A  85     255.159 198.448 180.070  1.00 96.76           C  
ATOM   1083  CD  PRO A  85     256.421 199.214 180.276  1.00 96.76           C  
ATOM   1084  HA  PRO A  85     254.605 200.647 178.249  1.00108.24           H  
ATOM   1085  HB2 PRO A  85     253.562 199.713 180.591  1.00108.24           H  
ATOM   1086  HB3 PRO A  85     253.448 199.100 179.139  1.00108.24           H  
ATOM   1087  HG2 PRO A  85     254.920 197.822 180.831  1.00108.24           H  
ATOM   1088  HG3 PRO A  85     255.268 197.924 179.246  1.00108.24           H  
ATOM   1089  HD2 PRO A  85     256.610 199.424 181.212  1.00108.24           H  
ATOM   1090  HD3 PRO A  85     257.179 198.744 179.849  1.00108.24           H  
ATOM   1091  N   PHE A  86     253.065 202.310 179.327  1.00 92.03           N  
ATOM   1092  CA  PHE A  86     252.349 203.493 179.829  1.00 92.03           C  
ATOM   1093  C   PHE A  86     250.870 203.121 179.963  1.00 92.03           C  
ATOM   1094  O   PHE A  86     250.071 203.326 179.040  1.00 92.03           O  
ATOM   1095  CB  PHE A  86     252.552 204.701 178.904  1.00 92.03           C  
ATOM   1096  CG  PHE A  86     252.106 206.018 179.494  1.00 92.03           C  
ATOM   1097  CD1 PHE A  86     250.778 206.375 179.504  1.00 92.03           C  
ATOM   1098  CD2 PHE A  86     253.041 206.907 180.005  1.00 92.03           C  
ATOM   1099  CE1 PHE A  86     250.377 207.551 180.050  1.00 92.03           C  
ATOM   1100  CE2 PHE A  86     252.641 208.103 180.552  1.00 92.03           C  
ATOM   1101  CZ  PHE A  86     251.302 208.433 180.572  1.00 92.03           C  
ATOM   1102  H   PHE A  86     252.645 201.967 178.658  1.00107.57           H  
ATOM   1103  HA  PHE A  86     252.690 203.761 180.701  1.00107.57           H  
ATOM   1104  HB2 PHE A  86     253.491 204.794 178.629  1.00107.57           H  
ATOM   1105  HB3 PHE A  86     252.005 204.592 178.118  1.00107.57           H  
ATOM   1106  HD1 PHE A  86     250.143 205.787 179.168  1.00107.57           H  
ATOM   1107  HD2 PHE A  86     253.962 206.663 180.025  1.00107.57           H  
ATOM   1108  HE1 PHE A  86     249.510 207.798 180.045  1.00107.57           H  
ATOM   1109  HE2 PHE A  86     253.258 208.684 180.899  1.00107.57           H  
ATOM   1110  HZ  PHE A  86     251.041 209.235 180.905  1.00107.57           H  
ATOM   1111  N   ASN A  87     250.494 202.585 181.128  1.00 85.79           N  
ATOM   1112  CA  ASN A  87     249.161 202.006 181.262  1.00 85.79           C  
ATOM   1113  C   ASN A  87     248.113 203.105 181.381  1.00 85.79           C  
ATOM   1114  O   ASN A  87     247.286 203.286 180.478  1.00 85.79           O  
ATOM   1115  CB  ASN A  87     249.062 201.063 182.475  1.00 85.79           C  
ATOM   1116  CG  ASN A  87     250.022 199.880 182.419  1.00 85.79           C  
ATOM   1117  OD1 ASN A  87     250.900 199.737 183.260  1.00 85.79           O  
ATOM   1118  ND2 ASN A  87     249.884 199.060 181.401  1.00 85.79           N  
ATOM   1119  H   ASN A  87     250.983 202.553 181.863  1.00105.78           H  
ATOM   1120  HA  ASN A  87     248.931 201.543 180.458  1.00105.78           H  
ATOM   1121  HB2 ASN A  87     249.244 201.612 183.274  1.00105.78           H  
ATOM   1122  HB3 ASN A  87     248.129 200.751 182.504  1.00105.78           H  
ATOM   1123 HD21 ASN A  87     250.377 198.335 181.312  1.00105.78           H  
ATOM   1124 HD22 ASN A  87     249.241 199.172 180.878  1.00105.78           H  
ATOM   1125  N   ASP A  88     248.159 203.872 182.479  1.00 84.29           N  
ATOM   1126  CA  ASP A  88     247.166 204.902 182.748  1.00 84.29           C  
ATOM   1127  C   ASP A  88     247.801 206.172 183.306  1.00 84.29           C  
ATOM   1128  O   ASP A  88     247.076 207.045 183.801  1.00 84.29           O  
ATOM   1129  CB  ASP A  88     246.083 204.389 183.720  1.00 84.29           C  
ATOM   1130  CG  ASP A  88     245.717 202.958 183.475  1.00 84.29           C  
ATOM   1131  OD1 ASP A  88     245.533 202.607 182.292  1.00 84.29           O  
ATOM   1132  OD2 ASP A  88     245.603 202.190 184.457  1.00 84.29           O  
ATOM   1133  H   ASP A  88     248.782 203.834 183.094  1.00103.52           H  
ATOM   1134  HA  ASP A  88     246.733 205.174 181.955  1.00103.52           H  
ATOM   1135  HB2 ASP A  88     246.407 204.507 184.645  1.00103.52           H  
ATOM   1136  HB3 ASP A  88     245.304 204.948 183.601  1.00103.52           H  
ATOM   1137  N   GLY A  89     249.121 206.303 183.228  1.00 82.55           N  
ATOM   1138  CA  GLY A  89     249.852 207.356 183.906  1.00 82.55           C  
ATOM   1139  C   GLY A  89     251.121 206.840 184.543  1.00 82.55           C  
ATOM   1140  O   GLY A  89     251.227 205.677 184.942  1.00 82.55           O  
ATOM   1141  H   GLY A  89     249.637 205.772 182.764  1.00101.69           H  
ATOM   1142  HA2 GLY A  89     250.074 208.031 183.258  1.00101.69           H  
ATOM   1143  HA3 GLY A  89     249.284 207.765 184.574  1.00101.69           H  
ATOM   1144  N   VAL A  90     252.099 207.728 184.655  1.00 86.83           N  
ATOM   1145  CA  VAL A  90     253.399 207.383 185.209  1.00 86.83           C  
ATOM   1146  C   VAL A  90     253.848 208.473 186.171  1.00 86.83           C  
ATOM   1147  O   VAL A  90     253.697 209.669 185.894  1.00 86.83           O  
ATOM   1148  CB  VAL A  90     254.440 207.174 184.093  1.00 86.83           C  
ATOM   1149  CG1 VAL A  90     255.844 207.186 184.669  1.00 86.83           C  
ATOM   1150  CG2 VAL A  90     254.165 205.872 183.360  1.00 86.83           C  
ATOM   1151  H   VAL A  90     252.015 208.547 184.444  1.00101.27           H  
ATOM   1152  HA  VAL A  90     253.307 206.545 185.707  1.00101.27           H  
ATOM   1153  HB  VAL A  90     254.351 207.901 183.469  1.00101.27           H  
ATOM   1154 HG11 VAL A  90     256.434 206.839 183.988  1.00101.27           H  
ATOM   1155 HG12 VAL A  90     256.092 208.106 184.874  1.00101.27           H  
ATOM   1156 HG13 VAL A  90     255.878 206.629 185.472  1.00101.27           H  
ATOM   1157 HG21 VAL A  90     254.783 205.817 182.615  1.00101.27           H  
ATOM   1158 HG22 VAL A  90     254.250 205.105 183.952  1.00101.27           H  
ATOM   1159 HG23 VAL A  90     253.271 205.936 183.009  1.00101.27           H  
ATOM   1160  N   TYR A  91     254.385 208.050 187.308  1.00 84.01           N  
ATOM   1161  CA  TYR A  91     255.099 208.923 188.225  1.00 84.01           C  
ATOM   1162  C   TYR A  91     256.586 208.692 188.003  1.00 84.01           C  
ATOM   1163  O   TYR A  91     257.052 207.547 188.045  1.00 84.01           O  
ATOM   1164  CB  TYR A  91     254.718 208.624 189.675  1.00 84.01           C  
ATOM   1165  CG  TYR A  91     255.654 209.237 190.687  1.00 84.01           C  
ATOM   1166  CD1 TYR A  91     255.418 210.507 191.192  1.00 84.01           C  
ATOM   1167  CD2 TYR A  91     256.804 208.574 191.094  1.00 84.01           C  
ATOM   1168  CE1 TYR A  91     256.274 211.077 192.112  1.00 84.01           C  
ATOM   1169  CE2 TYR A  91     257.670 209.139 191.998  1.00 84.01           C  
ATOM   1170  CZ  TYR A  91     257.406 210.385 192.506  1.00 84.01           C  
ATOM   1171  OH  TYR A  91     258.255 210.959 193.433  1.00 84.01           O  
ATOM   1172  H   TYR A  91     254.371 207.229 187.565  1.00 98.66           H  
ATOM   1173  HA  TYR A  91     254.895 209.855 188.023  1.00 98.66           H  
ATOM   1174  HB2 TYR A  91     253.817 208.971 189.834  1.00 98.66           H  
ATOM   1175  HB3 TYR A  91     254.726 207.669 189.788  1.00 98.66           H  
ATOM   1176  HD1 TYR A  91     254.637 210.974 190.931  1.00 98.66           H  
ATOM   1177  HD2 TYR A  91     256.979 207.751 190.760  1.00 98.66           H  
ATOM   1178  HE1 TYR A  91     256.100 211.953 192.453  1.00 98.66           H  
ATOM   1179  HE2 TYR A  91     258.422 208.699 192.251  1.00 98.66           H  
ATOM   1180  HH  TYR A  91     257.817 211.446 193.993  1.00 98.66           H  
ATOM   1181  N   PHE A  92     257.325 209.770 187.756  1.00 92.11           N  
ATOM   1182  CA  PHE A  92     258.724 209.687 187.348  1.00 92.11           C  
ATOM   1183  C   PHE A  92     259.547 210.566 188.277  1.00 92.11           C  
ATOM   1184  O   PHE A  92     259.426 211.794 188.241  1.00 92.11           O  
ATOM   1185  CB  PHE A  92     258.877 210.122 185.890  1.00 92.11           C  
ATOM   1186  CG  PHE A  92     260.289 210.087 185.375  1.00 92.11           C  
ATOM   1187  CD1 PHE A  92     260.875 208.894 185.002  1.00 92.11           C  
ATOM   1188  CD2 PHE A  92     261.024 211.252 185.251  1.00 92.11           C  
ATOM   1189  CE1 PHE A  92     262.163 208.866 184.518  1.00 92.11           C  
ATOM   1190  CE2 PHE A  92     262.322 211.226 184.775  1.00 92.11           C  
ATOM   1191  CZ  PHE A  92     262.889 210.030 184.405  1.00 92.11           C  
ATOM   1192  H   PHE A  92     257.034 210.585 187.816  1.00103.87           H  
ATOM   1193  HA  PHE A  92     259.033 208.779 187.414  1.00103.87           H  
ATOM   1194  HB2 PHE A  92     258.356 209.530 185.333  1.00103.87           H  
ATOM   1195  HB3 PHE A  92     258.558 211.033 185.795  1.00103.87           H  
ATOM   1196  HD1 PHE A  92     260.398 208.103 185.080  1.00103.87           H  
ATOM   1197  HD2 PHE A  92     260.646 212.063 185.505  1.00103.87           H  
ATOM   1198  HE1 PHE A  92     262.548 208.062 184.281  1.00103.87           H  
ATOM   1199  HE2 PHE A  92     262.809 212.016 184.701  1.00103.87           H  
ATOM   1200  HZ  PHE A  92     263.762 210.007 184.089  1.00103.87           H  
ATOM   1201  N   ALA A  93     260.381 209.944 189.104  1.00 94.30           N  
ATOM   1202  CA  ALA A  93     261.274 210.659 190.001  1.00 94.30           C  
ATOM   1203  C   ALA A  93     262.719 210.483 189.552  1.00 94.30           C  
ATOM   1204  O   ALA A  93     263.105 209.439 189.013  1.00 94.30           O  
ATOM   1205  CB  ALA A  93     261.116 210.176 191.446  1.00 94.30           C  
ATOM   1206  H   ALA A  93     260.466 209.103 189.134  1.00105.23           H  
ATOM   1207  HA  ALA A  93     261.054 211.625 189.972  1.00105.23           H  
ATOM   1208  HB1 ALA A  93     261.741 210.636 192.033  1.00105.23           H  
ATOM   1209  HB2 ALA A  93     260.187 210.276 191.745  1.00105.23           H  
ATOM   1210  HB3 ALA A  93     261.329 209.251 191.420  1.00105.23           H  
ATOM   1211  N   SER A  94     263.502 211.538 189.752  1.00 96.92           N  
ATOM   1212  CA  SER A  94     264.884 211.590 189.299  1.00 96.92           C  
ATOM   1213  C   SER A  94     265.717 212.215 190.399  1.00 96.92           C  
ATOM   1214  O   SER A  94     265.502 213.381 190.736  1.00 96.92           O  
ATOM   1215  CB  SER A  94     265.006 212.409 188.008  1.00 96.92           C  
ATOM   1216  OG  SER A  94     264.077 211.973 187.029  1.00 96.92           O  
ATOM   1217  H   SER A  94     263.250 212.274 190.177  1.00110.35           H  
ATOM   1218  HA  SER A  94     265.204 210.721 189.123  1.00110.35           H  
ATOM   1219  HB2 SER A  94     264.865 213.367 188.207  1.00110.35           H  
ATOM   1220  HB3 SER A  94     265.891 212.278 187.652  1.00110.35           H  
ATOM   1221  HG  SER A  94     264.195 211.159 186.878  1.00110.35           H  
ATOM   1222  N   THR A  95     266.683 211.468 190.936  1.00104.04           N  
ATOM   1223  CA  THR A  95     267.678 212.046 191.833  1.00104.04           C  
ATOM   1224  C   THR A  95     268.929 212.338 191.006  1.00104.04           C  
ATOM   1225  O   THR A  95     269.649 211.409 190.615  1.00104.04           O  
ATOM   1226  CB  THR A  95     268.063 211.116 192.980  1.00104.04           C  
ATOM   1227  OG1 THR A  95     268.208 209.752 192.567  1.00104.04           O  
ATOM   1228  CG2 THR A  95     267.136 211.294 194.202  1.00104.04           C  
ATOM   1229  H   THR A  95     266.809 210.669 190.757  1.00115.45           H  
ATOM   1230  HA  THR A  95     267.338 212.914 192.215  1.00115.45           H  
ATOM   1231  HB  THR A  95     268.946 211.354 193.267  1.00115.45           H  
ATOM   1232  HG1 THR A  95     268.518 209.265 193.152  1.00115.45           H  
ATOM   1233 HG21 THR A  95     267.451 210.664 194.854  1.00115.45           H  
ATOM   1234 HG22 THR A  95     267.167 212.211 194.596  1.00115.45           H  
ATOM   1235 HG23 THR A  95     266.223 211.045 193.964  1.00115.45           H  
ATOM   1236  N   GLU A  96     269.193 213.624 190.753  1.00105.42           N  
ATOM   1237  CA  GLU A  96     270.248 214.018 189.830  1.00105.42           C  
ATOM   1238  C   GLU A  96     271.127 215.093 190.441  1.00105.42           C  
ATOM   1239  O   GLU A  96     270.797 215.715 191.456  1.00105.42           O  
ATOM   1240  CB  GLU A  96     269.694 214.509 188.480  1.00105.42           C  
ATOM   1241  CG  GLU A  96     268.669 213.584 187.850  1.00105.42           C  
ATOM   1242  CD  GLU A  96     269.064 212.148 187.974  1.00105.42           C  
ATOM   1243  OE1 GLU A  96     268.147 211.301 188.019  1.00105.42           O  
ATOM   1244  OE2 GLU A  96     270.281 211.876 188.045  1.00105.42           O  
ATOM   1245  H   GLU A  96     268.758 214.308 191.115  1.00120.47           H  
ATOM   1246  HA  GLU A  96     270.792 213.268 189.666  1.00120.47           H  
ATOM   1247  HB2 GLU A  96     269.303 215.406 188.583  1.00120.47           H  
ATOM   1248  HB3 GLU A  96     270.444 214.537 187.864  1.00120.47           H  
ATOM   1249  HG2 GLU A  96     267.797 213.680 188.274  1.00120.47           H  
ATOM   1250  HG3 GLU A  96     268.612 213.765 186.889  1.00120.47           H  
ATOM   1251  N   LYS A  97     272.275 215.266 189.794  1.00111.65           N  
ATOM   1252  CA  LYS A  97     273.382 216.082 190.255  1.00111.65           C  
ATOM   1253  C   LYS A  97     273.930 216.955 189.134  1.00111.65           C  
ATOM   1254  O   LYS A  97     274.351 218.091 189.384  1.00111.65           O  
ATOM   1255  CB  LYS A  97     274.473 215.180 190.815  1.00111.65           C  
ATOM   1256  CG  LYS A  97     275.843 215.738 190.829  1.00111.65           C  
ATOM   1257  CD  LYS A  97     275.958 216.973 191.641  1.00111.65           C  
ATOM   1258  CE  LYS A  97     275.693 216.715 193.114  1.00111.65           C  
ATOM   1259  NZ  LYS A  97     276.014 217.725 194.145  1.00111.65           N  
ATOM   1260  H   LYS A  97     272.443 214.853 189.079  1.00125.44           H  
ATOM   1261  HA  LYS A  97     273.066 216.644 191.001  1.00125.44           H  
ATOM   1262  HB2 LYS A  97     274.226 214.841 191.702  1.00125.44           H  
ATOM   1263  HB3 LYS A  97     274.502 214.413 190.238  1.00125.44           H  
ATOM   1264  HG2 LYS A  97     276.412 215.072 191.212  1.00125.44           H  
ATOM   1265  HG3 LYS A  97     276.161 215.901 189.939  1.00125.44           H  
ATOM   1266  HD2 LYS A  97     276.895 217.267 191.642  1.00125.44           H  
ATOM   1267  HD3 LYS A  97     275.379 217.719 191.325  1.00125.44           H  
ATOM   1268  HE2 LYS A  97     274.771 216.446 193.236  1.00125.44           H  
ATOM   1269  HE3 LYS A  97     276.229 215.985 193.330  1.00125.44           H  
ATOM   1270  HZ1 LYS A  97     275.973 217.320 194.952  1.00125.44           H  
ATOM   1271  HZ2 LYS A  97     276.860 218.011 194.017  1.00125.44           H  
ATOM   1272  HZ3 LYS A  97     275.457 218.449 194.142  1.00125.44           H  
ATOM   1273  N   SER A  98     273.900 216.441 187.901  1.00118.07           N  
ATOM   1274  CA  SER A  98     274.510 217.051 186.730  1.00118.07           C  
ATOM   1275  C   SER A  98     273.547 217.069 185.556  1.00118.07           C  
ATOM   1276  O   SER A  98     273.978 217.194 184.402  1.00118.07           O  
ATOM   1277  CB  SER A  98     275.770 216.312 186.313  1.00118.07           C  
ATOM   1278  OG  SER A  98     276.738 216.379 187.317  1.00118.07           O  
ATOM   1279  H   SER A  98     273.577 215.669 187.740  1.00128.13           H  
ATOM   1280  HA  SER A  98     274.771 217.955 186.970  1.00128.13           H  
ATOM   1281  HB2 SER A  98     275.603 215.409 186.214  1.00128.13           H  
ATOM   1282  HB3 SER A  98     276.156 216.682 185.476  1.00128.13           H  
ATOM   1283  HG  SER A  98     277.287 215.729 187.278  1.00128.13           H  
ATOM   1284  N   ASN A  99     272.252 216.929 185.823  1.00117.29           N  
ATOM   1285  CA  ASN A  99     271.218 216.988 184.804  1.00117.29           C  
ATOM   1286  C   ASN A  99     271.495 215.972 183.699  1.00117.29           C  
ATOM   1287  O   ASN A  99     271.700 216.311 182.533  1.00117.29           O  
ATOM   1288  CB  ASN A  99     271.095 218.407 184.253  1.00117.29           C  
ATOM   1289  CG  ASN A  99     271.122 219.466 185.333  1.00117.29           C  
ATOM   1290  OD1 ASN A  99     272.182 219.853 185.834  1.00117.29           O  
ATOM   1291  ND2 ASN A  99     269.949 219.958 185.681  1.00117.29           N  
ATOM   1292  H   ASN A  99     271.940 216.734 186.602  1.00124.25           H  
ATOM   1293  HA  ASN A  99     270.373 216.729 185.208  1.00124.25           H  
ATOM   1294  HB2 ASN A  99     271.861 218.550 183.678  1.00124.25           H  
ATOM   1295  HB3 ASN A  99     270.264 218.480 183.737  1.00124.25           H  
ATOM   1296 HD21 ASN A  99     269.209 219.690 185.302  1.00124.25           H  
ATOM   1297 HD22 ASN A  99     269.906 220.567 186.281  1.00124.25           H  
ATOM   1298  N   ILE A 100     271.486 214.703 184.103  1.00117.61           N  
ATOM   1299  CA  ILE A 100     271.726 213.613 183.169  1.00117.61           C  
ATOM   1300  C   ILE A 100     270.456 213.280 182.396  1.00117.61           C  
ATOM   1301  O   ILE A 100     270.474 213.176 181.164  1.00117.61           O  
ATOM   1302  CB  ILE A 100     272.276 212.392 183.927  1.00117.61           C  
ATOM   1303  CG1 ILE A 100     273.541 212.772 184.706  1.00117.61           C  
ATOM   1304  CG2 ILE A 100     272.549 211.257 182.975  1.00117.61           C  
ATOM   1305  CD1 ILE A 100     274.680 213.334 183.866  1.00117.61           C  
ATOM   1306  H   ILE A 100     271.363 214.441 184.916  1.00124.63           H  
ATOM   1307  HA  ILE A 100     272.389 213.875 182.524  1.00124.63           H  
ATOM   1308  HB  ILE A 100     271.603 212.072 184.549  1.00124.63           H  
ATOM   1309 HG12 ILE A 100     273.320 213.400 185.425  1.00124.63           H  
ATOM   1310 HG13 ILE A 100     273.880 211.947 185.079  1.00124.63           H  
ATOM   1311 HG21 ILE A 100     273.074 210.545 183.392  1.00124.63           H  
ATOM   1312 HG22 ILE A 100     271.724 210.881 182.658  1.00124.63           H  
ATOM   1313 HG23 ILE A 100     273.042 211.582 182.206  1.00124.63           H  
ATOM   1314 HD11 ILE A 100     275.499 213.344 184.397  1.00124.63           H  
ATOM   1315 HD12 ILE A 100     274.797 212.745 183.125  1.00124.63           H  
ATOM   1316 HD13 ILE A 100     274.453 214.226 183.547  1.00124.63           H  
ATOM   1317  N   ILE A 101     269.334 213.123 183.101  1.00114.67           N  
ATOM   1318  CA  ILE A 101     268.061 212.904 182.425  1.00114.67           C  
ATOM   1319  C   ILE A 101     267.611 214.212 181.798  1.00114.67           C  
ATOM   1320  O   ILE A 101     267.620 215.265 182.447  1.00114.67           O  
ATOM   1321  CB  ILE A 101     267.004 212.360 183.397  1.00114.67           C  
ATOM   1322  CG1 ILE A 101     267.436 211.000 183.942  1.00114.67           C  
ATOM   1323  CG2 ILE A 101     265.660 212.217 182.699  1.00114.67           C  
ATOM   1324  CD1 ILE A 101     267.933 211.066 185.337  1.00114.67           C  
ATOM   1325  H   ILE A 101     269.286 213.123 183.969  1.00119.83           H  
ATOM   1326  HA  ILE A 101     268.176 212.267 181.714  1.00119.83           H  
ATOM   1327  HB  ILE A 101     266.910 212.977 184.145  1.00119.83           H  
ATOM   1328 HG12 ILE A 101     266.686 210.392 183.909  1.00119.83           H  
ATOM   1329 HG13 ILE A 101     268.144 210.659 183.383  1.00119.83           H  
ATOM   1330 HG21 ILE A 101     265.056 211.692 183.251  1.00119.83           H  
ATOM   1331 HG22 ILE A 101     265.287 213.099 182.554  1.00119.83           H  
ATOM   1332 HG23 ILE A 101     265.794 211.776 181.849  1.00119.83           H  
ATOM   1333 HD11 ILE A 101     268.013 210.156 185.647  1.00119.83           H  
ATOM   1334 HD12 ILE A 101     268.805 211.497 185.339  1.00119.83           H  
ATOM   1335 HD13 ILE A 101     267.289 211.558 185.888  1.00119.83           H  
ATOM   1336  N   ARG A 102     267.214 214.150 180.529  1.00118.19           N  
ATOM   1337  CA  ARG A 102     266.912 215.342 179.752  1.00118.19           C  
ATOM   1338  C   ARG A 102     265.458 215.451 179.318  1.00118.19           C  
ATOM   1339  O   ARG A 102     264.957 216.573 179.170  1.00118.19           O  
ATOM   1340  CB  ARG A 102     267.819 215.389 178.513  1.00118.19           C  
ATOM   1341  CG  ARG A 102     269.295 215.568 178.849  1.00118.19           C  
ATOM   1342  CD  ARG A 102     269.527 216.881 179.581  1.00118.19           C  
ATOM   1343  NE  ARG A 102     270.927 217.280 179.600  1.00118.19           N  
ATOM   1344  CZ  ARG A 102     271.592 217.712 178.538  1.00118.19           C  
ATOM   1345  NH1 ARG A 102     271.013 217.816 177.353  1.00118.19           N  
ATOM   1346  NH2 ARG A 102     272.870 218.051 178.668  1.00118.19           N  
ATOM   1347  H   ARG A 102     267.116 213.411 180.091  1.00125.11           H  
ATOM   1348  HA  ARG A 102     267.105 216.111 180.293  1.00125.11           H  
ATOM   1349  HB2 ARG A 102     267.704 214.575 177.977  1.00125.11           H  
ATOM   1350  HB3 ARG A 102     267.557 216.159 177.997  1.00125.11           H  
ATOM   1351  HG2 ARG A 102     269.593 214.835 179.415  1.00125.11           H  
ATOM   1352  HG3 ARG A 102     269.804 215.599 178.023  1.00125.11           H  
ATOM   1353  HD2 ARG A 102     269.021 217.586 179.162  1.00125.11           H  
ATOM   1354  HD3 ARG A 102     269.247 216.773 180.501  1.00125.11           H  
ATOM   1355  HE  ARG A 102     271.279 217.409 180.359  1.00125.11           H  
ATOM   1356 HH11 ARG A 102     270.186 217.594 177.250  1.00125.11           H  
ATOM   1357 HH12 ARG A 102     271.463 218.106 176.679  1.00125.11           H  
ATOM   1358 HH21 ARG A 102     273.253 217.962 179.427  1.00125.11           H  
ATOM   1359 HH22 ARG A 102     273.316 218.330 177.986  1.00125.11           H  
ATOM   1360  N   GLY A 103     264.764 214.334 179.122  1.00111.24           N  
ATOM   1361  CA  GLY A 103     263.409 214.400 178.608  1.00111.24           C  
ATOM   1362  C   GLY A 103     262.772 213.030 178.498  1.00111.24           C  
ATOM   1363  O   GLY A 103     263.233 212.062 179.108  1.00111.24           O  
ATOM   1364  H   GLY A 103     265.057 213.525 179.275  1.00117.14           H  
ATOM   1365  HA2 GLY A 103     262.894 214.941 179.208  1.00117.14           H  
ATOM   1366  HA3 GLY A 103     263.429 214.841 177.749  1.00117.14           H  
ATOM   1367  N   TRP A 104     261.697 212.969 177.712  1.00104.86           N  
ATOM   1368  CA  TRP A 104     260.912 211.756 177.566  1.00104.86           C  
ATOM   1369  C   TRP A 104     260.320 211.694 176.168  1.00104.86           C  
ATOM   1370  O   TRP A 104     260.209 212.701 175.458  1.00104.86           O  
ATOM   1371  CB  TRP A 104     259.760 211.670 178.570  1.00104.86           C  
ATOM   1372  CG  TRP A 104     260.148 211.889 179.967  1.00104.86           C  
ATOM   1373  CD1 TRP A 104     260.478 210.937 180.874  1.00104.86           C  
ATOM   1374  CD2 TRP A 104     260.260 213.150 180.641  1.00104.86           C  
ATOM   1375  NE1 TRP A 104     260.791 211.520 182.075  1.00104.86           N  
ATOM   1376  CE2 TRP A 104     260.665 212.880 181.959  1.00104.86           C  
ATOM   1377  CE3 TRP A 104     260.059 214.477 180.254  1.00104.86           C  
ATOM   1378  CZ2 TRP A 104     260.872 213.886 182.896  1.00104.86           C  
ATOM   1379  CZ3 TRP A 104     260.262 215.471 181.180  1.00104.86           C  
ATOM   1380  CH2 TRP A 104     260.665 215.173 182.488  1.00104.86           C  
ATOM   1381  H   TRP A 104     261.380 213.635 177.306  1.00111.72           H  
ATOM   1382  HA  TRP A 104     261.512 210.980 177.704  1.00111.72           H  
ATOM   1383  HB2 TRP A 104     259.165 212.375 178.368  1.00111.72           H  
ATOM   1384  HB3 TRP A 104     259.297 210.804 178.489  1.00111.72           H  
ATOM   1385  HD1 TRP A 104     260.498 210.011 180.698  1.00111.72           H  
ATOM   1386  HE1 TRP A 104     261.031 211.087 182.784  1.00111.72           H  
ATOM   1387  HE3 TRP A 104     259.795 214.682 179.380  1.00111.72           H  
ATOM   1388  HZ2 TRP A 104     261.138 213.693 183.759  1.00111.72           H  
ATOM   1389  HZ3 TRP A 104     260.134 216.348 180.935  1.00111.72           H  
ATOM   1390  HH2 TRP A 104     260.792 215.858 183.081  1.00111.72           H  
ATOM   1391  N   ILE A 105     259.946 210.483 175.792  1.00109.49           N  
ATOM   1392  CA  ILE A 105     259.275 210.210 174.533  1.00109.49           C  
ATOM   1393  C   ILE A 105     258.134 209.258 174.823  1.00109.49           C  
ATOM   1394  O   ILE A 105     258.280 208.357 175.655  1.00109.49           O  
ATOM   1395  CB  ILE A 105     260.232 209.638 173.475  1.00109.49           C  
ATOM   1396  CG1 ILE A 105     261.180 208.566 174.021  1.00109.49           C  
ATOM   1397  CG2 ILE A 105     260.901 210.724 172.692  1.00109.49           C  
ATOM   1398  CD1 ILE A 105     262.049 207.886 172.898  1.00109.49           C  
ATOM   1399  H   ILE A 105     260.102 209.756 176.288  1.00117.02           H  
ATOM   1400  HA  ILE A 105     258.937 211.008 174.225  1.00117.02           H  
ATOM   1401  HB  ILE A 105     259.665 209.207 172.845  1.00117.02           H  
ATOM   1402 HG12 ILE A 105     261.808 209.004 174.642  1.00117.02           H  
ATOM   1403 HG13 ILE A 105     260.648 207.867 174.483  1.00117.02           H  
ATOM   1404 HG21 ILE A 105     261.347 210.402 171.900  1.00117.02           H  
ATOM   1405 HG22 ILE A 105     260.228 211.343 172.440  1.00117.02           H  
ATOM   1406 HG23 ILE A 105     261.536 211.207 173.244  1.00117.02           H  
ATOM   1407 HD11 ILE A 105     262.322 206.939 173.070  1.00117.02           H  
ATOM   1408 HD12 ILE A 105     261.502 207.915 172.105  1.00117.02           H  
ATOM   1409 HD13 ILE A 105     262.827 208.441 172.724  1.00117.02           H  
ATOM   1410  N   PHE A 106     256.991 209.493 174.171  1.00106.13           N  
ATOM   1411  CA  PHE A 106     255.747 208.766 174.363  1.00106.13           C  
ATOM   1412  C   PHE A 106     255.116 208.526 172.993  1.00106.13           C  
ATOM   1413  O   PHE A 106     255.258 209.341 172.062  1.00106.13           O  
ATOM   1414  CB  PHE A 106     254.722 209.511 175.220  1.00106.13           C  
ATOM   1415  CG  PHE A 106     255.270 210.115 176.497  1.00106.13           C  
ATOM   1416  CD1 PHE A 106     255.981 211.297 176.469  1.00106.13           C  
ATOM   1417  CD2 PHE A 106     255.060 209.510 177.723  1.00106.13           C  
ATOM   1418  CE1 PHE A 106     256.493 211.847 177.617  1.00106.13           C  
ATOM   1419  CE2 PHE A 106     255.569 210.066 178.889  1.00106.13           C  
ATOM   1420  CZ  PHE A 106     256.285 211.235 178.833  1.00106.13           C  
ATOM   1421  H   PHE A 106     256.889 210.188 173.708  1.00113.12           H  
ATOM   1422  HA  PHE A 106     255.973 207.910 174.838  1.00113.12           H  
ATOM   1423  HB2 PHE A 106     254.420 210.251 174.744  1.00113.12           H  
ATOM   1424  HB3 PHE A 106     253.976 208.930 175.468  1.00113.12           H  
ATOM   1425  HD1 PHE A 106     256.144 211.701 175.691  1.00113.12           H  
ATOM   1426  HD2 PHE A 106     254.622 208.674 177.768  1.00113.12           H  
ATOM   1427  HE1 PHE A 106     256.948 212.616 177.587  1.00113.12           H  
ATOM   1428  HE2 PHE A 106     255.453 209.624 179.716  1.00113.12           H  
ATOM   1429  HZ  PHE A 106     256.621 211.609 179.604  1.00113.12           H  
ATOM   1430  N   GLY A 107     254.449 207.386 172.881  1.00104.85           N  
ATOM   1431  CA  GLY A 107     253.977 206.928 171.595  1.00104.85           C  
ATOM   1432  C   GLY A 107     253.176 205.642 171.668  1.00104.85           C  
ATOM   1433  O   GLY A 107     252.614 205.277 172.706  1.00104.85           O  
ATOM   1434  H   GLY A 107     254.258 206.837 173.572  1.00116.45           H  
ATOM   1435  HA2 GLY A 107     253.376 207.587 171.421  1.00116.45           H  
ATOM   1436  HA3 GLY A 107     254.662 206.990 170.881  1.00116.45           H  
ATOM   1437  N   THR A 108     253.124 204.986 170.519  1.00106.09           N  
ATOM   1438  CA  THR A 108     252.661 203.621 170.408  1.00106.09           C  
ATOM   1439  C   THR A 108     253.705 202.730 169.735  1.00106.09           C  
ATOM   1440  O   THR A 108     253.992 201.649 170.248  1.00106.09           O  
ATOM   1441  CB  THR A 108     251.325 203.509 169.649  1.00106.09           C  
ATOM   1442  OG1 THR A 108     250.402 204.524 170.029  1.00106.09           O  
ATOM   1443  CG2 THR A 108     250.686 202.233 169.941  1.00106.09           C  
ATOM   1444  H   THR A 108     253.260 205.363 169.781  1.00119.16           H  
ATOM   1445  HA  THR A 108     252.479 203.323 171.334  1.00119.16           H  
ATOM   1446  HB  THR A 108     251.452 203.646 168.730  1.00119.16           H  
ATOM   1447  HG1 THR A 108     250.171 204.521 170.820  1.00119.16           H  
ATOM   1448 HG21 THR A 108     249.709 202.333 169.778  1.00119.16           H  
ATOM   1449 HG22 THR A 108     251.050 201.522 169.305  1.00119.16           H  
ATOM   1450 HG23 THR A 108     250.841 201.990 170.916  1.00119.16           H  
ATOM   1451  N   THR A 109     254.273 203.135 168.606  1.00111.87           N  
ATOM   1452  CA  THR A 109     255.243 202.391 167.812  1.00111.87           C  
ATOM   1453  C   THR A 109     256.605 203.051 167.724  1.00111.87           C  
ATOM   1454  O   THR A 109     257.580 202.352 167.480  1.00111.87           O  
ATOM   1455  CB  THR A 109     254.762 202.142 166.376  1.00111.87           C  
ATOM   1456  OG1 THR A 109     254.603 203.375 165.685  1.00111.87           O  
ATOM   1457  CG2 THR A 109     253.498 201.279 166.385  1.00111.87           C  
ATOM   1458  H   THR A 109     254.081 203.802 168.253  1.00122.29           H  
ATOM   1459  HA  THR A 109     255.372 201.443 168.284  1.00122.29           H  
ATOM   1460  HB  THR A 109     255.462 201.676 165.858  1.00122.29           H  
ATOM   1461  HG1 THR A 109     253.943 203.378 165.240  1.00122.29           H  
ATOM   1462 HG21 THR A 109     253.206 201.082 165.502  1.00122.29           H  
ATOM   1463 HG22 THR A 109     253.358 200.416 167.019  1.00122.29           H  
ATOM   1464 HG23 THR A 109     252.880 201.859 166.695  1.00122.29           H  
ATOM   1465  N   LEU A 110     256.707 204.367 167.873  1.00113.73           N  
ATOM   1466  CA  LEU A 110     257.920 205.182 167.936  1.00113.73           C  
ATOM   1467  C   LEU A 110     258.708 205.234 166.635  1.00113.73           C  
ATOM   1468  O   LEU A 110     259.880 205.616 166.637  1.00113.73           O  
ATOM   1469  CB  LEU A 110     258.820 204.817 169.116  1.00113.73           C  
ATOM   1470  CG  LEU A 110     258.170 204.673 170.504  1.00113.73           C  
ATOM   1471  CD1 LEU A 110     259.159 204.346 171.659  1.00113.73           C  
ATOM   1472  CD2 LEU A 110     257.165 205.712 170.918  1.00113.73           C  
ATOM   1473  H   LEU A 110     256.100 204.832 167.925  1.00121.46           H  
ATOM   1474  HA  LEU A 110     257.696 206.032 168.079  1.00121.46           H  
ATOM   1475  HB2 LEU A 110     259.375 203.984 168.881  1.00121.46           H  
ATOM   1476  HB3 LEU A 110     259.432 205.568 169.217  1.00121.46           H  
ATOM   1477  HG  LEU A 110     257.661 203.897 170.479  1.00121.46           H  
ATOM   1478 HD11 LEU A 110     258.657 204.490 172.535  1.00121.46           H  
ATOM   1479 HD12 LEU A 110     259.455 203.377 171.560  1.00121.46           H  
ATOM   1480 HD13 LEU A 110     259.940 204.978 171.602  1.00121.46           H  
ATOM   1481 HD21 LEU A 110     256.617 205.528 171.722  1.00121.46           H  
ATOM   1482 HD22 LEU A 110     257.608 206.559 171.037  1.00121.46           H  
ATOM   1483 HD23 LEU A 110     256.604 205.844 170.182  1.00121.46           H  
ATOM   1484  N   ASP A 111     258.104 204.796 165.532  1.00117.08           N  
ATOM   1485  CA  ASP A 111     258.781 204.684 164.244  1.00117.08           C  
ATOM   1486  C   ASP A 111     258.108 205.471 163.130  1.00117.08           C  
ATOM   1487  O   ASP A 111     258.111 205.046 161.965  1.00117.08           O  
ATOM   1488  CB  ASP A 111     258.943 203.218 163.842  1.00117.08           C  
ATOM   1489  CG  ASP A 111     260.207 202.558 164.419  1.00117.08           C  
ATOM   1490  OD1 ASP A 111     261.137 203.296 164.750  1.00117.08           O  
ATOM   1491  OD2 ASP A 111     260.315 201.308 164.472  1.00117.08           O  
ATOM   1492  H   ASP A 111     257.269 204.638 165.503  1.00125.95           H  
ATOM   1493  HA  ASP A 111     259.579 205.113 164.318  1.00125.95           H  
ATOM   1494  HB2 ASP A 111     258.095 202.761 164.089  1.00125.95           H  
ATOM   1495  HB3 ASP A 111     258.996 203.255 162.867  1.00125.95           H  
ATOM   1496  N   SER A 112     257.523 206.613 163.479  1.00115.80           N  
ATOM   1497  CA  SER A 112     256.830 207.501 162.543  1.00115.80           C  
ATOM   1498  C   SER A 112     255.599 206.901 161.871  1.00115.80           C  
ATOM   1499  O   SER A 112     254.961 207.545 160.979  1.00115.80           O  
ATOM   1500  CB  SER A 112     257.779 208.060 161.496  1.00115.80           C  
ATOM   1501  OG  SER A 112     258.760 207.274 160.987  1.00115.80           O  
ATOM   1502  H   SER A 112     257.533 206.984 164.277  1.00127.36           H  
ATOM   1503  HA  SER A 112     256.526 208.213 162.961  1.00127.36           H  
ATOM   1504  HB2 SER A 112     257.313 208.307 160.785  1.00127.36           H  
ATOM   1505  HB3 SER A 112     258.198 208.753 161.858  1.00127.36           H  
ATOM   1506  HG  SER A 112     259.550 207.536 161.374  1.00127.36           H  
ATOM   1507  N   LYS A 113     255.215 205.689 162.261  1.00117.65           N  
ATOM   1508  CA  LYS A 113     254.008 205.098 161.715  1.00117.65           C  
ATOM   1509  C   LYS A 113     252.778 205.725 162.361  1.00117.65           C  
ATOM   1510  O   LYS A 113     251.735 205.886 161.692  1.00117.65           O  
ATOM   1511  CB  LYS A 113     254.020 203.566 161.841  1.00117.65           C  
ATOM   1512  CG  LYS A 113     255.286 202.774 161.294  1.00117.65           C  
ATOM   1513  CD  LYS A 113     255.109 201.227 161.378  1.00117.65           C  
ATOM   1514  CE  LYS A 113     255.265 200.518 162.702  1.00117.65           C  
ATOM   1515  NZ  LYS A 113     256.377 201.013 163.549  1.00117.65           N  
ATOM   1516  H   LYS A 113     255.626 205.135 162.863  1.00125.53           H  
ATOM   1517  HA  LYS A 113     253.871 205.315 160.816  1.00125.53           H  
ATOM   1518  HB2 LYS A 113     253.818 203.418 162.799  1.00125.53           H  
ATOM   1519  HB3 LYS A 113     253.243 203.320 161.298  1.00125.53           H  
ATOM   1520  HG2 LYS A 113     255.327 203.035 160.356  1.00125.53           H  
ATOM   1521  HG3 LYS A 113     256.056 203.149 161.786  1.00125.53           H  
ATOM   1522  HD2 LYS A 113     254.189 201.114 161.154  1.00125.53           H  
ATOM   1523  HD3 LYS A 113     255.708 200.822 160.683  1.00125.53           H  
ATOM   1524  HE2 LYS A 113     254.454 200.788 163.180  1.00125.53           H  
ATOM   1525  HE3 LYS A 113     255.278 199.483 162.467  1.00125.53           H  
ATOM   1526  HZ1 LYS A 113     256.323 201.084 164.501  1.00125.53           H  
ATOM   1527  HZ2 LYS A 113     257.125 201.212 163.119  1.00125.53           H  
ATOM   1528  HZ3 LYS A 113     256.206 201.735 163.550  1.00125.53           H  
ATOM   1529  N   THR A 114     252.933 206.103 163.642  1.00114.32           N  
ATOM   1530  CA  THR A 114     251.940 206.599 164.583  1.00114.32           C  
ATOM   1531  C   THR A 114     252.562 207.809 165.219  1.00114.32           C  
ATOM   1532  O   THR A 114     253.781 207.832 165.411  1.00114.32           O  
ATOM   1533  CB  THR A 114     251.505 205.599 165.681  1.00114.32           C  
ATOM   1534  OG1 THR A 114     251.157 204.401 165.041  1.00114.32           O  
ATOM   1535  CG2 THR A 114     250.319 206.015 166.475  1.00114.32           C  
ATOM   1536  H   THR A 114     253.784 206.135 163.998  1.00124.80           H  
ATOM   1537  HA  THR A 114     251.267 206.867 164.104  1.00124.80           H  
ATOM   1538  HB  THR A 114     252.243 205.447 166.291  1.00124.80           H  
ATOM   1539  HG1 THR A 114     250.314 204.333 164.921  1.00124.80           H  
ATOM   1540 HG21 THR A 114     249.720 205.318 166.968  1.00124.80           H  
ATOM   1541 HG22 THR A 114     250.570 206.717 166.988  1.00124.80           H  
ATOM   1542 HG23 THR A 114     249.783 206.359 165.854  1.00124.80           H  
ATOM   1543  N   GLN A 115     251.691 208.752 165.598  1.00116.25           N  
ATOM   1544  CA  GLN A 115     252.097 210.035 166.159  1.00116.25           C  
ATOM   1545  C   GLN A 115     252.643 209.890 167.577  1.00116.25           C  
ATOM   1546  O   GLN A 115     251.971 209.358 168.474  1.00116.25           O  
ATOM   1547  CB  GLN A 115     250.953 211.045 166.198  1.00116.25           C  
ATOM   1548  CG  GLN A 115     251.499 212.415 165.980  1.00116.25           C  
ATOM   1549  CD  GLN A 115     250.525 213.531 166.139  1.00116.25           C  
ATOM   1550  OE1 GLN A 115     249.389 213.337 166.590  1.00116.25           O  
ATOM   1551  NE2 GLN A 115     250.955 214.732 165.718  1.00116.25           N  
ATOM   1552  H   GLN A 115     250.862 208.731 165.406  1.00123.74           H  
ATOM   1553  HA  GLN A 115     252.674 210.479 165.585  1.00123.74           H  
ATOM   1554  HB2 GLN A 115     250.245 210.965 165.486  1.00123.74           H  
ATOM   1555  HB3 GLN A 115     250.502 211.112 167.072  1.00123.74           H  
ATOM   1556  HG2 GLN A 115     252.192 212.623 166.620  1.00123.74           H  
ATOM   1557  HG3 GLN A 115     251.800 212.554 165.052  1.00123.74           H  
ATOM   1558 HE21 GLN A 115     251.759 214.894 165.379  1.00123.74           H  
ATOM   1559 HE22 GLN A 115     250.439 215.372 165.823  1.00123.74           H  
ATOM   1560  N   SER A 116     253.881 210.340 167.764  1.00113.16           N  
ATOM   1561  CA  SER A 116     254.555 210.276 169.041  1.00113.16           C  
ATOM   1562  C   SER A 116     254.687 211.676 169.591  1.00113.16           C  
ATOM   1563  O   SER A 116     254.393 212.660 168.895  1.00113.16           O  
ATOM   1564  CB  SER A 116     255.937 209.639 168.949  1.00113.16           C  
ATOM   1565  OG  SER A 116     255.821 208.432 168.283  1.00113.16           O  
ATOM   1566  H   SER A 116     254.296 210.805 167.177  1.00121.97           H  
ATOM   1567  HA  SER A 116     253.979 209.815 169.643  1.00121.97           H  
ATOM   1568  HB2 SER A 116     256.469 210.250 168.462  1.00121.97           H  
ATOM   1569  HB3 SER A 116     256.288 209.545 169.890  1.00121.97           H  
ATOM   1570  HG  SER A 116     256.484 208.422 167.650  1.00121.97           H  
ATOM   1571  N   LEU A 117     255.119 211.717 170.866  1.00109.19           N  
ATOM   1572  CA  LEU A 117     255.446 212.925 171.590  1.00109.19           C  
ATOM   1573  C   LEU A 117     256.865 212.895 172.139  1.00109.19           C  
ATOM   1574  O   LEU A 117     257.325 211.851 172.618  1.00109.19           O  
ATOM   1575  CB  LEU A 117     254.458 213.119 172.755  1.00109.19           C  
ATOM   1576  CG  LEU A 117     254.816 214.136 173.825  1.00109.19           C  
ATOM   1577  CD1 LEU A 117     254.570 215.535 173.248  1.00109.19           C  
ATOM   1578  CD2 LEU A 117     254.098 213.919 175.131  1.00109.19           C  
ATOM   1579  H   LEU A 117     255.193 211.001 171.401  1.00118.31           H  
ATOM   1580  HA  LEU A 117     255.329 213.698 171.065  1.00118.31           H  
ATOM   1581  HB2 LEU A 117     253.642 213.476 172.390  1.00118.31           H  
ATOM   1582  HB3 LEU A 117     254.243 212.254 173.223  1.00118.31           H  
ATOM   1583  HG  LEU A 117     255.751 214.155 174.015  1.00118.31           H  
ATOM   1584 HD11 LEU A 117     255.228 216.095 173.581  1.00118.31           H  
ATOM   1585 HD12 LEU A 117     254.589 215.560 172.252  1.00118.31           H  
ATOM   1586 HD13 LEU A 117     253.740 215.849 173.566  1.00118.31           H  
ATOM   1587 HD21 LEU A 117     254.430 214.559 175.707  1.00118.31           H  
ATOM   1588 HD22 LEU A 117     253.172 214.085 175.023  1.00118.31           H  
ATOM   1589 HD23 LEU A 117     254.261 213.005 175.545  1.00118.31           H  
ATOM   1590  N   LEU A 118     257.552 214.049 172.105  1.00111.30           N  
ATOM   1591  CA  LEU A 118     258.817 214.098 172.818  1.00111.30           C  
ATOM   1592  C   LEU A 118     258.907 215.430 173.550  1.00111.30           C  
ATOM   1593  O   LEU A 118     258.486 216.472 173.023  1.00111.30           O  
ATOM   1594  CB  LEU A 118     260.000 213.973 171.866  1.00111.30           C  
ATOM   1595  CG  LEU A 118     260.687 214.813 170.785  1.00111.30           C  
ATOM   1596  CD1 LEU A 118     261.445 216.059 171.307  1.00111.30           C  
ATOM   1597  CD2 LEU A 118     261.415 214.075 169.783  1.00111.30           C  
ATOM   1598  H   LEU A 118     257.279 214.812 171.802  1.00119.96           H  
ATOM   1599  HA  LEU A 118     258.834 213.416 173.521  1.00119.96           H  
ATOM   1600  HB2 LEU A 118     260.729 213.689 172.411  1.00119.96           H  
ATOM   1601  HB3 LEU A 118     259.669 213.200 171.282  1.00119.96           H  
ATOM   1602  HG  LEU A 118     259.989 215.286 170.344  1.00119.96           H  
ATOM   1603 HD11 LEU A 118     261.593 216.711 170.651  1.00119.96           H  
ATOM   1604 HD12 LEU A 118     261.031 216.410 172.068  1.00119.96           H  
ATOM   1605 HD13 LEU A 118     262.340 215.711 171.596  1.00119.96           H  
ATOM   1606 HD21 LEU A 118     261.707 214.753 169.116  1.00119.96           H  
ATOM   1607 HD22 LEU A 118     262.184 213.621 170.233  1.00119.96           H  
ATOM   1608 HD23 LEU A 118     260.760 213.446 169.366  1.00119.96           H  
ATOM   1609  N   ILE A 119     259.449 215.366 174.770  1.00113.12           N  
ATOM   1610  CA  ILE A 119     259.737 216.524 175.598  1.00113.12           C  
ATOM   1611  C   ILE A 119     261.222 216.481 175.927  1.00113.12           C  
ATOM   1612  O   ILE A 119     261.663 215.583 176.649  1.00113.12           O  
ATOM   1613  CB  ILE A 119     258.914 216.493 176.892  1.00113.12           C  
ATOM   1614  CG1 ILE A 119     257.417 216.477 176.574  1.00113.12           C  
ATOM   1615  CG2 ILE A 119     259.297 217.669 177.775  1.00113.12           C  
ATOM   1616  CD1 ILE A 119     256.491 216.214 177.745  1.00113.12           C  
ATOM   1617  H   ILE A 119     259.650 214.610 175.193  1.00115.92           H  
ATOM   1618  HA  ILE A 119     259.552 217.354 175.174  1.00115.92           H  
ATOM   1619  HB  ILE A 119     259.125 215.700 177.413  1.00115.92           H  
ATOM   1620 HG12 ILE A 119     257.216 217.391 176.383  1.00115.92           H  
ATOM   1621 HG13 ILE A 119     257.176 215.924 175.791  1.00115.92           H  
ATOM   1622 HG21 ILE A 119     258.670 217.804 178.500  1.00115.92           H  
ATOM   1623 HG22 ILE A 119     260.178 217.546 178.187  1.00115.92           H  
ATOM   1624 HG23 ILE A 119     259.332 218.514 177.282  1.00115.92           H  
ATOM   1625 HD11 ILE A 119     255.550 216.269 177.485  1.00115.92           H  
ATOM   1626 HD12 ILE A 119     256.692 215.359 178.197  1.00115.92           H  
ATOM   1627 HD13 ILE A 119     256.639 216.901 178.362  1.00115.92           H  
ATOM   1628  N   VAL A 120     261.984 217.455 175.434  1.00118.52           N  
ATOM   1629  CA  VAL A 120     263.430 217.476 175.621  1.00118.52           C  
ATOM   1630  C   VAL A 120     263.830 218.804 176.238  1.00118.52           C  
ATOM   1631  O   VAL A 120     263.142 219.819 176.073  1.00118.52           O  
ATOM   1632  CB  VAL A 120     264.178 217.227 174.296  1.00118.52           C  
ATOM   1633  CG1 VAL A 120     265.672 217.371 174.456  1.00118.52           C  
ATOM   1634  CG2 VAL A 120     263.869 215.852 173.798  1.00118.52           C  
ATOM   1635  H   VAL A 120     261.675 218.168 175.085  1.00121.77           H  
ATOM   1636  HA  VAL A 120     263.666 216.804 176.272  1.00121.77           H  
ATOM   1637  HB  VAL A 120     263.861 217.892 173.676  1.00121.77           H  
ATOM   1638 HG11 VAL A 120     266.127 217.073 173.651  1.00121.77           H  
ATOM   1639 HG12 VAL A 120     265.832 218.294 174.590  1.00121.77           H  
ATOM   1640 HG13 VAL A 120     265.960 216.883 175.248  1.00121.77           H  
ATOM   1641 HG21 VAL A 120     264.219 215.782 172.875  1.00121.77           H  
ATOM   1642 HG22 VAL A 120     264.313 215.212 174.405  1.00121.77           H  
ATOM   1643 HG23 VAL A 120     262.889 215.728 173.809  1.00121.77           H  
ATOM   1644  N   ASN A 121     264.944 218.770 176.992  1.00122.17           N  
ATOM   1645  CA  ASN A 121     265.545 219.951 177.612  1.00122.17           C  
ATOM   1646  C   ASN A 121     267.027 219.951 177.243  1.00122.17           C  
ATOM   1647  O   ASN A 121     267.883 219.514 178.018  1.00122.17           O  
ATOM   1648  CB  ASN A 121     265.343 219.944 179.116  1.00122.17           C  
ATOM   1649  CG  ASN A 121     265.970 221.141 179.782  1.00122.17           C  
ATOM   1650  OD1 ASN A 121     267.015 221.638 179.354  1.00122.17           O  
ATOM   1651  ND2 ASN A 121     265.313 221.637 180.826  1.00122.17           N  
ATOM   1652  H   ASN A 121     265.374 218.032 177.196  1.00124.39           H  
ATOM   1653  HA  ASN A 121     265.149 220.760 177.288  1.00124.39           H  
ATOM   1654  HB2 ASN A 121     264.395 219.972 179.347  1.00124.39           H  
ATOM   1655  HB3 ASN A 121     265.752 219.151 179.527  1.00124.39           H  
ATOM   1656 HD21 ASN A 121     265.640 222.288 181.269  1.00124.39           H  
ATOM   1657 HD22 ASN A 121     264.593 221.261 181.141  1.00124.39           H  
ATOM   1658  N   ASN A 122     267.329 220.459 176.057  1.00124.58           N  
ATOM   1659  CA  ASN A 122     268.703 220.548 175.612  1.00124.58           C  
ATOM   1660  C   ASN A 122     269.386 221.711 176.322  1.00124.58           C  
ATOM   1661  O   ASN A 122     268.817 222.351 177.215  1.00124.58           O  
ATOM   1662  CB  ASN A 122     268.759 220.665 174.090  1.00124.58           C  
ATOM   1663  CG  ASN A 122     268.225 221.993 173.581  1.00124.58           C  
ATOM   1664  OD1 ASN A 122     267.762 222.832 174.362  1.00124.58           O  
ATOM   1665  ND2 ASN A 122     268.320 222.203 172.268  1.00124.58           N  
ATOM   1666  H   ASN A 122     266.757 220.820 175.519  1.00128.21           H  
ATOM   1667  HA  ASN A 122     269.179 219.741 175.894  1.00128.21           H  
ATOM   1668  HB2 ASN A 122     269.707 220.599 173.816  1.00128.21           H  
ATOM   1669  HB3 ASN A 122     268.219 219.951 173.687  1.00128.21           H  
ATOM   1670 HD21 ASN A 122     268.627 221.545 171.749  1.00128.21           H  
ATOM   1671  N   ALA A 123     270.631 221.978 175.922  1.00128.10           N  
ATOM   1672  CA  ALA A 123     271.452 222.957 176.620  1.00128.10           C  
ATOM   1673  C   ALA A 123     270.884 224.369 176.551  1.00128.10           C  
ATOM   1674  O   ALA A 123     271.252 225.222 177.369  1.00128.10           O  
ATOM   1675  CB  ALA A 123     272.868 222.935 176.038  1.00128.10           C  
ATOM   1676  H   ALA A 123     271.039 221.611 175.225  1.00130.88           H  
ATOM   1677  HA  ALA A 123     271.513 222.733 177.538  1.00130.88           H  
ATOM   1678  HB1 ALA A 123     273.392 223.525 176.587  1.00130.88           H  
ATOM   1679  HB2 ALA A 123     273.236 222.032 176.106  1.00130.88           H  
ATOM   1680  HB3 ALA A 123     272.863 223.255 175.123  1.00130.88           H  
ATOM   1681  N   THR A 124     269.993 224.636 175.609  1.00128.27           N  
ATOM   1682  CA  THR A 124     269.512 225.987 175.347  1.00128.27           C  
ATOM   1683  C   THR A 124     268.027 226.186 175.614  1.00128.27           C  
ATOM   1684  O   THR A 124     267.631 227.164 176.255  1.00128.27           O  
ATOM   1685  CB  THR A 124     269.843 226.402 173.905  1.00128.27           C  
ATOM   1686  OG1 THR A 124     269.163 225.493 173.055  1.00128.27           O  
ATOM   1687  CG2 THR A 124     271.318 226.323 173.597  1.00128.27           C  
ATOM   1688  H   THR A 124     269.605 224.020 175.095  1.00129.99           H  
ATOM   1689  HA  THR A 124     269.951 226.575 175.891  1.00129.99           H  
ATOM   1690  HB  THR A 124     269.534 227.296 173.763  1.00129.99           H  
ATOM   1691  HG1 THR A 124     268.321 225.637 173.102  1.00129.99           H  
ATOM   1692 HG21 THR A 124     271.587 226.714 172.726  1.00129.99           H  
ATOM   1693 HG22 THR A 124     271.703 226.860 174.255  1.00129.99           H  
ATOM   1694 HG23 THR A 124     271.693 225.424 173.716  1.00129.99           H  
ATOM   1695  N   ASN A 125     267.199 225.251 175.156  1.00124.91           N  
ATOM   1696  CA  ASN A 125     265.754 225.404 175.038  1.00124.91           C  
ATOM   1697  C   ASN A 125     265.069 224.225 175.711  1.00124.91           C  
ATOM   1698  O   ASN A 125     265.716 223.247 176.090  1.00124.91           O  
ATOM   1699  CB  ASN A 125     265.369 225.493 173.575  1.00124.91           C  
ATOM   1700  CG  ASN A 125     265.836 226.783 172.936  1.00124.91           C  
ATOM   1701  OD1 ASN A 125     266.761 226.799 172.133  1.00124.91           O  
ATOM   1702  ND2 ASN A 125     265.163 227.860 173.247  1.00124.91           N  
ATOM   1703  H   ASN A 125     267.465 224.445 174.917  1.00128.33           H  
ATOM   1704  HA  ASN A 125     265.510 226.170 175.518  1.00128.33           H  
ATOM   1705  HB2 ASN A 125     265.704 224.720 173.070  1.00128.33           H  
ATOM   1706  HB3 ASN A 125     264.388 225.544 173.569  1.00128.33           H  
ATOM   1707 HD21 ASN A 125     264.530 227.831 173.821  1.00128.33           H  
ATOM   1708 HD22 ASN A 125     265.390 228.638 172.951  1.00128.33           H  
ATOM   1709  N   VAL A 126     263.753 224.340 175.876  1.00119.92           N  
ATOM   1710  CA  VAL A 126     262.875 223.220 176.192  1.00119.92           C  
ATOM   1711  C   VAL A 126     261.953 223.014 174.993  1.00119.92           C  
ATOM   1712  O   VAL A 126     261.116 223.866 174.651  1.00119.92           O  
ATOM   1713  CB  VAL A 126     262.073 223.436 177.482  1.00119.92           C  
ATOM   1714  CG1 VAL A 126     261.104 222.275 177.737  1.00119.92           C  
ATOM   1715  CG2 VAL A 126     262.977 223.638 178.663  1.00119.92           C  
ATOM   1716  H   VAL A 126     263.363 225.082 175.937  1.00124.19           H  
ATOM   1717  HA  VAL A 126     263.442 222.435 176.385  1.00124.19           H  
ATOM   1718  HB  VAL A 126     261.567 224.246 177.444  1.00124.19           H  
ATOM   1719 HG11 VAL A 126     260.831 222.354 178.666  1.00124.19           H  
ATOM   1720 HG12 VAL A 126     260.314 222.342 177.168  1.00124.19           H  
ATOM   1721 HG13 VAL A 126     261.572 221.410 177.629  1.00124.19           H  
ATOM   1722 HG21 VAL A 126     262.468 223.788 179.475  1.00124.19           H  
ATOM   1723 HG22 VAL A 126     263.571 222.876 178.828  1.00124.19           H  
ATOM   1724 HG23 VAL A 126     263.528 224.434 178.561  1.00124.19           H  
ATOM   1725  N   VAL A 127     262.145 221.897 174.338  1.00118.45           N  
ATOM   1726  CA  VAL A 127     261.395 221.531 173.155  1.00118.45           C  
ATOM   1727  C   VAL A 127     260.263 220.625 173.605  1.00118.45           C  
ATOM   1728  O   VAL A 127     260.435 219.787 174.499  1.00118.45           O  
ATOM   1729  CB  VAL A 127     262.299 220.852 172.116  1.00118.45           C  
ATOM   1730  CG1 VAL A 127     261.500 220.384 170.913  1.00118.45           C  
ATOM   1731  CG2 VAL A 127     263.419 221.756 171.677  1.00118.45           C  
ATOM   1732  H   VAL A 127     262.737 221.313 174.563  1.00122.40           H  
ATOM   1733  HA  VAL A 127     261.031 222.351 172.806  1.00122.40           H  
ATOM   1734  HB  VAL A 127     262.686 220.093 172.545  1.00122.40           H  
ATOM   1735 HG11 VAL A 127     262.122 220.183 170.148  1.00122.40           H  
ATOM   1736 HG12 VAL A 127     260.948 219.558 171.152  1.00122.40           H  
ATOM   1737 HG13 VAL A 127     260.895 221.117 170.671  1.00122.40           H  
ATOM   1738 HG21 VAL A 127     263.964 221.437 170.906  1.00122.40           H  
ATOM   1739 HG22 VAL A 127     263.031 222.606 171.454  1.00122.40           H  
ATOM   1740 HG23 VAL A 127     263.967 221.910 172.427  1.00122.40           H  
ATOM   1741  N   ILE A 128     259.086 220.830 173.022  1.00116.64           N  
ATOM   1742  CA  ILE A 128     257.974 219.900 173.170  1.00116.64           C  
ATOM   1743  C   ILE A 128     257.329 219.766 171.792  1.00116.64           C  
ATOM   1744  O   ILE A 128     256.776 220.727 171.242  1.00116.64           O  
ATOM   1745  CB  ILE A 128     256.922 220.358 174.177  1.00116.64           C  
ATOM   1746  CG1 ILE A 128     257.558 220.499 175.554  1.00116.64           C  
ATOM   1747  CG2 ILE A 128     255.807 219.350 174.211  1.00116.64           C  
ATOM   1748  CD1 ILE A 128     256.674 221.042 176.642  1.00116.64           C  
ATOM   1749  H   ILE A 128     258.880 221.559 172.656  1.00119.42           H  
ATOM   1750  HA  ILE A 128     258.331 219.035 173.499  1.00119.42           H  
ATOM   1751  HB  ILE A 128     256.598 221.199 173.965  1.00119.42           H  
ATOM   1752 HG12 ILE A 128     257.922 219.648 175.891  1.00119.42           H  
ATOM   1753 HG13 ILE A 128     258.267 221.146 175.507  1.00119.42           H  
ATOM   1754 HG21 ILE A 128     255.222 219.581 174.963  1.00119.42           H  
ATOM   1755 HG22 ILE A 128     255.255 219.425 173.367  1.00119.42           H  
ATOM   1756 HG23 ILE A 128     256.153 218.421 174.320  1.00119.42           H  
ATOM   1757 HD11 ILE A 128     257.235 221.321 177.337  1.00119.42           H  
ATOM   1758 HD12 ILE A 128     256.223 221.832 176.330  1.00119.42           H  
ATOM   1759 HD13 ILE A 128     256.035 220.393 176.988  1.00119.42           H  
ATOM   1760  N   LYS A 129     257.491 218.596 171.213  1.00113.11           N  
ATOM   1761  CA  LYS A 129     257.006 218.355 169.868  1.00113.11           C  
ATOM   1762  C   LYS A 129     256.010 217.218 169.974  1.00113.11           C  
ATOM   1763  O   LYS A 129     256.199 216.314 170.786  1.00113.11           O  
ATOM   1764  CB  LYS A 129     258.151 218.063 168.873  1.00113.11           C  
ATOM   1765  CG  LYS A 129     258.950 219.213 168.412  1.00113.11           C  
ATOM   1766  CD  LYS A 129     260.171 218.995 167.514  1.00113.11           C  
ATOM   1767  CE  LYS A 129     259.813 218.649 166.082  1.00113.11           C  
ATOM   1768  NZ  LYS A 129     260.894 218.717 165.055  1.00113.11           N  
ATOM   1769  H   LYS A 129     257.940 217.923 171.562  1.00121.53           H  
ATOM   1770  HA  LYS A 129     256.578 219.124 169.571  1.00121.53           H  
ATOM   1771  HB2 LYS A 129     258.834 217.471 169.295  1.00121.53           H  
ATOM   1772  HB3 LYS A 129     257.803 217.634 168.014  1.00121.53           H  
ATOM   1773  HG2 LYS A 129     258.381 219.813 167.952  1.00121.53           H  
ATOM   1774  HG3 LYS A 129     259.237 219.683 169.146  1.00121.53           H  
ATOM   1775  HD2 LYS A 129     260.583 219.854 167.452  1.00121.53           H  
ATOM   1776  HD3 LYS A 129     260.866 218.388 167.931  1.00121.53           H  
ATOM   1777  HE2 LYS A 129     259.239 217.838 166.014  1.00121.53           H  
ATOM   1778  HE3 LYS A 129     259.291 219.390 165.832  1.00121.53           H  
ATOM   1779  HZ1 LYS A 129     260.638 218.812 164.167  1.00121.53           H  
ATOM   1780  HZ2 LYS A 129     261.259 219.479 165.213  1.00121.53           H  
ATOM   1781  HZ3 LYS A 129     261.608 218.127 165.108  1.00121.53           H  
ATOM   1782  N   VAL A 130     254.929 217.276 169.222  1.00112.37           N  
ATOM   1783  CA  VAL A 130     254.112 216.112 168.945  1.00112.37           C  
ATOM   1784  C   VAL A 130     254.188 215.937 167.445  1.00112.37           C  
ATOM   1785  O   VAL A 130     253.537 216.639 166.648  1.00112.37           O  
ATOM   1786  CB  VAL A 130     252.675 216.192 169.456  1.00112.37           C  
ATOM   1787  CG1 VAL A 130     251.983 214.868 169.398  1.00112.37           C  
ATOM   1788  CG2 VAL A 130     252.674 216.617 170.864  1.00112.37           C  
ATOM   1789  H   VAL A 130     254.609 217.971 168.937  1.00121.13           H  
ATOM   1790  HA  VAL A 130     254.516 215.349 169.453  1.00121.13           H  
ATOM   1791  HB  VAL A 130     252.204 216.870 168.994  1.00121.13           H  
ATOM   1792 HG11 VAL A 130     251.021 215.038 169.563  1.00121.13           H  
ATOM   1793 HG12 VAL A 130     252.160 214.528 168.456  1.00121.13           H  
ATOM   1794 HG13 VAL A 130     252.417 214.325 170.117  1.00121.13           H  
ATOM   1795 HG21 VAL A 130     252.092 217.300 170.872  1.00121.13           H  
ATOM   1796 HG22 VAL A 130     252.359 215.935 171.536  1.00121.13           H  
ATOM   1797 HG23 VAL A 130     253.492 217.034 171.103  1.00121.13           H  
ATOM   1798  N   CYS A 131     255.019 214.981 167.086  1.00115.39           N  
ATOM   1799  CA  CYS A 131     255.405 214.781 165.721  1.00115.39           C  
ATOM   1800  C   CYS A 131     255.669 213.302 165.460  1.00115.39           C  
ATOM   1801  O   CYS A 131     255.669 212.459 166.366  1.00115.39           O  
ATOM   1802  CB  CYS A 131     256.599 215.664 165.388  1.00115.39           C  
ATOM   1803  SG  CYS A 131     257.003 216.116 163.666  1.00115.39           S  
ATOM   1804  H   CYS A 131     255.383 214.371 167.613  1.00127.15           H  
ATOM   1805  HA  CYS A 131     254.636 215.121 165.236  1.00127.15           H  
ATOM   1806  HB2 CYS A 131     256.358 216.456 165.733  1.00127.15           H  
ATOM   1807  HB3 CYS A 131     257.399 215.371 165.857  1.00127.15           H  
ATOM   1808  N   GLU A 132     255.708 212.966 164.175  1.00115.54           N  
ATOM   1809  CA  GLU A 132     255.874 211.625 163.697  1.00115.54           C  
ATOM   1810  C   GLU A 132     257.381 211.466 163.548  1.00115.54           C  
ATOM   1811  O   GLU A 132     257.972 211.638 162.477  1.00115.54           O  
ATOM   1812  CB  GLU A 132     255.102 211.418 162.406  1.00115.54           C  
ATOM   1813  CG  GLU A 132     253.599 211.606 162.559  1.00115.54           C  
ATOM   1814  CD  GLU A 132     252.710 211.348 161.365  1.00115.54           C  
ATOM   1815  OE1 GLU A 132     253.048 210.536 160.469  1.00115.54           O  
ATOM   1816  OE2 GLU A 132     251.681 212.041 161.298  1.00115.54           O  
ATOM   1817  H   GLU A 132     255.636 213.510 163.550  1.00129.06           H  
ATOM   1818  HA  GLU A 132     255.473 211.058 164.428  1.00129.06           H  
ATOM   1819  HB2 GLU A 132     255.354 212.135 161.859  1.00129.06           H  
ATOM   1820  HB3 GLU A 132     255.302 210.533 161.893  1.00129.06           H  
ATOM   1821  HG2 GLU A 132     253.212 211.184 163.383  1.00129.06           H  
ATOM   1822  HG3 GLU A 132     253.524 212.493 162.691  1.00129.06           H  
ATOM   1823  N   PHE A 133     258.005 211.105 164.657  1.00115.91           N  
ATOM   1824  CA  PHE A 133     259.425 210.849 164.712  1.00115.91           C  
ATOM   1825  C   PHE A 133     259.714 209.383 164.375  1.00115.91           C  
ATOM   1826  O   PHE A 133     258.928 208.466 164.644  1.00115.91           O  
ATOM   1827  CB  PHE A 133     259.988 211.229 166.095  1.00115.91           C  
ATOM   1828  CG  PHE A 133     259.745 212.676 166.510  1.00115.91           C  
ATOM   1829  CD1 PHE A 133     260.536 213.648 166.019  1.00115.91           C  
ATOM   1830  CD2 PHE A 133     258.775 212.996 167.456  1.00115.91           C  
ATOM   1831  CE1 PHE A 133     260.334 214.882 166.328  1.00115.91           C  
ATOM   1832  CE2 PHE A 133     258.547 214.288 167.803  1.00115.91           C  
ATOM   1833  CZ  PHE A 133     259.484 215.204 167.388  1.00115.91           C  
ATOM   1834  H   PHE A 133     257.656 211.153 165.446  1.00126.14           H  
ATOM   1835  HA  PHE A 133     259.810 211.448 164.110  1.00126.14           H  
ATOM   1836  HB2 PHE A 133     259.600 210.637 166.791  1.00126.14           H  
ATOM   1837  HB3 PHE A 133     261.023 211.109 166.081  1.00126.14           H  
ATOM   1838  HD1 PHE A 133     261.241 213.387 165.417  1.00126.14           H  
ATOM   1839  HD2 PHE A 133     258.278 212.247 167.848  1.00126.14           H  
ATOM   1840  HE1 PHE A 133     260.905 215.590 166.066  1.00126.14           H  
ATOM   1841  HE2 PHE A 133     257.960 214.548 168.513  1.00126.14           H  
ATOM   1842  HZ  PHE A 133     259.348 216.133 167.564  1.00126.14           H  
ATOM   1843  N   GLN A 134     260.818 209.181 163.680  1.00116.83           N  
ATOM   1844  CA  GLN A 134     261.337 207.865 163.447  1.00116.83           C  
ATOM   1845  C   GLN A 134     262.349 207.651 164.564  1.00116.83           C  
ATOM   1846  O   GLN A 134     263.565 207.797 164.396  1.00116.83           O  
ATOM   1847  CB  GLN A 134     261.987 207.763 162.081  1.00116.83           C  
ATOM   1848  CG  GLN A 134     262.930 206.551 161.849  1.00116.83           C  
ATOM   1849  CD  GLN A 134     262.362 205.193 162.378  1.00116.83           C  
ATOM   1850  OE1 GLN A 134     261.200 205.113 162.735  1.00116.83           O  
ATOM   1851  NE2 GLN A 134     263.240 204.176 162.551  1.00116.83           N  
ATOM   1852  H   GLN A 134     261.222 209.796 163.277  1.00128.32           H  
ATOM   1853  HA  GLN A 134     260.549 207.283 163.465  1.00128.32           H  
ATOM   1854  HB2 GLN A 134     261.356 207.805 161.383  1.00128.32           H  
ATOM   1855  HB3 GLN A 134     262.518 208.537 161.970  1.00128.32           H  
ATOM   1856  HG2 GLN A 134     262.975 206.590 160.835  1.00128.32           H  
ATOM   1857  HG3 GLN A 134     263.827 206.862 162.224  1.00128.32           H  
ATOM   1858 HE21 GLN A 134     263.713 204.810 162.323  1.00128.32           H  
ATOM   1859 HE22 GLN A 134     264.119 203.800 162.628  1.00128.32           H  
ATOM   1860  N   PHE A 135     261.816 207.346 165.740  1.00117.74           N  
ATOM   1861  CA  PHE A 135     262.645 207.153 166.912  1.00117.74           C  
ATOM   1862  C   PHE A 135     263.476 205.892 166.716  1.00117.74           C  
ATOM   1863  O   PHE A 135     262.995 204.863 166.231  1.00117.74           O  
ATOM   1864  CB  PHE A 135     261.795 207.092 168.187  1.00117.74           C  
ATOM   1865  CG  PHE A 135     261.286 208.414 168.654  1.00117.74           C  
ATOM   1866  CD1 PHE A 135     262.146 209.440 168.928  1.00117.74           C  
ATOM   1867  CD2 PHE A 135     259.921 208.595 168.820  1.00117.74           C  
ATOM   1868  CE1 PHE A 135     261.706 210.547 169.395  1.00117.74           C  
ATOM   1869  CE2 PHE A 135     259.469 209.708 169.284  1.00117.74           C  
ATOM   1870  CZ  PHE A 135     260.363 210.728 169.524  1.00117.74           C  
ATOM   1871  H   PHE A 135     260.967 207.400 165.906  1.00125.13           H  
ATOM   1872  HA  PHE A 135     263.155 207.938 166.972  1.00125.13           H  
ATOM   1873  HB2 PHE A 135     260.995 206.564 168.040  1.00125.13           H  
ATOM   1874  HB3 PHE A 135     262.328 206.680 168.964  1.00125.13           H  
ATOM   1875  HD1 PHE A 135     263.060 209.285 168.868  1.00125.13           H  
ATOM   1876  HD2 PHE A 135     259.300 207.890 168.679  1.00125.13           H  
ATOM   1877  HE1 PHE A 135     262.214 211.281 169.535  1.00125.13           H  
ATOM   1878  HE2 PHE A 135     258.554 209.967 169.358  1.00125.13           H  
ATOM   1879  HZ  PHE A 135     260.008 211.588 169.769  1.00125.13           H  
ATOM   1880  N   CYS A 136     264.753 206.012 166.998  1.00127.66           N  
ATOM   1881  CA  CYS A 136     265.686 204.925 166.838  1.00127.66           C  
ATOM   1882  C   CYS A 136     265.723 204.160 168.148  1.00127.66           C  
ATOM   1883  O   CYS A 136     265.033 204.500 169.116  1.00127.66           O  
ATOM   1884  CB  CYS A 136     267.043 205.462 166.368  1.00127.66           C  
ATOM   1885  SG  CYS A 136     268.084 206.395 167.503  1.00127.66           S  
ATOM   1886  H   CYS A 136     265.108 206.756 167.161  1.00132.68           H  
ATOM   1887  HA  CYS A 136     265.315 204.419 166.091  1.00132.68           H  
ATOM   1888  HB2 CYS A 136     267.580 204.776 165.848  1.00132.68           H  
ATOM   1889  HB3 CYS A 136     266.820 206.120 165.761  1.00132.68           H  
ATOM   1890  N   ASN A 137     266.509 203.092 168.183  1.00130.01           N  
ATOM   1891  CA  ASN A 137     266.424 202.187 169.318  1.00130.01           C  
ATOM   1892  C   ASN A 137     267.004 202.834 170.566  1.00130.01           C  
ATOM   1893  O   ASN A 137     266.489 202.633 171.670  1.00130.01           O  
ATOM   1894  CB  ASN A 137     267.128 200.868 169.003  1.00130.01           C  
ATOM   1895  CG  ASN A 137     266.718 199.714 169.946  1.00130.01           C  
ATOM   1896  OD1 ASN A 137     266.055 199.908 170.967  1.00130.01           O  
ATOM   1897  ND2 ASN A 137     267.108 198.511 169.591  1.00130.01           N  
ATOM   1898  H   ASN A 137     267.051 202.876 167.551  1.00134.99           H  
ATOM   1899  HA  ASN A 137     265.499 202.050 169.427  1.00134.99           H  
ATOM   1900  HB2 ASN A 137     266.776 200.659 168.114  1.00134.99           H  
ATOM   1901  HB3 ASN A 137     268.088 201.006 168.920  1.00134.99           H  
ATOM   1902 HD21 ASN A 137     266.899 197.781 170.044  1.00134.99           H  
ATOM   1903 HD22 ASN A 137     267.543 198.411 168.860  1.00134.99           H  
ATOM   1904  N   ASP A 138     268.062 203.616 170.420  1.00130.58           N  
ATOM   1905  CA  ASP A 138     268.759 204.222 171.543  1.00130.58           C  
ATOM   1906  C   ASP A 138     268.798 205.729 171.360  1.00130.58           C  
ATOM   1907  O   ASP A 138     269.833 206.298 170.989  1.00130.58           O  
ATOM   1908  CB  ASP A 138     270.165 203.641 171.665  1.00130.58           C  
ATOM   1909  CG  ASP A 138     270.162 202.175 172.078  1.00130.58           C  
ATOM   1910  OD1 ASP A 138     269.223 201.762 172.783  1.00130.58           O  
ATOM   1911  OD2 ASP A 138     271.048 201.419 171.625  1.00130.58           O  
ATOM   1912  H   ASP A 138     268.336 203.895 169.678  1.00132.35           H  
ATOM   1913  HA  ASP A 138     268.238 204.056 172.353  1.00132.35           H  
ATOM   1914  HB2 ASP A 138     270.546 203.736 170.789  1.00132.35           H  
ATOM   1915  HB3 ASP A 138     270.664 204.180 172.312  1.00132.35           H  
ATOM   1916  N   PRO A 139     267.689 206.410 171.635  1.00125.20           N  
ATOM   1917  CA  PRO A 139     267.722 207.867 171.666  1.00125.20           C  
ATOM   1918  C   PRO A 139     268.495 208.384 172.879  1.00125.20           C  
ATOM   1919  O   PRO A 139     268.320 207.908 174.005  1.00125.20           O  
ATOM   1920  CB  PRO A 139     266.242 208.233 171.743  1.00125.20           C  
ATOM   1921  CG  PRO A 139     265.494 207.035 171.287  1.00125.20           C  
ATOM   1922  CD  PRO A 139     266.310 205.896 171.712  1.00125.20           C  
ATOM   1923  HA  PRO A 139     268.011 208.265 170.863  1.00127.80           H  
ATOM   1924  HB2 PRO A 139     265.956 208.484 172.632  1.00127.80           H  
ATOM   1925  HB3 PRO A 139     266.003 208.939 171.163  1.00127.80           H  
ATOM   1926  HG2 PRO A 139     264.579 207.015 171.679  1.00127.80           H  
ATOM   1927  HG3 PRO A 139     265.377 207.080 170.324  1.00127.80           H  
ATOM   1928  HD2 PRO A 139     266.039 205.568 172.617  1.00127.80           H  
ATOM   1929  HD3 PRO A 139     266.175 205.201 171.038  1.00127.80           H  
ATOM   1930  N   PHE A 140     269.282 209.429 172.659  1.00125.62           N  
ATOM   1931  CA  PHE A 140     270.012 210.026 173.769  1.00125.62           C  
ATOM   1932  C   PHE A 140     270.582 211.393 173.417  1.00125.62           C  
ATOM   1933  O   PHE A 140     270.437 211.853 172.269  1.00125.62           O  
ATOM   1934  CB  PHE A 140     271.145 209.122 174.198  1.00125.62           C  
ATOM   1935  CG  PHE A 140     272.187 208.887 173.120  1.00125.62           C  
ATOM   1936  CD1 PHE A 140     273.167 209.820 172.826  1.00125.62           C  
ATOM   1937  CD2 PHE A 140     272.179 207.697 172.417  1.00125.62           C  
ATOM   1938  CE1 PHE A 140     274.099 209.573 171.858  1.00125.62           C  
ATOM   1939  CE2 PHE A 140     273.099 207.453 171.441  1.00125.62           C  
ATOM   1940  CZ  PHE A 140     274.066 208.395 171.161  1.00125.62           C  
ATOM   1941  H   PHE A 140     269.332 209.870 171.941  1.00131.64           H  
ATOM   1942  HA  PHE A 140     269.408 210.218 174.484  1.00131.64           H  
ATOM   1943  HB2 PHE A 140     271.593 209.560 174.950  1.00131.64           H  
ATOM   1944  HB3 PHE A 140     270.740 208.249 174.473  1.00131.64           H  
ATOM   1945  HD1 PHE A 140     273.221 210.574 173.325  1.00131.64           H  
ATOM   1946  HD2 PHE A 140     271.551 207.038 172.639  1.00131.64           H  
ATOM   1947  HE1 PHE A 140     274.760 210.169 171.696  1.00131.64           H  
ATOM   1948  HE2 PHE A 140     273.105 206.632 170.999  1.00131.64           H  
ATOM   1949  HZ  PHE A 140     274.711 208.207 170.528  1.00131.64           H  
ATOM   1950  N   LEU A 141     271.386 212.003 174.397  1.00124.53           N  
ATOM   1951  CA  LEU A 141     271.866 213.288 173.853  1.00124.53           C  
ATOM   1952  C   LEU A 141     273.395 213.022 174.284  1.00124.53           C  
ATOM   1953  O   LEU A 141     273.758 212.183 175.178  1.00124.53           O  
ATOM   1954  CB  LEU A 141     271.674 214.549 174.750  1.00124.53           C  
ATOM   1955  CG  LEU A 141     270.124 214.561 174.132  1.00124.53           C  
ATOM   1956  CD1 LEU A 141     269.433 215.564 175.057  1.00124.53           C  
ATOM   1957  CD2 LEU A 141     269.796 214.954 172.794  1.00124.53           C  
ATOM   1958  H   LEU A 141     271.441 211.750 175.277  1.00129.61           H  
ATOM   1959  HA  LEU A 141     271.846 213.414 172.977  1.00129.61           H  
ATOM   1960  HB2 LEU A 141     271.218 214.218 175.504  1.00129.61           H  
ATOM   1961  HB3 LEU A 141     272.242 215.233 174.965  1.00129.61           H  
ATOM   1962  HG  LEU A 141     270.574 215.467 173.802  1.00129.61           H  
ATOM   1963 HD11 LEU A 141     268.690 216.012 174.607  1.00129.61           H  
ATOM   1964 HD12 LEU A 141     269.242 215.039 175.734  1.00129.61           H  
ATOM   1965 HD13 LEU A 141     270.052 216.334 175.165  1.00129.61           H  
ATOM   1966 HD21 LEU A 141     268.899 215.438 172.825  1.00129.61           H  
ATOM   1967 HD22 LEU A 141     270.180 214.534 172.215  1.00129.61           H  
ATOM   1968 HD23 LEU A 141     269.302 214.186 173.326  1.00129.61           H  
ATOM   1969  N   GLY A 142     274.306 213.796 173.699  1.00126.66           N  
ATOM   1970  CA  GLY A 142     275.694 213.701 174.054  1.00126.66           C  
ATOM   1971  C   GLY A 142     276.398 215.008 174.362  1.00126.66           C  
ATOM   1972  O   GLY A 142     276.360 215.932 173.549  1.00126.66           O  
ATOM   1973  H   GLY A 142     274.127 214.413 173.130  1.00133.81           H  
ATOM   1974  HA2 GLY A 142     275.870 213.076 174.799  1.00133.81           H  
ATOM   1975  HA3 GLY A 142     276.177 213.359 173.282  1.00133.81           H  
ATOM   1976  N   VAL A 143     277.017 215.106 175.553  1.00131.57           N  
ATOM   1977  CA  VAL A 143     277.751 216.291 175.988  1.00131.57           C  
ATOM   1978  C   VAL A 143     279.239 216.043 175.777  1.00131.57           C  
ATOM   1979  O   VAL A 143     279.744 214.947 176.054  1.00131.57           O  
ATOM   1980  CB  VAL A 143     277.440 216.619 177.461  1.00131.57           C  
ATOM   1981  CG1 VAL A 143     278.100 217.931 177.863  1.00131.57           C  
ATOM   1982  CG2 VAL A 143     275.939 216.672 177.683  1.00131.57           C  
ATOM   1983  H   VAL A 143     277.031 214.458 176.144  1.00135.37           H  
ATOM   1984  HA  VAL A 143     277.504 217.045 175.457  1.00135.37           H  
ATOM   1985  HB  VAL A 143     277.809 215.915 178.024  1.00135.37           H  
ATOM   1986 HG11 VAL A 143     277.871 218.125 178.788  1.00135.37           H  
ATOM   1987 HG12 VAL A 143     279.064 217.845 177.784  1.00135.37           H  
ATOM   1988 HG13 VAL A 143     277.782 218.642 177.290  1.00135.37           H  
ATOM   1989 HG21 VAL A 143     275.769 217.014 178.575  1.00135.37           H  
ATOM   1990 HG22 VAL A 143     275.556 217.266 177.026  1.00135.37           H  
ATOM   1991 HG23 VAL A 143     275.567 215.780 177.588  1.00135.37           H  
ATOM   1992  N   TYR A 144     279.948 217.069 175.315  1.00135.09           N  
ATOM   1993  CA  TYR A 144     281.384 217.004 175.082  1.00135.09           C  
ATOM   1994  C   TYR A 144     282.113 217.899 176.074  1.00135.09           C  
ATOM   1995  O   TYR A 144     281.748 219.064 176.261  1.00135.09           O  
ATOM   1996  CB  TYR A 144     281.723 217.422 173.650  1.00135.09           C  
ATOM   1997  CG  TYR A 144     283.144 217.109 173.232  1.00135.09           C  
ATOM   1998  CD1 TYR A 144     283.504 215.836 172.811  1.00135.09           C  
ATOM   1999  CD2 TYR A 144     284.124 218.089 173.258  1.00135.09           C  
ATOM   2000  CE1 TYR A 144     284.803 215.553 172.425  1.00135.09           C  
ATOM   2001  CE2 TYR A 144     285.418 217.818 172.882  1.00135.09           C  
ATOM   2002  CZ  TYR A 144     285.752 216.555 172.463  1.00135.09           C  
ATOM   2003  OH  TYR A 144     287.050 216.315 172.089  1.00135.09           O  
ATOM   2004  H   TYR A 144     279.617 217.832 175.136  1.00139.64           H  
ATOM   2005  HA  TYR A 144     281.695 216.086 175.205  1.00139.64           H  
ATOM   2006  HB2 TYR A 144     281.112 216.998 173.026  1.00139.64           H  
ATOM   2007  HB3 TYR A 144     281.629 218.375 173.594  1.00139.64           H  
ATOM   2008  HD1 TYR A 144     282.862 215.161 172.790  1.00139.64           H  
ATOM   2009  HD2 TYR A 144     283.909 218.930 173.547  1.00139.64           H  
ATOM   2010  HE1 TYR A 144     285.041 214.680 172.166  1.00139.64           H  
ATOM   2011  HE2 TYR A 144     286.070 218.475 172.933  1.00139.64           H  
ATOM   2012  HH  TYR A 144     287.410 217.031 171.817  1.00139.64           H  
ATOM   2013  N   TYR A 145     283.142 217.347 176.707  1.00138.87           N  
ATOM   2014  CA  TYR A 145     283.935 218.049 177.706  1.00138.87           C  
ATOM   2015  C   TYR A 145     285.308 218.348 177.124  1.00138.87           C  
ATOM   2016  O   TYR A 145     285.920 217.481 176.487  1.00138.87           O  
ATOM   2017  CB  TYR A 145     284.058 217.214 178.979  1.00138.87           C  
ATOM   2018  CG  TYR A 145     285.102 217.695 179.937  1.00138.87           C  
ATOM   2019  CD1 TYR A 145     285.101 219.011 180.392  1.00138.87           C  
ATOM   2020  CD2 TYR A 145     286.070 216.846 180.443  1.00138.87           C  
ATOM   2021  CE1 TYR A 145     286.055 219.464 181.282  1.00138.87           C  
ATOM   2022  CE2 TYR A 145     287.086 217.324 181.240  1.00138.87           C  
ATOM   2023  CZ  TYR A 145     287.008 218.590 181.729  1.00138.87           C  
ATOM   2024  OH  TYR A 145     287.947 219.039 182.608  1.00138.87           O  
ATOM   2025  H   TYR A 145     283.404 216.543 176.574  1.00140.80           H  
ATOM   2026  HA  TYR A 145     283.495 218.894 177.941  1.00140.80           H  
ATOM   2027  HB2 TYR A 145     283.217 217.201 179.448  1.00140.80           H  
ATOM   2028  HB3 TYR A 145     284.306 216.325 178.727  1.00140.80           H  
ATOM   2029  HD1 TYR A 145     284.461 219.602 180.085  1.00140.80           H  
ATOM   2030  HD2 TYR A 145     286.122 215.997 180.147  1.00140.80           H  
ATOM   2031  HE1 TYR A 145     286.064 220.370 181.592  1.00140.80           H  
ATOM   2032  HE2 TYR A 145     287.648 216.726 181.620  1.00140.80           H  
ATOM   2033  HH  TYR A 145     288.091 219.891 182.557  1.00140.80           H  
ATOM   2034  N   HIS A 146     285.771 219.580 177.315  1.00141.18           N  
ATOM   2035  CA  HIS A 146     287.020 220.065 176.742  1.00141.18           C  
ATOM   2036  C   HIS A 146     288.058 220.203 177.842  1.00141.18           C  
ATOM   2037  O   HIS A 146     287.830 220.918 178.820  1.00141.18           O  
ATOM   2038  CB  HIS A 146     286.829 221.406 176.046  1.00141.18           C  
ATOM   2039  CG  HIS A 146     285.854 221.366 174.916  1.00141.18           C  
ATOM   2040  ND1 HIS A 146     284.497 221.536 175.094  1.00141.18           N  
ATOM   2041  CD2 HIS A 146     286.039 221.163 173.591  1.00141.18           C  
ATOM   2042  CE1 HIS A 146     283.891 221.449 173.923  1.00141.18           C  
ATOM   2043  NE2 HIS A 146     284.803 221.218 172.995  1.00141.18           N  
ATOM   2044  H   HIS A 146     285.349 220.190 177.776  1.00143.39           H  
ATOM   2045  HA  HIS A 146     287.339 219.426 176.096  1.00143.39           H  
ATOM   2046  HB2 HIS A 146     286.509 222.050 176.702  1.00143.39           H  
ATOM   2047  HB3 HIS A 146     287.691 221.702 175.701  1.00143.39           H  
ATOM   2048  HD2 HIS A 146     286.855 221.012 173.159  1.00143.39           H  
ATOM   2049  HE1 HIS A 146     282.976 221.528 173.778  1.00143.39           H  
ATOM   2050  HE2 HIS A 146     284.647 221.112 172.145  1.00143.39           H  
ATOM   2051  N   LYS A 147     289.178 219.496 177.695  1.00142.17           N  
ATOM   2052  CA  LYS A 147     290.268 219.624 178.655  1.00142.17           C  
ATOM   2053  C   LYS A 147     291.095 220.869 178.387  1.00142.17           C  
ATOM   2054  O   LYS A 147     291.606 221.486 179.327  1.00142.17           O  
ATOM   2055  CB  LYS A 147     291.165 218.397 178.622  1.00142.17           C  
ATOM   2056  CG  LYS A 147     290.879 217.350 179.679  1.00142.17           C  
ATOM   2057  CD  LYS A 147     291.856 216.234 179.595  1.00142.17           C  
ATOM   2058  CE  LYS A 147     291.619 215.195 180.662  1.00142.17           C  
ATOM   2059  NZ  LYS A 147     292.662 214.198 180.714  1.00142.17           N  
ATOM   2060  H   LYS A 147     289.295 218.874 177.110  1.00142.88           H  
ATOM   2061  HA  LYS A 147     289.900 219.638 179.566  1.00142.88           H  
ATOM   2062  HB2 LYS A 147     291.061 217.948 177.778  1.00142.88           H  
ATOM   2063  HB3 LYS A 147     292.107 218.650 178.714  1.00142.88           H  
ATOM   2064  HG2 LYS A 147     290.916 217.739 180.589  1.00142.88           H  
ATOM   2065  HG3 LYS A 147     289.994 216.973 179.514  1.00142.88           H  
ATOM   2066  HD2 LYS A 147     291.764 215.803 178.747  1.00142.88           H  
ATOM   2067  HD3 LYS A 147     292.783 216.558 179.667  1.00142.88           H  
ATOM   2068  HE2 LYS A 147     291.496 215.598 181.553  1.00142.88           H  
ATOM   2069  HE3 LYS A 147     290.814 214.718 180.399  1.00142.88           H  
ATOM   2070  HZ1 LYS A 147     292.319 213.385 180.670  1.00142.88           H  
ATOM   2071  HZ2 LYS A 147     293.194 214.257 179.999  1.00142.88           H  
ATOM   2072  HZ3 LYS A 147     293.208 214.219 181.438  1.00142.88           H  
ATOM   2073  N   ASN A 148     291.229 221.250 177.116  1.00144.56           N  
ATOM   2074  CA  ASN A 148     292.004 222.437 176.776  1.00144.56           C  
ATOM   2075  C   ASN A 148     291.499 223.638 177.561  1.00144.56           C  
ATOM   2076  O   ASN A 148     292.275 224.352 178.211  1.00144.56           O  
ATOM   2077  CB  ASN A 148     291.946 222.680 175.266  1.00144.56           C  
ATOM   2078  CG  ASN A 148     290.533 222.615 174.710  1.00144.56           C  
ATOM   2079  OD1 ASN A 148     289.687 223.440 175.042  1.00144.56           O  
ATOM   2080  ND2 ASN A 148     290.293 221.679 173.811  1.00144.56           N  
ATOM   2081  H   ASN A 148     290.897 220.798 176.450  1.00145.18           H  
ATOM   2082  HA  ASN A 148     292.912 222.241 177.014  1.00145.18           H  
ATOM   2083  HB2 ASN A 148     292.324 223.544 175.092  1.00145.18           H  
ATOM   2084  HB3 ASN A 148     292.470 221.985 174.817  1.00145.18           H  
ATOM   2085 HD21 ASN A 148     289.499 221.592 173.483  1.00145.18           H  
ATOM   2086 HD22 ASN A 148     290.900 221.108 173.605  1.00145.18           H  
ATOM   2087  N   ASN A 149     290.189 223.854 177.532  1.00141.15           N  
ATOM   2088  CA  ASN A 149     289.512 224.700 178.493  1.00141.15           C  
ATOM   2089  C   ASN A 149     288.309 223.927 179.001  1.00141.15           C  
ATOM   2090  O   ASN A 149     287.449 223.518 178.213  1.00141.15           O  
ATOM   2091  CB  ASN A 149     289.082 226.024 177.897  1.00141.15           C  
ATOM   2092  CG  ASN A 149     288.196 225.878 176.685  1.00141.15           C  
ATOM   2093  OD1 ASN A 149     287.864 224.782 176.229  1.00141.15           O  
ATOM   2094  ND2 ASN A 149     287.781 227.008 176.164  1.00141.15           N  
ATOM   2095  H   ASN A 149     289.652 223.490 176.950  1.00145.19           H  
ATOM   2096  HA  ASN A 149     290.121 224.842 179.227  1.00145.19           H  
ATOM   2097  HB2 ASN A 149     288.627 226.542 178.595  1.00145.19           H  
ATOM   2098  HB3 ASN A 149     289.901 226.522 177.645  1.00145.19           H  
ATOM   2099 HD21 ASN A 149     288.041 227.762 176.499  1.00145.19           H  
ATOM   2100  N   LYS A 150     288.274 223.704 180.310  1.00135.29           N  
ATOM   2101  CA  LYS A 150     287.202 222.944 180.926  1.00135.29           C  
ATOM   2102  C   LYS A 150     285.862 223.606 180.671  1.00135.29           C  
ATOM   2103  O   LYS A 150     285.549 224.663 181.230  1.00135.29           O  
ATOM   2104  CB  LYS A 150     287.442 222.770 182.429  1.00135.29           C  
ATOM   2105  CG  LYS A 150     288.155 223.857 183.187  1.00135.29           C  
ATOM   2106  CD  LYS A 150     288.297 223.591 184.656  1.00135.29           C  
ATOM   2107  CE  LYS A 150     289.122 224.593 185.410  1.00135.29           C  
ATOM   2108  NZ  LYS A 150     288.598 225.914 185.203  1.00135.29           N  
ATOM   2109  H   LYS A 150     288.922 223.931 180.871  1.00143.14           H  
ATOM   2110  HA  LYS A 150     287.214 222.058 180.579  1.00143.14           H  
ATOM   2111  HB2 LYS A 150     286.607 222.570 182.883  1.00143.14           H  
ATOM   2112  HB3 LYS A 150     288.006 221.997 182.516  1.00143.14           H  
ATOM   2113  HG2 LYS A 150     289.074 223.879 182.848  1.00143.14           H  
ATOM   2114  HG3 LYS A 150     287.731 224.730 183.050  1.00143.14           H  
ATOM   2115  HD2 LYS A 150     287.440 223.451 185.091  1.00143.14           H  
ATOM   2116  HD3 LYS A 150     288.784 222.781 184.718  1.00143.14           H  
ATOM   2117  HE2 LYS A 150     289.156 224.354 186.359  1.00143.14           H  
ATOM   2118  HE3 LYS A 150     290.048 224.549 185.095  1.00143.14           H  
ATOM   2119  HZ1 LYS A 150     289.044 226.518 185.744  1.00143.14           H  
ATOM   2120  HZ2 LYS A 150     288.716 226.134 184.304  1.00143.14           H  
ATOM   2121  HZ3 LYS A 150     287.700 225.889 185.415  1.00143.14           H  
ATOM   2122  N   SER A 151     285.053 222.942 179.856  1.00137.10           N  
ATOM   2123  CA  SER A 151     283.744 223.427 179.485  1.00137.10           C  
ATOM   2124  C   SER A 151     282.925 222.247 178.976  1.00137.10           C  
ATOM   2125  O   SER A 151     283.430 221.410 178.219  1.00137.10           O  
ATOM   2126  CB  SER A 151     283.875 224.503 178.417  1.00137.10           C  
ATOM   2127  OG  SER A 151     282.605 224.967 178.069  1.00137.10           O  
ATOM   2128  H   SER A 151     285.195 222.139 179.606  1.00142.03           H  
ATOM   2129  HA  SER A 151     283.312 223.789 180.282  1.00142.03           H  
ATOM   2130  HB2 SER A 151     284.429 225.215 178.791  1.00142.03           H  
ATOM   2131  HB3 SER A 151     284.345 224.111 177.647  1.00142.03           H  
ATOM   2132  HG  SER A 151     282.694 225.563 177.442  1.00142.03           H  
ATOM   2133  N   TRP A 152     281.666 222.184 179.399  1.00136.58           N  
ATOM   2134  CA  TRP A 152     280.737 221.157 178.954  1.00136.58           C  
ATOM   2135  C   TRP A 152     279.612 221.804 178.162  1.00136.58           C  
ATOM   2136  O   TRP A 152     279.069 222.838 178.566  1.00136.58           O  
ATOM   2137  CB  TRP A 152     280.136 220.391 180.130  1.00136.58           C  
ATOM   2138  CG  TRP A 152     281.129 219.759 181.034  1.00136.58           C  
ATOM   2139  CD1 TRP A 152     282.004 220.407 181.856  1.00136.58           C  
ATOM   2140  CD2 TRP A 152     281.334 218.358 181.251  1.00136.58           C  
ATOM   2141  NE1 TRP A 152     282.741 219.501 182.563  1.00136.58           N  
ATOM   2142  CE2 TRP A 152     282.361 218.236 182.204  1.00136.58           C  
ATOM   2143  CE3 TRP A 152     280.761 217.202 180.725  1.00136.58           C  
ATOM   2144  CZ2 TRP A 152     282.815 217.006 182.652  1.00136.58           C  
ATOM   2145  CZ3 TRP A 152     281.222 215.986 181.157  1.00136.58           C  
ATOM   2146  CH2 TRP A 152     282.243 215.892 182.112  1.00136.58           C  
ATOM   2147  H   TRP A 152     281.320 222.729 179.980  1.00138.14           H  
ATOM   2148  HA  TRP A 152     281.211 220.523 178.401  1.00138.14           H  
ATOM   2149  HB2 TRP A 152     279.594 220.989 180.674  1.00138.14           H  
ATOM   2150  HB3 TRP A 152     279.580 219.669 179.785  1.00138.14           H  
ATOM   2151  HD1 TRP A 152     282.084 221.349 181.942  1.00138.14           H  
ATOM   2152  HE1 TRP A 152     283.353 219.690 183.129  1.00138.14           H  
ATOM   2153  HE3 TRP A 152     280.089 217.255 180.093  1.00138.14           H  
ATOM   2154  HZ2 TRP A 152     283.502 216.928 183.276  1.00138.14           H  
ATOM   2155  HZ3 TRP A 152     280.863 215.218 180.821  1.00138.14           H  
ATOM   2156  HH2 TRP A 152     282.531 215.061 182.379  1.00138.14           H  
ATOM   2157  N   MET A 153     279.257 221.191 177.040  1.00133.59           N  
ATOM   2158  CA  MET A 153     278.139 221.690 176.263  1.00133.59           C  
ATOM   2159  C   MET A 153     277.644 220.597 175.325  1.00133.59           C  
ATOM   2160  O   MET A 153     278.395 219.703 174.928  1.00133.59           O  
ATOM   2161  CB  MET A 153     278.543 222.960 175.505  1.00133.59           C  
ATOM   2162  CG  MET A 153     279.354 222.762 174.236  1.00133.59           C  
ATOM   2163  SD  MET A 153     279.076 224.041 173.000  1.00133.59           S  
ATOM   2164  CE  MET A 153     280.297 223.513 171.810  1.00133.59           C  
ATOM   2165  H   MET A 153     279.642 220.491 176.726  1.00138.41           H  
ATOM   2166  HA  MET A 153     277.454 221.935 176.895  1.00138.41           H  
ATOM   2167  HB2 MET A 153     277.737 223.466 175.305  1.00138.41           H  
ATOM   2168  HB3 MET A 153     279.087 223.465 176.103  1.00138.41           H  
ATOM   2169  HG2 MET A 153     280.281 222.800 174.491  1.00138.41           H  
ATOM   2170  HG3 MET A 153     279.148 221.884 173.833  1.00138.41           H  
ATOM   2171  HE1 MET A 153     280.350 224.204 171.141  1.00138.41           H  
ATOM   2172  HE2 MET A 153     281.121 223.437 172.293  1.00138.41           H  
ATOM   2173  HE3 MET A 153     280.030 222.636 171.416  1.00138.41           H  
ATOM   2174  N   GLU A 154     276.368 220.687 174.975  1.00131.21           N  
ATOM   2175  CA  GLU A 154     275.745 219.688 174.119  1.00131.21           C  
ATOM   2176  C   GLU A 154     276.457 219.604 172.774  1.00131.21           C  
ATOM   2177  O   GLU A 154     276.722 220.619 172.121  1.00131.21           O  
ATOM   2178  CB  GLU A 154     274.264 220.029 173.940  1.00131.21           C  
ATOM   2179  CG  GLU A 154     273.434 219.000 173.202  1.00131.21           C  
ATOM   2180  CD  GLU A 154     273.372 219.277 171.705  1.00131.21           C  
ATOM   2181  OE1 GLU A 154     273.447 220.463 171.319  1.00131.21           O  
ATOM   2182  OE2 GLU A 154     273.235 218.320 170.913  1.00131.21           O  
ATOM   2183  H   GLU A 154     275.851 221.310 175.230  1.00134.65           H  
ATOM   2184  HA  GLU A 154     275.803 218.816 174.570  1.00134.65           H  
ATOM   2185  HB2 GLU A 154     273.883 220.153 174.819  1.00134.65           H  
ATOM   2186  HB3 GLU A 154     274.213 220.867 173.478  1.00134.65           H  
ATOM   2187  HG2 GLU A 154     273.788 218.102 173.367  1.00134.65           H  
ATOM   2188  HG3 GLU A 154     272.531 219.080 173.553  1.00134.65           H  
ATOM   2189  N   SER A 155     276.775 218.377 172.373  1.00128.57           N  
ATOM   2190  CA  SER A 155     277.485 218.089 171.135  1.00128.57           C  
ATOM   2191  C   SER A 155     276.627 217.298 170.161  1.00128.57           C  
ATOM   2192  O   SER A 155     276.576 217.619 168.970  1.00128.57           O  
ATOM   2193  CB  SER A 155     278.761 217.299 171.443  1.00128.57           C  
ATOM   2194  OG  SER A 155     278.481 216.248 172.350  1.00128.57           O  
ATOM   2195  H   SER A 155     276.572 217.667 172.831  1.00135.88           H  
ATOM   2196  HA  SER A 155     277.728 218.921 170.742  1.00135.88           H  
ATOM   2197  HB2 SER A 155     279.125 216.957 170.606  1.00135.88           H  
ATOM   2198  HB3 SER A 155     279.382 217.906 171.854  1.00135.88           H  
ATOM   2199  HG  SER A 155     277.701 215.958 172.200  1.00135.88           H  
ATOM   2200  N   GLU A 156     275.918 216.291 170.659  1.00124.96           N  
ATOM   2201  CA  GLU A 156     275.139 215.385 169.831  1.00124.96           C  
ATOM   2202  C   GLU A 156     273.697 215.373 170.305  1.00124.96           C  
ATOM   2203  O   GLU A 156     273.420 215.628 171.480  1.00124.96           O  
ATOM   2204  CB  GLU A 156     275.718 213.977 169.870  1.00124.96           C  
ATOM   2205  CG  GLU A 156     277.008 213.852 169.080  1.00124.96           C  
ATOM   2206  CD  GLU A 156     277.759 212.587 169.373  1.00124.96           C  
ATOM   2207  OE1 GLU A 156     277.310 211.812 170.237  1.00124.96           O  
ATOM   2208  OE2 GLU A 156     278.800 212.363 168.723  1.00124.96           O  
ATOM   2209  H   GLU A 156     275.811 216.165 171.510  1.00134.16           H  
ATOM   2210  HA  GLU A 156     275.124 215.733 168.947  1.00134.16           H  
ATOM   2211  HB2 GLU A 156     275.873 213.735 170.811  1.00134.16           H  
ATOM   2212  HB3 GLU A 156     275.045 213.396 169.469  1.00134.16           H  
ATOM   2213  HG2 GLU A 156     276.776 213.914 168.141  1.00134.16           H  
ATOM   2214  HG3 GLU A 156     277.550 214.620 169.300  1.00134.16           H  
ATOM   2215  N   PHE A 157     272.781 215.107 169.366  1.00117.48           N  
ATOM   2216  CA  PHE A 157     271.351 214.976 169.643  1.00117.48           C  
ATOM   2217  C   PHE A 157     270.856 213.833 168.742  1.00117.48           C  
ATOM   2218  O   PHE A 157     270.397 214.053 167.614  1.00117.48           O  
ATOM   2219  CB  PHE A 157     270.650 216.304 169.371  1.00117.48           C  
ATOM   2220  CG  PHE A 157     269.162 216.204 169.199  1.00117.48           C  
ATOM   2221  CD1 PHE A 157     268.581 216.248 167.952  1.00117.48           C  
ATOM   2222  CD2 PHE A 157     268.333 216.175 170.307  1.00117.48           C  
ATOM   2223  CE1 PHE A 157     267.220 216.146 167.813  1.00117.48           C  
ATOM   2224  CE2 PHE A 157     266.973 216.094 170.171  1.00117.48           C  
ATOM   2225  CZ  PHE A 157     266.415 216.085 168.922  1.00117.48           C  
ATOM   2226  H   PHE A 157     272.961 215.077 168.529  1.00130.82           H  
ATOM   2227  HA  PHE A 157     271.213 214.790 170.583  1.00130.82           H  
ATOM   2228  HB2 PHE A 157     270.782 216.898 170.093  1.00130.82           H  
ATOM   2229  HB3 PHE A 157     270.994 216.724 168.575  1.00130.82           H  
ATOM   2230  HD1 PHE A 157     269.109 216.204 167.197  1.00130.82           H  
ATOM   2231  HD2 PHE A 157     268.699 216.129 171.134  1.00130.82           H  
ATOM   2232  HE1 PHE A 157     266.834 216.099 166.977  1.00130.82           H  
ATOM   2233  HE2 PHE A 157     266.441 216.021 170.903  1.00130.82           H  
ATOM   2234  HZ  PHE A 157     265.506 216.005 168.827  1.00130.82           H  
ATOM   2235  N   ARG A 158     270.962 212.602 169.240  1.00120.88           N  
ATOM   2236  CA  ARG A 158     270.574 211.393 168.501  1.00120.88           C  
ATOM   2237  C   ARG A 158     269.307 210.871 169.148  1.00120.88           C  
ATOM   2238  O   ARG A 158     269.366 210.289 170.234  1.00120.88           O  
ATOM   2239  CB  ARG A 158     271.629 210.326 168.523  1.00120.88           C  
ATOM   2240  CG  ARG A 158     272.685 210.449 167.447  1.00120.88           C  
ATOM   2241  CD  ARG A 158     273.993 209.866 167.907  1.00120.88           C  
ATOM   2242  NE  ARG A 158     275.165 210.124 167.072  1.00120.88           N  
ATOM   2243  CZ  ARG A 158     275.574 211.293 166.605  1.00120.88           C  
ATOM   2244  NH1 ARG A 158     274.753 212.090 165.982  1.00120.88           N  
ATOM   2245  NH2 ARG A 158     276.863 211.610 166.659  1.00120.88           N  
ATOM   2246  H   ARG A 158     271.245 212.454 170.056  1.00133.03           H  
ATOM   2247  HA  ARG A 158     270.360 211.698 167.630  1.00133.03           H  
ATOM   2248  HB2 ARG A 158     272.072 210.336 169.409  1.00133.03           H  
ATOM   2249  HB3 ARG A 158     271.159 209.474 168.365  1.00133.03           H  
ATOM   2250  HG2 ARG A 158     272.399 210.124 166.580  1.00133.03           H  
ATOM   2251  HG3 ARG A 158     272.831 211.365 167.366  1.00133.03           H  
ATOM   2252  HD2 ARG A 158     274.165 210.095 168.858  1.00133.03           H  
ATOM   2253  HD3 ARG A 158     273.837 208.876 167.824  1.00133.03           H  
ATOM   2254  HE  ARG A 158     275.828 209.509 167.110  1.00133.03           H  
ATOM   2255 HH11 ARG A 158     275.021 212.808 165.667  1.00133.03           H  
ATOM   2256 HH12 ARG A 158     273.914 211.902 165.913  1.00133.03           H  
ATOM   2257 HH21 ARG A 158     277.473 211.121 167.088  1.00133.03           H  
ATOM   2258 HH22 ARG A 158     277.076 212.352 166.344  1.00133.03           H  
ATOM   2259  N   VAL A 159     268.166 211.161 168.536  1.00118.11           N  
ATOM   2260  CA  VAL A 159     266.888 210.613 168.966  1.00118.11           C  
ATOM   2261  C   VAL A 159     266.078 210.048 167.800  1.00118.11           C  
ATOM   2262  O   VAL A 159     265.433 209.009 167.947  1.00118.11           O  
ATOM   2263  CB  VAL A 159     266.067 211.622 169.806  1.00118.11           C  
ATOM   2264  CG1 VAL A 159     266.632 211.709 171.239  1.00118.11           C  
ATOM   2265  CG2 VAL A 159     266.004 212.964 169.197  1.00118.11           C  
ATOM   2266  H   VAL A 159     268.071 211.764 167.947  1.00128.64           H  
ATOM   2267  HA  VAL A 159     267.085 209.861 169.571  1.00128.64           H  
ATOM   2268  HB  VAL A 159     265.138 211.349 169.863  1.00128.64           H  
ATOM   2269 HG11 VAL A 159     265.957 212.146 171.774  1.00128.64           H  
ATOM   2270 HG12 VAL A 159     266.852 210.831 171.623  1.00128.64           H  
ATOM   2271 HG13 VAL A 159     267.407 212.282 171.218  1.00128.64           H  
ATOM   2272 HG21 VAL A 159     265.890 213.601 169.898  1.00128.64           H  
ATOM   2273 HG22 VAL A 159     266.815 213.225 168.709  1.00128.64           H  
ATOM   2274 HG23 VAL A 159     265.242 213.081 168.607  1.00128.64           H  
ATOM   2275  N   TYR A 160     266.083 210.721 166.638  1.00113.73           N  
ATOM   2276  CA  TYR A 160     264.904 210.660 165.790  1.00113.73           C  
ATOM   2277  C   TYR A 160     265.502 210.839 164.389  1.00113.73           C  
ATOM   2278  O   TYR A 160     266.558 211.474 164.224  1.00113.73           O  
ATOM   2279  CB  TYR A 160     264.098 211.837 166.311  1.00113.73           C  
ATOM   2280  CG  TYR A 160     264.223 213.191 165.631  1.00113.73           C  
ATOM   2281  CD1 TYR A 160     265.329 213.815 165.331  1.00113.73           C  
ATOM   2282  CD2 TYR A 160     263.404 214.105 166.306  1.00113.73           C  
ATOM   2283  CE1 TYR A 160     265.333 215.076 164.949  1.00113.73           C  
ATOM   2284  CE2 TYR A 160     263.358 215.386 166.028  1.00113.73           C  
ATOM   2285  CZ  TYR A 160     264.407 215.925 165.448  1.00113.73           C  
ATOM   2286  OH  TYR A 160     264.666 217.183 165.040  1.00113.73           O  
ATOM   2287  H   TYR A 160     266.632 211.320 166.418  1.00128.63           H  
ATOM   2288  HA  TYR A 160     264.401 209.770 165.855  1.00128.63           H  
ATOM   2289  HB2 TYR A 160     263.202 211.580 166.039  1.00128.63           H  
ATOM   2290  HB3 TYR A 160     264.064 211.895 167.279  1.00128.63           H  
ATOM   2291  HD1 TYR A 160     265.891 213.225 164.839  1.00128.63           H  
ATOM   2292  HD2 TYR A 160     262.710 213.786 166.836  1.00128.63           H  
ATOM   2293  HE1 TYR A 160     266.042 215.346 164.422  1.00128.63           H  
ATOM   2294  HE2 TYR A 160     262.871 216.048 166.425  1.00128.63           H  
ATOM   2295  HH  TYR A 160     264.084 217.676 164.808  1.00128.63           H  
ATOM   2296  N   SER A 161     264.940 210.184 163.387  1.00114.57           N  
ATOM   2297  CA  SER A 161     265.547 210.271 162.070  1.00114.57           C  
ATOM   2298  C   SER A 161     264.863 211.269 161.178  1.00114.57           C  
ATOM   2299  O   SER A 161     265.552 212.042 160.495  1.00114.57           O  
ATOM   2300  CB  SER A 161     265.602 208.914 161.386  1.00114.57           C  
ATOM   2301  OG  SER A 161     266.676 208.255 161.950  1.00114.57           O  
ATOM   2302  H   SER A 161     264.171 209.800 163.374  1.00130.54           H  
ATOM   2303  HA  SER A 161     266.401 210.638 162.097  1.00130.54           H  
ATOM   2304  HB2 SER A 161     264.747 208.502 161.548  1.00130.54           H  
ATOM   2305  HB3 SER A 161     265.759 209.110 160.443  1.00130.54           H  
ATOM   2306  HG  SER A 161     266.418 207.784 162.587  1.00130.54           H  
ATOM   2307  N   SER A 162     263.530 211.279 161.213  1.00114.18           N  
ATOM   2308  CA  SER A 162     262.715 211.906 160.203  1.00114.18           C  
ATOM   2309  C   SER A 162     261.352 212.208 160.811  1.00114.18           C  
ATOM   2310  O   SER A 162     260.849 211.458 161.666  1.00114.18           O  
ATOM   2311  CB  SER A 162     262.639 211.051 158.920  1.00114.18           C  
ATOM   2312  OG  SER A 162     261.622 211.241 157.983  1.00114.18           O  
ATOM   2313  H   SER A 162     263.041 210.999 161.879  1.00131.40           H  
ATOM   2314  HA  SER A 162     263.044 212.677 159.969  1.00131.40           H  
ATOM   2315  HB2 SER A 162     263.387 211.297 158.428  1.00131.40           H  
ATOM   2316  HB3 SER A 162     262.714 210.006 159.143  1.00131.40           H  
ATOM   2317  HG  SER A 162     261.020 211.693 158.312  1.00131.40           H  
ATOM   2318  N   ALA A 163     260.723 213.253 160.255  1.00110.15           N  
ATOM   2319  CA  ALA A 163     259.477 213.833 160.771  1.00110.15           C  
ATOM   2320  C   ALA A 163     258.838 214.777 159.749  1.00110.15           C  
ATOM   2321  O   ALA A 163     259.361 215.876 159.467  1.00110.15           O  
ATOM   2322  CB  ALA A 163     259.733 214.545 162.073  1.00110.15           C  
ATOM   2323  H   ALA A 163     261.035 213.756 159.619  1.00132.32           H  
ATOM   2324  HA  ALA A 163     258.777 213.100 160.913  1.00132.32           H  
ATOM   2325  HB1 ALA A 163     258.924 214.901 162.233  1.00132.32           H  
ATOM   2326  HB2 ALA A 163     259.995 213.966 162.857  1.00132.32           H  
ATOM   2327  HB3 ALA A 163     260.305 215.233 161.898  1.00132.32           H  
ATOM   2328  N   ASN A 164     257.705 214.323 159.193  1.00111.94           N  
ATOM   2329  CA  ASN A 164     257.111 214.826 157.972  1.00111.94           C  
ATOM   2330  C   ASN A 164     255.799 215.538 158.253  1.00111.94           C  
ATOM   2331  O   ASN A 164     255.616 216.720 157.898  1.00111.94           O  
ATOM   2332  CB  ASN A 164     256.943 213.717 156.895  1.00111.94           C  
ATOM   2333  CG  ASN A 164     256.095 212.542 157.326  1.00111.94           C  
ATOM   2334  OD1 ASN A 164     256.414 211.840 158.257  1.00111.94           O  
ATOM   2335  ND2 ASN A 164     255.051 212.284 156.600  1.00111.94           N  
ATOM   2336  H   ASN A 164     257.150 213.728 159.522  1.00134.67           H  
ATOM   2337  HA  ASN A 164     257.619 215.489 157.616  1.00134.67           H  
ATOM   2338  HB2 ASN A 164     256.445 214.223 156.206  1.00134.67           H  
ATOM   2339  HB3 ASN A 164     257.862 213.494 156.492  1.00134.67           H  
ATOM   2340 HD21 ASN A 164     254.499 211.626 156.748  1.00134.67           H  
ATOM   2341 HD22 ASN A 164     254.909 212.763 155.925  1.00134.67           H  
ATOM   2342  N   ASN A 165     254.869 214.839 158.881  1.00111.20           N  
ATOM   2343  CA  ASN A 165     253.553 215.307 159.265  1.00111.20           C  
ATOM   2344  C   ASN A 165     253.585 215.535 160.753  1.00111.20           C  
ATOM   2345  O   ASN A 165     253.879 214.616 161.515  1.00111.20           O  
ATOM   2346  CB  ASN A 165     252.445 214.333 158.898  1.00111.20           C  
ATOM   2347  CG  ASN A 165     252.365 213.999 157.418  1.00111.20           C  
ATOM   2348  OD1 ASN A 165     252.953 214.595 156.491  1.00111.20           O  
ATOM   2349  ND2 ASN A 165     251.604 212.988 157.212  1.00111.20           N  
ATOM   2350  H   ASN A 165     254.996 213.942 159.136  1.00135.63           H  
ATOM   2351  HA  ASN A 165     253.326 216.098 158.875  1.00135.63           H  
ATOM   2352  HB2 ASN A 165     252.397 213.494 159.544  1.00135.63           H  
ATOM   2353  HB3 ASN A 165     251.653 214.806 159.115  1.00135.63           H  
ATOM   2354 HD21 ASN A 165     251.279 212.468 157.801  1.00135.63           H  
ATOM   2355  N   CYS A 166     253.267 216.751 161.148  1.00112.49           N  
ATOM   2356  CA  CYS A 166     252.955 217.044 162.543  1.00112.49           C  
ATOM   2357  C   CYS A 166     252.405 218.450 162.780  1.00112.49           C  
ATOM   2358  O   CYS A 166     252.502 219.332 161.917  1.00112.49           O  
ATOM   2359  CB  CYS A 166     254.142 216.777 163.433  1.00112.49           C  
ATOM   2360  SG  CYS A 166     255.708 217.611 163.207  1.00112.49           S  
ATOM   2361  H   CYS A 166     253.093 217.488 160.671  1.00130.54           H  
ATOM   2362  HA  CYS A 166     252.164 216.496 162.847  1.00130.54           H  
ATOM   2363  HB2 CYS A 166     253.866 217.051 164.232  1.00130.54           H  
ATOM   2364  HB3 CYS A 166     254.342 215.742 163.444  1.00130.54           H  
ATOM   2365  N   THR A 167     251.795 218.619 163.964  1.00109.54           N  
ATOM   2366  CA  THR A 167     250.773 219.609 164.174  1.00109.54           C  
ATOM   2367  C   THR A 167     251.141 220.560 165.327  1.00109.54           C  
ATOM   2368  O   THR A 167     250.934 221.779 165.194  1.00109.54           O  
ATOM   2369  CB  THR A 167     249.431 218.946 164.456  1.00109.54           C  
ATOM   2370  OG1 THR A 167     249.386 218.542 165.798  1.00109.54           O  
ATOM   2371  CG2 THR A 167     249.223 217.693 163.655  1.00109.54           C  
ATOM   2372  H   THR A 167     251.929 218.175 164.705  1.00126.53           H  
ATOM   2373  HA  THR A 167     250.684 220.218 163.505  1.00126.53           H  
ATOM   2374  HB  THR A 167     248.772 219.600 164.268  1.00126.53           H  
ATOM   2375  HG1 THR A 167     248.972 219.165 166.209  1.00126.53           H  
ATOM   2376 HG21 THR A 167     248.423 217.270 164.104  1.00126.53           H  
ATOM   2377 HG22 THR A 167     249.064 217.975 162.717  1.00126.53           H  
ATOM   2378 HG23 THR A 167     250.092 217.198 163.815  1.00126.53           H  
ATOM   2379  N   PHE A 168     251.748 220.011 166.408  1.00106.50           N  
ATOM   2380  CA  PHE A 168     252.019 220.715 167.674  1.00106.50           C  
ATOM   2381  C   PHE A 168     253.498 220.776 167.985  1.00106.50           C  
ATOM   2382  O   PHE A 168     254.166 219.738 168.068  1.00106.50           O  
ATOM   2383  CB  PHE A 168     251.324 220.109 168.895  1.00106.50           C  
ATOM   2384  CG  PHE A 168     251.477 220.900 170.171  1.00106.50           C  
ATOM   2385  CD1 PHE A 168     250.802 222.089 170.337  1.00106.50           C  
ATOM   2386  CD2 PHE A 168     252.300 220.419 171.160  1.00106.50           C  
ATOM   2387  CE1 PHE A 168     250.881 222.765 171.466  1.00106.50           C  
ATOM   2388  CE2 PHE A 168     252.399 221.071 172.254  1.00106.50           C  
ATOM   2389  CZ  PHE A 168     251.755 222.260 172.372  1.00106.50           C  
ATOM   2390  H   PHE A 168     251.952 219.062 166.437  1.00121.34           H  
ATOM   2391  HA  PHE A 168     251.670 221.521 167.593  1.00121.34           H  
ATOM   2392  HB2 PHE A 168     250.330 220.087 168.738  1.00121.34           H  
ATOM   2393  HB3 PHE A 168     251.645 219.125 169.101  1.00121.34           H  
ATOM   2394  HD1 PHE A 168     250.202 222.321 169.643  1.00121.34           H  
ATOM   2395  HD2 PHE A 168     252.754 219.543 171.033  1.00121.34           H  
ATOM   2396  HE1 PHE A 168     250.462 223.573 171.582  1.00121.34           H  
ATOM   2397  HE2 PHE A 168     252.987 220.862 172.966  1.00121.34           H  
ATOM   2398  HZ  PHE A 168     251.857 222.812 173.191  1.00121.34           H  
ATOM   2399  N   GLU A 169     253.987 222.002 168.114  1.00107.46           N  
ATOM   2400  CA  GLU A 169     255.352 222.270 168.513  1.00107.46           C  
ATOM   2401  C   GLU A 169     255.295 223.345 169.583  1.00107.46           C  
ATOM   2402  O   GLU A 169     254.359 224.132 169.617  1.00107.46           O  
ATOM   2403  CB  GLU A 169     256.171 222.765 167.341  1.00107.46           C  
ATOM   2404  CG  GLU A 169     256.605 221.823 166.287  1.00107.46           C  
ATOM   2405  CD  GLU A 169     255.683 221.948 165.040  1.00107.46           C  
ATOM   2406  OE1 GLU A 169     254.526 222.364 165.222  1.00107.46           O  
ATOM   2407  OE2 GLU A 169     256.085 221.665 163.884  1.00107.46           O  
ATOM   2408  H   GLU A 169     253.503 222.719 168.093  1.00121.85           H  
ATOM   2409  HA  GLU A 169     255.729 221.512 168.966  1.00121.85           H  
ATOM   2410  HB2 GLU A 169     255.671 223.429 166.920  1.00121.85           H  
ATOM   2411  HB3 GLU A 169     256.931 223.171 167.686  1.00121.85           H  
ATOM   2412  HG2 GLU A 169     257.508 222.081 166.087  1.00121.85           H  
ATOM   2413  HG3 GLU A 169     256.497 220.935 166.773  1.00121.85           H  
ATOM   2414  N   TYR A 170     256.324 223.371 170.434  1.00113.83           N  
ATOM   2415  CA  TYR A 170     256.556 224.439 171.379  1.00113.83           C  
ATOM   2416  C   TYR A 170     258.001 224.565 171.713  1.00113.83           C  
ATOM   2417  O   TYR A 170     258.609 223.551 172.003  1.00113.83           O  
ATOM   2418  CB  TYR A 170     255.803 224.377 172.668  1.00113.83           C  
ATOM   2419  CG  TYR A 170     256.456 225.264 173.666  1.00113.83           C  
ATOM   2420  CD1 TYR A 170     256.131 226.672 173.725  1.00113.83           C  
ATOM   2421  CD2 TYR A 170     256.735 224.741 174.754  1.00113.83           C  
ATOM   2422  CE1 TYR A 170     256.462 227.488 174.692  1.00113.83           C  
ATOM   2423  CE2 TYR A 170     256.710 225.436 175.784  1.00113.83           C  
ATOM   2424  CZ  TYR A 170     256.700 226.816 175.779  1.00113.83           C  
ATOM   2425  OH  TYR A 170     257.100 227.295 176.926  1.00113.83           O  
ATOM   2426  H   TYR A 170     257.067 222.819 170.411  1.00122.15           H  
ATOM   2427  HA  TYR A 170     256.090 225.205 171.138  1.00122.15           H  
ATOM   2428  HB2 TYR A 170     254.737 224.242 172.734  1.00122.15           H  
ATOM   2429  HB3 TYR A 170     256.089 223.438 173.012  1.00122.15           H  
ATOM   2430  HD1 TYR A 170     255.844 227.008 172.975  1.00122.15           H  
ATOM   2431  HD2 TYR A 170     256.608 223.790 174.793  1.00122.15           H  
ATOM   2432  HE1 TYR A 170     256.390 228.171 174.904  1.00122.15           H  
ATOM   2433  HE2 TYR A 170     257.100 225.100 176.710  1.00122.15           H  
ATOM   2434  HH  TYR A 170     257.915 227.560 177.006  1.00122.15           H  
ATOM   2435  N   VAL A 171     258.511 225.788 171.653  1.00120.67           N  
ATOM   2436  CA  VAL A 171     259.885 225.981 172.040  1.00120.67           C  
ATOM   2437  C   VAL A 171     259.972 227.187 172.980  1.00120.67           C  
ATOM   2438  O   VAL A 171     259.469 228.278 172.666  1.00120.67           O  
ATOM   2439  CB  VAL A 171     260.807 226.094 170.807  1.00120.67           C  
ATOM   2440  CG1 VAL A 171     262.251 226.235 171.200  1.00120.67           C  
ATOM   2441  CG2 VAL A 171     260.601 224.986 169.854  1.00120.67           C  
ATOM   2442  H   VAL A 171     258.062 226.535 171.493  1.00124.42           H  
ATOM   2443  HA  VAL A 171     260.117 225.237 172.569  1.00124.42           H  
ATOM   2444  HB  VAL A 171     260.549 226.955 170.435  1.00124.42           H  
ATOM   2445 HG11 VAL A 171     262.882 226.517 170.486  1.00124.42           H  
ATOM   2446 HG12 VAL A 171     262.237 226.923 171.750  1.00124.42           H  
ATOM   2447 HG13 VAL A 171     262.564 225.504 171.782  1.00124.42           H  
ATOM   2448 HG21 VAL A 171     261.275 225.218 169.152  1.00124.42           H  
ATOM   2449 HG22 VAL A 171     260.798 224.192 170.412  1.00124.42           H  
ATOM   2450 HG23 VAL A 171     259.646 225.082 169.565  1.00124.42           H  
ATOM   2451  N   SER A 172     260.668 226.971 174.118  1.00119.97           N  
ATOM   2452  CA  SER A 172     260.821 227.905 175.222  1.00119.97           C  
ATOM   2453  C   SER A 172     262.019 228.820 174.996  1.00119.97           C  
ATOM   2454  O   SER A 172     262.984 228.468 174.301  1.00119.97           O  
ATOM   2455  CB  SER A 172     260.977 227.152 176.534  1.00119.97           C  
ATOM   2456  OG  SER A 172     259.788 226.819 177.141  1.00119.97           O  
ATOM   2457  H   SER A 172     261.102 226.204 174.296  1.00125.67           H  
ATOM   2458  HA  SER A 172     260.036 228.430 175.331  1.00125.67           H  
ATOM   2459  HB2 SER A 172     261.569 226.398 176.545  1.00125.67           H  
ATOM   2460  HB3 SER A 172     261.277 227.780 177.138  1.00125.67           H  
ATOM   2461  HG  SER A 172     259.490 227.390 177.681  1.00125.67           H  
ATOM   2462  N   GLN A 173     261.928 229.994 175.618  1.00123.23           N  
ATOM   2463  CA  GLN A 173     262.861 231.088 175.410  1.00123.23           C  
ATOM   2464  C   GLN A 173     264.284 230.660 175.785  1.00123.23           C  
ATOM   2465  O   GLN A 173     264.508 230.130 176.891  1.00123.23           O  
ATOM   2466  CB  GLN A 173     262.444 232.299 176.228  1.00123.23           C  
ATOM   2467  CG  GLN A 173     262.826 233.633 175.640  1.00123.23           C  
ATOM   2468  CD  GLN A 173     264.287 233.957 175.790  1.00123.23           C  
ATOM   2469  OE1 GLN A 173     264.925 233.623 176.814  1.00123.23           O  
ATOM   2470  NE2 GLN A 173     264.800 234.739 174.821  1.00123.23           N  
ATOM   2471  H   GLN A 173     261.337 230.169 176.240  1.00128.85           H  
ATOM   2472  HA  GLN A 173     262.810 231.405 174.472  1.00128.85           H  
ATOM   2473  HB2 GLN A 173     261.488 232.297 176.528  1.00128.85           H  
ATOM   2474  HB3 GLN A 173     262.936 232.239 177.007  1.00128.85           H  
ATOM   2475  HG2 GLN A 173     262.463 233.874 174.693  1.00128.85           H  
ATOM   2476  HG3 GLN A 173     262.432 234.244 176.257  1.00128.85           H  
ATOM   2477 HE21 GLN A 173     264.341 234.983 174.095  1.00128.85           H  
ATOM   2478 HE22 GLN A 173     265.627 234.966 174.874  1.00128.85           H  
ATOM   2479  N   PRO A 174     265.257 230.825 174.882  1.00123.86           N  
ATOM   2480  CA  PRO A 174     266.565 230.211 175.104  1.00123.86           C  
ATOM   2481  C   PRO A 174     267.158 230.641 176.424  1.00123.86           C  
ATOM   2482  O   PRO A 174     267.013 231.797 176.857  1.00123.86           O  
ATOM   2483  CB  PRO A 174     267.389 230.697 173.899  1.00123.86           C  
ATOM   2484  CG  PRO A 174     266.623 231.825 173.297  1.00123.86           C  
ATOM   2485  CD  PRO A 174     265.215 231.504 173.572  1.00123.86           C  
ATOM   2486  HA  PRO A 174     266.507 229.212 175.133  1.00129.80           H  
ATOM   2487  HB2 PRO A 174     268.156 231.057 174.287  1.00129.80           H  
ATOM   2488  HB3 PRO A 174     267.638 229.948 173.259  1.00129.80           H  
ATOM   2489  HG2 PRO A 174     266.827 232.559 173.857  1.00129.80           H  
ATOM   2490  HG3 PRO A 174     266.887 232.102 172.361  1.00129.80           H  
ATOM   2491  HD2 PRO A 174     264.747 232.326 173.748  1.00129.80           H  
ATOM   2492  HD3 PRO A 174     264.712 230.994 172.849  1.00129.80           H  
ATOM   2493  N   PHE A 175     267.818 229.658 177.058  1.00125.90           N  
ATOM   2494  CA  PHE A 175     268.537 229.822 178.296  1.00125.90           C  
ATOM   2495  C   PHE A 175     269.900 229.133 178.154  1.00125.90           C  
ATOM   2496  O   PHE A 175     270.228 228.544 177.108  1.00125.90           O  
ATOM   2497  CB  PHE A 175     267.770 229.232 179.478  1.00125.90           C  
ATOM   2498  CG  PHE A 175     267.167 227.893 179.233  1.00125.90           C  
ATOM   2499  CD1 PHE A 175     267.911 226.760 179.468  1.00125.90           C  
ATOM   2500  CD2 PHE A 175     265.892 227.748 178.779  1.00125.90           C  
ATOM   2501  CE1 PHE A 175     267.411 225.512 179.253  1.00125.90           C  
ATOM   2502  CE2 PHE A 175     265.360 226.498 178.584  1.00125.90           C  
ATOM   2503  CZ  PHE A 175     266.135 225.367 178.828  1.00125.90           C  
ATOM   2504  H   PHE A 175     267.932 228.819 176.760  1.00129.50           H  
ATOM   2505  HA  PHE A 175     268.711 230.735 178.531  1.00129.50           H  
ATOM   2506  HB2 PHE A 175     268.348 229.143 180.180  1.00129.50           H  
ATOM   2507  HB3 PHE A 175     267.077 229.856 179.776  1.00129.50           H  
ATOM   2508  HD1 PHE A 175     268.723 226.839 179.764  1.00129.50           H  
ATOM   2509  HD2 PHE A 175     265.420 228.487 178.540  1.00129.50           H  
ATOM   2510  HE1 PHE A 175     267.929 224.782 179.434  1.00129.50           H  
ATOM   2511  HE2 PHE A 175     264.502 226.406 178.164  1.00129.50           H  
ATOM   2512  HZ  PHE A 175     265.789 224.502 178.622  1.00129.50           H  
ATOM   2513  N   LEU A 176     270.712 229.262 179.206  1.00129.11           N  
ATOM   2514  CA  LEU A 176     272.035 228.644 179.304  1.00129.11           C  
ATOM   2515  C   LEU A 176     272.087 227.659 180.475  1.00129.11           C  
ATOM   2516  O   LEU A 176     271.772 228.009 181.631  1.00129.11           O  
ATOM   2517  CB  LEU A 176     273.108 229.728 179.404  1.00129.11           C  
ATOM   2518  CG  LEU A 176     274.541 229.412 179.748  1.00129.11           C  
ATOM   2519  CD1 LEU A 176     275.449 230.471 179.126  1.00129.11           C  
ATOM   2520  CD2 LEU A 176     274.741 229.303 181.224  1.00129.11           C  
ATOM   2521  H   LEU A 176     270.519 229.637 179.968  1.00131.87           H  
ATOM   2522  HA  LEU A 176     272.208 228.143 178.457  1.00131.87           H  
ATOM   2523  HB2 LEU A 176     273.037 230.395 178.664  1.00131.87           H  
ATOM   2524  HB3 LEU A 176     272.837 230.195 180.208  1.00131.87           H  
ATOM   2525  HG  LEU A 176     274.779 228.540 179.372  1.00131.87           H  
ATOM   2526 HD11 LEU A 176     276.337 230.109 179.014  1.00131.87           H  
ATOM   2527 HD12 LEU A 176     275.129 230.898 178.255  1.00131.87           H  
ATOM   2528 HD13 LEU A 176     275.496 231.144 179.781  1.00131.87           H  
ATOM   2529 HD21 LEU A 176     275.609 228.963 181.425  1.00131.87           H  
ATOM   2530 HD22 LEU A 176     274.654 230.156 181.678  1.00131.87           H  
ATOM   2531 HD23 LEU A 176     274.109 228.686 181.650  1.00131.87           H  
ATOM   2532  N   MET A 177     272.488 226.422 180.168  1.00131.02           N  
ATOM   2533  CA  MET A 177     272.253 225.303 181.055  1.00131.02           C  
ATOM   2534  C   MET A 177     273.618 224.774 181.464  1.00131.02           C  
ATOM   2535  O   MET A 177     274.588 224.928 180.715  1.00131.02           O  
ATOM   2536  CB  MET A 177     271.410 224.219 180.377  1.00131.02           C  
ATOM   2537  CG  MET A 177     271.501 222.786 180.806  1.00131.02           C  
ATOM   2538  SD  MET A 177     270.221 222.684 182.067  1.00131.02           S  
ATOM   2539  CE  MET A 177     270.506 221.077 182.725  1.00131.02           C  
ATOM   2540  H   MET A 177     272.970 226.199 179.425  1.00131.61           H  
ATOM   2541  HA  MET A 177     271.814 225.597 181.831  1.00131.61           H  
ATOM   2542  HB2 MET A 177     270.476 224.486 180.429  1.00131.61           H  
ATOM   2543  HB3 MET A 177     271.698 224.212 179.428  1.00131.61           H  
ATOM   2544  HG2 MET A 177     271.319 222.133 180.082  1.00131.61           H  
ATOM   2545  HG3 MET A 177     272.317 222.590 181.251  1.00131.61           H  
ATOM   2546  HE1 MET A 177     269.844 220.872 183.417  1.00131.61           H  
ATOM   2547  HE2 MET A 177     270.461 220.338 182.057  1.00131.61           H  
ATOM   2548  HE3 MET A 177     271.368 221.029 183.148  1.00131.61           H  
ATOM   2549  N   ASP A 178     273.702 224.190 182.669  1.00132.22           N  
ATOM   2550  CA  ASP A 178     275.003 223.844 183.246  1.00132.22           C  
ATOM   2551  C   ASP A 178     275.756 222.828 182.390  1.00132.22           C  
ATOM   2552  O   ASP A 178     276.819 223.128 181.829  1.00132.22           O  
ATOM   2553  CB  ASP A 178     274.854 223.303 184.674  1.00132.22           C  
ATOM   2554  CG  ASP A 178     274.387 224.327 185.686  1.00132.22           C  
ATOM   2555  OD1 ASP A 178     275.256 225.049 186.223  1.00132.22           O  
ATOM   2556  OD2 ASP A 178     273.180 224.376 185.995  1.00132.22           O  
ATOM   2557  H   ASP A 178     273.043 224.005 183.188  1.00132.75           H  
ATOM   2558  HA  ASP A 178     275.568 224.622 183.332  1.00132.75           H  
ATOM   2559  HB2 ASP A 178     274.226 222.563 184.687  1.00132.75           H  
ATOM   2560  HB3 ASP A 178     275.698 222.977 184.970  1.00132.75           H  
ATOM   2561  N   LEU A 179     275.220 221.616 182.293  1.00132.41           N  
ATOM   2562  CA  LEU A 179     275.756 220.483 181.546  1.00132.41           C  
ATOM   2563  C   LEU A 179     277.040 219.923 182.132  1.00132.41           C  
ATOM   2564  O   LEU A 179     277.532 218.911 181.610  1.00132.41           O  
ATOM   2565  CB  LEU A 179     276.018 220.810 180.068  1.00132.41           C  
ATOM   2566  CG  LEU A 179     274.801 220.749 179.147  1.00132.41           C  
ATOM   2567  CD1 LEU A 179     274.057 222.049 179.178  1.00132.41           C  
ATOM   2568  CD2 LEU A 179     275.174 220.406 177.718  1.00132.41           C  
ATOM   2569  H   LEU A 179     274.505 221.393 182.732  1.00132.93           H  
ATOM   2570  HA  LEU A 179     275.114 219.755 181.589  1.00132.93           H  
ATOM   2571  HB2 LEU A 179     276.391 221.706 180.025  1.00132.93           H  
ATOM   2572  HB3 LEU A 179     276.677 220.180 179.745  1.00132.93           H  
ATOM   2573  HG  LEU A 179     274.215 220.051 179.485  1.00132.93           H  
ATOM   2574 HD11 LEU A 179     273.130 221.927 178.896  1.00132.93           H  
ATOM   2575 HD12 LEU A 179     274.080 222.336 180.090  1.00132.93           H  
ATOM   2576 HD13 LEU A 179     274.512 222.714 178.632  1.00132.93           H  
ATOM   2577 HD21 LEU A 179     274.354 220.311 177.195  1.00132.93           H  
ATOM   2578 HD22 LEU A 179     275.688 221.153 177.393  1.00132.93           H  
ATOM   2579 HD23 LEU A 179     275.702 219.589 177.707  1.00132.93           H  
ATOM   2580  N   GLU A 180     277.599 220.517 183.190  1.00132.97           N  
ATOM   2581  CA  GLU A 180     278.878 220.067 183.714  1.00132.97           C  
ATOM   2582  C   GLU A 180     278.649 218.949 184.715  1.00132.97           C  
ATOM   2583  O   GLU A 180     277.662 218.955 185.459  1.00132.97           O  
ATOM   2584  CB  GLU A 180     279.665 221.200 184.377  1.00132.97           C  
ATOM   2585  CG  GLU A 180     279.118 221.778 185.675  1.00132.97           C  
ATOM   2586  CD  GLU A 180     278.345 223.064 185.506  1.00132.97           C  
ATOM   2587  OE1 GLU A 180     278.030 223.425 184.359  1.00132.97           O  
ATOM   2588  OE2 GLU A 180     278.053 223.718 186.536  1.00132.97           O  
ATOM   2589  H   GLU A 180     277.252 221.171 183.652  1.00134.88           H  
ATOM   2590  HA  GLU A 180     279.421 219.692 183.007  1.00134.88           H  
ATOM   2591  HB2 GLU A 180     280.522 220.813 184.614  1.00134.88           H  
ATOM   2592  HB3 GLU A 180     279.813 221.920 183.743  1.00134.88           H  
ATOM   2593  HG2 GLU A 180     278.548 221.111 186.119  1.00134.88           H  
ATOM   2594  HG3 GLU A 180     279.870 221.938 186.287  1.00134.88           H  
ATOM   2595  N   GLY A 181     279.569 217.988 184.722  1.00132.49           N  
ATOM   2596  CA  GLY A 181     279.482 216.828 185.572  1.00132.49           C  
ATOM   2597  C   GLY A 181     280.159 217.003 186.916  1.00132.49           C  
ATOM   2598  O   GLY A 181     281.390 216.946 187.018  1.00132.49           O  
ATOM   2599  H   GLY A 181     280.246 217.934 184.206  1.00133.92           H  
ATOM   2600  HA2 GLY A 181     278.544 216.565 185.728  1.00133.92           H  
ATOM   2601  HA3 GLY A 181     279.876 216.056 185.162  1.00133.92           H  
ATOM   2602  N   LYS A 182     279.361 217.206 187.954  1.00128.77           N  
ATOM   2603  CA  LYS A 182     279.888 217.362 189.290  1.00128.77           C  
ATOM   2604  C   LYS A 182     280.156 215.985 189.874  1.00128.77           C  
ATOM   2605  O   LYS A 182     279.712 214.950 189.347  1.00128.77           O  
ATOM   2606  CB  LYS A 182     278.925 218.149 190.184  1.00128.77           C  
ATOM   2607  CG  LYS A 182     278.863 219.621 189.942  1.00128.77           C  
ATOM   2608  CD  LYS A 182     277.781 219.998 188.974  1.00128.77           C  
ATOM   2609  CE  LYS A 182     277.369 221.413 189.182  1.00128.77           C  
ATOM   2610  NZ  LYS A 182     276.530 221.918 188.096  1.00128.77           N  
ATOM   2611  H   LYS A 182     278.483 217.180 187.922  1.00131.76           H  
ATOM   2612  HA  LYS A 182     280.748 217.807 189.261  1.00131.76           H  
ATOM   2613  HB2 LYS A 182     278.057 217.746 190.063  1.00131.76           H  
ATOM   2614  HB3 LYS A 182     279.214 217.991 191.087  1.00131.76           H  
ATOM   2615  HG2 LYS A 182     278.707 220.077 190.826  1.00131.76           H  
ATOM   2616  HG3 LYS A 182     279.722 219.900 189.586  1.00131.76           H  
ATOM   2617  HD2 LYS A 182     278.100 219.883 188.058  1.00131.76           H  
ATOM   2618  HD3 LYS A 182     277.017 219.431 189.125  1.00131.76           H  
ATOM   2619  HE2 LYS A 182     276.867 221.485 190.017  1.00131.76           H  
ATOM   2620  HE3 LYS A 182     278.182 221.981 189.243  1.00131.76           H  
ATOM   2621  HZ1 LYS A 182     276.169 222.763 188.294  1.00131.76           H  
ATOM   2622  HZ2 LYS A 182     277.032 221.977 187.329  1.00131.76           H  
ATOM   2623  HZ3 LYS A 182     275.840 221.326 187.970  1.00131.76           H  
ATOM   2624  N   GLN A 183     280.916 216.015 190.974  1.00126.60           N  
ATOM   2625  CA  GLN A 183     281.188 214.904 191.868  1.00126.60           C  
ATOM   2626  C   GLN A 183     280.574 215.093 193.247  1.00126.60           C  
ATOM   2627  O   GLN A 183     280.546 216.213 193.759  1.00126.60           O  
ATOM   2628  CB  GLN A 183     282.676 214.743 192.023  1.00126.60           C  
ATOM   2629  CG  GLN A 183     283.536 215.964 192.255  1.00126.60           C  
ATOM   2630  CD  GLN A 183     283.520 216.470 193.715  1.00126.60           C  
ATOM   2631  OE1 GLN A 183     283.829 215.793 194.707  1.00126.60           O  
ATOM   2632  NE2 GLN A 183     283.155 217.651 193.830  1.00126.60           N  
ATOM   2633  H   GLN A 183     281.355 216.767 191.243  1.00132.04           H  
ATOM   2634  HA  GLN A 183     280.833 214.153 191.510  1.00132.04           H  
ATOM   2635  HB2 GLN A 183     282.836 214.093 192.687  1.00132.04           H  
ATOM   2636  HB3 GLN A 183     282.943 214.365 191.238  1.00132.04           H  
ATOM   2637  HG2 GLN A 183     284.408 215.648 192.089  1.00132.04           H  
ATOM   2638  HG3 GLN A 183     283.313 216.675 191.556  1.00132.04           H  
ATOM   2639 HE21 GLN A 183     282.953 218.164 193.116  1.00132.04           H  
ATOM   2640 HE22 GLN A 183     283.129 217.978 194.678  1.00132.04           H  
ATOM   2641  N   GLY A 184     280.088 214.024 193.856  1.00115.83           N  
ATOM   2642  CA  GLY A 184     279.386 213.917 195.111  1.00115.83           C  
ATOM   2643  C   GLY A 184     278.121 213.081 195.024  1.00115.83           C  
ATOM   2644  O   GLY A 184     277.876 212.341 194.055  1.00115.83           O  
ATOM   2645  H   GLY A 184     280.179 213.310 193.554  1.00128.95           H  
ATOM   2646  HA2 GLY A 184     279.952 213.442 195.695  1.00128.95           H  
ATOM   2647  HA3 GLY A 184     279.232 214.875 195.574  1.00128.95           H  
ATOM   2648  N   ASN A 185     277.308 213.232 196.052  1.00112.35           N  
ATOM   2649  CA  ASN A 185     275.988 212.650 196.070  1.00112.35           C  
ATOM   2650  C   ASN A 185     274.963 213.476 195.303  1.00112.35           C  
ATOM   2651  O   ASN A 185     275.132 214.674 195.079  1.00112.35           O  
ATOM   2652  CB  ASN A 185     275.540 212.393 197.501  1.00112.35           C  
ATOM   2653  CG  ASN A 185     275.452 213.661 198.401  1.00112.35           C  
ATOM   2654  OD1 ASN A 185     275.575 214.805 197.979  1.00112.35           O  
ATOM   2655  ND2 ASN A 185     275.285 213.401 199.690  1.00112.35           N  
ATOM   2656  H   ASN A 185     277.533 213.644 196.849  1.00123.25           H  
ATOM   2657  HA  ASN A 185     276.047 211.867 195.672  1.00123.25           H  
ATOM   2658  HB2 ASN A 185     274.706 211.904 197.505  1.00123.25           H  
ATOM   2659  HB3 ASN A 185     276.177 211.806 197.881  1.00123.25           H  
ATOM   2660 HD21 ASN A 185     275.196 214.043 200.338  1.00123.25           H  
ATOM   2661 HD22 ASN A 185     275.195 212.623 199.923  1.00123.25           H  
ATOM   2662  N   PHE A 186     273.839 212.853 194.984  1.00108.53           N  
ATOM   2663  CA  PHE A 186     272.712 213.493 194.313  1.00108.53           C  
ATOM   2664  C   PHE A 186     272.146 214.639 195.160  1.00108.53           C  
ATOM   2665  O   PHE A 186     272.184 214.622 196.396  1.00108.53           O  
ATOM   2666  CB  PHE A 186     271.615 212.465 194.007  1.00108.53           C  
ATOM   2667  CG  PHE A 186     272.045 211.359 193.065  1.00108.53           C  
ATOM   2668  CD1 PHE A 186     272.900 211.621 192.035  1.00108.53           C  
ATOM   2669  CD2 PHE A 186     271.608 210.069 193.266  1.00108.53           C  
ATOM   2670  CE1 PHE A 186     273.289 210.666 191.218  1.00108.53           C  
ATOM   2671  CE2 PHE A 186     272.053 209.074 192.515  1.00108.53           C  
ATOM   2672  CZ  PHE A 186     272.843 209.412 191.358  1.00108.53           C  
ATOM   2673  H   PHE A 186     273.752 212.053 195.036  1.00120.98           H  
ATOM   2674  HA  PHE A 186     273.034 213.841 193.447  1.00120.98           H  
ATOM   2675  HB2 PHE A 186     271.397 212.027 194.831  1.00120.98           H  
ATOM   2676  HB3 PHE A 186     270.801 212.910 193.619  1.00120.98           H  
ATOM   2677  HD1 PHE A 186     273.179 212.518 191.890  1.00120.98           H  
ATOM   2678  HD2 PHE A 186     271.010 209.879 193.976  1.00120.98           H  
ATOM   2679  HE1 PHE A 186     273.813 210.828 190.511  1.00120.98           H  
ATOM   2680  HE2 PHE A 186     271.698 208.147 192.526  1.00120.98           H  
ATOM   2681  HZ  PHE A 186     273.081 208.677 190.802  1.00120.98           H  
ATOM   2682  N   LYS A 187     271.670 215.674 194.472  1.00103.20           N  
ATOM   2683  CA  LYS A 187     271.195 216.881 195.126  1.00103.20           C  
ATOM   2684  C   LYS A 187     269.780 217.238 194.743  1.00103.20           C  
ATOM   2685  O   LYS A 187     269.031 217.701 195.606  1.00103.20           O  
ATOM   2686  CB  LYS A 187     272.111 218.072 194.827  1.00103.20           C  
ATOM   2687  CG  LYS A 187     273.221 218.323 195.813  1.00103.20           C  
ATOM   2688  CD  LYS A 187     272.955 219.186 197.048  1.00103.20           C  
ATOM   2689  CE  LYS A 187     274.146 219.309 197.944  1.00103.20           C  
ATOM   2690  NZ  LYS A 187     275.475 219.344 197.349  1.00103.20           N  
ATOM   2691  H   LYS A 187     271.621 215.679 193.631  1.00120.62           H  
ATOM   2692  HA  LYS A 187     271.261 216.688 196.062  1.00120.62           H  
ATOM   2693  HB2 LYS A 187     272.575 217.828 194.022  1.00120.62           H  
ATOM   2694  HB3 LYS A 187     271.593 218.918 194.677  1.00120.62           H  
ATOM   2695  HG2 LYS A 187     273.445 217.473 196.119  1.00120.62           H  
ATOM   2696  HG3 LYS A 187     274.002 218.654 195.353  1.00120.62           H  
ATOM   2697  HD2 LYS A 187     272.596 220.081 196.807  1.00120.62           H  
ATOM   2698  HD3 LYS A 187     272.310 218.666 197.547  1.00120.62           H  
ATOM   2699  HE2 LYS A 187     274.048 219.943 198.712  1.00120.62           H  
ATOM   2700  HE3 LYS A 187     274.174 218.453 198.349  1.00120.62           H  
ATOM   2701  HZ1 LYS A 187     276.062 219.098 197.932  1.00120.62           H  
ATOM   2702  HZ2 LYS A 187     275.538 218.740 196.716  1.00120.62           H  
ATOM   2703  HZ3 LYS A 187     275.796 220.152 196.975  1.00120.62           H  
ATOM   2704  N   ASN A 188     269.379 217.008 193.504  1.00 96.29           N  
ATOM   2705  CA  ASN A 188     268.126 217.526 193.016  1.00 96.29           C  
ATOM   2706  C   ASN A 188     267.163 216.373 192.787  1.00 96.29           C  
ATOM   2707  O   ASN A 188     267.494 215.389 192.109  1.00 96.29           O  
ATOM   2708  CB  ASN A 188     268.354 218.335 191.740  1.00 96.29           C  
ATOM   2709  CG  ASN A 188     269.137 219.620 192.011  1.00 96.29           C  
ATOM   2710  OD1 ASN A 188     268.594 220.639 192.418  1.00 96.29           O  
ATOM   2711  ND2 ASN A 188     270.416 219.583 191.696  1.00 96.29           N  
ATOM   2712  H   ASN A 188     269.762 216.468 193.003  1.00116.75           H  
ATOM   2713  HA  ASN A 188     267.759 218.089 193.732  1.00116.75           H  
ATOM   2714  HB2 ASN A 188     268.906 217.765 191.192  1.00116.75           H  
ATOM   2715  HB3 ASN A 188     267.494 218.515 191.306  1.00116.75           H  
ATOM   2716 HD21 ASN A 188     270.763 218.848 191.429  1.00116.75           H  
ATOM   2717 HD22 ASN A 188     270.956 220.247 191.841  1.00116.75           H  
ATOM   2718  N   LEU A 189     265.979 216.498 193.379  1.00 88.91           N  
ATOM   2719  CA  LEU A 189     264.881 215.576 193.159  1.00 88.91           C  
ATOM   2720  C   LEU A 189     263.859 216.230 192.249  1.00 88.91           C  
ATOM   2721  O   LEU A 189     263.318 217.292 192.569  1.00 88.91           O  
ATOM   2722  CB  LEU A 189     264.222 215.159 194.472  1.00 88.91           C  
ATOM   2723  CG  LEU A 189     263.050 214.185 194.400  1.00 88.91           C  
ATOM   2724  CD1 LEU A 189     263.545 212.880 193.824  1.00 88.91           C  
ATOM   2725  CD2 LEU A 189     262.428 213.987 195.753  1.00 88.91           C  
ATOM   2726  H   LEU A 189     265.802 217.117 193.992  1.00110.72           H  
ATOM   2727  HA  LEU A 189     265.221 214.802 192.771  1.00110.72           H  
ATOM   2728  HB2 LEU A 189     264.886 214.654 194.928  1.00110.72           H  
ATOM   2729  HB3 LEU A 189     263.985 215.939 195.048  1.00110.72           H  
ATOM   2730  HG  LEU A 189     262.371 214.504 193.780  1.00110.72           H  
ATOM   2731 HD11 LEU A 189     262.860 212.196 193.855  1.00110.72           H  
ATOM   2732 HD12 LEU A 189     263.850 212.966 192.896  1.00110.72           H  
ATOM   2733 HD13 LEU A 189     264.289 212.535 194.336  1.00110.72           H  
ATOM   2734 HD21 LEU A 189     261.871 213.210 195.714  1.00110.72           H  
ATOM   2735 HD22 LEU A 189     263.153 213.786 196.351  1.00110.72           H  
ATOM   2736 HD23 LEU A 189     261.926 214.772 196.095  1.00110.72           H  
ATOM   2737  N   ARG A 190     263.596 215.587 191.129  1.00 91.21           N  
ATOM   2738  CA  ARG A 190     262.628 216.048 190.160  1.00 91.21           C  
ATOM   2739  C   ARG A 190     261.502 215.008 190.102  1.00 91.21           C  
ATOM   2740  O   ARG A 190     261.737 213.864 189.685  1.00 91.21           O  
ATOM   2741  CB  ARG A 190     263.308 216.220 188.805  1.00 91.21           C  
ATOM   2742  CG  ARG A 190     264.817 216.556 188.795  1.00 91.21           C  
ATOM   2743  CD  ARG A 190     265.174 217.940 188.372  1.00 91.21           C  
ATOM   2744  NE  ARG A 190     266.625 218.094 188.341  1.00 91.21           N  
ATOM   2745  CZ  ARG A 190     267.280 219.222 188.108  1.00 91.21           C  
ATOM   2746  NH1 ARG A 190     266.664 220.373 188.012  1.00 91.21           N  
ATOM   2747  NH2 ARG A 190     268.599 219.201 188.001  1.00 91.21           N  
ATOM   2748  H   ARG A 190     263.940 214.857 190.944  1.00110.25           H  
ATOM   2749  HA  ARG A 190     262.264 216.917 190.483  1.00110.25           H  
ATOM   2750  HB2 ARG A 190     263.249 215.363 188.380  1.00110.25           H  
ATOM   2751  HB3 ARG A 190     262.855 216.921 188.300  1.00110.25           H  
ATOM   2752  HG2 ARG A 190     265.160 216.417 189.693  1.00110.25           H  
ATOM   2753  HG3 ARG A 190     265.261 215.909 188.240  1.00110.25           H  
ATOM   2754  HD2 ARG A 190     264.797 218.137 187.496  1.00110.25           H  
ATOM   2755  HD3 ARG A 190     264.818 218.519 189.064  1.00110.25           H  
ATOM   2756  HE  ARG A 190     267.061 217.499 188.723  1.00110.25           H  
ATOM   2757 HH11 ARG A 190     265.800 220.420 188.027  1.00110.25           H  
ATOM   2758 HH12 ARG A 190     267.103 221.107 187.866  1.00110.25           H  
ATOM   2759 HH21 ARG A 190     268.988 218.483 188.112  1.00110.25           H  
ATOM   2760 HH22 ARG A 190     269.053 219.942 187.905  1.00110.25           H  
ATOM   2761  N   GLU A 191     260.287 215.385 190.532  1.00 84.20           N  
ATOM   2762  CA  GLU A 191     259.138 214.482 190.524  1.00 84.20           C  
ATOM   2763  C   GLU A 191     258.119 214.856 189.490  1.00 84.20           C  
ATOM   2764  O   GLU A 191     257.713 216.057 189.428  1.00 84.20           O  
ATOM   2765  CB  GLU A 191     258.472 214.415 191.908  1.00 84.20           C  
ATOM   2766  CG  GLU A 191     259.443 214.209 193.016  1.00 84.20           C  
ATOM   2767  CD  GLU A 191     258.777 214.051 194.347  1.00 84.20           C  
ATOM   2768  OE1 GLU A 191     257.851 213.209 194.432  1.00 84.20           O  
ATOM   2769  OE2 GLU A 191     259.183 214.718 195.309  1.00 84.20           O  
ATOM   2770  H   GLU A 191     260.138 216.202 190.865  1.00102.36           H  
ATOM   2771  HA  GLU A 191     259.451 213.621 190.302  1.00102.36           H  
ATOM   2772  HB2 GLU A 191     257.986 215.254 192.075  1.00102.36           H  
ATOM   2773  HB3 GLU A 191     257.870 213.670 191.892  1.00102.36           H  
ATOM   2774  HG2 GLU A 191     259.911 213.413 192.832  1.00102.36           H  
ATOM   2775  HG3 GLU A 191     260.077 214.964 193.076  1.00102.36           H  
ATOM   2776  N   PHE A 192     257.712 213.815 188.680  1.00 87.74           N  
ATOM   2777  CA  PHE A 192     256.931 214.420 187.558  1.00 87.74           C  
ATOM   2778  C   PHE A 192     255.777 213.405 187.539  1.00 87.74           C  
ATOM   2779  O   PHE A 192     255.886 212.280 188.003  1.00 87.74           O  
ATOM   2780  CB  PHE A 192     257.497 214.293 186.132  1.00 87.74           C  
ATOM   2781  CG  PHE A 192     258.995 214.215 186.417  1.00 87.74           C  
ATOM   2782  CD1 PHE A 192     260.128 214.455 186.933  1.00 87.74           C  
ATOM   2783  CD2 PHE A 192     259.026 215.455 185.927  1.00 87.74           C  
ATOM   2784  CE1 PHE A 192     261.306 215.055 186.684  1.00 87.74           C  
ATOM   2785  CE2 PHE A 192     260.035 216.364 185.964  1.00 87.74           C  
ATOM   2786  CZ  PHE A 192     261.307 215.938 186.455  1.00 87.74           C  
ATOM   2787  H   PHE A 192     257.912 213.081 188.711  1.00101.47           H  
ATOM   2788  HA  PHE A 192     256.502 215.336 187.715  1.00101.47           H  
ATOM   2789  HB2 PHE A 192     257.446 213.373 185.999  1.00101.47           H  
ATOM   2790  HB3 PHE A 192     257.164 214.848 185.512  1.00101.47           H  
ATOM   2791  HD1 PHE A 192     260.248 213.607 187.090  1.00101.47           H  
ATOM   2792  HD2 PHE A 192     258.427 215.859 185.579  1.00101.47           H  
ATOM   2793  HE1 PHE A 192     261.924 214.736 187.094  1.00101.47           H  
ATOM   2794  HE2 PHE A 192     260.262 217.218 185.671  1.00101.47           H  
ATOM   2795  HZ  PHE A 192     262.171 216.573 186.302  1.00101.47           H  
ATOM   2796  N   VAL A 193     254.587 213.864 187.124  1.00 83.84           N  
ATOM   2797  CA  VAL A 193     253.423 212.947 186.917  1.00 83.84           C  
ATOM   2798  C   VAL A 193     252.859 213.179 185.518  1.00 83.84           C  
ATOM   2799  O   VAL A 193     252.408 214.295 185.207  1.00 83.84           O  
ATOM   2800  CB  VAL A 193     252.296 213.094 187.977  1.00 83.84           C  
ATOM   2801  CG1 VAL A 193     251.019 212.418 187.528  1.00 83.84           C  
ATOM   2802  CG2 VAL A 193     252.767 212.500 189.283  1.00 83.84           C  
ATOM   2803  H   VAL A 193     254.346 214.682 186.960  1.00 98.97           H  
ATOM   2804  HA  VAL A 193     253.708 212.015 186.964  1.00 98.97           H  
ATOM   2805  HB  VAL A 193     252.136 214.034 188.138  1.00 98.97           H  
ATOM   2806 HG11 VAL A 193     250.486 212.233 188.317  1.00 98.97           H  
ATOM   2807 HG12 VAL A 193     250.522 213.029 186.943  1.00 98.97           H  
ATOM   2808 HG13 VAL A 193     251.222 211.585 187.063  1.00 98.97           H  
ATOM   2809 HG21 VAL A 193     252.213 212.807 190.019  1.00 98.97           H  
ATOM   2810 HG22 VAL A 193     252.708 211.533 189.232  1.00 98.97           H  
ATOM   2811 HG23 VAL A 193     253.679 212.745 189.436  1.00 98.97           H  
ATOM   2812  N   PHE A 194     252.879 212.145 184.699  1.00 86.05           N  
ATOM   2813  CA  PHE A 194     252.282 212.091 183.382  1.00 86.05           C  
ATOM   2814  C   PHE A 194     250.969 211.332 183.385  1.00 86.05           C  
ATOM   2815  O   PHE A 194     250.877 210.232 183.941  1.00 86.05           O  
ATOM   2816  CB  PHE A 194     253.268 211.478 182.394  1.00 86.05           C  
ATOM   2817  CG  PHE A 194     254.702 211.702 182.760  1.00 86.05           C  
ATOM   2818  CD1 PHE A 194     255.148 213.006 182.826  1.00 86.05           C  
ATOM   2819  CD2 PHE A 194     255.559 210.693 183.154  1.00 86.05           C  
ATOM   2820  CE1 PHE A 194     256.439 213.309 183.154  1.00 86.05           C  
ATOM   2821  CE2 PHE A 194     256.870 210.995 183.508  1.00 86.05           C  
ATOM   2822  CZ  PHE A 194     257.301 212.310 183.515  1.00 86.05           C  
ATOM   2823  H   PHE A 194     253.222 211.384 184.933  1.00102.03           H  
ATOM   2824  HA  PHE A 194     252.103 212.993 183.120  1.00102.03           H  
ATOM   2825  HB2 PHE A 194     253.115 210.511 182.337  1.00102.03           H  
ATOM   2826  HB3 PHE A 194     253.116 211.896 181.529  1.00102.03           H  
ATOM   2827  HD1 PHE A 194     254.583 213.695 182.540  1.00102.03           H  
ATOM   2828  HD2 PHE A 194     255.284 209.817 183.139  1.00102.03           H  
ATOM   2829  HE1 PHE A 194     256.700 214.211 183.121  1.00102.03           H  
ATOM   2830  HE2 PHE A 194     257.479 210.356 183.743  1.00102.03           H  
ATOM   2831  HZ  PHE A 194     258.168 212.572 183.720  1.00102.03           H  
ATOM   2832  N   LYS A 195     249.959 211.949 182.769  1.00 84.84           N  
ATOM   2833  CA  LYS A 195     248.645 211.373 182.572  1.00 84.84           C  
ATOM   2834  C   LYS A 195     248.134 211.782 181.198  1.00 84.84           C  
ATOM   2835  O   LYS A 195     248.487 212.841 180.661  1.00 84.84           O  
ATOM   2836  CB  LYS A 195     247.625 211.825 183.613  1.00 84.84           C  
ATOM   2837  CG  LYS A 195     247.932 211.458 185.044  1.00 84.84           C  
ATOM   2838  CD  LYS A 195     247.147 212.296 185.985  1.00 84.84           C  
ATOM   2839  CE  LYS A 195     245.639 212.034 185.885  1.00 84.84           C  
ATOM   2840  NZ  LYS A 195     244.913 212.773 186.906  1.00 84.84           N  
ATOM   2841  H   LYS A 195     249.993 212.770 182.540  1.00102.30           H  
ATOM   2842  HA  LYS A 195     248.725 210.392 182.643  1.00102.30           H  
ATOM   2843  HB2 LYS A 195     247.605 212.781 183.604  1.00102.30           H  
ATOM   2844  HB3 LYS A 195     246.743 211.476 183.398  1.00102.30           H  
ATOM   2845  HG2 LYS A 195     247.737 210.524 185.215  1.00102.30           H  
ATOM   2846  HG3 LYS A 195     248.870 211.650 185.216  1.00102.30           H
[truncated: 4,078,999 more chars]
