# Supplementary material for: Development of a synthetic library of humanized nanobodies for targeted IL-6 inhibition
Source: Front Bioeng Biotechnol. 2024 Jul 23;12:1440150. doi: 10.3389/fbioe.2024.1440150 (PMC11300276; doi:10.3389/fbioe.2024.1440150)
Supplement: Supplementary file 2 [file DataSheet1.ZIP › Nanobody-antigen complexes/7vq0.pdb]

HEADER    VIRAL PROTEIN/IMMUNE SYSTEM             18-OCT-21   7VQ0              
TITLE     CRYO-EM STRUCTURE OF THE SARS-COV-2 SPIKE PROTEIN (2-UP RBD) BOUND TO 
TITLE    2 NEUTRALIZING NANOBODIES P86                                          
COMPND    MOL_ID: 1;                                                            
COMPND   2 MOLECULE: SPIKE GLYCOPROTEIN;                                        
COMPND   3 CHAIN: A, B, C;                                                      
COMPND   4 SYNONYM: S GLYCOPROTEIN,E2,PEPLOMER PROTEIN;                         
COMPND   5 ENGINEERED: YES;                                                     
COMPND   6 MUTATION: YES;                                                       
COMPND   7 MOL_ID: 2;                                                           
COMPND   8 MOLECULE: NEUTRALIZING NANOBODY P86;                                 
COMPND   9 CHAIN: D, E, F;                                                      
COMPND  10 ENGINEERED: YES                                                      
SOURCE    MOL_ID: 1;                                                            
SOURCE   2 ORGANISM_SCIENTIFIC: SEVERE ACUTE RESPIRATORY SYNDROME CORONAVIRUS   
SOURCE   3 2;                                                                   
SOURCE   4 ORGANISM_COMMON: 2019-NCOV, SARS-COV-2;                              
SOURCE   5 ORGANISM_TAXID: 2697049;                                             
SOURCE   6 GENE: S, 2;                                                          
SOURCE   7 EXPRESSION_SYSTEM: HOMO SAPIENS;                                     
SOURCE   8 EXPRESSION_SYSTEM_TAXID: 9606;                                       
SOURCE   9 MOL_ID: 2;                                                           
SOURCE  10 ORGANISM_SCIENTIFIC: VICUGNA PACOS;                                  
SOURCE  11 ORGANISM_TAXID: 30538;                                               
SOURCE  12 EXPRESSION_SYSTEM: ESCHERICHIA COLI BL21(DE3);                       
SOURCE  13 EXPRESSION_SYSTEM_TAXID: 469008                                      
KEYWDS    SPIKE, NANOBODY, VHH, VIRAL PROTEIN, VIRAL PROTEIN-IMMUNE SYSTEM      
KEYWDS   2 COMPLEX                                                              
EXPDTA    ELECTRON MICROSCOPY                                                   
AUTHOR    R.MAEDA,J.FUJITA,Y.KONISHI,Y.KAZUMA,H.YAMAZAKI,I.ANZAI,K.YAMAGUCHI,   
AUTHOR   2 K.KASAI,K.NAGATA,Y.YAMAOKA,K.MIYAKAWA,A.RYO,K.SHIRAKAWA,F.MAKINO,    
AUTHOR   3 Y.MATSUURA,T.INOUE,A.IMURA,K.NAMBA,A.TAKAORI-KONDO                   
REVDAT   1   20-JUL-22 7VQ0    0                                                
JRNL        AUTH   R.MAEDA,J.FUJITA,Y.KONISHI,Y.KAZUMA,H.YAMAZAKI,I.ANZAI,      
JRNL        AUTH 2 T.WATANABE,K.YAMAGUCHI,K.KASAI,K.NAGATA,Y.YAMAOKA,           
JRNL        AUTH 3 K.MIYAKAWA,A.RYO,K.SHIRAKAWA,K.SATO,F.MAKINO,Y.MATSUURA,     
JRNL        AUTH 4 T.INOUE,A.IMURA,K.NAMBA,A.TAKAORI-KONDO                      
JRNL        TITL   A PANEL OF NANOBODIES RECOGNIZING CONSERVED HIDDEN CLEFTS OF 
JRNL        TITL 2 ALL SARS-COV-2 SPIKE VARIANTS INCLUDING OMICRON.             
JRNL        REF    COMMUN BIOL                   V.   5   669 2022              
JRNL        REFN                   ESSN 2399-3642                               
JRNL        PMID   35794202                                                     
JRNL        DOI    10.1038/S42003-022-03630-3                                   
REMARK   2                                                                      
REMARK   2 RESOLUTION.    3.03 ANGSTROMS.                                       
REMARK   3                                                                      
REMARK   3 REFINEMENT.                                                          
REMARK   3   SOFTWARE PACKAGES      : RELION, SERIALEM, CTFFIND, UCSF           
REMARK   3                            CHIMERA, RELION, RELION, CRYOSPARC,       
REMARK   3                            PHENIX                                    
REMARK   3   RECONSTRUCTION SCHEMA  : FOURIER SPACE                             
REMARK   3                                                                      
REMARK   3 EM MAP-MODEL FITTING AND REFINEMENT                                  
REMARK   3   PDB ENTRY                    : 7KRR                                
REMARK   3   REFINEMENT SPACE             : NULL                                
REMARK   3   REFINEMENT PROTOCOL          : NULL                                
REMARK   3   REFINEMENT TARGET            : NULL                                
REMARK   3   OVERALL ANISOTROPIC B VALUE  : NULL                                
REMARK   3                                                                      
REMARK   3 FITTING PROCEDURE : NULL                                             
REMARK   3                                                                      
REMARK   3 EM IMAGE RECONSTRUCTION STATISTICS                                   
REMARK   3   NOMINAL PIXEL SIZE (ANGSTROMS)    : NULL                           
REMARK   3   ACTUAL PIXEL SIZE  (ANGSTROMS)    : NULL                           
REMARK   3   EFFECTIVE RESOLUTION (ANGSTROMS)  : 3.030                          
REMARK   3   NUMBER OF PARTICLES               : 38004                          
REMARK   3   CTF CORRECTION METHOD             : PHASE FLIPPING AND AMPLITUDE   
REMARK   3                                       CORRECTION                     
REMARK   3                                                                      
REMARK   3 EM RECONSTRUCTION MAGNIFICATION CALIBRATION: NULL                    
REMARK   3                                                                      
REMARK   3 OTHER DETAILS: NULL                                                  
REMARK   4                                                                      
REMARK   4 7VQ0 COMPLIES WITH FORMAT V. 3.30, 13-JUL-11                         
REMARK 100                                                                      
REMARK 100 THIS ENTRY HAS BEEN PROCESSED BY PDBJ ON 22-OCT-21.                  
REMARK 100 THE DEPOSITION ID IS D_1300025061.                                   
REMARK 245                                                                      
REMARK 245 EXPERIMENTAL DETAILS                                                 
REMARK 245   RECONSTRUCTION METHOD          : SINGLE PARTICLE                   
REMARK 245   SPECIMEN TYPE                  : NULL                              
REMARK 245                                                                      
REMARK 245 ELECTRON MICROSCOPE SAMPLE                                           
REMARK 245   SAMPLE TYPE                    : PARTICLE                          
REMARK 245   PARTICLE TYPE                  : POINT                             
REMARK 245   NAME OF SAMPLE                 : SARS-COV-2 SPIKE PROTEIN (2-UP    
REMARK 245                                    RBD) BOUND TO NEUTRALIZING        
REMARK 245                                    NANOBODIES P86; SARS-COV-2        
REMARK 245                                    SPIKE PROTEIN (2-UP RBD);         
REMARK 245                                    NEUTRALIZING NANOBODIES P86       
REMARK 245   SAMPLE CONCENTRATION (MG ML-1) : 0.10                              
REMARK 245   SAMPLE SUPPORT DETAILS         : THE GRAPHENE GRID WAS             
REMARK 245                                    CHEMICALLY OXIDIZED AND           
REMARK 245                                    MODIFIED.                         
REMARK 245   SAMPLE VITRIFICATION DETAILS   : NULL                              
REMARK 245   SAMPLE BUFFER                  : NULL                              
REMARK 245   PH                             : 7.40                              
REMARK 245   SAMPLE DETAILS                 : NULL                              
REMARK 245                                                                      
REMARK 245 DATA ACQUISITION                                                     
REMARK 245   DATE OF EXPERIMENT                : NULL                           
REMARK 245   NUMBER OF MICROGRAPHS-IMAGES      : NULL                           
REMARK 245   TEMPERATURE (KELVIN)              : NULL                           
REMARK 245   MICROSCOPE MODEL                  : JEOL CRYO ARM 300              
REMARK 245   DETECTOR TYPE                     : GATAN K3 (6K X 4K)             
REMARK 245   MINIMUM DEFOCUS (NM)              : 500.00                         
REMARK 245   MAXIMUM DEFOCUS (NM)              : 2000.00                        
REMARK 245   MINIMUM TILT ANGLE (DEGREES)      : NULL                           
REMARK 245   MAXIMUM TILT ANGLE (DEGREES)      : NULL                           
REMARK 245   NOMINAL CS                        : 2.70                           
REMARK 245   IMAGING MODE                      : BRIGHT FIELD                   
REMARK 245   ELECTRON DOSE (ELECTRONS NM**-2)  : 6000.00                        
REMARK 245   ILLUMINATION MODE                 : FLOOD BEAM                     
REMARK 245   NOMINAL MAGNIFICATION             : 60000                          
REMARK 245   CALIBRATED MAGNIFICATION          : NULL                           
REMARK 245   SOURCE                            : FIELD EMISSION GUN             
REMARK 245   ACCELERATION VOLTAGE (KV)         : 300                            
REMARK 245   IMAGING DETAILS                   : NULL                           
REMARK 247                                                                      
REMARK 247 ELECTRON MICROSCOPY                                                  
REMARK 247  THE COORDINATES IN THIS ENTRY WERE GENERATED FROM ELECTRON          
REMARK 247  MICROSCOPY DATA. PROTEIN DATA BANK CONVENTIONS REQUIRE              
REMARK 247  THAT CRYST1 AND SCALE RECORDS BE INCLUDED, BUT THE VALUES           
REMARK 247  ON THESE RECORDS ARE MEANINGLESS EXCEPT FOR THE CALCULATION         
REMARK 247  OF THE STRUCTURE FACTORS.                                           
REMARK 300                                                                      
REMARK 300 BIOMOLECULE: 1                                                       
REMARK 300 SEE REMARK 350 FOR THE AUTHOR PROVIDED AND/OR PROGRAM                
REMARK 300 GENERATED ASSEMBLY INFORMATION FOR THE STRUCTURE IN                  
REMARK 300 THIS ENTRY. THE REMARK MAY ALSO PROVIDE INFORMATION ON               
REMARK 300 BURIED SURFACE AREA.                                                 
REMARK 350                                                                      
REMARK 350 COORDINATES FOR A COMPLETE MULTIMER REPRESENTING THE KNOWN           
REMARK 350 BIOLOGICALLY SIGNIFICANT OLIGOMERIZATION STATE OF THE                
REMARK 350 MOLECULE CAN BE GENERATED BY APPLYING BIOMT TRANSFORMATIONS          
REMARK 350 GIVEN BELOW.  BOTH NON-CRYSTALLOGRAPHIC AND                          
REMARK 350 CRYSTALLOGRAPHIC OPERATIONS ARE GIVEN.                               
REMARK 350                                                                      
REMARK 350 BIOMOLECULE: 1                                                       
REMARK 350 AUTHOR DETERMINED BIOLOGICAL UNIT: HEXAMERIC                         
REMARK 350 APPLY THE FOLLOWING TO CHAINS: A, B, C, D, E, F, G, H, I, J,         
REMARK 350                    AND CHAINS: K, L, M, N, O, P, Q, R, S,            
REMARK 350                    AND CHAINS: T, U, V, W, X, Y, Z, a, b, c,         
REMARK 350                    AND CHAINS: d, e, f                               
REMARK 350   BIOMT1   1  1.000000  0.000000  0.000000        0.00000            
REMARK 350   BIOMT2   1  0.000000  1.000000  0.000000        0.00000            
REMARK 350   BIOMT3   1  0.000000  0.000000  1.000000        0.00000            
REMARK 465                                                                      
REMARK 465 MISSING RESIDUES                                                     
REMARK 465 THE FOLLOWING RESIDUES WERE NOT LOCATED IN THE                       
REMARK 465 EXPERIMENT. (M=MODEL NUMBER; RES=RESIDUE NAME; C=CHAIN               
REMARK 465 IDENTIFIER; SSSEQ=SEQUENCE NUMBER; I=INSERTION CODE.)                
REMARK 465                                                                      
REMARK 465   M RES C SSSEQI                                                     
REMARK 465     MET A     1                                                      
REMARK 465     PHE A     2                                                      
REMARK 465     VAL A     3                                                      
REMARK 465     PHE A     4                                                      
REMARK 465     LEU A     5                                                      
REMARK 465     VAL A     6                                                      
REMARK 465     LEU A     7                                                      
REMARK 465     LEU A     8                                                      
REMARK 465     PRO A     9                                                      
REMARK 465     LEU A    10                                                      
REMARK 465     VAL A    11                                                      
REMARK 465     SER A    12                                                      
REMARK 465     SER A    13                                                      
REMARK 465     HIS A    69                                                      
REMARK 465     VAL A    70                                                      
REMARK 465     SER A    71                                                      
REMARK 465     GLY A    72                                                      
REMARK 465     THR A    73                                                      
REMARK 465     ASN A    74                                                      
REMARK 465     GLY A    75                                                      
REMARK 465     THR A    76                                                      
REMARK 465     ASP A   178                                                      
REMARK 465     LEU A   179                                                      
REMARK 465     GLU A   180                                                      
REMARK 465     GLY A   181                                                      
REMARK 465     LYS A   182                                                      
REMARK 465     GLN A   183                                                      
REMARK 465     GLY A   184                                                      
REMARK 465     HIS A   245                                                      
REMARK 465     ARG A   246                                                      
REMARK 465     SER A   247                                                      
REMARK 465     TYR A   248                                                      
REMARK 465     LEU A   249                                                      
REMARK 465     THR A   250                                                      
REMARK 465     PRO A   251                                                      
REMARK 465     GLY A   252                                                      
REMARK 465     ASP A   253                                                      
REMARK 465     HIS A   625                                                      
REMARK 465     ALA A   626                                                      
REMARK 465     ASP A   627                                                      
REMARK 465     GLN A   628                                                      
REMARK 465     LEU A   629                                                      
REMARK 465     THR A   630                                                      
REMARK 465     PRO A   631                                                      
REMARK 465     GLN A   677                                                      
REMARK 465     THR A   678                                                      
REMARK 465     ASN A   679                                                      
REMARK 465     SER A   680                                                      
REMARK 465     PRO A   681                                                      
REMARK 465     GLY A   682                                                      
REMARK 465     SER A   683                                                      
REMARK 465     ALA A   684                                                      
REMARK 465     SER A   685                                                      
REMARK 465     SER A   686                                                      
REMARK 465     VAL A   687                                                      
REMARK 465     ALA A   688                                                      
REMARK 465     TYR A   837                                                      
REMARK 465     GLY A   838                                                      
REMARK 465     ASP A   839                                                      
REMARK 465     CYS A   840                                                      
REMARK 465     LEU A   841                                                      
REMARK 465     GLY A   842                                                      
REMARK 465     ASP A   843                                                      
REMARK 465     ILE A   844                                                      
REMARK 465     ALA A   845                                                      
REMARK 465     ALA A   846                                                      
REMARK 465     ARG A   847                                                      
REMARK 465     ASP A   848                                                      
REMARK 465     LEU A   849                                                      
REMARK 465     ASP A  1163                                                      
REMARK 465     VAL A  1164                                                      
REMARK 465     ASP A  1165                                                      
REMARK 465     LEU A  1166                                                      
REMARK 465     GLY A  1167                                                      
REMARK 465     ASP A  1168                                                      
REMARK 465     ILE A  1169                                                      
REMARK 465     SER A  1170                                                      
REMARK 465     GLY A  1171                                                      
REMARK 465     ILE A  1172                                                      
REMARK 465     ASN A  1173                                                      
REMARK 465     ALA A  1174                                                      
REMARK 465     SER A  1175                                                      
REMARK 465     VAL A  1176                                                      
REMARK 465     VAL A  1177                                                      
REMARK 465     ASN A  1178                                                      
REMARK 465     ILE A  1179                                                      
REMARK 465     GLN A  1180                                                      
REMARK 465     LYS A  1181                                                      
REMARK 465     GLU A  1182                                                      
REMARK 465     ILE A  1183                                                      
REMARK 465     ASP A  1184                                                      
REMARK 465     ARG A  1185                                                      
REMARK 465     LEU A  1186                                                      
REMARK 465     ASN A  1187                                                      
REMARK 465     GLU A  1188                                                      
REMARK 465     VAL A  1189                                                      
REMARK 465     ALA A  1190                                                      
REMARK 465     LYS A  1191                                                      
REMARK 465     ASN A  1192                                                      
REMARK 465     LEU A  1193                                                      
REMARK 465     ASN A  1194                                                      
REMARK 465     GLU A  1195                                                      
REMARK 465     SER A  1196                                                      
REMARK 465     LEU A  1197                                                      
REMARK 465     ILE A  1198                                                      
REMARK 465     ASP A  1199                                                      
REMARK 465     LEU A  1200                                                      
REMARK 465     GLN A  1201                                                      
REMARK 465     GLU A  1202                                                      
REMARK 465     LEU A  1203                                                      
REMARK 465     GLY A  1204                                                      
REMARK 465     LYS A  1205                                                      
REMARK 465     TYR A  1206                                                      
REMARK 465     GLU A  1207                                                      
REMARK 465     GLN A  1208                                                      
REMARK 465     GLY A  1209                                                      
REMARK 465     SER A  1210                                                      
REMARK 465     GLY A  1211                                                      
REMARK 465     TYR A  1212                                                      
REMARK 465     ILE A  1213                                                      
REMARK 465     PRO A  1214                                                      
REMARK 465     GLU A  1215                                                      
REMARK 465     ALA A  1216                                                      
REMARK 465     PRO A  1217                                                      
REMARK 465     ARG A  1218                                                      
REMARK 465     ASP A  1219                                                      
REMARK 465     GLY A  1220                                                      
REMARK 465     GLN A  1221                                                      
REMARK 465     ALA A  1222                                                      
REMARK 465     TYR A  1223                                                      
REMARK 465     VAL A  1224                                                      
REMARK 465     ARG A  1225                                                      
REMARK 465     LYS A  1226                                                      
REMARK 465     ASP A  1227                                                      
REMARK 465     GLY A  1228                                                      
REMARK 465     GLU A  1229                                                      
REMARK 465     TRP A  1230                                                      
REMARK 465     VAL A  1231                                                      
REMARK 465     LEU A  1232                                                      
REMARK 465     LEU A  1233                                                      
REMARK 465     SER A  1234                                                      
REMARK 465     THR A  1235                                                      
REMARK 465     PHE A  1236                                                      
REMARK 465     LEU A  1237                                                      
REMARK 465     GLY A  1238                                                      
REMARK 465     SER A  1239                                                      
REMARK 465     HIS A  1240                                                      
REMARK 465     HIS A  1241                                                      
REMARK 465     HIS A  1242                                                      
REMARK 465     HIS A  1243                                                      
REMARK 465     HIS A  1244                                                      
REMARK 465     HIS A  1245                                                      
REMARK 465     HIS A  1246                                                      
REMARK 465     HIS A  1247                                                      
REMARK 465     MET B     1                                                      
REMARK 465     PHE B     2                                                      
REMARK 465     VAL B     3                                                      
REMARK 465     PHE B     4                                                      
REMARK 465     LEU B     5                                                      
REMARK 465     VAL B     6                                                      
REMARK 465     LEU B     7                                                      
REMARK 465     LEU B     8                                                      
REMARK 465     PRO B     9                                                      
REMARK 465     LEU B    10                                                      
REMARK 465     VAL B    11                                                      
REMARK 465     SER B    12                                                      
REMARK 465     SER B    13                                                      
REMARK 465     VAL B    70                                                      
REMARK 465     SER B    71                                                      
REMARK 465     GLY B    72                                                      
REMARK 465     THR B    73                                                      
REMARK 465     ASN B    74                                                      
REMARK 465     GLY B    75                                                      
REMARK 465     THR B    76                                                      
REMARK 465     HIS B   146                                                      
REMARK 465     LYS B   147                                                      
REMARK 465     ASN B   148                                                      
REMARK 465     ASN B   149                                                      
REMARK 465     LYS B   150                                                      
REMARK 465     SER B   151                                                      
REMARK 465     ASP B   178                                                      
REMARK 465     LEU B   179                                                      
REMARK 465     GLU B   180                                                      
REMARK 465     GLY B   181                                                      
REMARK 465     LYS B   182                                                      
REMARK 465     GLN B   183                                                      
REMARK 465     GLY B   184                                                      
REMARK 465     HIS B   245                                                      
REMARK 465     ARG B   246                                                      
REMARK 465     SER B   247                                                      
REMARK 465     TYR B   248                                                      
REMARK 465     LEU B   249                                                      
REMARK 465     THR B   250                                                      
REMARK 465     PRO B   251                                                      
REMARK 465     GLY B   252                                                      
REMARK 465     ASP B   253                                                      
REMARK 465     ILE B   624                                                      
REMARK 465     HIS B   625                                                      
REMARK 465     ALA B   626                                                      
REMARK 465     ASP B   627                                                      
REMARK 465     GLN B   628                                                      
REMARK 465     LEU B   629                                                      
REMARK 465     THR B   630                                                      
REMARK 465     PRO B   631                                                      
REMARK 465     THR B   632                                                      
REMARK 465     TRP B   633                                                      
REMARK 465     ARG B   634                                                      
REMARK 465     VAL B   635                                                      
REMARK 465     GLN B   677                                                      
REMARK 465     THR B   678                                                      
REMARK 465     ASN B   679                                                      
REMARK 465     SER B   680                                                      
REMARK 465     PRO B   681                                                      
REMARK 465     GLY B   682                                                      
REMARK 465     SER B   683                                                      
REMARK 465     ALA B   684                                                      
REMARK 465     SER B   685                                                      
REMARK 465     SER B   686                                                      
REMARK 465     VAL B   687                                                      
REMARK 465     ALA B   688                                                      
REMARK 465     TYR B   837                                                      
REMARK 465     GLY B   838                                                      
REMARK 465     ASP B   839                                                      
REMARK 465     CYS B   840                                                      
REMARK 465     LEU B   841                                                      
REMARK 465     ASP B  1163                                                      
REMARK 465     VAL B  1164                                                      
REMARK 465     ASP B  1165                                                      
REMARK 465     LEU B  1166                                                      
REMARK 465     GLY B  1167                                                      
REMARK 465     ASP B  1168                                                      
REMARK 465     ILE B  1169                                                      
REMARK 465     SER B  1170                                                      
REMARK 465     GLY B  1171                                                      
REMARK 465     ILE B  1172                                                      
REMARK 465     ASN B  1173                                                      
REMARK 465     ALA B  1174                                                      
REMARK 465     SER B  1175                                                      
REMARK 465     VAL B  1176                                                      
REMARK 465     VAL B  1177                                                      
REMARK 465     ASN B  1178                                                      
REMARK 465     ILE B  1179                                                      
REMARK 465     GLN B  1180                                                      
REMARK 465     LYS B  1181                                                      
REMARK 465     GLU B  1182                                                      
REMARK 465     ILE B  1183                                                      
REMARK 465     ASP B  1184                                                      
REMARK 465     ARG B  1185                                                      
REMARK 465     LEU B  1186                                                      
REMARK 465     ASN B  1187                                                      
REMARK 465     GLU B  1188                                                      
REMARK 465     VAL B  1189                                                      
REMARK 465     ALA B  1190                                                      
REMARK 465     LYS B  1191                                                      
REMARK 465     ASN B  1192                                                      
REMARK 465     LEU B  1193                                                      
REMARK 465     ASN B  1194                                                      
REMARK 465     GLU B  1195                                                      
REMARK 465     SER B  1196                                                      
REMARK 465     LEU B  1197                                                      
REMARK 465     ILE B  1198                                                      
REMARK 465     ASP B  1199                                                      
REMARK 465     LEU B  1200                                                      
REMARK 465     GLN B  1201                                                      
REMARK 465     GLU B  1202                                                      
REMARK 465     LEU B  1203                                                      
REMARK 465     GLY B  1204                                                      
REMARK 465     LYS B  1205                                                      
REMARK 465     TYR B  1206                                                      
REMARK 465     GLU B  1207                                                      
REMARK 465     GLN B  1208                                                      
REMARK 465     GLY B  1209                                                      
REMARK 465     SER B  1210                                                      
REMARK 465     GLY B  1211                                                      
REMARK 465     TYR B  1212                                                      
REMARK 465     ILE B  1213                                                      
REMARK 465     PRO B  1214                                                      
REMARK 465     GLU B  1215                                                      
REMARK 465     ALA B  1216                                                      
REMARK 465     PRO B  1217                                                      
REMARK 465     ARG B  1218                                                      
REMARK 465     ASP B  1219                                                      
REMARK 465     GLY B  1220                                                      
REMARK 465     GLN B  1221                                                      
REMARK 465     ALA B  1222                                                      
REMARK 465     TYR B  1223                                                      
REMARK 465     VAL B  1224                                                      
REMARK 465     ARG B  1225                                                      
REMARK 465     LYS B  1226                                                      
REMARK 465     ASP B  1227                                                      
REMARK 465     GLY B  1228                                                      
REMARK 465     GLU B  1229                                                      
REMARK 465     TRP B  1230                                                      
REMARK 465     VAL B  1231                                                      
REMARK 465     LEU B  1232                                                      
REMARK 465     LEU B  1233                                                      
REMARK 465     SER B  1234                                                      
REMARK 465     THR B  1235                                                      
REMARK 465     PHE B  1236                                                      
REMARK 465     LEU B  1237                                                      
REMARK 465     GLY B  1238                                                      
REMARK 465     SER B  1239                                                      
REMARK 465     HIS B  1240                                                      
REMARK 465     HIS B  1241                                                      
REMARK 465     HIS B  1242                                                      
REMARK 465     HIS B  1243                                                      
REMARK 465     HIS B  1244                                                      
REMARK 465     HIS B  1245                                                      
REMARK 465     HIS B  1246                                                      
REMARK 465     HIS B  1247                                                      
REMARK 465     MET C     1                                                      
REMARK 465     PHE C     2                                                      
REMARK 465     VAL C     3                                                      
REMARK 465     PHE C     4                                                      
REMARK 465     LEU C     5                                                      
REMARK 465     VAL C     6                                                      
REMARK 465     LEU C     7                                                      
REMARK 465     LEU C     8                                                      
REMARK 465     PRO C     9                                                      
REMARK 465     LEU C    10                                                      
REMARK 465     VAL C    11                                                      
REMARK 465     SER C    12                                                      
REMARK 465     SER C    13                                                      
REMARK 465     VAL C    70                                                      
REMARK 465     SER C    71                                                      
REMARK 465     GLY C    72                                                      
REMARK 465     THR C    73                                                      
REMARK 465     ASN C    74                                                      
REMARK 465     GLY C    75                                                      
REMARK 465     THR C    76                                                      
REMARK 465     HIS C   245                                                      
REMARK 465     ARG C   246                                                      
REMARK 465     SER C   247                                                      
REMARK 465     TYR C   248                                                      
REMARK 465     LEU C   249                                                      
REMARK 465     THR C   250                                                      
REMARK 465     PRO C   251                                                      
REMARK 465     GLY C   252                                                      
REMARK 465     ASP C   253                                                      
REMARK 465     ILE C   624                                                      
REMARK 465     HIS C   625                                                      
REMARK 465     ALA C   626                                                      
REMARK 465     ASP C   627                                                      
REMARK 465     GLN C   628                                                      
REMARK 465     LEU C   629                                                      
REMARK 465     THR C   630                                                      
REMARK 465     PRO C   631                                                      
REMARK 465     THR C   632                                                      
REMARK 465     TRP C   633                                                      
REMARK 465     ARG C   634                                                      
REMARK 465     VAL C   635                                                      
REMARK 465     GLN C   677                                                      
REMARK 465     THR C   678                                                      
REMARK 465     ASN C   679                                                      
REMARK 465     SER C   680                                                      
REMARK 465     PRO C   681                                                      
REMARK 465     GLY C   682                                                      
REMARK 465     SER C   683                                                      
REMARK 465     ALA C   684                                                      
REMARK 465     SER C   685                                                      
REMARK 465     SER C   686                                                      
REMARK 465     VAL C   687                                                      
REMARK 465     ALA C   688                                                      
REMARK 465     GLN C   836                                                      
REMARK 465     TYR C   837                                                      
REMARK 465     GLY C   838                                                      
REMARK 465     ASP C   839                                                      
REMARK 465     CYS C   840                                                      
REMARK 465     LEU C   841                                                      
REMARK 465     GLY C   842                                                      
REMARK 465     ASP C   843                                                      
REMARK 465     ILE C   844                                                      
REMARK 465     ALA C   845                                                      
REMARK 465     ALA C   846                                                      
REMARK 465     ARG C   847                                                      
REMARK 465     ASP C   848                                                      
REMARK 465     LEU C   849                                                      
REMARK 465     ILE C   850                                                      
REMARK 465     CYS C   851                                                      
REMARK 465     ALA C   852                                                      
REMARK 465     ASP C  1163                                                      
REMARK 465     VAL C  1164                                                      
REMARK 465     ASP C  1165                                                      
REMARK 465     LEU C  1166                                                      
REMARK 465     GLY C  1167                                                      
REMARK 465     ASP C  1168                                                      
REMARK 465     ILE C  1169                                                      
REMARK 465     SER C  1170                                                      
REMARK 465     GLY C  1171                                                      
REMARK 465     ILE C  1172                                                      
REMARK 465     ASN C  1173                                                      
REMARK 465     ALA C  1174                                                      
REMARK 465     SER C  1175                                                      
REMARK 465     VAL C  1176                                                      
REMARK 465     VAL C  1177                                                      
REMARK 465     ASN C  1178                                                      
REMARK 465     ILE C  1179                                                      
REMARK 465     GLN C  1180                                                      
REMARK 465     LYS C  1181                                                      
REMARK 465     GLU C  1182                                                      
REMARK 465     ILE C  1183                                                      
REMARK 465     ASP C  1184                                                      
REMARK 465     ARG C  1185                                                      
REMARK 465     LEU C  1186                                                      
REMARK 465     ASN C  1187                                                      
REMARK 465     GLU C  1188                                                      
REMARK 465     VAL C  1189                                                      
REMARK 465     ALA C  1190                                                      
REMARK 465     LYS C  1191                                                      
REMARK 465     ASN C  1192                                                      
REMARK 465     LEU C  1193                                                      
REMARK 465     ASN C  1194                                                      
REMARK 465     GLU C  1195                                                      
REMARK 465     SER C  1196                                                      
REMARK 465     LEU C  1197                                                      
REMARK 465     ILE C  1198                                                      
REMARK 465     ASP C  1199                                                      
REMARK 465     LEU C  1200                                                      
REMARK 465     GLN C  1201                                                      
REMARK 465     GLU C  1202                                                      
REMARK 465     LEU C  1203                                                      
REMARK 465     GLY C  1204                                                      
REMARK 465     LYS C  1205                                                      
REMARK 465     TYR C  1206                                                      
REMARK 465     GLU C  1207                                                      
REMARK 465     GLN C  1208                                                      
REMARK 465     GLY C  1209                                                      
REMARK 465     SER C  1210                                                      
REMARK 465     GLY C  1211                                                      
REMARK 465     TYR C  1212                                                      
REMARK 465     ILE C  1213                                                      
REMARK 465     PRO C  1214                                                      
REMARK 465     GLU C  1215                                                      
REMARK 465     ALA C  1216                                                      
REMARK 465     PRO C  1217                                                      
REMARK 465     ARG C  1218                                                      
REMARK 465     ASP C  1219                                                      
REMARK 465     GLY C  1220                                                      
REMARK 465     GLN C  1221                                                      
REMARK 465     ALA C  1222                                                      
REMARK 465     TYR C  1223                                                      
REMARK 465     VAL C  1224                                                      
REMARK 465     ARG C  1225                                                      
REMARK 465     LYS C  1226                                                      
REMARK 465     ASP C  1227                                                      
REMARK 465     GLY C  1228                                                      
REMARK 465     GLU C  1229                                                      
REMARK 465     TRP C  1230                                                      
REMARK 465     VAL C  1231                                                      
REMARK 465     LEU C  1232                                                      
REMARK 465     LEU C  1233                                                      
REMARK 465     SER C  1234                                                      
REMARK 465     THR C  1235                                                      
REMARK 465     PHE C  1236                                                      
REMARK 465     LEU C  1237                                                      
REMARK 465     GLY C  1238                                                      
REMARK 465     SER C  1239                                                      
REMARK 465     HIS C  1240                                                      
REMARK 465     HIS C  1241                                                      
REMARK 465     HIS C  1242                                                      
REMARK 465     HIS C  1243                                                      
REMARK 465     HIS C  1244                                                      
REMARK 465     HIS C  1245                                                      
REMARK 465     HIS C  1246                                                      
REMARK 465     HIS C  1247                                                      
REMARK 465     GLN D     1                                                      
REMARK 465     HIS D   118                                                      
REMARK 465     HIS D   119                                                      
REMARK 465     HIS D   120                                                      
REMARK 465     HIS D   121                                                      
REMARK 465     HIS D   122                                                      
REMARK 465     GLN E     1                                                      
REMARK 465     HIS E   118                                                      
REMARK 465     HIS E   119                                                      
REMARK 465     HIS E   120                                                      
REMARK 465     HIS E   121                                                      
REMARK 465     HIS E   122                                                      
REMARK 465     GLN F     1                                                      
REMARK 465     HIS F   118                                                      
REMARK 465     HIS F   119                                                      
REMARK 465     HIS F   120                                                      
REMARK 465     HIS F   121                                                      
REMARK 465     HIS F   122                                                      
REMARK 500                                                                      
REMARK 500 GEOMETRY AND STEREOCHEMISTRY                                         
REMARK 500 SUBTOPIC: CLOSE CONTACTS IN SAME ASYMMETRIC UNIT                     
REMARK 500                                                                      
REMARK 500 THE FOLLOWING ATOMS ARE IN CLOSE CONTACT.                            
REMARK 500                                                                      
REMARK 500  ATM1  RES C  SSEQI   ATM2  RES C  SSEQI           DISTANCE          
REMARK 500   OE1  GLN C   644     C8   NAG a     1              1.38            
REMARK 500   OE1  GLN B   644     C8   NAG S     1              1.38            
REMARK 500   CD   GLN B   644     C8   NAG S     1              1.79            
REMARK 500   CD   GLN C   644     C8   NAG a     1              1.94            
REMARK 500   OG   SER A   884     OG1  THR A   887              2.12            
REMARK 500   NH2  ARG A    34     OE2  GLU A   191              2.18            
REMARK 500   OG   SER B   469     OE1  GLU B   471              2.19            
REMARK 500                                                                      
REMARK 500 REMARK: NULL                                                         
REMARK 500                                                                      
REMARK 500 GEOMETRY AND STEREOCHEMISTRY                                         
REMARK 500 SUBTOPIC: TORSION ANGLES                                             
REMARK 500                                                                      
REMARK 500 TORSION ANGLES OUTSIDE THE EXPECTED RAMACHANDRAN REGIONS:            
REMARK 500 (M=MODEL NUMBER; RES=RESIDUE NAME; C=CHAIN IDENTIFIER;               
REMARK 500 SSEQ=SEQUENCE NUMBER; I=INSERTION CODE).                             
REMARK 500                                                                      
REMARK 500 STANDARD TABLE:                                                      
REMARK 500 FORMAT:(10X,I3,1X,A3,1X,A1,I4,A1,4X,F7.2,3X,F7.2)                    
REMARK 500                                                                      
REMARK 500 EXPECTED VALUES: GJ KLEYWEGT AND TA JONES (1996). PHI/PSI-           
REMARK 500 CHOLOGY: RAMACHANDRAN REVISITED. STRUCTURE 4, 1395 - 1400            
REMARK 500                                                                      
REMARK 500  M RES CSSEQI        PSI       PHI                                   
REMARK 500    ASN A  81       65.92   -154.20                                   
REMARK 500    ASP A 111       32.41   -140.32                                   
REMARK 500    SER A 112       -2.89     69.10                                   
REMARK 500    ASN A 148       16.95     56.04                                   
REMARK 500    LYS A 150       25.83     48.48                                   
REMARK 500    GLU A 169       37.70   -145.47                                   
REMARK 500    LEU A 212     -144.96     53.84                                   
REMARK 500    VAL A 213       83.72     56.49                                   
REMARK 500    ASN A 331       55.18    -92.38                                   
REMARK 500    PRO A 337       44.75    -77.44                                   
REMARK 500    ASN A 422      -53.20   -121.77                                   
REMARK 500    ASP A 428       35.52    -98.78                                   
REMARK 500    VAL A 483     -129.44     55.06                                   
REMARK 500    PHE A 486       48.92    -93.21                                   
REMARK 500    ASP A 568     -169.22   -126.88                                   
REMARK 500    CYS A 617        9.51    -68.53                                   
REMARK 500    ARG A 634       25.61   -140.25                                   
REMARK 500    SER A 640       -3.45     67.75                                   
REMARK 500    CYS A 743       52.99   -141.72                                   
REMARK 500    LYS A 795       58.80    -96.62                                   
REMARK 500    PHE A 797       51.21    -91.97                                   
REMARK 500    ALA A 831        4.57    -66.97                                   
REMARK 500    LYS A 854      141.76   -170.29                                   
REMARK 500    ALA A 942       -1.81     66.56                                   
REMARK 500    LYS B  41       33.89    -96.04                                   
REMARK 500    SER B 112       -3.07     67.57                                   
REMARK 500    CYS B 131     -168.50   -127.84                                   
REMARK 500    SER B 172     -169.39   -163.65                                   
REMARK 500    PHE B 175     -174.10   -172.27                                   
REMARK 500    PRO B 230       48.35    -82.74                                   
REMARK 500    PRO B 337       47.08    -76.28                                   
REMARK 500    LEU B 368      -60.48    -92.72                                   
REMARK 500    ASP B 428       31.77    -95.31                                   
REMARK 500    PRO B 561        2.66    -63.65                                   
REMARK 500    SER B 640       -9.30     72.60                                   
REMARK 500    ASP B 796       78.51   -100.02                                   
REMARK 500    ILE B 844        2.40     47.89                                   
REMARK 500    LEU B 849       30.93    -92.72                                   
REMARK 500    SER B 884       16.47   -141.29                                   
REMARK 500    LEU B 945       32.33    -95.82                                   
REMARK 500    CYS B1043       59.36    -95.97                                   
REMARK 500    LYS C  41       30.18    -92.81                                   
REMARK 500    SER C  98       15.33     59.00                                   
REMARK 500    VAL C 159      -52.67   -124.23                                   
REMARK 500    ASN C 343       35.71    -99.75                                   
REMARK 500    THR C 393     -167.84   -125.26                                   
REMARK 500    GLU C 583      146.00   -170.12                                   
REMARK 500    SER C 640       -5.96     71.42                                   
REMARK 500    ALA C 831       -6.24     71.41                                   
REMARK 500    CYS C1043       64.43   -100.54                                   
REMARK 500                                                                      
REMARK 500 THIS ENTRY HAS      57 RAMACHANDRAN OUTLIERS.                        
REMARK 500                                                                      
REMARK 500 REMARK: NULL                                                         
REMARK 610                                                                      
REMARK 610 MISSING HETEROATOM                                                   
REMARK 610 THE FOLLOWING RESIDUES HAVE MISSING ATOMS (M=MODEL NUMBER;           
REMARK 610 RES=RESIDUE NAME; C=CHAIN IDENTIFIER; SSEQ=SEQUENCE NUMBER;          
REMARK 610 I=INSERTION CODE):                                                   
REMARK 610   M RES C SSEQI                                                      
REMARK 610     NAG G    1                                                       
REMARK 610     NAG I    1                                                       
REMARK 610     NAG Y    1                                                       
REMARK 610     NAG A 1402                                                       
REMARK 610     NAG A 1403                                                       
REMARK 610     NAG A 1410                                                       
REMARK 610     NAG B 1401                                                       
REMARK 610     NAG B 1403                                                       
REMARK 610     NAG B 1404                                                       
REMARK 610     NAG B 1405                                                       
REMARK 610     NAG C 1401                                                       
REMARK 610     NAG C 1402                                                       
REMARK 610     NAG C 1403                                                       
REMARK 610     NAG C 1404                                                       
REMARK 610     NAG C 1405                                                       
REMARK 610     NAG C 1406                                                       
REMARK 610     NAG C 1407                                                       
REMARK 900                                                                      
REMARK 900 RELATED ENTRIES                                                      
REMARK 900 RELATED ID: 7VPY   RELATED DB: PDB                                   
REMARK 900 RELATED ID: EMD-32078   RELATED DB: EMDB                             
REMARK 900 CRYO-EM STRUCTURE OF THE SARS-COV-2 SPIKE PROTEIN (2-UP RBD) BOUND   
REMARK 900 TO NEUTRALIZING NANOBODIES P86                                       
DBREF  7VQ0 A    1  1208  UNP    P0DTC2   SPIKE_SARS2      1   1208             
DBREF  7VQ0 B    1  1208  UNP    P0DTC2   SPIKE_SARS2      1   1208             
DBREF  7VQ0 C    1  1208  UNP    P0DTC2   SPIKE_SARS2      1   1208             
DBREF  7VQ0 D    1   122  PDB    7VQ0     7VQ0             1    122             
DBREF  7VQ0 E    1   122  PDB    7VQ0     7VQ0             1    122             
DBREF  7VQ0 F    1   122  PDB    7VQ0     7VQ0             1    122             
SEQADV 7VQ0 GLY A  614  UNP  P0DTC2    ASP   614 ENGINEERED MUTATION            
SEQADV 7VQ0 GLY A  682  UNP  P0DTC2    ARG   682 ENGINEERED MUTATION            
SEQADV 7VQ0 SER A  683  UNP  P0DTC2    ARG   683 ENGINEERED MUTATION            
SEQADV 7VQ0 SER A  685  UNP  P0DTC2    ARG   685 ENGINEERED MUTATION            
SEQADV 7VQ0 PRO A  986  UNP  P0DTC2    LYS   986 ENGINEERED MUTATION            
SEQADV 7VQ0 PRO A  987  UNP  P0DTC2    VAL   987 ENGINEERED MUTATION            
SEQADV 7VQ0 GLY A 1209  UNP  P0DTC2              EXPRESSION TAG                 
SEQADV 7VQ0 SER A 1210  UNP  P0DTC2              EXPRESSION TAG                 
SEQADV 7VQ0 GLY A 1211  UNP  P0DTC2              EXPRESSION TAG                 
SEQADV 7VQ0 TYR A 1212  UNP  P0DTC2              EXPRESSION TAG                 
SEQADV 7VQ0 ILE A 1213  UNP  P0DTC2              EXPRESSION TAG                 
SEQADV 7VQ0 PRO A 1214  UNP  P0DTC2              EXPRESSION TAG                 
SEQADV 7VQ0 GLU A 1215  UNP  P0DTC2              EXPRESSION TAG                 
SEQADV 7VQ0 ALA A 1216  UNP  P0DTC2              EXPRESSION TAG                 
SEQADV 7VQ0 PRO A 1217  UNP  P0DTC2              EXPRESSION TAG                 
SEQADV 7VQ0 ARG A 1218  UNP  P0DTC2              EXPRESSION TAG                 
SEQADV 7VQ0 ASP A 1219  UNP  P0DTC2              EXPRESSION TAG                 
SEQADV 7VQ0 GLY A 1220  UNP  P0DTC2              EXPRESSION TAG                 
SEQADV 7VQ0 GLN A 1221  UNP  P0DTC2              EXPRESSION TAG                 
SEQADV 7VQ0 ALA A 1222  UNP  P0DTC2              EXPRESSION TAG                 
SEQADV 7VQ0 TYR A 1223  UNP  P0DTC2              EXPRESSION TAG                 
SEQADV 7VQ0 VAL A 1224  UNP  P0DTC2              EXPRESSION TAG                 
SEQADV 7VQ0 ARG A 1225  UNP  P0DTC2              EXPRESSION TAG                 
SEQADV 7VQ0 LYS A 1226  UNP  P0DTC2              EXPRESSION TAG                 
SEQADV 7VQ0 ASP A 1227  UNP  P0DTC2              EXPRESSION TAG                 
SEQADV 7VQ0 GLY A 1228  UNP  P0DTC2              EXPRESSION TAG                 
SEQADV 7VQ0 GLU A 1229  UNP  P0DTC2              EXPRESSION TAG                 
SEQADV 7VQ0 TRP A 1230  UNP  P0DTC2              EXPRESSION TAG                 
SEQADV 7VQ0 VAL A 1231  UNP  P0DTC2              EXPRESSION TAG                 
SEQADV 7VQ0 LEU A 1232  UNP  P0DTC2              EXPRESSION TAG                 
SEQADV 7VQ0 LEU A 1233  UNP  P0DTC2              EXPRESSION TAG                 
SEQADV 7VQ0 SER A 1234  UNP  P0DTC2              EXPRESSION TAG                 
SEQADV 7VQ0 THR A 1235  UNP  P0DTC2              EXPRESSION TAG                 
SEQADV 7VQ0 PHE A 1236  UNP  P0DTC2              EXPRESSION TAG                 
SEQADV 7VQ0 LEU A 1237  UNP  P0DTC2              EXPRESSION TAG                 
SEQADV 7VQ0 GLY A 1238  UNP  P0DTC2              EXPRESSION TAG                 
SEQADV 7VQ0 SER A 1239  UNP  P0DTC2              EXPRESSION TAG                 
SEQADV 7VQ0 HIS A 1240  UNP  P0DTC2              EXPRESSION TAG                 
SEQADV 7VQ0 HIS A 1241  UNP  P0DTC2              EXPRESSION TAG                 
SEQADV 7VQ0 HIS A 1242  UNP  P0DTC2              EXPRESSION TAG                 
SEQADV 7VQ0 HIS A 1243  UNP  P0DTC2              EXPRESSION TAG                 
SEQADV 7VQ0 HIS A 1244  UNP  P0DTC2              EXPRESSION TAG                 
SEQADV 7VQ0 HIS A 1245  UNP  P0DTC2              EXPRESSION TAG                 
SEQADV 7VQ0 HIS A 1246  UNP  P0DTC2              EXPRESSION TAG                 
SEQADV 7VQ0 HIS A 1247  UNP  P0DTC2              EXPRESSION TAG                 
SEQADV 7VQ0 GLY B  614  UNP  P0DTC2    ASP   614 ENGINEERED MUTATION            
SEQADV 7VQ0 GLY B  682  UNP  P0DTC2    ARG   682 ENGINEERED MUTATION            
SEQADV 7VQ0 SER B  683  UNP  P0DTC2    ARG   683 ENGINEERED MUTATION            
SEQADV 7VQ0 SER B  685  UNP  P0DTC2    ARG   685 ENGINEERED MUTATION            
SEQADV 7VQ0 PRO B  986  UNP  P0DTC2    LYS   986 ENGINEERED MUTATION            
SEQADV 7VQ0 PRO B  987  UNP  P0DTC2    VAL   987 ENGINEERED MUTATION            
SEQADV 7VQ0 GLY B 1209  UNP  P0DTC2              EXPRESSION TAG                 
SEQADV 7VQ0 SER B 1210  UNP  P0DTC2              EXPRESSION TAG                 
SEQADV 7VQ0 GLY B 1211  UNP  P0DTC2              EXPRESSION TAG                 
SEQADV 7VQ0 TYR B 1212  UNP  P0DTC2              EXPRESSION TAG                 
SEQADV 7VQ0 ILE B 1213  UNP  P0DTC2              EXPRESSION TAG                 
SEQADV 7VQ0 PRO B 1214  UNP  P0DTC2              EXPRESSION TAG                 
SEQADV 7VQ0 GLU B 1215  UNP  P0DTC2              EXPRESSION TAG                 
SEQADV 7VQ0 ALA B 1216  UNP  P0DTC2              EXPRESSION TAG                 
SEQADV 7VQ0 PRO B 1217  UNP  P0DTC2              EXPRESSION TAG                 
SEQADV 7VQ0 ARG B 1218  UNP  P0DTC2              EXPRESSION TAG                 
SEQADV 7VQ0 ASP B 1219  UNP  P0DTC2              EXPRESSION TAG                 
SEQADV 7VQ0 GLY B 1220  UNP  P0DTC2              EXPRESSION TAG                 
SEQADV 7VQ0 GLN B 1221  UNP  P0DTC2              EXPRESSION TAG                 
SEQADV 7VQ0 ALA B 1222  UNP  P0DTC2              EXPRESSION TAG                 
SEQADV 7VQ0 TYR B 1223  UNP  P0DTC2              EXPRESSION TAG                 
SEQADV 7VQ0 VAL B 1224  UNP  P0DTC2              EXPRESSION TAG                 
SEQADV 7VQ0 ARG B 1225  UNP  P0DTC2              EXPRESSION TAG                 
SEQADV 7VQ0 LYS B 1226  UNP  P0DTC2              EXPRESSION TAG                 
SEQADV 7VQ0 ASP B 1227  UNP  P0DTC2              EXPRESSION TAG                 
SEQADV 7VQ0 GLY B 1228  UNP  P0DTC2              EXPRESSION TAG                 
SEQADV 7VQ0 GLU B 1229  UNP  P0DTC2              EXPRESSION TAG                 
SEQADV 7VQ0 TRP B 1230  UNP  P0DTC2              EXPRESSION TAG                 
SEQADV 7VQ0 VAL B 1231  UNP  P0DTC2              EXPRESSION TAG                 
SEQADV 7VQ0 LEU B 1232  UNP  P0DTC2              EXPRESSION TAG                 
SEQADV 7VQ0 LEU B 1233  UNP  P0DTC2              EXPRESSION TAG                 
SEQADV 7VQ0 SER B 1234  UNP  P0DTC2              EXPRESSION TAG                 
SEQADV 7VQ0 THR B 1235  UNP  P0DTC2              EXPRESSION TAG                 
SEQADV 7VQ0 PHE B 1236  UNP  P0DTC2              EXPRESSION TAG                 
SEQADV 7VQ0 LEU B 1237  UNP  P0DTC2              EXPRESSION TAG                 
SEQADV 7VQ0 GLY B 1238  UNP  P0DTC2              EXPRESSION TAG                 
SEQADV 7VQ0 SER B 1239  UNP  P0DTC2              EXPRESSION TAG                 
SEQADV 7VQ0 HIS B 1240  UNP  P0DTC2              EXPRESSION TAG                 
SEQADV 7VQ0 HIS B 1241  UNP  P0DTC2              EXPRESSION TAG                 
SEQADV 7VQ0 HIS B 1242  UNP  P0DTC2              EXPRESSION TAG                 
SEQADV 7VQ0 HIS B 1243  UNP  P0DTC2              EXPRESSION TAG                 
SEQADV 7VQ0 HIS B 1244  UNP  P0DTC2              EXPRESSION TAG                 
SEQADV 7VQ0 HIS B 1245  UNP  P0DTC2              EXPRESSION TAG                 
SEQADV 7VQ0 HIS B 1246  UNP  P0DTC2              EXPRESSION TAG                 
SEQADV 7VQ0 HIS B 1247  UNP  P0DTC2              EXPRESSION TAG                 
SEQADV 7VQ0 GLY C  614  UNP  P0DTC2    ASP   614 ENGINEERED MUTATION            
SEQADV 7VQ0 GLY C  682  UNP  P0DTC2    ARG   682 ENGINEERED MUTATION            
SEQADV 7VQ0 SER C  683  UNP  P0DTC2    ARG   683 ENGINEERED MUTATION            
SEQADV 7VQ0 SER C  685  UNP  P0DTC2    ARG   685 ENGINEERED MUTATION            
SEQADV 7VQ0 PRO C  986  UNP  P0DTC2    LYS   986 ENGINEERED MUTATION            
SEQADV 7VQ0 PRO C  987  UNP  P0DTC2    VAL   987 ENGINEERED MUTATION            
SEQADV 7VQ0 GLY C 1209  UNP  P0DTC2              EXPRESSION TAG                 
SEQADV 7VQ0 SER C 1210  UNP  P0DTC2              EXPRESSION TAG                 
SEQADV 7VQ0 GLY C 1211  UNP  P0DTC2              EXPRESSION TAG                 
SEQADV 7VQ0 TYR C 1212  UNP  P0DTC2              EXPRESSION TAG                 
SEQADV 7VQ0 ILE C 1213  UNP  P0DTC2              EXPRESSION TAG                 
SEQADV 7VQ0 PRO C 1214  UNP  P0DTC2              EXPRESSION TAG                 
SEQADV 7VQ0 GLU C 1215  UNP  P0DTC2              EXPRESSION TAG                 
SEQADV 7VQ0 ALA C 1216  UNP  P0DTC2              EXPRESSION TAG                 
SEQADV 7VQ0 PRO C 1217  UNP  P0DTC2              EXPRESSION TAG                 
SEQADV 7VQ0 ARG C 1218  UNP  P0DTC2              EXPRESSION TAG                 
SEQADV 7VQ0 ASP C 1219  UNP  P0DTC2              EXPRESSION TAG                 
SEQADV 7VQ0 GLY C 1220  UNP  P0DTC2              EXPRESSION TAG                 
SEQADV 7VQ0 GLN C 1221  UNP  P0DTC2              EXPRESSION TAG                 
SEQADV 7VQ0 ALA C 1222  UNP  P0DTC2              EXPRESSION TAG                 
SEQADV 7VQ0 TYR C 1223  UNP  P0DTC2              EXPRESSION TAG                 
SEQADV 7VQ0 VAL C 1224  UNP  P0DTC2              EXPRESSION TAG                 
SEQADV 7VQ0 ARG C 1225  UNP  P0DTC2              EXPRESSION TAG                 
SEQADV 7VQ0 LYS C 1226  UNP  P0DTC2              EXPRESSION TAG                 
SEQADV 7VQ0 ASP C 1227  UNP  P0DTC2              EXPRESSION TAG                 
SEQADV 7VQ0 GLY C 1228  UNP  P0DTC2              EXPRESSION TAG                 
SEQADV 7VQ0 GLU C 1229  UNP  P0DTC2              EXPRESSION TAG                 
SEQADV 7VQ0 TRP C 1230  UNP  P0DTC2              EXPRESSION TAG                 
SEQADV 7VQ0 VAL C 1231  UNP  P0DTC2              EXPRESSION TAG                 
SEQADV 7VQ0 LEU C 1232  UNP  P0DTC2              EXPRESSION TAG                 
SEQADV 7VQ0 LEU C 1233  UNP  P0DTC2              EXPRESSION TAG                 
SEQADV 7VQ0 SER C 1234  UNP  P0DTC2              EXPRESSION TAG                 
SEQADV 7VQ0 THR C 1235  UNP  P0DTC2              EXPRESSION TAG                 
SEQADV 7VQ0 PHE C 1236  UNP  P0DTC2              EXPRESSION TAG                 
SEQADV 7VQ0 LEU C 1237  UNP  P0DTC2              EXPRESSION TAG                 
SEQADV 7VQ0 GLY C 1238  UNP  P0DTC2              EXPRESSION TAG                 
SEQADV 7VQ0 SER C 1239  UNP  P0DTC2              EXPRESSION TAG                 
SEQADV 7VQ0 HIS C 1240  UNP  P0DTC2              EXPRESSION TAG                 
SEQADV 7VQ0 HIS C 1241  UNP  P0DTC2              EXPRESSION TAG                 
SEQADV 7VQ0 HIS C 1242  UNP  P0DTC2              EXPRESSION TAG                 
SEQADV 7VQ0 HIS C 1243  UNP  P0DTC2              EXPRESSION TAG                 
SEQADV 7VQ0 HIS C 1244  UNP  P0DTC2              EXPRESSION TAG                 
SEQADV 7VQ0 HIS C 1245  UNP  P0DTC2              EXPRESSION TAG                 
SEQADV 7VQ0 HIS C 1246  UNP  P0DTC2              EXPRESSION TAG                 
SEQADV 7VQ0 HIS C 1247  UNP  P0DTC2              EXPRESSION TAG                 
SEQRES   1 A 1247  MET PHE VAL PHE LEU VAL LEU LEU PRO LEU VAL SER SER          
SEQRES   2 A 1247  GLN CYS VAL ASN LEU THR THR ARG THR GLN LEU PRO PRO          
SEQRES   3 A 1247  ALA TYR THR ASN SER PHE THR ARG GLY VAL TYR TYR PRO          
SEQRES   4 A 1247  ASP LYS VAL PHE ARG SER SER VAL LEU HIS SER THR GLN          
SEQRES   5 A 1247  ASP LEU PHE LEU PRO PHE PHE SER ASN VAL THR TRP PHE          
SEQRES   6 A 1247  HIS ALA ILE HIS VAL SER GLY THR ASN GLY THR LYS ARG          
SEQRES   7 A 1247  PHE ASP ASN PRO VAL LEU PRO PHE ASN ASP GLY VAL TYR          
SEQRES   8 A 1247  PHE ALA SER THR GLU LYS SER ASN ILE ILE ARG GLY TRP          
SEQRES   9 A 1247  ILE PHE GLY THR THR LEU ASP SER LYS THR GLN SER LEU          
SEQRES  10 A 1247  LEU ILE VAL ASN ASN ALA THR ASN VAL VAL ILE LYS VAL          
SEQRES  11 A 1247  CYS GLU PHE GLN PHE CYS ASN ASP PRO PHE LEU GLY VAL          
SEQRES  12 A 1247  TYR TYR HIS LYS ASN ASN LYS SER TRP MET GLU SER GLU          
SEQRES  13 A 1247  PHE ARG VAL TYR SER SER ALA ASN ASN CYS THR PHE GLU          
SEQRES  14 A 1247  TYR VAL SER GLN PRO PHE LEU MET ASP LEU GLU GLY LYS          
SEQRES  15 A 1247  GLN GLY ASN PHE LYS ASN LEU ARG GLU PHE VAL PHE LYS          
SEQRES  16 A 1247  ASN ILE ASP GLY TYR PHE LYS ILE TYR SER LYS HIS THR          
SEQRES  17 A 1247  PRO ILE ASN LEU VAL ARG ASP LEU PRO GLN GLY PHE SER          
SEQRES  18 A 1247  ALA LEU GLU PRO LEU VAL ASP LEU PRO ILE GLY ILE ASN          
SEQRES  19 A 1247  ILE THR ARG PHE GLN THR LEU LEU ALA LEU HIS ARG SER          
SEQRES  20 A 1247  TYR LEU THR PRO GLY ASP SER SER SER GLY TRP THR ALA          
SEQRES  21 A 1247  GLY ALA ALA ALA TYR TYR VAL GLY TYR LEU GLN PRO ARG          
SEQRES  22 A 1247  THR PHE LEU LEU LYS TYR ASN GLU ASN GLY THR ILE THR          
SEQRES  23 A 1247  ASP ALA VAL ASP CYS ALA LEU ASP PRO LEU SER GLU THR          
SEQRES  24 A 1247  LYS CYS THR LEU LYS SER PHE THR VAL GLU LYS GLY ILE          
SEQRES  25 A 1247  TYR GLN THR SER ASN PHE ARG VAL GLN PRO THR GLU SER          
SEQRES  26 A 1247  ILE VAL ARG PHE PRO ASN ILE THR ASN LEU CYS PRO PHE          
SEQRES  27 A 1247  GLY GLU VAL PHE ASN ALA THR ARG PHE ALA SER VAL TYR          
SEQRES  28 A 1247  ALA TRP ASN ARG LYS ARG ILE SER ASN CYS VAL ALA ASP          
SEQRES  29 A 1247  TYR SER VAL LEU TYR ASN SER ALA SER PHE SER THR PHE          
SEQRES  30 A 1247  LYS CYS TYR GLY VAL SER PRO THR LYS LEU ASN ASP LEU          
SEQRES  31 A 1247  CYS PHE THR ASN VAL TYR ALA ASP SER PHE VAL ILE ARG          
SEQRES  32 A 1247  GLY ASP GLU VAL ARG GLN ILE ALA PRO GLY GLN THR GLY          
SEQRES  33 A 1247  LYS ILE ALA ASP TYR ASN TYR LYS LEU PRO ASP ASP PHE          
SEQRES  34 A 1247  THR GLY CYS VAL ILE ALA TRP ASN SER ASN ASN LEU ASP          
SEQRES  35 A 1247  SER LYS VAL GLY GLY ASN TYR ASN TYR LEU TYR ARG LEU          
SEQRES  36 A 1247  PHE ARG LYS SER ASN LEU LYS PRO PHE GLU ARG ASP ILE          
SEQRES  37 A 1247  SER THR GLU ILE TYR GLN ALA GLY SER THR PRO CYS ASN          
SEQRES  38 A 1247  GLY VAL GLU GLY PHE ASN CYS TYR PHE PRO LEU GLN SER          
SEQRES  39 A 1247  TYR GLY PHE GLN PRO THR ASN GLY VAL GLY TYR GLN PRO          
SEQRES  40 A 1247  TYR ARG VAL VAL VAL LEU SER PHE GLU LEU LEU HIS ALA          
SEQRES  41 A 1247  PRO ALA THR VAL CYS GLY PRO LYS LYS SER THR ASN LEU          
SEQRES  42 A 1247  VAL LYS ASN LYS CYS VAL ASN PHE ASN PHE ASN GLY LEU          
SEQRES  43 A 1247  THR GLY THR GLY VAL LEU THR GLU SER ASN LYS LYS PHE          
SEQRES  44 A 1247  LEU PRO PHE GLN GLN PHE GLY ARG ASP ILE ALA ASP THR          
SEQRES  45 A 1247  THR ASP ALA VAL ARG ASP PRO GLN THR LEU GLU ILE LEU          
SEQRES  46 A 1247  ASP ILE THR PRO CYS SER PHE GLY GLY VAL SER VAL ILE          
SEQRES  47 A 1247  THR PRO GLY THR ASN THR SER ASN GLN VAL ALA VAL LEU          
SEQRES  48 A 1247  TYR GLN GLY VAL ASN CYS THR GLU VAL PRO VAL ALA ILE          
SEQRES  49 A 1247  HIS ALA ASP GLN LEU THR PRO THR TRP ARG VAL TYR SER          
SEQRES  50 A 1247  THR GLY SER ASN VAL PHE GLN THR ARG ALA GLY CYS LEU          
SEQRES  51 A 1247  ILE GLY ALA GLU HIS VAL ASN ASN SER TYR GLU CYS ASP          
SEQRES  52 A 1247  ILE PRO ILE GLY ALA GLY ILE CYS ALA SER TYR GLN THR          
SEQRES  53 A 1247  GLN THR ASN SER PRO GLY SER ALA SER SER VAL ALA SER          
SEQRES  54 A 1247  GLN SER ILE ILE ALA TYR THR MET SER LEU GLY ALA GLU          
SEQRES  55 A 1247  ASN SER VAL ALA TYR SER ASN ASN SER ILE ALA ILE PRO          
SEQRES  56 A 1247  THR ASN PHE THR ILE SER VAL THR THR GLU ILE LEU PRO          
SEQRES  57 A 1247  VAL SER MET THR LYS THR SER VAL ASP CYS THR MET TYR          
SEQRES  58 A 1247  ILE CYS GLY ASP SER THR GLU CYS SER ASN LEU LEU LEU          
SEQRES  59 A 1247  GLN TYR GLY SER PHE CYS THR GLN LEU ASN ARG ALA LEU          
SEQRES  60 A 1247  THR GLY ILE ALA VAL GLU GLN ASP LYS ASN THR GLN GLU          
SEQRES  61 A 1247  VAL PHE ALA GLN VAL LYS GLN ILE TYR LYS THR PRO PRO          
SEQRES  62 A 1247  ILE LYS ASP PHE GLY GLY PHE ASN PHE SER GLN ILE LEU          
SEQRES  63 A 1247  PRO ASP PRO SER LYS PRO SER LYS ARG SER PHE ILE GLU          
SEQRES  64 A 1247  ASP LEU LEU PHE ASN LYS VAL THR LEU ALA ASP ALA GLY          
SEQRES  65 A 1247  PHE ILE LYS GLN TYR GLY ASP CYS LEU GLY ASP ILE ALA          
SEQRES  66 A 1247  ALA ARG ASP LEU ILE CYS ALA GLN LYS PHE ASN GLY LEU          
SEQRES  67 A 1247  THR VAL LEU PRO PRO LEU LEU THR ASP GLU MET ILE ALA          
SEQRES  68 A 1247  GLN TYR THR SER ALA LEU LEU ALA GLY THR ILE THR SER          
SEQRES  69 A 1247  GLY TRP THR PHE GLY ALA GLY ALA ALA LEU GLN ILE PRO          
SEQRES  70 A 1247  PHE ALA MET GLN MET ALA TYR ARG PHE ASN GLY ILE GLY          
SEQRES  71 A 1247  VAL THR GLN ASN VAL LEU TYR GLU ASN GLN LYS LEU ILE          
SEQRES  72 A 1247  ALA ASN GLN PHE ASN SER ALA ILE GLY LYS ILE GLN ASP          
SEQRES  73 A 1247  SER LEU SER SER THR ALA SER ALA LEU GLY LYS LEU GLN          
SEQRES  74 A 1247  ASP VAL VAL ASN GLN ASN ALA GLN ALA LEU ASN THR LEU          
SEQRES  75 A 1247  VAL LYS GLN LEU SER SER ASN PHE GLY ALA ILE SER SER          
SEQRES  76 A 1247  VAL LEU ASN ASP ILE LEU SER ARG LEU ASP PRO PRO GLU          
SEQRES  77 A 1247  ALA GLU VAL GLN ILE ASP ARG LEU ILE THR GLY ARG LEU          
SEQRES  78 A 1247  GLN SER LEU GLN THR TYR VAL THR GLN GLN LEU ILE ARG          
SEQRES  79 A 1247  ALA ALA GLU ILE ARG ALA SER ALA ASN LEU ALA ALA THR          
SEQRES  80 A 1247  LYS MET SER GLU CYS VAL LEU GLY GLN SER LYS ARG VAL          
SEQRES  81 A 1247  ASP PHE CYS GLY LYS GLY TYR HIS LEU MET SER PHE PRO          
SEQRES  82 A 1247  GLN SER ALA PRO HIS GLY VAL VAL PHE LEU HIS VAL THR          
SEQRES  83 A 1247  TYR VAL PRO ALA GLN GLU LYS ASN PHE THR THR ALA PRO          
SEQRES  84 A 1247  ALA ILE CYS HIS ASP GLY LYS ALA HIS PHE PRO ARG GLU          
SEQRES  85 A 1247  GLY VAL PHE VAL SER ASN GLY THR HIS TRP PHE VAL THR          
SEQRES  86 A 1247  GLN ARG ASN PHE TYR GLU PRO GLN ILE ILE THR THR ASP          
SEQRES  87 A 1247  ASN THR PHE VAL SER GLY ASN CYS ASP VAL VAL ILE GLY          
SEQRES  88 A 1247  ILE VAL ASN ASN THR VAL TYR ASP PRO LEU GLN PRO GLU          
SEQRES  89 A 1247  LEU ASP SER PHE LYS GLU GLU LEU ASP LYS TYR PHE LYS          
SEQRES  90 A 1247  ASN HIS THR SER PRO ASP VAL ASP LEU GLY ASP ILE SER          
SEQRES  91 A 1247  GLY ILE ASN ALA SER VAL VAL ASN ILE GLN LYS GLU ILE          
SEQRES  92 A 1247  ASP ARG LEU ASN GLU VAL ALA LYS ASN LEU ASN GLU SER          
SEQRES  93 A 1247  LEU ILE ASP LEU GLN GLU LEU GLY LYS TYR GLU GLN GLY          
SEQRES  94 A 1247  SER GLY TYR ILE PRO GLU ALA PRO ARG ASP GLY GLN ALA          
SEQRES  95 A 1247  TYR VAL ARG LYS ASP GLY GLU TRP VAL LEU LEU SER THR          
SEQRES  96 A 1247  PHE LEU GLY SER HIS HIS HIS HIS HIS HIS HIS HIS              
SEQRES   1 B 1247  MET PHE VAL PHE LEU VAL LEU LEU PRO LEU VAL SER SER          
SEQRES   2 B 1247  GLN CYS VAL ASN LEU THR THR ARG THR GLN LEU PRO PRO          
SEQRES   3 B 1247  ALA TYR THR ASN SER PHE THR ARG GLY VAL TYR TYR PRO          
SEQRES   4 B 1247  ASP LYS VAL PHE ARG SER SER VAL LEU HIS SER THR GLN          
SEQRES   5 B 1247  ASP LEU PHE LEU PRO PHE PHE SER ASN VAL THR TRP PHE          
SEQRES   6 B 1247  HIS ALA ILE HIS VAL SER GLY THR ASN GLY THR LYS ARG          
SEQRES   7 B 1247  PHE ASP ASN PRO VAL LEU PRO PHE ASN ASP GLY VAL TYR          
SEQRES   8 B 1247  PHE ALA SER THR GLU LYS SER ASN ILE ILE ARG GLY TRP          
SEQRES   9 B 1247  ILE PHE GLY THR THR LEU ASP SER LYS THR GLN SER LEU          
SEQRES  10 B 1247  LEU ILE VAL ASN ASN ALA THR ASN VAL VAL ILE LYS VAL          
SEQRES  11 B 1247  CYS GLU PHE GLN PHE CYS ASN ASP PRO PHE LEU GLY VAL          
SEQRES  12 B 1247  TYR TYR HIS LYS ASN ASN LYS SER TRP MET GLU SER GLU          
SEQRES  13 B 1247  PHE ARG VAL TYR SER SER ALA ASN ASN CYS THR PHE GLU          
SEQRES  14 B 1247  TYR VAL SER GLN PRO PHE LEU MET ASP LEU GLU GLY LYS          
SEQRES  15 B 1247  GLN GLY ASN PHE LYS ASN LEU ARG GLU PHE VAL PHE LYS          
SEQRES  16 B 1247  ASN ILE ASP GLY TYR PHE LYS ILE TYR SER LYS HIS THR          
SEQRES  17 B 1247  PRO ILE ASN LEU VAL ARG ASP LEU PRO GLN GLY PHE SER          
SEQRES  18 B 1247  ALA LEU GLU PRO LEU VAL ASP LEU PRO ILE GLY ILE ASN          
SEQRES  19 B 1247  ILE THR ARG PHE GLN THR LEU LEU ALA LEU HIS ARG SER          
SEQRES  20 B 1247  TYR LEU THR PRO GLY ASP SER SER SER GLY TRP THR ALA          
SEQRES  21 B 1247  GLY ALA ALA ALA TYR TYR VAL GLY TYR LEU GLN PRO ARG          
SEQRES  22 B 1247  THR PHE LEU LEU LYS TYR ASN GLU ASN GLY THR ILE THR          
SEQRES  23 B 1247  ASP ALA VAL ASP CYS ALA LEU ASP PRO LEU SER GLU THR          
SEQRES  24 B 1247  LYS CYS THR LEU LYS SER PHE THR VAL GLU LYS GLY ILE          
SEQRES  25 B 1247  TYR GLN THR SER ASN PHE ARG VAL GLN PRO THR GLU SER          
SEQRES  26 B 1247  ILE VAL ARG PHE PRO ASN ILE THR ASN LEU CYS PRO PHE          
SEQRES  27 B 1247  GLY GLU VAL PHE ASN ALA THR ARG PHE ALA SER VAL TYR          
SEQRES  28 B 1247  ALA TRP ASN ARG LYS ARG ILE SER ASN CYS VAL ALA ASP          
SEQRES  29 B 1247  TYR SER VAL LEU TYR ASN SER ALA SER PHE SER THR PHE          
SEQRES  30 B 1247  LYS CYS TYR GLY VAL SER PRO THR LYS LEU ASN ASP LEU          
SEQRES  31 B 1247  CYS PHE THR ASN VAL TYR ALA ASP SER PHE VAL ILE ARG          
SEQRES  32 B 1247  GLY ASP GLU VAL ARG GLN ILE ALA PRO GLY GLN THR GLY          
SEQRES  33 B 1247  LYS ILE ALA ASP TYR ASN TYR LYS LEU PRO ASP ASP PHE          
SEQRES  34 B 1247  THR GLY CYS VAL ILE ALA TRP ASN SER ASN ASN LEU ASP          
SEQRES  35 B 1247  SER LYS VAL GLY GLY ASN TYR ASN TYR LEU TYR ARG LEU          
SEQRES  36 B 1247  PHE ARG LYS SER ASN LEU LYS PRO PHE GLU ARG ASP ILE          
SEQRES  37 B 1247  SER THR GLU ILE TYR GLN ALA GLY SER THR PRO CYS ASN          
SEQRES  38 B 1247  GLY VAL GLU GLY PHE ASN CYS TYR PHE PRO LEU GLN SER          
SEQRES  39 B 1247  TYR GLY PHE GLN PRO THR ASN GLY VAL GLY TYR GLN PRO          
SEQRES  40 B 1247  TYR ARG VAL VAL VAL LEU SER PHE GLU LEU LEU HIS ALA          
SEQRES  41 B 1247  PRO ALA THR VAL CYS GLY PRO LYS LYS SER THR ASN LEU          
SEQRES  42 B 1247  VAL LYS ASN LYS CYS VAL ASN PHE ASN PHE ASN GLY LEU          
SEQRES  43 B 1247  THR GLY THR GLY VAL LEU THR GLU SER ASN LYS LYS PHE          
SEQRES  44 B 1247  LEU PRO PHE GLN GLN PHE GLY ARG ASP ILE ALA ASP THR          
SEQRES  45 B 1247  THR ASP ALA VAL ARG ASP PRO GLN THR LEU GLU ILE LEU          
SEQRES  46 B 1247  ASP ILE THR PRO CYS SER PHE GLY GLY VAL SER VAL ILE          
SEQRES  47 B 1247  THR PRO GLY THR ASN THR SER ASN GLN VAL ALA VAL LEU          
SEQRES  48 B 1247  TYR GLN GLY VAL ASN CYS THR GLU VAL PRO VAL ALA ILE          
SEQRES  49 B 1247  HIS ALA ASP GLN LEU THR PRO THR TRP ARG VAL TYR SER          
SEQRES  50 B 1247  THR GLY SER ASN VAL PHE GLN THR ARG ALA GLY CYS LEU          
SEQRES  51 B 1247  ILE GLY ALA GLU HIS VAL ASN ASN SER TYR GLU CYS ASP          
SEQRES  52 B 1247  ILE PRO ILE GLY ALA GLY ILE CYS ALA SER TYR GLN THR          
SEQRES  53 B 1247  GLN THR ASN SER PRO GLY SER ALA SER SER VAL ALA SER          
SEQRES  54 B 1247  GLN SER ILE ILE ALA TYR THR MET SER LEU GLY ALA GLU          
SEQRES  55 B 1247  ASN SER VAL ALA TYR SER ASN ASN SER ILE ALA ILE PRO          
SEQRES  56 B 1247  THR ASN PHE THR ILE SER VAL THR THR GLU ILE LEU PRO          
SEQRES  57 B 1247  VAL SER MET THR LYS THR SER VAL ASP CYS THR MET TYR          
SEQRES  58 B 1247  ILE CYS GLY ASP SER THR GLU CYS SER ASN LEU LEU LEU          
SEQRES  59 B 1247  GLN TYR GLY SER PHE CYS THR GLN LEU ASN ARG ALA LEU          
SEQRES  60 B 1247  THR GLY ILE ALA VAL GLU GLN ASP LYS ASN THR GLN GLU          
SEQRES  61 B 1247  VAL PHE ALA GLN VAL LYS GLN ILE TYR LYS THR PRO PRO          
SEQRES  62 B 1247  ILE LYS ASP PHE GLY GLY PHE ASN PHE SER GLN ILE LEU          
SEQRES  63 B 1247  PRO ASP PRO SER LYS PRO SER LYS ARG SER PHE ILE GLU          
SEQRES  64 B 1247  ASP LEU LEU PHE ASN LYS VAL THR LEU ALA ASP ALA GLY          
SEQRES  65 B 1247  PHE ILE LYS GLN TYR GLY ASP CYS LEU GLY ASP ILE ALA          
SEQRES  66 B 1247  ALA ARG ASP LEU ILE CYS ALA GLN LYS PHE ASN GLY LEU          
SEQRES  67 B 1247  THR VAL LEU PRO PRO LEU LEU THR ASP GLU MET ILE ALA          
SEQRES  68 B 1247  GLN TYR THR SER ALA LEU LEU ALA GLY THR ILE THR SER          
SEQRES  69 B 1247  GLY TRP THR PHE GLY ALA GLY ALA ALA LEU GLN ILE PRO          
SEQRES  70 B 1247  PHE ALA MET GLN MET ALA TYR ARG PHE ASN GLY ILE GLY          
SEQRES  71 B 1247  VAL THR GLN ASN VAL LEU TYR GLU ASN GLN LYS LEU ILE          
SEQRES  72 B 1247  ALA ASN GLN PHE ASN SER ALA ILE GLY LYS ILE GLN ASP          
SEQRES  73 B 1247  SER LEU SER SER THR ALA SER ALA LEU GLY LYS LEU GLN          
SEQRES  74 B 1247  ASP VAL VAL ASN GLN ASN ALA GLN ALA LEU ASN THR LEU          
SEQRES  75 B 1247  VAL LYS GLN LEU SER SER ASN PHE GLY ALA ILE SER SER          
SEQRES  76 B 1247  VAL LEU ASN ASP ILE LEU SER ARG LEU ASP PRO PRO GLU          
SEQRES  77 B 1247  ALA GLU VAL GLN ILE ASP ARG LEU ILE THR GLY ARG LEU          
SEQRES  78 B 1247  GLN SER LEU GLN THR TYR VAL THR GLN GLN LEU ILE ARG          
SEQRES  79 B 1247  ALA ALA GLU ILE ARG ALA SER ALA ASN LEU ALA ALA THR          
SEQRES  80 B 1247  LYS MET SER GLU CYS VAL LEU GLY GLN SER LYS ARG VAL          
SEQRES  81 B 1247  ASP PHE CYS GLY LYS GLY TYR HIS LEU MET SER PHE PRO          
SEQRES  82 B 1247  GLN SER ALA PRO HIS GLY VAL VAL PHE LEU HIS VAL THR          
SEQRES  83 B 1247  TYR VAL PRO ALA GLN GLU LYS ASN PHE THR THR ALA PRO          
SEQRES  84 B 1247  ALA ILE CYS HIS ASP GLY LYS ALA HIS PHE PRO ARG GLU          
SEQRES  85 B 1247  GLY VAL PHE VAL SER ASN GLY THR HIS TRP PHE VAL THR          
SEQRES  86 B 1247  GLN ARG ASN PHE TYR GLU PRO GLN ILE ILE THR THR ASP          
SEQRES  87 B 1247  ASN THR PHE VAL SER GLY ASN CYS ASP VAL VAL ILE GLY          
SEQRES  88 B 1247  ILE VAL ASN ASN THR VAL TYR ASP PRO LEU GLN PRO GLU          
SEQRES  89 B 1247  LEU ASP SER PHE LYS GLU GLU LEU ASP LYS TYR PHE LYS          
SEQRES  90 B 1247  ASN HIS THR SER PRO ASP VAL ASP LEU GLY ASP ILE SER          
SEQRES  91 B 1247  GLY ILE ASN ALA SER VAL VAL ASN ILE GLN LYS GLU ILE          
SEQRES  92 B 1247  ASP ARG LEU ASN GLU VAL ALA LYS ASN LEU ASN GLU SER          
SEQRES  93 B 1247  LEU ILE ASP LEU GLN GLU LEU GLY LYS TYR GLU GLN GLY          
SEQRES  94 B 1247  SER GLY TYR ILE PRO GLU ALA PRO ARG ASP GLY GLN ALA          
SEQRES  95 B 1247  TYR VAL ARG LYS ASP GLY GLU TRP VAL LEU LEU SER THR          
SEQRES  96 B 1247  PHE LEU GLY SER HIS HIS HIS HIS HIS HIS HIS HIS              
SEQRES   1 C 1247  MET PHE VAL PHE LEU VAL LEU LEU PRO LEU VAL SER SER          
SEQRES   2 C 1247  GLN CYS VAL ASN LEU THR THR ARG THR GLN LEU PRO PRO          
SEQRES   3 C 1247  ALA TYR THR ASN SER PHE THR ARG GLY VAL TYR TYR PRO          
SEQRES   4 C 1247  ASP LYS VAL PHE ARG SER SER VAL LEU HIS SER THR GLN          
SEQRES   5 C 1247  ASP LEU PHE LEU PRO PHE PHE SER ASN VAL THR TRP PHE          
SEQRES   6 C 1247  HIS ALA ILE HIS VAL SER GLY THR ASN GLY THR LYS ARG          
SEQRES   7 C 1247  PHE ASP ASN PRO VAL LEU PRO PHE ASN ASP GLY VAL TYR          
SEQRES   8 C 1247  PHE ALA SER THR GLU LYS SER ASN ILE ILE ARG GLY TRP          
SEQRES   9 C 1247  ILE PHE GLY THR THR LEU ASP SER LYS THR GLN SER LEU          
SEQRES  10 C 1247  LEU ILE VAL ASN ASN ALA THR ASN VAL VAL ILE LYS VAL          
SEQRES  11 C 1247  CYS GLU PHE GLN PHE CYS ASN ASP PRO PHE LEU GLY VAL          
SEQRES  12 C 1247  TYR TYR HIS LYS ASN ASN LYS SER TRP MET GLU SER GLU          
SEQRES  13 C 1247  PHE ARG VAL TYR SER SER ALA ASN ASN CYS THR PHE GLU          
SEQRES  14 C 1247  TYR VAL SER GLN PRO PHE LEU MET ASP LEU GLU GLY LYS          
SEQRES  15 C 1247  GLN GLY ASN PHE LYS ASN LEU ARG GLU PHE VAL PHE LYS          
SEQRES  16 C 1247  ASN ILE ASP GLY TYR PHE LYS ILE TYR SER LYS HIS THR          
SEQRES  17 C 1247  PRO ILE ASN LEU VAL ARG ASP LEU PRO GLN GLY PHE SER          
SEQRES  18 C 1247  ALA LEU GLU PRO LEU VAL ASP LEU PRO ILE GLY ILE ASN          
SEQRES  19 C 1247  ILE THR ARG PHE GLN THR LEU LEU ALA LEU HIS ARG SER          
SEQRES  20 C 1247  TYR LEU THR PRO GLY ASP SER SER SER GLY TRP THR ALA          
SEQRES  21 C 1247  GLY ALA ALA ALA TYR TYR VAL GLY TYR LEU GLN PRO ARG          
SEQRES  22 C 1247  THR PHE LEU LEU LYS TYR ASN GLU ASN GLY THR ILE THR          
SEQRES  23 C 1247  ASP ALA VAL ASP CYS ALA LEU ASP PRO LEU SER GLU THR          
SEQRES  24 C 1247  LYS CYS THR LEU LYS SER PHE THR VAL GLU LYS GLY ILE          
SEQRES  25 C 1247  TYR GLN THR SER ASN PHE ARG VAL GLN PRO THR GLU SER          
SEQRES  26 C 1247  ILE VAL ARG PHE PRO ASN ILE THR ASN LEU CYS PRO PHE          
SEQRES  27 C 1247  GLY GLU VAL PHE ASN ALA THR ARG PHE ALA SER VAL TYR          
SEQRES  28 C 1247  ALA TRP ASN ARG LYS ARG ILE SER ASN CYS VAL ALA ASP          
SEQRES  29 C 1247  TYR SER VAL LEU TYR ASN SER ALA SER PHE SER THR PHE          
SEQRES  30 C 1247  LYS CYS TYR GLY VAL SER PRO THR LYS LEU ASN ASP LEU          
SEQRES  31 C 1247  CYS PHE THR ASN VAL TYR ALA ASP SER PHE VAL ILE ARG          
SEQRES  32 C 1247  GLY ASP GLU VAL ARG GLN ILE ALA PRO GLY GLN THR GLY          
SEQRES  33 C 1247  LYS ILE ALA ASP TYR ASN TYR LYS LEU PRO ASP ASP PHE          
SEQRES  34 C 1247  THR GLY CYS VAL ILE ALA TRP ASN SER ASN ASN LEU ASP          
SEQRES  35 C 1247  SER LYS VAL GLY GLY ASN TYR ASN TYR LEU TYR ARG LEU          
SEQRES  36 C 1247  PHE ARG LYS SER ASN LEU LYS PRO PHE GLU ARG ASP ILE          
SEQRES  37 C 1247  SER THR GLU ILE TYR GLN ALA GLY SER THR PRO CYS ASN          
SEQRES  38 C 1247  GLY VAL GLU GLY PHE ASN CYS TYR PHE PRO LEU GLN SER          
SEQRES  39 C 1247  TYR GLY PHE GLN PRO THR ASN GLY VAL GLY TYR GLN PRO          
SEQRES  40 C 1247  TYR ARG VAL VAL VAL LEU SER PHE GLU LEU LEU HIS ALA          
SEQRES  41 C 1247  PRO ALA THR VAL CYS GLY PRO LYS LYS SER THR ASN LEU          
SEQRES  42 C 1247  VAL LYS ASN LYS CYS VAL ASN PHE ASN PHE ASN GLY LEU          
SEQRES  43 C 1247  THR GLY THR GLY VAL LEU THR GLU SER ASN LYS LYS PHE          
SEQRES  44 C 1247  LEU PRO PHE GLN GLN PHE GLY ARG ASP ILE ALA ASP THR          
SEQRES  45 C 1247  THR ASP ALA VAL ARG ASP PRO GLN THR LEU GLU ILE LEU          
SEQRES  46 C 1247  ASP ILE THR PRO CYS SER PHE GLY GLY VAL SER VAL ILE          
SEQRES  47 C 1247  THR PRO GLY THR ASN THR SER ASN GLN VAL ALA VAL LEU          
SEQRES  48 C 1247  TYR GLN GLY VAL ASN CYS THR GLU VAL PRO VAL ALA ILE          
SEQRES  49 C 1247  HIS ALA ASP GLN LEU THR PRO THR TRP ARG VAL TYR SER          
SEQRES  50 C 1247  THR GLY SER ASN VAL PHE GLN THR ARG ALA GLY CYS LEU          
SEQRES  51 C 1247  ILE GLY ALA GLU HIS VAL ASN ASN SER TYR GLU CYS ASP          
SEQRES  52 C 1247  ILE PRO ILE GLY ALA GLY ILE CYS ALA SER TYR GLN THR          
SEQRES  53 C 1247  GLN THR ASN SER PRO GLY SER ALA SER SER VAL ALA SER          
SEQRES  54 C 1247  GLN SER ILE ILE ALA TYR THR MET SER LEU GLY ALA GLU          
SEQRES  55 C 1247  ASN SER VAL ALA TYR SER ASN ASN SER ILE ALA ILE PRO          
SEQRES  56 C 1247  THR ASN PHE THR ILE SER VAL THR THR GLU ILE LEU PRO          
SEQRES  57 C 1247  VAL SER MET THR LYS THR SER VAL ASP CYS THR MET TYR          
SEQRES  58 C 1247  ILE CYS GLY ASP SER THR GLU CYS SER ASN LEU LEU LEU          
SEQRES  59 C 1247  GLN TYR GLY SER PHE CYS THR GLN LEU ASN ARG ALA LEU          
SEQRES  60 C 1247  THR GLY ILE ALA VAL GLU GLN ASP LYS ASN THR GLN GLU          
SEQRES  61 C 1247  VAL PHE ALA GLN VAL LYS GLN ILE TYR LYS THR PRO PRO          
SEQRES  62 C 1247  ILE LYS ASP PHE GLY GLY PHE ASN PHE SER GLN ILE LEU          
SEQRES  63 C 1247  PRO ASP PRO SER LYS PRO SER LYS ARG SER PHE ILE GLU          
SEQRES  64 C 1247  ASP LEU LEU PHE ASN LYS VAL THR LEU ALA ASP ALA GLY          
SEQRES  65 C 1247  PHE ILE LYS GLN TYR GLY ASP CYS LEU GLY ASP ILE ALA          
SEQRES  66 C 1247  ALA ARG ASP LEU ILE CYS ALA GLN LYS PHE ASN GLY LEU          
SEQRES  67 C 1247  THR VAL LEU PRO PRO LEU LEU THR ASP GLU MET ILE ALA          
SEQRES  68 C 1247  GLN TYR THR SER ALA LEU LEU ALA GLY THR ILE THR SER          
SEQRES  69 C 1247  GLY TRP THR PHE GLY ALA GLY ALA ALA LEU GLN ILE PRO          
SEQRES  70 C 1247  PHE ALA MET GLN MET ALA TYR ARG PHE ASN GLY ILE GLY          
SEQRES  71 C 1247  VAL THR GLN ASN VAL LEU TYR GLU ASN GLN LYS LEU ILE          
SEQRES  72 C 1247  ALA ASN GLN PHE ASN SER ALA ILE GLY LYS ILE GLN ASP          
SEQRES  73 C 1247  SER LEU SER SER THR ALA SER ALA LEU GLY LYS LEU GLN          
SEQRES  74 C 1247  ASP VAL VAL ASN GLN ASN ALA GLN ALA LEU ASN THR LEU          
SEQRES  75 C 1247  VAL LYS GLN LEU SER SER ASN PHE GLY ALA ILE SER SER          
SEQRES  76 C 1247  VAL LEU ASN ASP ILE LEU SER ARG LEU ASP PRO PRO GLU          
SEQRES  77 C 1247  ALA GLU VAL GLN ILE ASP ARG LEU ILE THR GLY ARG LEU          
SEQRES  78 C 1247  GLN SER LEU GLN THR TYR VAL THR GLN GLN LEU ILE ARG          
SEQRES  79 C 1247  ALA ALA GLU ILE ARG ALA SER ALA ASN LEU ALA ALA THR          
SEQRES  80 C 1247  LYS MET SER GLU CYS VAL LEU GLY GLN SER LYS ARG VAL          
SEQRES  81 C 1247  ASP PHE CYS GLY LYS GLY TYR HIS LEU MET SER PHE PRO          
SEQRES  82 C 1247  GLN SER ALA PRO HIS GLY VAL VAL PHE LEU HIS VAL THR          
SEQRES  83 C 1247  TYR VAL PRO ALA GLN GLU LYS ASN PHE THR THR ALA PRO          
SEQRES  84 C 1247  ALA ILE CYS HIS ASP GLY LYS ALA HIS PHE PRO ARG GLU          
SEQRES  85 C 1247  GLY VAL PHE VAL SER ASN GLY THR HIS TRP PHE VAL THR          
SEQRES  86 C 1247  GLN ARG ASN PHE TYR GLU PRO GLN ILE ILE THR THR ASP          
SEQRES  87 C 1247  ASN THR PHE VAL SER GLY ASN CYS ASP VAL VAL ILE GLY          
SEQRES  88 C 1247  ILE VAL ASN ASN THR VAL TYR ASP PRO LEU GLN PRO GLU          
SEQRES  89 C 1247  LEU ASP SER PHE LYS GLU GLU LEU ASP LYS TYR PHE LYS          
SEQRES  90 C 1247  ASN HIS THR SER PRO ASP VAL ASP LEU GLY ASP ILE SER          
SEQRES  91 C 1247  GLY ILE ASN ALA SER VAL VAL ASN ILE GLN LYS GLU ILE          
SEQRES  92 C 1247  ASP ARG LEU ASN GLU VAL ALA LYS ASN LEU ASN GLU SER          
SEQRES  93 C 1247  LEU ILE ASP LEU GLN GLU LEU GLY LYS TYR GLU GLN GLY          
SEQRES  94 C 1247  SER GLY TYR ILE PRO GLU ALA PRO ARG ASP GLY GLN ALA          
SEQRES  95 C 1247  TYR VAL ARG LYS ASP GLY GLU TRP VAL LEU LEU SER THR          
SEQRES  96 C 1247  PHE LEU GLY SER HIS HIS HIS HIS HIS HIS HIS HIS              
SEQRES   1 D  122  GLN VAL GLN LEU GLN GLU SER GLY GLY GLY LEU VAL GLN          
SEQRES   2 D  122  ALA GLY GLY SER LEU ARG LEU SER CYS VAL ALA SER GLY          
SEQRES   3 D  122  ARG THR PHE SER SER LEU ASN ILE VAL TRP PHE ARG GLN          
SEQRES   4 D  122  ALA PRO GLY LYS GLU ARG LYS PHE VAL ALA ALA ILE ASN          
SEQRES   5 D  122  ASP ARG ASN THR ALA TYR ALA GLU SER VAL LYS GLY ARG          
SEQRES   6 D  122  PHE THR ILE SER ARG ASP ASN ALA LYS ASN THR VAL HIS          
SEQRES   7 D  122  LEU GLN MET ASN SER LEU LYS PRO GLU ASP THR ALA VAL          
SEQRES   8 D  122  TYR TYR CYS HIS SER ALA ASP VAL ASN GLY GLY MET ASP          
SEQRES   9 D  122  TYR TRP GLY LYS GLY THR GLN VAL THR VAL SER SER HIS          
SEQRES  10 D  122  HIS HIS HIS HIS HIS                                          
SEQRES   1 E  122  GLN VAL GLN LEU GLN GLU SER GLY GLY GLY LEU VAL GLN          
SEQRES   2 E  122  ALA GLY GLY SER LEU ARG LEU SER CYS VAL ALA SER GLY          
SEQRES   3 E  122  ARG THR PHE SER SER LEU ASN ILE VAL TRP PHE ARG GLN          
SEQRES   4 E  122  ALA PRO GLY LYS GLU ARG LYS PHE VAL ALA ALA ILE ASN          
SEQRES   5 E  122  ASP ARG ASN THR ALA TYR ALA GLU SER VAL LYS GLY ARG          
SEQRES   6 E  122  PHE THR ILE SER ARG ASP ASN ALA LYS ASN THR VAL HIS          
SEQRES   7 E  122  LEU GLN MET ASN SER LEU LYS PRO GLU ASP THR ALA VAL          
SEQRES   8 E  122  TYR TYR CYS HIS SER ALA ASP VAL ASN GLY GLY MET ASP          
SEQRES   9 E  122  TYR TRP GLY LYS GLY THR GLN VAL THR VAL SER SER HIS          
SEQRES  10 E  122  HIS HIS HIS HIS HIS                                          
SEQRES   1 F  122  GLN VAL GLN LEU GLN GLU SER GLY GLY GLY LEU VAL GLN          
SEQRES   2 F  122  ALA GLY GLY SER LEU ARG LEU SER CYS VAL ALA SER GLY          
SEQRES   3 F  122  ARG THR PHE SER SER LEU ASN ILE VAL TRP PHE ARG GLN          
SEQRES   4 F  122  ALA PRO GLY LYS GLU ARG LYS PHE VAL ALA ALA ILE ASN          
SEQRES   5 F  122  ASP ARG ASN THR ALA TYR ALA GLU SER VAL LYS GLY ARG          
SEQRES   6 F  122  PHE THR ILE SER ARG ASP ASN ALA LYS ASN THR VAL HIS          
SEQRES   7 F  122  LEU GLN MET ASN SER LEU LYS PRO GLU ASP THR ALA VAL          
SEQRES   8 F  122  TYR TYR CYS HIS SER ALA ASP VAL ASN GLY GLY MET ASP          
SEQRES   9 F  122  TYR TRP GLY LYS GLY THR GLN VAL THR VAL SER SER HIS          
SEQRES  10 F  122  HIS HIS HIS HIS HIS                                          
HET    NAG  G   1      14                                                       
HET    NAG  G   2      14                                                       
HET    NAG  H   1      14                                                       
HET    NAG  H   2      14                                                       
HET    NAG  I   1      14                                                       
HET    NAG  I   2      14                                                       
HET    NAG  J   1      14                                                       
HET    NAG  J   2      14                                                       
HET    NAG  K   1      14                                                       
HET    NAG  K   2      14                                                       
HET    NAG  L   1      14                                                       
HET    NAG  L   2      14                                                       
HET    NAG  M   1      14                                                       
HET    NAG  M   2      14                                                       
HET    NAG  N   1      14                                                       
HET    NAG  N   2      14                                                       
HET    FUC  N   3      10                                                       
HET    NAG  O   1      14                                                       
HET    NAG  O   2      14                                                       
HET    MAN  O   3      11                                                       
HET    NAG  P   1      14                                                       
HET    NAG  P   2      14                                                       
HET    MAN  P   3      11                                                       
HET    NAG  Q   1      14                                                       
HET    NAG  Q   2      14                                                       
HET    NAG  R   1      14                                                       
HET    NAG  R   2      14                                                       
HET    NAG  S   1      14                                                       
HET    NAG  S   2      14                                                       
HET    NAG  T   1      14                                                       
HET    NAG  T   2      14                                                       
HET    NAG  U   1      14                                                       
HET    NAG  U   2      14                                                       
HET    NAG  V   1      14                                                       
HET    NAG  V   2      14                                                       
HET    FUC  V   3      10                                                       
HET    NAG  W   1      14                                                       
HET    NAG  W   2      14                                                       
HET    MAN  W   3      11                                                       
HET    NAG  X   1      14                                                       
HET    NAG  X   2      14                                                       
HET    MAN  X   3      11                                                       
HET    NAG  Y   1      14                                                       
HET    NAG  Y   2      14                                                       
HET    NAG  Z   1      14                                                       
HET    NAG  Z   2      14                                                       
HET    NAG  a   1      14                                                       
HET    NAG  a   2      14                                                       
HET    NAG  b   1      14                                                       
HET    NAG  b   2      14                                                       
HET    NAG  c   1      14                                                       
HET    NAG  c   2      14                                                       
HET    NAG  d   1      14                                                       
HET    NAG  d   2      14                                                       
HET    FUC  d   3      10                                                       
HET    NAG  e   1      14                                                       
HET    NAG  e   2      14                                                       
HET    MAN  e   3      11                                                       
HET    NAG  f   1      14                                                       
HET    NAG  f   2      14                                                       
HET    MAN  f   3      11                                                       
HET    NAG  A1401      14                                                       
HET    NAG  A1402      14                                                       
HET    NAG  A1403      14                                                       
HET    NAG  A1404      14                                                       
HET    NAG  A1405      14                                                       
HET    NAG  A1406      14                                                       
HET    NAG  A1407      14                                                       
HET    NAG  A1408      14                                                       
HET    NAG  A1409      14                                                       
HET    NAG  A1410      14                                                       
HET    NAG  B1401      14                                                       
HET    NAG  B1402      14                                                       
HET    NAG  B1403      14                                                       
HET    NAG  B1404      14                                                       
HET    NAG  B1405      14                                                       
HET    NAG  B1406      14                                                       
HET    NAG  B1407      14                                                       
HET    NAG  B1408      14                                                       
HET    NAG  B1409      14                                                       
HET    NAG  C1401      14                                                       
HET    NAG  C1402      14                                                       
HET    NAG  C1403      14                                                       
HET    NAG  C1404      14                                                       
HET    NAG  C1405      14                                                       
HET    NAG  C1406      14                                                       
HET    NAG  C1407      14                                                       
HET    NAG  C1408      14                                                       
HET    NAG  C1409      14                                                       
HET    NAG  C1410      14                                                       
HET    NAG  C1411      14                                                       
HETNAM     NAG 2-ACETAMIDO-2-DEOXY-BETA-D-GLUCOPYRANOSE                         
HETNAM     FUC ALPHA-L-FUCOPYRANOSE                                             
HETNAM     MAN ALPHA-D-MANNOPYRANOSE                                            
HETSYN     NAG N-ACETYL-BETA-D-GLUCOSAMINE; 2-ACETAMIDO-2-DEOXY-BETA-           
HETSYN   2 NAG  D-GLUCOSE; 2-ACETAMIDO-2-DEOXY-D-GLUCOSE; 2-ACETAMIDO-          
HETSYN   3 NAG  2-DEOXY-GLUCOSE; N-ACETYL-D-GLUCOSAMINE                         
HETSYN     FUC ALPHA-L-FUCOSE; 6-DEOXY-ALPHA-L-GALACTOPYRANOSE; L-              
HETSYN   2 FUC  FUCOSE; FUCOSE                                                  
HETSYN     MAN ALPHA-D-MANNOSE; D-MANNOSE; MANNOSE                              
FORMUL   7  NAG    82(C8 H15 N O6)                                              
FORMUL  14  FUC    3(C6 H12 O5)                                                 
FORMUL  15  MAN    6(C6 H12 O6)                                                 
HELIX    1 AA1 ASP A  294  LYS A  304  1                                  11    
HELIX    2 AA2 PRO A  337  ASN A  343  1                                   7    
HELIX    3 AA3 SER A  349  TRP A  353  5                                   5    
HELIX    4 AA4 TYR A  365  SER A  371  1                                   7    
HELIX    5 AA5 SER A  383  LEU A  390  5                                   8    
HELIX    6 AA6 GLY A  416  ASN A  422  1                                   7    
HELIX    7 AA7 SER A  438  SER A  443  1                                   6    
HELIX    8 AA8 ASN A  616  VAL A  620  5                                   5    
HELIX    9 AA9 ASP A  737  GLY A  744  1                                   8    
HELIX   10 AB1 SER A  746  GLN A  755  1                                  10    
HELIX   11 AB2 PHE A  759  ALA A  783  1                                  25    
HELIX   12 AB3 SER A  816  VAL A  826  1                                  11    
HELIX   13 AB4 ASP A  830  LYS A  835  1                                   6    
HELIX   14 AB5 THR A  866  GLY A  885  1                                  20    
HELIX   15 AB6 TRP A  886  GLY A  891  1                                   6    
HELIX   16 AB7 PRO A  897  ILE A  909  1                                  13    
HELIX   17 AB8 THR A  912  ASN A  919  1                                   8    
HELIX   18 AB9 ASN A  919  THR A  941  1                                  23    
HELIX   19 AC1 LEU A  945  GLN A  965  1                                  21    
HELIX   20 AC2 LEU A  966  SER A  968  5                                   3    
HELIX   21 AC3 VAL A  976  LEU A  984  1                                   9    
HELIX   22 AC4 ASP A  985  VAL A 1033  1                                  49    
HELIX   23 AC5 PRO A 1140  SER A 1161  1                                  22    
HELIX   24 AC6 ASP B  294  LEU B  303  1                                  10    
HELIX   25 AC7 PRO B  337  ASN B  343  1                                   7    
HELIX   26 AC8 SER B  383  ASN B  388  5                                   6    
HELIX   27 AC9 GLU B  406  ALA B  411  5                                   6    
HELIX   28 AD1 GLY B  416  ASN B  422  1                                   7    
HELIX   29 AD2 THR B  618  ALA B  623  1                                   6    
HELIX   30 AD3 ASP B  737  GLY B  744  1                                   8    
HELIX   31 AD4 SER B  746  GLN B  755  1                                  10    
HELIX   32 AD5 SER B  758  ALA B  783  1                                  26    
HELIX   33 AD6 SER B  816  VAL B  826  1                                  11    
HELIX   34 AD7 CYS B  851  ASN B  856  1                                   6    
HELIX   35 AD8 THR B  866  GLY B  885  1                                  20    
HELIX   36 AD9 TRP B  886  ALA B  890  5                                   5    
HELIX   37 AE1 PRO B  897  ILE B  909  1                                  13    
HELIX   38 AE2 THR B  912  ASN B  919  1                                   8    
HELIX   39 AE3 ASN B  919  THR B  941  1                                  23    
HELIX   40 AE4 LEU B  945  GLN B  965  1                                  21    
HELIX   41 AE5 LEU B  966  SER B  968  5                                   3    
HELIX   42 AE6 VAL B  976  LEU B  984  1                                   9    
HELIX   43 AE7 ASP B  985  VAL B 1033  1                                  49    
HELIX   44 AE8 LEU B 1141  SER B 1161  1                                  21    
HELIX   45 AE9 ASP C  294  LYS C  304  1                                  11    
HELIX   46 AF1 PRO C  337  PHE C  342  1                                   6    
HELIX   47 AF2 ASP C  405  ILE C  410  5                                   6    
HELIX   48 AF3 GLY C  416  ASN C  422  1                                   7    
HELIX   49 AF4 GLU C  619  ALA C  623  5                                   5    
HELIX   50 AF5 ASP C  737  CYS C  743  1                                   7    
HELIX   51 AF6 SER C  746  LEU C  754  1                                   9    
HELIX   52 AF7 GLN C  755  GLY C  757  5                                   3    
HELIX   53 AF8 SER C  758  ALA C  783  1                                  26    
HELIX   54 AF9 SER C  816  VAL C  826  1                                  11    
HELIX   55 AG1 THR C  866  GLY C  885  1                                  20    
HELIX   56 AG2 TRP C  886  GLY C  891  1                                   6    
HELIX   57 AG3 PRO C  897  GLY C  910  1                                  14    
HELIX   58 AG4 THR C  912  ASN C  919  1                                   8    
HELIX   59 AG5 ASN C  919  THR C  941  1                                  23    
HELIX   60 AG6 LEU C  945  GLN C  965  1                                  21    
HELIX   61 AG7 LEU C  966  SER C  968  5                                   3    
HELIX   62 AG8 VAL C  976  LEU C  984  1                                   9    
HELIX   63 AG9 ASP C  985  VAL C 1033  1                                  49    
HELIX   64 AH1 PRO C 1140  SER C 1161  1                                  22    
HELIX   65 AH2 LYS D   85  THR D   89  5                                   5    
HELIX   66 AH3 LYS E   85  THR E   89  5                                   5    
HELIX   67 AH4 THR F   28  LEU F   32  5                                   5    
HELIX   68 AH5 LYS F   85  THR F   89  5                                   5    
SHEET    1 AA1 8 ALA A  27  SER A  31  0                                        
SHEET    2 AA1 8 SER A  60  ALA A  67 -1  O  SER A  60   N  SER A  31           
SHEET    3 AA1 8 ALA A 263  TYR A 269 -1  O  VAL A 267   N  THR A  63           
SHEET    4 AA1 8 VAL A  90  SER A  94 -1  N  ALA A  93   O  TYR A 266           
SHEET    5 AA1 8 GLU A 191  ILE A 197 -1  O  PHE A 192   N  PHE A  92           
SHEET    6 AA1 8 TYR A 200  LYS A 206 -1  O  LYS A 202   N  LYS A 195           
SHEET    7 AA1 8 ALA A 222  PRO A 230 -1  O  LEU A 226   N  ILE A 203           
SHEET    8 AA1 8 VAL A  36  TYR A  37  1  N  VAL A  36   O  LEU A 223           
SHEET    1 AA2 6 VAL A  42  PHE A  43  0                                        
SHEET    2 AA2 6 PHE C 565  ARG C 567  1  O  PHE C 565   N  PHE A  43           
SHEET    3 AA2 6 THR C 573  ARG C 577 -1  O  ASP C 574   N  GLY C 566           
SHEET    4 AA2 6 ILE C 584  THR C 588 -1  O  ILE C 587   N  ASP C 574           
SHEET    5 AA2 6 GLY C 550  GLU C 554 -1  N  THR C 553   O  ASP C 586           
SHEET    6 AA2 6 CYS C 538  VAL C 539 -1  N  VAL C 539   O  GLY C 550           
SHEET    1 AA3 3 LEU A  48  HIS A  49  0                                        
SHEET    2 AA3 3 GLN A 271  TYR A 279 -1  O  LEU A 277   N  HIS A  49           
SHEET    3 AA3 3 GLN A  52  PHE A  55 -1  N  ASP A  53   O  ARG A 273           
SHEET    1 AA4 3 LEU A  48  HIS A  49  0                                        
SHEET    2 AA4 3 GLN A 271  TYR A 279 -1  O  LEU A 277   N  HIS A  49           
SHEET    3 AA4 3 ILE A 285  ASP A 290 -1  O  ASP A 287   N  LYS A 278           
SHEET    1 AA5 6 LEU A  84  PRO A  85  0                                        
SHEET    2 AA5 6 ARG A 237  LEU A 242 -1  O  PHE A 238   N  LEU A  84           
SHEET    3 AA5 6 ILE A 101  GLY A 107 -1  N  ILE A 105   O  GLN A 239           
SHEET    4 AA5 6 SER A 116  ILE A 119 -1  O  LEU A 117   N  PHE A 106           
SHEET    5 AA5 6 VAL A 126  PHE A 133 -1  O  LYS A 129   N  LEU A 118           
SHEET    6 AA5 6 ALA A 163  PHE A 168 -1  O  THR A 167   N  VAL A 130           
SHEET    1 AA6 6 LEU A  84  PRO A  85  0                                        
SHEET    2 AA6 6 ARG A 237  LEU A 242 -1  O  PHE A 238   N  LEU A  84           
SHEET    3 AA6 6 ILE A 101  GLY A 107 -1  N  ILE A 105   O  GLN A 239           
SHEET    4 AA6 6 SER A 116  ILE A 119 -1  O  LEU A 117   N  PHE A 106           
SHEET    5 AA6 6 VAL A 126  PHE A 133 -1  O  LYS A 129   N  LEU A 118           
SHEET    6 AA6 6 VAL A 171  SER A 172 -1  O  SER A 172   N  VAL A 126           
SHEET    1 AA7 2 PHE A 140  VAL A 143  0                                        
SHEET    2 AA7 2 GLU A 154  ARG A 158 -1  O  ARG A 158   N  PHE A 140           
SHEET    1 AA8 5 GLY A 311  ARG A 319  0                                        
SHEET    2 AA8 5 PHE A 592  THR A 599 -1  O  GLY A 593   N  PHE A 318           
SHEET    3 AA8 5 ALA A 609  TYR A 612 -1  O  LEU A 611   N  SER A 596           
SHEET    4 AA8 5 GLY A 648  ILE A 651 -1  O  ILE A 651   N  VAL A 610           
SHEET    5 AA8 5 VAL A 642  THR A 645 -1  N  PHE A 643   O  LEU A 650           
SHEET    1 AA9 5 ASN A 354  ILE A 358  0                                        
SHEET    2 AA9 5 ASN A 394  ILE A 402 -1  O  ALA A 397   N  LYS A 356           
SHEET    3 AA9 5 TYR A 508  GLU A 516 -1  O  SER A 514   N  TYR A 396           
SHEET    4 AA9 5 GLY A 431  ASN A 437 -1  N  ILE A 434   O  VAL A 511           
SHEET    5 AA9 5 THR A 376  CYS A 379 -1  N  LYS A 378   O  VAL A 433           
SHEET    1 AB1 2 CYS A 361  VAL A 362  0                                        
SHEET    2 AB1 2 VAL A 524  CYS A 525  1  O  CYS A 525   N  CYS A 361           
SHEET    1 AB2 2 LEU A 452  ARG A 454  0                                        
SHEET    2 AB2 2 LEU A 492  SER A 494 -1  O  GLN A 493   N  TYR A 453           
SHEET    1 AB3 2 ASN A 542  PHE A 543  0                                        
SHEET    2 AB3 2 LEU A 546  THR A 547 -1  O  LEU A 546   N  PHE A 543           
SHEET    1 AB4 4 VAL A 551  GLU A 554  0                                        
SHEET    2 AB4 4 ILE A 584  THR A 588 -1  O  THR A 588   N  VAL A 551           
SHEET    3 AB4 4 THR A 573  ARG A 577 -1  N  VAL A 576   O  LEU A 585           
SHEET    4 AB4 4 PHE A 565  ARG A 567 -1  N  GLY A 566   O  ASP A 574           
SHEET    1 AB5 4 GLU A 654  HIS A 655  0                                        
SHEET    2 AB5 4 SER A 691  THR A 696  1  O  ALA A 694   N  GLU A 654           
SHEET    3 AB5 4 ILE A 670  GLN A 675 -1  N  SER A 673   O  ILE A 693           
SHEET    4 AB5 4 ILE A 664  GLY A 667 -1  N  ILE A 664   O  ALA A 672           
SHEET    1 AB6 2 ALA A 701  SER A 704  0                                        
SHEET    2 AB6 2 GLN B 787  LYS B 790  1  O  ILE B 788   N  ALA A 701           
SHEET    1 AB7 5 SER A 711  PRO A 715  0                                        
SHEET    2 AB7 5 GLU A1072  ALA A1078 -1  O  PHE A1075   N  ILE A 712           
SHEET    3 AB7 5 VAL A1094  SER A1097 -1  O  SER A1097   N  THR A1076           
SHEET    4 AB7 5 TRP A1102  THR A1105 -1  O  THR A1105   N  VAL A1094           
SHEET    5 AB7 5 GLN A1113  ILE A1114 -1  O  GLN A1113   N  VAL A1104           
SHEET    1 AB8 3 PHE A 718  PRO A 728  0                                        
SHEET    2 AB8 3 GLY A1059  PRO A1069 -1  O  HIS A1064   N  THR A 723           
SHEET    3 AB8 3 TYR A1047  ALA A1056 -1  N  TYR A1047   O  TYR A1067           
SHEET    1 AB9 2 LYS A 733  VAL A 736  0                                        
SHEET    2 AB9 2 LEU A 858  LEU A 861 -1  O  THR A 859   N  SER A 735           
SHEET    1 AC1 2 GLN A 787  TYR A 789  0                                        
SHEET    2 AC1 2 ALA C 701  ASN C 703  1  O  ASN C 703   N  ILE A 788           
SHEET    1 AC2 4 THR A1120  ASN A1125  0                                        
SHEET    2 AC2 4 LYS A1086  PRO A1090 -1  N  PHE A1089   O  PHE A1121           
SHEET    3 AC2 4 ILE A1081  CYS A1082 -1  N  ILE A1081   O  HIS A1088           
SHEET    4 AC2 4 VAL A1133  ASN A1134  1  O  VAL A1133   N  CYS A1082           
SHEET    1 AC3 7 ALA B  27  SER B  31  0                                        
SHEET    2 AC3 7 SER B  60  HIS B  66 -1  O  TRP B  64   N  ALA B  27           
SHEET    3 AC3 7 ALA B 264  TYR B 269 -1  O  TYR B 265   N  PHE B  65           
SHEET    4 AC3 7 VAL B  90  THR B  95 -1  N  TYR B  91   O  GLY B 268           
SHEET    5 AC3 7 LEU B 189  ILE B 197 -1  O  PHE B 192   N  PHE B  92           
SHEET    6 AC3 7 TYR B 200  THR B 208 -1  O  LYS B 202   N  LYS B 195           
SHEET    7 AC3 7 GLU B 224  LEU B 229 -1  O  LEU B 226   N  ILE B 203           
SHEET    1 AC4 3 VAL B  47  PHE B  55  0                                        
SHEET    2 AC4 3 GLN B 271  TYR B 279 -1  O  PHE B 275   N  THR B  51           
SHEET    3 AC4 3 ILE B 285  ASP B 290 -1  O  THR B 286   N  LYS B 278           
SHEET    1 AC5 4 VAL B  83  PRO B  85  0                                        
SHEET    2 AC5 4 ARG B 237  LEU B 242 -1  O  PHE B 238   N  LEU B  84           
SHEET    3 AC5 4 ILE B 101  GLY B 107 -1  N  ILE B 105   O  GLN B 239           
SHEET    4 AC5 4 LEU B 118  VAL B 120 -1  O  ILE B 119   N  TRP B 104           
SHEET    1 AC6 2 CYS B 131  PHE B 140  0                                        
SHEET    2 AC6 2 ARG B 158  CYS B 166 -1  O  VAL B 159   N  CYS B 136           
SHEET    1 AC7 5 GLY B 311  ARG B 319  0                                        
SHEET    2 AC7 5 PHE B 592  THR B 599 -1  O  GLY B 593   N  PHE B 318           
SHEET    3 AC7 5 ALA B 609  TYR B 612 -1  O  LEU B 611   N  SER B 596           
SHEET    4 AC7 5 GLY B 648  ILE B 651 -1  O  ILE B 651   N  VAL B 610           
SHEET    5 AC7 5 GLN B 644  THR B 645 -1  N  THR B 645   O  GLY B 648           
SHEET    1 AC8 3 SER B 325  ARG B 328  0                                        
SHEET    2 AC8 3 CYS B 538  PHE B 543  1  O  ASN B 542   N  ARG B 328           
SHEET    3 AC8 3 LEU B 546  THR B 547 -1  O  LEU B 546   N  PHE B 543           
SHEET    1 AC9 7 SER B 325  ARG B 328  0                                        
SHEET    2 AC9 7 CYS B 538  PHE B 543  1  O  ASN B 542   N  ARG B 328           
SHEET    3 AC9 7 GLY B 550  GLU B 554 -1  O  GLY B 550   N  VAL B 539           
SHEET    4 AC9 7 ILE B 584  THR B 588 -1  O  THR B 588   N  VAL B 551           
SHEET    5 AC9 7 THR B 573  ARG B 577 -1  N  VAL B 576   O  LEU B 585           
SHEET    6 AC9 7 PHE B 565  ARG B 567 -1  N  GLY B 566   O  ALA B 575           
SHEET    7 AC9 7 VAL C  42  PHE C  43  1  O  PHE C  43   N  PHE B 565           
SHEET    1 AD1 5 LYS B 356  ILE B 358  0                                        
SHEET    2 AD1 5 VAL B 395  ARG B 403 -1  O  ALA B 397   N  LYS B 356           
SHEET    3 AD1 5 PRO B 507  PHE B 515 -1  O  SER B 514   N  TYR B 396           
SHEET    4 AD1 5 CYS B 432  ASN B 437 -1  N  ILE B 434   O  VAL B 511           
SHEET    5 AD1 5 THR B 376  CYS B 379 -1  N  THR B 376   O  ALA B 435           
SHEET    1 AD2 2 CYS B 361  VAL B 362  0                                        
SHEET    2 AD2 2 VAL B 524  CYS B 525  1  O  CYS B 525   N  CYS B 361           
SHEET    1 AD3 2 LEU B 452  ARG B 454  0                                        
SHEET    2 AD3 2 LEU B 492  SER B 494 -1  O  GLN B 493   N  TYR B 453           
SHEET    1 AD4 4 GLU B 654  HIS B 655  0                                        
SHEET    2 AD4 4 SER B 691  THR B 696  1  O  ALA B 694   N  GLU B 654           
SHEET    3 AD4 4 ILE B 670  GLN B 675 -1  N  SER B 673   O  ILE B 693           
SHEET    4 AD4 4 ILE B 664  GLY B 667 -1  N  ILE B 664   O  ALA B 672           
SHEET    1 AD5 2 ALA B 701  ASN B 703  0                                        
SHEET    2 AD5 2 GLN C 787  TYR C 789  1  O  ILE C 788   N  ALA B 701           
SHEET    1 AD6 5 SER B 711  PRO B 715  0                                        
SHEET    2 AD6 5 GLU B1072  ALA B1078 -1  O  PHE B1075   N  ILE B 712           
SHEET    3 AD6 5 VAL B1094  SER B1097 -1  O  SER B1097   N  THR B1076           
SHEET    4 AD6 5 TRP B1102  THR B1105 -1  O  PHE B1103   N  VAL B1096           
SHEET    5 AD6 5 GLN B1113  ILE B1114 -1  O  GLN B1113   N  VAL B1104           
SHEET    1 AD7 3 PHE B 718  PRO B 728  0                                        
SHEET    2 AD7 3 GLY B1059  PRO B1069 -1  O  THR B1066   N  SER B 721           
SHEET    3 AD7 3 TYR B1047  ALA B1056 -1  N  GLN B1054   O  VAL B1061           
SHEET    1 AD8 2 LYS B 733  VAL B 736  0                                        
SHEET    2 AD8 2 LEU B 858  LEU B 861 -1  O  LEU B 861   N  LYS B 733           
SHEET    1 AD9 4 THR B1120  ASN B1125  0                                        
SHEET    2 AD9 4 LYS B1086  PRO B1090 -1  N  PHE B1089   O  PHE B1121           
SHEET    3 AD9 4 ILE B1081  CYS B1082 -1  N  ILE B1081   O  HIS B1088           
SHEET    4 AD9 4 VAL B1133  ASN B1134  1  O  VAL B1133   N  CYS B1082           
SHEET    1 AE1 7 ALA C  27  ASN C  30  0                                        
SHEET    2 AE1 7 ASN C  61  ALA C  67 -1  O  TRP C  64   N  ALA C  27           
SHEET    3 AE1 7 ALA C 263  GLY C 268 -1  O  ALA C 263   N  ALA C  67           
SHEET    4 AE1 7 VAL C  90  THR C  95 -1  N  TYR C  91   O  GLY C 268           
SHEET    5 AE1 7 ASN C 188  ILE C 197 -1  O  PHE C 192   N  PHE C  92           
SHEET    6 AE1 7 TYR C 200  PRO C 209 -1  O  THR C 208   N  LEU C 189           
SHEET    7 AE1 7 GLU C 224  PRO C 230 -1  O  LEU C 229   N  PHE C 201           
SHEET    1 AE2 3 LEU C  48  THR C  51  0                                        
SHEET    2 AE2 3 PHE C 275  TYR C 279 -1  O  LEU C 277   N  HIS C  49           
SHEET    3 AE2 3 ILE C 285  ASP C 290 -1  O  THR C 286   N  LYS C 278           
SHEET    1 AE3 2 LEU C  54  PHE C  55  0                                        
SHEET    2 AE3 2 GLN C 271  PRO C 272 -1  O  GLN C 271   N  PHE C  55           
SHEET    1 AE4 4 LEU C  84  PRO C  85  0                                        
SHEET    2 AE4 4 ARG C 237  LEU C 244 -1  O  PHE C 238   N  LEU C  84           
SHEET    3 AE4 4 PHE C 135  TYR C 144  1  N  VAL C 143   O  LEU C 244           
SHEET    4 AE4 4 MET C 153  TYR C 160 -1  O  VAL C 159   N  CYS C 136           
SHEET    1 AE5 6 LEU C  84  PRO C  85  0                                        
SHEET    2 AE5 6 ARG C 237  LEU C 244 -1  O  PHE C 238   N  LEU C  84           
SHEET    3 AE5 6 ILE C 101  GLY C 107 -1  N  ILE C 105   O  GLN C 239           
SHEET    4 AE5 6 SER C 116  ASN C 121 -1  O  ILE C 119   N  TRP C 104           
SHEET    5 AE5 6 VAL C 126  CYS C 131 -1  O  LYS C 129   N  LEU C 118           
SHEET    6 AE5 6 PHE C 168  VAL C 171 -1  O  TYR C 170   N  ILE C 128           
SHEET    1 AE6 5 GLY C 311  ARG C 319  0                                        
SHEET    2 AE6 5 PHE C 592  THR C 599 -1  O  GLY C 593   N  PHE C 318           
SHEET    3 AE6 5 ALA C 609  GLN C 613 -1  O  LEU C 611   N  SER C 596           
SHEET    4 AE6 5 GLY C 648  ILE C 651 -1  O  ILE C 651   N  VAL C 610           
SHEET    5 AE6 5 VAL C 642  GLN C 644 -1  N  PHE C 643   O  LEU C 650           
SHEET    1 AE7 3 ALA C 348  SER C 349  0                                        
SHEET    2 AE7 3 VAL C 395  ARG C 403  1  O  VAL C 401   N  ALA C 348           
SHEET    3 AE7 3 LYS C 356  ILE C 358 -1  N  ILE C 358   O  VAL C 395           
SHEET    1 AE8 5 ALA C 348  SER C 349  0                                        
SHEET    2 AE8 5 VAL C 395  ARG C 403  1  O  VAL C 401   N  ALA C 348           
SHEET    3 AE8 5 PRO C 507  PHE C 515 -1  O  SER C 514   N  TYR C 396           
SHEET    4 AE8 5 CYS C 432  ALA C 435 -1  N  ILE C 434   O  VAL C 511           
SHEET    5 AE8 5 THR C 376  CYS C 379 -1  N  LYS C 378   O  VAL C 433           
SHEET    1 AE9 2 LEU C 452  ARG C 454  0                                        
SHEET    2 AE9 2 LEU C 492  SER C 494 -1  O  GLN C 493   N  TYR C 453           
SHEET    1 AF1 4 ALA C 653  HIS C 655  0                                        
SHEET    2 AF1 4 SER C 691  THR C 696  1  O  ILE C 692   N  GLU C 654           
SHEET    3 AF1 4 ILE C 670  GLN C 675 -1  N  CYS C 671   O  TYR C 695           
SHEET    4 AF1 4 ILE C 664  GLY C 667 -1  N  ILE C 664   O  ALA C 672           
SHEET    1 AF2 2 SER C 711  PRO C 715  0                                        
SHEET    2 AF2 2 GLU C1072  THR C1076 -1  O  PHE C1075   N  ILE C 712           
SHEET    1 AF3 3 PHE C 718  PRO C 728  0                                        
SHEET    2 AF3 3 GLY C1059  PRO C1069 -1  O  HIS C1064   N  THR C 723           
SHEET    3 AF3 3 TYR C1047  ALA C1056 -1  N  TYR C1047   O  TYR C1067           
SHEET    1 AF4 2 LYS C 733  VAL C 736  0                                        
SHEET    2 AF4 2 LEU C 858  LEU C 861 -1  O  THR C 859   N  SER C 735           
SHEET    1 AF5 4 THR C1120  VAL C1122  0                                        
SHEET    2 AF5 4 ALA C1087  PRO C1090 -1  N  PHE C1089   O  PHE C1121           
SHEET    3 AF5 4 ILE C1081  CYS C1082 -1  N  ILE C1081   O  HIS C1088           
SHEET    4 AF5 4 VAL C1133  ASN C1134  1  O  VAL C1133   N  CYS C1082           
SHEET    1 AF6 3 VAL C1094  SER C1097  0                                        
SHEET    2 AF6 3 TRP C1102  THR C1105 -1  O  THR C1105   N  VAL C1094           
SHEET    3 AF6 3 GLN C1113  ILE C1114 -1  O  GLN C1113   N  VAL C1104           
SHEET    1 AF7 4 GLN D   3  SER D   7  0                                        
SHEET    2 AF7 4 LEU D  18  SER D  25 -1  O  SER D  25   N  GLN D   3           
SHEET    3 AF7 4 THR D  76  MET D  81 -1  O  VAL D  77   N  CYS D  22           
SHEET    4 AF7 4 SER D  69  ARG D  70 -1  N  SER D  69   O  HIS D  78           
SHEET    1 AF8 2 TRP D  36  GLN D  39  0                                        
SHEET    2 AF8 2 ARG D  45  ALA D  49 -1  O  LYS D  46   N  ARG D  38           
SHEET    1 AF9 2 VAL D  91  TYR D  92  0                                        
SHEET    2 AF9 2 THR D 110  GLN D 111 -1  O  THR D 110   N  TYR D  92           
SHEET    1 AG1 4 GLN E   5  SER E   7  0                                        
SHEET    2 AG1 4 LEU E  18  VAL E  23 -1  O  SER E  21   N  SER E   7           
SHEET    3 AG1 4 THR E  76  MET E  81 -1  O  MET E  81   N  LEU E  18           
SHEET    4 AG1 4 THR E  67  ASP E  71 -1  N  ASP E  71   O  THR E  76           
SHEET    1 AG2 6 LEU E  11  GLN E  13  0                                        
SHEET    2 AG2 6 THR E 110  SER E 115  1  O  SER E 115   N  VAL E  12           
SHEET    3 AG2 6 ALA E  90  ALA E  97 -1  N  TYR E  92   O  THR E 110           
SHEET    4 AG2 6 ASN E  33  GLN E  39 -1  N  VAL E  35   O  HIS E  95           
SHEET    5 AG2 6 ARG E  45  ASN E  52 -1  O  ALA E  49   N  TRP E  36           
SHEET    6 AG2 6 ASN E  55  ALA E  57 -1  O  ASN E  55   N  ASN E  52           
SHEET    1 AG3 4 GLN F   5  SER F   7  0                                        
SHEET    2 AG3 4 LEU F  18  VAL F  23 -1  O  SER F  21   N  SER F   7           
SHEET    3 AG3 4 THR F  76  MET F  81 -1  O  MET F  81   N  LEU F  18           
SHEET    4 AG3 4 PHE F  66  ASP F  71 -1  N  ASP F  71   O  THR F  76           
SHEET    1 AG4 5 GLY F  10  GLN F  13  0                                        
SHEET    2 AG4 5 THR F 110  SER F 115  1  O  THR F 113   N  VAL F  12           
SHEET    3 AG4 5 VAL F  91  ALA F  97 -1  N  TYR F  92   O  THR F 110           
SHEET    4 AG4 5 ASN F  33  GLN F  39 -1  N  ASN F  33   O  ALA F  97           
SHEET    5 AG4 5 ARG F  45  ILE F  51 -1  O  LYS F  46   N  ARG F  38           
SSBOND   1 CYS A   15    CYS A  136                          1555   1555  2.03  
SSBOND   2 CYS A  131    CYS A  166                          1555   1555  2.03  
SSBOND   3 CYS A  291    CYS A  301                          1555   1555  2.03  
SSBOND   4 CYS A  336    CYS A  361                          1555   1555  2.03  
SSBOND   5 CYS A  379    CYS A  432                          1555   1555  2.03  
SSBOND   6 CYS A  391    CYS A  525                          1555   1555  2.03  
SSBOND   7 CYS A  480    CYS A  488                          1555   1555  2.03  
SSBOND   8 CYS A  538    CYS A  590                          1555   1555  2.04  
SSBOND   9 CYS A  617    CYS A  649                          1555   1555  2.02  
SSBOND  10 CYS A  662    CYS A  671                          1555   1555  2.03  
SSBOND  11 CYS A  738    CYS A  760                          1555   1555  2.03  
SSBOND  12 CYS A  743    CYS A  749                          1555   1555  2.02  
SSBOND  13 CYS A 1032    CYS A 1043                          1555   1555  2.03  
SSBOND  14 CYS A 1082    CYS A 1126                          1555   1555  2.03  
SSBOND  15 CYS B   15    CYS B  136                          1555   1555  2.03  
SSBOND  16 CYS B  131    CYS B  166                          1555   1555  2.03  
SSBOND  17 CYS B  336    CYS B  361                          1555   1555  2.03  
SSBOND  18 CYS B  379    CYS B  432                          1555   1555  2.03  
SSBOND  19 CYS B  391    CYS B  525                          1555   1555  2.03  
SSBOND  20 CYS B  480    CYS B  488                          1555   1555  2.03  
SSBOND  21 CYS B  538    CYS B  590                          1555   1555  2.03  
SSBOND  22 CYS B  617    CYS B  649                          1555   1555  2.03  
SSBOND  23 CYS B  662    CYS B  671                          1555   1555  2.03  
SSBOND  24 CYS B  738    CYS B  760                          1555   1555  2.04  
SSBOND  25 CYS B  743    CYS B  749                          1555   1555  2.03  
SSBOND  26 CYS B 1032    CYS B 1043                          1555   1555  2.03  
SSBOND  27 CYS B 1082    CYS B 1126                          1555   1555  2.03  
SSBOND  28 CYS C   15    CYS C  136                          1555   1555  2.03  
SSBOND  29 CYS C  131    CYS C  166                          1555   1555  2.03  
SSBOND  30 CYS C  291    CYS C  301                          1555   1555  2.03  
SSBOND  31 CYS C  336    CYS C  361                          1555   1555  2.03  
SSBOND  32 CYS C  379    CYS C  432                          1555   1555  2.03  
SSBOND  33 CYS C  391    CYS C  525                          1555   1555  2.03  
SSBOND  34 CYS C  480    CYS C  488                          1555   1555  2.03  
SSBOND  35 CYS C  538    CYS C  590                          1555   1555  2.03  
SSBOND  36 CYS C  617    CYS C  649                          1555   1555  2.03  
SSBOND  37 CYS C  662    CYS C  671                          1555   1555  2.03  
SSBOND  38 CYS C  738    CYS C  760                          1555   1555  2.03  
SSBOND  39 CYS C  743    CYS C  749                          1555   1555  2.03  
SSBOND  40 CYS C 1032    CYS C 1043                          1555   1555  2.03  
SSBOND  41 CYS C 1082    CYS C 1126                          1555   1555  2.03  
SSBOND  42 CYS D   22    CYS D   94                          1555   1555  2.03  
SSBOND  43 CYS E   22    CYS E   94                          1555   1555  2.03  
SSBOND  44 CYS F   22    CYS F   94                          1555   1555  2.03  
LINK         ND2 ASN A  61                 C1  NAG A1401     1555   1555  1.45  
LINK         ND2 ASN A 122                 C1  NAG H   1     1555   1555  1.45  
LINK         ND2 ASN A 282                 C1  NAG J   1     1555   1555  1.44  
LINK         ND2 ASN A 331                 C1  NAG A1404     1555   1555  1.44  
LINK         ND2 ASN A 343                 C1  NAG A1405     1555   1555  1.44  
LINK         ND2 ASN A 603                 C1  NAG A1406     1555   1555  1.44  
LINK         ND2 ASN A 616                 C1  NAG K   1     1555   1555  1.44  
LINK         ND2 ASN A 657                 C1  NAG A1407     1555   1555  1.44  
LINK         ND2 ASN A 709                 C1  NAG A1408     1555   1555  1.44  
LINK         ND2 ASN A 717                 C1  NAG L   1     1555   1555  1.44  
LINK         ND2 ASN A 801                 C1  NAG M   1     1555   1555  1.44  
LINK         ND2 ASN A1074                 C1  NAG N   1     1555   1555  1.44  
LINK         ND2 ASN A1098                 C1  NAG O   1     1555   1555  1.44  
LINK         ND2 ASN A1134                 C1  NAG P   1     1555   1555  1.44  
LINK         ND2 ASN A1158                 C1  NAG A1409     1555   1555  1.44  
LINK         ND2 ASN B  17                 C1  NAG Q   1     1555   1555  1.44  
LINK         ND2 ASN B 122                 C1  NAG B1402     1555   1555  1.45  
LINK         ND2 ASN B 331                 C1  NAG R   1     1555   1555  1.44  
LINK         ND2 ASN B 603                 C1  NAG B1406     1555   1555  1.44  
LINK         ND2 ASN B 616                 C1  NAG S   1     1555   1555  1.44  
LINK         ND2 ASN B 657                 C1  NAG B1407     1555   1555  1.44  
LINK         ND2 ASN B 709                 C1  NAG B1408     1555   1555  1.44  
LINK         ND2 ASN B 717                 C1  NAG T   1     1555   1555  1.44  
LINK         ND2 ASN B 801                 C1  NAG U   1     1555   1555  1.44  
LINK         ND2 ASN B1074                 C1  NAG V   1     1555   1555  1.44  
LINK         ND2 ASN B1098                 C1  NAG W   1     1555   1555  1.44  
LINK         ND2 ASN B1134                 C1  NAG X   1     1555   1555  1.44  
LINK         ND2 ASN B1158                 C1  NAG B1409     1555   1555  1.44  
LINK         ND2 ASN C 331                 C1  NAG Z   1     1555   1555  1.44  
LINK         ND2 ASN C 603                 C1  NAG C1408     1555   1555  1.44  
LINK         ND2 ASN C 616                 C1  NAG a   1     1555   1555  1.44  
LINK         ND2 ASN C 657                 C1  NAG C1409     1555   1555  1.44  
LINK         ND2 ASN C 709                 C1  NAG C1410     1555   1555  1.44  
LINK         ND2 ASN C 717                 C1  NAG b   1     1555   1555  1.44  
LINK         ND2 ASN C 801                 C1  NAG c   1     1555   1555  1.44  
LINK         ND2 ASN C1074                 C1  NAG d   1     1555   1555  1.44  
LINK         ND2 ASN C1098                 C1  NAG e   1     1555   1555  1.44  
LINK         ND2 ASN C1134                 C1  NAG f   1     1555   1555  1.44  
LINK         ND2 ASN C1158                 C1  NAG C1411     1555   1555  1.44  
LINK         O4  NAG G   1                 C1  NAG G   2     1555   1555  1.44  
LINK         O4  NAG H   1                 C1  NAG H   2     1555   1555  1.45  
LINK         O4  NAG I   1                 C1  NAG I   2     1555   1555  1.44  
LINK         O4  NAG J   1                 C1  NAG J   2     1555   1555  1.44  
LINK         O4  NAG K   1                 C1  NAG K   2     1555   1555  1.43  
LINK         O4  NAG L   1                 C1  NAG L   2     1555   1555  1.44  
LINK         O4  NAG M   1                 C1  NAG M   2     1555   1555  1.44  
LINK         O4  NAG N   1                 C1  NAG N   2     1555   1555  1.44  
LINK         O6  NAG N   1                 C1  FUC N   3     1555   1555  1.45  
LINK         O4  NAG O   1                 C1  NAG O   2     1555   1555  1.45  
LINK         O4  NAG O   2                 C1  MAN O   3     1555   1555  1.44  
LINK         O4  NAG P   1                 C1  NAG P   2     1555   1555  1.45  
LINK         O4  NAG P   2                 C1  MAN P   3     1555   1555  1.45  
LINK         O4  NAG Q   1                 C1  NAG Q   2     1555   1555  1.44  
LINK         O4  NAG R   1                 C1  NAG R   2     1555   1555  1.44  
LINK         O4  NAG S   1                 C1  NAG S   2     1555   1555  1.44  
LINK         O4  NAG T   1                 C1  NAG T   2     1555   1555  1.44  
LINK         O4  NAG U   1                 C1  NAG U   2     1555   1555  1.44  
LINK         O4  NAG V   1                 C1  NAG V   2     1555   1555  1.44  
LINK         O6  NAG V   1                 C1  FUC V   3     1555   1555  1.44  
LINK         O4  NAG W   1                 C1  NAG W   2     1555   1555  1.45  
LINK         O4  NAG W   2                 C1  MAN W   3     1555   1555  1.45  
LINK         O4  NAG X   1                 C1  NAG X   2     1555   1555  1.45  
LINK         O4  NAG X   2                 C1  MAN X   3     1555   1555  1.45  
LINK         O4  NAG Y   1                 C1  NAG Y   2     1555   1555  1.44  
LINK         O4  NAG Z   1                 C1  NAG Z   2     1555   1555  1.44  
LINK         O4  NAG a   1                 C1  NAG a   2     1555   1555  1.44  
LINK         O4  NAG b   1                 C1  NAG b   2     1555   1555  1.44  
LINK         O4  NAG c   1                 C1  NAG c   2     1555   1555  1.44  
LINK         O4  NAG d   1                 C1  NAG d   2     1555   1555  1.44  
LINK         O6  NAG d   1                 C1  FUC d   3     1555   1555  1.45  
LINK         O4  NAG e   1                 C1  NAG e   2     1555   1555  1.45  
LINK         O4  NAG e   2                 C1  MAN e   3     1555   1555  1.45  
LINK         O4  NAG f   1                 C1  NAG f   2     1555   1555  1.44  
LINK         O4  NAG f   2                 C1  MAN f   3     1555   1555  1.44  
CRYST1    1.000    1.000    1.000  90.00  90.00  90.00 P 1                      
ORIGX1      1.000000  0.000000  0.000000        0.00000                         
ORIGX2      0.000000  1.000000  0.000000        0.00000                         
ORIGX3      0.000000  0.000000  1.000000        0.00000                         
SCALE1      1.000000  0.000000  0.000000        0.00000                         
SCALE2      0.000000  1.000000  0.000000        0.00000                         
SCALE3      0.000000  0.000000  1.000000        0.00000                         
ATOM      1  N   GLN A  14     190.264 202.603 199.264  1.00181.90           N  
ATOM      2  CA  GLN A  14     190.584 203.836 198.554  1.00181.90           C  
ATOM      3  C   GLN A  14     189.757 203.983 197.280  1.00181.90           C  
ATOM      4  O   GLN A  14     189.692 203.066 196.462  1.00181.90           O  
ATOM      5  CB  GLN A  14     192.074 203.887 198.209  1.00181.90           C  
ATOM      6  CG  GLN A  14     192.990 204.113 199.398  1.00181.90           C  
ATOM      7  CD  GLN A  14     194.354 204.634 198.986  1.00181.90           C  
ATOM      8  OE1 GLN A  14     194.498 205.268 197.941  1.00181.90           O  
ATOM      9  NE2 GLN A  14     195.362 204.370 199.809  1.00181.90           N  
ATOM     10  N   CYS A  15     189.126 205.146 197.127  1.00183.86           N  
ATOM     11  CA  CYS A  15     188.397 205.494 195.915  1.00183.86           C  
ATOM     12  C   CYS A  15     188.093 206.982 195.947  1.00183.86           C  
ATOM     13  O   CYS A  15     187.771 207.529 197.004  1.00183.86           O  
ATOM     14  CB  CYS A  15     187.097 204.691 195.783  1.00183.86           C  
ATOM     15  SG  CYS A  15     186.027 204.745 197.235  1.00183.86           S  
ATOM     16  N   VAL A  16     188.196 207.627 194.788  1.00186.27           N  
ATOM     17  CA  VAL A  16     187.967 209.059 194.654  1.00186.27           C  
ATOM     18  C   VAL A  16     186.910 209.285 193.583  1.00186.27           C  
ATOM     19  O   VAL A  16     186.957 208.670 192.512  1.00186.27           O  
ATOM     20  CB  VAL A  16     189.266 209.817 194.309  1.00186.27           C  
ATOM     21  CG1 VAL A  16     189.025 211.313 194.344  1.00186.27           C  
ATOM     22  CG2 VAL A  16     190.376 209.435 195.271  1.00186.27           C  
ATOM     23  N   ASN A  17     185.957 210.165 193.878  1.00187.24           N  
ATOM     24  CA  ASN A  17     184.857 210.465 192.964  1.00187.24           C  
ATOM     25  C   ASN A  17     185.291 211.592 192.034  1.00187.24           C  
ATOM     26  O   ASN A  17     185.341 212.758 192.432  1.00187.24           O  
ATOM     27  CB  ASN A  17     183.601 210.841 193.744  1.00187.24           C  
ATOM     28  CG  ASN A  17     183.370 209.943 194.942  1.00187.24           C  
ATOM     29  OD1 ASN A  17     183.361 208.719 194.823  1.00187.24           O  
ATOM     30  ND2 ASN A  17     183.184 210.551 196.109  1.00187.24           N  
ATOM     31  N   LEU A  18     185.610 211.242 190.789  1.00182.83           N  
ATOM     32  CA  LEU A  18     185.950 212.227 189.762  1.00182.83           C  
ATOM     33  C   LEU A  18     184.648 212.702 189.130  1.00182.83           C  
ATOM     34  O   LEU A  18     184.127 212.098 188.192  1.00182.83           O  
ATOM     35  CB  LEU A  18     186.900 211.634 188.729  1.00182.83           C  
ATOM     36  CG  LEU A  18     188.397 211.762 189.020  1.00182.83           C  
ATOM     37  CD1 LEU A  18     188.836 210.754 190.069  1.00182.83           C  
ATOM     38  CD2 LEU A  18     189.211 211.604 187.744  1.00182.83           C  
ATOM     39  N   THR A  19     184.117 213.803 189.654  1.00183.29           N  
ATOM     40  CA  THR A  19     182.826 214.326 189.230  1.00183.29           C  
ATOM     41  C   THR A  19     182.927 215.327 188.087  1.00183.29           C  
ATOM     42  O   THR A  19     181.895 215.843 187.645  1.00183.29           O  
ATOM     43  CB  THR A  19     182.109 214.979 190.417  1.00183.29           C  
ATOM     44  OG1 THR A  19     182.904 216.058 190.923  1.00183.29           O  
ATOM     45  CG2 THR A  19     181.879 213.962 191.525  1.00183.29           C  
ATOM     46  N   THR A  20     184.130 215.613 187.597  1.00179.22           N  
ATOM     47  CA  THR A  20     184.318 216.591 186.532  1.00179.22           C  
ATOM     48  C   THR A  20     184.253 215.893 185.178  1.00179.22           C  
ATOM     49  O   THR A  20     185.115 215.068 184.856  1.00179.22           O  
ATOM     50  CB  THR A  20     185.649 217.322 186.691  1.00179.22           C  
ATOM     51  OG1 THR A  20     185.713 217.930 187.987  1.00179.22           O  
ATOM     52  CG2 THR A  20     185.791 218.399 185.626  1.00179.22           C  
ATOM     53  N   ARG A  21     183.233 216.228 184.392  1.00179.15           N  
ATOM     54  CA  ARG A  21     183.099 215.706 183.040  1.00179.15           C  
ATOM     55  C   ARG A  21     182.226 216.658 182.236  1.00179.15           C  
ATOM     56  O   ARG A  21     181.416 217.405 182.791  1.00179.15           O  
ATOM     57  CB  ARG A  21     182.509 214.291 183.035  1.00179.15           C  
ATOM     58  CG  ARG A  21     181.008 214.236 183.268  1.00179.15           C  
ATOM     59  CD  ARG A  21     180.554 212.821 183.582  1.00179.15           C  
ATOM     60  NE  ARG A  21     180.790 212.469 184.977  1.00179.15           N  
ATOM     61  CZ  ARG A  21     180.854 211.227 185.436  1.00179.15           C  
ATOM     62  NH1 ARG A  21     180.709 210.186 184.633  1.00179.15           N  
ATOM     63  NH2 ARG A  21     181.069 211.024 186.732  1.00179.15           N  
ATOM     64  N   THR A  22     182.407 216.625 180.919  1.00182.11           N  
ATOM     65  CA  THR A  22     181.617 217.446 180.013  1.00182.11           C  
ATOM     66  C   THR A  22     180.333 216.716 179.642  1.00182.11           C  
ATOM     67  O   THR A  22     180.339 215.507 179.397  1.00182.11           O  
ATOM     68  CB  THR A  22     182.411 217.790 178.751  1.00182.11           C  
ATOM     69  OG1 THR A  22     183.755 218.136 179.110  1.00182.11           O  
ATOM     70  CG2 THR A  22     181.775 218.970 178.031  1.00182.11           C  
ATOM     71  N   GLN A  23     179.231 217.459 179.605  1.00183.58           N  
ATOM     72  CA  GLN A  23     177.914 216.875 179.359  1.00183.58           C  
ATOM     73  C   GLN A  23     177.804 216.479 177.892  1.00183.58           C  
ATOM     74  O   GLN A  23     177.441 217.291 177.039  1.00183.58           O  
ATOM     75  CB  GLN A  23     176.818 217.860 179.747  1.00183.58           C  
ATOM     76  CG  GLN A  23     176.509 217.885 181.234  1.00183.58           C  
ATOM     77  CD  GLN A  23     175.573 216.770 181.653  1.00183.58           C  
ATOM     78  OE1 GLN A  23     174.906 216.160 180.818  1.00183.58           O  
ATOM     79  NE2 GLN A  23     175.521 216.497 182.951  1.00183.58           N  
ATOM     80  N   LEU A  24     178.120 215.220 177.593  1.00181.80           N  
ATOM     81  CA  LEU A  24     178.000 214.673 176.247  1.00181.80           C  
ATOM     82  C   LEU A  24     177.078 213.463 176.276  1.00181.80           C  
ATOM     83  O   LEU A  24     177.330 212.517 177.044  1.00181.80           O  
ATOM     84  CB  LEU A  24     179.368 214.281 175.679  1.00181.80           C  
ATOM     85  CG  LEU A  24     180.155 215.316 174.870  1.00181.80           C  
ATOM     86  CD1 LEU A  24     179.405 215.682 173.597  1.00181.80           C  
ATOM     87  CD2 LEU A  24     180.462 216.557 175.688  1.00181.80           C  
ATOM     88  N   PRO A  25     176.013 213.439 175.482  1.00177.50           N  
ATOM     89  CA  PRO A  25     175.170 212.245 175.402  1.00177.50           C  
ATOM     90  C   PRO A  25     175.917 211.107 174.732  1.00177.50           C  
ATOM     91  O   PRO A  25     176.864 211.342 173.966  1.00177.50           O  
ATOM     92  CB  PRO A  25     173.978 212.710 174.551  1.00177.50           C  
ATOM     93  CG  PRO A  25     174.521 213.832 173.734  1.00177.50           C  
ATOM     94  CD  PRO A  25     175.531 214.522 174.606  1.00177.50           C  
ATOM     95  N   PRO A  26     175.534 209.857 175.002  1.00165.34           N  
ATOM     96  CA  PRO A  26     176.225 208.728 174.367  1.00165.34           C  
ATOM     97  C   PRO A  26     175.967 208.672 172.870  1.00165.34           C  
ATOM     98  O   PRO A  26     174.844 208.399 172.433  1.00165.34           O  
ATOM     99  CB  PRO A  26     175.644 207.506 175.088  1.00165.34           C  
ATOM    100  CG  PRO A  26     174.311 207.953 175.576  1.00165.34           C  
ATOM    101  CD  PRO A  26     174.441 209.417 175.888  1.00165.34           C  
ATOM    102  N   ALA A  27     177.000 208.938 172.078  1.00151.86           N  
ATOM    103  CA  ALA A  27     176.858 208.902 170.634  1.00151.86           C  
ATOM    104  C   ALA A  27     176.734 207.462 170.150  1.00151.86           C  
ATOM    105  O   ALA A  27     177.013 206.505 170.878  1.00151.86           O  
ATOM    106  CB  ALA A  27     178.046 209.589 169.959  1.00151.86           C  
ATOM    107  N   TYR A  28     176.293 207.314 168.906  1.00140.10           N  
ATOM    108  CA  TYR A  28     176.144 206.017 168.266  1.00140.10           C  
ATOM    109  C   TYR A  28     176.974 205.970 166.990  1.00140.10           C  
ATOM    110  O   TYR A  28     177.353 207.001 166.426  1.00140.10           O  
ATOM    111  CB  TYR A  28     174.676 205.704 167.924  1.00140.10           C  
ATOM    112  CG  TYR A  28     173.704 205.545 169.086  1.00140.10           C  
ATOM    113  CD1 TYR A  28     174.050 205.897 170.383  1.00140.10           C  
ATOM    114  CD2 TYR A  28     172.432 205.029 168.873  1.00140.10           C  
ATOM    115  CE1 TYR A  28     173.160 205.749 171.429  1.00140.10           C  
ATOM    116  CE2 TYR A  28     171.534 204.875 169.912  1.00140.10           C  
ATOM    117  CZ  TYR A  28     171.903 205.237 171.189  1.00140.10           C  
ATOM    118  OH  TYR A  28     171.016 205.088 172.230  1.00140.10           O  
ATOM    119  N   THR A  29     177.263 204.750 166.548  1.00131.52           N  
ATOM    120  CA  THR A  29     177.929 204.517 165.275  1.00131.52           C  
ATOM    121  C   THR A  29     177.558 203.121 164.792  1.00131.52           C  
ATOM    122  O   THR A  29     176.909 202.347 165.502  1.00131.52           O  
ATOM    123  CB  THR A  29     179.447 204.693 165.394  1.00131.52           C  
ATOM    124  OG1 THR A  29     180.072 204.333 164.155  1.00131.52           O  
ATOM    125  CG2 THR A  29     179.999 203.825 166.504  1.00131.52           C  
ATOM    126  N   ASN A  30     177.978 202.800 163.573  1.00120.29           N  
ATOM    127  CA  ASN A  30     177.617 201.549 162.923  1.00120.29           C  
ATOM    128  C   ASN A  30     178.727 200.524 163.106  1.00120.29           C  
ATOM    129  O   ASN A  30     179.901 200.825 162.870  1.00120.29           O  
ATOM    130  CB  ASN A  30     177.352 201.775 161.434  1.00120.29           C  
ATOM    131  CG  ASN A  30     176.777 200.552 160.752  1.00120.29           C  
ATOM    132  OD1 ASN A  30     176.409 199.576 161.406  1.00120.29           O  
ATOM    133  ND2 ASN A  30     176.707 200.593 159.428  1.00120.29           N  
ATOM    134  N   SER A  31     178.351 199.315 163.521  1.00116.42           N  
ATOM    135  CA  SER A  31     179.278 198.190 163.648  1.00116.42           C  
ATOM    136  C   SER A  31     179.125 197.342 162.390  1.00116.42           C  
ATOM    137  O   SER A  31     178.302 196.428 162.329  1.00116.42           O  
ATOM    138  CB  SER A  31     178.996 197.390 164.914  1.00116.42           C  
ATOM    139  OG  SER A  31     177.695 196.830 164.881  1.00116.42           O  
ATOM    140  N   PHE A  32     179.932 197.654 161.376  1.00114.68           N  
ATOM    141  CA  PHE A  32     179.719 197.130 160.031  1.00114.68           C  
ATOM    142  C   PHE A  32     179.850 195.614 159.945  1.00114.68           C  
ATOM    143  O   PHE A  32     178.857 194.912 159.731  1.00114.68           O  
ATOM    144  CB  PHE A  32     180.696 197.772 159.037  1.00114.68           C  
ATOM    145  CG  PHE A  32     180.633 199.278 158.988  1.00114.68           C  
ATOM    146  CD1 PHE A  32     181.040 200.051 160.065  1.00114.68           C  
ATOM    147  CD2 PHE A  32     180.160 199.919 157.857  1.00114.68           C  
ATOM    148  CE1 PHE A  32     180.977 201.429 160.011  1.00114.68           C  
ATOM    149  CE2 PHE A  32     180.095 201.297 157.798  1.00114.68           C  
ATOM    150  CZ  PHE A  32     180.504 202.052 158.877  1.00114.68           C  
ATOM    151  N   THR A  33     181.065 195.099 160.119  1.00113.39           N  
ATOM    152  CA  THR A  33     181.342 193.688 159.871  1.00113.39           C  
ATOM    153  C   THR A  33     182.262 193.120 160.941  1.00113.39           C  
ATOM    154  O   THR A  33     183.088 192.242 160.674  1.00113.39           O  
ATOM    155  CB  THR A  33     181.939 193.486 158.477  1.00113.39           C  
ATOM    156  OG1 THR A  33     182.266 192.104 158.285  1.00113.39           O  
ATOM    157  CG2 THR A  33     183.185 194.343 158.294  1.00113.39           C  
ATOM    158  N   ARG A  34     182.123 193.600 162.171  1.00115.49           N  
ATOM    159  CA  ARG A  34     182.980 193.178 163.266  1.00115.49           C  
ATOM    160  C   ARG A  34     182.162 192.411 164.295  1.00115.49           C  
ATOM    161  O   ARG A  34     180.929 192.463 164.307  1.00115.49           O  
ATOM    162  CB  ARG A  34     183.657 194.383 163.928  1.00115.49           C  
ATOM    163  CG  ARG A  34     183.991 195.507 162.962  1.00115.49           C  
ATOM    164  CD  ARG A  34     185.222 195.229 162.115  1.00115.49           C  
ATOM    165  NE  ARG A  34     186.322 194.632 162.861  1.00115.49           N  
ATOM    166  CZ  ARG A  34     187.425 194.159 162.298  1.00115.49           C  
ATOM    167  NH1 ARG A  34     187.605 194.205 160.989  1.00115.49           N  
ATOM    168  NH2 ARG A  34     188.374 193.634 163.066  1.00115.49           N  
ATOM    169  N   GLY A  35     182.865 191.692 165.163  1.00106.16           N  
ATOM    170  CA  GLY A  35     182.231 190.957 166.235  1.00106.16           C  
ATOM    171  C   GLY A  35     182.040 189.477 165.997  1.00106.16           C  
ATOM    172  O   GLY A  35     181.331 188.833 166.778  1.00106.16           O  
ATOM    173  N   VAL A  36     182.640 188.919 164.954  1.00102.20           N  
ATOM    174  CA  VAL A  36     182.509 187.499 164.653  1.00102.20           C  
ATOM    175  C   VAL A  36     183.661 186.748 165.305  1.00102.20           C  
ATOM    176  O   VAL A  36     184.833 187.083 165.098  1.00102.20           O  
ATOM    177  CB  VAL A  36     182.480 187.255 163.136  1.00102.20           C  
ATOM    178  CG1 VAL A  36     182.655 185.776 162.838  1.00102.20           C  
ATOM    179  CG2 VAL A  36     181.181 187.773 162.543  1.00102.20           C  
ATOM    180  N   TYR A  37     183.327 185.737 166.096  1.00103.31           N  
ATOM    181  CA  TYR A  37     184.293 184.906 166.798  1.00103.31           C  
ATOM    182  C   TYR A  37     184.114 183.456 166.352  1.00103.31           C  
ATOM    183  O   TYR A  37     183.356 183.157 165.426  1.00103.31           O  
ATOM    184  CB  TYR A  37     184.125 185.055 168.311  1.00103.31           C  
ATOM    185  CG  TYR A  37     182.727 184.752 168.800  1.00103.31           C  
ATOM    186  CD1 TYR A  37     181.745 185.731 168.810  1.00103.31           C  
ATOM    187  CD2 TYR A  37     182.391 183.484 169.250  1.00103.31           C  
ATOM    188  CE1 TYR A  37     180.467 185.455 169.254  1.00103.31           C  
ATOM    189  CE2 TYR A  37     181.116 183.200 169.696  1.00103.31           C  
ATOM    190  CZ  TYR A  37     180.159 184.189 169.696  1.00103.31           C  
ATOM    191  OH  TYR A  37     178.888 183.909 170.141  1.00103.31           O  
ATOM    192  N   TYR A  38     184.820 182.547 167.023  1.00 99.16           N  
ATOM    193  CA  TYR A  38     184.641 181.128 166.768  1.00 99.16           C  
ATOM    194  C   TYR A  38     183.643 180.578 167.771  1.00 99.16           C  
ATOM    195  O   TYR A  38     183.960 180.503 168.968  1.00 99.16           O  
ATOM    196  CB  TYR A  38     185.969 180.382 166.870  1.00 99.16           C  
ATOM    197  CG  TYR A  38     186.992 180.811 165.846  1.00 99.16           C  
ATOM    198  CD1 TYR A  38     187.771 181.940 166.045  1.00 99.16           C  
ATOM    199  CD2 TYR A  38     187.177 180.088 164.677  1.00 99.16           C  
ATOM    200  CE1 TYR A  38     188.707 182.334 165.114  1.00 99.16           C  
ATOM    201  CE2 TYR A  38     188.111 180.476 163.737  1.00 99.16           C  
ATOM    202  CZ  TYR A  38     188.872 181.600 163.961  1.00 99.16           C  
ATOM    203  OH  TYR A  38     189.805 181.994 163.031  1.00 99.16           O  
ATOM    204  N   PRO A  39     182.438 180.187 167.347  1.00 98.97           N  
ATOM    205  CA  PRO A  39     181.437 179.714 168.315  1.00 98.97           C  
ATOM    206  C   PRO A  39     181.808 178.411 168.997  1.00 98.97           C  
ATOM    207  O   PRO A  39     181.226 178.096 170.043  1.00 98.97           O  
ATOM    208  CB  PRO A  39     180.176 179.552 167.459  1.00 98.97           C  
ATOM    209  CG  PRO A  39     180.698 179.296 166.087  1.00 98.97           C  
ATOM    210  CD  PRO A  39     181.944 180.124 165.963  1.00 98.97           C  
ATOM    211  N   ASP A  40     182.746 177.644 168.448  1.00101.31           N  
ATOM    212  CA  ASP A  40     183.106 176.357 169.020  1.00101.31           C  
ATOM    213  C   ASP A  40     184.531 176.006 168.621  1.00101.31           C  
ATOM    214  O   ASP A  40     185.091 176.569 167.677  1.00101.31           O  
ATOM    215  CB  ASP A  40     182.132 175.256 168.579  1.00101.31           C  
ATOM    216  CG  ASP A  40     181.872 175.266 167.082  1.00101.31           C  
ATOM    217  OD1 ASP A  40     180.846 174.696 166.655  1.00101.31           O  
ATOM    218  OD2 ASP A  40     182.681 175.849 166.330  1.00101.31           O  
ATOM    219  N   LYS A  41     185.114 175.066 169.361  1.00104.12           N  
ATOM    220  CA  LYS A  41     186.473 174.598 169.091  1.00104.12           C  
ATOM    221  C   LYS A  41     186.439 173.366 168.185  1.00104.12           C  
ATOM    222  O   LYS A  41     186.862 172.269 168.549  1.00104.12           O  
ATOM    223  CB  LYS A  41     187.199 174.309 170.400  1.00104.12           C  
ATOM    224  CG  LYS A  41     187.307 175.510 171.323  1.00104.12           C  
ATOM    225  CD  LYS A  41     187.998 175.147 172.626  1.00104.12           C  
ATOM    226  CE  LYS A  41     188.285 176.386 173.459  1.00104.12           C  
ATOM    227  NZ  LYS A  41     188.934 176.050 174.755  1.00104.12           N  
ATOM    228  N   VAL A  42     185.913 173.568 166.980  1.00 99.94           N  
ATOM    229  CA  VAL A  42     185.791 172.513 165.981  1.00 99.94           C  
ATOM    230  C   VAL A  42     186.434 173.006 164.694  1.00 99.94           C  
ATOM    231  O   VAL A  42     186.023 174.036 164.147  1.00 99.94           O  
ATOM    232  CB  VAL A  42     184.326 172.117 165.735  1.00 99.94           C  
ATOM    233  CG1 VAL A  42     184.218 171.224 164.511  1.00 99.94           C  
ATOM    234  CG2 VAL A  42     183.750 171.426 166.959  1.00 99.94           C  
ATOM    235  N   PHE A  43     187.437 172.277 164.213  1.00100.78           N  
ATOM    236  CA  PHE A  43     188.088 172.639 162.962  1.00100.78           C  
ATOM    237  C   PHE A  43     187.187 172.315 161.778  1.00100.78           C  
ATOM    238  O   PHE A  43     186.530 171.271 161.742  1.00100.78           O  
ATOM    239  CB  PHE A  43     189.422 171.905 162.825  1.00100.78           C  
ATOM    240  CG  PHE A  43     190.066 172.058 161.476  1.00100.78           C  
ATOM    241  CD1 PHE A  43     190.831 173.173 161.182  1.00100.78           C  
ATOM    242  CD2 PHE A  43     189.919 171.080 160.507  1.00100.78           C  
ATOM    243  CE1 PHE A  43     191.427 173.315 159.945  1.00100.78           C  
ATOM    244  CE2 PHE A  43     190.512 171.217 159.269  1.00100.78           C  
ATOM    245  CZ  PHE A  43     191.267 172.335 158.988  1.00100.78           C  
ATOM    246  N   ARG A  44     187.157 173.224 160.807  1.00 91.32           N  
ATOM    247  CA  ARG A  44     186.406 173.035 159.575  1.00 91.32           C  
ATOM    248  C   ARG A  44     187.253 173.530 158.414  1.00 91.32           C  
ATOM    249  O   ARG A  44     187.863 174.599 158.497  1.00 91.32           O  
ATOM    250  CB  ARG A  44     185.065 173.775 159.620  1.00 91.32           C  
ATOM    251  CG  ARG A  44     184.128 173.275 160.707  1.00 91.32           C  
ATOM    252  CD  ARG A  44     182.686 173.666 160.445  1.00 91.32           C  
ATOM    253  NE  ARG A  44     181.766 172.850 161.226  1.00 91.32           N  
ATOM    254  CZ  ARG A  44     181.466 173.069 162.499  1.00 91.32           C  
ATOM    255  NH1 ARG A  44     181.986 174.086 163.165  1.00 91.32           N  
ATOM    256  NH2 ARG A  44     180.624 172.247 163.118  1.00 91.32           N  
ATOM    257  N   SER A  45     187.290 172.752 157.335  1.00 90.34           N  
ATOM    258  CA  SER A  45     188.182 173.015 156.211  1.00 90.34           C  
ATOM    259  C   SER A  45     187.369 173.233 154.944  1.00 90.34           C  
ATOM    260  O   SER A  45     186.653 172.328 154.501  1.00 90.34           O  
ATOM    261  CB  SER A  45     189.167 171.861 156.018  1.00 90.34           C  
ATOM    262  OG  SER A  45     188.554 170.775 155.345  1.00 90.34           O  
ATOM    263  N   SER A  46     187.492 174.429 154.364  1.00 88.87           N  
ATOM    264  CA  SER A  46     186.928 174.748 153.050  1.00 88.87           C  
ATOM    265  C   SER A  46     185.437 174.430 152.979  1.00 88.87           C  
ATOM    266  O   SER A  46     184.930 173.947 151.965  1.00 88.87           O  
ATOM    267  CB  SER A  46     187.692 174.023 151.941  1.00 88.87           C  
ATOM    268  OG  SER A  46     189.036 174.467 151.875  1.00 88.87           O  
ATOM    269  N   VAL A  47     184.724 174.710 154.065  1.00 83.10           N  
ATOM    270  CA  VAL A  47     183.301 174.422 154.152  1.00 83.10           C  
ATOM    271  C   VAL A  47     182.588 175.644 154.711  1.00 83.10           C  
ATOM    272  O   VAL A  47     183.176 176.457 155.430  1.00 83.10           O  
ATOM    273  CB  VAL A  47     183.030 173.169 155.021  1.00 83.10           C  
ATOM    274  CG1 VAL A  47     183.437 173.418 156.460  1.00 83.10           C  
ATOM    275  CG2 VAL A  47     181.573 172.731 154.929  1.00 83.10           C  
ATOM    276  N   LEU A  48     181.312 175.775 154.364  1.00 77.69           N  
ATOM    277  CA  LEU A  48     180.449 176.822 154.891  1.00 77.69           C  
ATOM    278  C   LEU A  48     179.515 176.208 155.924  1.00 77.69           C  
ATOM    279  O   LEU A  48     178.864 175.194 155.652  1.00 77.69           O  
ATOM    280  CB  LEU A  48     179.644 177.485 153.771  1.00 77.69           C  
ATOM    281  CG  LEU A  48     180.347 178.505 152.870  1.00 77.69           C  
ATOM    282  CD1 LEU A  48     181.340 177.842 151.928  1.00 77.69           C  
ATOM    283  CD2 LEU A  48     179.320 179.294 152.079  1.00 77.69           C  
ATOM    284  N   HIS A  49     179.455 176.816 157.104  1.00 80.32           N  
ATOM    285  CA  HIS A  49     178.696 176.267 158.217  1.00 80.32           C  
ATOM    286  C   HIS A  49     177.767 177.322 158.794  1.00 80.32           C  
ATOM    287  O   HIS A  49     178.135 178.495 158.906  1.00 80.32           O  
ATOM    288  CB  HIS A  49     179.622 175.743 159.316  1.00 80.32           C  
ATOM    289  CG  HIS A  49     178.902 175.026 160.414  1.00 80.32           C  
ATOM    290  ND1 HIS A  49     179.247 175.161 161.741  1.00 80.32           N  
ATOM    291  CD2 HIS A  49     177.853 174.172 160.383  1.00 80.32           C  
ATOM    292  CE1 HIS A  49     178.441 174.421 162.481  1.00 80.32           C  
ATOM    293  NE2 HIS A  49     177.586 173.810 161.681  1.00 80.32           N  
ATOM    294  N   SER A  50     176.563 176.895 159.164  1.00 79.76           N  
ATOM    295  CA  SER A  50     175.572 177.755 159.797  1.00 79.76           C  
ATOM    296  C   SER A  50     175.372 177.302 161.235  1.00 79.76           C  
ATOM    297  O   SER A  50     175.000 176.149 161.480  1.00 79.76           O  
ATOM    298  CB  SER A  50     174.246 177.718 159.039  1.00 79.76           C  
ATOM    299  OG  SER A  50     173.180 178.150 159.865  1.00 79.76           O  
ATOM    300  N   THR A  51     175.614 178.206 162.180  1.00 85.36           N  
ATOM    301  CA  THR A  51     175.357 177.949 163.588  1.00 85.36           C  
ATOM    302  C   THR A  51     174.738 179.191 164.210  1.00 85.36           C  
ATOM    303  O   THR A  51     175.133 180.316 163.891  1.00 85.36           O  
ATOM    304  CB  THR A  51     176.636 177.549 164.338  1.00 85.36           C  
ATOM    305  OG1 THR A  51     176.343 177.364 165.728  1.00 85.36           O  
ATOM    306  CG2 THR A  51     177.710 178.610 164.181  1.00 85.36           C  
ATOM    307  N   GLN A  52     173.760 178.983 165.086  1.00 91.24           N  
ATOM    308  CA  GLN A  52     173.001 180.070 165.694  1.00 91.24           C  
ATOM    309  C   GLN A  52     173.426 180.218 167.151  1.00 91.24           C  
ATOM    310  O   GLN A  52     173.287 179.285 167.948  1.00 91.24           O  
ATOM    311  CB  GLN A  52     171.497 179.825 165.562  1.00 91.24           C  
ATOM    312  CG  GLN A  52     170.996 178.491 166.095  1.00 91.24           C  
ATOM    313  CD  GLN A  52     170.445 178.597 167.501  1.00 91.24           C  
ATOM    314  OE1 GLN A  52     169.949 179.648 167.907  1.00 91.24           O  
ATOM    315  NE2 GLN A  52     170.530 177.508 168.254  1.00 91.24           N  
ATOM    316  N   ASP A  53     173.976 181.382 167.484  1.00 96.12           N  
ATOM    317  CA  ASP A  53     174.373 181.702 168.846  1.00 96.12           C  
ATOM    318  C   ASP A  53     174.277 183.213 169.018  1.00 96.12           C  
ATOM    319  O   ASP A  53     173.712 183.920 168.177  1.00 96.12           O  
ATOM    320  CB  ASP A  53     175.779 181.163 169.144  1.00 96.12           C  
ATOM    321  CG  ASP A  53     175.752 179.785 169.771  1.00 96.12           C  
ATOM    322  OD1 ASP A  53     176.718 179.019 169.569  1.00 96.12           O  
ATOM    323  OD2 ASP A  53     174.765 179.468 170.467  1.00 96.12           O  
ATOM    324  N   LEU A  54     174.834 183.716 170.115  1.00 98.41           N  
ATOM    325  CA  LEU A  54     174.844 185.152 170.383  1.00 98.41           C  
ATOM    326  C   LEU A  54     176.016 185.770 169.634  1.00 98.41           C  
ATOM    327  O   LEU A  54     177.171 185.637 170.042  1.00 98.41           O  
ATOM    328  CB  LEU A  54     174.934 185.419 171.881  1.00 98.41           C  
ATOM    329  CG  LEU A  54     174.121 184.491 172.785  1.00 98.41           C  
ATOM    330  CD1 LEU A  54     174.454 184.740 174.247  1.00 98.41           C  
ATOM    331  CD2 LEU A  54     172.633 184.668 172.537  1.00 98.41           C  
ATOM    332  N   PHE A  55     175.720 186.445 168.529  1.00 93.86           N  
ATOM    333  CA  PHE A  55     176.718 187.130 167.723  1.00 93.86           C  
ATOM    334  C   PHE A  55     176.430 188.624 167.706  1.00 93.86           C  
ATOM    335  O   PHE A  55     175.404 189.093 168.204  1.00 93.86           O  
ATOM    336  CB  PHE A  55     176.746 186.594 166.285  1.00 93.86           C  
ATOM    337  CG  PHE A  55     177.193 185.165 166.170  1.00 93.86           C  
ATOM    338  CD1 PHE A  55     176.295 184.126 166.340  1.00 93.86           C  
ATOM    339  CD2 PHE A  55     178.510 184.863 165.876  1.00 93.86           C  
ATOM    340  CE1 PHE A  55     176.704 182.815 166.226  1.00 93.86           C  
ATOM    341  CE2 PHE A  55     178.925 183.554 165.763  1.00 93.86           C  
ATOM    342  CZ  PHE A  55     178.020 182.529 165.939  1.00 93.86           C  
ATOM    343  N   LEU A  56     177.356 189.373 167.120  1.00 98.84           N  
ATOM    344  CA  LEU A  56     177.145 190.798 166.906  1.00 98.84           C  
ATOM    345  C   LEU A  56     176.436 191.008 165.575  1.00 98.84           C  
ATOM    346  O   LEU A  56     176.969 190.609 164.534  1.00 98.84           O  
ATOM    347  CB  LEU A  56     178.469 191.550 166.921  1.00 98.84           C  
ATOM    348  CG  LEU A  56     178.364 193.076 166.878  1.00 98.84           C  
ATOM    349  CD1 LEU A  56     177.409 193.580 167.947  1.00 98.84           C  
ATOM    350  CD2 LEU A  56     179.732 193.713 167.038  1.00 98.84           C  
ATOM    351  N   PRO A  57     175.245 191.604 165.563  1.00 96.09           N  
ATOM    352  CA  PRO A  57     174.521 191.787 164.301  1.00 96.09           C  
ATOM    353  C   PRO A  57     175.327 192.581 163.284  1.00 96.09           C  
ATOM    354  O   PRO A  57     176.014 193.547 163.622  1.00 96.09           O  
ATOM    355  CB  PRO A  57     173.266 192.548 164.731  1.00 96.09           C  
ATOM    356  CG  PRO A  57     173.035 192.099 166.124  1.00 96.09           C  
ATOM    357  CD  PRO A  57     174.403 191.918 166.729  1.00 96.09           C  
ATOM    358  N   PHE A  58     175.237 192.157 162.027  1.00 95.37           N  
ATOM    359  CA  PHE A  58     175.861 192.896 160.941  1.00 95.37           C  
ATOM    360  C   PHE A  58     175.151 194.227 160.733  1.00 95.37           C  
ATOM    361  O   PHE A  58     173.922 194.309 160.805  1.00 95.37           O  
ATOM    362  CB  PHE A  58     175.827 192.077 159.653  1.00 95.37           C  
ATOM    363  CG  PHE A  58     177.049 191.235 159.435  1.00 95.37           C  
ATOM    364  CD1 PHE A  58     178.237 191.809 159.024  1.00 95.37           C  
ATOM    365  CD2 PHE A  58     177.011 189.869 159.644  1.00 95.37           C  
ATOM    366  CE1 PHE A  58     179.361 191.034 158.821  1.00 95.37           C  
ATOM    367  CE2 PHE A  58     178.132 189.091 159.444  1.00 95.37           C  
ATOM    368  CZ  PHE A  58     179.308 189.675 159.033  1.00 95.37           C  
ATOM    369  N   PHE A  59     175.937 195.273 160.470  1.00105.08           N  
ATOM    370  CA  PHE A  59     175.413 196.618 160.225  1.00105.08           C  
ATOM    371  C   PHE A  59     174.486 197.071 161.352  1.00105.08           C  
ATOM    372  O   PHE A  59     173.423 197.650 161.121  1.00105.08           O  
ATOM    373  CB  PHE A  59     174.703 196.693 158.870  1.00105.08           C  
ATOM    374  CG  PHE A  59     175.629 196.616 157.689  1.00105.08           C  
ATOM    375  CD1 PHE A  59     177.001 196.628 157.861  1.00105.08           C  
ATOM    376  CD2 PHE A  59     175.123 196.538 156.404  1.00105.08           C  
ATOM    377  CE1 PHE A  59     177.851 196.561 156.775  1.00105.08           C  
ATOM    378  CE2 PHE A  59     175.967 196.470 155.314  1.00105.08           C  
ATOM    379  CZ  PHE A  59     177.334 196.482 155.501  1.00105.08           C  
ATOM    380  N   SER A  60     174.898 196.799 162.585  1.00113.02           N  
ATOM    381  CA  SER A  60     174.154 197.200 163.768  1.00113.02           C  
ATOM    382  C   SER A  60     174.718 198.502 164.321  1.00113.02           C  
ATOM    383  O   SER A  60     175.862 198.878 164.055  1.00113.02           O  
ATOM    384  CB  SER A  60     174.198 196.104 164.839  1.00113.02           C  
ATOM    385  OG  SER A  60     175.530 195.695 165.093  1.00113.02           O  
ATOM    386  N   ASN A  61     173.896 199.191 165.107  1.00125.16           N  
ATOM    387  CA  ASN A  61     174.330 200.420 165.759  1.00125.16           C  
ATOM    388  C   ASN A  61     175.002 200.101 167.095  1.00125.16           C  
ATOM    389  O   ASN A  61     174.480 199.327 167.903  1.00125.16           O  
ATOM    390  CB  ASN A  61     173.159 201.406 165.875  1.00125.16           C  
ATOM    391  CG  ASN A  61     172.036 200.940 166.807  1.00125.16           C  
ATOM    392  OD1 ASN A  61     172.114 199.896 167.443  1.00125.16           O  
ATOM    393  ND2 ASN A  61     170.962 201.730 166.871  1.00125.16           N  
ATOM    394  N   VAL A  62     176.202 200.641 167.288  1.00129.82           N  
ATOM    395  CA  VAL A  62     177.045 200.325 168.434  1.00129.82           C  
ATOM    396  C   VAL A  62     177.348 201.615 169.187  1.00129.82           C  
ATOM    397  O   VAL A  62     177.627 202.653 168.573  1.00129.82           O  
ATOM    398  CB  VAL A  62     178.328 199.590 167.997  1.00129.82           C  
ATOM    399  CG1 VAL A  62     179.207 200.473 167.135  1.00129.82           C  
ATOM    400  CG2 VAL A  62     179.101 199.088 169.201  1.00129.82           C  
ATOM    401  N   THR A  63     177.256 201.555 170.515  1.00135.73           N  
ATOM    402  CA  THR A  63     177.402 202.748 171.339  1.00135.73           C  
ATOM    403  C   THR A  63     178.804 203.334 171.204  1.00135.73           C  
ATOM    404  O   THR A  63     179.792 202.608 171.067  1.00135.73           O  
ATOM    405  CB  THR A  63     177.102 202.418 172.802  1.00135.73           C  
ATOM    406  OG1 THR A  63     175.922 201.608 172.877  1.00135.73           O  
ATOM    407  CG2 THR A  63     176.873 203.690 173.602  1.00135.73           C  
ATOM    408  N   TRP A  64     178.879 204.662 171.237  1.00147.55           N  
ATOM    409  CA  TRP A  64     180.114 205.409 171.033  1.00147.55           C  
ATOM    410  C   TRP A  64     180.477 206.139 172.318  1.00147.55           C  
ATOM    411  O   TRP A  64     179.688 206.948 172.817  1.00147.55           O  
ATOM    412  CB  TRP A  64     179.947 206.405 169.885  1.00147.55           C  
ATOM    413  CG  TRP A  64     181.161 207.193 169.567  1.00147.55           C  
ATOM    414  CD1 TRP A  64     181.441 208.456 169.987  1.00147.55           C  
ATOM    415  CD2 TRP A  64     182.240 206.806 168.710  1.00147.55           C  
ATOM    416  NE1 TRP A  64     182.641 208.869 169.473  1.00147.55           N  
ATOM    417  CE2 TRP A  64     183.152 207.875 168.683  1.00147.55           C  
ATOM    418  CE3 TRP A  64     182.529 205.656 167.977  1.00147.55           C  
ATOM    419  CZ2 TRP A  64     184.332 207.829 167.951  1.00147.55           C  
ATOM    420  CZ3 TRP A  64     183.696 205.616 167.245  1.00147.55           C  
ATOM    421  CH2 TRP A  64     184.588 206.689 167.246  1.00147.55           C  
ATOM    422  N   PHE A  65     181.676 205.875 172.833  1.00150.18           N  
ATOM    423  CA  PHE A  65     182.175 206.505 174.045  1.00150.18           C  
ATOM    424  C   PHE A  65     183.539 207.132 173.781  1.00150.18           C  
ATOM    425  O   PHE A  65     184.329 206.636 172.973  1.00150.18           O  
ATOM    426  CB  PHE A  65     182.287 205.492 175.197  1.00150.18           C  
ATOM    427  CG  PHE A  65     180.968 205.118 175.819  1.00150.18           C  
ATOM    428  CD1 PHE A  65     179.835 205.881 175.605  1.00150.18           C  
ATOM    429  CD2 PHE A  65     180.865 203.994 176.620  1.00150.18           C  
ATOM    430  CE1 PHE A  65     178.626 205.531 176.178  1.00150.18           C  
ATOM    431  CE2 PHE A  65     179.662 203.639 177.196  1.00150.18           C  
ATOM    432  CZ  PHE A  65     178.541 204.409 176.975  1.00150.18           C  
ATOM    433  N   HIS A  66     183.815 208.230 174.485  1.00161.07           N  
ATOM    434  CA  HIS A  66     185.101 208.915 174.423  1.00161.07           C  
ATOM    435  C   HIS A  66     185.815 208.820 175.764  1.00161.07           C  
ATOM    436  O   HIS A  66     185.337 208.200 176.719  1.00161.07           O  
ATOM    437  CB  HIS A  66     184.963 210.400 174.059  1.00161.07           C  
ATOM    438  CG  HIS A  66     184.485 210.661 172.666  1.00161.07           C  
ATOM    439  ND1 HIS A  66     185.295 210.498 171.563  1.00161.07           N  
ATOM    440  CD2 HIS A  66     183.303 211.128 172.201  1.00161.07           C  
ATOM    441  CE1 HIS A  66     184.624 210.830 170.475  1.00161.07           C  
ATOM    442  NE2 HIS A  66     183.413 211.216 170.835  1.00161.07           N  
ATOM    443  N   ALA A  67     186.988 209.454 175.808  1.00173.91           N  
ATOM    444  CA  ALA A  67     187.680 209.749 177.059  1.00173.91           C  
ATOM    445  C   ALA A  67     188.553 210.971 176.770  1.00173.91           C  
ATOM    446  O   ALA A  67     189.618 210.839 176.163  1.00173.91           O  
ATOM    447  CB  ALA A  67     188.503 208.566 177.541  1.00173.91           C  
ATOM    448  N   ILE A  68     188.082 212.145 177.178  1.00176.57           N  
ATOM    449  CA  ILE A  68     188.774 213.386 176.848  1.00176.57           C  
ATOM    450  C   ILE A  68     189.210 214.122 178.107  1.00176.57           C  
ATOM    451  O   ILE A  68     188.492 214.149 179.106  1.00176.57           O  
ATOM    452  CB  ILE A  68     187.896 214.297 175.971  1.00176.57           C  
ATOM    453  CG1 ILE A  68     187.228 213.491 174.855  1.00176.57           C  
ATOM    454  CG2 ILE A  68     188.724 215.433 175.390  1.00176.57           C  
ATOM    455  CD1 ILE A  68     186.312 214.311 173.973  1.00176.57           C  
ATOM    456  N   LYS A  77     188.100 216.508 181.056  1.00176.99           N  
ATOM    457  CA  LYS A  77     187.142 217.040 180.095  1.00176.99           C  
ATOM    458  C   LYS A  77     185.950 216.101 179.954  1.00176.99           C  
ATOM    459  O   LYS A  77     184.866 216.386 180.459  1.00176.99           O  
ATOM    460  CB  LYS A  77     187.811 217.264 178.737  1.00176.99           C  
ATOM    461  CG  LYS A  77     187.072 218.231 177.828  1.00176.99           C  
ATOM    462  CD  LYS A  77     187.997 218.793 176.761  1.00176.99           C  
ATOM    463  CE  LYS A  77     187.218 219.521 175.680  1.00176.99           C  
ATOM    464  NZ  LYS A  77     188.082 219.874 174.520  1.00176.99           N  
ATOM    465  N   ARG A  78     186.153 214.983 179.261  1.00176.42           N  
ATOM    466  CA  ARG A  78     185.127 213.961 179.092  1.00176.42           C  
ATOM    467  C   ARG A  78     185.661 212.636 179.613  1.00176.42           C  
ATOM    468  O   ARG A  78     186.660 212.121 179.099  1.00176.42           O  
ATOM    469  CB  ARG A  78     184.709 213.832 177.625  1.00176.42           C  
ATOM    470  CG  ARG A  78     183.561 212.864 177.391  1.00176.42           C  
ATOM    471  CD  ARG A  78     182.242 213.466 177.841  1.00176.42           C  
ATOM    472  NE  ARG A  78     181.179 212.471 177.926  1.00176.42           N  
ATOM    473  CZ  ARG A  78     180.430 212.266 179.001  1.00176.42           C  
ATOM    474  NH1 ARG A  78     180.611 212.960 180.112  1.00176.42           N  
ATOM    475  NH2 ARG A  78     179.475 211.341 178.960  1.00176.42           N  
ATOM    476  N   PHE A  79     184.990 212.081 180.620  1.00169.55           N  
ATOM    477  CA  PHE A  79     185.359 210.793 181.207  1.00169.55           C  
ATOM    478  C   PHE A  79     184.102 209.928 181.218  1.00169.55           C  
ATOM    479  O   PHE A  79     183.294 210.000 182.147  1.00169.55           O  
ATOM    480  CB  PHE A  79     185.947 210.967 182.604  1.00169.55           C  
ATOM    481  CG  PHE A  79     186.791 209.809 183.053  1.00169.55           C  
ATOM    482  CD1 PHE A  79     187.706 209.227 182.192  1.00169.55           C  
ATOM    483  CD2 PHE A  79     186.673 209.304 184.337  1.00169.55           C  
ATOM    484  CE1 PHE A  79     188.486 208.163 182.601  1.00169.55           C  
ATOM    485  CE2 PHE A  79     187.451 208.239 184.753  1.00169.55           C  
ATOM    486  CZ  PHE A  79     188.358 207.668 183.883  1.00169.55           C  
ATOM    487  N   ASP A  80     183.943 209.112 180.181  1.00158.32           N  
ATOM    488  CA  ASP A  80     182.770 208.260 180.038  1.00158.32           C  
ATOM    489  C   ASP A  80     183.028 206.928 180.733  1.00158.32           C  
ATOM    490  O   ASP A  80     183.917 206.170 180.328  1.00158.32           O  
ATOM    491  CB  ASP A  80     182.435 208.047 178.563  1.00158.32           C  
ATOM    492  CG  ASP A  80     180.945 208.103 178.292  1.00158.32           C  
ATOM    493  OD1 ASP A  80     180.161 207.753 179.200  1.00158.32           O  
ATOM    494  OD2 ASP A  80     180.557 208.505 177.175  1.00158.32           O  
ATOM    495  N   ASN A  81     182.252 206.650 181.776  1.00150.39           N  
ATOM    496  CA  ASN A  81     182.367 205.405 182.523  1.00150.39           C  
ATOM    497  C   ASN A  81     181.033 205.078 183.186  1.00150.39           C  
ATOM    498  O   ASN A  81     180.933 205.092 184.420  1.00150.39           O  
ATOM    499  CB  ASN A  81     183.485 205.515 183.562  1.00150.39           C  
ATOM    500  CG  ASN A  81     183.852 204.179 184.176  1.00150.39           C  
ATOM    501  OD1 ASN A  81     183.331 203.801 185.224  1.00150.39           O  
ATOM    502  ND2 ASN A  81     184.757 203.457 183.525  1.00150.39           N  
ATOM    503  N   PRO A  82     179.981 204.788 182.409  1.00146.09           N  
ATOM    504  CA  PRO A  82     178.676 204.503 183.016  1.00146.09           C  
ATOM    505  C   PRO A  82     178.448 203.019 183.247  1.00146.09           C  
ATOM    506  O   PRO A  82     179.035 202.180 182.556  1.00146.09           O  
ATOM    507  CB  PRO A  82     177.697 205.063 181.981  1.00146.09           C  
ATOM    508  CG  PRO A  82     178.404 204.832 180.665  1.00146.09           C  
ATOM    509  CD  PRO A  82     179.901 204.779 180.937  1.00146.09           C  
ATOM    510  N   VAL A  83     177.593 202.679 184.211  1.00141.16           N  
ATOM    511  CA  VAL A  83     177.236 201.282 184.424  1.00141.16           C  
ATOM    512  C   VAL A  83     176.315 200.827 183.300  1.00141.16           C  
ATOM    513  O   VAL A  83     175.332 201.500 182.965  1.00141.16           O  
ATOM    514  CB  VAL A  83     176.592 201.089 185.806  1.00141.16           C  
ATOM    515  CG1 VAL A  83     175.396 202.014 185.989  1.00141.16           C  
ATOM    516  CG2 VAL A  83     176.186 199.638 186.001  1.00141.16           C  
ATOM    517  N   LEU A  84     176.645 199.688 182.693  1.00135.53           N  
ATOM    518  CA  LEU A  84     175.904 199.190 181.549  1.00135.53           C  
ATOM    519  C   LEU A  84     175.504 197.740 181.778  1.00135.53           C  
ATOM    520  O   LEU A  84     176.289 196.955 182.322  1.00135.53           O  
ATOM    521  CB  LEU A  84     176.741 199.306 180.267  1.00135.53           C  
ATOM    522  CG  LEU A  84     177.412 200.661 180.032  1.00135.53           C  
ATOM    523  CD1 LEU A  84     178.621 200.523 179.121  1.00135.53           C  
ATOM    524  CD2 LEU A  84     176.418 201.661 179.461  1.00135.53           C  
ATOM    525  N   PRO A  85     174.294 197.356 181.376  1.00131.24           N  
ATOM    526  CA  PRO A  85     173.843 195.979 181.602  1.00131.24           C  
ATOM    527  C   PRO A  85     174.623 194.973 180.770  1.00131.24           C  
ATOM    528  O   PRO A  85     175.158 195.287 179.705  1.00131.24           O  
ATOM    529  CB  PRO A  85     172.367 196.014 181.184  1.00131.24           C  
ATOM    530  CG  PRO A  85     171.987 197.463 181.215  1.00131.24           C  
ATOM    531  CD  PRO A  85     173.225 198.207 180.831  1.00131.24           C  
ATOM    532  N   PHE A  86     174.660 193.738 181.266  1.00129.95           N  
ATOM    533  CA  PHE A  86     175.355 192.625 180.626  1.00129.95           C  
ATOM    534  C   PHE A  86     174.358 191.584 180.126  1.00129.95           C  
ATOM    535  O   PHE A  86     174.543 190.380 180.306  1.00129.95           O  
ATOM    536  CB  PHE A  86     176.357 191.991 181.589  1.00129.95           C  
ATOM    537  CG  PHE A  86     177.485 191.260 180.910  1.00129.95           C  
ATOM    538  CD1 PHE A  86     178.570 191.952 180.401  1.00129.95           C  
ATOM    539  CD2 PHE A  86     177.469 189.879 180.800  1.00129.95           C  
ATOM    540  CE1 PHE A  86     179.610 191.284 179.782  1.00129.95           C  
ATOM    541  CE2 PHE A  86     178.505 189.206 180.182  1.00129.95           C  
ATOM    542  CZ  PHE A  86     179.577 189.910 179.674  1.00129.95           C  
ATOM    543  N   ASN A  87     173.280 192.047 179.501  1.00122.17           N  
ATOM    544  CA  ASN A  87     172.202 191.167 179.057  1.00122.17           C  
ATOM    545  C   ASN A  87     172.679 190.321 177.882  1.00122.17           C  
ATOM    546  O   ASN A  87     172.758 190.796 176.746  1.00122.17           O  
ATOM    547  CB  ASN A  87     170.972 191.988 178.685  1.00122.17           C  
ATOM    548  CG  ASN A  87     171.301 193.152 177.768  1.00122.17           C  
ATOM    549  OD1 ASN A  87     172.334 193.804 177.920  1.00122.17           O  
ATOM    550  ND2 ASN A  87     170.423 193.415 176.808  1.00122.17           N  
ATOM    551  N   ASP A  88     173.002 189.057 178.160  1.00116.51           N  
ATOM    552  CA  ASP A  88     173.270 188.041 177.142  1.00116.51           C  
ATOM    553  C   ASP A  88     174.406 188.471 176.207  1.00116.51           C  
ATOM    554  O   ASP A  88     174.229 188.673 175.005  1.00116.51           O  
ATOM    555  CB  ASP A  88     171.993 187.724 176.354  1.00116.51           C  
ATOM    556  CG  ASP A  88     170.957 187.003 177.194  1.00116.51           C  
ATOM    557  OD1 ASP A  88     171.350 186.274 178.129  1.00116.51           O  
ATOM    558  OD2 ASP A  88     169.749 187.166 176.921  1.00116.51           O  
ATOM    559  N   GLY A  89     175.587 188.611 176.803  1.00113.48           N  
ATOM    560  CA  GLY A  89     176.790 188.873 176.038  1.00113.48           C  
ATOM    561  C   GLY A  89     176.963 190.320 175.627  1.00113.48           C  
ATOM    562  O   GLY A  89     175.987 191.004 175.309  1.00113.48           O  
ATOM    563  N   VAL A  90     178.206 190.796 175.631  1.00116.29           N  
ATOM    564  CA  VAL A  90     178.523 192.177 175.281  1.00116.29           C  
ATOM    565  C   VAL A  90     179.789 192.183 174.436  1.00116.29           C  
ATOM    566  O   VAL A  90     180.758 191.487 174.751  1.00116.29           O  
ATOM    567  CB  VAL A  90     178.699 193.061 176.533  1.00116.29           C  
ATOM    568  CG1 VAL A  90     179.204 194.443 176.149  1.00116.29           C  
ATOM    569  CG2 VAL A  90     177.389 193.172 177.299  1.00116.29           C  
ATOM    570  N   TYR A  91     179.780 192.969 173.363  1.00118.05           N  
ATOM    571  CA  TYR A  91     180.938 193.136 172.496  1.00118.05           C  
ATOM    572  C   TYR A  91     181.696 194.389 172.909  1.00118.05           C  
ATOM    573  O   TYR A  91     181.097 195.457 173.071  1.00118.05           O  
ATOM    574  CB  TYR A  91     180.511 193.236 171.031  1.00118.05           C  
ATOM    575  CG  TYR A  91     181.609 193.684 170.091  1.00118.05           C  
ATOM    576  CD1 TYR A  91     182.557 192.785 169.625  1.00118.05           C  
ATOM    577  CD2 TYR A  91     181.696 195.003 169.667  1.00118.05           C  
ATOM    578  CE1 TYR A  91     183.561 193.183 168.765  1.00118.05           C  
ATOM    579  CE2 TYR A  91     182.698 195.411 168.806  1.00118.05           C  
ATOM    580  CZ  TYR A  91     183.627 194.496 168.359  1.00118.05           C  
ATOM    581  OH  TYR A  91     184.627 194.893 167.502  1.00118.05           O  
ATOM    582  N   PHE A  92     183.010 194.259 173.079  1.00129.24           N  
ATOM    583  CA  PHE A  92     183.856 195.371 173.493  1.00129.24           C  
ATOM    584  C   PHE A  92     185.012 195.507 172.515  1.00129.24           C  
ATOM    585  O   PHE A  92     185.794 194.567 172.339  1.00129.24           O  
ATOM    586  CB  PHE A  92     184.379 195.161 174.918  1.00129.24           C  
ATOM    587  CG  PHE A  92     184.910 196.410 175.566  1.00129.24           C  
ATOM    588  CD1 PHE A  92     186.127 196.948 175.179  1.00129.24           C  
ATOM    589  CD2 PHE A  92     184.196 197.039 176.572  1.00129.24           C  
ATOM    590  CE1 PHE A  92     186.616 198.093 175.776  1.00129.24           C  
ATOM    591  CE2 PHE A  92     184.681 198.183 177.175  1.00129.24           C  
ATOM    592  CZ  PHE A  92     185.893 198.710 176.776  1.00129.24           C  
ATOM    593  N   ALA A  93     185.126 196.674 171.892  1.00135.24           N  
ATOM    594  CA  ALA A  93     186.263 197.007 171.050  1.00135.24           C  
ATOM    595  C   ALA A  93     186.806 198.354 171.491  1.00135.24           C  
ATOM    596  O   ALA A  93     186.037 199.277 171.768  1.00135.24           O  
ATOM    597  CB  ALA A  93     185.879 197.051 169.569  1.00135.24           C  
ATOM    598  N   SER A  94     188.130 198.466 171.556  1.00150.44           N  
ATOM    599  CA  SER A  94     188.789 199.665 172.071  1.00150.44           C  
ATOM    600  C   SER A  94     189.931 200.044 171.133  1.00150.44           C  
ATOM    601  O   SER A  94     191.039 199.511 171.245  1.00150.44           O  
ATOM    602  CB  SER A  94     189.291 199.443 173.495  1.00150.44           C  
ATOM    603  OG  SER A  94     190.099 198.283 173.575  1.00150.44           O  
ATOM    604  N   THR A  95     189.658 200.967 170.211  1.00164.67           N  
ATOM    605  CA  THR A  95     190.685 201.511 169.323  1.00164.67           C  
ATOM    606  C   THR A  95     191.478 202.566 170.094  1.00164.67           C  
ATOM    607  O   THR A  95     191.409 203.770 169.838  1.00164.67           O  
ATOM    608  CB  THR A  95     190.054 202.094 168.067  1.00164.67           C  
ATOM    609  OG1 THR A  95     189.499 203.380 168.367  1.00164.67           O  
ATOM    610  CG2 THR A  95     188.943 201.186 167.566  1.00164.67           C  
ATOM    611  N   GLU A  96     192.251 202.084 171.063  1.00174.17           N  
ATOM    612  CA  GLU A  96     192.867 202.931 172.081  1.00174.17           C  
ATOM    613  C   GLU A  96     194.388 202.849 171.976  1.00174.17           C  
ATOM    614  O   GLU A  96     195.021 201.986 172.591  1.00174.17           O  
ATOM    615  CB  GLU A  96     192.378 202.521 173.468  1.00174.17           C  
ATOM    616  CG  GLU A  96     192.709 203.515 174.555  1.00174.17           C  
ATOM    617  CD  GLU A  96     193.974 203.153 175.294  1.00174.17           C  
ATOM    618  OE1 GLU A  96     194.140 201.966 175.645  1.00174.17           O  
ATOM    619  OE2 GLU A  96     194.807 204.053 175.517  1.00174.17           O  
ATOM    620  N   LYS A  97     194.971 203.751 171.191  1.00178.65           N  
ATOM    621  CA  LYS A  97     196.415 203.917 171.171  1.00178.65           C  
ATOM    622  C   LYS A  97     196.880 204.562 172.477  1.00178.65           C  
ATOM    623  O   LYS A  97     196.111 205.226 173.177  1.00178.65           O  
ATOM    624  CB  LYS A  97     196.835 204.768 169.971  1.00178.65           C  
ATOM    625  CG  LYS A  97     198.326 204.766 169.672  1.00178.65           C  
ATOM    626  CD  LYS A  97     198.751 206.059 168.999  1.00178.65           C  
ATOM    627  CE  LYS A  97     200.248 206.086 168.743  1.00178.65           C  
ATOM    628  NZ  LYS A  97     201.022 206.180 170.010  1.00178.65           N  
ATOM    629  N   SER A  98     198.160 204.354 172.803  1.00180.29           N  
ATOM    630  CA  SER A  98     198.756 204.848 174.046  1.00180.29           C  
ATOM    631  C   SER A  98     197.995 204.296 175.256  1.00180.29           C  
ATOM    632  O   SER A  98     197.338 205.020 176.007  1.00180.29           O  
ATOM    633  CB  SER A  98     198.806 206.381 174.064  1.00180.29           C  
ATOM    634  OG  SER A  98     197.541 206.928 174.394  1.00180.29           O  
ATOM    635  N   ASN A  99     198.116 202.977 175.407  1.00175.15           N  
ATOM    636  CA  ASN A  99     197.284 202.148 176.273  1.00175.15           C  
ATOM    637  C   ASN A  99     196.969 202.807 177.609  1.00175.15           C  
ATOM    638  O   ASN A  99     197.872 203.148 178.380  1.00175.15           O  
ATOM    639  CB  ASN A  99     197.987 200.809 176.513  1.00175.15           C  
ATOM    640  CG  ASN A  99     197.165 199.861 177.363  1.00175.15           C  
ATOM    641  OD1 ASN A  99     195.949 200.010 177.489  1.00175.15           O  
ATOM    642  ND2 ASN A  99     197.831 198.886 177.968  1.00175.15           N  
ATOM    643  N   ILE A 100     195.673 202.981 177.877  1.00173.34           N  
ATOM    644  CA  ILE A 100     195.182 203.382 179.189  1.00173.34           C  
ATOM    645  C   ILE A 100     194.032 202.511 179.668  1.00173.34           C  
ATOM    646  O   ILE A 100     193.568 202.686 180.795  1.00173.34           O  
ATOM    647  CB  ILE A 100     194.762 204.868 179.215  1.00173.34           C  
ATOM    648  CG1 ILE A 100     193.616 205.121 178.235  1.00173.34           C  
ATOM    649  CG2 ILE A 100     195.948 205.773 178.918  1.00173.34           C  
ATOM    650  CD1 ILE A 100     193.007 206.498 178.357  1.00173.34           C  
ATOM    651  N   ILE A 101     193.547 201.581 178.843  1.00169.98           N  
ATOM    652  CA  ILE A 101     192.475 200.686 179.263  1.00169.98           C  
ATOM    653  C   ILE A 101     192.991 199.782 180.372  1.00169.98           C  
ATOM    654  O   ILE A 101     194.033 199.129 180.229  1.00169.98           O  
ATOM    655  CB  ILE A 101     191.958 199.865 178.073  1.00169.98           C  
ATOM    656  CG1 ILE A 101     191.440 200.785 176.966  1.00169.98           C  
ATOM    657  CG2 ILE A 101     190.868 198.904 178.523  1.00169.98           C  
ATOM    658  CD1 ILE A 101     190.382 201.759 177.424  1.00169.98           C  
ATOM    659  N   ARG A 102     192.265 199.735 181.485  1.00168.32           N  
ATOM    660  CA  ARG A 102     192.727 199.045 182.681  1.00168.32           C  
ATOM    661  C   ARG A 102     191.711 198.022 183.178  1.00168.32           C  
ATOM    662  O   ARG A 102     191.581 197.785 184.380  1.00168.32           O  
ATOM    663  CB  ARG A 102     193.069 200.046 183.780  1.00168.32           C  
ATOM    664  CG  ARG A 102     194.259 200.933 183.446  1.00168.32           C  
ATOM    665  CD  ARG A 102     195.546 200.126 183.369  1.00168.32           C  
ATOM    666  NE  ARG A 102     196.598 200.830 182.645  1.00168.32           N  
ATOM    667  CZ  ARG A 102     196.888 200.633 181.366  1.00168.32           C  
ATOM    668  NH1 ARG A 102     196.223 199.755 180.633  1.00168.32           N  
ATOM    669  NH2 ARG A 102     197.872 201.332 180.808  1.00168.32           N  
ATOM    670  N   GLY A 103     190.986 197.399 182.262  1.00153.90           N  
ATOM    671  CA  GLY A 103     190.192 196.235 182.585  1.00153.90           C  
ATOM    672  C   GLY A 103     188.698 196.490 182.578  1.00153.90           C  
ATOM    673  O   GLY A 103     188.196 197.463 182.010  1.00153.90           O  
ATOM    674  N   TRP A 104     187.974 195.578 183.229  1.00144.94           N  
ATOM    675  CA  TRP A 104     186.520 195.559 183.189  1.00144.94           C  
ATOM    676  C   TRP A 104     185.974 195.182 184.559  1.00144.94           C  
ATOM    677  O   TRP A 104     186.671 194.599 185.393  1.00144.94           O  
ATOM    678  CB  TRP A 104     186.003 194.575 182.129  1.00144.94           C  
ATOM    679  CG  TRP A 104     186.475 194.912 180.757  1.00144.94           C  
ATOM    680  CD1 TRP A 104     185.832 195.677 179.830  1.00144.94           C  
ATOM    681  CD2 TRP A 104     187.714 194.516 180.162  1.00144.94           C  
ATOM    682  NE1 TRP A 104     186.591 195.773 178.689  1.00144.94           N  
ATOM    683  CE2 TRP A 104     187.753 195.069 178.870  1.00144.94           C  
ATOM    684  CE3 TRP A 104     188.794 193.743 180.598  1.00144.94           C  
ATOM    685  CZ2 TRP A 104     188.827 194.874 178.009  1.00144.94           C  
ATOM    686  CZ3 TRP A 104     189.858 193.551 179.744  1.00144.94           C  
ATOM    687  CH2 TRP A 104     189.869 194.114 178.465  1.00144.94           C  
ATOM    688  N   ILE A 105     184.708 195.524 184.776  1.00146.96           N  
ATOM    689  CA  ILE A 105     183.989 195.218 186.007  1.00146.96           C  
ATOM    690  C   ILE A 105     182.836 194.294 185.647  1.00146.96           C  
ATOM    691  O   ILE A 105     182.150 194.518 184.646  1.00146.96           O  
ATOM    692  CB  ILE A 105     183.470 196.497 186.692  1.00146.96           C  
ATOM    693  CG1 ILE A 105     184.632 197.357 187.189  1.00146.96           C  
ATOM    694  CG2 ILE A 105     182.533 196.156 187.843  1.00146.96           C  
ATOM    695  CD1 ILE A 105     185.538 196.651 188.156  1.00146.96           C  
ATOM    696  N   PHE A 106     182.635 193.249 186.446  1.00147.60           N  
ATOM    697  CA  PHE A 106     181.558 192.299 186.213  1.00147.60           C  
ATOM    698  C   PHE A 106     180.894 191.931 187.532  1.00147.60           C  
ATOM    699  O   PHE A 106     181.495 192.026 188.604  1.00147.60           O  
ATOM    700  CB  PHE A 106     182.065 191.037 185.501  1.00147.60           C  
ATOM    701  CG  PHE A 106     182.632 191.301 184.137  1.00147.60           C  
ATOM    702  CD1 PHE A 106     181.824 191.778 183.120  1.00147.60           C  
ATOM    703  CD2 PHE A 106     183.973 191.087 183.874  1.00147.60           C  
ATOM    704  CE1 PHE A 106     182.341 192.029 181.866  1.00147.60           C  
ATOM    705  CE2 PHE A 106     184.496 191.336 182.621  1.00147.60           C  
ATOM    706  CZ  PHE A 106     183.679 191.808 181.616  1.00147.60           C  
ATOM    707  N   GLY A 107     179.642 191.506 187.433  1.00154.07           N  
ATOM    708  CA  GLY A 107     178.834 191.142 188.573  1.00154.07           C  
ATOM    709  C   GLY A 107     177.420 191.646 188.391  1.00154.07           C  
ATOM    710  O   GLY A 107     177.007 191.991 187.286  1.00154.07           O  
ATOM    711  N   THR A 108     176.673 191.688 189.494  1.00163.48           N  
ATOM    712  CA  THR A 108     175.295 192.162 189.449  1.00163.48           C  
ATOM    713  C   THR A 108     175.030 193.224 190.510  1.00163.48           C  
ATOM    714  O   THR A 108     174.192 194.110 190.312  1.00163.48           O  
ATOM    715  CB  THR A 108     174.321 190.992 189.612  1.00163.48           C  
ATOM    716  OG1 THR A 108     172.976 191.486 189.646  1.00163.48           O  
ATOM    717  CG2 THR A 108     174.613 190.216 190.890  1.00163.48           C  
ATOM    718  N   THR A 109     175.739 193.150 191.636  1.00173.26           N  
ATOM    719  CA  THR A 109     175.566 194.085 192.741  1.00173.26           C  
ATOM    720  C   THR A 109     176.746 195.030 192.898  1.00173.26           C  
ATOM    721  O   THR A 109     176.550 196.235 193.084  1.00173.26           O  
ATOM    722  CB  THR A 109     175.340 193.320 194.053  1.00173.26           C  
ATOM    723  OG1 THR A 109     176.423 192.406 194.267  1.00173.26           O  
ATOM    724  CG2 THR A 109     174.030 192.549 194.002  1.00173.26           C  
ATOM    725  N   LEU A 110     177.972 194.505 192.832  1.00172.63           N  
ATOM    726  CA  LEU A 110     179.191 195.315 192.877  1.00172.63           C  
ATOM    727  C   LEU A 110     179.293 196.115 194.175  1.00172.63           C  
ATOM    728  O   LEU A 110     179.760 197.255 194.186  1.00172.63           O  
ATOM    729  CB  LEU A 110     179.280 196.239 191.659  1.00172.63           C  
ATOM    730  CG  LEU A 110     178.896 195.644 190.302  1.00172.63           C  
ATOM    731  CD1 LEU A 110     179.053 196.677 189.197  1.00172.63           C  
ATOM    732  CD2 LEU A 110     179.732 194.410 190.005  1.00172.63           C  
ATOM    733  N   ASP A 111     178.855 195.512 195.284  1.00176.62           N  
ATOM    734  CA  ASP A 111     178.915 196.180 196.579  1.00176.62           C  
ATOM    735  C   ASP A 111     179.319 195.221 197.697  1.00176.62           C  
ATOM    736  O   ASP A 111     178.868 195.370 198.838  1.00176.62           O  
ATOM    737  CB  ASP A 111     177.581 196.856 196.909  1.00176.62           C  
ATOM    738  CG  ASP A 111     176.453 195.863 197.120  1.00176.62           C  
ATOM    739  OD1 ASP A 111     176.597 194.690 196.719  1.00176.62           O  
ATOM    740  OD2 ASP A 111     175.415 196.263 197.687  1.00176.62           O  
ATOM    741  N   SER A 112     180.154 194.230 197.383  1.00178.77           N  
ATOM    742  CA  SER A 112     180.707 193.234 198.300  1.00178.77           C  
ATOM    743  C   SER A 112     179.666 192.250 198.819  1.00178.77           C  
ATOM    744  O   SER A 112     180.026 191.328 199.561  1.00178.77           O  
ATOM    745  CB  SER A 112     181.425 193.870 199.500  1.00178.77           C  
ATOM    746  OG  SER A 112     180.500 194.440 200.410  1.00178.77           O  
ATOM    747  N   LYS A 113     178.391 192.407 198.461  1.00179.37           N  
ATOM    748  CA  LYS A 113     177.386 191.439 198.883  1.00179.37           C  
ATOM    749  C   LYS A 113     177.459 190.162 198.055  1.00179.37           C  
ATOM    750  O   LYS A 113     177.253 189.064 198.584  1.00179.37           O  
ATOM    751  CB  LYS A 113     175.992 192.061 198.797  1.00179.37           C  
ATOM    752  CG  LYS A 113     175.605 192.865 200.028  1.00179.37           C  
ATOM    753  CD  LYS A 113     174.564 193.921 199.700  1.00179.37           C  
ATOM    754  CE  LYS A 113     173.259 193.296 199.235  1.00179.37           C  
ATOM    755  NZ  LYS A 113     172.213 194.328 198.986  1.00179.37           N  
ATOM    756  N   THR A 114     177.752 190.284 196.762  1.00180.15           N  
ATOM    757  CA  THR A 114     177.846 189.147 195.860  1.00180.15           C  
ATOM    758  C   THR A 114     179.207 189.138 195.177  1.00180.15           C  
ATOM    759  O   THR A 114     179.918 190.146 195.144  1.00180.15           O  
ATOM    760  CB  THR A 114     176.736 189.173 194.800  1.00180.15           C  
ATOM    761  OG1 THR A 114     177.018 190.194 193.835  1.00180.15           O  
ATOM    762  CG2 THR A 114     175.384 189.445 195.443  1.00180.15           C  
ATOM    763  N   GLN A 115     179.562 187.976 194.632  1.00177.18           N  
ATOM    764  CA  GLN A 115     180.856 187.812 193.984  1.00177.18           C  
ATOM    765  C   GLN A 115     180.954 188.687 192.739  1.00177.18           C  
ATOM    766  O   GLN A 115     179.987 188.840 191.987  1.00177.18           O  
ATOM    767  CB  GLN A 115     181.082 186.344 193.619  1.00177.18           C  
ATOM    768  CG  GLN A 115     181.230 185.428 194.826  1.00177.18           C  
ATOM    769  CD  GLN A 115     181.448 183.976 194.441  1.00177.18           C  
ATOM    770  OE1 GLN A 115     181.433 183.624 193.263  1.00177.18           O  
ATOM    771  NE2 GLN A 115     181.649 183.124 195.440  1.00177.18           N  
ATOM    772  N   SER A 116     182.135 189.264 192.526  1.00171.84           N  
ATOM    773  CA  SER A 116     182.377 190.158 191.404  1.00171.84           C  
ATOM    774  C   SER A 116     183.717 189.815 190.770  1.00171.84           C  
ATOM    775  O   SER A 116     184.592 189.220 191.402  1.00171.84           O  
ATOM    776  CB  SER A 116     182.353 191.629 191.838  1.00171.84           C  
ATOM    777  OG  SER A 116     181.039 192.040 192.173  1.00171.84           O  
ATOM    778  N   LEU A 117     183.870 190.206 189.507  1.00160.61           N  
ATOM    779  CA  LEU A 117     185.034 189.852 188.707  1.00160.61           C  
ATOM    780  C   LEU A 117     185.888 191.081 188.423  1.00160.61           C  
ATOM    781  O   LEU A 117     185.367 192.148 188.085  1.00160.61           O  
ATOM    782  CB  LEU A 117     184.614 189.208 187.382  1.00160.61           C  
ATOM    783  CG  LEU A 117     184.193 187.738 187.404  1.00160.61           C  
ATOM    784  CD1 LEU A 117     182.746 187.594 187.847  1.00160.61           C  
ATOM    785  CD2 LEU A 117     184.405 187.105 186.039  1.00160.61           C  
ATOM    786  N   LEU A 118     187.202 190.920 188.566  1.00165.83           N  
ATOM    787  CA  LEU A 118     188.180 191.928 188.177  1.00165.83           C  
ATOM    788  C   LEU A 118     189.103 191.368 187.109  1.00165.83           C  
ATOM    789  O   LEU A 118     189.663 190.279 187.271  1.00165.83           O  
ATOM    790  CB  LEU A 118     189.014 192.402 189.369  1.00165.83           C  
ATOM    791  CG  LEU A 118     188.298 193.128 190.496  1.00165.83           C  
ATOM    792  CD1 LEU A 118     189.300 193.812 191.407  1.00165.83           C  
ATOM    793  CD2 LEU A 118     187.423 194.154 189.843  1.00165.83           C  
ATOM    794  N   ILE A 119     189.262 192.119 186.027  1.00160.32           N  
ATOM    795  CA  ILE A 119     190.290 191.872 185.029  1.00160.32           C  
ATOM    796  C   ILE A 119     191.096 193.153 184.893  1.00160.32           C  
ATOM    797  O   ILE A 119     190.526 194.247 184.826  1.00160.32           O  
ATOM    798  CB  ILE A 119     189.696 191.440 183.671  1.00160.32           C  
ATOM    799  CG1 ILE A 119     188.985 190.089 183.796  1.00160.32           C  
ATOM    800  CG2 ILE A 119     190.780 191.369 182.607  1.00160.32           C  
ATOM    801  CD1 ILE A 119     187.510 190.189 184.115  1.00160.32           C  
ATOM    802  N   VAL A 120     192.419 193.025 184.896  1.00165.57           N  
ATOM    803  CA  VAL A 120     193.324 194.157 184.793  1.00165.57           C  
ATOM    804  C   VAL A 120     194.328 193.876 183.680  1.00165.57           C  
ATOM    805  O   VAL A 120     194.246 192.865 182.985  1.00165.57           O  
ATOM    806  CB  VAL A 120     194.043 194.455 186.125  1.00165.57           C  
ATOM    807  CG1 VAL A 120     193.035 194.806 187.209  1.00165.57           C  
ATOM    808  CG2 VAL A 120     194.886 193.268 186.545  1.00165.57           C  
ATOM    809  N   ASN A 121     195.271 194.797 183.508  1.00168.49           N  
ATOM    810  CA  ASN A 121     196.306 194.638 182.498  1.00168.49           C  
ATOM    811  C   ASN A 121     197.517 195.465 182.899  1.00168.49           C  
ATOM    812  O   ASN A 121     197.422 196.378 183.723  1.00168.49           O  
ATOM    813  CB  ASN A 121     195.803 195.047 181.109  1.00168.49           C  
ATOM    814  CG  ASN A 121     195.298 196.477 181.065  1.00168.49           C  
ATOM    815  OD1 ASN A 121     195.236 197.159 182.087  1.00168.49           O  
ATOM    816  ND2 ASN A 121     194.932 196.937 179.875  1.00168.49           N  
ATOM    817  N   ASN A 122     198.657 195.132 182.304  1.00170.56           N  
ATOM    818  CA  ASN A 122     199.892 195.869 182.539  1.00170.56           C  
ATOM    819  C   ASN A 122     200.871 195.509 181.427  1.00170.56           C  
ATOM    820  O   ASN A 122     200.511 194.837 180.455  1.00170.56           O  
ATOM    821  CB  ASN A 122     200.455 195.567 183.932  1.00170.56           C  
ATOM    822  CG  ASN A 122     201.043 196.799 184.599  1.00170.56           C  
ATOM    823  OD1 ASN A 122     201.205 197.833 183.951  1.00170.56           O  
ATOM    824  ND2 ASN A 122     201.351 196.709 185.898  1.00170.56           N  
ATOM    825  N   ALA A 123     202.118 195.964 181.570  1.00167.79           N  
ATOM    826  CA  ALA A 123     203.111 195.737 180.526  1.00167.79           C  
ATOM    827  C   ALA A 123     203.396 194.253 180.337  1.00167.79           C  
ATOM    828  O   ALA A 123     203.490 193.771 179.202  1.00167.79           O  
ATOM    829  CB  ALA A 123     204.399 196.492 180.855  1.00167.79           C  
ATOM    830  N   THR A 124     203.533 193.508 181.436  1.00166.66           N  
ATOM    831  CA  THR A 124     203.891 192.098 181.350  1.00166.66           C  
ATOM    832  C   THR A 124     203.107 191.248 182.343  1.00166.66           C  
ATOM    833  O   THR A 124     203.528 190.135 182.678  1.00166.66           O  
ATOM    834  CB  THR A 124     205.394 191.899 181.569  1.00166.66           C  
ATOM    835  OG1 THR A 124     205.735 190.524 181.351  1.00166.66           O  
ATOM    836  CG2 THR A 124     205.792 192.310 182.983  1.00166.66           C  
ATOM    837  N   ASN A 125     201.963 191.738 182.814  1.00168.29           N  
ATOM    838  CA  ASN A 125     201.189 190.992 183.793  1.00168.29           C  
ATOM    839  C   ASN A 125     199.704 191.230 183.570  1.00168.29           C  
ATOM    840  O   ASN A 125     199.288 192.259 183.031  1.00168.29           O  
ATOM    841  CB  ASN A 125     201.581 191.371 185.226  1.00168.29           C  
ATOM    842  CG  ASN A 125     201.209 190.301 186.233  1.00168.29           C  
ATOM    843  OD1 ASN A 125     200.551 189.317 185.896  1.00168.29           O  
ATOM    844  ND2 ASN A 125     201.631 190.487 187.477  1.00168.29           N  
ATOM    845  N   VAL A 126     198.909 190.253 183.998  1.00168.29           N  
ATOM    846  CA  VAL A 126     197.454 190.325 183.943  1.00168.29           C  
ATOM    847  C   VAL A 126     196.898 189.489 185.087  1.00168.29           C  
ATOM    848  O   VAL A 126     197.386 188.390 185.366  1.00168.29           O  
ATOM    849  CB  VAL A 126     196.912 189.859 182.573  1.00168.29           C  
ATOM    850  CG1 VAL A 126     197.317 188.427 182.293  1.00168.29           C  
ATOM    851  CG2 VAL A 126     195.400 189.987 182.531  1.00168.29           C  
ATOM    852  N   VAL A 127     195.890 190.026 185.769  1.00167.46           N  
ATOM    853  CA  VAL A 127     195.295 189.377 186.929  1.00167.46           C  
ATOM    854  C   VAL A 127     193.789 189.305 186.732  1.00167.46           C  
ATOM    855  O   VAL A 127     193.144 190.323 186.457  1.00167.46           O  
ATOM    856  CB  VAL A 127     195.635 190.121 188.235  1.00167.46           C  
ATOM    857  CG1 VAL A 127     194.775 189.611 189.381  1.00167.46           C  
ATOM    858  CG2 VAL A 127     197.112 189.966 188.562  1.00167.46           C  
ATOM    859  N   ILE A 128     193.233 188.107 186.872  1.00168.66           N  
ATOM    860  CA  ILE A 128     191.791 187.898 186.880  1.00168.66           C  
ATOM    861  C   ILE A 128     191.386 187.657 188.327  1.00168.66           C  
ATOM    862  O   ILE A 128     191.720 186.623 188.915  1.00168.66           O  
ATOM    863  CB  ILE A 128     191.370 186.735 185.971  1.00168.66           C  
ATOM    864  CG1 ILE A 128     191.705 187.040 184.507  1.00168.66           C  
ATOM    865  CG2 ILE A 128     189.884 186.446 186.129  1.00168.66           C  
ATOM    866  CD1 ILE A 128     193.091 186.608 184.073  1.00168.66           C  
ATOM    867  N   LYS A 129     190.665 188.613 188.902  1.00169.95           N  
ATOM    868  CA  LYS A 129     190.359 188.636 190.325  1.00169.95           C  
ATOM    869  C   LYS A 129     188.857 188.483 190.518  1.00169.95           C  
ATOM    870  O   LYS A 129     188.073 189.240 189.937  1.00169.95           O  
ATOM    871  CB  LYS A 129     190.853 189.945 190.945  1.00169.95           C  
ATOM    872  CG  LYS A 129     190.725 190.037 192.444  1.00169.95           C  
ATOM    873  CD  LYS A 129     191.660 189.069 193.125  1.00169.95           C  
ATOM    874  CE  LYS A 129     193.112 189.439 192.877  1.00169.95           C  
ATOM    875  NZ  LYS A 129     193.481 190.712 193.556  1.00169.95           N  
ATOM    876  N   VAL A 130     188.455 187.505 191.329  1.00173.64           N  
ATOM    877  CA  VAL A 130     187.045 187.200 191.561  1.00173.64           C  
ATOM    878  C   VAL A 130     186.823 187.149 193.069  1.00173.64           C  
ATOM    879  O   VAL A 130     187.204 186.174 193.727  1.00173.64           O  
ATOM    880  CB  VAL A 130     186.612 185.888 190.898  1.00173.64           C  
ATOM    881  CG1 VAL A 130     185.123 185.653 191.112  1.00173.64           C  
ATOM    882  CG2 VAL A 130     186.947 185.902 189.413  1.00173.64           C  
ATOM    883  N   CYS A 131     186.203 188.192 193.619  1.00179.57           N  
ATOM    884  CA  CYS A 131     185.842 188.242 195.029  1.00179.57           C  
ATOM    885  C   CYS A 131     184.550 189.030 195.187  1.00179.57           C  
ATOM    886  O   CYS A 131     184.110 189.732 194.273  1.00179.57           O  
ATOM    887  CB  CYS A 131     186.939 188.885 195.894  1.00179.57           C  
ATOM    888  SG  CYS A 131     188.635 188.363 195.557  1.00179.57           S  
ATOM    889  N   GLU A 132     183.940 188.905 196.366  1.00181.30           N  
ATOM    890  CA  GLU A 132     182.783 189.723 196.704  1.00181.30           C  
ATOM    891  C   GLU A 132     183.261 191.138 196.999  1.00181.30           C  
ATOM    892  O   GLU A 132     183.600 191.463 198.141  1.00181.30           O  
ATOM    893  CB  GLU A 132     182.024 189.137 197.897  1.00181.30           C  
ATOM    894  CG  GLU A 132     181.416 187.768 197.628  1.00181.30           C  
ATOM    895  CD  GLU A 132     180.283 187.432 198.577  1.00181.30           C  
ATOM    896  OE1 GLU A 132     179.939 188.285 199.421  1.00181.30           O  
ATOM    897  OE2 GLU A 132     179.736 186.313 198.478  1.00181.30           O  
ATOM    898  N   PHE A 133     183.292 191.981 195.972  1.00177.56           N  
ATOM    899  CA  PHE A 133     184.033 193.232 196.006  1.00177.56           C  
ATOM    900  C   PHE A 133     183.112 194.416 196.260  1.00177.56           C  
ATOM    901  O   PHE A 133     182.035 194.521 195.664  1.00177.56           O  
ATOM    902  CB  PHE A 133     184.775 193.449 194.689  1.00177.56           C  
ATOM    903  CG  PHE A 133     186.145 192.852 194.662  1.00177.56           C  
ATOM    904  CD1 PHE A 133     187.081 193.186 195.621  1.00177.56           C  
ATOM    905  CD2 PHE A 133     186.502 191.965 193.663  1.00177.56           C  
ATOM    906  CE1 PHE A 133     188.344 192.632 195.594  1.00177.56           C  
ATOM    907  CE2 PHE A 133     187.763 191.416 193.629  1.00177.56           C  
ATOM    908  CZ  PHE A 133     188.686 191.752 194.596  1.00177.56           C  
ATOM    909  N   GLN A 134     183.547 195.308 197.145  1.00175.36           N  
ATOM    910  CA  GLN A 134     182.870 196.582 197.376  1.00175.36           C  
ATOM    911  C   GLN A 134     183.426 197.586 196.374  1.00175.36           C  
ATOM    912  O   GLN A 134     184.523 198.121 196.555  1.00175.36           O  
ATOM    913  CB  GLN A 134     183.070 197.050 198.813  1.00175.36           C  
ATOM    914  CG  GLN A 134     182.524 198.439 199.097  1.00175.36           C  
ATOM    915  CD  GLN A 134     181.172 198.676 198.458  1.00175.36           C  
ATOM    916  OE1 GLN A 134     180.162 198.119 198.889  1.00175.36           O  
ATOM    917  NE2 GLN A 134     181.145 199.503 197.420  1.00175.36           N  
ATOM    918  N   PHE A 135     182.673 197.834 195.307  1.00172.81           N  
ATOM    919  CA  PHE A 135     183.111 198.727 194.243  1.00172.81           C  
ATOM    920  C   PHE A 135     182.609 200.136 194.528  1.00172.81           C  
ATOM    921  O   PHE A 135     181.404 200.347 194.706  1.00172.81           O  
ATOM    922  CB  PHE A 135     182.598 198.243 192.889  1.00172.81           C  
ATOM    923  CG  PHE A 135     183.309 197.031 192.377  1.00172.81           C  
ATOM    924  CD1 PHE A 135     184.660 196.855 192.611  1.00172.81           C  
ATOM    925  CD2 PHE A 135     182.624 196.064 191.668  1.00172.81           C  
ATOM    926  CE1 PHE A 135     185.308 195.737 192.143  1.00172.81           C  
ATOM    927  CE2 PHE A 135     183.265 194.947 191.199  1.00172.81           C  
ATOM    928  CZ  PHE A 135     184.605 194.780 191.439  1.00172.81           C  
ATOM    929  N   CYS A 136     183.527 201.096 194.571  1.00173.58           N  
ATOM    930  CA  CYS A 136     183.123 202.481 194.729  1.00173.58           C  
ATOM    931  C   CYS A 136     182.507 202.998 193.431  1.00173.58           C  
ATOM    932  O   CYS A 136     182.681 202.421 192.354  1.00173.58           O  
ATOM    933  CB  CYS A 136     184.312 203.346 195.148  1.00173.58           C  
ATOM    934  SG  CYS A 136     184.697 203.244 196.917  1.00173.58           S  
ATOM    935  N   ASN A 137     181.767 204.103 193.548  1.00175.50           N  
ATOM    936  CA  ASN A 137     181.033 204.635 192.406  1.00175.50           C  
ATOM    937  C   ASN A 137     181.950 205.119 191.290  1.00175.50           C  
ATOM    938  O   ASN A 137     181.493 205.262 190.151  1.00175.50           O  
ATOM    939  CB  ASN A 137     180.113 205.771 192.855  1.00175.50           C  
ATOM    940  CG  ASN A 137     178.792 205.266 193.406  1.00175.50           C  
ATOM    941  OD1 ASN A 137     178.600 205.189 194.619  1.00175.50           O  
ATOM    942  ND2 ASN A 137     177.875 204.916 192.513  1.00175.50           N  
ATOM    943  N   ASP A 138     183.224 205.373 191.583  1.00179.54           N  
ATOM    944  CA  ASP A 138     184.200 205.799 190.580  1.00179.54           C  
ATOM    945  C   ASP A 138     185.444 204.929 190.705  1.00179.54           C  
ATOM    946  O   ASP A 138     186.467 205.360 191.253  1.00179.54           O  
ATOM    947  CB  ASP A 138     184.539 207.281 190.734  1.00179.54           C  
ATOM    948  CG  ASP A 138     184.999 207.911 189.434  1.00179.54           C  
ATOM    949  OD1 ASP A 138     185.518 207.178 188.566  1.00179.54           O  
ATOM    950  OD2 ASP A 138     184.833 209.139 189.276  1.00179.54           O  
ATOM    951  N   PRO A 139     185.392 203.691 190.206  1.00177.52           N  
ATOM    952  CA  PRO A 139     186.576 202.826 190.261  1.00177.52           C  
ATOM    953  C   PRO A 139     187.502 203.047 189.076  1.00177.52           C  
ATOM    954  O   PRO A 139     187.082 202.928 187.921  1.00177.52           O  
ATOM    955  CB  PRO A 139     185.979 201.413 190.258  1.00177.52           C  
ATOM    956  CG  PRO A 139     184.574 201.565 189.696  1.00177.52           C  
ATOM    957  CD  PRO A 139     184.261 203.030 189.535  1.00177.52           C  
ATOM    958  N   PHE A 140     188.765 203.365 189.350  1.00178.59           N  
ATOM    959  CA  PHE A 140     189.727 203.653 188.296  1.00178.59           C  
ATOM    960  C   PHE A 140     191.131 203.378 188.812  1.00178.59           C  
ATOM    961  O   PHE A 140     191.365 203.289 190.020  1.00178.59           O  
ATOM    962  CB  PHE A 140     189.614 205.103 187.810  1.00178.59           C  
ATOM    963  CG  PHE A 140     190.104 206.115 188.806  1.00178.59           C  
ATOM    964  CD1 PHE A 140     189.341 206.441 189.917  1.00178.59           C  
ATOM    965  CD2 PHE A 140     191.327 206.742 188.633  1.00178.59           C  
ATOM    966  CE1 PHE A 140     189.791 207.370 190.835  1.00178.59           C  
ATOM    967  CE2 PHE A 140     191.782 207.672 189.548  1.00178.59           C  
ATOM    968  CZ  PHE A 140     191.012 207.986 190.650  1.00178.59           C  
ATOM    969  N   LEU A 141     192.068 203.251 187.879  1.00177.22           N  
ATOM    970  CA  LEU A 141     193.470 203.017 188.197  1.00177.22           C  
ATOM    971  C   LEU A 141     194.252 204.307 187.999  1.00177.22           C  
ATOM    972  O   LEU A 141     194.195 204.915 186.926  1.00177.22           O  
ATOM    973  CB  LEU A 141     194.059 201.901 187.329  1.00177.22           C  
ATOM    974  CG  LEU A 141     193.734 200.451 187.703  1.00177.22           C  
ATOM    975  CD1 LEU A 141     192.287 200.090 187.390  1.00177.22           C  
ATOM    976  CD2 LEU A 141     194.694 199.494 187.009  1.00177.22           C  
ATOM    977  N   GLY A 142     194.977 204.720 189.036  1.00184.02           N  
ATOM    978  CA  GLY A 142     195.735 205.950 188.961  1.00184.02           C  
ATOM    979  C   GLY A 142     196.999 205.806 188.133  1.00184.02           C  
ATOM    980  O   GLY A 142     197.626 204.749 188.081  1.00184.02           O  
ATOM    981  N   VAL A 143     197.364 206.898 187.465  1.00186.99           N  
ATOM    982  CA  VAL A 143     198.608 206.997 186.709  1.00186.99           C  
ATOM    983  C   VAL A 143     199.131 208.415 186.901  1.00186.99           C  
ATOM    984  O   VAL A 143     198.533 209.373 186.398  1.00186.99           O  
ATOM    985  CB  VAL A 143     198.427 206.685 185.215  1.00186.99           C  
ATOM    986  CG1 VAL A 143     199.636 207.159 184.421  1.00186.99           C  
ATOM    987  CG2 VAL A 143     198.213 205.197 185.000  1.00186.99           C  
ATOM    988  N   TYR A 144     200.229 208.555 187.636  1.00192.04           N  
ATOM    989  CA  TYR A 144     200.845 209.860 187.802  1.00192.04           C  
ATOM    990  C   TYR A 144     201.562 210.268 186.516  1.00192.04           C  
ATOM    991  O   TYR A 144     201.806 209.451 185.624  1.00192.04           O  
ATOM    992  CB  TYR A 144     201.814 209.847 188.983  1.00192.04           C  
ATOM    993  CG  TYR A 144     201.147 209.882 190.339  1.00192.04           C  
ATOM    994  CD1 TYR A 144     199.823 210.279 190.475  1.00192.04           C  
ATOM    995  CD2 TYR A 144     201.844 209.521 191.484  1.00192.04           C  
ATOM    996  CE1 TYR A 144     199.213 210.314 191.714  1.00192.04           C  
ATOM    997  CE2 TYR A 144     201.243 209.552 192.727  1.00192.04           C  
ATOM    998  CZ  TYR A 144     199.928 209.948 192.837  1.00192.04           C  
ATOM    999  OH  TYR A 144     199.326 209.980 194.074  1.00192.04           O  
ATOM   1000  N   TYR A 145     201.902 211.553 186.424  1.00195.36           N  
ATOM   1001  CA  TYR A 145     202.378 212.145 185.175  1.00195.36           C  
ATOM   1002  C   TYR A 145     203.755 212.773 185.369  1.00195.36           C  
ATOM   1003  O   TYR A 145     203.891 213.779 186.075  1.00195.36           O  
ATOM   1004  CB  TYR A 145     201.374 213.174 184.644  1.00195.36           C  
ATOM   1005  CG  TYR A 145     201.074 214.336 185.572  1.00195.36           C  
ATOM   1006  CD1 TYR A 145     200.357 214.152 186.750  1.00195.36           C  
ATOM   1007  CD2 TYR A 145     201.500 215.622 185.263  1.00195.36           C  
ATOM   1008  CE1 TYR A 145     200.083 215.212 187.595  1.00195.36           C  
ATOM   1009  CE2 TYR A 145     201.230 216.688 186.102  1.00195.36           C  
ATOM   1010  CZ  TYR A 145     200.521 216.477 187.266  1.00195.36           C  
ATOM   1011  OH  TYR A 145     200.250 217.535 188.102  1.00195.36           O  
ATOM   1012  N   HIS A 146     204.768 212.170 184.747  1.00197.37           N  
ATOM   1013  CA  HIS A 146     206.074 212.790 184.511  1.00197.37           C  
ATOM   1014  C   HIS A 146     206.711 213.298 185.809  1.00197.37           C  
ATOM   1015  O   HIS A 146     206.879 214.497 186.031  1.00197.37           O  
ATOM   1016  CB  HIS A 146     205.949 213.919 183.483  1.00197.37           C  
ATOM   1017  CG  HIS A 146     207.173 214.104 182.641  1.00197.37           C  
ATOM   1018  ND1 HIS A 146     208.439 214.196 183.178  1.00197.37           N  
ATOM   1019  CD2 HIS A 146     207.326 214.212 181.300  1.00197.37           C  
ATOM   1020  CE1 HIS A 146     209.318 214.354 182.205  1.00197.37           C  
ATOM   1021  NE2 HIS A 146     208.668 214.367 181.055  1.00197.37           N  
ATOM   1022  N   LYS A 147     207.065 212.342 186.667  1.00197.67           N  
ATOM   1023  CA  LYS A 147     207.646 212.675 187.963  1.00197.67           C  
ATOM   1024  C   LYS A 147     209.136 212.966 187.836  1.00197.67           C  
ATOM   1025  O   LYS A 147     209.947 212.400 188.578  1.00197.67           O  
ATOM   1026  CB  LYS A 147     207.430 211.536 188.963  1.00197.67           C  
ATOM   1027  CG  LYS A 147     206.046 211.481 189.583  1.00197.67           C  
ATOM   1028  CD  LYS A 147     205.040 210.976 188.570  1.00197.67           C  
ATOM   1029  CE  LYS A 147     205.318 209.525 188.215  1.00197.67           C  
ATOM   1030  NZ  LYS A 147     204.353 208.975 187.225  1.00197.67           N  
ATOM   1031  N   ASN A 148     209.504 213.847 186.904  1.00201.27           N  
ATOM   1032  CA  ASN A 148     210.892 214.224 186.636  1.00201.27           C  
ATOM   1033  C   ASN A 148     211.776 213.021 186.311  1.00201.27           C  
ATOM   1034  O   ASN A 148     213.006 213.118 186.368  1.00201.27           O  
ATOM   1035  CB  ASN A 148     211.488 215.017 187.805  1.00201.27           C  
ATOM   1036  CG  ASN A 148     210.926 216.421 187.902  1.00201.27           C  
ATOM   1037  OD1 ASN A 148     210.559 217.026 186.894  1.00201.27           O  
ATOM   1038  ND2 ASN A 148     210.853 216.948 189.119  1.00201.27           N  
ATOM   1039  N   ASN A 149     211.170 211.883 185.969  1.00198.19           N  
ATOM   1040  CA  ASN A 149     211.897 210.671 185.614  1.00198.19           C  
ATOM   1041  C   ASN A 149     211.798 210.358 184.126  1.00198.19           C  
ATOM   1042  O   ASN A 149     212.011 209.209 183.726  1.00198.19           O  
ATOM   1043  CB  ASN A 149     211.391 209.486 186.438  1.00198.19           C  
ATOM   1044  CG  ASN A 149     211.947 209.473 187.848  1.00198.19           C  
ATOM   1045  OD1 ASN A 149     212.811 208.660 188.179  1.00198.19           O  
ATOM   1046  ND2 ASN A 149     211.451 210.372 188.689  1.00198.19           N  
ATOM   1047  N   LYS A 150     211.446 211.358 183.309  1.00194.28           N  
ATOM   1048  CA  LYS A 150     211.324 211.240 181.848  1.00194.28           C  
ATOM   1049  C   LYS A 150     210.503 210.018 181.430  1.00194.28           C  
ATOM   1050  O   LYS A 150     210.647 209.502 180.318  1.00194.28           O  
ATOM   1051  CB  LYS A 150     212.702 211.248 181.166  1.00194.28           C  
ATOM   1052  CG  LYS A 150     213.528 209.968 181.265  1.00194.28           C  
ATOM   1053  CD  LYS A 150     214.933 210.172 180.723  1.00194.28           C  
ATOM   1054  CE  LYS A 150     214.927 210.308 179.210  1.00194.28           C  
ATOM   1055  NZ  LYS A 150     214.519 209.042 178.542  1.00194.28           N  
ATOM   1056  N   SER A 151     209.609 209.566 182.308  1.00192.68           N  
ATOM   1057  CA  SER A 151     208.748 208.429 182.015  1.00192.68           C  
ATOM   1058  C   SER A 151     207.549 208.463 182.950  1.00192.68           C  
ATOM   1059  O   SER A 151     207.606 209.054 184.032  1.00192.68           O  
ATOM   1060  CB  SER A 151     209.497 207.099 182.159  1.00192.68           C  
ATOM   1061  OG  SER A 151     210.539 206.989 181.204  1.00192.68           O  
ATOM   1062  N   TRP A 152     206.466 207.824 182.519  1.00188.86           N  
ATOM   1063  CA  TRP A 152     205.261 207.707 183.327  1.00188.86           C  
ATOM   1064  C   TRP A 152     205.292 206.409 184.123  1.00188.86           C  
ATOM   1065  O   TRP A 152     205.592 205.342 183.582  1.00188.86           O  
ATOM   1066  CB  TRP A 152     204.008 207.746 182.448  1.00188.86           C  
ATOM   1067  CG  TRP A 152     203.755 209.066 181.779  1.00188.86           C  
ATOM   1068  CD1 TRP A 152     204.623 209.769 180.994  1.00188.86           C  
ATOM   1069  CD2 TRP A 152     202.545 209.832 181.825  1.00188.86           C  
ATOM   1070  NE1 TRP A 152     204.031 210.929 180.555  1.00188.86           N  
ATOM   1071  CE2 TRP A 152     202.755 210.991 181.050  1.00188.86           C  
ATOM   1072  CE3 TRP A 152     201.306 209.653 182.448  1.00188.86           C  
ATOM   1073  CZ2 TRP A 152     201.772 211.965 180.882  1.00188.86           C  
ATOM   1074  CZ3 TRP A 152     200.332 210.621 182.280  1.00188.86           C  
ATOM   1075  CH2 TRP A 152     200.571 211.762 181.503  1.00188.86           C  
ATOM   1076  N   MET A 153     204.981 206.508 185.411  1.00188.44           N  
ATOM   1077  CA  MET A 153     204.901 205.354 186.293  1.00188.44           C  
ATOM   1078  C   MET A 153     203.469 205.173 186.779  1.00188.44           C  
ATOM   1079  O   MET A 153     202.635 206.078 186.693  1.00188.44           O  
ATOM   1080  CB  MET A 153     205.864 205.492 187.481  1.00188.44           C  
ATOM   1081  CG  MET A 153     207.318 205.216 187.129  1.00188.44           C  
ATOM   1082  SD  MET A 153     208.094 206.527 186.166  1.00188.44           S  
ATOM   1083  CE  MET A 153     208.317 207.782 187.422  1.00188.44           C  
ATOM   1084  N   GLU A 154     203.191 203.978 187.295  1.00183.28           N  
ATOM   1085  CA  GLU A 154     201.849 203.579 187.690  1.00183.28           C  
ATOM   1086  C   GLU A 154     201.802 203.289 189.184  1.00183.28           C  
ATOM   1087  O   GLU A 154     202.718 202.669 189.736  1.00183.28           O  
ATOM   1088  CB  GLU A 154     201.394 202.344 186.906  1.00183.28           C  
ATOM   1089  CG  GLU A 154     202.354 201.170 187.004  1.00183.28           C  
ATOM   1090  CD  GLU A 154     201.819 199.916 186.347  1.00183.28           C  
ATOM   1091  OE1 GLU A 154     200.585 199.805 186.186  1.00183.28           O  
ATOM   1092  OE2 GLU A 154     202.635 199.039 185.997  1.00183.28           O  
ATOM   1093  N   SER A 155     200.732 203.744 189.826  1.00186.44           N  
ATOM   1094  CA  SER A 155     200.473 203.509 191.243  1.00186.44           C  
ATOM   1095  C   SER A 155     199.091 204.071 191.551  1.00186.44           C  
ATOM   1096  O   SER A 155     198.427 204.642 190.680  1.00186.44           O  
ATOM   1097  CB  SER A 155     201.541 204.146 192.135  1.00186.44           C  
ATOM   1098  OG  SER A 155     202.737 203.387 192.121  1.00186.44           O  
ATOM   1099  N   GLU A 156     198.659 203.900 192.801  1.00184.54           N  
ATOM   1100  CA  GLU A 156     197.446 204.535 193.315  1.00184.54           C  
ATOM   1101  C   GLU A 156     196.208 204.080 192.535  1.00184.54           C  
ATOM   1102  O   GLU A 156     195.431 204.884 192.016  1.00184.54           O  
ATOM   1103  CB  GLU A 156     197.594 206.062 193.285  1.00184.54           C  
ATOM   1104  CG  GLU A 156     196.642 206.829 194.182  1.00184.54           C  
ATOM   1105  CD  GLU A 156     196.443 208.255 193.707  1.00184.54           C  
ATOM   1106  OE1 GLU A 156     196.767 208.541 192.536  1.00184.54           O  
ATOM   1107  OE2 GLU A 156     195.971 209.091 194.505  1.00184.54           O  
ATOM   1108  N   PHE A 157     196.036 202.763 192.460  1.00180.58           N  
ATOM   1109  CA  PHE A 157     194.887 202.176 191.783  1.00180.58           C  
ATOM   1110  C   PHE A 157     193.734 202.029 192.769  1.00180.58           C  
ATOM   1111  O   PHE A 157     193.907 201.478 193.861  1.00180.58           O  
ATOM   1112  CB  PHE A 157     195.245 200.824 191.159  1.00180.58           C  
ATOM   1113  CG  PHE A 157     195.609 199.760 192.159  1.00180.58           C  
ATOM   1114  CD1 PHE A 157     196.856 199.750 192.763  1.00180.58           C  
ATOM   1115  CD2 PHE A 157     194.706 198.762 192.486  1.00180.58           C  
ATOM   1116  CE1 PHE A 157     197.191 198.771 193.680  1.00180.58           C  
ATOM   1117  CE2 PHE A 157     195.035 197.780 193.402  1.00180.58           C  
ATOM   1118  CZ  PHE A 157     196.279 197.785 193.999  1.00180.58           C  
ATOM   1119  N   ARG A 158     192.562 202.537 192.388  1.00181.38           N  
ATOM   1120  CA  ARG A 158     191.383 202.550 193.255  1.00181.38           C  
ATOM   1121  C   ARG A 158     190.210 201.932 192.499  1.00181.38           C  
ATOM   1122  O   ARG A 158     189.420 202.643 191.871  1.00181.38           O  
ATOM   1123  CB  ARG A 158     191.069 203.969 193.715  1.00181.38           C  
ATOM   1124  CG  ARG A 158     192.119 204.564 194.632  1.00181.38           C  
ATOM   1125  CD  ARG A 158     192.003 206.074 194.689  1.00181.38           C  
ATOM   1126  NE  ARG A 158     192.829 206.642 195.747  1.00181.38           N  
ATOM   1127  CZ  ARG A 158     193.495 207.783 195.642  1.00181.38           C  
ATOM   1128  NH1 ARG A 158     193.453 208.508 194.535  1.00181.38           N  
ATOM   1129  NH2 ARG A 158     194.221 208.208 196.671  1.00181.38           N  
ATOM   1130  N   VAL A 159     190.093 200.608 192.570  1.00179.14           N  
ATOM   1131  CA  VAL A 159     188.995 199.903 191.932  1.00179.14           C  
ATOM   1132  C   VAL A 159     188.022 199.299 192.943  1.00179.14           C  
ATOM   1133  O   VAL A 159     186.816 199.256 192.671  1.00179.14           O  
ATOM   1134  CB  VAL A 159     189.521 198.825 190.958  1.00179.14           C  
ATOM   1135  CG1 VAL A 159     190.290 197.741 191.698  1.00179.14           C  
ATOM   1136  CG2 VAL A 159     188.379 198.228 190.144  1.00179.14           C  
ATOM   1137  N   TYR A 160     188.498 198.851 194.102  1.00180.18           N  
ATOM   1138  CA  TYR A 160     187.629 198.328 195.148  1.00180.18           C  
ATOM   1139  C   TYR A 160     188.051 198.948 196.473  1.00180.18           C  
ATOM   1140  O   TYR A 160     188.842 199.896 196.519  1.00180.18           O  
ATOM   1141  CB  TYR A 160     187.679 196.796 195.223  1.00180.18           C  
ATOM   1142  CG  TYR A 160     189.019 196.232 195.651  1.00180.18           C  
ATOM   1143  CD1 TYR A 160     190.144 196.373 194.852  1.00180.18           C  
ATOM   1144  CD2 TYR A 160     189.161 195.582 196.870  1.00180.18           C  
ATOM   1145  CE1 TYR A 160     191.366 195.865 195.240  1.00180.18           C  
ATOM   1146  CE2 TYR A 160     190.381 195.066 197.267  1.00180.18           C  
ATOM   1147  CZ  TYR A 160     191.480 195.213 196.447  1.00180.18           C  
ATOM   1148  OH  TYR A 160     192.700 194.710 196.834  1.00180.18           O  
ATOM   1149  N   SER A 161     187.506 198.409 197.560  1.00181.83           N  
ATOM   1150  CA  SER A 161     187.891 198.791 198.912  1.00181.83           C  
ATOM   1151  C   SER A 161     188.527 197.642 199.676  1.00181.83           C  
ATOM   1152  O   SER A 161     189.639 197.789 200.197  1.00181.83           O  
ATOM   1153  CB  SER A 161     186.669 199.321 199.680  1.00181.83           C  
ATOM   1154  OG  SER A 161     185.857 198.257 200.143  1.00181.83           O  
ATOM   1155  N   SER A 162     187.856 196.494 199.750  1.00185.03           N  
ATOM   1156  CA  SER A 162     188.349 195.353 200.505  1.00185.03           C  
ATOM   1157  C   SER A 162     188.040 194.066 199.753  1.00185.03           C  
ATOM   1158  O   SER A 162     187.158 194.018 198.892  1.00185.03           O  
ATOM   1159  CB  SER A 162     187.734 195.297 201.910  1.00185.03           C  
ATOM   1160  OG  SER A 162     187.936 196.514 202.607  1.00185.03           O  
ATOM   1161  N   ALA A 163     188.786 193.019 200.093  1.00187.43           N  
ATOM   1162  CA  ALA A 163     188.595 191.680 199.542  1.00187.43           C  
ATOM   1163  C   ALA A 163     187.978 190.816 200.638  1.00187.43           C  
ATOM   1164  O   ALA A 163     188.658 190.436 201.596  1.00187.43           O  
ATOM   1165  CB  ALA A 163     189.916 191.103 199.044  1.00187.43           C  
ATOM   1166  N   ASN A 164     186.691 190.503 200.492  1.00188.05           N  
ATOM   1167  CA  ASN A 164     185.951 189.806 201.541  1.00188.05           C  
ATOM   1168  C   ASN A 164     185.961 188.292 201.339  1.00188.05           C  
ATOM   1169  O   ASN A 164     186.447 187.548 202.197  1.00188.05           O  
ATOM   1170  CB  ASN A 164     184.514 190.337 201.602  1.00188.05           C  
ATOM   1171  CG  ASN A 164     183.701 189.698 202.710  1.00188.05           C  
ATOM   1172  OD1 ASN A 164     184.211 189.442 203.802  1.00188.05           O  
ATOM   1173  ND2 ASN A 164     182.428 189.440 202.437  1.00188.05           N  
ATOM   1174  N   ASN A 165     185.434 187.824 200.210  1.00186.92           N  
ATOM   1175  CA  ASN A 165     185.314 186.397 199.914  1.00186.92           C  
ATOM   1176  C   ASN A 165     185.967 186.143 198.557  1.00186.92           C  
ATOM   1177  O   ASN A 165     185.316 186.238 197.514  1.00186.92           O  
ATOM   1178  CB  ASN A 165     183.845 185.952 199.925  1.00186.92           C  
ATOM   1179  CG  ASN A 165     183.122 186.344 201.204  1.00186.92           C  
ATOM   1180  OD1 ASN A 165     182.007 186.865 201.164  1.00186.92           O  
ATOM   1181  ND2 ASN A 165     183.756 186.096 202.345  1.00186.92           N  
ATOM   1182  N   CYS A 166     187.255 185.811 198.574  1.00181.80           N  
ATOM   1183  CA  CYS A 166     188.031 185.597 197.360  1.00181.80           C  
ATOM   1184  C   CYS A 166     188.126 184.109 197.051  1.00181.80           C  
ATOM   1185  O   CYS A 166     188.475 183.309 197.925  1.00181.80           O  
ATOM   1186  CB  CYS A 166     189.425 186.206 197.502  1.00181.80           C  
ATOM   1187  SG  CYS A 166     189.416 188.006 197.398  1.00181.80           S  
ATOM   1188  N   THR A 167     187.809 183.744 195.815  1.00177.43           N  
ATOM   1189  CA  THR A 167     187.740 182.342 195.411  1.00177.43           C  
ATOM   1190  C   THR A 167     188.619 181.998 194.217  1.00177.43           C  
ATOM   1191  O   THR A 167     189.274 180.952 194.224  1.00177.43           O  
ATOM   1192  CB  THR A 167     186.278 181.976 195.093  1.00177.43           C  
ATOM   1193  OG1 THR A 167     185.846 182.692 193.928  1.00177.43           O  
ATOM   1194  CG2 THR A 167     185.371 182.322 196.267  1.00177.43           C  
ATOM   1195  N   PHE A 168     188.649 182.845 193.191  1.00170.95           N  
ATOM   1196  CA  PHE A 168     189.191 182.486 191.884  1.00170.95           C  
ATOM   1197  C   PHE A 168     190.102 183.620 191.431  1.00170.95           C  
ATOM   1198  O   PHE A 168     189.621 184.705 191.090  1.00170.95           O  
ATOM   1199  CB  PHE A 168     188.040 182.236 190.910  1.00170.95           C  
ATOM   1200  CG  PHE A 168     188.462 181.773 189.555  1.00170.95           C  
ATOM   1201  CD1 PHE A 168     188.874 180.463 189.357  1.00170.95           C  
ATOM   1202  CD2 PHE A 168     188.367 182.609 188.464  1.00170.95           C  
ATOM   1203  CE1 PHE A 168     189.240 180.015 188.111  1.00170.95           C  
ATOM   1204  CE2 PHE A 168     188.719 182.157 187.217  1.00170.95           C  
ATOM   1205  CZ  PHE A 168     189.152 180.858 187.042  1.00170.95           C  
ATOM   1206  N   GLU A 169     191.417 183.383 191.457  1.00170.46           N  
ATOM   1207  CA  GLU A 169     192.376 184.485 191.440  1.00170.46           C  
ATOM   1208  C   GLU A 169     193.644 184.126 190.664  1.00170.46           C  
ATOM   1209  O   GLU A 169     194.750 184.501 191.069  1.00170.46           O  
ATOM   1210  CB  GLU A 169     192.749 184.908 192.864  1.00170.46           C  
ATOM   1211  CG  GLU A 169     191.667 185.620 193.660  1.00170.46           C  
ATOM   1212  CD  GLU A 169     192.171 186.075 195.018  1.00170.46           C  
ATOM   1213  OE1 GLU A 169     193.094 185.427 195.550  1.00170.46           O  
ATOM   1214  OE2 GLU A 169     191.673 187.091 195.542  1.00170.46           O  
ATOM   1215  N   TYR A 170     193.523 183.385 189.562  1.00168.39           N  
ATOM   1216  CA  TYR A 170     194.766 182.987 188.914  1.00168.39           C  
ATOM   1217  C   TYR A 170     195.355 184.165 188.143  1.00168.39           C  
ATOM   1218  O   TYR A 170     194.676 185.151 187.841  1.00168.39           O  
ATOM   1219  CB  TYR A 170     194.588 181.820 187.943  1.00168.39           C  
ATOM   1220  CG  TYR A 170     193.731 182.088 186.728  1.00168.39           C  
ATOM   1221  CD1 TYR A 170     192.369 181.878 186.737  1.00168.39           C  
ATOM   1222  CD2 TYR A 170     194.323 182.496 185.539  1.00168.39           C  
ATOM   1223  CE1 TYR A 170     191.617 182.104 185.595  1.00168.39           C  
ATOM   1224  CE2 TYR A 170     193.577 182.717 184.413  1.00168.39           C  
ATOM   1225  CZ  TYR A 170     192.223 182.522 184.438  1.00168.39           C  
ATOM   1226  OH  TYR A 170     191.486 182.747 183.297  1.00168.39           O  
ATOM   1227  N   VAL A 171     196.640 184.045 187.820  1.00170.59           N  
ATOM   1228  CA  VAL A 171     197.370 185.048 187.053  1.00170.59           C  
ATOM   1229  C   VAL A 171     197.719 184.444 185.700  1.00170.59           C  
ATOM   1230  O   VAL A 171     198.344 183.378 185.632  1.00170.59           O  
ATOM   1231  CB  VAL A 171     198.639 185.507 187.787  1.00170.59           C  
ATOM   1232  CG1 VAL A 171     199.536 186.307 186.854  1.00170.59           C  
ATOM   1233  CG2 VAL A 171     198.284 186.291 189.041  1.00170.59           C  
ATOM   1234  N   SER A 172     197.329 185.123 184.624  1.00171.73           N  
ATOM   1235  CA  SER A 172     197.665 184.685 183.277  1.00171.73           C  
ATOM   1236  C   SER A 172     198.941 185.378 182.799  1.00171.73           C  
ATOM   1237  O   SER A 172     199.670 186.004 183.573  1.00171.73           O  
ATOM   1238  CB  SER A 172     196.503 184.946 182.321  1.00171.73           C  
ATOM   1239  OG  SER A 172     195.419 184.078 182.577  1.00171.73           O  
ATOM   1240  N   GLN A 173     199.223 185.262 181.506  1.00173.25           N  
ATOM   1241  CA  GLN A 173     200.311 185.924 180.811  1.00173.25           C  
ATOM   1242  C   GLN A 173     199.793 187.148 180.063  1.00173.25           C  
ATOM   1243  O   GLN A 173     198.627 187.186 179.660  1.00173.25           O  
ATOM   1244  CB  GLN A 173     200.984 184.963 179.825  1.00173.25           C  
ATOM   1245  CG  GLN A 173     201.732 183.822 180.493  1.00173.25           C  
ATOM   1246  CD  GLN A 173     202.396 182.899 179.493  1.00173.25           C  
ATOM   1247  OE1 GLN A 173     202.264 183.077 178.283  1.00173.25           O  
ATOM   1248  NE2 GLN A 173     203.116 181.902 179.995  1.00173.25           N  
ATOM   1249  N   PRO A 174     200.635 188.165 179.869  1.00169.64           N  
ATOM   1250  CA  PRO A 174     200.157 189.413 179.260  1.00169.64           C  
ATOM   1251  C   PRO A 174     199.617 189.203 177.852  1.00169.64           C  
ATOM   1252  O   PRO A 174     200.126 188.387 177.082  1.00169.64           O  
ATOM   1253  CB  PRO A 174     201.405 190.304 179.253  1.00169.64           C  
ATOM   1254  CG  PRO A 174     202.554 189.352 179.360  1.00169.64           C  
ATOM   1255  CD  PRO A 174     202.058 188.249 180.236  1.00169.64           C  
ATOM   1256  N   PHE A 175     198.567 189.961 177.526  1.00160.64           N  
ATOM   1257  CA  PHE A 175     197.941 189.941 176.209  1.00160.64           C  
ATOM   1258  C   PHE A 175     197.975 191.315 175.549  1.00160.64           C  
ATOM   1259  O   PHE A 175     197.206 191.574 174.618  1.00160.64           O  
ATOM   1260  CB  PHE A 175     196.500 189.434 176.311  1.00160.64           C  
ATOM   1261  CG  PHE A 175     195.593 190.331 177.113  1.00160.64           C  
ATOM   1262  CD1 PHE A 175     195.499 190.190 178.488  1.00160.64           C  
ATOM   1263  CD2 PHE A 175     194.827 191.305 176.493  1.00160.64           C  
ATOM   1264  CE1 PHE A 175     194.667 191.009 179.227  1.00160.64           C  
ATOM   1265  CE2 PHE A 175     193.995 192.127 177.228  1.00160.64           C  
ATOM   1266  CZ  PHE A 175     193.915 191.977 178.597  1.00160.64           C  
ATOM   1267  N   LEU A 176     198.854 192.200 176.011  1.00161.23           N  
ATOM   1268  CA  LEU A 176     198.858 193.598 175.585  1.00161.23           C  
ATOM   1269  C   LEU A 176     199.683 193.722 174.310  1.00161.23           C  
ATOM   1270  O   LEU A 176     200.914 193.670 174.344  1.00161.23           O  
ATOM   1271  CB  LEU A 176     199.410 194.495 176.688  1.00161.23           C  
ATOM   1272  CG  LEU A 176     198.467 194.924 177.818  1.00161.23           C  
ATOM   1273  CD1 LEU A 176     197.315 195.752 177.278  1.00161.23           C  
ATOM   1274  CD2 LEU A 176     197.955 193.732 178.617  1.00161.23           C  
ATOM   1275  N   MET A 177     199.003 193.888 173.180  1.00158.32           N  
ATOM   1276  CA  MET A 177     199.678 194.151 171.914  1.00158.32           C  
ATOM   1277  C   MET A 177     199.279 195.519 171.374  1.00158.32           C  
ATOM   1278  O   MET A 177     198.488 196.234 171.990  1.00158.32           O  
ATOM   1279  CB  MET A 177     199.361 193.065 170.883  1.00158.32           C  
ATOM   1280  CG  MET A 177     200.111 191.758 171.091  1.00158.32           C  
ATOM   1281  SD  MET A 177     199.505 190.796 172.488  1.00158.32           S  
ATOM   1282  CE  MET A 177     197.969 190.169 171.815  1.00158.32           C  
ATOM   1283  N   ASN A 185     197.621 208.419 164.612  1.00174.92           N  
ATOM   1284  CA  ASN A 185     196.384 208.059 165.294  1.00174.92           C  
ATOM   1285  C   ASN A 185     196.453 206.639 165.844  1.00174.92           C  
ATOM   1286  O   ASN A 185     197.539 206.097 166.050  1.00174.92           O  
ATOM   1287  CB  ASN A 185     195.189 208.202 164.349  1.00174.92           C  
ATOM   1288  CG  ASN A 185     194.880 209.648 164.016  1.00174.92           C  
ATOM   1289  OD1 ASN A 185     195.249 210.560 164.756  1.00174.92           O  
ATOM   1290  ND2 ASN A 185     194.201 209.865 162.896  1.00174.92           N  
ATOM   1291  N   PHE A 186     195.286 206.043 166.077  1.00172.54           N  
ATOM   1292  CA  PHE A 186     195.226 204.705 166.649  1.00172.54           C  
ATOM   1293  C   PHE A 186     195.821 203.680 165.690  1.00172.54           C  
ATOM   1294  O   PHE A 186     195.681 203.781 164.468  1.00172.54           O  
ATOM   1295  CB  PHE A 186     193.781 204.334 166.985  1.00172.54           C  
ATOM   1296  CG  PHE A 186     193.033 205.412 167.717  1.00172.54           C  
ATOM   1297  CD1 PHE A 186     193.625 206.095 168.767  1.00172.54           C  
ATOM   1298  CD2 PHE A 186     191.740 205.746 167.352  1.00172.54           C  
ATOM   1299  CE1 PHE A 186     192.941 207.088 169.441  1.00172.54           C  
ATOM   1300  CE2 PHE A 186     191.049 206.738 168.021  1.00172.54           C  
ATOM   1301  CZ  PHE A 186     191.651 207.410 169.068  1.00172.54           C  
ATOM   1302  N   LYS A 187     196.497 202.681 166.262  1.00164.90           N  
ATOM   1303  CA  LYS A 187     197.148 201.643 165.478  1.00164.90           C  
ATOM   1304  C   LYS A 187     196.893 200.230 165.982  1.00164.90           C  
ATOM   1305  O   LYS A 187     197.364 199.280 165.347  1.00164.90           O  
ATOM   1306  CB  LYS A 187     198.665 201.881 165.426  1.00164.90           C  
ATOM   1307  CG  LYS A 187     199.084 203.027 164.520  1.00164.90           C  
ATOM   1308  CD  LYS A 187     198.584 202.820 163.100  1.00164.90           C  
ATOM   1309  CE  LYS A 187     199.270 203.767 162.129  1.00164.90           C  
ATOM   1310  NZ  LYS A 187     200.660 203.335 161.821  1.00164.90           N  
ATOM   1311  N   ASN A 188     196.175 200.056 167.089  1.00157.60           N  
ATOM   1312  CA  ASN A 188     195.916 198.743 167.661  1.00157.60           C  
ATOM   1313  C   ASN A 188     194.418 198.527 167.822  1.00157.60           C  
ATOM   1314  O   ASN A 188     193.687 199.441 168.217  1.00157.60           O  
ATOM   1315  CB  ASN A 188     196.613 198.582 169.017  1.00157.60           C  
ATOM   1316  CG  ASN A 188     198.089 198.268 168.880  1.00157.60           C  
ATOM   1317  OD1 ASN A 188     198.480 197.394 168.105  1.00157.60           O  
ATOM   1318  ND2 ASN A 188     198.919 198.978 169.635  1.00157.60           N  
ATOM   1319  N   LEU A 189     193.969 197.314 167.514  1.00145.56           N  
ATOM   1320  CA  LEU A 189     192.579 196.912 167.677  1.00145.56           C  
ATOM   1321  C   LEU A 189     192.495 195.844 168.758  1.00145.56           C  
ATOM   1322  O   LEU A 189     193.228 194.851 168.711  1.00145.56           O  
ATOM   1323  CB  LEU A 189     192.001 196.388 166.361  1.00145.56           C  
ATOM   1324  CG  LEU A 189     191.591 197.456 165.347  1.00145.56           C  
ATOM   1325  CD1 LEU A 189     191.068 196.821 164.071  1.00145.56           C  
ATOM   1326  CD2 LEU A 189     190.550 198.380 165.948  1.00145.56           C  
ATOM   1327  N   ARG A 190     191.604 196.047 169.724  1.00138.64           N  
ATOM   1328  CA  ARG A 190     191.481 195.180 170.893  1.00138.64           C  
ATOM   1329  C   ARG A 190     190.048 194.687 171.041  1.00138.64           C  
ATOM   1330  O   ARG A 190     189.450 194.738 172.118  1.00138.64           O  
ATOM   1331  CB  ARG A 190     191.943 195.907 172.152  1.00138.64           C  
ATOM   1332  CG  ARG A 190     193.440 196.172 172.192  1.00138.64           C  
ATOM   1333  CD  ARG A 190     193.808 197.170 173.280  1.00138.64           C  
ATOM   1334  NE  ARG A 190     193.571 196.644 174.618  1.00138.64           N  
ATOM   1335  CZ  ARG A 190     194.342 195.748 175.219  1.00138.64           C  
ATOM   1336  NH1 ARG A 190     195.415 195.251 174.625  1.00138.64           N  
ATOM   1337  NH2 ARG A 190     194.030 195.341 176.446  1.00138.64           N  
ATOM   1338  N   GLU A 191     189.477 194.204 169.940  1.00125.03           N  
ATOM   1339  CA  GLU A 191     188.096 193.737 169.940  1.00125.03           C  
ATOM   1340  C   GLU A 191     187.945 192.516 170.837  1.00125.03           C  
ATOM   1341  O   GLU A 191     188.550 191.470 170.586  1.00125.03           O  
ATOM   1342  CB  GLU A 191     187.660 193.397 168.518  1.00125.03           C  
ATOM   1343  CG  GLU A 191     188.207 194.342 167.466  1.00125.03           C  
ATOM   1344  CD  GLU A 191     187.671 194.044 166.084  1.00125.03           C  
ATOM   1345  OE1 GLU A 191     186.474 194.297 165.837  1.00125.03           O  
ATOM   1346  OE2 GLU A 191     188.450 193.549 165.246  1.00125.03           O  
ATOM   1347  N   PHE A 192     187.126 192.647 171.879  1.00124.16           N  
ATOM   1348  CA  PHE A 192     186.899 191.580 172.843  1.00124.16           C  
ATOM   1349  C   PHE A 192     185.413 191.266 172.904  1.00124.16           C  
ATOM   1350  O   PHE A 192     184.576 192.172 172.855  1.00124.16           O  
ATOM   1351  CB  PHE A 192     187.398 191.967 174.245  1.00124.16           C  
ATOM   1352  CG  PHE A 192     188.894 192.090 174.356  1.00124.16           C  
ATOM   1353  CD1 PHE A 192     189.728 191.585 173.377  1.00124.16           C  
ATOM   1354  CD2 PHE A 192     189.464 192.712 175.450  1.00124.16           C  
ATOM   1355  CE1 PHE A 192     191.100 191.708 173.483  1.00124.16           C  
ATOM   1356  CE2 PHE A 192     190.836 192.832 175.561  1.00124.16           C  
ATOM   1357  CZ  PHE A 192     191.653 192.327 174.576  1.00124.16           C  
ATOM   1358  N   VAL A 193     185.085 189.983 173.013  1.00114.55           N  
ATOM   1359  CA  VAL A 193     183.709 189.531 173.180  1.00114.55           C  
ATOM   1360  C   VAL A 193     183.618 188.771 174.493  1.00114.55           C  
ATOM   1361  O   VAL A 193     184.397 187.841 174.732  1.00114.55           O  
ATOM   1362  CB  VAL A 193     183.244 188.653 172.003  1.00114.55           C  
ATOM   1363  CG1 VAL A 193     182.032 187.830 172.403  1.00114.55           C  
ATOM   1364  CG2 VAL A 193     182.911 189.514 170.805  1.00114.55           C  
ATOM   1365  N   PHE A 194     182.678 189.170 175.342  1.00120.02           N  
ATOM   1366  CA  PHE A 194     182.469 188.543 176.640  1.00120.02           C  
ATOM   1367  C   PHE A 194     181.121 187.837 176.634  1.00120.02           C  
ATOM   1368  O   PHE A 194     180.084 188.474 176.426  1.00120.02           O  
ATOM   1369  CB  PHE A 194     182.528 189.576 177.765  1.00120.02           C  
ATOM   1370  CG  PHE A 194     183.674 190.540 177.646  1.00120.02           C  
ATOM   1371  CD1 PHE A 194     184.972 190.081 177.501  1.00120.02           C  
ATOM   1372  CD2 PHE A 194     183.453 191.905 177.682  1.00120.02           C  
ATOM   1373  CE1 PHE A 194     186.026 190.965 177.392  1.00120.02           C  
ATOM   1374  CE2 PHE A 194     184.502 192.792 177.574  1.00120.02           C  
ATOM   1375  CZ  PHE A 194     185.790 192.322 177.429  1.00120.02           C  
ATOM   1376  N   LYS A 195     181.139 186.527 176.865  1.00120.27           N  
ATOM   1377  CA  LYS A 195     179.927 185.727 176.953  1.00120.27           C  
ATOM   1378  C   LYS A 195     179.980 184.872 178.208  1.00120.27           C  
ATOM   1379  O   LYS A 195     181.028 184.314 178.546  1.00120.27           O  
ATOM   1380  CB  LYS A 195     179.750 184.830 175.721  1.00120.27           C  
ATOM   1381  CG  LYS A 195     179.894 185.548 174.390  1.00120.27           C  
ATOM   1382  CD  LYS A 195     179.010 184.916 173.327  1.00120.27           C  
ATOM   1383  CE  LYS A 195     179.137 183.400 173.324  1.00120.27           C  
ATOM   1384  NZ  LYS A 195     178.383 182.783 172.197  1.00120.27           N  
ATOM   1385  N   ASN A 196     178.844 184.770 178.895  1.00135.48           N  
ATOM   1386  CA  ASN A 196     178.730 183.978 180.119  1.00135.48           C  
ATOM   1387  C   ASN A 196     177.588 182.984 179.930  1.00135.48           C  
ATOM   1388  O   ASN A 196     176.414 183.343 180.061  1.00135.48           O  
ATOM   1389  CB  ASN A 196     178.499 184.870 181.335  1.00135.48           C  
ATOM   1390  CG  ASN A 196     178.833 184.174 182.641  1.00135.48           C  
ATOM   1391  OD1 ASN A 196     179.852 183.493 182.752  1.00135.48           O  
ATOM   1392  ND2 ASN A 196     177.973 184.344 183.638  1.00135.48           N  
ATOM   1393  N   ILE A 197     177.935 181.736 179.623  1.00141.96           N  
ATOM   1394  CA  ILE A 197     176.967 180.671 179.393  1.00141.96           C  
ATOM   1395  C   ILE A 197     177.198 179.585 180.434  1.00141.96           C  
ATOM   1396  O   ILE A 197     178.329 179.114 180.603  1.00141.96           O  
ATOM   1397  CB  ILE A 197     177.080 180.093 177.970  1.00141.96           C  
ATOM   1398  CG1 ILE A 197     177.318 181.209 176.949  1.00141.96           C  
ATOM   1399  CG2 ILE A 197     175.833 179.296 177.619  1.00141.96           C  
ATOM   1400  CD1 ILE A 197     176.163 182.177 176.813  1.00141.96           C  
ATOM   1401  N   ASP A 198     176.127 179.195 181.129  1.00148.60           N  
ATOM   1402  CA  ASP A 198     176.182 178.170 182.174  1.00148.60           C  
ATOM   1403  C   ASP A 198     177.199 178.519 183.257  1.00148.60           C  
ATOM   1404  O   ASP A 198     177.787 177.633 183.883  1.00148.60           O  
ATOM   1405  CB  ASP A 198     176.484 176.788 181.586  1.00148.60           C  
ATOM   1406  CG  ASP A 198     175.317 176.218 180.807  1.00148.60           C  
ATOM   1407  OD1 ASP A 198     174.261 176.881 180.748  1.00148.60           O  
ATOM   1408  OD2 ASP A 198     175.455 175.107 180.256  1.00148.60           O  
ATOM   1409  N   GLY A 199     177.412 179.812 183.487  1.00148.47           N  
ATOM   1410  CA  GLY A 199     178.410 180.265 184.429  1.00148.47           C  
ATOM   1411  C   GLY A 199     179.822 180.309 183.892  1.00148.47           C  
ATOM   1412  O   GLY A 199     180.739 180.681 184.636  1.00148.47           O  
ATOM   1413  N   TYR A 200     180.032 179.943 182.630  1.00140.56           N  
ATOM   1414  CA  TYR A 200     181.358 179.952 182.028  1.00140.56           C  
ATOM   1415  C   TYR A 200     181.577 181.277 181.311  1.00140.56           C  
ATOM   1416  O   TYR A 200     180.883 181.584 180.336  1.00140.56           O  
ATOM   1417  CB  TYR A 200     181.521 178.782 181.061  1.00140.56           C  
ATOM   1418  CG  TYR A 200     181.609 177.436 181.740  1.00140.56           C  
ATOM   1419  CD1 TYR A 200     180.462 176.730 182.077  1.00140.56           C  
ATOM   1420  CD2 TYR A 200     182.839 176.868 182.041  1.00140.56           C  
ATOM   1421  CE1 TYR A 200     180.537 175.500 182.697  1.00140.56           C  
ATOM   1422  CE2 TYR A 200     182.925 175.637 182.661  1.00140.56           C  
ATOM   1423  CZ  TYR A 200     181.771 174.958 182.986  1.00140.56           C  
ATOM   1424  OH  TYR A 200     181.849 173.731 183.603  1.00140.56           O  
ATOM   1425  N   PHE A 201     182.544 182.055 181.789  1.00133.81           N  
ATOM   1426  CA  PHE A 201     182.870 183.341 181.189  1.00133.81           C  
ATOM   1427  C   PHE A 201     183.867 183.123 180.058  1.00133.81           C  
ATOM   1428  O   PHE A 201     184.971 182.617 180.286  1.00133.81           O  
ATOM   1429  CB  PHE A 201     183.436 184.299 182.235  1.00133.81           C  
ATOM   1430  CG  PHE A 201     183.375 185.743 181.831  1.00133.81           C  
ATOM   1431  CD1 PHE A 201     182.206 186.469 181.988  1.00133.81           C  
ATOM   1432  CD2 PHE A 201     184.485 186.374 181.295  1.00133.81           C  
ATOM   1433  CE1 PHE A 201     182.146 187.797 181.617  1.00133.81           C  
ATOM   1434  CE2 PHE A 201     184.431 187.703 180.922  1.00133.81           C  
ATOM   1435  CZ  PHE A 201     183.260 188.415 181.084  1.00133.81           C  
ATOM   1436  N   LYS A 202     183.476 183.502 178.846  1.00123.70           N  
ATOM   1437  CA  LYS A 202     184.289 183.309 177.655  1.00123.70           C  
ATOM   1438  C   LYS A 202     184.797 184.652 177.150  1.00123.70           C  
ATOM   1439  O   LYS A 202     184.051 185.635 177.115  1.00123.70           O  
ATOM   1440  CB  LYS A 202     183.489 182.603 176.558  1.00123.70           C  
ATOM   1441  CG  LYS A 202     183.295 181.115 176.796  1.00123.70           C  
ATOM   1442  CD  LYS A 202     182.236 180.539 175.872  1.00123.70           C  
ATOM   1443  CE  LYS A 202     180.922 180.333 176.602  1.00123.70           C  
ATOM   1444  NZ  LYS A 202     180.998 179.209 177.574  1.00123.70           N  
ATOM   1445  N   ILE A 203     186.069 184.690 176.763  1.00115.66           N  
ATOM   1446  CA  ILE A 203     186.708 185.904 176.270  1.00115.66           C  
ATOM   1447  C   ILE A 203     187.362 185.599 174.931  1.00115.66           C  
ATOM   1448  O   ILE A 203     188.170 184.669 174.826  1.00115.66           O  
ATOM   1449  CB  ILE A 203     187.746 186.449 177.270  1.00115.66           C  
ATOM   1450  CG1 ILE A 203     187.043 187.080 178.473  1.00115.66           C  
ATOM   1451  CG2 ILE A 203     188.665 187.455 176.597  1.00115.66           C  
ATOM   1452  CD1 ILE A 203     187.986 187.542 179.559  1.00115.66           C  
ATOM   1453  N   TYR A 204     187.016 186.382 173.913  1.00110.38           N  
ATOM   1454  CA  TYR A 204     187.578 186.256 172.579  1.00110.38           C  
ATOM   1455  C   TYR A 204     188.322 187.539 172.230  1.00110.38           C  
ATOM   1456  O   TYR A 204     188.046 188.606 172.783  1.00110.38           O  
ATOM   1457  CB  TYR A 204     186.489 185.970 171.534  1.00110.38           C  
ATOM   1458  CG  TYR A 204     185.546 184.840 171.896  1.00110.38           C  
ATOM   1459  CD1 TYR A 204     184.510 185.030 172.804  1.00110.38           C  
ATOM   1460  CD2 TYR A 204     185.686 183.585 171.321  1.00110.38           C  
ATOM   1461  CE1 TYR A 204     183.649 184.001 173.131  1.00110.38           C  
ATOM   1462  CE2 TYR A 204     184.830 182.550 171.644  1.00110.38           C  
ATOM   1463  CZ  TYR A 204     183.813 182.764 172.548  1.00110.38           C  
ATOM   1464  OH  TYR A 204     182.959 181.735 172.868  1.00110.38           O  
ATOM   1465  N   SER A 205     189.275 187.433 171.306  1.00116.69           N  
ATOM   1466  CA  SER A 205     190.137 188.572 171.023  1.00116.69           C  
ATOM   1467  C   SER A 205     190.713 188.469 169.620  1.00116.69           C  
ATOM   1468  O   SER A 205     190.738 187.396 169.012  1.00116.69           O  
ATOM   1469  CB  SER A 205     191.274 188.671 172.042  1.00116.69           C  
ATOM   1470  OG  SER A 205     192.334 189.469 171.541  1.00116.69           O  
ATOM   1471  N   LYS A 206     191.187 189.613 169.124  1.00126.95           N  
ATOM   1472  CA  LYS A 206     191.936 189.696 167.875  1.00126.95           C  
ATOM   1473  C   LYS A 206     192.606 191.060 167.755  1.00126.95           C  
ATOM   1474  O   LYS A 206     191.965 192.094 167.967  1.00126.95           O  
ATOM   1475  CB  LYS A 206     191.029 189.444 166.670  1.00126.95           C  
ATOM   1476  CG  LYS A 206     191.721 189.627 165.331  1.00126.95           C  
ATOM   1477  CD  LYS A 206     192.851 188.626 165.151  1.00126.95           C  
ATOM   1478  CE  LYS A 206     193.791 189.051 164.037  1.00126.95           C  
ATOM   1479  NZ  LYS A 206     193.069 189.266 162.754  1.00126.95           N  
ATOM   1480  N   HIS A 207     193.893 191.073 167.417  1.00141.06           N  
ATOM   1481  CA  HIS A 207     194.661 192.301 167.270  1.00141.06           C  
ATOM   1482  C   HIS A 207     195.150 192.422 165.834  1.00141.06           C  
ATOM   1483  O   HIS A 207     195.696 191.464 165.277  1.00141.06           O  
ATOM   1484  CB  HIS A 207     195.848 192.327 168.238  1.00141.06           C  
ATOM   1485  CG  HIS A 207     195.453 192.489 169.672  1.00141.06           C  
ATOM   1486  ND1 HIS A 207     195.125 191.421 170.479  1.00141.06           N  
ATOM   1487  CD2 HIS A 207     195.343 193.594 170.448  1.00141.06           C  
ATOM   1488  CE1 HIS A 207     194.823 191.861 171.687  1.00141.06           C  
ATOM   1489  NE2 HIS A 207     194.948 193.176 171.695  1.00141.06           N  
ATOM   1490  N   THR A 208     194.956 193.599 165.242  1.00153.21           N  
ATOM   1491  CA  THR A 208     195.392 193.859 163.877  1.00153.21           C  
ATOM   1492  C   THR A 208     195.562 195.361 163.705  1.00153.21           C  
ATOM   1493  O   THR A 208     194.828 196.138 164.327  1.00153.21           O  
ATOM   1494  CB  THR A 208     194.387 193.298 162.856  1.00153.21           C  
ATOM   1495  OG1 THR A 208     194.899 193.459 161.527  1.00153.21           O  
ATOM   1496  CG2 THR A 208     193.036 193.989 162.973  1.00153.21           C  
ATOM   1497  N   PRO A 209     196.528 195.800 162.900  1.00159.54           N  
ATOM   1498  CA  PRO A 209     196.728 197.241 162.711  1.00159.54           C  
ATOM   1499  C   PRO A 209     195.547 197.891 162.011  1.00159.54           C  
ATOM   1500  O   PRO A 209     194.844 197.269 161.212  1.00159.54           O  
ATOM   1501  CB  PRO A 209     197.995 197.317 161.848  1.00159.54           C  
ATOM   1502  CG  PRO A 209     198.102 195.977 161.203  1.00159.54           C  
ATOM   1503  CD  PRO A 209     197.551 195.006 162.200  1.00159.54           C  
ATOM   1504  N   ILE A 210     195.337 199.166 162.327  1.00161.39           N  
ATOM   1505  CA  ILE A 210     194.275 199.971 161.739  1.00161.39           C  
ATOM   1506  C   ILE A 210     194.902 201.184 161.065  1.00161.39           C  
ATOM   1507  O   ILE A 210     195.756 201.861 161.649  1.00161.39           O  
ATOM   1508  CB  ILE A 210     193.232 200.397 162.796  1.00161.39           C  
ATOM   1509  CG1 ILE A 210     192.224 201.379 162.197  1.00161.39           C  
ATOM   1510  CG2 ILE A 210     193.906 200.982 164.026  1.00161.39           C  
ATOM   1511  CD1 ILE A 210     191.109 201.762 163.145  1.00161.39           C  
ATOM   1512  N   ASN A 211     194.490 201.445 159.826  1.00161.76           N  
ATOM   1513  CA  ASN A 211     194.991 202.569 159.038  1.00161.76           C  
ATOM   1514  C   ASN A 211     193.856 203.576 158.883  1.00161.76           C  
ATOM   1515  O   ASN A 211     192.977 203.406 158.032  1.00161.76           O  
ATOM   1516  CB  ASN A 211     195.507 202.098 157.682  1.00161.76           C  
ATOM   1517  CG  ASN A 211     196.319 203.160 156.963  1.00161.76           C  
ATOM   1518  OD1 ASN A 211     196.277 204.339 157.316  1.00161.76           O  
ATOM   1519  ND2 ASN A 211     197.062 202.746 155.944  1.00161.76           N  
ATOM   1520  N   LEU A 212     193.890 204.624 159.696  1.00159.71           N  
ATOM   1521  CA  LEU A 212     192.864 205.670 159.710  1.00159.71           C  
ATOM   1522  C   LEU A 212     191.501 204.999 159.894  1.00159.71           C  
ATOM   1523  O   LEU A 212     191.393 203.992 160.599  1.00159.71           O  
ATOM   1524  CB  LEU A 212     192.988 206.539 158.470  1.00159.71           C  
ATOM   1525  CG  LEU A 212     192.587 208.006 158.655  1.00159.71           C  
ATOM   1526  CD1 LEU A 212     193.364 208.637 159.802  1.00159.71           C  
ATOM   1527  CD2 LEU A 212     192.792 208.790 157.368  1.00159.71           C  
ATOM   1528  N   VAL A 213     190.463 205.550 159.261  1.00154.31           N  
ATOM   1529  CA  VAL A 213     189.089 205.081 159.416  1.00154.31           C  
ATOM   1530  C   VAL A 213     188.728 205.126 160.894  1.00154.31           C  
ATOM   1531  O   VAL A 213     188.836 204.122 161.607  1.00154.31           O  
ATOM   1532  CB  VAL A 213     188.889 203.672 158.829  1.00154.31           C  
ATOM   1533  CG1 VAL A 213     187.411 203.314 158.806  1.00154.31           C  
ATOM   1534  CG2 VAL A 213     189.483 203.591 157.432  1.00154.31           C  
ATOM   1535  N   ARG A 214     188.313 206.305 161.360  1.00149.61           N  
ATOM   1536  CA  ARG A 214     188.071 206.515 162.783  1.00149.61           C  
ATOM   1537  C   ARG A 214     186.959 205.612 163.311  1.00149.61           C  
ATOM   1538  O   ARG A 214     186.956 205.263 164.497  1.00149.61           O  
ATOM   1539  CB  ARG A 214     187.770 207.998 163.016  1.00149.61           C  
ATOM   1540  CG  ARG A 214     187.692 208.452 164.460  1.00149.61           C  
ATOM   1541  CD  ARG A 214     186.262 208.454 164.947  1.00149.61           C  
ATOM   1542  NE  ARG A 214     185.438 209.358 164.155  1.00149.61           N  
ATOM   1543  CZ  ARG A 214     184.112 209.356 164.151  1.00149.61           C  
ATOM   1544  NH1 ARG A 214     183.420 208.527 164.914  1.00149.61           N  
ATOM   1545  NH2 ARG A 214     183.464 210.208 163.362  1.00149.61           N  
ATOM   1546  N   ASP A 215     186.016 205.222 162.455  1.00145.81           N  
ATOM   1547  CA  ASP A 215     185.005 204.245 162.832  1.00145.81           C  
ATOM   1548  C   ASP A 215     185.588 202.832 162.820  1.00145.81           C  
ATOM   1549  O   ASP A 215     186.797 202.624 162.687  1.00145.81           O  
ATOM   1550  CB  ASP A 215     183.800 204.321 161.896  1.00145.81           C  
ATOM   1551  CG  ASP A 215     182.981 205.578 162.099  1.00145.81           C  
ATOM   1552  OD1 ASP A 215     183.393 206.644 161.598  1.00145.81           O  
ATOM   1553  OD2 ASP A 215     181.921 205.497 162.755  1.00145.81           O  
ATOM   1554  N   LEU A 216     184.704 201.854 162.977  1.00138.06           N  
ATOM   1555  CA  LEU A 216     185.117 200.459 162.923  1.00138.06           C  
ATOM   1556  C   LEU A 216     185.665 200.130 161.537  1.00138.06           C  
ATOM   1557  O   LEU A 216     185.029 200.466 160.528  1.00138.06           O  
ATOM   1558  CB  LEU A 216     183.944 199.541 163.261  1.00138.06           C  
ATOM   1559  CG  LEU A 216     183.440 199.617 164.703  1.00138.06           C  
ATOM   1560  CD1 LEU A 216     182.323 200.638 164.869  1.00138.06           C  
ATOM   1561  CD2 LEU A 216     182.996 198.248 165.191  1.00138.06           C  
ATOM   1562  N   PRO A 217     186.829 199.488 161.443  1.00138.32           N  
ATOM   1563  CA  PRO A 217     187.439 199.246 160.131  1.00138.32           C  
ATOM   1564  C   PRO A 217     186.567 198.368 159.247  1.00138.32           C  
ATOM   1565  O   PRO A 217     185.809 197.521 159.724  1.00138.32           O  
ATOM   1566  CB  PRO A 217     188.755 198.545 160.481  1.00138.32           C  
ATOM   1567  CG  PRO A 217     189.078 199.045 161.846  1.00138.32           C  
ATOM   1568  CD  PRO A 217     187.748 199.149 162.543  1.00138.32           C  
ATOM   1569  N   GLN A 218     186.681 198.589 157.937  1.00133.57           N  
ATOM   1570  CA  GLN A 218     185.937 197.817 156.944  1.00133.57           C  
ATOM   1571  C   GLN A 218     186.735 196.562 156.601  1.00133.57           C  
ATOM   1572  O   GLN A 218     187.406 196.465 155.570  1.00133.57           O  
ATOM   1573  CB  GLN A 218     185.654 198.663 155.710  1.00133.57           C  
ATOM   1574  CG  GLN A 218     184.632 198.054 154.765  1.00133.57           C  
ATOM   1575  CD  GLN A 218     183.334 197.699 155.462  1.00133.57           C  
ATOM   1576  OE1 GLN A 218     182.855 198.435 156.326  1.00133.57           O  
ATOM   1577  NE2 GLN A 218     182.757 196.562 155.090  1.00133.57           N  
ATOM   1578  N   GLY A 219     186.654 195.580 157.493  1.00122.06           N  
ATOM   1579  CA  GLY A 219     187.337 194.317 157.292  1.00122.06           C  
ATOM   1580  C   GLY A 219     186.771 193.262 158.211  1.00122.06           C  
ATOM   1581  O   GLY A 219     186.168 193.569 159.244  1.00122.06           O  
ATOM   1582  N   PHE A 220     186.977 192.006 157.829  1.00104.84           N  
ATOM   1583  CA  PHE A 220     186.432 190.869 158.560  1.00104.84           C  
ATOM   1584  C   PHE A 220     187.550 190.179 159.329  1.00104.84           C  
ATOM   1585  O   PHE A 220     188.535 189.730 158.732  1.00104.84           O  
ATOM   1586  CB  PHE A 220     185.745 189.886 157.614  1.00104.84           C  
ATOM   1587  CG  PHE A 220     184.932 188.844 158.319  1.00104.84           C  
ATOM   1588  CD1 PHE A 220     183.617 189.094 158.665  1.00104.84           C  
ATOM   1589  CD2 PHE A 220     185.484 187.619 158.644  1.00104.84           C  
ATOM   1590  CE1 PHE A 220     182.866 188.141 159.319  1.00104.84           C  
ATOM   1591  CE2 PHE A 220     184.737 186.662 159.298  1.00104.84           C  
ATOM   1592  CZ  PHE A 220     183.428 186.924 159.635  1.00104.84           C  
ATOM   1593  N   SER A 221     187.390 190.090 160.647  1.00110.18           N  
ATOM   1594  CA  SER A 221     188.342 189.417 161.517  1.00110.18           C  
ATOM   1595  C   SER A 221     187.595 188.472 162.445  1.00110.18           C  
ATOM   1596  O   SER A 221     186.478 188.768 162.879  1.00110.18           O  
ATOM   1597  CB  SER A 221     189.156 190.423 162.338  1.00110.18           C  
ATOM   1598  OG  SER A 221     189.813 191.354 161.497  1.00110.18           O  
ATOM   1599  N   ALA A 222     188.219 187.338 162.750  1.00107.88           N  
ATOM   1600  CA  ALA A 222     187.639 186.326 163.621  1.00107.88           C  
ATOM   1601  C   ALA A 222     188.325 186.379 164.979  1.00107.88           C  
ATOM   1602  O   ALA A 222     189.558 186.381 165.056  1.00107.88           O  
ATOM   1603  CB  ALA A 222     187.774 184.933 163.006  1.00107.88           C  
ATOM   1604  N   LEU A 223     187.526 186.418 166.042  1.00110.10           N  
ATOM   1605  CA  LEU A 223     188.040 186.577 167.399  1.00110.10           C  
ATOM   1606  C   LEU A 223     188.279 185.199 168.009  1.00110.10           C  
ATOM   1607  O   LEU A 223     187.331 184.516 168.409  1.00110.10           O  
ATOM   1608  CB  LEU A 223     187.073 187.394 168.253  1.00110.10           C  
ATOM   1609  CG  LEU A 223     186.470 188.676 167.671  1.00110.10           C  
ATOM   1610  CD1 LEU A 223     185.835 189.498 168.773  1.00110.10           C  
ATOM   1611  CD2 LEU A 223     187.503 189.507 166.933  1.00110.10           C  
ATOM   1612  N   GLU A 224     189.543 184.794 168.080  1.00110.81           N  
ATOM   1613  CA  GLU A 224     189.880 183.517 168.689  1.00110.81           C  
ATOM   1614  C   GLU A 224     189.670 183.583 170.200  1.00110.81           C  
ATOM   1615  O   GLU A 224     190.024 184.582 170.834  1.00110.81           O  
ATOM   1616  CB  GLU A 224     191.327 183.141 168.381  1.00110.81           C  
ATOM   1617  CG  GLU A 224     191.666 183.146 166.904  1.00110.81           C  
ATOM   1618  CD  GLU A 224     193.156 183.240 166.651  1.00110.81           C  
ATOM   1619  OE1 GLU A 224     193.852 183.903 167.447  1.00110.81           O  
ATOM   1620  OE2 GLU A 224     193.631 182.648 165.659  1.00110.81           O  
ATOM   1621  N   PRO A 225     189.096 182.543 170.805  1.00111.68           N  
ATOM   1622  CA  PRO A 225     188.894 182.559 172.257  1.00111.68           C  
ATOM   1623  C   PRO A 225     190.217 182.589 173.006  1.00111.68           C  
ATOM   1624  O   PRO A 225     191.231 182.057 172.547  1.00111.68           O  
ATOM   1625  CB  PRO A 225     188.127 181.259 172.526  1.00111.68           C  
ATOM   1626  CG  PRO A 225     188.441 180.383 171.365  1.00111.68           C  
ATOM   1627  CD  PRO A 225     188.608 181.298 170.189  1.00111.68           C  
ATOM   1628  N   LEU A 226     190.197 183.225 174.176  1.00116.55           N  
ATOM   1629  CA  LEU A 226     191.378 183.336 175.020  1.00116.55           C  
ATOM   1630  C   LEU A 226     191.260 182.490 176.280  1.00116.55           C  
ATOM   1631  O   LEU A 226     192.115 181.636 176.533  1.00116.55           O  
ATOM   1632  CB  LEU A 226     191.633 184.805 175.388  1.00116.55           C  
ATOM   1633  CG  LEU A 226     192.515 185.609 174.431  1.00116.55           C  
ATOM   1634  CD1 LEU A 226     192.669 187.035 174.930  1.00116.55           C  
ATOM   1635  CD2 LEU A 226     193.875 184.949 174.262  1.00116.55           C  
ATOM   1636  N   VAL A 227     190.217 182.698 177.085  1.00122.56           N  
ATOM   1637  CA  VAL A 227     190.068 181.996 178.353  1.00122.56           C  
ATOM   1638  C   VAL A 227     188.632 181.524 178.521  1.00122.56           C  
ATOM   1639  O   VAL A 227     187.708 182.003 177.860  1.00122.56           O  
ATOM   1640  CB  VAL A 227     190.472 182.868 179.563  1.00122.56           C  
ATOM   1641  CG1 VAL A 227     191.941 183.261 179.481  1.00122.56           C  
ATOM   1642  CG2 VAL A 227     189.582 184.096 179.649  1.00122.56           C  
ATOM   1643  N   ASP A 228     188.463 180.556 179.419  1.00133.42           N  
ATOM   1644  CA  ASP A 228     187.153 180.093 179.849  1.00133.42           C  
ATOM   1645  C   ASP A 228     187.154 180.039 181.367  1.00133.42           C  
ATOM   1646  O   ASP A 228     188.005 179.376 181.969  1.00133.42           O  
ATOM   1647  CB  ASP A 228     186.808 178.722 179.254  1.00133.42           C  
ATOM   1648  CG  ASP A 228     185.379 178.302 179.552  1.00133.42           C  
ATOM   1649  OD1 ASP A 228     184.637 179.103 180.156  1.00133.42           O  
ATOM   1650  OD2 ASP A 228     184.989 177.178 179.172  1.00133.42           O  
ATOM   1651  N   LEU A 229     186.192 180.730 181.978  1.00144.35           N  
ATOM   1652  CA  LEU A 229     186.203 180.965 183.413  1.00144.35           C  
ATOM   1653  C   LEU A 229     185.058 180.224 184.085  1.00144.35           C  
ATOM   1654  O   LEU A 229     183.888 180.496 183.777  1.00144.35           O  
ATOM   1655  CB  LEU A 229     186.100 182.458 183.700  1.00144.35           C  
ATOM   1656  CG  LEU A 229     187.264 183.337 183.259  1.00144.35           C  
ATOM   1657  CD1 LEU A 229     186.941 184.812 183.499  1.00144.35           C  
ATOM   1658  CD2 LEU A 229     188.514 182.914 183.977  1.00144.35           C  
ATOM   1659  N   PRO A 230     185.335 179.302 185.004  1.00151.96           N  
ATOM   1660  CA  PRO A 230     184.269 178.598 185.741  1.00151.96           C  
ATOM   1661  C   PRO A 230     183.764 179.401 186.937  1.00151.96           C  
ATOM   1662  O   PRO A 230     183.822 178.961 188.090  1.00151.96           O  
ATOM   1663  CB  PRO A 230     184.965 177.293 186.162  1.00151.96           C  
ATOM   1664  CG  PRO A 230     186.337 177.310 185.520  1.00151.96           C  
ATOM   1665  CD  PRO A 230     186.659 178.737 185.288  1.00151.96           C  
ATOM   1666  N   ILE A 231     183.270 180.609 186.659  1.00155.72           N  
ATOM   1667  CA  ILE A 231     182.802 181.490 187.725  1.00155.72           C  
ATOM   1668  C   ILE A 231     181.512 180.953 188.335  1.00155.72           C  
ATOM   1669  O   ILE A 231     181.363 180.895 189.561  1.00155.72           O  
ATOM   1670  CB  ILE A 231     182.620 182.922 187.195  1.00155.72           C  
ATOM   1671  CG1 ILE A 231     183.813 183.333 186.329  1.00155.72           C  
ATOM   1672  CG2 ILE A 231     182.470 183.891 188.353  1.00155.72           C  
ATOM   1673  CD1 ILE A 231     185.147 183.282 187.043  1.00155.72           C  
ATOM   1674  N   GLY A 232     180.557 180.564 187.491  1.00161.36           N  
ATOM   1675  CA  GLY A 232     179.320 179.986 187.979  1.00161.36           C  
ATOM   1676  C   GLY A 232     178.383 180.951 188.669  1.00161.36           C  
ATOM   1677  O   GLY A 232     177.547 180.520 189.468  1.00161.36           O  
ATOM   1678  N   ILE A 233     178.498 182.248 188.389  1.00160.37           N  
ATOM   1679  CA  ILE A 233     177.637 183.252 189.005  1.00160.37           C  
ATOM   1680  C   ILE A 233     176.842 183.972 187.927  1.00160.37           C  
ATOM   1681  O   ILE A 233     176.990 183.688 186.733  1.00160.37           O  
ATOM   1682  CB  ILE A 233     178.448 184.257 189.841  1.00160.37           C  
ATOM   1683  CG1 ILE A 233     179.207 185.222 188.927  1.00160.37           C  
ATOM   1684  CG2 ILE A 233     179.394 183.532 190.780  1.00160.37           C  
ATOM   1685  CD1 ILE A 233     179.719 186.455 189.632  1.00160.37           C  
ATOM   1686  N   ASN A 234     175.994 184.906 188.345  1.00157.01           N  
ATOM   1687  CA  ASN A 234     175.196 185.716 187.436  1.00157.01           C  
ATOM   1688  C   ASN A 234     175.855 187.075 187.249  1.00157.01           C  
ATOM   1689  O   ASN A 234     176.196 187.746 188.229  1.00157.01           O  
ATOM   1690  CB  ASN A 234     173.774 185.895 187.970  1.00157.01           C  
ATOM   1691  CG  ASN A 234     173.053 184.579 188.162  1.00157.01           C  
ATOM   1692  OD1 ASN A 234     173.595 183.513 187.873  1.00157.01           O  
ATOM   1693  ND2 ASN A 234     171.818 184.646 188.644  1.00157.01           N  
ATOM   1694  N   ILE A 235     176.033 187.476 185.993  1.00146.03           N  
ATOM   1695  CA  ILE A 235     176.534 188.800 185.646  1.00146.03           C  
ATOM   1696  C   ILE A 235     175.441 189.517 184.868  1.00146.03           C  
ATOM   1697  O   ILE A 235     175.034 189.058 183.794  1.00146.03           O  
ATOM   1698  CB  ILE A 235     177.833 188.730 184.830  1.00146.03           C  
ATOM   1699  CG1 ILE A 235     178.928 188.023 185.628  1.00146.03           C  
ATOM   1700  CG2 ILE A 235     178.285 190.126 184.435  1.00146.03           C  
ATOM   1701  CD1 ILE A 235     180.211 187.822 184.852  1.00146.03           C  
ATOM   1702  N   THR A 236     174.971 190.641 185.406  1.00140.05           N  
ATOM   1703  CA  THR A 236     173.880 191.396 184.807  1.00140.05           C  
ATOM   1704  C   THR A 236     174.296 192.770 184.308  1.00140.05           C  
ATOM   1705  O   THR A 236     173.710 193.266 183.344  1.00140.05           O  
ATOM   1706  CB  THR A 236     172.734 191.559 185.815  1.00140.05           C  
ATOM   1707  OG1 THR A 236     172.507 190.313 186.484  1.00140.05           O  
ATOM   1708  CG2 THR A 236     171.453 191.978 185.110  1.00140.05           C  
ATOM   1709  N   ARG A 237     175.292 193.391 184.934  1.00137.29           N  
ATOM   1710  CA  ARG A 237     175.807 194.685 184.514  1.00137.29           C  
ATOM   1711  C   ARG A 237     177.327 194.633 184.516  1.00137.29           C  
ATOM   1712  O   ARG A 237     177.937 193.824 185.220  1.00137.29           O  
ATOM   1713  CB  ARG A 237     175.314 195.816 185.431  1.00137.29           C  
ATOM   1714  CG  ARG A 237     173.813 195.801 185.689  1.00137.29           C  
ATOM   1715  CD  ARG A 237     173.313 197.147 186.184  1.00137.29           C  
ATOM   1716  NE  ARG A 237     173.963 197.547 187.427  1.00137.29           N  
ATOM   1717  CZ  ARG A 237     173.606 198.597 188.154  1.00137.29           C  
ATOM   1718  NH1 ARG A 237     172.599 199.376 187.797  1.00137.29           N  
ATOM   1719  NH2 ARG A 237     174.276 198.870 189.270  1.00137.29           N  
ATOM   1720  N   PHE A 238     177.944 195.501 183.718  1.00135.49           N  
ATOM   1721  CA  PHE A 238     179.397 195.551 183.655  1.00135.49           C  
ATOM   1722  C   PHE A 238     179.853 197.001 183.755  1.00135.49           C  
ATOM   1723  O   PHE A 238     179.048 197.923 183.917  1.00135.49           O  
ATOM   1724  CB  PHE A 238     179.939 194.911 182.369  1.00135.49           C  
ATOM   1725  CG  PHE A 238     179.539 195.626 181.109  1.00135.49           C  
ATOM   1726  CD1 PHE A 238     178.373 195.302 180.442  1.00135.49           C  
ATOM   1727  CD2 PHE A 238     180.366 196.598 180.568  1.00135.49           C  
ATOM   1728  CE1 PHE A 238     178.026 195.960 179.278  1.00135.49           C  
ATOM   1729  CE2 PHE A 238     180.022 197.253 179.406  1.00135.49           C  
ATOM   1730  CZ  PHE A 238     178.851 196.933 178.760  1.00135.49           C  
ATOM   1731  N   GLN A 239     181.166 197.192 183.649  1.00144.34           N  
ATOM   1732  CA  GLN A 239     181.768 198.516 183.668  1.00144.34           C  
ATOM   1733  C   GLN A 239     183.197 198.400 183.162  1.00144.34           C  
ATOM   1734  O   GLN A 239     183.890 197.428 183.469  1.00144.34           O  
ATOM   1735  CB  GLN A 239     181.745 199.122 185.077  1.00144.34           C  
ATOM   1736  CG  GLN A 239     182.354 200.505 185.167  1.00144.34           C  
ATOM   1737  CD  GLN A 239     181.431 201.575 184.634  1.00144.34           C  
ATOM   1738  OE1 GLN A 239     181.647 202.111 183.547  1.00144.34           O  
ATOM   1739  NE2 GLN A 239     180.396 201.899 185.400  1.00144.34           N  
ATOM   1740  N   THR A 240     183.627 199.389 182.389  1.00147.67           N  
ATOM   1741  CA  THR A 240     184.988 199.424 181.880  1.00147.67           C  
ATOM   1742  C   THR A 240     185.904 200.149 182.861  1.00147.67           C  
ATOM   1743  O   THR A 240     185.465 200.961 183.679  1.00147.67           O  
ATOM   1744  CB  THR A 240     185.039 200.109 180.515  1.00147.67           C  
ATOM   1745  OG1 THR A 240     186.386 200.109 180.028  1.00147.67           O  
ATOM   1746  CG2 THR A 240     184.544 201.538 180.626  1.00147.67           C  
ATOM   1747  N   LEU A 241     187.195 199.839 182.772  1.00158.12           N  
ATOM   1748  CA  LEU A 241     188.207 200.423 183.641  1.00158.12           C  
ATOM   1749  C   LEU A 241     189.295 201.060 182.791  1.00158.12           C  
ATOM   1750  O   LEU A 241     189.786 200.444 181.839  1.00158.12           O  
ATOM   1751  CB  LEU A 241     188.810 199.368 184.570  1.00158.12           C  
ATOM   1752  CG  LEU A 241     187.869 198.756 185.609  1.00158.12           C  
ATOM   1753  CD1 LEU A 241     188.566 197.633 186.360  1.00158.12           C  
ATOM   1754  CD2 LEU A 241     187.364 199.818 186.570  1.00158.12           C  
ATOM   1755  N   LEU A 242     189.668 202.289 183.136  1.00166.70           N  
ATOM   1756  CA  LEU A 242     190.694 203.028 182.418  1.00166.70           C  
ATOM   1757  C   LEU A 242     191.721 203.565 183.405  1.00166.70           C  
ATOM   1758  O   LEU A 242     191.491 203.604 184.616  1.00166.70           O  
ATOM   1759  CB  LEU A 242     190.102 204.189 181.606  1.00166.70           C  
ATOM   1760  CG  LEU A 242     189.464 203.862 180.254  1.00166.70           C  
ATOM   1761  CD1 LEU A 242     188.057 203.310 180.425  1.00166.70           C  
ATOM   1762  CD2 LEU A 242     189.459 205.091 179.358  1.00166.70           C  
ATOM   1763  N   ALA A 243     192.863 203.981 182.866  1.00173.53           N  
ATOM   1764  CA  ALA A 243     193.920 204.563 183.675  1.00173.53           C  
ATOM   1765  C   ALA A 243     193.616 206.032 183.959  1.00173.53           C  
ATOM   1766  O   ALA A 243     192.597 206.581 183.531  1.00173.53           O  
ATOM   1767  CB  ALA A 243     195.270 204.406 182.980  1.00173.53           C  
ATOM   1768  N   LEU A 244     194.513 206.679 184.693  1.00178.22           N  
ATOM   1769  CA  LEU A 244     194.363 208.095 185.001  1.00178.22           C  
ATOM   1770  C   LEU A 244     195.324 208.923 184.154  1.00178.22           C  
ATOM   1771  O   LEU A 244     196.429 209.247 184.585  1.00178.22           O  
ATOM   1772  CB  LEU A 244     194.603 208.355 186.489  1.00178.22           C  
ATOM   1773  CG  LEU A 244     194.283 209.757 187.011  1.00178.22           C  
ATOM   1774  CD1 LEU A 244     192.795 210.045 186.889  1.00178.22           C  
ATOM   1775  CD2 LEU A 244     194.749 209.916 188.450  1.00178.22           C  
ATOM   1776  N   SER A 254     194.056 216.789 190.452  1.00166.42           N  
ATOM   1777  CA  SER A 254     194.026 215.408 190.918  1.00166.42           C  
ATOM   1778  C   SER A 254     192.755 214.702 190.458  1.00166.42           C  
ATOM   1779  O   SER A 254     192.795 213.841 189.579  1.00166.42           O  
ATOM   1780  CB  SER A 254     194.135 215.353 192.443  1.00166.42           C  
ATOM   1781  OG  SER A 254     192.924 215.761 193.055  1.00166.42           O  
ATOM   1782  N   SER A 255     191.626 215.074 191.060  1.00172.10           N  
ATOM   1783  CA  SER A 255     190.332 214.484 190.743  1.00172.10           C  
ATOM   1784  C   SER A 255     189.375 215.472 190.095  1.00172.10           C  
ATOM   1785  O   SER A 255     188.855 215.208 189.007  1.00172.10           O  
ATOM   1786  CB  SER A 255     189.696 213.906 192.014  1.00172.10           C  
ATOM   1787  OG  SER A 255     188.336 213.571 191.798  1.00172.10           O  
ATOM   1788  N   SER A 256     189.127 216.608 190.741  1.00169.82           N  
ATOM   1789  CA  SER A 256     188.235 217.618 190.189  1.00169.82           C  
ATOM   1790  C   SER A 256     188.989 218.487 189.191  1.00169.82           C  
ATOM   1791  O   SER A 256     190.118 218.915 189.455  1.00169.82           O  
ATOM   1792  CB  SER A 256     187.645 218.476 191.307  1.00169.82           C  
ATOM   1793  OG  SER A 256     187.033 217.670 192.299  1.00169.82           O  
ATOM   1794  N   GLY A 257     188.364 218.747 188.046  1.00171.10           N  
ATOM   1795  CA  GLY A 257     189.001 219.516 186.996  1.00171.10           C  
ATOM   1796  C   GLY A 257     190.166 218.781 186.368  1.00171.10           C  
ATOM   1797  O   GLY A 257     191.316 219.214 186.481  1.00171.10           O  
ATOM   1798  N   TRP A 258     189.880 217.663 185.704  1.00174.83           N  
ATOM   1799  CA  TRP A 258     190.907 216.820 185.114  1.00174.83           C  
ATOM   1800  C   TRP A 258     190.499 216.410 183.706  1.00174.83           C  
ATOM   1801  O   TRP A 258     189.311 216.362 183.374  1.00174.83           O  
ATOM   1802  CB  TRP A 258     191.164 215.575 185.975  1.00174.83           C  
ATOM   1803  CG  TRP A 258     192.352 214.786 185.536  1.00174.83           C  
ATOM   1804  CD1 TRP A 258     193.664 215.113 185.711  1.00174.83           C  
ATOM   1805  CD2 TRP A 258     192.339 213.537 184.839  1.00174.83           C  
ATOM   1806  NE1 TRP A 258     194.470 214.142 185.168  1.00174.83           N  
ATOM   1807  CE2 TRP A 258     193.680 213.163 184.627  1.00174.83           C  
ATOM   1808  CE3 TRP A 258     191.322 212.696 184.376  1.00174.83           C  
ATOM   1809  CZ2 TRP A 258     194.030 211.986 183.971  1.00174.83           C  
ATOM   1810  CZ3 TRP A 258     191.672 211.528 183.729  1.00174.83           C  
ATOM   1811  CH2 TRP A 258     193.014 211.185 183.528  1.00174.83           C  
ATOM   1812  N   THR A 259     191.501 216.113 182.881  1.00175.54           N  
ATOM   1813  CA  THR A 259     191.303 215.734 181.489  1.00175.54           C  
ATOM   1814  C   THR A 259     191.726 214.285 181.285  1.00175.54           C  
ATOM   1815  O   THR A 259     192.817 213.887 181.707  1.00175.54           O  
ATOM   1816  CB  THR A 259     192.095 216.649 180.553  1.00175.54           C  
ATOM   1817  OG1 THR A 259     193.405 216.868 181.092  1.00175.54           O  
ATOM   1818  CG2 THR A 259     191.388 217.986 180.389  1.00175.54           C  
ATOM   1819  N   ALA A 260     190.865 213.506 180.636  1.00177.40           N  
ATOM   1820  CA  ALA A 260     191.154 212.107 180.361  1.00177.40           C  
ATOM   1821  C   ALA A 260     192.035 211.964 179.126  1.00177.40           C  
ATOM   1822  O   ALA A 260     191.964 212.762 178.187  1.00177.40           O  
ATOM   1823  CB  ALA A 260     189.859 211.319 180.170  1.00177.40           C  
ATOM   1824  N   GLY A 261     192.877 210.933 179.137  1.00178.95           N  
ATOM   1825  CA  GLY A 261     193.720 210.665 177.990  1.00178.95           C  
ATOM   1826  C   GLY A 261     192.914 210.198 176.794  1.00178.95           C  
ATOM   1827  O   GLY A 261     191.849 209.596 176.927  1.00178.95           O  
ATOM   1828  N   ALA A 262     193.446 210.475 175.604  1.00177.03           N  
ATOM   1829  CA  ALA A 262     192.739 210.184 174.362  1.00177.03           C  
ATOM   1830  C   ALA A 262     192.427 208.697 174.247  1.00177.03           C  
ATOM   1831  O   ALA A 262     193.337 207.865 174.171  1.00177.03           O  
ATOM   1832  CB  ALA A 262     193.571 210.649 173.167  1.00177.03           C  
ATOM   1833  N   ALA A 263     191.137 208.366 174.234  1.00169.70           N  
ATOM   1834  CA  ALA A 263     190.699 206.981 174.161  1.00169.70           C  
ATOM   1835  C   ALA A 263     189.326 206.918 173.509  1.00169.70           C  
ATOM   1836  O   ALA A 263     188.591 207.908 173.461  1.00169.70           O  
ATOM   1837  CB  ALA A 263     190.658 206.328 175.547  1.00169.70           C  
ATOM   1838  N   ALA A 264     188.990 205.731 173.006  1.00158.06           N  
ATOM   1839  CA  ALA A 264     187.686 205.490 172.392  1.00158.06           C  
ATOM   1840  C   ALA A 264     187.445 203.991 172.362  1.00158.06           C  
ATOM   1841  O   ALA A 264     188.228 203.252 171.755  1.00158.06           O  
ATOM   1842  CB  ALA A 264     187.623 206.079 170.982  1.00158.06           C  
ATOM   1843  N   TYR A 265     186.369 203.544 173.004  1.00147.00           N  
ATOM   1844  CA  TYR A 265     186.037 202.130 173.081  1.00147.00           C  
ATOM   1845  C   TYR A 265     184.567 201.932 172.737  1.00147.00           C  
ATOM   1846  O   TYR A 265     183.732 202.813 172.954  1.00147.00           O  
ATOM   1847  CB  TYR A 265     186.347 201.554 174.470  1.00147.00           C  
ATOM   1848  CG  TYR A 265     185.528 202.149 175.592  1.00147.00           C  
ATOM   1849  CD1 TYR A 265     184.313 201.591 175.964  1.00147.00           C  
ATOM   1850  CD2 TYR A 265     185.974 203.268 176.283  1.00147.00           C  
ATOM   1851  CE1 TYR A 265     183.567 202.128 176.991  1.00147.00           C  
ATOM   1852  CE2 TYR A 265     185.232 203.814 177.311  1.00147.00           C  
ATOM   1853  CZ  TYR A 265     184.029 203.241 177.659  1.00147.00           C  
ATOM   1854  OH  TYR A 265     183.286 203.782 178.683  1.00147.00           O  
ATOM   1855  N   TYR A 266     184.259 200.754 172.200  1.00137.62           N  
ATOM   1856  CA  TYR A 266     182.968 200.482 171.585  1.00137.62           C  
ATOM   1857  C   TYR A 266     182.222 199.452 172.417  1.00137.62           C  
ATOM   1858  O   TYR A 266     182.824 198.497 172.918  1.00137.62           O  
ATOM   1859  CB  TYR A 266     183.143 199.956 170.158  1.00137.62           C  
ATOM   1860  CG  TYR A 266     183.903 200.885 169.238  1.00137.62           C  
ATOM   1861  CD1 TYR A 266     184.385 200.436 168.019  1.00137.62           C  
ATOM   1862  CD2 TYR A 266     184.147 202.206 169.590  1.00137.62           C  
ATOM   1863  CE1 TYR A 266     185.092 201.273 167.181  1.00137.62           C  
ATOM   1864  CE2 TYR A 266     184.855 203.042 168.766  1.00137.62           C  
ATOM   1865  CZ  TYR A 266     185.315 202.576 167.555  1.00137.62           C  
ATOM   1866  OH  TYR A 266     186.017 203.411 166.718  1.00137.62           O  
ATOM   1867  N   VAL A 267     180.912 199.636 172.555  1.00126.54           N  
ATOM   1868  CA  VAL A 267     180.078 198.737 173.344  1.00126.54           C  
ATOM   1869  C   VAL A 267     178.858 198.360 172.518  1.00126.54           C  
ATOM   1870  O   VAL A 267     178.034 199.223 172.192  1.00126.54           O  
ATOM   1871  CB  VAL A 267     179.650 199.369 174.678  1.00126.54           C  
ATOM   1872  CG1 VAL A 267     178.553 198.541 175.325  1.00126.54           C  
ATOM   1873  CG2 VAL A 267     180.845 199.507 175.608  1.00126.54           C  
ATOM   1874  N   GLY A 268     178.740 197.073 172.185  1.00118.26           N  
ATOM   1875  CA  GLY A 268     177.574 196.570 171.497  1.00118.26           C  
ATOM   1876  C   GLY A 268     176.975 195.403 172.256  1.00118.26           C  
ATOM   1877  O   GLY A 268     177.648 194.725 173.032  1.00118.26           O  
ATOM   1878  N   TYR A 269     175.687 195.176 172.020  1.00115.90           N  
ATOM   1879  CA  TYR A 269     174.931 194.156 172.732  1.00115.90           C  
ATOM   1880  C   TYR A 269     174.538 193.037 171.778  1.00115.90           C  
ATOM   1881  O   TYR A 269     174.098 193.292 170.653  1.00115.90           O  
ATOM   1882  CB  TYR A 269     173.684 194.756 173.388  1.00115.90           C  
ATOM   1883  CG  TYR A 269     173.973 195.561 174.639  1.00115.90           C  
ATOM   1884  CD1 TYR A 269     175.278 195.843 175.024  1.00115.90           C  
ATOM   1885  CD2 TYR A 269     172.941 196.043 175.432  1.00115.90           C  
ATOM   1886  CE1 TYR A 269     175.546 196.578 176.160  1.00115.90           C  
ATOM   1887  CE2 TYR A 269     173.200 196.779 176.573  1.00115.90           C  
ATOM   1888  CZ  TYR A 269     174.505 197.044 176.931  1.00115.90           C  
ATOM   1889  OH  TYR A 269     174.770 197.776 178.064  1.00115.90           O  
ATOM   1890  N   LEU A 270     174.699 191.798 172.234  1.00105.69           N  
ATOM   1891  CA  LEU A 270     174.483 190.620 171.407  1.00105.69           C  
ATOM   1892  C   LEU A 270     173.125 189.997 171.700  1.00105.69           C  
ATOM   1893  O   LEU A 270     172.690 189.940 172.854  1.00105.69           O  
ATOM   1894  CB  LEU A 270     175.585 189.582 171.637  1.00105.69           C  
ATOM   1895  CG  LEU A 270     177.022 190.077 171.808  1.00105.69           C  
ATOM   1896  CD1 LEU A 270     177.969 188.898 171.944  1.00105.69           C  
ATOM   1897  CD2 LEU A 270     177.439 190.960 170.645  1.00105.69           C  
ATOM   1898  N   GLN A 271     172.466 189.530 170.650  1.00 97.39           N  
ATOM   1899  CA  GLN A 271     171.202 188.817 170.722  1.00 97.39           C  
ATOM   1900  C   GLN A 271     171.292 187.573 169.855  1.00 97.39           C  
ATOM   1901  O   GLN A 271     172.082 187.526 168.906  1.00 97.39           O  
ATOM   1902  CB  GLN A 271     170.032 189.704 170.265  1.00 97.39           C  
ATOM   1903  CG  GLN A 271     170.133 190.194 168.832  1.00 97.39           C  
ATOM   1904  CD  GLN A 271     170.890 191.502 168.716  1.00 97.39           C  
ATOM   1905  OE1 GLN A 271     172.001 191.638 169.228  1.00 97.39           O  
ATOM   1906  NE2 GLN A 271     170.291 192.473 168.038  1.00 97.39           N  
ATOM   1907  N   PRO A 272     170.501 186.537 170.157  1.00 92.39           N  
ATOM   1908  CA  PRO A 272     170.628 185.277 169.410  1.00 92.39           C  
ATOM   1909  C   PRO A 272     170.159 185.383 167.968  1.00 92.39           C  
ATOM   1910  O   PRO A 272     168.961 185.522 167.702  1.00 92.39           O  
ATOM   1911  CB  PRO A 272     169.752 184.307 170.213  1.00 92.39           C  
ATOM   1912  CG  PRO A 272     168.760 185.181 170.899  1.00 92.39           C  
ATOM   1913  CD  PRO A 272     169.506 186.437 171.240  1.00 92.39           C  
ATOM   1914  N   ARG A 273     171.101 185.313 167.027  1.00 85.38           N  
ATOM   1915  CA  ARG A 273     170.792 185.354 165.606  1.00 85.38           C  
ATOM   1916  C   ARG A 273     171.681 184.364 164.868  1.00 85.38           C  
ATOM   1917  O   ARG A 273     172.878 184.266 165.147  1.00 85.38           O  
ATOM   1918  CB  ARG A 273     170.982 186.761 165.025  1.00 85.38           C  
ATOM   1919  CG  ARG A 273     170.003 187.793 165.559  1.00 85.38           C  
ATOM   1920  CD  ARG A 273     170.263 189.162 164.960  1.00 85.38           C  
ATOM   1921  NE  ARG A 273     169.984 189.176 163.529  1.00 85.38           N  
ATOM   1922  CZ  ARG A 273     170.270 190.184 162.718  1.00 85.38           C  
ATOM   1923  NH1 ARG A 273     170.840 191.289 163.164  1.00 85.38           N  
ATOM   1924  NH2 ARG A 273     169.974 190.082 161.427  1.00 85.38           N  
ATOM   1925  N   THR A 274     171.086 183.636 163.926  1.00 81.84           N  
ATOM   1926  CA  THR A 274     171.824 182.648 163.152  1.00 81.84           C  
ATOM   1927  C   THR A 274     172.780 183.327 162.176  1.00 81.84           C  
ATOM   1928  O   THR A 274     172.506 184.409 161.652  1.00 81.84           O  
ATOM   1929  CB  THR A 274     170.860 181.742 162.387  1.00 81.84           C  
ATOM   1930  OG1 THR A 274     169.760 181.390 163.234  1.00 81.84           O  
ATOM   1931  CG2 THR A 274     171.562 180.473 161.931  1.00 81.84           C  
ATOM   1932  N   PHE A 275     173.917 182.678 161.939  1.00 79.20           N  
ATOM   1933  CA  PHE A 275     174.924 183.152 161.003  1.00 79.20           C  
ATOM   1934  C   PHE A 275     175.256 182.045 160.012  1.00 79.20           C  
ATOM   1935  O   PHE A 275     174.714 180.939 160.072  1.00 79.20           O  
ATOM   1936  CB  PHE A 275     176.198 183.607 161.728  1.00 79.20           C  
ATOM   1937  CG  PHE A 275     176.198 185.058 162.110  1.00 79.20           C  
ATOM   1938  CD1 PHE A 275     175.122 185.615 162.777  1.00 79.20           C  
ATOM   1939  CD2 PHE A 275     177.283 185.863 161.814  1.00 79.20           C  
ATOM   1940  CE1 PHE A 275     175.124 186.947 163.130  1.00 79.20           C  
ATOM   1941  CE2 PHE A 275     177.291 187.194 162.168  1.00 79.20           C  
ATOM   1942  CZ  PHE A 275     176.210 187.737 162.826  1.00 79.20           C  
ATOM   1943  N   LEU A 276     176.161 182.360 159.088  1.00 75.99           N  
ATOM   1944  CA  LEU A 276     176.672 181.403 158.107  1.00 75.99           C  
ATOM   1945  C   LEU A 276     178.161 181.684 157.940  1.00 75.99           C  
ATOM   1946  O   LEU A 276     178.548 182.587 157.194  1.00 75.99           O  
ATOM   1947  CB  LEU A 276     175.930 181.513 156.779  1.00 75.99           C  
ATOM   1948  CG  LEU A 276     176.291 180.478 155.712  1.00 75.99           C  
ATOM   1949  CD1 LEU A 276     175.691 179.128 156.046  1.00 75.99           C  
ATOM   1950  CD2 LEU A 276     175.829 180.938 154.343  1.00 75.99           C  
ATOM   1951  N   LEU A 277     178.990 180.907 158.628  1.00 78.75           N  
ATOM   1952  CA  LEU A 277     180.424 181.151 158.696  1.00 78.75           C  
ATOM   1953  C   LEU A 277     181.144 180.315 157.647  1.00 78.75           C  
ATOM   1954  O   LEU A 277     180.905 179.109 157.536  1.00 78.75           O  
ATOM   1955  CB  LEU A 277     180.959 180.827 160.092  1.00 78.75           C  
ATOM   1956  CG  LEU A 277     180.378 181.648 161.246  1.00 78.75           C  
ATOM   1957  CD1 LEU A 277     179.166 180.960 161.850  1.00 78.75           C  
ATOM   1958  CD2 LEU A 277     181.424 181.897 162.309  1.00 78.75           C  
ATOM   1959  N   LYS A 278     182.024 180.959 156.886  1.00 82.88           N  
ATOM   1960  CA  LYS A 278     182.783 180.303 155.829  1.00 82.88           C  
ATOM   1961  C   LYS A 278     184.210 180.068 156.303  1.00 82.88           C  
ATOM   1962  O   LYS A 278     184.898 181.011 156.705  1.00 82.88           O  
ATOM   1963  CB  LYS A 278     182.779 181.143 154.554  1.00 82.88           C  
ATOM   1964  CG  LYS A 278     183.928 180.849 153.605  1.00 82.88           C  
ATOM   1965  CD  LYS A 278     183.932 181.822 152.441  1.00 82.88           C  
ATOM   1966  CE  LYS A 278     185.047 181.515 151.460  1.00 82.88           C  
ATOM   1967  NZ  LYS A 278     185.075 182.495 150.340  1.00 82.88           N  
ATOM   1968  N   TYR A 279     184.651 178.817 156.244  1.00 87.37           N  
ATOM   1969  CA  TYR A 279     185.999 178.434 156.631  1.00 87.37           C  
ATOM   1970  C   TYR A 279     186.823 178.143 155.385  1.00 87.37           C  
ATOM   1971  O   TYR A 279     186.325 177.542 154.429  1.00 87.37           O  
ATOM   1972  CB  TYR A 279     185.982 177.208 157.546  1.00 87.37           C  
ATOM   1973  CG  TYR A 279     185.229 177.411 158.841  1.00 87.37           C  
ATOM   1974  CD1 TYR A 279     183.845 177.334 158.882  1.00 87.37           C  
ATOM   1975  CD2 TYR A 279     185.903 177.674 160.024  1.00 87.37           C  
ATOM   1976  CE1 TYR A 279     183.155 177.515 160.062  1.00 87.37           C  
ATOM   1977  CE2 TYR A 279     185.222 177.858 161.208  1.00 87.37           C  
ATOM   1978  CZ  TYR A 279     183.849 177.777 161.222  1.00 87.37           C  
ATOM   1979  OH  TYR A 279     183.166 177.959 162.402  1.00 87.37           O  
ATOM   1980  N   ASN A 280     188.076 178.581 155.395  1.00101.92           N  
ATOM   1981  CA  ASN A 280     188.982 178.342 154.283  1.00101.92           C  
ATOM   1982  C   ASN A 280     189.752 177.044 154.523  1.00101.92           C  
ATOM   1983  O   ASN A 280     189.443 176.272 155.433  1.00101.92           O  
ATOM   1984  CB  ASN A 280     189.918 179.534 154.098  1.00101.92           C  
ATOM   1985  CG  ASN A 280     190.822 179.753 155.293  1.00101.92           C  
ATOM   1986  OD1 ASN A 280     190.541 179.278 156.393  1.00101.92           O  
ATOM   1987  ND2 ASN A 280     191.916 180.475 155.082  1.00101.92           N  
ATOM   1988  N   GLU A 281     190.767 176.789 153.694  1.00109.40           N  
ATOM   1989  CA  GLU A 281     191.593 175.602 153.885  1.00109.40           C  
ATOM   1990  C   GLU A 281     192.337 175.658 155.213  1.00109.40           C  
ATOM   1991  O   GLU A 281     192.442 174.649 155.919  1.00109.40           O  
ATOM   1992  CB  GLU A 281     192.574 175.454 152.722  1.00109.40           C  
ATOM   1993  CG  GLU A 281     193.602 174.353 152.915  1.00109.40           C  
ATOM   1994  CD  GLU A 281     194.865 174.586 152.112  1.00109.40           C  
ATOM   1995  OE1 GLU A 281     194.949 175.623 151.421  1.00109.40           O  
ATOM   1996  OE2 GLU A 281     195.774 173.732 152.173  1.00109.40           O  
ATOM   1997  N   ASN A 282     192.858 176.834 155.572  1.00118.52           N  
ATOM   1998  CA  ASN A 282     193.547 176.991 156.847  1.00118.52           C  
ATOM   1999  C   ASN A 282     192.614 176.828 158.039  1.00118.52           C  
ATOM   2000  O   ASN A 282     193.089 176.572 159.150  1.00118.52           O  
ATOM   2001  CB  ASN A 282     194.233 178.357 156.910  1.00118.52           C  
ATOM   2002  CG  ASN A 282     195.557 178.373 156.182  1.00118.52           C  
ATOM   2003  OD1 ASN A 282     195.983 177.357 155.633  1.00118.52           O  
ATOM   2004  ND2 ASN A 282     196.222 179.523 156.171  1.00118.52           N  
ATOM   2005  N   GLY A 283     191.308 176.966 157.838  1.00105.19           N  
ATOM   2006  CA  GLY A 283     190.348 176.820 158.908  1.00105.19           C  
ATOM   2007  C   GLY A 283     189.915 178.103 159.580  1.00105.19           C  
ATOM   2008  O   GLY A 283     189.195 178.039 160.583  1.00105.19           O  
ATOM   2009  N   THR A 284     190.326 179.259 159.070  1.00 98.68           N  
ATOM   2010  CA  THR A 284     189.920 180.532 159.642  1.00 98.68           C  
ATOM   2011  C   THR A 284     188.701 181.080 158.910  1.00 98.68           C  
ATOM   2012  O   THR A 284     188.516 180.858 157.711  1.00 98.68           O  
ATOM   2013  CB  THR A 284     191.064 181.548 159.590  1.00 98.68           C  
ATOM   2014  OG1 THR A 284     190.627 182.789 160.157  1.00 98.68           O  
ATOM   2015  CG2 THR A 284     191.517 181.780 158.158  1.00 98.68           C  
ATOM   2016  N   ILE A 285     187.862 181.800 159.653  1.00 91.67           N  
ATOM   2017  CA  ILE A 285     186.608 182.332 159.125  1.00 91.67           C  
ATOM   2018  C   ILE A 285     186.944 183.573 158.303  1.00 91.67           C  
ATOM   2019  O   ILE A 285     187.125 184.662 158.847  1.00 91.67           O  
ATOM   2020  CB  ILE A 285     185.611 182.646 160.241  1.00 91.67           C  
ATOM   2021  CG1 ILE A 285     185.573 181.497 161.247  1.00 91.67           C  
ATOM   2022  CG2 ILE A 285     184.229 182.890 159.667  1.00 91.67           C  
ATOM   2023  CD1 ILE A 285     184.975 181.876 162.572  1.00 91.67           C  
ATOM   2024  N   THR A 286     187.027 183.411 156.982  1.00 90.81           N  
ATOM   2025  CA  THR A 286     187.347 184.531 156.106  1.00 90.81           C  
ATOM   2026  C   THR A 286     186.139 185.404 155.792  1.00 90.81           C  
ATOM   2027  O   THR A 286     186.318 186.541 155.342  1.00 90.81           O  
ATOM   2028  CB  THR A 286     187.957 184.022 154.798  1.00 90.81           C  
ATOM   2029  OG1 THR A 286     186.949 183.362 154.023  1.00 90.81           O  
ATOM   2030  CG2 THR A 286     189.085 183.046 155.083  1.00 90.81           C  
ATOM   2031  N   ASP A 287     184.925 184.907 156.018  1.00 87.11           N  
ATOM   2032  CA  ASP A 287     183.720 185.664 155.712  1.00 87.11           C  
ATOM   2033  C   ASP A 287     182.539 185.012 156.415  1.00 87.11           C  
ATOM   2034  O   ASP A 287     182.578 183.831 156.769  1.00 87.11           O  
ATOM   2035  CB  ASP A 287     183.478 185.740 154.199  1.00 87.11           C  
ATOM   2036  CG  ASP A 287     182.421 186.761 153.824  1.00 87.11           C  
ATOM   2037  OD1 ASP A 287     181.840 187.386 154.736  1.00 87.11           O  
ATOM   2038  OD2 ASP A 287     182.169 186.937 152.614  1.00 87.11           O  
ATOM   2039  N   ALA A 288     181.486 185.803 156.611  1.00 82.33           N  
ATOM   2040  CA  ALA A 288     180.266 185.316 157.236  1.00 82.33           C  
ATOM   2041  C   ALA A 288     179.086 186.128 156.723  1.00 82.33           C  
ATOM   2042  O   ALA A 288     179.247 187.238 156.208  1.00 82.33           O  
ATOM   2043  CB  ALA A 288     180.343 185.390 158.765  1.00 82.33           C  
ATOM   2044  N   VAL A 289     177.893 185.556 156.868  1.00 77.56           N  
ATOM   2045  CA  VAL A 289     176.650 186.181 156.433  1.00 77.56           C  
ATOM   2046  C   VAL A 289     175.645 186.107 157.572  1.00 77.56           C  
ATOM   2047  O   VAL A 289     175.480 185.051 158.192  1.00 77.56           O  
ATOM   2048  CB  VAL A 289     176.084 185.510 155.166  1.00 77.56           C  
ATOM   2049  CG1 VAL A 289     174.733 186.095 154.814  1.00 77.56           C  
ATOM   2050  CG2 VAL A 289     177.040 185.695 154.004  1.00 77.56           C  
ATOM   2051  N   ASP A 290     174.978 187.226 157.848  1.00 78.75           N  
ATOM   2052  CA  ASP A 290     173.950 187.281 158.882  1.00 78.75           C  
ATOM   2053  C   ASP A 290     172.657 186.712 158.312  1.00 78.75           C  
ATOM   2054  O   ASP A 290     172.086 187.274 157.374  1.00 78.75           O  
ATOM   2055  CB  ASP A 290     173.759 188.715 159.365  1.00 78.75           C  
ATOM   2056  CG  ASP A 290     173.027 188.794 160.688  1.00 78.75           C  
ATOM   2057  OD1 ASP A 290     172.583 187.742 161.191  1.00 78.75           O  
ATOM   2058  OD2 ASP A 290     172.900 189.912 161.230  1.00 78.75           O  
ATOM   2059  N   CYS A 291     172.183 185.605 158.888  1.00 75.43           N  
ATOM   2060  CA  CYS A 291     171.053 184.880 158.316  1.00 75.43           C  
ATOM   2061  C   CYS A 291     169.765 185.696 158.311  1.00 75.43           C  
ATOM   2062  O   CYS A 291     168.827 185.342 157.589  1.00 75.43           O  
ATOM   2063  CB  CYS A 291     170.844 183.567 159.080  1.00 75.43           C  
ATOM   2064  SG  CYS A 291     169.607 182.428 158.395  1.00 75.43           S  
ATOM   2065  N   ALA A 292     169.691 186.781 159.085  1.00 69.52           N  
ATOM   2066  CA  ALA A 292     168.467 187.568 159.192  1.00 69.52           C  
ATOM   2067  C   ALA A 292     168.674 189.035 158.829  1.00 69.52           C  
ATOM   2068  O   ALA A 292     167.851 189.879 159.195  1.00 69.52           O  
ATOM   2069  CB  ALA A 292     167.884 187.452 160.601  1.00 69.52           C  
ATOM   2070  N   LEU A 293     169.752 189.362 158.116  1.00 69.42           N  
ATOM   2071  CA  LEU A 293     170.037 190.761 157.811  1.00 69.42           C  
ATOM   2072  C   LEU A 293     169.084 191.303 156.750  1.00 69.42           C  
ATOM   2073  O   LEU A 293     168.314 192.236 157.006  1.00 69.42           O  
ATOM   2074  CB  LEU A 293     171.490 190.912 157.361  1.00 69.42           C  
ATOM   2075  CG  LEU A 293     171.903 192.300 156.869  1.00 69.42           C  
ATOM   2076  CD1 LEU A 293     171.820 193.311 157.997  1.00 69.42           C  
ATOM   2077  CD2 LEU A 293     173.301 192.272 156.276  1.00 69.42           C  
ATOM   2078  N   ASP A 294     169.121 190.727 155.550  1.00 71.54           N  
ATOM   2079  CA  ASP A 294     168.287 191.176 154.441  1.00 71.54           C  
ATOM   2080  C   ASP A 294     167.831 189.958 153.642  1.00 71.54           C  
ATOM   2081  O   ASP A 294     168.325 188.851 153.888  1.00 71.54           O  
ATOM   2082  CB  ASP A 294     169.051 192.183 153.572  1.00 71.54           C  
ATOM   2083  CG  ASP A 294     170.460 191.734 153.246  1.00 71.54           C  
ATOM   2084  OD1 ASP A 294     170.680 190.520 153.084  1.00 71.54           O  
ATOM   2085  OD2 ASP A 294     171.352 192.601 153.150  1.00 71.54           O  
ATOM   2086  N   PRO A 295     166.877 190.102 152.711  1.00 71.30           N  
ATOM   2087  CA  PRO A 295     166.410 188.919 151.964  1.00 71.30           C  
ATOM   2088  C   PRO A 295     167.511 188.178 151.224  1.00 71.30           C  
ATOM   2089  O   PRO A 295     167.468 186.944 151.138  1.00 71.30           O  
ATOM   2090  CB  PRO A 295     165.377 189.509 150.998  1.00 71.30           C  
ATOM   2091  CG  PRO A 295     164.889 190.724 151.671  1.00 71.30           C  
ATOM   2092  CD  PRO A 295     166.049 191.288 152.422  1.00 71.30           C  
ATOM   2093  N   LEU A 296     168.493 188.894 150.674  1.00 64.77           N  
ATOM   2094  CA  LEU A 296     169.605 188.216 150.016  1.00 64.77           C  
ATOM   2095  C   LEU A 296     170.373 187.346 151.001  1.00 64.77           C  
ATOM   2096  O   LEU A 296     170.734 186.205 150.687  1.00 64.77           O  
ATOM   2097  CB  LEU A 296     170.535 189.237 149.365  1.00 64.77           C  
ATOM   2098  CG  LEU A 296     171.633 188.642 148.485  1.00 64.77           C  
ATOM   2099  CD1 LEU A 296     171.027 187.781 147.391  1.00 64.77           C  
ATOM   2100  CD2 LEU A 296     172.503 189.735 147.892  1.00 64.77           C  
ATOM   2101  N   SER A 297     170.625 187.866 152.203  1.00 68.28           N  
ATOM   2102  CA  SER A 297     171.300 187.073 153.223  1.00 68.28           C  
ATOM   2103  C   SER A 297     170.449 185.888 153.654  1.00 68.28           C  
ATOM   2104  O   SER A 297     170.978 184.806 153.923  1.00 68.28           O  
ATOM   2105  CB  SER A 297     171.647 187.948 154.423  1.00 68.28           C  
ATOM   2106  OG  SER A 297     172.549 188.975 154.057  1.00 68.28           O  
ATOM   2107  N   GLU A 298     169.129 186.071 153.732  1.00 68.92           N  
ATOM   2108  CA  GLU A 298     168.254 184.955 154.076  1.00 68.92           C  
ATOM   2109  C   GLU A 298     168.326 183.855 153.024  1.00 68.92           C  
ATOM   2110  O   GLU A 298     168.362 182.665 153.358  1.00 68.92           O  
ATOM   2111  CB  GLU A 298     166.815 185.442 154.244  1.00 68.92           C  
ATOM   2112  CG  GLU A 298     166.621 186.448 155.366  1.00 68.92           C  
ATOM   2113  CD  GLU A 298     165.321 187.219 155.242  1.00 68.92           C  
ATOM   2114  OE1 GLU A 298     164.464 186.815 154.429  1.00 68.92           O  
ATOM   2115  OE2 GLU A 298     165.157 188.232 155.954  1.00 68.92           O  
ATOM   2116  N   THR A 299     168.352 184.234 151.745  1.00 64.94           N  
ATOM   2117  CA  THR A 299     168.456 183.232 150.688  1.00 64.94           C  
ATOM   2118  C   THR A 299     169.817 182.549 150.701  1.00 64.94           C  
ATOM   2119  O   THR A 299     169.910 181.340 150.464  1.00 64.94           O  
ATOM   2120  CB  THR A 299     168.190 183.861 149.324  1.00 64.94           C  
ATOM   2121  OG1 THR A 299     168.934 185.080 149.203  1.00 64.94           O  
ATOM   2122  CG2 THR A 299     166.718 184.148 149.165  1.00 64.94           C  
ATOM   2123  N   LYS A 300     170.882 183.305 150.974  1.00 62.35           N  
ATOM   2124  CA  LYS A 300     172.198 182.692 151.124  1.00 62.35           C  
ATOM   2125  C   LYS A 300     172.202 181.696 152.275  1.00 62.35           C  
ATOM   2126  O   LYS A 300     172.779 180.609 152.170  1.00 62.35           O  
ATOM   2127  CB  LYS A 300     173.256 183.771 151.349  1.00 62.35           C  
ATOM   2128  CG  LYS A 300     173.503 184.671 150.155  1.00 62.35           C  
ATOM   2129  CD  LYS A 300     174.539 185.729 150.483  1.00 62.35           C  
ATOM   2130  CE  LYS A 300     174.673 186.743 149.362  1.00 62.35           C  
ATOM   2131  NZ  LYS A 300     175.511 187.906 149.763  1.00 62.35           N  
ATOM   2132  N   CYS A 301     171.553 182.057 153.381  1.00 69.09           N  
ATOM   2133  CA  CYS A 301     171.467 181.183 154.544  1.00 69.09           C  
ATOM   2134  C   CYS A 301     170.682 179.915 154.231  1.00 69.09           C  
ATOM   2135  O   CYS A 301     171.043 178.825 154.691  1.00 69.09           O  
ATOM   2136  CB  CYS A 301     170.831 181.958 155.698  1.00 69.09           C  
ATOM   2137  SG  CYS A 301     170.677 181.110 157.276  1.00 69.09           S  
ATOM   2138  N   THR A 302     169.600 180.037 153.458  1.00 64.35           N  
ATOM   2139  CA  THR A 302     168.817 178.857 153.095  1.00 64.35           C  
ATOM   2140  C   THR A 302     169.580 177.957 152.129  1.00 64.35           C  
ATOM   2141  O   THR A 302     169.544 176.728 152.261  1.00 64.35           O  
ATOM   2142  CB  THR A 302     167.477 179.268 152.486  1.00 64.35           C  
ATOM   2143  OG1 THR A 302     167.702 180.154 151.383  1.00 64.35           O  
ATOM   2144  CG2 THR A 302     166.605 179.955 153.523  1.00 64.35           C  
ATOM   2145  N   LEU A 303     170.270 178.545 151.151  1.00 63.78           N  
ATOM   2146  CA  LEU A 303     171.034 177.766 150.186  1.00 63.78           C  
ATOM   2147  C   LEU A 303     172.357 177.260 150.741  1.00 63.78           C  
ATOM   2148  O   LEU A 303     173.016 176.455 150.074  1.00 63.78           O  
ATOM   2149  CB  LEU A 303     171.303 178.595 148.928  1.00 63.78           C  
ATOM   2150  CG  LEU A 303     170.095 179.062 148.118  1.00 63.78           C  
ATOM   2151  CD1 LEU A 303     170.530 180.057 147.060  1.00 63.78           C  
ATOM   2152  CD2 LEU A 303     169.387 177.880 147.482  1.00 63.78           C  
ATOM   2153  N   LYS A 304     172.762 177.719 151.927  1.00 70.05           N  
ATOM   2154  CA  LYS A 304     174.026 177.322 152.547  1.00 70.05           C  
ATOM   2155  C   LYS A 304     175.219 177.684 151.667  1.00 70.05           C  
ATOM   2156  O   LYS A 304     176.261 177.027 151.712  1.00 70.05           O  
ATOM   2157  CB  LYS A 304     174.040 175.828 152.883  1.00 70.05           C  
ATOM   2158  CG  LYS A 304     172.968 175.404 153.873  1.00 70.05           C  
ATOM   2159  CD  LYS A 304     173.147 176.101 155.208  1.00 70.05           C  
ATOM   2160  CE  LYS A 304     174.419 175.640 155.895  1.00 70.05           C  
ATOM   2161  NZ  LYS A 304     174.366 174.198 156.255  1.00 70.05           N  
ATOM   2162  N   SER A 305     175.070 178.734 150.863  1.00 70.14           N  
ATOM   2163  CA  SER A 305     176.122 179.190 149.968  1.00 70.14           C  
ATOM   2164  C   SER A 305     176.200 180.708 150.024  1.00 70.14           C  
ATOM   2165  O   SER A 305     175.240 181.385 150.397  1.00 70.14           O  
ATOM   2166  CB  SER A 305     175.881 178.723 148.527  1.00 70.14           C  
ATOM   2167  OG  SER A 305     176.937 179.132 147.675  1.00 70.14           O  
ATOM   2168  N   PHE A 306     177.365 181.239 149.652  1.00 76.10           N  
ATOM   2169  CA  PHE A 306     177.545 182.684 149.609  1.00 76.10           C  
ATOM   2170  C   PHE A 306     177.115 183.277 148.275  1.00 76.10           C  
ATOM   2171  O   PHE A 306     176.507 184.352 148.245  1.00 76.10           O  
ATOM   2172  CB  PHE A 306     179.003 183.054 149.885  1.00 76.10           C  
ATOM   2173  CG  PHE A 306     179.353 183.088 151.341  1.00 76.10           C  
ATOM   2174  CD1 PHE A 306     178.431 182.705 152.299  1.00 76.10           C  
ATOM   2175  CD2 PHE A 306     180.592 183.534 151.754  1.00 76.10           C  
ATOM   2176  CE1 PHE A 306     178.752 182.737 153.638  1.00 76.10           C  
ATOM   2177  CE2 PHE A 306     180.913 183.578 153.091  1.00 76.10           C  
ATOM   2178  CZ  PHE A 306     179.992 183.178 154.035  1.00 76.10           C  
ATOM   2179  N   THR A 307     177.425 182.606 147.172  1.00 71.74           N  
ATOM   2180  CA  THR A 307     176.969 183.041 145.862  1.00 71.74           C  
ATOM   2181  C   THR A 307     175.635 182.381 145.540  1.00 71.74           C  
ATOM   2182  O   THR A 307     175.411 181.210 145.859  1.00 71.74           O  
ATOM   2183  CB  THR A 307     178.005 182.714 144.783  1.00 71.74           C  
ATOM   2184  OG1 THR A 307     177.513 183.134 143.505  1.00 71.74           O  
ATOM   2185  CG2 THR A 307     178.311 181.223 144.750  1.00 71.74           C  
ATOM   2186  N   VAL A 308     174.740 183.150 144.926  1.00 66.04           N  
ATOM   2187  CA  VAL A 308     173.374 182.719 144.661  1.00 66.04           C  
ATOM   2188  C   VAL A 308     173.129 182.783 143.162  1.00 66.04           C  
ATOM   2189  O   VAL A 308     173.348 183.826 142.536  1.00 66.04           O  
ATOM   2190  CB  VAL A 308     172.354 183.584 145.424  1.00 66.04           C  
ATOM   2191  CG1 VAL A 308     170.964 183.389 144.862  1.00 66.04           C  
ATOM   2192  CG2 VAL A 308     172.383 183.248 146.903  1.00 66.04           C  
ATOM   2193  N   GLU A 309     172.680 181.669 142.590  1.00 60.87           N  
ATOM   2194  CA  GLU A 309     172.350 181.628 141.176  1.00 60.87           C  
ATOM   2195  C   GLU A 309     171.059 182.396 140.906  1.00 60.87           C  
ATOM   2196  O   GLU A 309     170.245 182.634 141.801  1.00 60.87           O  
ATOM   2197  CB  GLU A 309     172.207 180.183 140.699  1.00 60.87           C  
ATOM   2198  CG  GLU A 309     173.498 179.383 140.738  1.00 60.87           C  
ATOM   2199  CD  GLU A 309     174.528 179.891 139.750  1.00 60.87           C  
ATOM   2200  OE1 GLU A 309     174.128 180.397 138.680  1.00 60.87           O  
ATOM   2201  OE2 GLU A 309     175.739 179.783 140.040  1.00 60.87           O  
ATOM   2202  N   LYS A 310     170.883 182.790 139.649  1.00 53.82           N  
ATOM   2203  CA  LYS A 310     169.685 183.515 139.251  1.00 53.82           C  
ATOM   2204  C   LYS A 310     168.447 182.642 139.415  1.00 53.82           C  
ATOM   2205  O   LYS A 310     168.449 181.461 139.059  1.00 53.82           O  
ATOM   2206  CB  LYS A 310     169.809 183.977 137.801  1.00 53.82           C  
ATOM   2207  CG  LYS A 310     168.685 184.881 137.337  1.00 53.82           C  
ATOM   2208  CD  LYS A 310     169.014 185.508 135.996  1.00 53.82           C  
ATOM   2209  CE  LYS A 310     168.060 186.640 135.673  1.00 53.82           C  
ATOM   2210  NZ  LYS A 310     168.487 187.390 134.462  1.00 53.82           N  
ATOM   2211  N   GLY A 311     167.390 183.226 139.955  1.00 50.15           N  
ATOM   2212  CA  GLY A 311     166.129 182.531 140.090  1.00 50.15           C  
ATOM   2213  C   GLY A 311     165.372 183.012 141.311  1.00 50.15           C  
ATOM   2214  O   GLY A 311     165.738 183.994 141.948  1.00 50.15           O  
ATOM   2215  N   ILE A 312     164.300 182.287 141.619  1.00 46.58           N  
ATOM   2216  CA  ILE A 312     163.437 182.566 142.761  1.00 46.58           C  
ATOM   2217  C   ILE A 312     163.641 181.467 143.795  1.00 46.58           C  
ATOM   2218  O   ILE A 312     163.667 180.278 143.455  1.00 46.58           O  
ATOM   2219  CB  ILE A 312     161.961 182.679 142.335  1.00 46.58           C  
ATOM   2220  CG1 ILE A 312     161.086 183.106 143.514  1.00 46.58           C  
ATOM   2221  CG2 ILE A 312     161.460 181.389 141.700  1.00 46.58           C  
ATOM   2222  CD1 ILE A 312     159.689 183.503 143.111  1.00 46.58           C  
ATOM   2223  N   TYR A 313     163.823 181.866 145.052  1.00 46.78           N  
ATOM   2224  CA  TYR A 313     164.108 180.938 146.137  1.00 46.78           C  
ATOM   2225  C   TYR A 313     163.121 181.147 147.274  1.00 46.78           C  
ATOM   2226  O   TYR A 313     162.974 182.264 147.778  1.00 46.78           O  
ATOM   2227  CB  TYR A 313     165.539 181.114 146.641  1.00 46.78           C  
ATOM   2228  CG  TYR A 313     166.575 180.929 145.563  1.00 46.78           C  
ATOM   2229  CD1 TYR A 313     167.042 179.666 145.235  1.00 46.78           C  
ATOM   2230  CD2 TYR A 313     167.077 182.015 144.865  1.00 46.78           C  
ATOM   2231  CE1 TYR A 313     167.984 179.491 144.248  1.00 46.78           C  
ATOM   2232  CE2 TYR A 313     168.018 181.850 143.875  1.00 46.78           C  
ATOM   2233  CZ  TYR A 313     168.469 180.586 143.571  1.00 46.78           C  
ATOM   2234  OH  TYR A 313     169.410 180.415 142.584  1.00 46.78           O  
ATOM   2235  N   GLN A 314     162.451 180.071 147.672  1.00 48.86           N  
ATOM   2236  CA  GLN A 314     161.567 180.122 148.826  1.00 48.86           C  
ATOM   2237  C   GLN A 314     162.385 180.280 150.101  1.00 48.86           C  
ATOM   2238  O   GLN A 314     163.467 179.703 150.239  1.00 48.86           O  
ATOM   2239  CB  GLN A 314     160.710 178.859 148.890  1.00 48.86           C  
ATOM   2240  CG  GLN A 314     159.555 178.927 149.872  1.00 48.86           C  
ATOM   2241  CD  GLN A 314     158.665 177.701 149.799  1.00 48.86           C  
ATOM   2242  OE1 GLN A 314     159.149 176.571 149.737  1.00 48.86           O  
ATOM   2243  NE2 GLN A 314     157.355 177.919 149.806  1.00 48.86           N  
ATOM   2244  N   THR A 315     161.866 181.071 151.035  1.00 51.42           N  
ATOM   2245  CA  THR A 315     162.583 181.395 152.261  1.00 51.42           C  
ATOM   2246  C   THR A 315     161.583 181.260 153.412  1.00 51.42           C  
ATOM   2247  O   THR A 315     160.479 180.737 153.234  1.00 51.42           O  
ATOM   2248  CB  THR A 315     163.227 182.786 152.119  1.00 51.42           C  
ATOM   2249  OG1 THR A 315     163.987 182.821 150.906  1.00 51.42           O  
ATOM   2250  CG2 THR A 315     164.209 183.072 153.248  1.00 51.42           C  
ATOM   2251  N   SER A 316     161.965 181.722 154.602  1.00 55.62           N  
ATOM   2252  CA  SER A 316     161.129 181.566 155.784  1.00 55.62           C  
ATOM   2253  C   SER A 316     159.792 182.275 155.599  1.00 55.62           C  
ATOM   2254  O   SER A 316     159.680 183.263 154.869  1.00 55.62           O  
ATOM   2255  CB  SER A 316     161.848 182.111 157.020  1.00 55.62           C  
ATOM   2256  OG  SER A 316     161.213 181.684 158.213  1.00 55.62           O  
ATOM   2257  N   ASN A 317     158.772 181.755 156.276  1.00 56.20           N  
ATOM   2258  CA  ASN A 317     157.404 182.185 156.046  1.00 56.20           C  
ATOM   2259  C   ASN A 317     157.140 183.550 156.680  1.00 56.20           C  
ATOM   2260  O   ASN A 317     157.915 184.060 157.493  1.00 56.20           O  
ATOM   2261  CB  ASN A 317     156.423 181.150 156.591  1.00 56.20           C  
ATOM   2262  CG  ASN A 317     156.045 180.110 155.559  1.00 56.20           C  
ATOM   2263  OD1 ASN A 317     154.996 180.202 154.923  1.00 56.20           O  
ATOM   2264  ND2 ASN A 317     156.902 179.111 155.384  1.00 56.20           N  
ATOM   2265  N   PHE A 318     156.012 184.134 156.289  1.00 63.08           N  
ATOM   2266  CA  PHE A 318     155.558 185.434 156.756  1.00 63.08           C  
ATOM   2267  C   PHE A 318     154.330 185.266 157.641  1.00 63.08           C  
ATOM   2268  O   PHE A 318     153.503 184.379 157.417  1.00 63.08           O  
ATOM   2269  CB  PHE A 318     155.225 186.345 155.572  1.00 63.08           C  
ATOM   2270  CG  PHE A 318     154.483 187.593 155.949  1.00 63.08           C  
ATOM   2271  CD1 PHE A 318     155.120 188.618 156.623  1.00 63.08           C  
ATOM   2272  CD2 PHE A 318     153.147 187.742 155.618  1.00 63.08           C  
ATOM   2273  CE1 PHE A 318     154.437 189.768 156.965  1.00 63.08           C  
ATOM   2274  CE2 PHE A 318     152.460 188.887 155.958  1.00 63.08           C  
ATOM   2275  CZ  PHE A 318     153.105 189.902 156.632  1.00 63.08           C  
ATOM   2276  N   ARG A 319     154.226 186.117 158.658  1.00 72.35           N  
ATOM   2277  CA  ARG A 319     153.062 186.111 159.533  1.00 72.35           C  
ATOM   2278  C   ARG A 319     152.960 187.453 160.240  1.00 72.35           C  
ATOM   2279  O   ARG A 319     153.935 188.203 160.335  1.00 72.35           O  
ATOM   2280  CB  ARG A 319     153.126 184.972 160.554  1.00 72.35           C  
ATOM   2281  CG  ARG A 319     154.225 185.120 161.585  1.00 72.35           C  
ATOM   2282  CD  ARG A 319     154.214 183.946 162.546  1.00 72.35           C  
ATOM   2283  NE  ARG A 319     154.529 182.692 161.873  1.00 72.35           N  
ATOM   2284  CZ  ARG A 319     153.648 181.732 161.631  1.00 72.35           C  
ATOM   2285  NH1 ARG A 319     152.381 181.849 161.993  1.00 72.35           N  
ATOM   2286  NH2 ARG A 319     154.046 180.627 161.008  1.00 72.35           N  
ATOM   2287  N   VAL A 320     151.761 187.742 160.733  1.00 76.89           N  
ATOM   2288  CA  VAL A 320     151.481 188.964 161.476  1.00 76.89           C  
ATOM   2289  C   VAL A 320     151.319 188.592 162.942  1.00 76.89           C  
ATOM   2290  O   VAL A 320     150.448 187.788 163.294  1.00 76.89           O  
ATOM   2291  CB  VAL A 320     150.228 189.673 160.939  1.00 76.89           C  
ATOM   2292  CG1 VAL A 320     149.740 190.716 161.931  1.00 76.89           C  
ATOM   2293  CG2 VAL A 320     150.514 190.307 159.587  1.00 76.89           C  
ATOM   2294  N   GLN A 321     152.161 189.155 163.795  1.00 76.90           N  
ATOM   2295  CA  GLN A 321     152.107 188.808 165.204  1.00 76.90           C  
ATOM   2296  C   GLN A 321     150.980 189.564 165.907  1.00 76.90           C  
ATOM   2297  O   GLN A 321     150.581 190.646 165.468  1.00 76.90           O  
ATOM   2298  CB  GLN A 321     153.441 189.116 165.874  1.00 76.90           C  
ATOM   2299  CG  GLN A 321     154.638 188.522 165.151  1.00 76.90           C  
ATOM   2300  CD  GLN A 321     154.808 187.041 165.419  1.00 76.90           C  
ATOM   2301  OE1 GLN A 321     154.072 186.453 166.211  1.00 76.90           O  
ATOM   2302  NE2 GLN A 321     155.781 186.428 164.757  1.00 76.90           N  
ATOM   2303  N   PRO A 322     150.441 189.007 166.992  1.00 77.04           N  
ATOM   2304  CA  PRO A 322     149.382 189.706 167.727  1.00 77.04           C  
ATOM   2305  C   PRO A 322     149.894 190.989 168.365  1.00 77.04           C  
ATOM   2306  O   PRO A 322     151.062 191.102 168.740  1.00 77.04           O  
ATOM   2307  CB  PRO A 322     148.952 188.686 168.787  1.00 77.04           C  
ATOM   2308  CG  PRO A 322     150.127 187.779 168.934  1.00 77.04           C  
ATOM   2309  CD  PRO A 322     150.716 187.678 167.562  1.00 77.04           C  
ATOM   2310  N   THR A 323     148.993 191.967 168.486  1.00 78.87           N  
ATOM   2311  CA  THR A 323     149.336 193.270 169.034  1.00 78.87           C  
ATOM   2312  C   THR A 323     148.819 193.509 170.445  1.00 78.87           C  
ATOM   2313  O   THR A 323     149.321 194.415 171.118  1.00 78.87           O  
ATOM   2314  CB  THR A 323     148.807 194.390 168.125  1.00 78.87           C  
ATOM   2315  OG1 THR A 323     149.273 195.658 168.602  1.00 78.87           O  
ATOM   2316  CG2 THR A 323     147.286 194.389 168.104  1.00 78.87           C  
ATOM   2317  N   GLU A 324     147.846 192.728 170.909  1.00 77.19           N  
ATOM   2318  CA  GLU A 324     147.258 192.926 172.227  1.00 77.19           C  
ATOM   2319  C   GLU A 324     146.419 191.698 172.547  1.00 77.19           C  
ATOM   2320  O   GLU A 324     145.888 191.050 171.643  1.00 77.19           O  
ATOM   2321  CB  GLU A 324     146.418 194.213 172.261  1.00 77.19           C  
ATOM   2322  CG  GLU A 324     145.932 194.679 173.630  1.00 77.19           C  
ATOM   2323  CD  GLU A 324     144.661 193.997 174.079  1.00 77.19           C  
ATOM   2324  OE1 GLU A 324     143.863 193.600 173.206  1.00 77.19           O  
ATOM   2325  OE2 GLU A 324     144.447 193.886 175.304  1.00 77.19           O  
ATOM   2326  N   SER A 325     146.314 191.376 173.834  1.00 77.36           N  
ATOM   2327  CA  SER A 325     145.663 190.152 174.285  1.00 77.36           C  
ATOM   2328  C   SER A 325     144.373 190.486 175.020  1.00 77.36           C  
ATOM   2329  O   SER A 325     144.386 191.260 175.983  1.00 77.36           O  
ATOM   2330  CB  SER A 325     146.591 189.346 175.196  1.00 77.36           C  
ATOM   2331  OG  SER A 325     147.849 189.132 174.581  1.00 77.36           O  
ATOM   2332  N   ILE A 326     143.269 189.884 174.582  1.00 78.10           N  
ATOM   2333  CA  ILE A 326     141.959 190.132 175.170  1.00 78.10           C  
ATOM   2334  C   ILE A 326     141.511 188.895 175.935  1.00 78.10           C  
ATOM   2335  O   ILE A 326     141.878 187.762 175.604  1.00 78.10           O  
ATOM   2336  CB  ILE A 326     140.907 190.528 174.112  1.00 78.10           C  
ATOM   2337  CG1 ILE A 326     140.379 189.297 173.377  1.00 78.10           C  
ATOM   2338  CG2 ILE A 326     141.493 191.509 173.124  1.00 78.10           C  
ATOM   2339  CD1 ILE A 326     139.064 189.531 172.672  1.00 78.10           C  
ATOM   2340  N   VAL A 327     140.728 189.127 176.985  1.00 83.32           N  
ATOM   2341  CA  VAL A 327     140.157 188.068 177.808  1.00 83.32           C  
ATOM   2342  C   VAL A 327     138.682 188.380 178.017  1.00 83.32           C  
ATOM   2343  O   VAL A 327     138.331 189.506 178.386  1.00 83.32           O  
ATOM   2344  CB  VAL A 327     140.882 187.939 179.160  1.00 83.32           C  
ATOM   2345  CG1 VAL A 327     140.184 186.922 180.046  1.00 83.32           C  
ATOM   2346  CG2 VAL A 327     142.336 187.562 178.947  1.00 83.32           C  
ATOM   2347  N   ARG A 328     137.823 187.391 177.783  1.00 85.46           N  
ATOM   2348  CA  ARG A 328     136.378 187.567 177.894  1.00 85.46           C  
ATOM   2349  C   ARG A 328     135.793 186.406 178.686  1.00 85.46           C  
ATOM   2350  O   ARG A 328     135.704 185.285 178.177  1.00 85.46           O  
ATOM   2351  CB  ARG A 328     135.728 187.666 176.514  1.00 85.46           C  
ATOM   2352  CG  ARG A 328     136.297 188.766 175.639  1.00 85.46           C  
ATOM   2353  CD  ARG A 328     135.911 190.134 176.166  1.00 85.46           C  
ATOM   2354  NE  ARG A 328     134.580 190.531 175.724  1.00 85.46           N  
ATOM   2355  CZ  ARG A 328     133.958 191.632 176.121  1.00 85.46           C  
ATOM   2356  NH1 ARG A 328     134.516 192.471 176.978  1.00 85.46           N  
ATOM   2357  NH2 ARG A 328     132.745 191.899 175.647  1.00 85.46           N  
ATOM   2358  N   PHE A 329     135.390 186.679 179.925  1.00 90.85           N  
ATOM   2359  CA  PHE A 329     134.734 185.730 180.808  1.00 90.85           C  
ATOM   2360  C   PHE A 329     133.385 186.290 181.246  1.00 90.85           C  
ATOM   2361  O   PHE A 329     133.211 187.511 181.308  1.00 90.85           O  
ATOM   2362  CB  PHE A 329     135.581 185.437 182.055  1.00 90.85           C  
ATOM   2363  CG  PHE A 329     136.672 184.416 181.843  1.00 90.85           C  
ATOM   2364  CD1 PHE A 329     137.217 184.198 180.592  1.00 90.85           C  
ATOM   2365  CD2 PHE A 329     137.154 183.677 182.910  1.00 90.85           C  
ATOM   2366  CE1 PHE A 329     138.218 183.263 180.408  1.00 90.85           C  
ATOM   2367  CE2 PHE A 329     138.154 182.741 182.731  1.00 90.85           C  
ATOM   2368  CZ  PHE A 329     138.685 182.535 181.480  1.00 90.85           C  
ATOM   2369  N   PRO A 330     132.408 185.431 181.539  1.00100.81           N  
ATOM   2370  CA  PRO A 330     131.139 185.925 182.088  1.00100.81           C  
ATOM   2371  C   PRO A 330     131.355 186.616 183.426  1.00100.81           C  
ATOM   2372  O   PRO A 330     132.197 186.209 184.229  1.00100.81           O  
ATOM   2373  CB  PRO A 330     130.295 184.654 182.235  1.00100.81           C  
ATOM   2374  CG  PRO A 330     130.895 183.687 181.275  1.00100.81           C  
ATOM   2375  CD  PRO A 330     132.361 183.988 181.260  1.00100.81           C  
ATOM   2376  N   ASN A 331     130.577 187.671 183.661  1.00110.46           N  
ATOM   2377  CA  ASN A 331     130.771 188.527 184.831  1.00110.46           C  
ATOM   2378  C   ASN A 331     129.910 188.063 186.007  1.00110.46           C  
ATOM   2379  O   ASN A 331     129.122 188.814 186.581  1.00110.46           O  
ATOM   2380  CB  ASN A 331     130.488 189.981 184.471  1.00110.46           C  
ATOM   2381  CG  ASN A 331     129.161 190.161 183.764  1.00110.46           C  
ATOM   2382  OD1 ASN A 331     128.584 189.205 183.246  1.00110.46           O  
ATOM   2383  ND2 ASN A 331     128.673 191.394 183.732  1.00110.46           N  
ATOM   2384  N   ILE A 332     130.078 186.795 186.363  1.00111.35           N  
ATOM   2385  CA  ILE A 332     129.512 186.279 187.603  1.00111.35           C  
ATOM   2386  C   ILE A 332     130.404 186.707 188.759  1.00111.35           C  
ATOM   2387  O   ILE A 332     131.637 186.694 188.652  1.00111.35           O  
ATOM   2388  CB  ILE A 332     129.357 184.749 187.541  1.00111.35           C  
ATOM   2389  CG1 ILE A 332     130.662 184.091 187.090  1.00111.35           C  
ATOM   2390  CG2 ILE A 332     128.212 184.367 186.615  1.00111.35           C  
ATOM   2391  CD1 ILE A 332     130.595 182.582 187.028  1.00111.35           C  
ATOM   2392  N   THR A 333     129.784 187.105 189.869  1.00116.35           N  
ATOM   2393  CA  THR A 333     130.517 187.642 191.005  1.00116.35           C  
ATOM   2394  C   THR A 333     130.481 186.759 192.243  1.00116.35           C  
ATOM   2395  O   THR A 333     131.279 186.985 193.160  1.00116.35           O  
ATOM   2396  CB  THR A 333     129.984 189.035 191.376  1.00116.35           C  
ATOM   2397  OG1 THR A 333     128.553 188.999 191.440  1.00116.35           O  
ATOM   2398  CG2 THR A 333     130.415 190.062 190.342  1.00116.35           C  
ATOM   2399  N   ASN A 334     129.596 185.770 192.303  1.00114.49           N  
ATOM   2400  CA  ASN A 334     129.489 184.931 193.489  1.00114.49           C  
ATOM   2401  C   ASN A 334     130.659 183.956 193.559  1.00114.49           C  
ATOM   2402  O   ASN A 334     130.900 183.190 192.621  1.00114.49           O  
ATOM   2403  CB  ASN A 334     128.155 184.187 193.490  1.00114.49           C  
ATOM   2404  CG  ASN A 334     127.841 183.543 192.154  1.00114.49           C  
ATOM   2405  OD1 ASN A 334     128.634 183.609 191.216  1.00114.49           O  
ATOM   2406  ND2 ASN A 334     126.676 182.915 192.062  1.00114.49           N  
ATOM   2407  N   LEU A 335     131.392 183.995 194.668  1.00116.26           N  
ATOM   2408  CA  LEU A 335     132.499 183.072 194.868  1.00116.26           C  
ATOM   2409  C   LEU A 335     131.973 181.659 195.090  1.00116.26           C  
ATOM   2410  O   LEU A 335     130.932 181.460 195.721  1.00116.26           O  
ATOM   2411  CB  LEU A 335     133.347 183.515 196.060  1.00116.26           C  
ATOM   2412  CG  LEU A 335     134.600 182.703 196.391  1.00116.26           C  
ATOM   2413  CD1 LEU A 335     135.599 182.758 195.248  1.00116.26           C  
ATOM   2414  CD2 LEU A 335     135.231 183.201 197.682  1.00116.26           C  
ATOM   2415  N   CYS A 336     132.698 180.677 194.562  1.00120.08           N  
ATOM   2416  CA  CYS A 336     132.287 179.291 194.710  1.00120.08           C  
ATOM   2417  C   CYS A 336     132.364 178.867 196.176  1.00120.08           C  
ATOM   2418  O   CYS A 336     133.207 179.359 196.931  1.00120.08           O  
ATOM   2419  CB  CYS A 336     133.160 178.381 193.853  1.00120.08           C  
ATOM   2420  SG  CYS A 336     132.823 178.461 192.078  1.00120.08           S  
ATOM   2421  N   PRO A 337     131.488 177.940 196.610  1.00127.37           N  
ATOM   2422  CA  PRO A 337     131.406 177.552 198.024  1.00127.37           C  
ATOM   2423  C   PRO A 337     132.519 176.608 198.477  1.00127.37           C  
ATOM   2424  O   PRO A 337     132.283 175.637 199.201  1.00127.37           O  
ATOM   2425  CB  PRO A 337     130.032 176.880 198.107  1.00127.37           C  
ATOM   2426  CG  PRO A 337     129.827 176.307 196.752  1.00127.37           C  
ATOM   2427  CD  PRO A 337     130.448 177.284 195.796  1.00127.37           C  
ATOM   2428  N   PHE A 338     133.753 176.920 198.076  1.00127.12           N  
ATOM   2429  CA  PHE A 338     134.891 176.094 198.460  1.00127.12           C  
ATOM   2430  C   PHE A 338     135.107 176.070 199.965  1.00127.12           C  
ATOM   2431  O   PHE A 338     135.638 175.082 200.482  1.00127.12           O  
ATOM   2432  CB  PHE A 338     136.162 176.575 197.755  1.00127.12           C  
ATOM   2433  CG  PHE A 338     136.243 176.186 196.303  1.00127.12           C  
ATOM   2434  CD1 PHE A 338     137.473 175.992 195.704  1.00127.12           C  
ATOM   2435  CD2 PHE A 338     135.101 175.983 195.547  1.00127.12           C  
ATOM   2436  CE1 PHE A 338     137.567 175.625 194.378  1.00127.12           C  
ATOM   2437  CE2 PHE A 338     135.189 175.613 194.219  1.00127.12           C  
ATOM   2438  CZ  PHE A 338     136.423 175.434 193.635  1.00127.12           C  
ATOM   2439  N   GLY A 339     134.688 177.113 200.678  1.00136.59           N  
ATOM   2440  CA  GLY A 339     134.836 177.147 202.119  1.00136.59           C  
ATOM   2441  C   GLY A 339     134.192 175.962 202.806  1.00136.59           C  
ATOM   2442  O   GLY A 339     134.867 175.212 203.518  1.00136.59           O  
ATOM   2443  N   GLU A 340     132.892 175.765 202.590  1.00134.24           N  
ATOM   2444  CA  GLU A 340     132.225 174.603 203.159  1.00134.24           C  
ATOM   2445  C   GLU A 340     132.426 173.342 202.330  1.00134.24           C  
ATOM   2446  O   GLU A 340     132.134 172.248 202.824  1.00134.24           O  
ATOM   2447  CB  GLU A 340     130.729 174.872 203.342  1.00134.24           C  
ATOM   2448  CG  GLU A 340     129.906 174.851 202.070  1.00134.24           C  
ATOM   2449  CD  GLU A 340     129.693 176.234 201.497  1.00134.24           C  
ATOM   2450  OE1 GLU A 340     130.571 177.102 201.687  1.00134.24           O  
ATOM   2451  OE2 GLU A 340     128.635 176.460 200.873  1.00134.24           O  
ATOM   2452  N   VAL A 341     132.906 173.458 201.090  1.00132.49           N  
ATOM   2453  CA  VAL A 341     133.284 172.260 200.345  1.00132.49           C  
ATOM   2454  C   VAL A 341     134.479 171.580 201.004  1.00132.49           C  
ATOM   2455  O   VAL A 341     134.521 170.350 201.134  1.00132.49           O  
ATOM   2456  CB  VAL A 341     133.565 172.607 198.871  1.00132.49           C  
ATOM   2457  CG1 VAL A 341     134.434 171.542 198.228  1.00132.49           C  
ATOM   2458  CG2 VAL A 341     132.263 172.737 198.104  1.00132.49           C  
ATOM   2459  N   PHE A 342     135.457 172.368 201.449  1.00131.25           N  
ATOM   2460  CA  PHE A 342     136.713 171.842 201.971  1.00131.25           C  
ATOM   2461  C   PHE A 342     136.737 171.747 203.491  1.00131.25           C  
ATOM   2462  O   PHE A 342     137.089 170.698 204.037  1.00131.25           O  
ATOM   2463  CB  PHE A 342     137.877 172.713 201.489  1.00131.25           C  
ATOM   2464  CG  PHE A 342     138.287 172.438 200.075  1.00131.25           C  
ATOM   2465  CD1 PHE A 342     137.551 172.944 199.019  1.00131.25           C  
ATOM   2466  CD2 PHE A 342     139.405 171.673 199.802  1.00131.25           C  
ATOM   2467  CE1 PHE A 342     137.922 172.691 197.716  1.00131.25           C  
ATOM   2468  CE2 PHE A 342     139.781 171.420 198.502  1.00131.25           C  
ATOM   2469  CZ  PHE A 342     139.037 171.926 197.458  1.00131.25           C  
ATOM   2470  N   ASN A 343     136.372 172.821 204.192  1.00140.09           N  
ATOM   2471  CA  ASN A 343     136.443 172.856 205.644  1.00140.09           C  
ATOM   2472  C   ASN A 343     135.172 172.344 206.310  1.00140.09           C  
ATOM   2473  O   ASN A 343     134.881 172.729 207.448  1.00140.09           O  
ATOM   2474  CB  ASN A 343     136.753 174.275 206.123  1.00140.09           C  
ATOM   2475  CG  ASN A 343     138.211 174.645 205.937  1.00140.09           C  
ATOM   2476  OD1 ASN A 343     139.097 173.797 206.049  1.00140.09           O  
ATOM   2477  ND2 ASN A 343     138.468 175.917 205.653  1.00140.09           N  
ATOM   2478  N   ALA A 344     134.407 171.495 205.628  1.00145.90           N  
ATOM   2479  CA  ALA A 344     133.226 170.907 206.242  1.00145.90           C  
ATOM   2480  C   ALA A 344     133.632 169.995 207.392  1.00145.90           C  
ATOM   2481  O   ALA A 344     134.562 169.192 207.275  1.00145.90           O  
ATOM   2482  CB  ALA A 344     132.417 170.125 205.207  1.00145.90           C  
ATOM   2483  N   THR A 345     132.924 170.129 208.516  1.00149.84           N  
ATOM   2484  CA  THR A 345     133.264 169.354 209.703  1.00149.84           C  
ATOM   2485  C   THR A 345     132.867 167.894 209.549  1.00149.84           C  
ATOM   2486  O   THR A 345     133.511 167.009 210.126  1.00149.84           O  
ATOM   2487  CB  THR A 345     132.582 169.953 210.933  1.00149.84           C  
ATOM   2488  OG1 THR A 345     132.795 171.369 210.954  1.00149.84           O  
ATOM   2489  CG2 THR A 345     133.158 169.354 212.207  1.00149.84           C  
ATOM   2490  N   ARG A 346     131.824 167.622 208.775  1.00151.33           N  
ATOM   2491  CA  ARG A 346     131.244 166.289 208.671  1.00151.33           C  
ATOM   2492  C   ARG A 346     131.594 165.752 207.283  1.00151.33           C  
ATOM   2493  O   ARG A 346     130.906 166.038 206.302  1.00151.33           O  
ATOM   2494  CB  ARG A 346     129.730 166.341 208.884  1.00151.33           C  
ATOM   2495  CG  ARG A 346     129.020 165.001 208.774  1.00151.33           C  
ATOM   2496  CD  ARG A 346     129.359 164.126 209.975  1.00151.33           C  
ATOM   2497  NE  ARG A 346     130.595 163.367 209.828  1.00151.33           N  
ATOM   2498  CZ  ARG A 346     131.161 162.673 210.806  1.00151.33           C  
ATOM   2499  NH1 ARG A 346     130.641 162.641 212.021  1.00151.33           N  
ATOM   2500  NH2 ARG A 346     132.284 162.005 210.562  1.00151.33           N  
ATOM   2501  N   PHE A 347     132.687 164.997 207.197  1.00142.62           N  
ATOM   2502  CA  PHE A 347     133.006 164.251 205.987  1.00142.62           C  
ATOM   2503  C   PHE A 347     132.486 162.827 206.120  1.00142.62           C  
ATOM   2504  O   PHE A 347     132.816 162.125 207.082  1.00142.62           O  
ATOM   2505  CB  PHE A 347     134.509 164.245 205.704  1.00142.62           C  
ATOM   2506  CG  PHE A 347     135.005 165.492 205.026  1.00142.62           C  
ATOM   2507  CD1 PHE A 347     134.118 166.380 204.441  1.00142.62           C  
ATOM   2508  CD2 PHE A 347     136.361 165.755 204.939  1.00142.62           C  
ATOM   2509  CE1 PHE A 347     134.573 167.521 203.809  1.00142.62           C  
ATOM   2510  CE2 PHE A 347     136.821 166.893 204.306  1.00142.62           C  
ATOM   2511  CZ  PHE A 347     135.926 167.776 203.740  1.00142.62           C  
ATOM   2512  N   ALA A 348     131.677 162.407 205.152  1.00146.39           N  
ATOM   2513  CA  ALA A 348     131.009 161.119 205.229  1.00146.39           C  
ATOM   2514  C   ALA A 348     131.990 159.978 204.963  1.00146.39           C  
ATOM   2515  O   ALA A 348     133.165 160.185 204.647  1.00146.39           O  
ATOM   2516  CB  ALA A 348     129.846 161.062 204.240  1.00146.39           C  
ATOM   2517  N   SER A 349     131.484 158.754 205.096  1.00147.55           N  
ATOM   2518  CA  SER A 349     132.300 157.570 204.882  1.00147.55           C  
ATOM   2519  C   SER A 349     132.677 157.439 203.407  1.00147.55           C  
ATOM   2520  O   SER A 349     132.125 158.106 202.528  1.00147.55           O  
ATOM   2521  CB  SER A 349     131.566 156.318 205.360  1.00147.55           C  
ATOM   2522  OG  SER A 349     131.729 156.131 206.756  1.00147.55           O  
ATOM   2523  N   VAL A 350     133.645 156.559 203.144  1.00144.25           N  
ATOM   2524  CA  VAL A 350     134.175 156.419 201.792  1.00144.25           C  
ATOM   2525  C   VAL A 350     133.137 155.812 200.852  1.00144.25           C  
ATOM   2526  O   VAL A 350     133.052 156.195 199.679  1.00144.25           O  
ATOM   2527  CB  VAL A 350     135.485 155.610 201.812  1.00144.25           C  
ATOM   2528  CG1 VAL A 350     135.234 154.192 202.272  1.00144.25           C  
ATOM   2529  CG2 VAL A 350     136.117 155.609 200.432  1.00144.25           C  
ATOM   2530  N   TYR A 351     132.332 154.863 201.335  1.00146.32           N  
ATOM   2531  CA  TYR A 351     131.290 154.306 200.482  1.00146.32           C  
ATOM   2532  C   TYR A 351     130.089 155.231 200.365  1.00146.32           C  
ATOM   2533  O   TYR A 351     129.185 154.952 199.571  1.00146.32           O  
ATOM   2534  CB  TYR A 351     130.832 152.938 200.996  1.00146.32           C  
ATOM   2535  CG  TYR A 351     130.177 152.965 202.356  1.00146.32           C  
ATOM   2536  CD1 TYR A 351     130.927 152.823 203.513  1.00146.32           C  
ATOM   2537  CD2 TYR A 351     128.801 153.111 202.481  1.00146.32           C  
ATOM   2538  CE1 TYR A 351     130.328 152.843 204.755  1.00146.32           C  
ATOM   2539  CE2 TYR A 351     128.194 153.131 203.719  1.00146.32           C  
ATOM   2540  CZ  TYR A 351     128.962 152.996 204.853  1.00146.32           C  
ATOM   2541  OH  TYR A 351     128.363 153.013 206.092  1.00146.32           O  
ATOM   2542  N   ALA A 352     130.055 156.308 201.145  1.00141.72           N  
ATOM   2543  CA  ALA A 352     129.015 157.319 201.040  1.00141.72           C  
ATOM   2544  C   ALA A 352     129.651 158.663 200.716  1.00141.72           C  
ATOM   2545  O   ALA A 352     129.348 159.670 201.362  1.00141.72           O  
ATOM   2546  CB  ALA A 352     128.204 157.400 202.334  1.00141.72           C  
ATOM   2547  N   TRP A 353     130.551 158.676 199.733  1.00132.32           N  
ATOM   2548  CA  TRP A 353     131.278 159.892 199.394  1.00132.32           C  
ATOM   2549  C   TRP A 353     130.315 161.004 198.999  1.00132.32           C  
ATOM   2550  O   TRP A 353     129.390 160.795 198.209  1.00132.32           O  
ATOM   2551  CB  TRP A 353     132.275 159.618 198.266  1.00132.32           C  
ATOM   2552  CG  TRP A 353     131.782 158.687 197.195  1.00132.32           C  
ATOM   2553  CD1 TRP A 353     131.730 157.326 197.253  1.00132.32           C  
ATOM   2554  CD2 TRP A 353     131.300 159.051 195.897  1.00132.32           C  
ATOM   2555  NE1 TRP A 353     131.232 156.820 196.078  1.00132.32           N  
ATOM   2556  CE2 TRP A 353     130.961 157.858 195.228  1.00132.32           C  
ATOM   2557  CE3 TRP A 353     131.115 160.268 195.237  1.00132.32           C  
ATOM   2558  CZ2 TRP A 353     130.448 157.849 193.934  1.00132.32           C  
ATOM   2559  CZ3 TRP A 353     130.605 160.256 193.953  1.00132.32           C  
ATOM   2560  CH2 TRP A 353     130.278 159.055 193.315  1.00132.32           C  
ATOM   2561  N   ASN A 354     130.539 162.189 199.560  1.00124.76           N  
ATOM   2562  CA  ASN A 354     129.632 163.318 199.387  1.00124.76           C  
ATOM   2563  C   ASN A 354     129.930 163.998 198.058  1.00124.76           C  
ATOM   2564  O   ASN A 354     130.992 164.603 197.885  1.00124.76           O  
ATOM   2565  CB  ASN A 354     129.779 164.294 200.550  1.00124.76           C  
ATOM   2566  CG  ASN A 354     128.643 165.292 200.620  1.00124.76           C  
ATOM   2567  OD1 ASN A 354     127.664 165.190 199.881  1.00124.76           O  
ATOM   2568  ND2 ASN A 354     128.767 166.268 201.511  1.00124.76           N  
ATOM   2569  N   ARG A 355     128.991 163.908 197.121  1.00115.60           N  
ATOM   2570  CA  ARG A 355     129.124 164.535 195.812  1.00115.60           C  
ATOM   2571  C   ARG A 355     128.318 165.828 195.821  1.00115.60           C  
ATOM   2572  O   ARG A 355     127.090 165.802 195.955  1.00115.60           O  
ATOM   2573  CB  ARG A 355     128.649 163.594 194.707  1.00115.60           C  
ATOM   2574  CG  ARG A 355     128.442 164.271 193.365  1.00115.60           C  
ATOM   2575  CD  ARG A 355     128.834 163.349 192.225  1.00115.60           C  
ATOM   2576  NE  ARG A 355     130.267 163.389 191.964  1.00115.60           N  
ATOM   2577  CZ  ARG A 355     130.860 162.782 190.945  1.00115.60           C  
ATOM   2578  NH1 ARG A 355     130.169 162.077 190.064  1.00115.60           N  
ATOM   2579  NH2 ARG A 355     132.178 162.884 190.807  1.00115.60           N  
ATOM   2580  N   LYS A 356     129.008 166.955 195.681  1.00112.19           N  
ATOM   2581  CA  LYS A 356     128.384 168.269 195.680  1.00112.19           C  
ATOM   2582  C   LYS A 356     128.519 168.908 194.305  1.00112.19           C  
ATOM   2583  O   LYS A 356     129.551 168.767 193.642  1.00112.19           O  
ATOM   2584  CB  LYS A 356     129.004 169.180 196.742  1.00112.19           C  
ATOM   2585  CG  LYS A 356     128.324 170.535 196.858  1.00112.19           C  
ATOM   2586  CD  LYS A 356     128.922 171.369 197.975  1.00112.19           C  
ATOM   2587  CE  LYS A 356     128.244 172.725 198.069  1.00112.19           C  
ATOM   2588  NZ  LYS A 356     128.820 173.561 199.156  1.00112.19           N  
ATOM   2589  N   ARG A 357     127.469 169.605 193.882  1.00109.56           N  
ATOM   2590  CA  ARG A 357     127.439 170.259 192.583  1.00109.56           C  
ATOM   2591  C   ARG A 357     127.992 171.673 192.700  1.00109.56           C  
ATOM   2592  O   ARG A 357     127.514 172.469 193.515  1.00109.56           O  
ATOM   2593  CB  ARG A 357     126.011 170.289 192.039  1.00109.56           C  
ATOM   2594  CG  ARG A 357     125.873 170.876 190.648  1.00109.56           C  
ATOM   2595  CD  ARG A 357     126.643 170.046 189.644  1.00109.56           C  
ATOM   2596  NE  ARG A 357     126.306 168.632 189.750  1.00109.56           N  
ATOM   2597  CZ  ARG A 357     125.304 168.044 189.111  1.00109.56           C  
ATOM   2598  NH1 ARG A 357     124.509 168.722 188.302  1.00109.56           N  
ATOM   2599  NH2 ARG A 357     125.095 166.743 189.289  1.00109.56           N  
ATOM   2600  N   ILE A 358     128.996 171.982 191.884  1.00106.32           N  
ATOM   2601  CA  ILE A 358     129.622 173.298 191.858  1.00106.32           C  
ATOM   2602  C   ILE A 358     129.428 173.877 190.465  1.00106.32           C  
ATOM   2603  O   ILE A 358     129.899 173.300 189.477  1.00106.32           O  
ATOM   2604  CB  ILE A 358     131.112 173.228 192.223  1.00106.32           C  
ATOM   2605  CG1 ILE A 358     131.281 172.808 193.683  1.00106.32           C  
ATOM   2606  CG2 ILE A 358     131.787 174.565 191.969  1.00106.32           C  
ATOM   2607  CD1 ILE A 358     132.718 172.598 194.095  1.00106.32           C  
ATOM   2608  N   SER A 359     128.741 175.014 190.387  1.00107.69           N  
ATOM   2609  CA  SER A 359     128.461 175.643 189.104  1.00107.69           C  
ATOM   2610  C   SER A 359     128.031 177.084 189.333  1.00107.69           C  
ATOM   2611  O   SER A 359     127.642 177.468 190.439  1.00107.69           O  
ATOM   2612  CB  SER A 359     127.383 174.877 188.328  1.00107.69           C  
ATOM   2613  OG  SER A 359     126.149 174.890 189.022  1.00107.69           O  
ATOM   2614  N   ASN A 360     128.108 177.872 188.261  1.00109.64           N  
ATOM   2615  CA  ASN A 360     127.632 179.256 188.238  1.00109.64           C  
ATOM   2616  C   ASN A 360     128.278 180.095 189.338  1.00109.64           C  
ATOM   2617  O   ASN A 360     127.617 180.857 190.047  1.00109.64           O  
ATOM   2618  CB  ASN A 360     126.107 179.304 188.335  1.00109.64           C  
ATOM   2619  CG  ASN A 360     125.431 178.602 187.177  1.00109.64           C  
ATOM   2620  OD1 ASN A 360     125.203 179.197 186.124  1.00109.64           O  
ATOM   2621  ND2 ASN A 360     125.113 177.327 187.363  1.00109.64           N  
ATOM   2622  N   CYS A 361     129.593 179.949 189.476  1.00111.79           N  
ATOM   2623  CA  CYS A 361     130.343 180.730 190.445  1.00111.79           C  
ATOM   2624  C   CYS A 361     131.784 180.857 189.976  1.00111.79           C  
ATOM   2625  O   CYS A 361     132.260 180.076 189.149  1.00111.79           O  
ATOM   2626  CB  CYS A 361     130.281 180.102 191.843  1.00111.79           C  
ATOM   2627  SG  CYS A 361     130.801 178.372 191.925  1.00111.79           S  
ATOM   2628  N   VAL A 362     132.474 181.856 190.516  1.00111.67           N  
ATOM   2629  CA  VAL A 362     133.893 182.057 190.246  1.00111.67           C  
ATOM   2630  C   VAL A 362     134.688 181.268 191.277  1.00111.67           C  
ATOM   2631  O   VAL A 362     134.552 181.495 192.484  1.00111.67           O  
ATOM   2632  CB  VAL A 362     134.263 183.547 190.286  1.00111.67           C  
ATOM   2633  CG1 VAL A 362     135.770 183.714 190.408  1.00111.67           C  
ATOM   2634  CG2 VAL A 362     133.745 184.252 189.046  1.00111.67           C  
ATOM   2635  N   ALA A 363     135.512 180.338 190.806  1.00108.67           N  
ATOM   2636  CA  ALA A 363     136.296 179.472 191.675  1.00108.67           C  
ATOM   2637  C   ALA A 363     137.744 179.942 191.686  1.00108.67           C  
ATOM   2638  O   ALA A 363     138.412 179.924 190.648  1.00108.67           O  
ATOM   2639  CB  ALA A 363     136.209 178.018 191.215  1.00108.67           C  
ATOM   2640  N   ASP A 364     138.228 180.343 192.858  1.00109.11           N  
ATOM   2641  CA  ASP A 364     139.608 180.790 193.032  1.00109.11           C  
ATOM   2642  C   ASP A 364     140.409 179.621 193.593  1.00109.11           C  
ATOM   2643  O   ASP A 364     140.354 179.334 194.791  1.00109.11           O  
ATOM   2644  CB  ASP A 364     139.676 182.007 193.948  1.00109.11           C  
ATOM   2645  CG  ASP A 364     141.055 182.640 193.976  1.00109.11           C  
ATOM   2646  OD1 ASP A 364     141.983 182.025 194.541  1.00109.11           O  
ATOM   2647  OD2 ASP A 364     141.211 183.754 193.433  1.00109.11           O  
ATOM   2648  N   TYR A 365     141.156 178.945 192.720  1.00106.55           N  
ATOM   2649  CA  TYR A 365     141.960 177.804 193.135  1.00106.55           C  
ATOM   2650  C   TYR A 365     143.308 178.209 193.713  1.00106.55           C  
ATOM   2651  O   TYR A 365     144.005 177.352 194.267  1.00106.55           O  
ATOM   2652  CB  TYR A 365     142.188 176.848 191.959  1.00106.55           C  
ATOM   2653  CG  TYR A 365     140.929 176.394 191.252  1.00106.55           C  
ATOM   2654  CD1 TYR A 365     140.268 177.227 190.357  1.00106.55           C  
ATOM   2655  CD2 TYR A 365     140.399 175.132 191.480  1.00106.55           C  
ATOM   2656  CE1 TYR A 365     139.123 176.814 189.710  1.00106.55           C  
ATOM   2657  CE2 TYR A 365     139.253 174.711 190.839  1.00106.55           C  
ATOM   2658  CZ  TYR A 365     138.618 175.556 189.956  1.00106.55           C  
ATOM   2659  OH  TYR A 365     137.475 175.139 189.316  1.00106.55           O  
ATOM   2660  N   SER A 366     143.693 179.483 193.591  1.00113.05           N  
ATOM   2661  CA  SER A 366     144.989 179.917 194.102  1.00113.05           C  
ATOM   2662  C   SER A 366     145.072 179.750 195.612  1.00113.05           C  
ATOM   2663  O   SER A 366     146.095 179.294 196.137  1.00113.05           O  
ATOM   2664  CB  SER A 366     145.247 181.372 193.712  1.00113.05           C  
ATOM   2665  OG  SER A 366     144.461 182.254 194.495  1.00113.05           O  
ATOM   2666  N   VAL A 367     144.004 180.110 196.328  1.00114.60           N  
ATOM   2667  CA  VAL A 367     144.005 179.993 197.783  1.00114.60           C  
ATOM   2668  C   VAL A 367     144.169 178.541 198.209  1.00114.60           C  
ATOM   2669  O   VAL A 367     144.734 178.257 199.273  1.00114.60           O  
ATOM   2670  CB  VAL A 367     142.723 180.616 198.371  1.00114.60           C  
ATOM   2671  CG1 VAL A 367     142.719 182.120 198.152  1.00114.60           C  
ATOM   2672  CG2 VAL A 367     141.486 179.982 197.754  1.00114.60           C  
ATOM   2673  N   LEU A 368     143.673 177.602 197.402  1.00116.46           N  
ATOM   2674  CA  LEU A 368     143.895 176.191 197.694  1.00116.46           C  
ATOM   2675  C   LEU A 368     145.325 175.779 197.374  1.00116.46           C  
ATOM   2676  O   LEU A 368     145.959 175.055 198.150  1.00116.46           O  
ATOM   2677  CB  LEU A 368     142.913 175.333 196.902  1.00116.46           C  
ATOM   2678  CG  LEU A 368     141.441 175.382 197.301  1.00116.46           C  
ATOM   2679  CD1 LEU A 368     140.614 174.736 196.212  1.00116.46           C  
ATOM   2680  CD2 LEU A 368     141.219 174.690 198.633  1.00116.46           C  
ATOM   2681  N   TYR A 369     145.849 176.231 196.234  1.00112.19           N  
ATOM   2682  CA  TYR A 369     147.158 175.770 195.786  1.00112.19           C  
ATOM   2683  C   TYR A 369     148.277 176.346 196.647  1.00112.19           C  
ATOM   2684  O   TYR A 369     149.189 175.622 197.062  1.00112.19           O  
ATOM   2685  CB  TYR A 369     147.365 176.132 194.316  1.00112.19           C  
ATOM   2686  CG  TYR A 369     148.728 175.756 193.787  1.00112.19           C  
ATOM   2687  CD1 TYR A 369     149.180 174.445 193.852  1.00112.19           C  
ATOM   2688  CD2 TYR A 369     149.564 176.712 193.227  1.00112.19           C  
ATOM   2689  CE1 TYR A 369     150.427 174.095 193.372  1.00112.19           C  
ATOM   2690  CE2 TYR A 369     150.813 176.372 192.745  1.00112.19           C  
ATOM   2691  CZ  TYR A 369     151.239 175.062 192.820  1.00112.19           C  
ATOM   2692  OH  TYR A 369     152.482 174.719 192.341  1.00112.19           O  
ATOM   2693  N   ASN A 370     148.226 177.652 196.927  1.00119.18           N  
ATOM   2694  CA  ASN A 370     149.303 178.277 197.688  1.00119.18           C  
ATOM   2695  C   ASN A 370     149.326 177.801 199.136  1.00119.18           C  
ATOM   2696  O   ASN A 370     150.403 177.697 199.734  1.00119.18           O  
ATOM   2697  CB  ASN A 370     149.193 179.804 197.615  1.00119.18           C  
ATOM   2698  CG  ASN A 370     147.922 180.344 198.253  1.00119.18           C  
ATOM   2699  OD1 ASN A 370     147.151 179.610 198.871  1.00119.18           O  
ATOM   2700  ND2 ASN A 370     147.700 181.645 198.101  1.00119.18           N  
ATOM   2701  N   SER A 371     148.162 177.512 199.713  1.00121.63           N  
ATOM   2702  CA  SER A 371     148.093 176.991 201.074  1.00121.63           C  
ATOM   2703  C   SER A 371     148.656 175.575 201.096  1.00121.63           C  
ATOM   2704  O   SER A 371     148.035 174.642 200.575  1.00121.63           O  
ATOM   2705  CB  SER A 371     146.655 177.018 201.580  1.00121.63           C  
ATOM   2706  OG  SER A 371     146.571 176.516 202.902  1.00121.63           O  
ATOM   2707  N   ALA A 372     149.831 175.411 201.701  1.00123.80           N  
ATOM   2708  CA  ALA A 372     150.532 174.134 201.733  1.00123.80           C  
ATOM   2709  C   ALA A 372     150.023 173.200 202.823  1.00123.80           C  
ATOM   2710  O   ALA A 372     150.717 172.236 203.167  1.00123.80           O  
ATOM   2711  CB  ALA A 372     152.035 174.366 201.905  1.00123.80           C  
ATOM   2712  N   SER A 373     148.834 173.456 203.373  1.00122.50           N  
ATOM   2713  CA  SER A 373     148.281 172.597 204.412  1.00122.50           C  
ATOM   2714  C   SER A 373     147.906 171.213 203.899  1.00122.50           C  
ATOM   2715  O   SER A 373     147.638 170.324 204.714  1.00122.50           O  
ATOM   2716  CB  SER A 373     147.056 173.262 205.043  1.00122.50           C  
ATOM   2717  OG  SER A 373     146.017 173.427 204.095  1.00122.50           O  
ATOM   2718  N   PHE A 374     147.880 171.009 202.585  1.00120.52           N  
ATOM   2719  CA  PHE A 374     147.549 169.715 202.007  1.00120.52           C  
ATOM   2720  C   PHE A 374     148.813 168.903 201.763  1.00120.52           C  
ATOM   2721  O   PHE A 374     149.837 169.438 201.329  1.00120.52           O  
ATOM   2722  CB  PHE A 374     146.781 169.891 200.697  1.00120.52           C  
ATOM   2723  CG  PHE A 374     145.672 170.898 200.776  1.00120.52           C  
ATOM   2724  CD1 PHE A 374     144.554 170.655 201.555  1.00120.52           C  
ATOM   2725  CD2 PHE A 374     145.747 172.088 200.072  1.00120.52           C  
ATOM   2726  CE1 PHE A 374     143.532 171.579 201.630  1.00120.52           C  
ATOM   2727  CE2 PHE A 374     144.727 173.015 200.144  1.00120.52           C  
ATOM   2728  CZ  PHE A 374     143.619 172.761 200.924  1.00120.52           C  
ATOM   2729  N   SER A 375     148.735 167.605 202.049  1.00120.34           N  
ATOM   2730  CA  SER A 375     149.859 166.705 201.833  1.00120.34           C  
ATOM   2731  C   SER A 375     149.866 166.080 200.444  1.00120.34           C  
ATOM   2732  O   SER A 375     150.852 165.429 200.082  1.00120.34           O  
ATOM   2733  CB  SER A 375     149.856 165.592 202.886  1.00120.34           C  
ATOM   2734  OG  SER A 375     148.856 164.627 202.606  1.00120.34           O  
ATOM   2735  N   THR A 376     148.797 166.255 199.663  1.00115.36           N  
ATOM   2736  CA  THR A 376     148.737 165.689 198.316  1.00115.36           C  
ATOM   2737  C   THR A 376     147.761 166.536 197.499  1.00115.36           C  
ATOM   2738  O   THR A 376     146.545 166.387 197.641  1.00115.36           O  
ATOM   2739  CB  THR A 376     148.313 164.228 198.348  1.00115.36           C  
ATOM   2740  OG1 THR A 376     149.272 163.464 199.091  1.00115.36           O  
ATOM   2741  CG2 THR A 376     148.217 163.668 196.937  1.00115.36           C  
ATOM   2742  N   PHE A 377     148.302 167.413 196.657  1.00104.83           N  
ATOM   2743  CA  PHE A 377     147.515 168.237 195.741  1.00104.83           C  
ATOM   2744  C   PHE A 377     147.938 167.850 194.329  1.00104.83           C  
ATOM   2745  O   PHE A 377     148.837 168.464 193.749  1.00104.83           O  
ATOM   2746  CB  PHE A 377     147.728 169.727 196.004  1.00104.83           C  
ATOM   2747  CG  PHE A 377     146.710 170.613 195.341  1.00104.83           C  
ATOM   2748  CD1 PHE A 377     145.619 171.085 196.049  1.00104.83           C  
ATOM   2749  CD2 PHE A 377     146.841 170.970 194.011  1.00104.83           C  
ATOM   2750  CE1 PHE A 377     144.683 171.902 195.445  1.00104.83           C  
ATOM   2751  CE2 PHE A 377     145.905 171.783 193.402  1.00104.83           C  
ATOM   2752  CZ  PHE A 377     144.825 172.248 194.119  1.00104.83           C  
ATOM   2753  N   LYS A 378     147.287 166.832 193.774  1.00 98.45           N  
ATOM   2754  CA  LYS A 378     147.653 166.280 192.479  1.00 98.45           C  
ATOM   2755  C   LYS A 378     146.520 166.491 191.488  1.00 98.45           C  
ATOM   2756  O   LYS A 378     145.363 166.176 191.784  1.00 98.45           O  
ATOM   2757  CB  LYS A 378     147.982 164.789 192.591  1.00 98.45           C  
ATOM   2758  CG  LYS A 378     149.282 164.495 193.319  1.00 98.45           C  
ATOM   2759  CD  LYS A 378     149.496 162.999 193.482  1.00 98.45           C  
ATOM   2760  CE  LYS A 378     149.815 162.338 192.152  1.00 98.45           C  
ATOM   2761  NZ  LYS A 378     149.866 160.855 192.267  1.00 98.45           N  
ATOM   2762  N   CYS A 379     146.858 167.024 190.318  1.00 94.73           N  
ATOM   2763  CA  CYS A 379     145.932 167.161 189.204  1.00 94.73           C  
ATOM   2764  C   CYS A 379     146.481 166.389 188.015  1.00 94.73           C  
ATOM   2765  O   CYS A 379     147.682 166.440 187.732  1.00 94.73           O  
ATOM   2766  CB  CYS A 379     145.718 168.630 188.833  1.00 94.73           C  
ATOM   2767  SG  CYS A 379     145.461 169.720 190.247  1.00 94.73           S  
ATOM   2768  N   TYR A 380     145.599 165.673 187.320  1.00 93.62           N  
ATOM   2769  CA  TYR A 380     146.016 164.731 186.288  1.00 93.62           C  
ATOM   2770  C   TYR A 380     145.768 165.269 184.882  1.00 93.62           C  
ATOM   2771  O   TYR A 380     146.697 165.358 184.076  1.00 93.62           O  
ATOM   2772  CB  TYR A 380     145.293 163.396 186.500  1.00 93.62           C  
ATOM   2773  CG  TYR A 380     145.640 162.753 187.821  1.00 93.62           C  
ATOM   2774  CD1 TYR A 380     146.906 162.232 188.051  1.00 93.62           C  
ATOM   2775  CD2 TYR A 380     144.710 162.692 188.849  1.00 93.62           C  
ATOM   2776  CE1 TYR A 380     147.230 161.654 189.262  1.00 93.62           C  
ATOM   2777  CE2 TYR A 380     145.026 162.117 190.064  1.00 93.62           C  
ATOM   2778  CZ  TYR A 380     146.287 161.599 190.264  1.00 93.62           C  
ATOM   2779  OH  TYR A 380     146.605 161.025 191.472  1.00 93.62           O  
ATOM   2780  N   GLY A 381     144.527 165.637 184.575  1.00 83.13           N  
ATOM   2781  CA  GLY A 381     144.228 166.174 183.262  1.00 83.13           C  
ATOM   2782  C   GLY A 381     144.589 167.627 183.065  1.00 83.13           C  
ATOM   2783  O   GLY A 381     144.568 168.105 181.928  1.00 83.13           O  
ATOM   2784  N   VAL A 382     144.907 168.341 184.143  1.00 78.33           N  
ATOM   2785  CA  VAL A 382     145.282 169.747 184.101  1.00 78.33           C  
ATOM   2786  C   VAL A 382     146.465 169.960 185.039  1.00 78.33           C  
ATOM   2787  O   VAL A 382     146.995 169.017 185.631  1.00 78.33           O  
ATOM   2788  CB  VAL A 382     144.113 170.676 184.484  1.00 78.33           C  
ATOM   2789  CG1 VAL A 382     143.074 170.709 183.379  1.00 78.33           C  
ATOM   2790  CG2 VAL A 382     143.491 170.224 185.791  1.00 78.33           C  
ATOM   2791  N   SER A 383     146.883 171.218 185.166  1.00 78.49           N  
ATOM   2792  CA  SER A 383     147.940 171.593 186.085  1.00 78.49           C  
ATOM   2793  C   SER A 383     147.397 172.532 187.155  1.00 78.49           C  
ATOM   2794  O   SER A 383     146.594 173.419 186.847  1.00 78.49           O  
ATOM   2795  CB  SER A 383     149.099 172.277 185.350  1.00 78.49           C  
ATOM   2796  OG  SER A 383     148.784 173.626 185.058  1.00 78.49           O  
ATOM   2797  N   PRO A 384     147.807 172.358 188.414  1.00 83.68           N  
ATOM   2798  CA  PRO A 384     147.289 173.231 189.481  1.00 83.68           C  
ATOM   2799  C   PRO A 384     147.587 174.704 189.269  1.00 83.68           C  
ATOM   2800  O   PRO A 384     146.803 175.554 189.708  1.00 83.68           O  
ATOM   2801  CB  PRO A 384     147.984 172.696 190.742  1.00 83.68           C  
ATOM   2802  CG  PRO A 384     149.115 171.842 190.246  1.00 83.68           C  
ATOM   2803  CD  PRO A 384     148.666 171.287 188.940  1.00 83.68           C  
ATOM   2804  N   THR A 385     148.698 175.037 188.610  1.00 82.80           N  
ATOM   2805  CA  THR A 385     149.061 176.439 188.441  1.00 82.80           C  
ATOM   2806  C   THR A 385     148.184 177.135 187.408  1.00 82.80           C  
ATOM   2807  O   THR A 385     147.964 178.348 187.501  1.00 82.80           O  
ATOM   2808  CB  THR A 385     150.531 176.556 188.044  1.00 82.80           C  
ATOM   2809  OG1 THR A 385     150.705 176.077 186.705  1.00 82.80           O  
ATOM   2810  CG2 THR A 385     151.399 175.734 188.984  1.00 82.80           C  
ATOM   2811  N   LYS A 386     147.679 176.397 186.422  1.00 78.95           N  
ATOM   2812  CA  LYS A 386     146.888 176.975 185.344  1.00 78.95           C  
ATOM   2813  C   LYS A 386     145.392 176.967 185.627  1.00 78.95           C  
ATOM   2814  O   LYS A 386     144.612 177.366 184.756  1.00 78.95           O  
ATOM   2815  CB  LYS A 386     147.164 176.233 184.033  1.00 78.95           C  
ATOM   2816  CG  LYS A 386     148.550 176.480 183.462  1.00 78.95           C  
ATOM   2817  CD  LYS A 386     148.500 177.437 182.287  1.00 78.95           C  
ATOM   2818  CE  LYS A 386     149.795 177.401 181.494  1.00 78.95           C  
ATOM   2819  NZ  LYS A 386     149.667 178.114 180.193  1.00 78.95           N  
ATOM   2820  N   LEU A 387     144.973 176.525 186.814  1.00 88.01           N  
ATOM   2821  CA  LEU A 387     143.551 176.446 187.125  1.00 88.01           C  
ATOM   2822  C   LEU A 387     142.880 177.812 187.177  1.00 88.01           C  
ATOM   2823  O   LEU A 387     141.656 177.890 187.032  1.00 88.01           O  
ATOM   2824  CB  LEU A 387     143.344 175.724 188.456  1.00 88.01           C  
ATOM   2825  CG  LEU A 387     143.720 174.244 188.497  1.00 88.01           C  
ATOM   2826  CD1 LEU A 387     143.614 173.719 189.916  1.00 88.01           C  
ATOM   2827  CD2 LEU A 387     142.833 173.444 187.562  1.00 88.01           C  
ATOM   2828  N   ASN A 388     143.643 178.885 187.379  1.00 95.83           N  
ATOM   2829  CA  ASN A 388     143.083 180.226 187.480  1.00 95.83           C  
ATOM   2830  C   ASN A 388     142.905 180.904 186.126  1.00 95.83           C  
ATOM   2831  O   ASN A 388     142.688 182.121 186.081  1.00 95.83           O  
ATOM   2832  CB  ASN A 388     143.957 181.094 188.387  1.00 95.83           C  
ATOM   2833  CG  ASN A 388     143.518 181.048 189.835  1.00 95.83           C  
ATOM   2834  OD1 ASN A 388     142.691 180.222 190.220  1.00 95.83           O  
ATOM   2835  ND2 ASN A 388     144.067 181.942 190.648  1.00 95.83           N  
ATOM   2836  N   ASP A 389     142.990 180.153 185.028  1.00 94.22           N  
ATOM   2837  CA  ASP A 389     142.813 180.710 183.697  1.00 94.22           C  
ATOM   2838  C   ASP A 389     141.801 179.945 182.857  1.00 94.22           C  
ATOM   2839  O   ASP A 389     141.589 180.306 181.695  1.00 94.22           O  
ATOM   2840  CB  ASP A 389     144.156 180.754 182.952  1.00 94.22           C  
ATOM   2841  CG  ASP A 389     145.117 181.765 183.544  1.00 94.22           C  
ATOM   2842  OD1 ASP A 389     144.647 182.775 184.107  1.00 94.22           O  
ATOM   2843  OD2 ASP A 389     146.343 181.548 183.450  1.00 94.22           O  
ATOM   2844  N   LEU A 390     141.174 178.909 183.406  1.00 92.81           N  
ATOM   2845  CA  LEU A 390     140.235 178.068 182.681  1.00 92.81           C  
ATOM   2846  C   LEU A 390     138.839 178.249 183.254  1.00 92.81           C  
ATOM   2847  O   LEU A 390     138.665 178.316 184.475  1.00 92.81           O  
ATOM   2848  CB  LEU A 390     140.637 176.593 182.765  1.00 92.81           C  
ATOM   2849  CG  LEU A 390     141.933 176.177 182.072  1.00 92.81           C  
ATOM   2850  CD1 LEU A 390     142.410 174.835 182.605  1.00 92.81           C  
ATOM   2851  CD2 LEU A 390     141.740 176.122 180.566  1.00 92.81           C  
ATOM   2852  N   CYS A 391     137.846 178.337 182.374  1.00101.60           N  
ATOM   2853  CA  CYS A 391     136.447 178.376 182.779  1.00101.60           C  
ATOM   2854  C   CYS A 391     135.826 177.019 182.478  1.00101.60           C  
ATOM   2855  O   CYS A 391     135.829 176.573 181.326  1.00101.60           O  
ATOM   2856  CB  CYS A 391     135.687 179.493 182.069  1.00101.60           C  
ATOM   2857  SG  CYS A 391     134.076 179.818 182.813  1.00101.60           S  
ATOM   2858  N   PHE A 392     135.292 176.374 183.509  1.00105.22           N  
ATOM   2859  CA  PHE A 392     134.907 174.973 183.445  1.00105.22           C  
ATOM   2860  C   PHE A 392     133.409 174.832 183.204  1.00105.22           C  
ATOM   2861  O   PHE A 392     132.607 175.654 183.652  1.00105.22           O  
ATOM   2862  CB  PHE A 392     135.294 174.252 184.737  1.00105.22           C  
ATOM   2863  CG  PHE A 392     136.707 174.517 185.178  1.00105.22           C  
ATOM   2864  CD1 PHE A 392     137.724 173.646 184.847  1.00105.22           C  
ATOM   2865  CD2 PHE A 392     137.012 175.627 185.947  1.00105.22           C  
ATOM   2866  CE1 PHE A 392     139.021 173.884 185.255  1.00105.22           C  
ATOM   2867  CE2 PHE A 392     138.306 175.871 186.358  1.00105.22           C  
ATOM   2868  CZ  PHE A 392     139.312 174.997 186.012  1.00105.22           C  
ATOM   2869  N   THR A 393     133.042 173.771 182.482  1.00112.14           N  
ATOM   2870  CA  THR A 393     131.636 173.527 182.177  1.00112.14           C  
ATOM   2871  C   THR A 393     130.864 173.107 183.421  1.00112.14           C  
ATOM   2872  O   THR A 393     129.781 173.634 183.701  1.00112.14           O  
ATOM   2873  CB  THR A 393     131.515 172.459 181.092  1.00112.14           C  
ATOM   2874  OG1 THR A 393     131.900 171.187 181.628  1.00112.14           O  
ATOM   2875  CG2 THR A 393     132.412 172.795 179.916  1.00112.14           C  
ATOM   2876  N   ASN A 394     131.405 172.156 184.177  1.00109.48           N  
ATOM   2877  CA  ASN A 394     130.744 171.634 185.363  1.00109.48           C  
ATOM   2878  C   ASN A 394     131.801 171.002 186.254  1.00109.48           C  
ATOM   2879  O   ASN A 394     132.685 170.298 185.765  1.00109.48           O  
ATOM   2880  CB  ASN A 394     129.668 170.605 184.998  1.00109.48           C  
ATOM   2881  CG  ASN A 394     129.001 169.999 186.217  1.00109.48           C  
ATOM   2882  OD1 ASN A 394     129.089 170.535 187.321  1.00109.48           O  
ATOM   2883  ND2 ASN A 394     128.332 168.869 186.021  1.00109.48           N  
ATOM   2884  N   VAL A 395     131.696 171.248 187.557  1.00106.44           N  
ATOM   2885  CA  VAL A 395     132.681 170.791 188.530  1.00106.44           C  
ATOM   2886  C   VAL A 395     131.980 169.938 189.578  1.00106.44           C  
ATOM   2887  O   VAL A 395     130.949 170.342 190.128  1.00106.44           O  
ATOM   2888  CB  VAL A 395     133.416 171.972 189.189  1.00106.44           C  
ATOM   2889  CG1 VAL A 395     134.404 171.469 190.228  1.00106.44           C  
ATOM   2890  CG2 VAL A 395     134.127 172.805 188.135  1.00106.44           C  
ATOM   2891  N   TYR A 396     132.541 168.763 189.848  1.00109.91           N  
ATOM   2892  CA  TYR A 396     132.091 167.881 190.913  1.00109.91           C  
ATOM   2893  C   TYR A 396     133.069 167.947 192.078  1.00109.91           C  
ATOM   2894  O   TYR A 396     134.286 167.986 191.876  1.00109.91           O  
ATOM   2895  CB  TYR A 396     131.984 166.434 190.424  1.00109.91           C  
ATOM   2896  CG  TYR A 396     130.685 166.080 189.738  1.00109.91           C  
ATOM   2897  CD1 TYR A 396     129.472 166.559 190.210  1.00109.91           C  
ATOM   2898  CD2 TYR A 396     130.675 165.262 188.616  1.00109.91           C  
ATOM   2899  CE1 TYR A 396     128.285 166.229 189.588  1.00109.91           C  
ATOM   2900  CE2 TYR A 396     129.495 164.931 187.985  1.00109.91           C  
ATOM   2901  CZ  TYR A 396     128.303 165.418 188.473  1.00109.91           C  
ATOM   2902  OH  TYR A 396     127.124 165.088 187.846  1.00109.91           O  
ATOM   2903  N   ALA A 397     132.533 167.962 193.295  1.00112.15           N  
ATOM   2904  CA  ALA A 397     133.334 167.881 194.510  1.00112.15           C  
ATOM   2905  C   ALA A 397     132.963 166.599 195.237  1.00112.15           C  
ATOM   2906  O   ALA A 397     131.787 166.375 195.542  1.00112.15           O  
ATOM   2907  CB  ALA A 397     133.108 169.100 195.406  1.00112.15           C  
ATOM   2908  N   ASP A 398     133.958 165.762 195.514  1.00120.09           N  
ATOM   2909  CA  ASP A 398     133.745 164.468 196.160  1.00120.09           C  
ATOM   2910  C   ASP A 398     134.566 164.441 197.444  1.00120.09           C  
ATOM   2911  O   ASP A 398     135.754 164.110 197.419  1.00120.09           O  
ATOM   2912  CB  ASP A 398     134.129 163.324 195.228  1.00120.09           C  
ATOM   2913  CG  ASP A 398     133.069 163.047 194.182  1.00120.09           C  
ATOM   2914  OD1 ASP A 398     131.870 163.176 194.502  1.00120.09           O  
ATOM   2915  OD2 ASP A 398     133.435 162.699 193.040  1.00120.09           O  
ATOM   2916  N   SER A 399     133.930 164.772 198.564  1.00125.57           N  
ATOM   2917  CA  SER A 399     134.604 164.875 199.851  1.00125.57           C  
ATOM   2918  C   SER A 399     134.303 163.641 200.691  1.00125.57           C  
ATOM   2919  O   SER A 399     133.139 163.250 200.832  1.00125.57           O  
ATOM   2920  CB  SER A 399     134.168 166.139 200.592  1.00125.57           C  
ATOM   2921  OG  SER A 399     134.381 167.294 199.799  1.00125.57           O  
ATOM   2922  N   PHE A 400     135.349 163.043 201.252  1.00130.33           N  
ATOM   2923  CA  PHE A 400     135.238 161.799 202.008  1.00130.33           C  
ATOM   2924  C   PHE A 400     136.558 161.554 202.732  1.00130.33           C  
ATOM   2925  O   PHE A 400     137.522 162.309 202.580  1.00130.33           O  
ATOM   2926  CB  PHE A 400     134.829 160.649 201.082  1.00130.33           C  
ATOM   2927  CG  PHE A 400     135.842 160.325 200.020  1.00130.33           C  
ATOM   2928  CD1 PHE A 400     135.572 160.629 198.701  1.00130.33           C  
ATOM   2929  CD2 PHE A 400     137.029 159.678 200.319  1.00130.33           C  
ATOM   2930  CE1 PHE A 400     136.477 160.341 197.713  1.00130.33           C  
ATOM   2931  CE2 PHE A 400     137.939 159.383 199.326  1.00130.33           C  
ATOM   2932  CZ  PHE A 400     137.659 159.710 198.022  1.00130.33           C  
ATOM   2933  N   VAL A 401     136.592 160.483 203.524  1.00137.34           N  
ATOM   2934  CA  VAL A 401     137.729 160.154 204.375  1.00137.34           C  
ATOM   2935  C   VAL A 401     138.103 158.696 204.146  1.00137.34           C  
ATOM   2936  O   VAL A 401     137.227 157.826 204.102  1.00137.34           O  
ATOM   2937  CB  VAL A 401     137.414 160.409 205.863  1.00137.34           C  
ATOM   2938  CG1 VAL A 401     138.405 159.684 206.763  1.00137.34           C  
ATOM   2939  CG2 VAL A 401     137.412 161.902 206.156  1.00137.34           C  
ATOM   2940  N   ILE A 402     139.401 158.432 203.994  1.00138.95           N  
ATOM   2941  CA  ILE A 402     139.929 157.091 203.797  1.00138.95           C  
ATOM   2942  C   ILE A 402     141.073 156.856 204.777  1.00138.95           C  
ATOM   2943  O   ILE A 402     141.466 157.739 205.538  1.00138.95           O  
ATOM   2944  CB  ILE A 402     140.407 156.853 202.351  1.00138.95           C  
ATOM   2945  CG1 ILE A 402     141.543 157.820 202.009  1.00138.95           C  
ATOM   2946  CG2 ILE A 402     139.258 156.968 201.375  1.00138.95           C  
ATOM   2947  CD1 ILE A 402     142.236 157.517 200.707  1.00138.95           C  
ATOM   2948  N   ARG A 403     141.600 155.635 204.745  1.00141.57           N  
ATOM   2949  CA  ARG A 403     142.813 155.299 205.472  1.00141.57           C  
ATOM   2950  C   ARG A 403     143.990 156.093 204.918  1.00141.57           C  
ATOM   2951  O   ARG A 403     144.046 156.416 203.729  1.00141.57           O  
ATOM   2952  CB  ARG A 403     143.084 153.796 205.370  1.00141.57           C  
ATOM   2953  CG  ARG A 403     144.138 153.246 206.322  1.00141.57           C  
ATOM   2954  CD  ARG A 403     144.823 152.028 205.704  1.00141.57           C  
ATOM   2955  NE  ARG A 403     146.076 151.677 206.362  1.00141.57           N  
ATOM   2956  CZ  ARG A 403     146.259 150.589 207.099  1.00141.57           C  
ATOM   2957  NH1 ARG A 403     145.286 149.714 207.294  1.00141.57           N  
ATOM   2958  NH2 ARG A 403     147.448 150.375 207.656  1.00141.57           N  
ATOM   2959  N   GLY A 404     144.938 156.412 205.798  1.00138.81           N  
ATOM   2960  CA  GLY A 404     146.071 157.231 205.405  1.00138.81           C  
ATOM   2961  C   GLY A 404     146.998 156.593 204.390  1.00138.81           C  
ATOM   2962  O   GLY A 404     147.860 157.291 203.845  1.00138.81           O  
ATOM   2963  N   ASP A 405     146.843 155.298 204.123  1.00138.82           N  
ATOM   2964  CA  ASP A 405     147.746 154.564 203.248  1.00138.82           C  
ATOM   2965  C   ASP A 405     147.240 154.441 201.816  1.00138.82           C  
ATOM   2966  O   ASP A 405     147.884 153.766 201.007  1.00138.82           O  
ATOM   2967  CB  ASP A 405     148.001 153.165 203.819  1.00138.82           C  
ATOM   2968  CG  ASP A 405     149.015 153.171 204.945  1.00138.82           C  
ATOM   2969  OD1 ASP A 405     149.996 153.940 204.862  1.00138.82           O  
ATOM   2970  OD2 ASP A 405     148.831 152.408 205.917  1.00138.82           O  
ATOM   2971  N   GLU A 406     146.110 155.066 201.477  1.00134.36           N  
ATOM   2972  CA  GLU A 406     145.526 154.931 200.147  1.00134.36           C  
ATOM   2973  C   GLU A 406     145.316 156.266 199.443  1.00134.36           C  
ATOM   2974  O   GLU A 406     144.689 156.296 198.375  1.00134.36           O  
ATOM   2975  CB  GLU A 406     144.198 154.170 200.219  1.00134.36           C  
ATOM   2976  CG  GLU A 406     144.345 152.672 200.437  1.00134.36           C  
ATOM   2977  CD  GLU A 406     144.617 152.315 201.882  1.00134.36           C  
ATOM   2978  OE1 GLU A 406     144.628 153.233 202.726  1.00134.36           O  
ATOM   2979  OE2 GLU A 406     144.820 151.118 202.175  1.00134.36           O  
ATOM   2980  N   VAL A 407     145.812 157.368 200.008  1.00130.84           N  
ATOM   2981  CA  VAL A 407     145.716 158.653 199.320  1.00130.84           C  
ATOM   2982  C   VAL A 407     146.474 158.606 197.999  1.00130.84           C  
ATOM   2983  O   VAL A 407     146.043 159.187 196.996  1.00130.84           O  
ATOM   2984  CB  VAL A 407     146.208 159.793 200.233  1.00130.84           C  
ATOM   2985  CG1 VAL A 407     147.691 159.650 200.551  1.00130.84           C  
ATOM   2986  CG2 VAL A 407     145.939 161.133 199.578  1.00130.84           C  
ATOM   2987  N   ARG A 408     147.612 157.910 197.974  1.00130.52           N  
ATOM   2988  CA  ARG A 408     148.324 157.683 196.725  1.00130.52           C  
ATOM   2989  C   ARG A 408     147.657 156.614 195.872  1.00130.52           C  
ATOM   2990  O   ARG A 408     147.966 156.505 194.680  1.00130.52           O  
ATOM   2991  CB  ARG A 408     149.776 157.299 197.020  1.00130.52           C  
ATOM   2992  CG  ARG A 408     149.924 156.134 197.993  1.00130.52           C  
ATOM   2993  CD  ARG A 408     150.061 154.799 197.278  1.00130.52           C  
ATOM   2994  NE  ARG A 408     150.334 153.711 198.209  1.00130.52           N  
ATOM   2995  CZ  ARG A 408     150.384 152.430 197.870  1.00130.52           C  
ATOM   2996  NH1 ARG A 408     150.184 152.037 196.623  1.00130.52           N  
ATOM   2997  NH2 ARG A 408     150.640 151.521 198.807  1.00130.52           N  
ATOM   2998  N   GLN A 409     146.750 155.830 196.453  1.00129.91           N  
ATOM   2999  CA  GLN A 409     146.135 154.711 195.754  1.00129.91           C  
ATOM   3000  C   GLN A 409     144.826 155.077 195.065  1.00129.91           C  
ATOM   3001  O   GLN A 409     144.431 154.395 194.113  1.00129.91           O  
ATOM   3002  CB  GLN A 409     145.902 153.557 196.737  1.00129.91           C  
ATOM   3003  CG  GLN A 409     145.577 152.233 196.080  1.00129.91           C  
ATOM   3004  CD  GLN A 409     144.091 152.046 195.877  1.00129.91           C  
ATOM   3005  OE1 GLN A 409     143.284 152.436 196.718  1.00129.91           O  
ATOM   3006  NE2 GLN A 409     143.719 151.486 194.737  1.00129.91           N  
ATOM   3007  N   ILE A 410     144.159 156.145 195.498  1.00125.57           N  
ATOM   3008  CA  ILE A 410     142.877 156.534 194.914  1.00125.57           C  
ATOM   3009  C   ILE A 410     143.067 157.137 193.527  1.00125.57           C  
ATOM   3010  O   ILE A 410     142.097 157.566 192.891  1.00125.57           O  
ATOM   3011  CB  ILE A 410     142.127 157.524 195.821  1.00125.57           C  
ATOM   3012  CG1 ILE A 410     142.943 158.805 195.979  1.00125.57           C  
ATOM   3013  CG2 ILE A 410     141.817 156.890 197.164  1.00125.57           C  
ATOM   3014  CD1 ILE A 410     142.195 159.913 196.652  1.00125.57           C  
ATOM   3015  N   ALA A 411     144.309 157.184 193.053  1.00119.72           N  
ATOM   3016  CA  ALA A 411     144.590 157.767 191.751  1.00119.72           C  
ATOM   3017  C   ALA A 411     143.929 156.943 190.646  1.00119.72           C  
ATOM   3018  O   ALA A 411     143.759 155.728 190.783  1.00119.72           O  
ATOM   3019  CB  ALA A 411     146.098 157.842 191.518  1.00119.72           C  
ATOM   3020  N   PRO A 412     143.532 157.583 189.545  1.00112.70           N  
ATOM   3021  CA  PRO A 412     142.931 156.832 188.436  1.00112.70           C  
ATOM   3022  C   PRO A 412     143.901 155.806 187.872  1.00112.70           C  
ATOM   3023  O   PRO A 412     145.098 156.063 187.734  1.00112.70           O  
ATOM   3024  CB  PRO A 412     142.601 157.921 187.409  1.00112.70           C  
ATOM   3025  CG  PRO A 412     143.505 159.058 187.757  1.00112.70           C  
ATOM   3026  CD  PRO A 412     143.615 159.022 189.249  1.00112.70           C  
ATOM   3027  N   GLY A 413     143.367 154.634 187.541  1.00114.93           N  
ATOM   3028  CA  GLY A 413     144.174 153.553 187.023  1.00114.93           C  
ATOM   3029  C   GLY A 413     144.923 152.754 188.064  1.00114.93           C  
ATOM   3030  O   GLY A 413     145.664 151.834 187.697  1.00114.93           O  
ATOM   3031  N   GLN A 414     144.761 153.070 189.344  1.00123.49           N  
ATOM   3032  CA  GLN A 414     145.442 152.364 190.420  1.00123.49           C  
ATOM   3033  C   GLN A 414     144.491 151.355 191.049  1.00123.49           C  
ATOM   3034  O   GLN A 414     143.355 151.696 191.395  1.00123.49           O  
ATOM   3035  CB  GLN A 414     145.950 153.345 191.478  1.00123.49           C  
ATOM   3036  CG  GLN A 414     147.328 153.916 191.188  1.00123.49           C  
ATOM   3037  CD  GLN A 414     148.450 153.007 191.651  1.00123.49           C  
ATOM   3038  OE1 GLN A 414     148.536 151.848 191.244  1.00123.49           O  
ATOM   3039  NE2 GLN A 414     149.320 153.530 192.507  1.00123.49           N  
ATOM   3040  N   THR A 415     144.957 150.119 191.193  1.00131.44           N  
ATOM   3041  CA  THR A 415     144.164 149.048 191.777  1.00131.44           C  
ATOM   3042  C   THR A 415     144.439 148.954 193.272  1.00131.44           C  
ATOM   3043  O   THR A 415     145.516 149.331 193.744  1.00131.44           O  
ATOM   3044  CB  THR A 415     144.461 147.708 191.098  1.00131.44           C  
ATOM   3045  OG1 THR A 415     143.574 146.704 191.607  1.00131.44           O  
ATOM   3046  CG2 THR A 415     145.901 147.283 191.344  1.00131.44           C  
ATOM   3047  N   GLY A 416     143.455 148.466 194.009  1.00139.07           N  
ATOM   3048  CA  GLY A 416     143.524 148.403 195.454  1.00139.07           C  
ATOM   3049  C   GLY A 416     142.141 148.389 196.053  1.00139.07           C  
ATOM   3050  O   GLY A 416     141.152 148.734 195.407  1.00139.07           O  
ATOM   3051  N   LYS A 417     142.082 147.990 197.326  1.00143.43           N  
ATOM   3052  CA  LYS A 417     140.804 147.690 197.967  1.00143.43           C  
ATOM   3053  C   LYS A 417     139.866 148.892 197.962  1.00143.43           C  
ATOM   3054  O   LYS A 417     138.730 148.808 197.475  1.00143.43           O  
ATOM   3055  CB  LYS A 417     141.056 147.203 199.398  1.00143.43           C  
ATOM   3056  CG  LYS A 417     139.811 146.831 200.199  1.00143.43           C  
ATOM   3057  CD  LYS A 417     139.304 148.002 201.035  1.00143.43           C  
ATOM   3058  CE  LYS A 417     140.247 148.305 202.188  1.00143.43           C  
ATOM   3059  NZ  LYS A 417     139.764 149.439 203.024  1.00143.43           N  
ATOM   3060  N   ILE A 418     140.329 150.028 198.488  1.00141.81           N  
ATOM   3061  CA  ILE A 418     139.421 151.153 198.675  1.00141.81           C  
ATOM   3062  C   ILE A 418     138.975 151.714 197.329  1.00141.81           C  
ATOM   3063  O   ILE A 418     137.805 152.078 197.161  1.00141.81           O  
ATOM   3064  CB  ILE A 418     140.066 152.226 199.580  1.00141.81           C  
ATOM   3065  CG1 ILE A 418     138.988 153.052 200.283  1.00141.81           C  
ATOM   3066  CG2 ILE A 418     141.005 153.139 198.808  1.00141.81           C  
ATOM   3067  CD1 ILE A 418     138.049 152.227 201.127  1.00141.81           C  
ATOM   3068  N   ALA A 419     139.870 151.749 196.339  1.00140.37           N  
ATOM   3069  CA  ALA A 419     139.500 152.286 195.036  1.00140.37           C  
ATOM   3070  C   ALA A 419     138.537 151.358 194.307  1.00140.37           C  
ATOM   3071  O   ALA A 419     137.489 151.798 193.822  1.00140.37           O  
ATOM   3072  CB  ALA A 419     140.749 152.536 194.193  1.00140.37           C  
ATOM   3073  N   ASP A 420     138.855 150.065 194.238  1.00143.20           N  
ATOM   3074  CA  ASP A 420     138.022 149.183 193.433  1.00143.20           C  
ATOM   3075  C   ASP A 420     136.757 148.743 194.154  1.00143.20           C  
ATOM   3076  O   ASP A 420     135.912 148.089 193.535  1.00143.20           O  
ATOM   3077  CB  ASP A 420     138.811 147.949 192.965  1.00143.20           C  
ATOM   3078  CG  ASP A 420     139.187 147.002 194.099  1.00143.20           C  
ATOM   3079  OD1 ASP A 420     138.896 147.292 195.275  1.00143.20           O  
ATOM   3080  OD2 ASP A 420     139.786 145.947 193.802  1.00143.20           O  
ATOM   3081  N   TYR A 421     136.599 149.079 195.438  1.00144.37           N  
ATOM   3082  CA  TYR A 421     135.375 148.731 196.139  1.00144.37           C  
ATOM   3083  C   TYR A 421     134.538 149.927 196.566  1.00144.37           C  
ATOM   3084  O   TYR A 421     133.353 149.746 196.864  1.00144.37           O  
ATOM   3085  CB  TYR A 421     135.699 147.881 197.376  1.00144.37           C  
ATOM   3086  CG  TYR A 421     135.838 146.409 197.067  1.00144.37           C  
ATOM   3087  CD1 TYR A 421     134.790 145.698 196.499  1.00144.37           C  
ATOM   3088  CD2 TYR A 421     137.019 145.732 197.335  1.00144.37           C  
ATOM   3089  CE1 TYR A 421     134.913 144.354 196.211  1.00144.37           C  
ATOM   3090  CE2 TYR A 421     137.151 144.387 197.050  1.00144.37           C  
ATOM   3091  CZ  TYR A 421     136.093 143.703 196.488  1.00144.37           C  
ATOM   3092  OH  TYR A 421     136.215 142.364 196.201  1.00144.37           O  
ATOM   3093  N   ASN A 422     135.110 151.129 196.627  1.00142.59           N  
ATOM   3094  CA  ASN A 422     134.353 152.293 197.069  1.00142.59           C  
ATOM   3095  C   ASN A 422     134.301 153.415 196.044  1.00142.59           C  
ATOM   3096  O   ASN A 422     133.207 153.882 195.705  1.00142.59           O  
ATOM   3097  CB  ASN A 422     134.935 152.805 198.394  1.00142.59           C  
ATOM   3098  CG  ASN A 422     134.764 151.806 199.523  1.00142.59           C  
ATOM   3099  OD1 ASN A 422     133.903 151.969 200.387  1.00142.59           O  
ATOM   3100  ND2 ASN A 422     135.577 150.755 199.513  1.00142.59           N  
ATOM   3101  N   TYR A 423     135.446 153.870 195.539  1.00130.62           N  
ATOM   3102  CA  TYR A 423     135.509 155.087 194.728  1.00130.62           C  
ATOM   3103  C   TYR A 423     136.376 154.889 193.489  1.00130.62           C  
ATOM   3104  O   TYR A 423     137.325 155.635 193.247  1.00130.62           O  
ATOM   3105  CB  TYR A 423     136.025 156.276 195.533  1.00130.62           C  
ATOM   3106  CG  TYR A 423     135.793 157.599 194.837  1.00130.62           C  
ATOM   3107  CD1 TYR A 423     134.692 157.788 194.013  1.00130.62           C  
ATOM   3108  CD2 TYR A 423     136.700 158.639 194.961  1.00130.62           C  
ATOM   3109  CE1 TYR A 423     134.481 158.990 193.366  1.00130.62           C  
ATOM   3110  CE2 TYR A 423     136.498 159.844 194.319  1.00130.62           C  
ATOM   3111  CZ  TYR A 423     135.389 160.014 193.522  1.00130.62           C  
ATOM   3112  OH  TYR A 423     135.189 161.212 192.879  1.00130.62           O  
ATOM   3113  N   LYS A 424     136.089 153.851 192.707  1.00130.58           N  
ATOM   3114  CA  LYS A 424     136.799 153.658 191.448  1.00130.58           C  
ATOM   3115  C   LYS A 424     136.688 154.899 190.571  1.00130.58           C  
ATOM   3116  O   LYS A 424     135.599 155.446 190.378  1.00130.58           O  
ATOM   3117  CB  LYS A 424     136.244 152.439 190.709  1.00130.58           C  
ATOM   3118  CG  LYS A 424     136.917 152.174 189.374  1.00130.58           C  
ATOM   3119  CD  LYS A 424     138.421 152.030 189.542  1.00130.58           C  
ATOM   3120  CE  LYS A 424     139.076 151.521 188.271  1.00130.58           C  
ATOM   3121  NZ  LYS A 424     140.539 151.323 188.451  1.00130.58           N  
ATOM   3122  N   LEU A 425     137.846 155.352 190.042  1.00122.55           N  
ATOM   3123  CA  LEU A 425     137.980 156.539 189.215  1.00122.55           C  
ATOM   3124  C   LEU A 425     138.126 156.158 187.746  1.00122.55           C  
ATOM   3125  O   LEU A 425     138.720 155.126 187.420  1.00122.55           O  
ATOM   3126  CB  LEU A 425     139.196 157.364 189.646  1.00122.55           C  
ATOM   3127  CG  LEU A 425     138.985 158.382 190.768  1.00122.55           C  
ATOM   3128  CD1 LEU A 425     140.170 159.328 190.857  1.00122.55           C  
ATOM   3129  CD2 LEU A 425     137.700 159.156 190.552  1.00122.55           C  
ATOM   3130  N   PRO A 426     137.592 156.971 186.838  1.00116.94           N  
ATOM   3131  CA  PRO A 426     137.722 156.665 185.410  1.00116.94           C  
ATOM   3132  C   PRO A 426     139.159 156.815 184.935  1.00116.94           C  
ATOM   3133  O   PRO A 426     139.967 157.545 185.511  1.00116.94           O  
ATOM   3134  CB  PRO A 426     136.805 157.692 184.739  1.00116.94           C  
ATOM   3135  CG  PRO A 426     136.717 158.812 185.710  1.00116.94           C  
ATOM   3136  CD  PRO A 426     136.819 158.202 187.075  1.00116.94           C  
ATOM   3137  N   ASP A 427     139.471 156.091 183.856  1.00112.32           N  
ATOM   3138  CA  ASP A 427     140.811 156.156 183.283  1.00112.32           C  
ATOM   3139  C   ASP A 427     141.102 157.524 182.682  1.00112.32           C  
ATOM   3140  O   ASP A 427     142.258 157.963 182.674  1.00112.32           O  
ATOM   3141  CB  ASP A 427     140.984 155.066 182.224  1.00112.32           C  
ATOM   3142  CG  ASP A 427     141.169 153.689 182.829  1.00112.32           C  
ATOM   3143  OD1 ASP A 427     141.508 153.604 184.029  1.00112.32           O  
ATOM   3144  OD2 ASP A 427     140.974 152.690 182.105  1.00112.32           O  
ATOM   3145  N   ASP A 428     140.078 158.210 182.180  1.00109.45           N  
ATOM   3146  CA  ASP A 428     140.225 159.526 181.562  1.00109.45           C  
ATOM   3147  C   ASP A 428     139.867 160.648 182.526  1.00109.45           C  
ATOM   3148  O   ASP A 428     139.301 161.668 182.124  1.00109.45           O  
ATOM   3149  CB  ASP A 428     139.375 159.613 180.298  1.00109.45           C  
ATOM   3150  CG  ASP A 428     137.938 159.186 180.529  1.00109.45           C  
ATOM   3151  OD1 ASP A 428     137.586 158.860 181.682  1.00109.45           O  
ATOM   3152  OD2 ASP A 428     137.157 159.176 179.555  1.00109.45           O  
ATOM   3153  N   PHE A 429     140.180 160.478 183.807  1.00104.11           N  
ATOM   3154  CA  PHE A 429     139.830 161.480 184.804  1.00104.11           C  
ATOM   3155  C   PHE A 429     140.638 162.754 184.593  1.00104.11           C  
ATOM   3156  O   PHE A 429     141.864 162.711 184.449  1.00104.11           O  
ATOM   3157  CB  PHE A 429     140.069 160.933 186.210  1.00104.11           C  
ATOM   3158  CG  PHE A 429     139.952 161.969 187.290  1.00104.11           C  
ATOM   3159  CD1 PHE A 429     138.710 162.408 187.714  1.00104.11           C  
ATOM   3160  CD2 PHE A 429     141.084 162.503 187.882  1.00104.11           C  
ATOM   3161  CE1 PHE A 429     138.599 163.361 188.707  1.00104.11           C  
ATOM   3162  CE2 PHE A 429     140.979 163.457 188.874  1.00104.11           C  
ATOM   3163  CZ  PHE A 429     139.736 163.885 189.287  1.00104.11           C  
ATOM   3164  N   THR A 430     139.945 163.889 184.577  1.00101.34           N  
ATOM   3165  CA  THR A 430     140.567 165.207 184.501  1.00101.34           C  
ATOM   3166  C   THR A 430     140.109 166.001 185.716  1.00101.34           C  
ATOM   3167  O   THR A 430     138.938 166.383 185.808  1.00101.34           O  
ATOM   3168  CB  THR A 430     140.195 165.926 183.206  1.00101.34           C  
ATOM   3169  OG1 THR A 430     138.782 166.161 183.176  1.00101.34           O  
ATOM   3170  CG2 THR A 430     140.591 165.090 182.000  1.00101.34           C  
ATOM   3171  N   GLY A 431     141.026 166.246 186.642  1.00100.58           N  
ATOM   3172  CA  GLY A 431     140.678 166.946 187.861  1.00100.58           C  
ATOM   3173  C   GLY A 431     141.808 166.876 188.861  1.00100.58           C  
ATOM   3174  O   GLY A 431     142.851 166.259 188.622  1.00100.58           O  
ATOM   3175  N   CYS A 432     141.575 167.521 189.999  1.00104.11           N  
ATOM   3176  CA  CYS A 432     142.564 167.637 191.060  1.00104.11           C  
ATOM   3177  C   CYS A 432     142.133 166.806 192.260  1.00104.11           C  
ATOM   3178  O   CYS A 432     141.009 166.954 192.753  1.00104.11           O  
ATOM   3179  CB  CYS A 432     142.751 169.098 191.470  1.00104.11           C  
ATOM   3180  SG  CYS A 432     143.475 170.141 190.186  1.00104.11           S  
ATOM   3181  N   VAL A 433     143.026 165.939 192.727  1.00107.58           N  
ATOM   3182  CA  VAL A 433     142.804 165.138 193.925  1.00107.58           C  
ATOM   3183  C   VAL A 433     143.528 165.818 195.078  1.00107.58           C  
ATOM   3184  O   VAL A 433     144.751 165.999 195.034  1.00107.58           O  
ATOM   3185  CB  VAL A 433     143.294 163.694 193.735  1.00107.58           C  
ATOM   3186  CG1 VAL A 433     143.466 163.012 195.081  1.00107.58           C  
ATOM   3187  CG2 VAL A 433     142.329 162.919 192.857  1.00107.58           C  
ATOM   3188  N   ILE A 434     142.778 166.197 196.109  1.00115.28           N  
ATOM   3189  CA  ILE A 434     143.298 166.985 197.219  1.00115.28           C  
ATOM   3190  C   ILE A 434     143.060 166.232 198.518  1.00115.28           C  
ATOM   3191  O   ILE A 434     141.971 165.692 198.742  1.00115.28           O  
ATOM   3192  CB  ILE A 434     142.644 168.380 197.276  1.00115.28           C  
ATOM   3193  CG1 ILE A 434     142.579 168.995 195.879  1.00115.28           C  
ATOM   3194  CG2 ILE A 434     143.403 169.285 198.230  1.00115.28           C  
ATOM   3195  CD1 ILE A 434     141.685 170.202 195.792  1.00115.28           C  
ATOM   3196  N   ALA A 435     144.080 166.198 199.372  1.00122.88           N  
ATOM   3197  CA  ALA A 435     143.956 165.569 200.677  1.00122.88           C  
ATOM   3198  C   ALA A 435     144.881 166.262 201.665  1.00122.88           C  
ATOM   3199  O   ALA A 435     145.898 166.846 201.283  1.00122.88           O  
ATOM   3200  CB  ALA A 435     144.275 164.073 200.617  1.00122.88           C  
ATOM   3201  N   TRP A 436     144.515 166.187 202.943  1.00128.39           N  
ATOM   3202  CA  TRP A 436     145.325 166.750 204.012  1.00128.39           C  
ATOM   3203  C   TRP A 436     145.096 165.945 205.282  1.00128.39           C  
ATOM   3204  O   TRP A 436     144.059 165.300 205.454  1.00128.39           O  
ATOM   3205  CB  TRP A 436     145.016 168.235 204.242  1.00128.39           C  
ATOM   3206  CG  TRP A 436     143.619 168.518 204.711  1.00128.39           C  
ATOM   3207  CD1 TRP A 436     143.237 168.900 205.963  1.00128.39           C  
ATOM   3208  CD2 TRP A 436     142.422 168.478 203.922  1.00128.39           C  
ATOM   3209  NE1 TRP A 436     141.877 169.082 206.009  1.00128.39           N  
ATOM   3210  CE2 TRP A 436     141.353 168.831 204.769  1.00128.39           C  
ATOM   3211  CE3 TRP A 436     142.150 168.174 202.585  1.00128.39           C  
ATOM   3212  CZ2 TRP A 436     140.036 168.886 204.323  1.00128.39           C  
ATOM   3213  CZ3 TRP A 436     140.842 168.226 202.146  1.00128.39           C  
ATOM   3214  CH2 TRP A 436     139.801 168.580 203.011  1.00128.39           C
[truncated: 2,242,243 more chars]
