# Supplementary material for: Development of a synthetic library of humanized nanobodies for targeted IL-6 inhibition
Source: Front Bioeng Biotechnol. 2024 Jul 23;12:1440150. doi: 10.3389/fbioe.2024.1440150 (PMC11300276; doi:10.3389/fbioe.2024.1440150)
Supplement: Supplementary file 2 [file DataSheet1.ZIP › Nanobody-antigen complexes/8cy6.pdb]

HEADER    VIRAL PROTEIN                           23-MAY-22   8CY6              
TITLE     SARS-COV-2 SPIKE PROTEIN IN COMPLEX WITH A PAN-SARBECOVIRUS NANOBODY  
TITLE    2 2-65                                                                 
COMPND    MOL_ID: 1;                                                            
COMPND   2 MOLECULE: SPIKE GLYCOPROTEIN;                                        
COMPND   3 CHAIN: A, B, C;                                                      
COMPND   4 SYNONYM: S GLYCOPROTEIN,E2,PEPLOMER PROTEIN;                         
COMPND   5 ENGINEERED: YES;                                                     
COMPND   6 MOL_ID: 2;                                                           
COMPND   7 MOLECULE: PAN-SARBECOVIRUS NANOBODY 2-65;                            
COMPND   8 CHAIN: D, E, F;                                                      
COMPND   9 ENGINEERED: YES                                                      
SOURCE    MOL_ID: 1;                                                            
SOURCE   2 ORGANISM_SCIENTIFIC: SEVERE ACUTE RESPIRATORY SYNDROME CORONAVIRUS   
SOURCE   3 2;                                                                   
SOURCE   4 ORGANISM_COMMON: 2019-NCOV, SARS-COV-2;                              
SOURCE   5 ORGANISM_TAXID: 2697049;                                             
SOURCE   6 GENE: S, 2;                                                          
SOURCE   7 EXPRESSION_SYSTEM: HOMO SAPIENS;                                     
SOURCE   8 EXPRESSION_SYSTEM_COMMON: HUMAN;                                     
SOURCE   9 EXPRESSION_SYSTEM_TAXID: 9606;                                       
SOURCE  10 MOL_ID: 2;                                                           
SOURCE  11 ORGANISM_SCIENTIFIC: LAMA GLAMA;                                     
SOURCE  12 ORGANISM_TAXID: 9844;                                                
SOURCE  13 EXPRESSION_SYSTEM: ESCHERICHIA COLI;                                 
SOURCE  14 EXPRESSION_SYSTEM_TAXID: 562                                         
KEYWDS    SARS-COV-2, SPIKE PROTEIN, NANOBODY, BROAD BINDING, VIRAL PROTEIN     
EXPDTA    ELECTRON MICROSCOPY                                                   
AUTHOR    W.HUANG,D.TAYLOR                                                      
REVDAT   2   13-JUL-22 8CY6    1       JRNL                                     
REVDAT   1   06-JUL-22 8CY6    0                                                
JRNL        AUTH   Y.XIANG,W.HUANG,H.LIU,Z.SANG,S.NAMBULLI,J.TUBIANA,           
JRNL        AUTH 2 K.L.WILLIAMS JR.,W.P.DUPREX,D.SCHNEIDMAN-DUHOVNY,I.A.WILSON, 
JRNL        AUTH 3 D.J.TAYLOR,Y.SHI                                             
JRNL        TITL   SUPERIMMUNITY BY PAN-SARBECOVIRUS NANOBODIES.                
JRNL        REF    CELL REP                      V.  39 11004 2022              
JRNL        REFN                   ESSN 2211-1247                               
JRNL        PMID   35738279                                                     
JRNL        DOI    10.1016/J.CELREP.2022.111004                                 
REMARK   2                                                                      
REMARK   2 RESOLUTION.    3.20 ANGSTROMS.                                       
REMARK   3                                                                      
REMARK   3 REFINEMENT.                                                          
REMARK   3   SOFTWARE PACKAGES      : NULL                                      
REMARK   3   RECONSTRUCTION SCHEMA  : NULL                                      
REMARK   3                                                                      
REMARK   3 EM MAP-MODEL FITTING AND REFINEMENT                                  
REMARK   3   PDB ENTRY                    : NULL                                
REMARK   3   REFINEMENT SPACE             : NULL                                
REMARK   3   REFINEMENT PROTOCOL          : NULL                                
REMARK   3   REFINEMENT TARGET            : NULL                                
REMARK   3   OVERALL ANISOTROPIC B VALUE  : NULL                                
REMARK   3                                                                      
REMARK   3 FITTING PROCEDURE : NULL                                             
REMARK   3                                                                      
REMARK   3 EM IMAGE RECONSTRUCTION STATISTICS                                   
REMARK   3   NOMINAL PIXEL SIZE (ANGSTROMS)    : NULL                           
REMARK   3   ACTUAL PIXEL SIZE  (ANGSTROMS)    : NULL                           
REMARK   3   EFFECTIVE RESOLUTION (ANGSTROMS)  : 3.200                          
REMARK   3   NUMBER OF PARTICLES               : 199011                         
REMARK   3   CTF CORRECTION METHOD             : PHASE FLIPPING AND AMPLITUDE   
REMARK   3                                       CORRECTION                     
REMARK   3                                                                      
REMARK   3 EM RECONSTRUCTION MAGNIFICATION CALIBRATION: NULL                    
REMARK   3                                                                      
REMARK   3 OTHER DETAILS: NULL                                                  
REMARK   4                                                                      
REMARK   4 8CY6 COMPLIES WITH FORMAT V. 3.30, 13-JUL-11                         
REMARK 100                                                                      
REMARK 100 THIS ENTRY HAS BEEN PROCESSED BY RCSB ON 23-MAY-22.                  
REMARK 100 THE DEPOSITION ID IS D_1000265681.                                   
REMARK 245                                                                      
REMARK 245 EXPERIMENTAL DETAILS                                                 
REMARK 245   RECONSTRUCTION METHOD          : SINGLE PARTICLE                   
REMARK 245   SPECIMEN TYPE                  : NULL                              
REMARK 245                                                                      
REMARK 245 ELECTRON MICROSCOPE SAMPLE                                           
REMARK 245   SAMPLE TYPE                    : PARTICLE                          
REMARK 245   PARTICLE TYPE                  : POINT                             
REMARK 245   NAME OF SAMPLE                 : SARS-COV-2 SPIKE PROTEIN WITH     
REMARK 245                                    PSNB 2-65 BOUND                   
REMARK 245   SAMPLE CONCENTRATION (MG ML-1) : NULL                              
REMARK 245   SAMPLE SUPPORT DETAILS         : NULL                              
REMARK 245   SAMPLE VITRIFICATION DETAILS   : NULL                              
REMARK 245   SAMPLE BUFFER                  : NULL                              
REMARK 245   PH                             : 7.40                              
REMARK 245   SAMPLE DETAILS                 : NULL                              
REMARK 245                                                                      
REMARK 245 DATA ACQUISITION                                                     
REMARK 245   DATE OF EXPERIMENT                : NULL                           
REMARK 245   NUMBER OF MICROGRAPHS-IMAGES      : NULL                           
REMARK 245   TEMPERATURE (KELVIN)              : NULL                           
REMARK 245   MICROSCOPE MODEL                  : FEI TITAN KRIOS                
REMARK 245   DETECTOR TYPE                     : GATAN K3 BIOQUANTUM (6K X      
REMARK 245                                       4K)                            
REMARK 245   MINIMUM DEFOCUS (NM)              : 500.00                         
REMARK 245   MAXIMUM DEFOCUS (NM)              : 3000.00                        
REMARK 245   MINIMUM TILT ANGLE (DEGREES)      : NULL                           
REMARK 245   MAXIMUM TILT ANGLE (DEGREES)      : NULL                           
REMARK 245   NOMINAL CS                        : NULL                           
REMARK 245   IMAGING MODE                      : BRIGHT FIELD                   
REMARK 245   ELECTRON DOSE (ELECTRONS NM**-2)  : 3140.00                        
REMARK 245   ILLUMINATION MODE                 : FLOOD BEAM                     
REMARK 245   NOMINAL MAGNIFICATION             : NULL                           
REMARK 245   CALIBRATED MAGNIFICATION          : NULL                           
REMARK 245   SOURCE                            : FIELD EMISSION GUN             
REMARK 245   ACCELERATION VOLTAGE (KV)         : 300                            
REMARK 245   IMAGING DETAILS                   : NULL                           
REMARK 247                                                                      
REMARK 247 ELECTRON MICROSCOPY                                                  
REMARK 247  THE COORDINATES IN THIS ENTRY WERE GENERATED FROM ELECTRON          
REMARK 247  MICROSCOPY DATA. PROTEIN DATA BANK CONVENTIONS REQUIRE              
REMARK 247  THAT CRYST1 AND SCALE RECORDS BE INCLUDED, BUT THE VALUES           
REMARK 247  ON THESE RECORDS ARE MEANINGLESS EXCEPT FOR THE CALCULATION         
REMARK 247  OF THE STRUCTURE FACTORS.                                           
REMARK 300                                                                      
REMARK 300 BIOMOLECULE: 1                                                       
REMARK 300 SEE REMARK 350 FOR THE AUTHOR PROVIDED AND/OR PROGRAM                
REMARK 300 GENERATED ASSEMBLY INFORMATION FOR THE STRUCTURE IN                  
REMARK 300 THIS ENTRY. THE REMARK MAY ALSO PROVIDE INFORMATION ON               
REMARK 300 BURIED SURFACE AREA.                                                 
REMARK 350                                                                      
REMARK 350 COORDINATES FOR A COMPLETE MULTIMER REPRESENTING THE KNOWN           
REMARK 350 BIOLOGICALLY SIGNIFICANT OLIGOMERIZATION STATE OF THE                
REMARK 350 MOLECULE CAN BE GENERATED BY APPLYING BIOMT TRANSFORMATIONS          
REMARK 350 GIVEN BELOW.  BOTH NON-CRYSTALLOGRAPHIC AND                          
REMARK 350 CRYSTALLOGRAPHIC OPERATIONS ARE GIVEN.                               
REMARK 350                                                                      
REMARK 350 BIOMOLECULE: 1                                                       
REMARK 350 AUTHOR DETERMINED BIOLOGICAL UNIT: HEXAMERIC                         
REMARK 350 APPLY THE FOLLOWING TO CHAINS: A, B, C, D, E, F                      
REMARK 350   BIOMT1   1  1.000000  0.000000  0.000000        0.00000            
REMARK 350   BIOMT2   1  0.000000  1.000000  0.000000        0.00000            
REMARK 350   BIOMT3   1  0.000000  0.000000  1.000000        0.00000            
REMARK 465                                                                      
REMARK 465 MISSING RESIDUES                                                     
REMARK 465 THE FOLLOWING RESIDUES WERE NOT LOCATED IN THE                       
REMARK 465 EXPERIMENT. (M=MODEL NUMBER; RES=RESIDUE NAME; C=CHAIN               
REMARK 465 IDENTIFIER; SSSEQ=SEQUENCE NUMBER; I=INSERTION CODE.)                
REMARK 465                                                                      
REMARK 465   M RES C SSSEQI                                                     
REMARK 465     MET A     1                                                      
REMARK 465     PHE A     2                                                      
REMARK 465     VAL A     3                                                      
REMARK 465     PHE A     4                                                      
REMARK 465     LEU A     5                                                      
REMARK 465     VAL A     6                                                      
REMARK 465     LEU A     7                                                      
REMARK 465     LEU A     8                                                      
REMARK 465     PRO A     9                                                      
REMARK 465     LEU A    10                                                      
REMARK 465     VAL A    11                                                      
REMARK 465     SER A    12                                                      
REMARK 465     SER A    13                                                      
REMARK 465     GLN A    14                                                      
REMARK 465     GLN A   677                                                      
REMARK 465     THR A   678                                                      
REMARK 465     ASN A   679                                                      
REMARK 465     SER A   680                                                      
REMARK 465     PRO A   681                                                      
REMARK 465     ARG A   682                                                      
REMARK 465     ARG A   683                                                      
REMARK 465     ALA A   684                                                      
REMARK 465     ARG A   685                                                      
REMARK 465     SER A   686                                                      
REMARK 465     VAL A   687                                                      
REMARK 465     ALA A   688                                                      
REMARK 465     LEU A   828                                                      
REMARK 465     ALA A   829                                                      
REMARK 465     ASP A   830                                                      
REMARK 465     ALA A   831                                                      
REMARK 465     GLY A   832                                                      
REMARK 465     PHE A   833                                                      
REMARK 465     ILE A   834                                                      
REMARK 465     LYS A   835                                                      
REMARK 465     GLN A   836                                                      
REMARK 465     TYR A   837                                                      
REMARK 465     GLY A   838                                                      
REMARK 465     ASP A   839                                                      
REMARK 465     CYS A   840                                                      
REMARK 465     LEU A   841                                                      
REMARK 465     GLY A   842                                                      
REMARK 465     ASP A   843                                                      
REMARK 465     ILE A   844                                                      
REMARK 465     ALA A   845                                                      
REMARK 465     ALA A   846                                                      
REMARK 465     ARG A   847                                                      
REMARK 465     ASP A   848                                                      
REMARK 465     PHE A  1148                                                      
REMARK 465     LYS A  1149                                                      
REMARK 465     GLU A  1150                                                      
REMARK 465     GLU A  1151                                                      
REMARK 465     LEU A  1152                                                      
REMARK 465     ASP A  1153                                                      
REMARK 465     LYS A  1154                                                      
REMARK 465     TYR A  1155                                                      
REMARK 465     PHE A  1156                                                      
REMARK 465     LYS A  1157                                                      
REMARK 465     ASN A  1158                                                      
REMARK 465     HIS A  1159                                                      
REMARK 465     THR A  1160                                                      
REMARK 465     SER A  1161                                                      
REMARK 465     PRO A  1162                                                      
REMARK 465     ASP A  1163                                                      
REMARK 465     VAL A  1164                                                      
REMARK 465     ASP A  1165                                                      
REMARK 465     LEU A  1166                                                      
REMARK 465     GLY A  1167                                                      
REMARK 465     ASP A  1168                                                      
REMARK 465     ILE A  1169                                                      
REMARK 465     SER A  1170                                                      
REMARK 465     GLY A  1171                                                      
REMARK 465     ILE A  1172                                                      
REMARK 465     ASN A  1173                                                      
REMARK 465     ALA A  1174                                                      
REMARK 465     SER A  1175                                                      
REMARK 465     VAL A  1176                                                      
REMARK 465     VAL A  1177                                                      
REMARK 465     ASN A  1178                                                      
REMARK 465     ILE A  1179                                                      
REMARK 465     GLN A  1180                                                      
REMARK 465     LYS A  1181                                                      
REMARK 465     GLU A  1182                                                      
REMARK 465     ILE A  1183                                                      
REMARK 465     ASP A  1184                                                      
REMARK 465     ARG A  1185                                                      
REMARK 465     LEU A  1186                                                      
REMARK 465     ASN A  1187                                                      
REMARK 465     GLU A  1188                                                      
REMARK 465     VAL A  1189                                                      
REMARK 465     ALA A  1190                                                      
REMARK 465     LYS A  1191                                                      
REMARK 465     ASN A  1192                                                      
REMARK 465     LEU A  1193                                                      
REMARK 465     ASN A  1194                                                      
REMARK 465     GLU A  1195                                                      
REMARK 465     SER A  1196                                                      
REMARK 465     LEU A  1197                                                      
REMARK 465     ILE A  1198                                                      
REMARK 465     ASP A  1199                                                      
REMARK 465     LEU A  1200                                                      
REMARK 465     GLN A  1201                                                      
REMARK 465     GLU A  1202                                                      
REMARK 465     LEU A  1203                                                      
REMARK 465     GLY A  1204                                                      
REMARK 465     LYS A  1205                                                      
REMARK 465     TYR A  1206                                                      
REMARK 465     GLU A  1207                                                      
REMARK 465     GLN A  1208                                                      
REMARK 465     TYR A  1209                                                      
REMARK 465     ILE A  1210                                                      
REMARK 465     LYS A  1211                                                      
REMARK 465     TRP A  1212                                                      
REMARK 465     PRO A  1213                                                      
REMARK 465     TRP A  1214                                                      
REMARK 465     TYR A  1215                                                      
REMARK 465     ILE A  1216                                                      
REMARK 465     TRP A  1217                                                      
REMARK 465     LEU A  1218                                                      
REMARK 465     GLY A  1219                                                      
REMARK 465     PHE A  1220                                                      
REMARK 465     ILE A  1221                                                      
REMARK 465     ALA A  1222                                                      
REMARK 465     GLY A  1223                                                      
REMARK 465     LEU A  1224                                                      
REMARK 465     ILE A  1225                                                      
REMARK 465     ALA A  1226                                                      
REMARK 465     ILE A  1227                                                      
REMARK 465     VAL A  1228                                                      
REMARK 465     MET A  1229                                                      
REMARK 465     VAL A  1230                                                      
REMARK 465     THR A  1231                                                      
REMARK 465     ILE A  1232                                                      
REMARK 465     MET A  1233                                                      
REMARK 465     LEU A  1234                                                      
REMARK 465     CYS A  1235                                                      
REMARK 465     CYS A  1236                                                      
REMARK 465     MET A  1237                                                      
REMARK 465     THR A  1238                                                      
REMARK 465     SER A  1239                                                      
REMARK 465     CYS A  1240                                                      
REMARK 465     CYS A  1241                                                      
REMARK 465     SER A  1242                                                      
REMARK 465     CYS A  1243                                                      
REMARK 465     LEU A  1244                                                      
REMARK 465     LYS A  1245                                                      
REMARK 465     GLY A  1246                                                      
REMARK 465     CYS A  1247                                                      
REMARK 465     CYS A  1248                                                      
REMARK 465     SER A  1249                                                      
REMARK 465     CYS A  1250                                                      
REMARK 465     GLY A  1251                                                      
REMARK 465     SER A  1252                                                      
REMARK 465     CYS A  1253                                                      
REMARK 465     CYS A  1254                                                      
REMARK 465     LYS A  1255                                                      
REMARK 465     PHE A  1256                                                      
REMARK 465     ASP A  1257                                                      
REMARK 465     GLU A  1258                                                      
REMARK 465     ASP A  1259                                                      
REMARK 465     ASP A  1260                                                      
REMARK 465     SER A  1261                                                      
REMARK 465     GLU A  1262                                                      
REMARK 465     PRO A  1263                                                      
REMARK 465     VAL A  1264                                                      
REMARK 465     LEU A  1265                                                      
REMARK 465     LYS A  1266                                                      
REMARK 465     GLY A  1267                                                      
REMARK 465     VAL A  1268                                                      
REMARK 465     LYS A  1269                                                      
REMARK 465     LEU A  1270                                                      
REMARK 465     HIS A  1271                                                      
REMARK 465     TYR A  1272                                                      
REMARK 465     THR A  1273                                                      
REMARK 465     MET B     1                                                      
REMARK 465     PHE B     2                                                      
REMARK 465     VAL B     3                                                      
REMARK 465     PHE B     4                                                      
REMARK 465     LEU B     5                                                      
REMARK 465     VAL B     6                                                      
REMARK 465     LEU B     7                                                      
REMARK 465     LEU B     8                                                      
REMARK 465     PRO B     9                                                      
REMARK 465     LEU B    10                                                      
REMARK 465     VAL B    11                                                      
REMARK 465     SER B    12                                                      
REMARK 465     SER B    13                                                      
REMARK 465     GLN B    14                                                      
REMARK 465     GLN B   677                                                      
REMARK 465     THR B   678                                                      
REMARK 465     ASN B   679                                                      
REMARK 465     SER B   680                                                      
REMARK 465     PRO B   681                                                      
REMARK 465     ARG B   682                                                      
REMARK 465     ARG B   683                                                      
REMARK 465     ALA B   684                                                      
REMARK 465     ARG B   685                                                      
REMARK 465     SER B   686                                                      
REMARK 465     VAL B   687                                                      
REMARK 465     ALA B   688                                                      
REMARK 465     LEU B   828                                                      
REMARK 465     ALA B   829                                                      
REMARK 465     ASP B   830                                                      
REMARK 465     ALA B   831                                                      
REMARK 465     GLY B   832                                                      
REMARK 465     PHE B   833                                                      
REMARK 465     ILE B   834                                                      
REMARK 465     LYS B   835                                                      
REMARK 465     GLN B   836                                                      
REMARK 465     TYR B   837                                                      
REMARK 465     GLY B   838                                                      
REMARK 465     ASP B   839                                                      
REMARK 465     CYS B   840                                                      
REMARK 465     LEU B   841                                                      
REMARK 465     GLY B   842                                                      
REMARK 465     ASP B   843                                                      
REMARK 465     ILE B   844                                                      
REMARK 465     ALA B   845                                                      
REMARK 465     ALA B   846                                                      
REMARK 465     ARG B   847                                                      
REMARK 465     ASP B   848                                                      
REMARK 465     PHE B  1148                                                      
REMARK 465     LYS B  1149                                                      
REMARK 465     GLU B  1150                                                      
REMARK 465     GLU B  1151                                                      
REMARK 465     LEU B  1152                                                      
REMARK 465     ASP B  1153                                                      
REMARK 465     LYS B  1154                                                      
REMARK 465     TYR B  1155                                                      
REMARK 465     PHE B  1156                                                      
REMARK 465     LYS B  1157                                                      
REMARK 465     ASN B  1158                                                      
REMARK 465     HIS B  1159                                                      
REMARK 465     THR B  1160                                                      
REMARK 465     SER B  1161                                                      
REMARK 465     PRO B  1162                                                      
REMARK 465     ASP B  1163                                                      
REMARK 465     VAL B  1164                                                      
REMARK 465     ASP B  1165                                                      
REMARK 465     LEU B  1166                                                      
REMARK 465     GLY B  1167                                                      
REMARK 465     ASP B  1168                                                      
REMARK 465     ILE B  1169                                                      
REMARK 465     SER B  1170                                                      
REMARK 465     GLY B  1171                                                      
REMARK 465     ILE B  1172                                                      
REMARK 465     ASN B  1173                                                      
REMARK 465     ALA B  1174                                                      
REMARK 465     SER B  1175                                                      
REMARK 465     VAL B  1176                                                      
REMARK 465     VAL B  1177                                                      
REMARK 465     ASN B  1178                                                      
REMARK 465     ILE B  1179                                                      
REMARK 465     GLN B  1180                                                      
REMARK 465     LYS B  1181                                                      
REMARK 465     GLU B  1182                                                      
REMARK 465     ILE B  1183                                                      
REMARK 465     ASP B  1184                                                      
REMARK 465     ARG B  1185                                                      
REMARK 465     LEU B  1186                                                      
REMARK 465     ASN B  1187                                                      
REMARK 465     GLU B  1188                                                      
REMARK 465     VAL B  1189                                                      
REMARK 465     ALA B  1190                                                      
REMARK 465     LYS B  1191                                                      
REMARK 465     ASN B  1192                                                      
REMARK 465     LEU B  1193                                                      
REMARK 465     ASN B  1194                                                      
REMARK 465     GLU B  1195                                                      
REMARK 465     SER B  1196                                                      
REMARK 465     LEU B  1197                                                      
REMARK 465     ILE B  1198                                                      
REMARK 465     ASP B  1199                                                      
REMARK 465     LEU B  1200                                                      
REMARK 465     GLN B  1201                                                      
REMARK 465     GLU B  1202                                                      
REMARK 465     LEU B  1203                                                      
REMARK 465     GLY B  1204                                                      
REMARK 465     LYS B  1205                                                      
REMARK 465     TYR B  1206                                                      
REMARK 465     GLU B  1207                                                      
REMARK 465     GLN B  1208                                                      
REMARK 465     TYR B  1209                                                      
REMARK 465     ILE B  1210                                                      
REMARK 465     LYS B  1211                                                      
REMARK 465     TRP B  1212                                                      
REMARK 465     PRO B  1213                                                      
REMARK 465     TRP B  1214                                                      
REMARK 465     TYR B  1215                                                      
REMARK 465     ILE B  1216                                                      
REMARK 465     TRP B  1217                                                      
REMARK 465     LEU B  1218                                                      
REMARK 465     GLY B  1219                                                      
REMARK 465     PHE B  1220                                                      
REMARK 465     ILE B  1221                                                      
REMARK 465     ALA B  1222                                                      
REMARK 465     GLY B  1223                                                      
REMARK 465     LEU B  1224                                                      
REMARK 465     ILE B  1225                                                      
REMARK 465     ALA B  1226                                                      
REMARK 465     ILE B  1227                                                      
REMARK 465     VAL B  1228                                                      
REMARK 465     MET B  1229                                                      
REMARK 465     VAL B  1230                                                      
REMARK 465     THR B  1231                                                      
REMARK 465     ILE B  1232                                                      
REMARK 465     MET B  1233                                                      
REMARK 465     LEU B  1234                                                      
REMARK 465     CYS B  1235                                                      
REMARK 465     CYS B  1236                                                      
REMARK 465     MET B  1237                                                      
REMARK 465     THR B  1238                                                      
REMARK 465     SER B  1239                                                      
REMARK 465     CYS B  1240                                                      
REMARK 465     CYS B  1241                                                      
REMARK 465     SER B  1242                                                      
REMARK 465     CYS B  1243                                                      
REMARK 465     LEU B  1244                                                      
REMARK 465     LYS B  1245                                                      
REMARK 465     GLY B  1246                                                      
REMARK 465     CYS B  1247                                                      
REMARK 465     CYS B  1248                                                      
REMARK 465     SER B  1249                                                      
REMARK 465     CYS B  1250                                                      
REMARK 465     GLY B  1251                                                      
REMARK 465     SER B  1252                                                      
REMARK 465     CYS B  1253                                                      
REMARK 465     CYS B  1254                                                      
REMARK 465     LYS B  1255                                                      
REMARK 465     PHE B  1256                                                      
REMARK 465     ASP B  1257                                                      
REMARK 465     GLU B  1258                                                      
REMARK 465     ASP B  1259                                                      
REMARK 465     ASP B  1260                                                      
REMARK 465     SER B  1261                                                      
REMARK 465     GLU B  1262                                                      
REMARK 465     PRO B  1263                                                      
REMARK 465     VAL B  1264                                                      
REMARK 465     LEU B  1265                                                      
REMARK 465     LYS B  1266                                                      
REMARK 465     GLY B  1267                                                      
REMARK 465     VAL B  1268                                                      
REMARK 465     LYS B  1269                                                      
REMARK 465     LEU B  1270                                                      
REMARK 465     HIS B  1271                                                      
REMARK 465     TYR B  1272                                                      
REMARK 465     THR B  1273                                                      
REMARK 465     MET C     1                                                      
REMARK 465     PHE C     2                                                      
REMARK 465     VAL C     3                                                      
REMARK 465     PHE C     4                                                      
REMARK 465     LEU C     5                                                      
REMARK 465     VAL C     6                                                      
REMARK 465     LEU C     7                                                      
REMARK 465     LEU C     8                                                      
REMARK 465     PRO C     9                                                      
REMARK 465     LEU C    10                                                      
REMARK 465     VAL C    11                                                      
REMARK 465     SER C    12                                                      
REMARK 465     SER C    13                                                      
REMARK 465     GLN C    14                                                      
REMARK 465     GLN C   677                                                      
REMARK 465     THR C   678                                                      
REMARK 465     ASN C   679                                                      
REMARK 465     SER C   680                                                      
REMARK 465     PRO C   681                                                      
REMARK 465     ARG C   682                                                      
REMARK 465     ARG C   683                                                      
REMARK 465     ALA C   684                                                      
REMARK 465     ARG C   685                                                      
REMARK 465     SER C   686                                                      
REMARK 465     VAL C   687                                                      
REMARK 465     ALA C   688                                                      
REMARK 465     LEU C   828                                                      
REMARK 465     ALA C   829                                                      
REMARK 465     ASP C   830                                                      
REMARK 465     ALA C   831                                                      
REMARK 465     GLY C   832                                                      
REMARK 465     PHE C   833                                                      
REMARK 465     ILE C   834                                                      
REMARK 465     LYS C   835                                                      
REMARK 465     GLN C   836                                                      
REMARK 465     TYR C   837                                                      
REMARK 465     GLY C   838                                                      
REMARK 465     ASP C   839                                                      
REMARK 465     CYS C   840                                                      
REMARK 465     LEU C   841                                                      
REMARK 465     GLY C   842                                                      
REMARK 465     ASP C   843                                                      
REMARK 465     ILE C   844                                                      
REMARK 465     ALA C   845                                                      
REMARK 465     ALA C   846                                                      
REMARK 465     ARG C   847                                                      
REMARK 465     ASP C   848                                                      
REMARK 465     PHE C  1148                                                      
REMARK 465     LYS C  1149                                                      
REMARK 465     GLU C  1150                                                      
REMARK 465     GLU C  1151                                                      
REMARK 465     LEU C  1152                                                      
REMARK 465     ASP C  1153                                                      
REMARK 465     LYS C  1154                                                      
REMARK 465     TYR C  1155                                                      
REMARK 465     PHE C  1156                                                      
REMARK 465     LYS C  1157                                                      
REMARK 465     ASN C  1158                                                      
REMARK 465     HIS C  1159                                                      
REMARK 465     THR C  1160                                                      
REMARK 465     SER C  1161                                                      
REMARK 465     PRO C  1162                                                      
REMARK 465     ASP C  1163                                                      
REMARK 465     VAL C  1164                                                      
REMARK 465     ASP C  1165                                                      
REMARK 465     LEU C  1166                                                      
REMARK 465     GLY C  1167                                                      
REMARK 465     ASP C  1168                                                      
REMARK 465     ILE C  1169                                                      
REMARK 465     SER C  1170                                                      
REMARK 465     GLY C  1171                                                      
REMARK 465     ILE C  1172                                                      
REMARK 465     ASN C  1173                                                      
REMARK 465     ALA C  1174                                                      
REMARK 465     SER C  1175                                                      
REMARK 465     VAL C  1176                                                      
REMARK 465     VAL C  1177                                                      
REMARK 465     ASN C  1178                                                      
REMARK 465     ILE C  1179                                                      
REMARK 465     GLN C  1180                                                      
REMARK 465     LYS C  1181                                                      
REMARK 465     GLU C  1182                                                      
REMARK 465     ILE C  1183                                                      
REMARK 465     ASP C  1184                                                      
REMARK 465     ARG C  1185                                                      
REMARK 465     LEU C  1186                                                      
REMARK 465     ASN C  1187                                                      
REMARK 465     GLU C  1188                                                      
REMARK 465     VAL C  1189                                                      
REMARK 465     ALA C  1190                                                      
REMARK 465     LYS C  1191                                                      
REMARK 465     ASN C  1192                                                      
REMARK 465     LEU C  1193                                                      
REMARK 465     ASN C  1194                                                      
REMARK 465     GLU C  1195                                                      
REMARK 465     SER C  1196                                                      
REMARK 465     LEU C  1197                                                      
REMARK 465     ILE C  1198                                                      
REMARK 465     ASP C  1199                                                      
REMARK 465     LEU C  1200                                                      
REMARK 465     GLN C  1201                                                      
REMARK 465     GLU C  1202                                                      
REMARK 465     LEU C  1203                                                      
REMARK 465     GLY C  1204                                                      
REMARK 465     LYS C  1205                                                      
REMARK 465     TYR C  1206                                                      
REMARK 465     GLU C  1207                                                      
REMARK 465     GLN C  1208                                                      
REMARK 465     TYR C  1209                                                      
REMARK 465     ILE C  1210                                                      
REMARK 465     LYS C  1211                                                      
REMARK 465     TRP C  1212                                                      
REMARK 465     PRO C  1213                                                      
REMARK 465     TRP C  1214                                                      
REMARK 465     TYR C  1215                                                      
REMARK 465     ILE C  1216                                                      
REMARK 465     TRP C  1217                                                      
REMARK 465     LEU C  1218                                                      
REMARK 465     GLY C  1219                                                      
REMARK 465     PHE C  1220                                                      
REMARK 465     ILE C  1221                                                      
REMARK 465     ALA C  1222                                                      
REMARK 465     GLY C  1223                                                      
REMARK 465     LEU C  1224                                                      
REMARK 465     ILE C  1225                                                      
REMARK 465     ALA C  1226                                                      
REMARK 465     ILE C  1227                                                      
REMARK 465     VAL C  1228                                                      
REMARK 465     MET C  1229                                                      
REMARK 465     VAL C  1230                                                      
REMARK 465     THR C  1231                                                      
REMARK 465     ILE C  1232                                                      
REMARK 465     MET C  1233                                                      
REMARK 465     LEU C  1234                                                      
REMARK 465     CYS C  1235                                                      
REMARK 465     CYS C  1236                                                      
REMARK 465     MET C  1237                                                      
REMARK 465     THR C  1238                                                      
REMARK 465     SER C  1239                                                      
REMARK 465     CYS C  1240                                                      
REMARK 465     CYS C  1241                                                      
REMARK 465     SER C  1242                                                      
REMARK 465     CYS C  1243                                                      
REMARK 465     LEU C  1244                                                      
REMARK 465     LYS C  1245                                                      
REMARK 465     GLY C  1246                                                      
REMARK 465     CYS C  1247                                                      
REMARK 465     CYS C  1248                                                      
REMARK 465     SER C  1249                                                      
REMARK 465     CYS C  1250                                                      
REMARK 465     GLY C  1251                                                      
REMARK 465     SER C  1252                                                      
REMARK 465     CYS C  1253                                                      
REMARK 465     CYS C  1254                                                      
REMARK 465     LYS C  1255                                                      
REMARK 465     PHE C  1256                                                      
REMARK 465     ASP C  1257                                                      
REMARK 465     GLU C  1258                                                      
REMARK 465     ASP C  1259                                                      
REMARK 465     ASP C  1260                                                      
REMARK 465     SER C  1261                                                      
REMARK 465     GLU C  1262                                                      
REMARK 465     PRO C  1263                                                      
REMARK 465     VAL C  1264                                                      
REMARK 465     LEU C  1265                                                      
REMARK 465     LYS C  1266                                                      
REMARK 465     GLY C  1267                                                      
REMARK 465     VAL C  1268                                                      
REMARK 465     LYS C  1269                                                      
REMARK 465     LEU C  1270                                                      
REMARK 465     HIS C  1271                                                      
REMARK 465     TYR C  1272                                                      
REMARK 465     THR C  1273                                                      
REMARK 470                                                                      
REMARK 470 MISSING ATOM                                                         
REMARK 470 THE FOLLOWING RESIDUES HAVE MISSING ATOMS (M=MODEL NUMBER;           
REMARK 470 RES=RESIDUE NAME; C=CHAIN IDENTIFIER; SSEQ=SEQUENCE NUMBER;          
REMARK 470 I=INSERTION CODE):                                                   
REMARK 470   M RES CSSEQI  ATOMS                                                
REMARK 470     ASN A 334    CG   OD1  ND2                                       
REMARK 470     LEU A 335    CG   CD1  CD2                                       
REMARK 470     LEU A 518    CG   CD1  CD2                                       
REMARK 470     HIS A 519    CG   ND1  CD2  CE1  NE2                             
REMARK 470     LYS A 528    CG   CD   CE   NZ                                   
REMARK 470     LEU A 699    CG   CD1  CD2                                       
REMARK 470     ASN B 334    CG   OD1  ND2                                       
REMARK 470     LEU B 335    CG   CD1  CD2                                       
REMARK 470     LEU B 518    CG   CD1  CD2                                       
REMARK 470     HIS B 519    CG   ND1  CD2  CE1  NE2                             
REMARK 470     LYS B 528    CG   CD   CE   NZ                                   
REMARK 470     LEU B 699    CG   CD1  CD2                                       
REMARK 470     ASN C 334    CG   OD1  ND2                                       
REMARK 470     LEU C 335    CG   CD1  CD2                                       
REMARK 470     LEU C 518    CG   CD1  CD2                                       
REMARK 470     HIS C 519    CG   ND1  CD2  CE1  NE2                             
REMARK 470     LYS C 528    CG   CD   CE   NZ                                   
REMARK 470     LEU C 699    CG   CD1  CD2                                       
REMARK 500                                                                      
REMARK 500 GEOMETRY AND STEREOCHEMISTRY                                         
REMARK 500 SUBTOPIC: CLOSE CONTACTS IN SAME ASYMMETRIC UNIT                     
REMARK 500                                                                      
REMARK 500 THE FOLLOWING ATOMS ARE IN CLOSE CONTACT.                            
REMARK 500                                                                      
REMARK 500  ATM1  RES C  SSEQI   ATM2  RES C  SSEQI           DISTANCE          
REMARK 500   O    ARG B   246     OG1  THR B   250              2.02            
REMARK 500   OD2  ASP A   398     OH   TYR A   423              2.07            
REMARK 500   OD2  ASP B   398     OH   TYR B   423              2.08            
REMARK 500   OE1  GLN B    52     OG1  THR B   274              2.08            
REMARK 500   OG1  THR B  1116     OD1  ASP B  1118              2.08            
REMARK 500   OH   TYR A    91     OE1  GLU A   191              2.08            
REMARK 500   OG1  THR B   912     OE1  GLN B  1106              2.09            
REMARK 500   ND2  ASN B   185     OD1  ASN B   211              2.09            
REMARK 500   OE1  GLN A    52     OG1  THR A   274              2.10            
REMARK 500   OG1  THR C  1116     OD1  ASP C  1118              2.12            
REMARK 500   OD2  ASP C   398     OH   TYR C   423              2.13            
REMARK 500   OG1  THR A   109     OD1  ASP A   111              2.13            
REMARK 500   O    LEU A   518     OG   SER D    66              2.13            
REMARK 500   O    ARG C   246     OG1  THR C   250              2.14            
REMARK 500   OE1  GLN C    52     OG1  THR C   274              2.15            
REMARK 500   OG1  THR A  1116     OD1  ASP A  1118              2.16            
REMARK 500   OG1  THR C   108     O    ASN C   234              2.16            
REMARK 500   O    LEU A   293     OG1  THR A   632              2.18            
REMARK 500   O    LEU C   518     OG   SER F    66              2.18            
REMARK 500   NH1  ARG A   905     O    LEU A  1049              2.19            
REMARK 500                                                                      
REMARK 500 REMARK: NULL                                                         
REMARK 500                                                                      
REMARK 500 GEOMETRY AND STEREOCHEMISTRY                                         
REMARK 500 SUBTOPIC: TORSION ANGLES                                             
REMARK 500                                                                      
REMARK 500 TORSION ANGLES OUTSIDE THE EXPECTED RAMACHANDRAN REGIONS:            
REMARK 500 (M=MODEL NUMBER; RES=RESIDUE NAME; C=CHAIN IDENTIFIER;               
REMARK 500 SSEQ=SEQUENCE NUMBER; I=INSERTION CODE).                             
REMARK 500                                                                      
REMARK 500 STANDARD TABLE:                                                      
REMARK 500 FORMAT:(10X,I3,1X,A3,1X,A1,I4,A1,4X,F7.2,3X,F7.2)                    
REMARK 500                                                                      
REMARK 500 EXPECTED VALUES: GJ KLEYWEGT AND TA JONES (1996). PHI/PSI-           
REMARK 500 CHOLOGY: RAMACHANDRAN REVISITED. STRUCTURE 4, 1395 - 1400            
REMARK 500                                                                      
REMARK 500  M RES CSSEQI        PSI       PHI                                   
REMARK 500    THR A  20       61.86     60.91                                   
REMARK 500    PHE A  32     -124.09     59.90                                   
REMARK 500    ASN A  81       58.61   -155.74                                   
REMARK 500    ASN A  87     -137.63     56.02                                   
REMARK 500    ALA A 123      131.02    123.72                                   
REMARK 500    ASP A 215     -159.50     61.55                                   
REMARK 500    THR A 333     -133.55     80.95                                   
REMARK 500    ALA A 372       30.02    -93.55                                   
REMARK 500    SER A 373       35.40    -92.88                                   
REMARK 500    TYR A 423      115.83   -160.13                                   
REMARK 500    ASP A 428       40.61   -101.95                                   
REMARK 500    HIS A 519       14.74     58.26                                   
REMARK 500    LYS A 528       86.61    -63.89                                   
REMARK 500    ASP A 571       -2.21     79.50                                   
REMARK 500    CYS A 590      -70.43    -82.51                                   
REMARK 500    SER A 591      -52.09   -128.10                                   
REMARK 500    PHE A 592       19.06     49.09                                   
REMARK 500    ASP A 614       49.64     36.50                                   
REMARK 500    PRO A 621        1.58    -69.14                                   
REMARK 500    ALA A 783       33.99    -99.56                                   
REMARK 500    ASN A 919       50.66    -94.62                                   
REMARK 500    PHE B  32     -113.69     59.10                                   
REMARK 500    ASN B  81       56.43   -157.93                                   
REMARK 500    ASN B  87     -145.10     56.91                                   
REMARK 500    ALA B 123       -5.89     76.16                                   
REMARK 500    ASP B 215     -159.39     55.26                                   
REMARK 500    PRO B 330      173.49    -56.76                                   
REMARK 500    THR B 333       70.86     48.56                                   
REMARK 500    ASN B 334       58.16     72.65                                   
REMARK 500    SER B 371       87.86    -56.21                                   
REMARK 500    ALA B 372        1.41    -69.57                                   
REMARK 500    SER B 373       36.62    -98.12                                   
REMARK 500    LYS B 378      143.22   -170.03                                   
REMARK 500    ASP B 428       53.33    -94.27                                   
REMARK 500    LYS B 528      110.18    -34.06                                   
REMARK 500    ASN B 544       56.58     35.53                                   
REMARK 500    LYS B 557     -176.30    -68.93                                   
REMARK 500    ASP B 571       -2.70     76.17                                   
REMARK 500    CYS B 590      -70.89    -82.53                                   
REMARK 500    SER B 591      -41.82   -135.73                                   
REMARK 500    PHE B 592       29.52     41.95                                   
REMARK 500    ILE B 624       54.66     33.17                                   
REMARK 500    ASP B 745       -0.89     72.82                                   
REMARK 500    ALA B 783       31.10    -97.10                                   
REMARK 500    PHE B 797       29.66     47.44                                   
REMARK 500    ASN B 856       58.55    -92.97                                   
REMARK 500    CYS B1043       57.95    -95.20                                   
REMARK 500    PHE C  32     -127.22     60.44                                   
REMARK 500    ASN C  81       57.32   -159.79                                   
REMARK 500    ASN C  87     -138.81     56.93                                   
REMARK 500                                                                      
REMARK 500 THIS ENTRY HAS      76 RAMACHANDRAN OUTLIERS.                        
REMARK 500                                                                      
REMARK 500 REMARK: NULL                                                         
REMARK 900                                                                      
REMARK 900 RELATED ENTRIES                                                      
REMARK 900 RELATED ID: EMD-27068   RELATED DB: EMDB                             
REMARK 900 SARS-COV-2 SPIKE PROTEIN IN COMPLEX WITH A PAN-SARBECOVIRUS          
REMARK 900 NANOBODY 2-65                                                        
DBREF  8CY6 A    1  1273  UNP    P0DTC2   SPIKE_SARS2      1   1273             
DBREF  8CY6 B    1  1273  UNP    P0DTC2   SPIKE_SARS2      1   1273             
DBREF  8CY6 C    1  1273  UNP    P0DTC2   SPIKE_SARS2      1   1273             
DBREF  8CY6 D   15   136  PDB    8CY6     8CY6            15    136             
DBREF  8CY6 E   15   136  PDB    8CY6     8CY6            15    136             
DBREF  8CY6 F   15   136  PDB    8CY6     8CY6            15    136             
SEQADV 8CY6 PRO A  986  UNP  P0DTC2    LYS   986 CONFLICT                       
SEQADV 8CY6 PRO A  987  UNP  P0DTC2    VAL   987 CONFLICT                       
SEQADV 8CY6 PRO B  986  UNP  P0DTC2    LYS   986 CONFLICT                       
SEQADV 8CY6 PRO B  987  UNP  P0DTC2    VAL   987 CONFLICT                       
SEQADV 8CY6 PRO C  986  UNP  P0DTC2    LYS   986 CONFLICT                       
SEQADV 8CY6 PRO C  987  UNP  P0DTC2    VAL   987 CONFLICT                       
SEQRES   1 A 1273  MET PHE VAL PHE LEU VAL LEU LEU PRO LEU VAL SER SER          
SEQRES   2 A 1273  GLN CYS VAL ASN LEU THR THR ARG THR GLN LEU PRO PRO          
SEQRES   3 A 1273  ALA TYR THR ASN SER PHE THR ARG GLY VAL TYR TYR PRO          
SEQRES   4 A 1273  ASP LYS VAL PHE ARG SER SER VAL LEU HIS SER THR GLN          
SEQRES   5 A 1273  ASP LEU PHE LEU PRO PHE PHE SER ASN VAL THR TRP PHE          
SEQRES   6 A 1273  HIS ALA ILE HIS VAL SER GLY THR ASN GLY THR LYS ARG          
SEQRES   7 A 1273  PHE ASP ASN PRO VAL LEU PRO PHE ASN ASP GLY VAL TYR          
SEQRES   8 A 1273  PHE ALA SER THR GLU LYS SER ASN ILE ILE ARG GLY TRP          
SEQRES   9 A 1273  ILE PHE GLY THR THR LEU ASP SER LYS THR GLN SER LEU          
SEQRES  10 A 1273  LEU ILE VAL ASN ASN ALA THR ASN VAL VAL ILE LYS VAL          
SEQRES  11 A 1273  CYS GLU PHE GLN PHE CYS ASN ASP PRO PHE LEU GLY VAL          
SEQRES  12 A 1273  TYR TYR HIS LYS ASN ASN LYS SER TRP MET GLU SER GLU          
SEQRES  13 A 1273  PHE ARG VAL TYR SER SER ALA ASN ASN CYS THR PHE GLU          
SEQRES  14 A 1273  TYR VAL SER GLN PRO PHE LEU MET ASP LEU GLU GLY LYS          
SEQRES  15 A 1273  GLN GLY ASN PHE LYS ASN LEU ARG GLU PHE VAL PHE LYS          
SEQRES  16 A 1273  ASN ILE ASP GLY TYR PHE LYS ILE TYR SER LYS HIS THR          
SEQRES  17 A 1273  PRO ILE ASN LEU VAL ARG ASP LEU PRO GLN GLY PHE SER          
SEQRES  18 A 1273  ALA LEU GLU PRO LEU VAL ASP LEU PRO ILE GLY ILE ASN          
SEQRES  19 A 1273  ILE THR ARG PHE GLN THR LEU LEU ALA LEU HIS ARG SER          
SEQRES  20 A 1273  TYR LEU THR PRO GLY ASP SER SER SER GLY TRP THR ALA          
SEQRES  21 A 1273  GLY ALA ALA ALA TYR TYR VAL GLY TYR LEU GLN PRO ARG          
SEQRES  22 A 1273  THR PHE LEU LEU LYS TYR ASN GLU ASN GLY THR ILE THR          
SEQRES  23 A 1273  ASP ALA VAL ASP CYS ALA LEU ASP PRO LEU SER GLU THR          
SEQRES  24 A 1273  LYS CYS THR LEU LYS SER PHE THR VAL GLU LYS GLY ILE          
SEQRES  25 A 1273  TYR GLN THR SER ASN PHE ARG VAL GLN PRO THR GLU SER          
SEQRES  26 A 1273  ILE VAL ARG PHE PRO ASN ILE THR ASN LEU CYS PRO PHE          
SEQRES  27 A 1273  GLY GLU VAL PHE ASN ALA THR ARG PHE ALA SER VAL TYR          
SEQRES  28 A 1273  ALA TRP ASN ARG LYS ARG ILE SER ASN CYS VAL ALA ASP          
SEQRES  29 A 1273  TYR SER VAL LEU TYR ASN SER ALA SER PHE SER THR PHE          
SEQRES  30 A 1273  LYS CYS TYR GLY VAL SER PRO THR LYS LEU ASN ASP LEU          
SEQRES  31 A 1273  CYS PHE THR ASN VAL TYR ALA ASP SER PHE VAL ILE ARG          
SEQRES  32 A 1273  GLY ASP GLU VAL ARG GLN ILE ALA PRO GLY GLN THR GLY          
SEQRES  33 A 1273  LYS ILE ALA ASP TYR ASN TYR LYS LEU PRO ASP ASP PHE          
SEQRES  34 A 1273  THR GLY CYS VAL ILE ALA TRP ASN SER ASN ASN LEU ASP          
SEQRES  35 A 1273  SER LYS VAL GLY GLY ASN TYR ASN TYR LEU TYR ARG LEU          
SEQRES  36 A 1273  PHE ARG LYS SER ASN LEU LYS PRO PHE GLU ARG ASP ILE          
SEQRES  37 A 1273  SER THR GLU ILE TYR GLN ALA GLY SER THR PRO CYS ASN          
SEQRES  38 A 1273  GLY VAL GLU GLY PHE ASN CYS TYR PHE PRO LEU GLN SER          
SEQRES  39 A 1273  TYR GLY PHE GLN PRO THR ASN GLY VAL GLY TYR GLN PRO          
SEQRES  40 A 1273  TYR ARG VAL VAL VAL LEU SER PHE GLU LEU LEU HIS ALA          
SEQRES  41 A 1273  PRO ALA THR VAL CYS GLY PRO LYS LYS SER THR ASN LEU          
SEQRES  42 A 1273  VAL LYS ASN LYS CYS VAL ASN PHE ASN PHE ASN GLY LEU          
SEQRES  43 A 1273  THR GLY THR GLY VAL LEU THR GLU SER ASN LYS LYS PHE          
SEQRES  44 A 1273  LEU PRO PHE GLN GLN PHE GLY ARG ASP ILE ALA ASP THR          
SEQRES  45 A 1273  THR ASP ALA VAL ARG ASP PRO GLN THR LEU GLU ILE LEU          
SEQRES  46 A 1273  ASP ILE THR PRO CYS SER PHE GLY GLY VAL SER VAL ILE          
SEQRES  47 A 1273  THR PRO GLY THR ASN THR SER ASN GLN VAL ALA VAL LEU          
SEQRES  48 A 1273  TYR GLN ASP VAL ASN CYS THR GLU VAL PRO VAL ALA ILE          
SEQRES  49 A 1273  HIS ALA ASP GLN LEU THR PRO THR TRP ARG VAL TYR SER          
SEQRES  50 A 1273  THR GLY SER ASN VAL PHE GLN THR ARG ALA GLY CYS LEU          
SEQRES  51 A 1273  ILE GLY ALA GLU HIS VAL ASN ASN SER TYR GLU CYS ASP          
SEQRES  52 A 1273  ILE PRO ILE GLY ALA GLY ILE CYS ALA SER TYR GLN THR          
SEQRES  53 A 1273  GLN THR ASN SER PRO ARG ARG ALA ARG SER VAL ALA SER          
SEQRES  54 A 1273  GLN SER ILE ILE ALA TYR THR MET SER LEU GLY ALA GLU          
SEQRES  55 A 1273  ASN SER VAL ALA TYR SER ASN ASN SER ILE ALA ILE PRO          
SEQRES  56 A 1273  THR ASN PHE THR ILE SER VAL THR THR GLU ILE LEU PRO          
SEQRES  57 A 1273  VAL SER MET THR LYS THR SER VAL ASP CYS THR MET TYR          
SEQRES  58 A 1273  ILE CYS GLY ASP SER THR GLU CYS SER ASN LEU LEU LEU          
SEQRES  59 A 1273  GLN TYR GLY SER PHE CYS THR GLN LEU ASN ARG ALA LEU          
SEQRES  60 A 1273  THR GLY ILE ALA VAL GLU GLN ASP LYS ASN THR GLN GLU          
SEQRES  61 A 1273  VAL PHE ALA GLN VAL LYS GLN ILE TYR LYS THR PRO PRO          
SEQRES  62 A 1273  ILE LYS ASP PHE GLY GLY PHE ASN PHE SER GLN ILE LEU          
SEQRES  63 A 1273  PRO ASP PRO SER LYS PRO SER LYS ARG SER PHE ILE GLU          
SEQRES  64 A 1273  ASP LEU LEU PHE ASN LYS VAL THR LEU ALA ASP ALA GLY          
SEQRES  65 A 1273  PHE ILE LYS GLN TYR GLY ASP CYS LEU GLY ASP ILE ALA          
SEQRES  66 A 1273  ALA ARG ASP LEU ILE CYS ALA GLN LYS PHE ASN GLY LEU          
SEQRES  67 A 1273  THR VAL LEU PRO PRO LEU LEU THR ASP GLU MET ILE ALA          
SEQRES  68 A 1273  GLN TYR THR SER ALA LEU LEU ALA GLY THR ILE THR SER          
SEQRES  69 A 1273  GLY TRP THR PHE GLY ALA GLY ALA ALA LEU GLN ILE PRO          
SEQRES  70 A 1273  PHE ALA MET GLN MET ALA TYR ARG PHE ASN GLY ILE GLY          
SEQRES  71 A 1273  VAL THR GLN ASN VAL LEU TYR GLU ASN GLN LYS LEU ILE          
SEQRES  72 A 1273  ALA ASN GLN PHE ASN SER ALA ILE GLY LYS ILE GLN ASP          
SEQRES  73 A 1273  SER LEU SER SER THR ALA SER ALA LEU GLY LYS LEU GLN          
SEQRES  74 A 1273  ASP VAL VAL ASN GLN ASN ALA GLN ALA LEU ASN THR LEU          
SEQRES  75 A 1273  VAL LYS GLN LEU SER SER ASN PHE GLY ALA ILE SER SER          
SEQRES  76 A 1273  VAL LEU ASN ASP ILE LEU SER ARG LEU ASP PRO PRO GLU          
SEQRES  77 A 1273  ALA GLU VAL GLN ILE ASP ARG LEU ILE THR GLY ARG LEU          
SEQRES  78 A 1273  GLN SER LEU GLN THR TYR VAL THR GLN GLN LEU ILE ARG          
SEQRES  79 A 1273  ALA ALA GLU ILE ARG ALA SER ALA ASN LEU ALA ALA THR          
SEQRES  80 A 1273  LYS MET SER GLU CYS VAL LEU GLY GLN SER LYS ARG VAL          
SEQRES  81 A 1273  ASP PHE CYS GLY LYS GLY TYR HIS LEU MET SER PHE PRO          
SEQRES  82 A 1273  GLN SER ALA PRO HIS GLY VAL VAL PHE LEU HIS VAL THR          
SEQRES  83 A 1273  TYR VAL PRO ALA GLN GLU LYS ASN PHE THR THR ALA PRO          
SEQRES  84 A 1273  ALA ILE CYS HIS ASP GLY LYS ALA HIS PHE PRO ARG GLU          
SEQRES  85 A 1273  GLY VAL PHE VAL SER ASN GLY THR HIS TRP PHE VAL THR          
SEQRES  86 A 1273  GLN ARG ASN PHE TYR GLU PRO GLN ILE ILE THR THR ASP          
SEQRES  87 A 1273  ASN THR PHE VAL SER GLY ASN CYS ASP VAL VAL ILE GLY          
SEQRES  88 A 1273  ILE VAL ASN ASN THR VAL TYR ASP PRO LEU GLN PRO GLU          
SEQRES  89 A 1273  LEU ASP SER PHE LYS GLU GLU LEU ASP LYS TYR PHE LYS          
SEQRES  90 A 1273  ASN HIS THR SER PRO ASP VAL ASP LEU GLY ASP ILE SER          
SEQRES  91 A 1273  GLY ILE ASN ALA SER VAL VAL ASN ILE GLN LYS GLU ILE          
SEQRES  92 A 1273  ASP ARG LEU ASN GLU VAL ALA LYS ASN LEU ASN GLU SER          
SEQRES  93 A 1273  LEU ILE ASP LEU GLN GLU LEU GLY LYS TYR GLU GLN TYR          
SEQRES  94 A 1273  ILE LYS TRP PRO TRP TYR ILE TRP LEU GLY PHE ILE ALA          
SEQRES  95 A 1273  GLY LEU ILE ALA ILE VAL MET VAL THR ILE MET LEU CYS          
SEQRES  96 A 1273  CYS MET THR SER CYS CYS SER CYS LEU LYS GLY CYS CYS          
SEQRES  97 A 1273  SER CYS GLY SER CYS CYS LYS PHE ASP GLU ASP ASP SER          
SEQRES  98 A 1273  GLU PRO VAL LEU LYS GLY VAL LYS LEU HIS TYR THR              
SEQRES   1 B 1273  MET PHE VAL PHE LEU VAL LEU LEU PRO LEU VAL SER SER          
SEQRES   2 B 1273  GLN CYS VAL ASN LEU THR THR ARG THR GLN LEU PRO PRO          
SEQRES   3 B 1273  ALA TYR THR ASN SER PHE THR ARG GLY VAL TYR TYR PRO          
SEQRES   4 B 1273  ASP LYS VAL PHE ARG SER SER VAL LEU HIS SER THR GLN          
SEQRES   5 B 1273  ASP LEU PHE LEU PRO PHE PHE SER ASN VAL THR TRP PHE          
SEQRES   6 B 1273  HIS ALA ILE HIS VAL SER GLY THR ASN GLY THR LYS ARG          
SEQRES   7 B 1273  PHE ASP ASN PRO VAL LEU PRO PHE ASN ASP GLY VAL TYR          
SEQRES   8 B 1273  PHE ALA SER THR GLU LYS SER ASN ILE ILE ARG GLY TRP          
SEQRES   9 B 1273  ILE PHE GLY THR THR LEU ASP SER LYS THR GLN SER LEU          
SEQRES  10 B 1273  LEU ILE VAL ASN ASN ALA THR ASN VAL VAL ILE LYS VAL          
SEQRES  11 B 1273  CYS GLU PHE GLN PHE CYS ASN ASP PRO PHE LEU GLY VAL          
SEQRES  12 B 1273  TYR TYR HIS LYS ASN ASN LYS SER TRP MET GLU SER GLU          
SEQRES  13 B 1273  PHE ARG VAL TYR SER SER ALA ASN ASN CYS THR PHE GLU          
SEQRES  14 B 1273  TYR VAL SER GLN PRO PHE LEU MET ASP LEU GLU GLY LYS          
SEQRES  15 B 1273  GLN GLY ASN PHE LYS ASN LEU ARG GLU PHE VAL PHE LYS          
SEQRES  16 B 1273  ASN ILE ASP GLY TYR PHE LYS ILE TYR SER LYS HIS THR          
SEQRES  17 B 1273  PRO ILE ASN LEU VAL ARG ASP LEU PRO GLN GLY PHE SER          
SEQRES  18 B 1273  ALA LEU GLU PRO LEU VAL ASP LEU PRO ILE GLY ILE ASN          
SEQRES  19 B 1273  ILE THR ARG PHE GLN THR LEU LEU ALA LEU HIS ARG SER          
SEQRES  20 B 1273  TYR LEU THR PRO GLY ASP SER SER SER GLY TRP THR ALA          
SEQRES  21 B 1273  GLY ALA ALA ALA TYR TYR VAL GLY TYR LEU GLN PRO ARG          
SEQRES  22 B 1273  THR PHE LEU LEU LYS TYR ASN GLU ASN GLY THR ILE THR          
SEQRES  23 B 1273  ASP ALA VAL ASP CYS ALA LEU ASP PRO LEU SER GLU THR          
SEQRES  24 B 1273  LYS CYS THR LEU LYS SER PHE THR VAL GLU LYS GLY ILE          
SEQRES  25 B 1273  TYR GLN THR SER ASN PHE ARG VAL GLN PRO THR GLU SER          
SEQRES  26 B 1273  ILE VAL ARG PHE PRO ASN ILE THR ASN LEU CYS PRO PHE          
SEQRES  27 B 1273  GLY GLU VAL PHE ASN ALA THR ARG PHE ALA SER VAL TYR          
SEQRES  28 B 1273  ALA TRP ASN ARG LYS ARG ILE SER ASN CYS VAL ALA ASP          
SEQRES  29 B 1273  TYR SER VAL LEU TYR ASN SER ALA SER PHE SER THR PHE          
SEQRES  30 B 1273  LYS CYS TYR GLY VAL SER PRO THR LYS LEU ASN ASP LEU          
SEQRES  31 B 1273  CYS PHE THR ASN VAL TYR ALA ASP SER PHE VAL ILE ARG          
SEQRES  32 B 1273  GLY ASP GLU VAL ARG GLN ILE ALA PRO GLY GLN THR GLY          
SEQRES  33 B 1273  LYS ILE ALA ASP TYR ASN TYR LYS LEU PRO ASP ASP PHE          
SEQRES  34 B 1273  THR GLY CYS VAL ILE ALA TRP ASN SER ASN ASN LEU ASP          
SEQRES  35 B 1273  SER LYS VAL GLY GLY ASN TYR ASN TYR LEU TYR ARG LEU          
SEQRES  36 B 1273  PHE ARG LYS SER ASN LEU LYS PRO PHE GLU ARG ASP ILE          
SEQRES  37 B 1273  SER THR GLU ILE TYR GLN ALA GLY SER THR PRO CYS ASN          
SEQRES  38 B 1273  GLY VAL GLU GLY PHE ASN CYS TYR PHE PRO LEU GLN SER          
SEQRES  39 B 1273  TYR GLY PHE GLN PRO THR ASN GLY VAL GLY TYR GLN PRO          
SEQRES  40 B 1273  TYR ARG VAL VAL VAL LEU SER PHE GLU LEU LEU HIS ALA          
SEQRES  41 B 1273  PRO ALA THR VAL CYS GLY PRO LYS LYS SER THR ASN LEU          
SEQRES  42 B 1273  VAL LYS ASN LYS CYS VAL ASN PHE ASN PHE ASN GLY LEU          
SEQRES  43 B 1273  THR GLY THR GLY VAL LEU THR GLU SER ASN LYS LYS PHE          
SEQRES  44 B 1273  LEU PRO PHE GLN GLN PHE GLY ARG ASP ILE ALA ASP THR          
SEQRES  45 B 1273  THR ASP ALA VAL ARG ASP PRO GLN THR LEU GLU ILE LEU          
SEQRES  46 B 1273  ASP ILE THR PRO CYS SER PHE GLY GLY VAL SER VAL ILE          
SEQRES  47 B 1273  THR PRO GLY THR ASN THR SER ASN GLN VAL ALA VAL LEU          
SEQRES  48 B 1273  TYR GLN ASP VAL ASN CYS THR GLU VAL PRO VAL ALA ILE          
SEQRES  49 B 1273  HIS ALA ASP GLN LEU THR PRO THR TRP ARG VAL TYR SER          
SEQRES  50 B 1273  THR GLY SER ASN VAL PHE GLN THR ARG ALA GLY CYS LEU          
SEQRES  51 B 1273  ILE GLY ALA GLU HIS VAL ASN ASN SER TYR GLU CYS ASP          
SEQRES  52 B 1273  ILE PRO ILE GLY ALA GLY ILE CYS ALA SER TYR GLN THR          
SEQRES  53 B 1273  GLN THR ASN SER PRO ARG ARG ALA ARG SER VAL ALA SER          
SEQRES  54 B 1273  GLN SER ILE ILE ALA TYR THR MET SER LEU GLY ALA GLU          
SEQRES  55 B 1273  ASN SER VAL ALA TYR SER ASN ASN SER ILE ALA ILE PRO          
SEQRES  56 B 1273  THR ASN PHE THR ILE SER VAL THR THR GLU ILE LEU PRO          
SEQRES  57 B 1273  VAL SER MET THR LYS THR SER VAL ASP CYS THR MET TYR          
SEQRES  58 B 1273  ILE CYS GLY ASP SER THR GLU CYS SER ASN LEU LEU LEU          
SEQRES  59 B 1273  GLN TYR GLY SER PHE CYS THR GLN LEU ASN ARG ALA LEU          
SEQRES  60 B 1273  THR GLY ILE ALA VAL GLU GLN ASP LYS ASN THR GLN GLU          
SEQRES  61 B 1273  VAL PHE ALA GLN VAL LYS GLN ILE TYR LYS THR PRO PRO          
SEQRES  62 B 1273  ILE LYS ASP PHE GLY GLY PHE ASN PHE SER GLN ILE LEU          
SEQRES  63 B 1273  PRO ASP PRO SER LYS PRO SER LYS ARG SER PHE ILE GLU          
SEQRES  64 B 1273  ASP LEU LEU PHE ASN LYS VAL THR LEU ALA ASP ALA GLY          
SEQRES  65 B 1273  PHE ILE LYS GLN TYR GLY ASP CYS LEU GLY ASP ILE ALA          
SEQRES  66 B 1273  ALA ARG ASP LEU ILE CYS ALA GLN LYS PHE ASN GLY LEU          
SEQRES  67 B 1273  THR VAL LEU PRO PRO LEU LEU THR ASP GLU MET ILE ALA          
SEQRES  68 B 1273  GLN TYR THR SER ALA LEU LEU ALA GLY THR ILE THR SER          
SEQRES  69 B 1273  GLY TRP THR PHE GLY ALA GLY ALA ALA LEU GLN ILE PRO          
SEQRES  70 B 1273  PHE ALA MET GLN MET ALA TYR ARG PHE ASN GLY ILE GLY          
SEQRES  71 B 1273  VAL THR GLN ASN VAL LEU TYR GLU ASN GLN LYS LEU ILE          
SEQRES  72 B 1273  ALA ASN GLN PHE ASN SER ALA ILE GLY LYS ILE GLN ASP          
SEQRES  73 B 1273  SER LEU SER SER THR ALA SER ALA LEU GLY LYS LEU GLN          
SEQRES  74 B 1273  ASP VAL VAL ASN GLN ASN ALA GLN ALA LEU ASN THR LEU          
SEQRES  75 B 1273  VAL LYS GLN LEU SER SER ASN PHE GLY ALA ILE SER SER          
SEQRES  76 B 1273  VAL LEU ASN ASP ILE LEU SER ARG LEU ASP PRO PRO GLU          
SEQRES  77 B 1273  ALA GLU VAL GLN ILE ASP ARG LEU ILE THR GLY ARG LEU          
SEQRES  78 B 1273  GLN SER LEU GLN THR TYR VAL THR GLN GLN LEU ILE ARG          
SEQRES  79 B 1273  ALA ALA GLU ILE ARG ALA SER ALA ASN LEU ALA ALA THR          
SEQRES  80 B 1273  LYS MET SER GLU CYS VAL LEU GLY GLN SER LYS ARG VAL          
SEQRES  81 B 1273  ASP PHE CYS GLY LYS GLY TYR HIS LEU MET SER PHE PRO          
SEQRES  82 B 1273  GLN SER ALA PRO HIS GLY VAL VAL PHE LEU HIS VAL THR          
SEQRES  83 B 1273  TYR VAL PRO ALA GLN GLU LYS ASN PHE THR THR ALA PRO          
SEQRES  84 B 1273  ALA ILE CYS HIS ASP GLY LYS ALA HIS PHE PRO ARG GLU          
SEQRES  85 B 1273  GLY VAL PHE VAL SER ASN GLY THR HIS TRP PHE VAL THR          
SEQRES  86 B 1273  GLN ARG ASN PHE TYR GLU PRO GLN ILE ILE THR THR ASP          
SEQRES  87 B 1273  ASN THR PHE VAL SER GLY ASN CYS ASP VAL VAL ILE GLY          
SEQRES  88 B 1273  ILE VAL ASN ASN THR VAL TYR ASP PRO LEU GLN PRO GLU          
SEQRES  89 B 1273  LEU ASP SER PHE LYS GLU GLU LEU ASP LYS TYR PHE LYS          
SEQRES  90 B 1273  ASN HIS THR SER PRO ASP VAL ASP LEU GLY ASP ILE SER          
SEQRES  91 B 1273  GLY ILE ASN ALA SER VAL VAL ASN ILE GLN LYS GLU ILE          
SEQRES  92 B 1273  ASP ARG LEU ASN GLU VAL ALA LYS ASN LEU ASN GLU SER          
SEQRES  93 B 1273  LEU ILE ASP LEU GLN GLU LEU GLY LYS TYR GLU GLN TYR          
SEQRES  94 B 1273  ILE LYS TRP PRO TRP TYR ILE TRP LEU GLY PHE ILE ALA          
SEQRES  95 B 1273  GLY LEU ILE ALA ILE VAL MET VAL THR ILE MET LEU CYS          
SEQRES  96 B 1273  CYS MET THR SER CYS CYS SER CYS LEU LYS GLY CYS CYS          
SEQRES  97 B 1273  SER CYS GLY SER CYS CYS LYS PHE ASP GLU ASP ASP SER          
SEQRES  98 B 1273  GLU PRO VAL LEU LYS GLY VAL LYS LEU HIS TYR THR              
SEQRES   1 C 1273  MET PHE VAL PHE LEU VAL LEU LEU PRO LEU VAL SER SER          
SEQRES   2 C 1273  GLN CYS VAL ASN LEU THR THR ARG THR GLN LEU PRO PRO          
SEQRES   3 C 1273  ALA TYR THR ASN SER PHE THR ARG GLY VAL TYR TYR PRO          
SEQRES   4 C 1273  ASP LYS VAL PHE ARG SER SER VAL LEU HIS SER THR GLN          
SEQRES   5 C 1273  ASP LEU PHE LEU PRO PHE PHE SER ASN VAL THR TRP PHE          
SEQRES   6 C 1273  HIS ALA ILE HIS VAL SER GLY THR ASN GLY THR LYS ARG          
SEQRES   7 C 1273  PHE ASP ASN PRO VAL LEU PRO PHE ASN ASP GLY VAL TYR          
SEQRES   8 C 1273  PHE ALA SER THR GLU LYS SER ASN ILE ILE ARG GLY TRP          
SEQRES   9 C 1273  ILE PHE GLY THR THR LEU ASP SER LYS THR GLN SER LEU          
SEQRES  10 C 1273  LEU ILE VAL ASN ASN ALA THR ASN VAL VAL ILE LYS VAL          
SEQRES  11 C 1273  CYS GLU PHE GLN PHE CYS ASN ASP PRO PHE LEU GLY VAL          
SEQRES  12 C 1273  TYR TYR HIS LYS ASN ASN LYS SER TRP MET GLU SER GLU          
SEQRES  13 C 1273  PHE ARG VAL TYR SER SER ALA ASN ASN CYS THR PHE GLU          
SEQRES  14 C 1273  TYR VAL SER GLN PRO PHE LEU MET ASP LEU GLU GLY LYS          
SEQRES  15 C 1273  GLN GLY ASN PHE LYS ASN LEU ARG GLU PHE VAL PHE LYS          
SEQRES  16 C 1273  ASN ILE ASP GLY TYR PHE LYS ILE TYR SER LYS HIS THR          
SEQRES  17 C 1273  PRO ILE ASN LEU VAL ARG ASP LEU PRO GLN GLY PHE SER          
SEQRES  18 C 1273  ALA LEU GLU PRO LEU VAL ASP LEU PRO ILE GLY ILE ASN          
SEQRES  19 C 1273  ILE THR ARG PHE GLN THR LEU LEU ALA LEU HIS ARG SER          
SEQRES  20 C 1273  TYR LEU THR PRO GLY ASP SER SER SER GLY TRP THR ALA          
SEQRES  21 C 1273  GLY ALA ALA ALA TYR TYR VAL GLY TYR LEU GLN PRO ARG          
SEQRES  22 C 1273  THR PHE LEU LEU LYS TYR ASN GLU ASN GLY THR ILE THR          
SEQRES  23 C 1273  ASP ALA VAL ASP CYS ALA LEU ASP PRO LEU SER GLU THR          
SEQRES  24 C 1273  LYS CYS THR LEU LYS SER PHE THR VAL GLU LYS GLY ILE          
SEQRES  25 C 1273  TYR GLN THR SER ASN PHE ARG VAL GLN PRO THR GLU SER          
SEQRES  26 C 1273  ILE VAL ARG PHE PRO ASN ILE THR ASN LEU CYS PRO PHE          
SEQRES  27 C 1273  GLY GLU VAL PHE ASN ALA THR ARG PHE ALA SER VAL TYR          
SEQRES  28 C 1273  ALA TRP ASN ARG LYS ARG ILE SER ASN CYS VAL ALA ASP          
SEQRES  29 C 1273  TYR SER VAL LEU TYR ASN SER ALA SER PHE SER THR PHE          
SEQRES  30 C 1273  LYS CYS TYR GLY VAL SER PRO THR LYS LEU ASN ASP LEU          
SEQRES  31 C 1273  CYS PHE THR ASN VAL TYR ALA ASP SER PHE VAL ILE ARG          
SEQRES  32 C 1273  GLY ASP GLU VAL ARG GLN ILE ALA PRO GLY GLN THR GLY          
SEQRES  33 C 1273  LYS ILE ALA ASP TYR ASN TYR LYS LEU PRO ASP ASP PHE          
SEQRES  34 C 1273  THR GLY CYS VAL ILE ALA TRP ASN SER ASN ASN LEU ASP          
SEQRES  35 C 1273  SER LYS VAL GLY GLY ASN TYR ASN TYR LEU TYR ARG LEU          
SEQRES  36 C 1273  PHE ARG LYS SER ASN LEU LYS PRO PHE GLU ARG ASP ILE          
SEQRES  37 C 1273  SER THR GLU ILE TYR GLN ALA GLY SER THR PRO CYS ASN          
SEQRES  38 C 1273  GLY VAL GLU GLY PHE ASN CYS TYR PHE PRO LEU GLN SER          
SEQRES  39 C 1273  TYR GLY PHE GLN PRO THR ASN GLY VAL GLY TYR GLN PRO          
SEQRES  40 C 1273  TYR ARG VAL VAL VAL LEU SER PHE GLU LEU LEU HIS ALA          
SEQRES  41 C 1273  PRO ALA THR VAL CYS GLY PRO LYS LYS SER THR ASN LEU          
SEQRES  42 C 1273  VAL LYS ASN LYS CYS VAL ASN PHE ASN PHE ASN GLY LEU          
SEQRES  43 C 1273  THR GLY THR GLY VAL LEU THR GLU SER ASN LYS LYS PHE          
SEQRES  44 C 1273  LEU PRO PHE GLN GLN PHE GLY ARG ASP ILE ALA ASP THR          
SEQRES  45 C 1273  THR ASP ALA VAL ARG ASP PRO GLN THR LEU GLU ILE LEU          
SEQRES  46 C 1273  ASP ILE THR PRO CYS SER PHE GLY GLY VAL SER VAL ILE          
SEQRES  47 C 1273  THR PRO GLY THR ASN THR SER ASN GLN VAL ALA VAL LEU          
SEQRES  48 C 1273  TYR GLN ASP VAL ASN CYS THR GLU VAL PRO VAL ALA ILE          
SEQRES  49 C 1273  HIS ALA ASP GLN LEU THR PRO THR TRP ARG VAL TYR SER          
SEQRES  50 C 1273  THR GLY SER ASN VAL PHE GLN THR ARG ALA GLY CYS LEU          
SEQRES  51 C 1273  ILE GLY ALA GLU HIS VAL ASN ASN SER TYR GLU CYS ASP          
SEQRES  52 C 1273  ILE PRO ILE GLY ALA GLY ILE CYS ALA SER TYR GLN THR          
SEQRES  53 C 1273  GLN THR ASN SER PRO ARG ARG ALA ARG SER VAL ALA SER          
SEQRES  54 C 1273  GLN SER ILE ILE ALA TYR THR MET SER LEU GLY ALA GLU          
SEQRES  55 C 1273  ASN SER VAL ALA TYR SER ASN ASN SER ILE ALA ILE PRO          
SEQRES  56 C 1273  THR ASN PHE THR ILE SER VAL THR THR GLU ILE LEU PRO          
SEQRES  57 C 1273  VAL SER MET THR LYS THR SER VAL ASP CYS THR MET TYR          
SEQRES  58 C 1273  ILE CYS GLY ASP SER THR GLU CYS SER ASN LEU LEU LEU          
SEQRES  59 C 1273  GLN TYR GLY SER PHE CYS THR GLN LEU ASN ARG ALA LEU          
SEQRES  60 C 1273  THR GLY ILE ALA VAL GLU GLN ASP LYS ASN THR GLN GLU          
SEQRES  61 C 1273  VAL PHE ALA GLN VAL LYS GLN ILE TYR LYS THR PRO PRO          
SEQRES  62 C 1273  ILE LYS ASP PHE GLY GLY PHE ASN PHE SER GLN ILE LEU          
SEQRES  63 C 1273  PRO ASP PRO SER LYS PRO SER LYS ARG SER PHE ILE GLU          
SEQRES  64 C 1273  ASP LEU LEU PHE ASN LYS VAL THR LEU ALA ASP ALA GLY          
SEQRES  65 C 1273  PHE ILE LYS GLN TYR GLY ASP CYS LEU GLY ASP ILE ALA          
SEQRES  66 C 1273  ALA ARG ASP LEU ILE CYS ALA GLN LYS PHE ASN GLY LEU          
SEQRES  67 C 1273  THR VAL LEU PRO PRO LEU LEU THR ASP GLU MET ILE ALA          
SEQRES  68 C 1273  GLN TYR THR SER ALA LEU LEU ALA GLY THR ILE THR SER          
SEQRES  69 C 1273  GLY TRP THR PHE GLY ALA GLY ALA ALA LEU GLN ILE PRO          
SEQRES  70 C 1273  PHE ALA MET GLN MET ALA TYR ARG PHE ASN GLY ILE GLY          
SEQRES  71 C 1273  VAL THR GLN ASN VAL LEU TYR GLU ASN GLN LYS LEU ILE          
SEQRES  72 C 1273  ALA ASN GLN PHE ASN SER ALA ILE GLY LYS ILE GLN ASP          
SEQRES  73 C 1273  SER LEU SER SER THR ALA SER ALA LEU GLY LYS LEU GLN          
SEQRES  74 C 1273  ASP VAL VAL ASN GLN ASN ALA GLN ALA LEU ASN THR LEU          
SEQRES  75 C 1273  VAL LYS GLN LEU SER SER ASN PHE GLY ALA ILE SER SER          
SEQRES  76 C 1273  VAL LEU ASN ASP ILE LEU SER ARG LEU ASP PRO PRO GLU          
SEQRES  77 C 1273  ALA GLU VAL GLN ILE ASP ARG LEU ILE THR GLY ARG LEU          
SEQRES  78 C 1273  GLN SER LEU GLN THR TYR VAL THR GLN GLN LEU ILE ARG          
SEQRES  79 C 1273  ALA ALA GLU ILE ARG ALA SER ALA ASN LEU ALA ALA THR          
SEQRES  80 C 1273  LYS MET SER GLU CYS VAL LEU GLY GLN SER LYS ARG VAL          
SEQRES  81 C 1273  ASP PHE CYS GLY LYS GLY TYR HIS LEU MET SER PHE PRO          
SEQRES  82 C 1273  GLN SER ALA PRO HIS GLY VAL VAL PHE LEU HIS VAL THR          
SEQRES  83 C 1273  TYR VAL PRO ALA GLN GLU LYS ASN PHE THR THR ALA PRO          
SEQRES  84 C 1273  ALA ILE CYS HIS ASP GLY LYS ALA HIS PHE PRO ARG GLU          
SEQRES  85 C 1273  GLY VAL PHE VAL SER ASN GLY THR HIS TRP PHE VAL THR          
SEQRES  86 C 1273  GLN ARG ASN PHE TYR GLU PRO GLN ILE ILE THR THR ASP          
SEQRES  87 C 1273  ASN THR PHE VAL SER GLY ASN CYS ASP VAL VAL ILE GLY          
SEQRES  88 C 1273  ILE VAL ASN ASN THR VAL TYR ASP PRO LEU GLN PRO GLU          
SEQRES  89 C 1273  LEU ASP SER PHE LYS GLU GLU LEU ASP LYS TYR PHE LYS          
SEQRES  90 C 1273  ASN HIS THR SER PRO ASP VAL ASP LEU GLY ASP ILE SER          
SEQRES  91 C 1273  GLY ILE ASN ALA SER VAL VAL ASN ILE GLN LYS GLU ILE          
SEQRES  92 C 1273  ASP ARG LEU ASN GLU VAL ALA LYS ASN LEU ASN GLU SER          
SEQRES  93 C 1273  LEU ILE ASP LEU GLN GLU LEU GLY LYS TYR GLU GLN TYR          
SEQRES  94 C 1273  ILE LYS TRP PRO TRP TYR ILE TRP LEU GLY PHE ILE ALA          
SEQRES  95 C 1273  GLY LEU ILE ALA ILE VAL MET VAL THR ILE MET LEU CYS          
SEQRES  96 C 1273  CYS MET THR SER CYS CYS SER CYS LEU LYS GLY CYS CYS          
SEQRES  97 C 1273  SER CYS GLY SER CYS CYS LYS PHE ASP GLU ASP ASP SER          
SEQRES  98 C 1273  GLU PRO VAL LEU LYS GLY VAL LYS LEU HIS TYR THR              
SEQRES   1 D  122  ASN SER HIS VAL GLN LEU VAL GLU SER GLY GLY GLY LEU          
SEQRES   2 D  122  VAL GLN ALA GLY GLY SER LEU ARG LEU SER CYS ALA ALA          
SEQRES   3 D  122  SER GLY THR ILE SER THR LEU ASN ALA MET GLY TRP TYR          
SEQRES   4 D  122  ARG GLN ALA PRO GLY LYS GLN ARG GLU LEU LEU ALA SER          
SEQRES   5 D  122  ILE SER ASN LEU GLY THR THR TYR HIS ALA ASP SER VAL          
SEQRES   6 D  122  ALA GLY ARG PHE THR ILE SER ARG GLY SER ALA LYS ASN          
SEQRES   7 D  122  THR VAL ASN LEU GLN MET ASN SER LEU LYS PRO ASP ASP          
SEQRES   8 D  122  THR ALA VAL TYR TYR CYS ASN THR ARG VAL LEU GLU GLY          
SEQRES   9 D  122  GLY THR GLN ILE ARG ASP TYR TRP GLY GLN GLY THR GLN          
SEQRES  10 D  122  VAL THR VAL SER SER                                          
SEQRES   1 E  122  ASN SER HIS VAL GLN LEU VAL GLU SER GLY GLY GLY LEU          
SEQRES   2 E  122  VAL GLN ALA GLY GLY SER LEU ARG LEU SER CYS ALA ALA          
SEQRES   3 E  122  SER GLY THR ILE SER THR LEU ASN ALA MET GLY TRP TYR          
SEQRES   4 E  122  ARG GLN ALA PRO GLY LYS GLN ARG GLU LEU LEU ALA SER          
SEQRES   5 E  122  ILE SER ASN LEU GLY THR THR TYR HIS ALA ASP SER VAL          
SEQRES   6 E  122  ALA GLY ARG PHE THR ILE SER ARG GLY SER ALA LYS ASN          
SEQRES   7 E  122  THR VAL ASN LEU GLN MET ASN SER LEU LYS PRO ASP ASP          
SEQRES   8 E  122  THR ALA VAL TYR TYR CYS ASN THR ARG VAL LEU GLU GLY          
SEQRES   9 E  122  GLY THR GLN ILE ARG ASP TYR TRP GLY GLN GLY THR GLN          
SEQRES  10 E  122  VAL THR VAL SER SER                                          
SEQRES   1 F  122  ASN SER HIS VAL GLN LEU VAL GLU SER GLY GLY GLY LEU          
SEQRES   2 F  122  VAL GLN ALA GLY GLY SER LEU ARG LEU SER CYS ALA ALA          
SEQRES   3 F  122  SER GLY THR ILE SER THR LEU ASN ALA MET GLY TRP TYR          
SEQRES   4 F  122  ARG GLN ALA PRO GLY LYS GLN ARG GLU LEU LEU ALA SER          
SEQRES   5 F  122  ILE SER ASN LEU GLY THR THR TYR HIS ALA ASP SER VAL          
SEQRES   6 F  122  ALA GLY ARG PHE THR ILE SER ARG GLY SER ALA LYS ASN          
SEQRES   7 F  122  THR VAL ASN LEU GLN MET ASN SER LEU LYS PRO ASP ASP          
SEQRES   8 F  122  THR ALA VAL TYR TYR CYS ASN THR ARG VAL LEU GLU GLY          
SEQRES   9 F  122  GLY THR GLN ILE ARG ASP TYR TRP GLY GLN GLY THR GLN          
SEQRES  10 F  122  VAL THR VAL SER SER                                          
HELIX    1 AA1 TYR A  248  THR A  250  5                                   3    
HELIX    2 AA2 ASP A  294  LYS A  304  1                                  11    
HELIX    3 AA3 PRO A  337  ASN A  343  1                                   7    
HELIX    4 AA4 TYR A  365  ASN A  370  1                                   6    
HELIX    5 AA5 SER A  383  ASP A  389  5                                   7    
HELIX    6 AA6 ASP A  405  ILE A  410  5                                   6    
HELIX    7 AA7 GLY A  416  ASN A  422  1                                   7    
HELIX    8 AA8 SER A  438  SER A  443  1                                   6    
HELIX    9 AA9 GLU A  619  ALA A  623  5                                   5    
HELIX   10 AB1 TRP A  633  SER A  637  5                                   5    
HELIX   11 AB2 ASP A  737  CYS A  743  1                                   7    
HELIX   12 AB3 THR A  747  GLN A  755  1                                   9    
HELIX   13 AB4 SER A  758  ALA A  783  1                                  26    
HELIX   14 AB5 ASP A  796  PHE A  800  5                                   5    
HELIX   15 AB6 ILE A  818  THR A  827  1                                  10    
HELIX   16 AB7 CYS A  851  ASN A  856  5                                   6    
HELIX   17 AB8 THR A  866  GLY A  885  1                                  20    
HELIX   18 AB9 TRP A  886  ALA A  890  5                                   5    
HELIX   19 AC1 PRO A  897  ILE A  909  1                                  13    
HELIX   20 AC2 THR A  912  ASN A  919  1                                   8    
HELIX   21 AC3 ASN A  919  THR A  941  1                                  23    
HELIX   22 AC4 GLY A  946  GLN A  965  1                                  20    
HELIX   23 AC5 LEU A  966  SER A  968  5                                   3    
HELIX   24 AC6 VAL A  976  LEU A  984  1                                   9    
HELIX   25 AC7 ASP A  985  CYS A 1032  1                                  48    
HELIX   26 AC8 THR A 1116  ASP A 1118  5                                   3    
HELIX   27 AC9 PRO A 1140  ASP A 1146  1                                   7    
HELIX   28 AD1 TYR B  248  THR B  250  5                                   3    
HELIX   29 AD2 ASP B  294  LYS B  304  1                                  11    
HELIX   30 AD3 PRO B  337  ASN B  343  1                                   7    
HELIX   31 AD4 TYR B  365  SER B  371  1                                   7    
HELIX   32 AD5 SER B  383  ASP B  389  5                                   7    
HELIX   33 AD6 ASP B  405  ILE B  410  5                                   6    
HELIX   34 AD7 GLY B  416  ASN B  422  1                                   7    
HELIX   35 AD8 SER B  438  SER B  443  1                                   6    
HELIX   36 AD9 GLU B  619  ALA B  623  5                                   5    
HELIX   37 AE1 TRP B  633  SER B  637  5                                   5    
HELIX   38 AE2 ASP B  737  CYS B  743  1                                   7    
HELIX   39 AE3 THR B  747  GLN B  755  1                                   9    
HELIX   40 AE4 SER B  758  ALA B  783  1                                  26    
HELIX   41 AE5 ASP B  796  PHE B  800  5                                   5    
HELIX   42 AE6 SER B  816  THR B  827  1                                  12    
HELIX   43 AE7 LEU B  849  ASN B  856  5                                   8    
HELIX   44 AE8 THR B  866  GLY B  885  1                                  20    
HELIX   45 AE9 TRP B  886  ALA B  890  5                                   5    
HELIX   46 AF1 PRO B  897  ILE B  909  1                                  13    
HELIX   47 AF2 THR B  912  ASN B  919  1                                   8    
HELIX   48 AF3 ASN B  919  THR B  941  1                                  23    
HELIX   49 AF4 GLY B  946  GLN B  965  1                                  20    
HELIX   50 AF5 LEU B  966  SER B  968  5                                   3    
HELIX   51 AF6 VAL B  976  LEU B  984  1                                   9    
HELIX   52 AF7 ASP B  985  CYS B 1032  1                                  48    
HELIX   53 AF8 THR B 1116  ASP B 1118  5                                   3    
HELIX   54 AF9 PRO B 1140  ASP B 1146  1                                   7    
HELIX   55 AG1 TYR C  248  THR C  250  5                                   3    
HELIX   56 AG2 ASP C  294  LYS C  304  1                                  11    
HELIX   57 AG3 PRO C  337  ASN C  343  1                                   7    
HELIX   58 AG4 TYR C  365  ASN C  370  1                                   6    
HELIX   59 AG5 SER C  383  ASP C  389  5                                   7    
HELIX   60 AG6 ASP C  405  ILE C  410  5                                   6    
HELIX   61 AG7 GLY C  416  ASN C  422  1                                   7    
HELIX   62 AG8 SER C  438  SER C  443  1                                   6    
HELIX   63 AG9 GLU C  619  ALA C  623  5                                   5    
HELIX   64 AH1 ASP C  737  CYS C  743  1                                   7    
HELIX   65 AH2 THR C  747  GLN C  755  1                                   9    
HELIX   66 AH3 SER C  758  ALA C  783  1                                  26    
HELIX   67 AH4 ASP C  796  PHE C  800  5                                   5    
HELIX   68 AH5 ILE C  818  THR C  827  1                                  10    
HELIX   69 AH6 CYS C  851  ASN C  856  5                                   6    
HELIX   70 AH7 THR C  866  SER C  884  1                                  19    
HELIX   71 AH8 TRP C  886  ALA C  890  5                                   5    
HELIX   72 AH9 PRO C  897  ILE C  909  1                                  13    
HELIX   73 AI1 THR C  912  ASN C  919  1                                   8    
HELIX   74 AI2 ASN C  919  THR C  941  1                                  23    
HELIX   75 AI3 GLY C  946  GLN C  965  1                                  20    
HELIX   76 AI4 LEU C  966  SER C  968  5                                   3    
HELIX   77 AI5 VAL C  976  LEU C  984  1                                   9    
HELIX   78 AI6 ASP C  985  CYS C 1032  1                                  48    
HELIX   79 AI7 THR C 1116  ASP C 1118  5                                   3    
HELIX   80 AI8 PRO C 1140  ASP C 1146  1                                   7    
HELIX   81 AI9 LYS D  102  THR D  106  5                                   5    
HELIX   82 AJ1 GLY D  118  THR D  120  5                                   3    
HELIX   83 AJ2 LYS E  102  THR E  106  5                                   5    
HELIX   84 AJ3 GLY E  118  THR E  120  5                                   3    
HELIX   85 AJ4 LYS F  102  THR F  106  5                                   5    
SHEET    1 AA1 8 ALA A  27  ASN A  30  0                                        
SHEET    2 AA1 8 ASN A  61  HIS A  69 -1  O  TRP A  64   N  ALA A  27           
SHEET    3 AA1 8 ALA A 263  TYR A 269 -1  O  TYR A 265   N  PHE A  65           
SHEET    4 AA1 8 VAL A  90  GLU A  96 -1  N  TYR A  91   O  GLY A 268           
SHEET    5 AA1 8 ASN A 188  ILE A 197 -1  O  PHE A 192   N  PHE A  92           
SHEET    6 AA1 8 TYR A 200  THR A 208 -1  O  TYR A 204   N  VAL A 193           
SHEET    7 AA1 8 ALA A 222  LEU A 229 -1  O  LEU A 229   N  PHE A 201           
SHEET    8 AA1 8 VAL A  36  TYR A  37  1  N  VAL A  36   O  LEU A 223           
SHEET    1 AA2 3 ALA A  27  ASN A  30  0                                        
SHEET    2 AA2 3 ASN A  61  HIS A  69 -1  O  TRP A  64   N  ALA A  27           
SHEET    3 AA2 3 LYS A  77  ARG A  78 -1  O  ARG A  78   N  ILE A  68           
SHEET    1 AA3 7 VAL A  42  PHE A  43  0                                        
SHEET    2 AA3 7 PHE C 565  ARG C 567  1  O  PHE C 565   N  PHE A  43           
SHEET    3 AA3 7 THR C 573  ARG C 577 -1  O  ALA C 575   N  GLY C 566           
SHEET    4 AA3 7 ILE C 584  THR C 588 -1  O  ILE C 587   N  ASP C 574           
SHEET    5 AA3 7 LEU C 546  GLU C 554 -1  N  THR C 553   O  ASP C 586           
SHEET    6 AA3 7 CYS C 538  PHE C 543 -1  N  PHE C 543   O  LEU C 546           
SHEET    7 AA3 7 SER C 325  ARG C 328  1  N  ILE C 326   O  ASN C 540           
SHEET    1 AA4 3 VAL A  47  PHE A  55  0                                        
SHEET    2 AA4 3 GLN A 271  TYR A 279 -1  O  TYR A 279   N  VAL A  47           
SHEET    3 AA4 3 ILE A 285  ASP A 290 -1  O  ASP A 287   N  LYS A 278           
SHEET    1 AA5 6 LEU A  84  PRO A  85  0                                        
SHEET    2 AA5 6 ARG A 237  ARG A 246 -1  O  PHE A 238   N  LEU A  84           
SHEET    3 AA5 6 ILE A 101  GLY A 107 -1  N  GLY A 107   O  ARG A 237           
SHEET    4 AA5 6 SER A 116  ASN A 121 -1  O  LEU A 117   N  PHE A 106           
SHEET    5 AA5 6 VAL A 126  CYS A 131 -1  O  VAL A 127   N  VAL A 120           
SHEET    6 AA5 6 PHE A 168  VAL A 171 -1  O  TYR A 170   N  ILE A 128           
SHEET    1 AA6 4 SER A 151  TYR A 160  0                                        
SHEET    2 AA6 4 PHE A 135  HIS A 146 -1  N  TYR A 144   O  MET A 153           
SHEET    3 AA6 4 ARG A 237  ARG A 246  1  O  LEU A 244   N  VAL A 143           
SHEET    4 AA6 4 TRP A 258  THR A 259 -1  O  THR A 259   N  HIS A 245           
SHEET    1 AA7 5 GLY A 311  PHE A 318  0                                        
SHEET    2 AA7 5 GLY A 593  THR A 599 -1  O  VAL A 595   N  SER A 316           
SHEET    3 AA7 5 ALA A 609  GLN A 613 -1  O  ALA A 609   N  ILE A 598           
SHEET    4 AA7 5 GLY A 648  ILE A 651 -1  O  CYS A 649   N  TYR A 612           
SHEET    5 AA7 5 PHE A 643  GLN A 644 -1  N  PHE A 643   O  LEU A 650           
SHEET    1 AA8 7 SER A 325  ARG A 328  0                                        
SHEET    2 AA8 7 CYS A 538  PHE A 543  1  O  ASN A 540   N  ILE A 326           
SHEET    3 AA8 7 LEU A 546  GLU A 554 -1  O  LEU A 546   N  PHE A 543           
SHEET    4 AA8 7 ILE A 584  THR A 588 -1  O  ASP A 586   N  THR A 553           
SHEET    5 AA8 7 THR A 573  ARG A 577 -1  N  ASP A 574   O  ILE A 587           
SHEET    6 AA8 7 PHE A 565  ARG A 567 -1  N  GLY A 566   O  ASP A 574           
SHEET    7 AA8 7 VAL B  42  PHE B  43  1  O  PHE B  43   N  ARG A 567           
SHEET    1 AA9 5 ASN A 354  ILE A 358  0                                        
SHEET    2 AA9 5 ASN A 394  ARG A 403 -1  O  VAL A 395   N  ILE A 358           
SHEET    3 AA9 5 PRO A 507  GLU A 516 -1  O  VAL A 512   N  ASP A 398           
SHEET    4 AA9 5 GLY A 431  ASN A 437 -1  N  ILE A 434   O  VAL A 511           
SHEET    5 AA9 5 THR A 376  TYR A 380 -1  N  TYR A 380   O  GLY A 431           
SHEET    1 AB1 3 CYS A 361  VAL A 362  0                                        
SHEET    2 AB1 3 VAL A 524  CYS A 525  1  O  CYS A 525   N  CYS A 361           
SHEET    3 AB1 3 CYS A 391  PHE A 392 -1  N  PHE A 392   O  VAL A 524           
SHEET    1 AB2 2 LEU A 452  ARG A 454  0                                        
SHEET    2 AB2 2 LEU A 492  SER A 494 -1  O  GLN A 493   N  TYR A 453           
SHEET    1 AB3 4 GLU A 654  HIS A 655  0                                        
SHEET    2 AB3 4 ILE A 692  THR A 696  1  O  ALA A 694   N  GLU A 654           
SHEET    3 AB3 4 ILE A 670  TYR A 674 -1  N  SER A 673   O  ILE A 693           
SHEET    4 AB3 4 ILE A 664  GLY A 667 -1  N  ILE A 664   O  ALA A 672           
SHEET    1 AB4 2 ALA A 701  SER A 704  0                                        
SHEET    2 AB4 2 GLN B 787  LYS B 790  1  O  ILE B 788   N  ALA A 701           
SHEET    1 AB5 2 SER A 711  ALA A 713  0                                        
SHEET    2 AB5 2 ASN A1074  THR A1076 -1  O  PHE A1075   N  ILE A 712           
SHEET    1 AB6 3 ASN A 717  PRO A 728  0                                        
SHEET    2 AB6 3 GLY A1059  GLN A1071 -1  O  ALA A1070   N  ASN A 717           
SHEET    3 AB6 3 TYR A1047  MET A1050 -1  N  TYR A1047   O  TYR A1067           
SHEET    1 AB7 3 ASN A 717  PRO A 728  0                                        
SHEET    2 AB7 3 GLY A1059  GLN A1071 -1  O  ALA A1070   N  ASN A 717           
SHEET    3 AB7 3 PRO A1053  ALA A1056 -1  N  GLN A1054   O  VAL A1061           
SHEET    1 AB8 2 LYS A 733  VAL A 736  0                                        
SHEET    2 AB8 2 LEU A 858  LEU A 861 -1  O  LEU A 861   N  LYS A 733           
SHEET    1 AB9 2 ILE A 788  LYS A 790  0                                        
SHEET    2 AB9 2 GLU C 702  SER C 704  1  O  ASN C 703   N  ILE A 788           
SHEET    1 AC1 4 THR A1120  ASN A1125  0                                        
SHEET    2 AC1 4 LYS A1086  PRO A1090 -1  N  PHE A1089   O  PHE A1121           
SHEET    3 AC1 4 ILE A1081  CYS A1082 -1  N  ILE A1081   O  HIS A1088           
SHEET    4 AC1 4 VAL A1133  ASN A1134  1  O  VAL A1133   N  CYS A1082           
SHEET    1 AC2 2 VAL A1094  SER A1097  0                                        
SHEET    2 AC2 2 TRP A1102  THR A1105 -1  O  PHE A1103   N  VAL A1096           
SHEET    1 AC3 8 ALA B  27  ASN B  30  0                                        
SHEET    2 AC3 8 ASN B  61  HIS B  69 -1  O  TRP B  64   N  ALA B  27           
SHEET    3 AC3 8 ALA B 263  TYR B 269 -1  O  TYR B 265   N  PHE B  65           
SHEET    4 AC3 8 GLY B  89  GLU B  96 -1  N  ALA B  93   O  TYR B 266           
SHEET    5 AC3 8 ASN B 188  ILE B 197 -1  O  PHE B 192   N  PHE B  92           
SHEET    6 AC3 8 TYR B 200  THR B 208 -1  O  LYS B 206   N  GLU B 191           
SHEET    7 AC3 8 ALA B 222  LEU B 229 -1  O  LEU B 226   N  ILE B 203           
SHEET    8 AC3 8 VAL B  36  TYR B  37  1  N  VAL B  36   O  LEU B 223           
SHEET    1 AC4 3 ALA B  27  ASN B  30  0                                        
SHEET    2 AC4 3 ASN B  61  HIS B  69 -1  O  TRP B  64   N  ALA B  27           
SHEET    3 AC4 3 LYS B  77  PHE B  79 -1  O  ARG B  78   N  ILE B  68           
SHEET    1 AC5 3 VAL B  47  PHE B  55  0                                        
SHEET    2 AC5 3 GLN B 271  TYR B 279 -1  O  LEU B 277   N  HIS B  49           
SHEET    3 AC5 3 ILE B 285  ASP B 290 -1  O  ASP B 287   N  LYS B 278           
SHEET    1 AC6 6 LEU B  84  PRO B  85  0                                        
SHEET    2 AC6 6 ARG B 237  ARG B 246 -1  O  PHE B 238   N  LEU B  84           
SHEET    3 AC6 6 ILE B 101  GLY B 107 -1  N  GLY B 107   O  ARG B 237           
SHEET    4 AC6 6 SER B 116  ASN B 121 -1  O  ILE B 119   N  TRP B 104           
SHEET    5 AC6 6 VAL B 126  CYS B 131 -1  O  LYS B 129   N  LEU B 118           
SHEET    6 AC6 6 PHE B 168  VAL B 171 -1  O  TYR B 170   N  ILE B 128           
SHEET    1 AC7 4 SER B 151  TYR B 160  0                                        
SHEET    2 AC7 4 PHE B 135  HIS B 146 -1  N  TYR B 144   O  MET B 153           
SHEET    3 AC7 4 ARG B 237  ARG B 246  1  O  LEU B 244   N  VAL B 143           
SHEET    4 AC7 4 TRP B 258  THR B 259 -1  O  THR B 259   N  HIS B 245           
SHEET    1 AC8 5 GLY B 311  PHE B 318  0                                        
SHEET    2 AC8 5 GLY B 593  THR B 599 -1  O  GLY B 593   N  PHE B 318           
SHEET    3 AC8 5 ALA B 609  GLN B 613 -1  O  ALA B 609   N  ILE B 598           
SHEET    4 AC8 5 GLY B 648  ILE B 651 -1  O  ILE B 651   N  VAL B 610           
SHEET    5 AC8 5 PHE B 643  THR B 645 -1  N  PHE B 643   O  LEU B 650           
SHEET    1 AC9 7 SER B 325  ARG B 328  0                                        
SHEET    2 AC9 7 CYS B 538  PHE B 543  1  O  ASN B 540   N  ILE B 326           
SHEET    3 AC9 7 LEU B 546  GLU B 554 -1  O  LEU B 546   N  PHE B 543           
SHEET    4 AC9 7 ILE B 584  THR B 588 -1  O  ASP B 586   N  THR B 553           
SHEET    5 AC9 7 THR B 573  ARG B 577 -1  N  ASP B 574   O  ILE B 587           
SHEET    6 AC9 7 PHE B 565  ARG B 567 -1  N  GLY B 566   O  ALA B 575           
SHEET    7 AC9 7 VAL C  42  PHE C  43  1  O  PHE C  43   N  ARG B 567           
SHEET    1 AD1 5 ASN B 354  ILE B 358  0                                        
SHEET    2 AD1 5 ASN B 394  ARG B 403 -1  O  VAL B 395   N  ILE B 358           
SHEET    3 AD1 5 PRO B 507  GLU B 516 -1  O  VAL B 512   N  ASP B 398           
SHEET    4 AD1 5 GLY B 431  ASN B 437 -1  N  ILE B 434   O  VAL B 511           
SHEET    5 AD1 5 THR B 376  TYR B 380 -1  N  LYS B 378   O  VAL B 433           
SHEET    1 AD2 2 CYS B 391  PHE B 392  0                                        
SHEET    2 AD2 2 VAL B 524  CYS B 525 -1  O  VAL B 524   N  PHE B 392           
SHEET    1 AD3 2 LEU B 452  ARG B 454  0                                        
SHEET    2 AD3 2 LEU B 492  SER B 494 -1  O  GLN B 493   N  TYR B 453           
SHEET    1 AD4 4 GLU B 654  HIS B 655  0                                        
SHEET    2 AD4 4 ILE B 692  THR B 696  1  O  ALA B 694   N  GLU B 654           
SHEET    3 AD4 4 ILE B 670  TYR B 674 -1  N  SER B 673   O  ILE B 693           
SHEET    4 AD4 4 ILE B 664  GLY B 667 -1  N  ILE B 664   O  ALA B 672           
SHEET    1 AD5 2 ALA B 701  SER B 704  0                                        
SHEET    2 AD5 2 GLN C 787  LYS C 790  1  O  ILE C 788   N  ALA B 701           
SHEET    1 AD6 2 SER B 711  ALA B 713  0                                        
SHEET    2 AD6 2 ASN B1074  THR B1076 -1  O  PHE B1075   N  ILE B 712           
SHEET    1 AD7 3 ASN B 717  PRO B 728  0                                        
SHEET    2 AD7 3 GLY B1059  GLN B1071 -1  O  ALA B1070   N  ASN B 717           
SHEET    3 AD7 3 TYR B1047  MET B1050 -1  N  LEU B1049   O  VAL B1065           
SHEET    1 AD8 3 ASN B 717  PRO B 728  0                                        
SHEET    2 AD8 3 GLY B1059  GLN B1071 -1  O  ALA B1070   N  ASN B 717           
SHEET    3 AD8 3 PRO B1053  ALA B1056 -1  N  GLN B1054   O  VAL B1061           
SHEET    1 AD9 2 LYS B 733  VAL B 736  0                                        
SHEET    2 AD9 2 LEU B 858  LEU B 861 -1  O  THR B 859   N  SER B 735           
SHEET    1 AE1 4 THR B1120  ASN B1125  0                                        
SHEET    2 AE1 4 LYS B1086  PRO B1090 -1  N  PHE B1089   O  PHE B1121           
SHEET    3 AE1 4 ILE B1081  CYS B1082 -1  N  ILE B1081   O  HIS B1088           
SHEET    4 AE1 4 VAL B1133  ASN B1134  1  O  VAL B1133   N  CYS B1082           
SHEET    1 AE2 2 VAL B1094  SER B1097  0                                        
SHEET    2 AE2 2 TRP B1102  THR B1105 -1  O  THR B1105   N  VAL B1094           
SHEET    1 AE3 8 ALA C  27  THR C  29  0                                        
SHEET    2 AE3 8 VAL C  62  HIS C  69 -1  O  TRP C  64   N  ALA C  27           
SHEET    3 AE3 8 ALA C 263  TYR C 269 -1  O  TYR C 265   N  PHE C  65           
SHEET    4 AE3 8 VAL C  90  GLU C  96 -1  N  TYR C  91   O  GLY C 268           
SHEET    5 AE3 8 ASN C 188  ASN C 196 -1  O  PHE C 192   N  PHE C  92           
SHEET    6 AE3 8 PHE C 201  THR C 208 -1  O  THR C 208   N  LEU C 189           
SHEET    7 AE3 8 ALA C 222  LEU C 229 -1  O  LEU C 229   N  PHE C 201           
SHEET    8 AE3 8 VAL C  36  TYR C  37  1  N  VAL C  36   O  LEU C 223           
SHEET    1 AE4 3 ALA C  27  THR C  29  0                                        
SHEET    2 AE4 3 VAL C  62  HIS C  69 -1  O  TRP C  64   N  ALA C  27           
SHEET    3 AE4 3 LYS C  77  PHE C  79 -1  O  ARG C  78   N  ILE C  68           
SHEET    1 AE5 3 VAL C  47  PHE C  55  0                                        
SHEET    2 AE5 3 GLN C 271  TYR C 279 -1  O  LEU C 277   N  HIS C  49           
SHEET    3 AE5 3 ILE C 285  ASP C 290 -1  O  ASP C 287   N  LYS C 278           
SHEET    1 AE6 6 LEU C  84  PRO C  85  0                                        
SHEET    2 AE6 6 ARG C 237  ARG C 246 -1  O  PHE C 238   N  LEU C  84           
SHEET    3 AE6 6 ILE C 101  GLY C 107 -1  N  GLY C 107   O  ARG C 237           
SHEET    4 AE6 6 SER C 116  ASN C 121 -1  O  LEU C 117   N  PHE C 106           
SHEET    5 AE6 6 VAL C 126  CYS C 131 -1  O  VAL C 127   N  VAL C 120           
SHEET    6 AE6 6 GLU C 169  VAL C 171 -1  O  TYR C 170   N  ILE C 128           
SHEET    1 AE7 4 SER C 151  TYR C 160  0                                        
SHEET    2 AE7 4 PHE C 135  HIS C 146 -1  N  TYR C 144   O  MET C 153           
SHEET    3 AE7 4 ARG C 237  ARG C 246  1  O  LEU C 244   N  VAL C 143           
SHEET    4 AE7 4 TRP C 258  THR C 259 -1  O  THR C 259   N  HIS C 245           
SHEET    1 AE8 5 GLY C 311  PHE C 318  0                                        
SHEET    2 AE8 5 GLY C 593  THR C 599 -1  O  GLY C 593   N  PHE C 318           
SHEET    3 AE8 5 ALA C 609  GLN C 613 -1  O  LEU C 611   N  SER C 596           
SHEET    4 AE8 5 GLY C 648  ILE C 651 -1  O  CYS C 649   N  TYR C 612           
SHEET    5 AE8 5 PHE C 643  THR C 645 -1  N  PHE C 643   O  LEU C 650           
SHEET    1 AE9 5 ASN C 354  ILE C 358  0                                        
SHEET    2 AE9 5 ASN C 394  ARG C 403 -1  O  VAL C 395   N  ILE C 358           
SHEET    3 AE9 5 PRO C 507  GLU C 516 -1  O  VAL C 512   N  ASP C 398           
SHEET    4 AE9 5 GLY C 431  ASN C 437 -1  N  ILE C 434   O  VAL C 511           
SHEET    5 AE9 5 THR C 376  TYR C 380 -1  N  TYR C 380   O  GLY C 431           
SHEET    1 AF1 3 CYS C 361  VAL C 362  0                                        
SHEET    2 AF1 3 VAL C 524  CYS C 525  1  O  CYS C 525   N  CYS C 361           
SHEET    3 AF1 3 CYS C 391  PHE C 392 -1  N  PHE C 392   O  VAL C 524           
SHEET    1 AF2 2 LEU C 452  ARG C 454  0                                        
SHEET    2 AF2 2 LEU C 492  SER C 494 -1  O  GLN C 493   N  TYR C 453           
SHEET    1 AF3 4 GLU C 654  HIS C 655  0                                        
SHEET    2 AF3 4 ILE C 692  THR C 696  1  O  ILE C 692   N  GLU C 654           
SHEET    3 AF3 4 ILE C 670  TYR C 674 -1  N  CYS C 671   O  TYR C 695           
SHEET    4 AF3 4 ILE C 664  GLY C 667 -1  N  ILE C 664   O  ALA C 672           
SHEET    1 AF4 2 SER C 711  ALA C 713  0                                        
SHEET    2 AF4 2 ASN C1074  THR C1076 -1  O  PHE C1075   N  ILE C 712           
SHEET    1 AF5 3 ASN C 717  PRO C 728  0                                        
SHEET    2 AF5 3 GLY C1059  GLN C1071 -1  O  ALA C1070   N  ASN C 717           
SHEET    3 AF5 3 TYR C1047  ALA C1056 -1  N  GLN C1054   O  VAL C1061           
SHEET    1 AF6 2 LYS C 733  VAL C 736  0                                        
SHEET    2 AF6 2 LEU C 858  LEU C 861 -1  O  THR C 859   N  SER C 735           
SHEET    1 AF7 4 THR C1120  ASN C1125  0                                        
SHEET    2 AF7 4 LYS C1086  PRO C1090 -1  N  PHE C1089   O  PHE C1121           
SHEET    3 AF7 4 ILE C1081  CYS C1082 -1  N  ILE C1081   O  HIS C1088           
SHEET    4 AF7 4 VAL C1133  ASN C1134  1  O  VAL C1133   N  CYS C1082           
SHEET    1 AF8 2 VAL C1094  SER C1097  0                                        
SHEET    2 AF8 2 TRP C1102  THR C1105 -1  O  THR C1105   N  VAL C1094           
SHEET    1 AF9 4 GLN D  19  SER D  23  0                                        
SHEET    2 AF9 4 LEU D  34  SER D  41 -1  O  SER D  41   N  GLN D  19           
SHEET    3 AF9 4 THR D  93  MET D  98 -1  O  LEU D  96   N  LEU D  36           
SHEET    4 AF9 4 PHE D  83  ARG D  87 -1  N  SER D  86   O  ASN D  95           
SHEET    1 AG1 6 LEU D  27  GLN D  29  0                                        
SHEET    2 AG1 6 THR D 130  SER D 135  1  O  THR D 133   N  VAL D  28           
SHEET    3 AG1 6 ALA D 107  GLU D 117 -1  N  TYR D 109   O  THR D 130           
SHEET    4 AG1 6 LEU D  47  ARG D  54 -1  N  TYR D  53   O  TYR D 110           
SHEET    5 AG1 6 GLU D  62  SER D  68 -1  O  ILE D  67   N  MET D  50           
SHEET    6 AG1 6 THR D  73  HIS D  75 -1  O  TYR D  74   N  SER D  66           
SHEET    1 AG2 4 LEU D  27  GLN D  29  0                                        
SHEET    2 AG2 4 THR D 130  SER D 135  1  O  THR D 133   N  VAL D  28           
SHEET    3 AG2 4 ALA D 107  GLU D 117 -1  N  TYR D 109   O  THR D 130           
SHEET    4 AG2 4 GLN D 121  TRP D 126 -1  O  ARG D 123   N  VAL D 115           
SHEET    1 AG3 4 GLN E  19  SER E  23  0                                        
SHEET    2 AG3 4 LEU E  34  SER E  41 -1  O  SER E  41   N  GLN E  19           
SHEET    3 AG3 4 THR E  93  MET E  98 -1  O  MET E  98   N  LEU E  34           
SHEET    4 AG3 4 PHE E  83  ARG E  87 -1  N  THR E  84   O  GLN E  97           
SHEET    1 AG4 6 LEU E  27  GLN E  29  0                                        
SHEET    2 AG4 6 THR E 130  SER E 135  1  O  THR E 133   N  VAL E  28           
SHEET    3 AG4 6 ALA E 107  GLU E 117 -1  N  TYR E 109   O  THR E 130           
SHEET    4 AG4 6 LEU E  47  GLN E  55 -1  N  TYR E  53   O  TYR E 110           
SHEET    5 AG4 6 GLU E  62  SER E  68 -1  O  GLU E  62   N  ARG E  54           
SHEET    6 AG4 6 THR E  73  HIS E  75 -1  O  TYR E  74   N  SER E  66           
SHEET    1 AG5 4 LEU E  27  GLN E  29  0                                        
SHEET    2 AG5 4 THR E 130  SER E 135  1  O  THR E 133   N  VAL E  28           
SHEET    3 AG5 4 ALA E 107  GLU E 117 -1  N  TYR E 109   O  THR E 130           
SHEET    4 AG5 4 GLN E 121  TRP E 126 -1  O  ARG E 123   N  VAL E 115           
SHEET    1 AG6 4 GLN F  19  SER F  23  0                                        
SHEET    2 AG6 4 LEU F  34  SER F  41 -1  O  SER F  41   N  GLN F  19           
SHEET    3 AG6 4 THR F  93  MET F  98 -1  O  MET F  98   N  LEU F  34           
SHEET    4 AG6 4 PHE F  83  ARG F  87 -1  N  SER F  86   O  ASN F  95           
SHEET    1 AG7 6 LEU F  27  GLN F  29  0                                        
SHEET    2 AG7 6 THR F 130  SER F 135  1  O  THR F 133   N  VAL F  28           
SHEET    3 AG7 6 ALA F 107  GLU F 117 -1  N  TYR F 109   O  THR F 130           
SHEET    4 AG7 6 LEU F  47  ARG F  54 -1  N  TYR F  53   O  TYR F 110           
SHEET    5 AG7 6 GLU F  62  SER F  68 -1  O  ILE F  67   N  MET F  50           
SHEET    6 AG7 6 THR F  73  HIS F  75 -1  O  TYR F  74   N  SER F  66           
SHEET    1 AG8 4 LEU F  27  GLN F  29  0                                        
SHEET    2 AG8 4 THR F 130  SER F 135  1  O  THR F 133   N  VAL F  28           
SHEET    3 AG8 4 ALA F 107  GLU F 117 -1  N  TYR F 109   O  THR F 130           
SHEET    4 AG8 4 GLN F 121  TRP F 126 -1  O  ARG F 123   N  VAL F 115           
SSBOND   1 CYS A  291    CYS A  301                          1555   1555  2.03  
SSBOND   2 CYS A  336    CYS A  361                          1555   1555  2.03  
SSBOND   3 CYS A  379    CYS A  432                          1555   1555  2.03  
SSBOND   4 CYS A  391    CYS A  525                          1555   1555  2.03  
SSBOND   5 CYS A  480    CYS A  488                          1555   1555  2.03  
SSBOND   6 CYS A  617    CYS A  649                          1555   1555  2.03  
SSBOND   7 CYS A  662    CYS A  671                          1555   1555  2.03  
SSBOND   8 CYS A  738    CYS A  760                          1555   1555  2.02  
SSBOND   9 CYS A  743    CYS A  749                          1555   1555  2.03  
SSBOND  10 CYS A 1032    CYS A 1043                          1555   1555  2.03  
SSBOND  11 CYS A 1082    CYS A 1126                          1555   1555  2.04  
SSBOND  12 CYS B  291    CYS B  301                          1555   1555  2.03  
SSBOND  13 CYS B  336    CYS B  361                          1555   1555  2.03  
SSBOND  14 CYS B  379    CYS B  432                          1555   1555  2.03  
SSBOND  15 CYS B  391    CYS B  525                          1555   1555  2.03  
SSBOND  16 CYS B  480    CYS B  488                          1555   1555  2.03  
SSBOND  17 CYS B  617    CYS B  649                          1555   1555  2.03  
SSBOND  18 CYS B  662    CYS B  671                          1555   1555  2.03  
SSBOND  19 CYS B  738    CYS B  760                          1555   1555  2.02  
SSBOND  20 CYS B  743    CYS B  749                          1555   1555  2.03  
SSBOND  21 CYS B 1032    CYS B 1043                          1555   1555  2.03  
SSBOND  22 CYS B 1082    CYS B 1126                          1555   1555  2.03  
SSBOND  23 CYS C  291    CYS C  301                          1555   1555  2.03  
SSBOND  24 CYS C  336    CYS C  361                          1555   1555  2.03  
SSBOND  25 CYS C  379    CYS C  432                          1555   1555  2.03  
SSBOND  26 CYS C  391    CYS C  525                          1555   1555  2.03  
SSBOND  27 CYS C  480    CYS C  488                          1555   1555  2.03  
SSBOND  28 CYS C  617    CYS C  649                          1555   1555  2.03  
SSBOND  29 CYS C  662    CYS C  671                          1555   1555  2.03  
SSBOND  30 CYS C  738    CYS C  760                          1555   1555  2.03  
SSBOND  31 CYS C  743    CYS C  749                          1555   1555  2.03  
SSBOND  32 CYS C 1032    CYS C 1043                          1555   1555  2.03  
SSBOND  33 CYS C 1082    CYS C 1126                          1555   1555  2.03  
SSBOND  34 CYS D   38    CYS D  111                          1555   1555  2.03  
SSBOND  35 CYS E   38    CYS E  111                          1555   1555  2.03  
SSBOND  36 CYS F   38    CYS F  111                          1555   1555  2.04  
CRYST1    1.000    1.000    1.000  90.00  90.00  90.00 P 1                      
ORIGX1      1.000000  0.000000  0.000000        0.00000                         
ORIGX2      0.000000  1.000000  0.000000        0.00000                         
ORIGX3      0.000000  0.000000  1.000000        0.00000                         
SCALE1      1.000000  0.000000  0.000000        0.00000                         
SCALE2      0.000000  1.000000  0.000000        0.00000                         
SCALE3      0.000000  0.000000  1.000000        0.00000                         
ATOM      1  N   CYS A  15     276.455 228.892 249.314  1.00228.76           N  
ATOM      2  CA  CYS A  15     275.078 229.368 249.325  1.00229.57           C  
ATOM      3  C   CYS A  15     275.035 230.888 249.435  1.00230.68           C  
ATOM      4  O   CYS A  15     274.529 231.435 250.415  1.00229.40           O  
ATOM      5  CB  CYS A  15     274.302 228.733 250.480  1.00226.93           C  
ATOM      6  SG  CYS A  15     274.271 226.926 250.448  1.00221.57           S  
ATOM      7  H   CYS A  15     276.546 228.087 249.026  1.00227.62           H  
ATOM      8  HA  CYS A  15     274.646 229.112 248.494  1.00227.93           H  
ATOM      9  HB2 CYS A  15     274.711 229.006 251.316  1.00227.43           H  
ATOM     10  HB3 CYS A  15     273.384 229.044 250.448  1.00227.53           H  
ATOM     11  HG  CYS A  15     273.657 226.528 251.398  1.00227.22           H  
ATOM     12  N   VAL A  16     275.571 231.568 248.420  1.00245.81           N  
ATOM     13  CA  VAL A  16     275.644 233.023 248.388  1.00245.05           C  
ATOM     14  C   VAL A  16     275.239 233.504 247.000  1.00245.64           C  
ATOM     15  O   VAL A  16     275.163 232.731 246.043  1.00246.35           O  
ATOM     16  CB  VAL A  16     277.052 233.546 248.746  1.00243.84           C  
ATOM     17  CG1 VAL A  16     277.480 233.026 250.112  1.00242.45           C  
ATOM     18  CG2 VAL A  16     278.058 233.154 247.669  1.00243.64           C  
ATOM     19  H   VAL A  16     275.907 231.195 247.722  1.00243.53           H  
ATOM     20  HA  VAL A  16     275.014 233.389 249.029  1.00243.45           H  
ATOM     21  HB  VAL A  16     277.025 234.514 248.790  1.00243.36           H  
ATOM     22 HG11 VAL A  16     276.687 232.810 250.628  1.00243.18           H  
ATOM     23 HG12 VAL A  16     278.024 232.232 249.997  1.00243.22           H  
ATOM     24 HG13 VAL A  16     277.988 233.716 250.567  1.00243.17           H  
ATOM     25 HG21 VAL A  16     277.707 232.403 247.165  1.00243.49           H  
ATOM     26 HG22 VAL A  16     278.197 233.911 247.079  1.00243.37           H  
ATOM     27 HG23 VAL A  16     278.895 232.904 248.090  1.00243.40           H  
ATOM     28  N   ASN A  17     274.976 234.805 246.904  1.00245.93           N  
ATOM     29  CA  ASN A  17     274.615 235.408 245.630  1.00246.47           C  
ATOM     30  C   ASN A  17     275.810 235.412 244.682  1.00245.68           C  
ATOM     31  O   ASN A  17     276.966 235.516 245.102  1.00243.96           O  
ATOM     32  CB  ASN A  17     274.113 236.838 245.837  1.00244.53           C  
ATOM     33  CG  ASN A  17     272.893 236.907 246.736  1.00242.98           C  
ATOM     34  OD1 ASN A  17     271.769 237.070 246.262  1.00241.83           O  
ATOM     35  ND2 ASN A  17     273.109 236.792 248.041  1.00241.81           N  
ATOM     36  H   ASN A  17     275.005 235.357 247.561  1.00243.81           H  
ATOM     37  HA  ASN A  17     273.903 234.891 245.221  1.00244.23           H  
ATOM     38  HB2 ASN A  17     274.818 237.364 246.246  1.00243.68           H  
ATOM     39  HB3 ASN A  17     273.873 237.216 244.976  1.00243.83           H  
ATOM     40 HD21 ASN A  17     273.909 236.682 248.337  1.00243.51           H  
ATOM     41 HD22 ASN A  17     272.448 236.827 248.591  1.00243.47           H  
ATOM     42  N   LEU A  18     275.520 235.295 243.389  1.00250.18           N  
ATOM     43  CA  LEU A  18     276.574 235.314 242.386  1.00249.64           C  
ATOM     44  C   LEU A  18     277.258 236.676 242.364  1.00250.29           C  
ATOM     45  O   LEU A  18     276.662 237.703 242.701  1.00248.82           O  
ATOM     46  CB  LEU A  18     276.007 234.987 241.004  1.00248.98           C  
ATOM     47  CG  LEU A  18     277.010 234.959 239.846  1.00248.64           C  
ATOM     48  CD1 LEU A  18     278.059 233.877 240.064  1.00247.62           C  
ATOM     49  CD2 LEU A  18     276.297 234.750 238.520  1.00248.02           C  
ATOM     50  H   LEU A  18     274.727 235.206 243.070  1.00248.86           H  
ATOM     51  HA  LEU A  18     277.238 234.643 242.611  1.00248.78           H  
ATOM     52  HB2 LEU A  18     275.587 234.113 241.045  1.00248.69           H  
ATOM     53  HB3 LEU A  18     275.338 235.655 240.788  1.00248.83           H  
ATOM     54  HG  LEU A  18     277.467 235.813 239.801  1.00248.85           H  
ATOM     55 HD11 LEU A  18     278.660 233.865 239.303  1.00248.47           H  
ATOM     56 HD12 LEU A  18     278.555 234.073 240.874  1.00248.58           H  
ATOM     57 HD13 LEU A  18     277.614 233.020 240.147  1.00248.51           H  
ATOM     58 HD21 LEU A  18     276.959 234.604 237.826  1.00248.62           H  
ATOM     59 HD22 LEU A  18     275.717 233.976 238.593  1.00248.53           H  
ATOM     60 HD23 LEU A  18     275.772 235.540 238.317  1.00248.73           H  
ATOM     61  N   THR A  19     278.524 236.678 241.959  1.00257.62           N  
ATOM     62  CA  THR A  19     279.348 237.879 241.956  1.00257.19           C  
ATOM     63  C   THR A  19     279.472 238.424 240.539  1.00257.69           C  
ATOM     64  O   THR A  19     279.814 237.685 239.610  1.00257.63           O  
ATOM     65  CB  THR A  19     280.737 237.587 242.527  1.00255.76           C  
ATOM     66  OG1 THR A  19     281.413 236.637 241.692  1.00255.44           O  
ATOM     67  CG2 THR A  19     280.633 237.034 243.942  1.00253.77           C  
ATOM     68  H   THR A  19     278.937 235.979 241.677  1.00255.43           H  
ATOM     69  HA  THR A  19     278.930 238.558 242.508  1.00255.42           H  
ATOM     70  HB  THR A  19     281.251 238.409 242.558  1.00255.36           H  
ATOM     71  HG1 THR A  19     281.555 236.968 240.934  1.00255.43           H  
ATOM     72 HG21 THR A  19     281.519 236.844 244.289  1.00254.93           H  
ATOM     73 HG22 THR A  19     280.201 237.682 244.520  1.00255.07           H  
ATOM     74 HG23 THR A  19     280.114 236.215 243.942  1.00255.06           H  
ATOM     75  N   THR A  20     279.194 239.718 240.382  1.00253.16           N  
ATOM     76  CA  THR A  20     279.414 240.436 239.127  1.00252.91           C  
ATOM     77  C   THR A  20     278.586 239.837 237.987  1.00252.82           C  
ATOM     78  O   THR A  20     279.114 239.348 236.986  1.00251.13           O  
ATOM     79  CB  THR A  20     280.905 240.455 238.769  1.00251.71           C  
ATOM     80  OG1 THR A  20     281.345 239.128 238.451  1.00251.44           O  
ATOM     81  CG2 THR A  20     281.728 240.996 239.931  1.00250.55           C  
ATOM     82  H   THR A  20     278.868 240.214 241.005  1.00251.17           H  
ATOM     83  HA  THR A  20     279.129 241.356 239.244  1.00251.24           H  
ATOM     84  HB  THR A  20     281.043 241.032 238.002  1.00251.07           H  
ATOM     85  HG1 THR A  20     280.957 238.854 237.759  1.00251.05           H  
ATOM     86 HG21 THR A  20     282.652 241.108 239.658  1.00250.86           H  
ATOM     87 HG22 THR A  20     281.376 241.855 240.213  1.00250.96           H  
ATOM     88 HG23 THR A  20     281.692 240.380 240.679  1.00251.12           H  
ATOM     89  N   ARG A  21     277.267 239.885 238.157  1.00251.36           N  
ATOM     90  CA  ARG A  21     276.342 239.532 237.089  1.00250.38           C  
ATOM     91  C   ARG A  21     275.967 240.779 236.300  1.00250.60           C  
ATOM     92  O   ARG A  21     275.741 241.848 236.874  1.00249.85           O  
ATOM     93  CB  ARG A  21     275.078 238.872 237.647  1.00250.12           C  
ATOM     94  CG  ARG A  21     274.062 238.493 236.570  1.00249.17           C  
ATOM     95  CD  ARG A  21     272.778 237.918 237.151  1.00249.05           C  
ATOM     96  NE  ARG A  21     272.950 236.566 237.672  1.00249.70           N  
ATOM     97  CZ  ARG A  21     273.214 236.267 238.937  1.00250.52           C  
ATOM     98  NH1 ARG A  21     273.369 237.208 239.855  1.00250.46           N  
ATOM     99  NH2 ARG A  21     273.324 234.990 239.291  1.00249.75           N  
ATOM    100  H   ARG A  21     276.882 240.120 238.889  1.00249.69           H  
ATOM    101  HA  ARG A  21     276.770 238.905 236.485  1.00249.48           H  
ATOM    102  HB2 ARG A  21     275.328 238.062 238.119  1.00249.56           H  
ATOM    103  HB3 ARG A  21     274.646 239.489 238.259  1.00249.58           H  
ATOM    104  HG2 ARG A  21     273.825 239.281 236.058  1.00249.57           H  
ATOM    105  HG3 ARG A  21     274.455 237.824 235.988  1.00249.30           H  
ATOM    106  HD2 ARG A  21     272.468 238.491 237.869  1.00249.49           H  
ATOM    107  HD3 ARG A  21     272.110 237.881 236.449  1.00249.27           H  
ATOM    108  HE  ARG A  21     272.866 235.913 237.118  1.00249.43           H  
ATOM    109 HH11 ARG A  21     273.301 238.038 239.643  1.00249.51           H  
ATOM    110 HH12 ARG A  21     273.540 236.987 240.668  1.00249.55           H  
ATOM    111 HH21 ARG A  21     273.225 234.371 238.702  1.00249.43           H  
ATOM    112 HH22 ARG A  21     273.496 234.783 240.108  1.00249.53           H  
ATOM    113  N   THR A  22     275.901 240.634 234.979  1.00243.08           N  
ATOM    114  CA  THR A  22     275.494 241.708 234.083  1.00242.46           C  
ATOM    115  C   THR A  22     274.094 241.413 233.565  1.00242.30           C  
ATOM    116  O   THR A  22     273.815 240.295 233.119  1.00240.97           O  
ATOM    117  CB  THR A  22     276.472 241.855 232.915  1.00240.72           C  
ATOM    118  OG1 THR A  22     277.810 241.956 233.417  1.00239.81           O  
ATOM    119  CG2 THR A  22     276.146 243.100 232.101  1.00238.60           C  
ATOM    120  H   THR A  22     276.093 239.902 234.570  1.00241.06           H  
ATOM    121  HA  THR A  22     275.470 242.546 234.570  1.00240.92           H  
ATOM    122  HB  THR A  22     276.401 241.082 232.334  1.00240.79           H  
ATOM    123  HG1 THR A  22     278.350 242.050 232.780  1.00240.52           H  
ATOM    124 HG21 THR A  22     276.876 243.300 231.496  1.00240.24           H  
ATOM    125 HG22 THR A  22     275.337 242.957 231.584  1.00240.33           H  
ATOM    126 HG23 THR A  22     276.013 243.857 232.693  1.00240.36           H  
ATOM    127  N   GLN A  23     273.220 242.414 233.622  1.00242.86           N  
ATOM    128  CA  GLN A  23     271.816 242.262 233.267  1.00242.93           C  
ATOM    129  C   GLN A  23     271.513 243.070 232.013  1.00242.66           C  
ATOM    130  O   GLN A  23     271.852 244.256 231.935  1.00240.70           O  
ATOM    131  CB  GLN A  23     270.912 242.710 234.419  1.00241.78           C  
ATOM    132  CG  GLN A  23     269.422 242.563 234.142  1.00241.97           C  
ATOM    133  CD  GLN A  23     268.996 241.115 234.002  1.00242.34           C  
ATOM    134  OE1 GLN A  23     269.723 240.201 234.391  1.00241.15           O  
ATOM    135  NE2 GLN A  23     267.811 240.898 233.444  1.00242.36           N  
ATOM    136  H   GLN A  23     273.424 243.212 233.871  1.00241.62           H  
ATOM    137  HA  GLN A  23     271.629 241.328 233.080  1.00241.83           H  
ATOM    138  HB2 GLN A  23     271.120 242.178 235.202  1.00241.63           H  
ATOM    139  HB3 GLN A  23     271.086 243.646 234.603  1.00241.48           H  
ATOM    140  HG2 GLN A  23     268.926 242.950 234.880  1.00241.47           H  
ATOM    141  HG3 GLN A  23     269.199 243.023 233.318  1.00241.78           H  
ATOM    142 HE21 GLN A  23     267.330 241.561 233.184  1.00241.75           H  
ATOM    143 HE22 GLN A  23     267.524 240.093 233.342  1.00241.70           H  
ATOM    144  N   LEU A  24     270.877 242.425 231.041  1.00240.79           N  
ATOM    145  CA  LEU A  24     270.452 243.048 229.800  1.00240.28           C  
ATOM    146  C   LEU A  24     268.999 242.683 229.533  1.00240.81           C  
ATOM    147  O   LEU A  24     268.562 241.585 229.895  1.00241.27           O  
ATOM    148  CB  LEU A  24     271.331 242.585 228.627  1.00239.11           C  
ATOM    149  CG  LEU A  24     271.198 243.325 227.294  1.00238.75           C  
ATOM    150  CD1 LEU A  24     271.752 244.739 227.398  1.00237.78           C  
ATOM    151  CD2 LEU A  24     271.903 242.556 226.188  1.00238.30           C  
ATOM    152  H   LEU A  24     270.675 241.590 231.083  1.00238.78           H  
ATOM    153  HA  LEU A  24     270.535 244.009 229.888  1.00238.61           H  
ATOM    154  HB2 LEU A  24     272.258 242.663 228.900  1.00238.36           H  
ATOM    155  HB3 LEU A  24     271.129 241.652 228.453  1.00238.57           H  
ATOM    156  HG  LEU A  24     270.260 243.381 227.057  1.00238.55           H  
ATOM    157 HD11 LEU A  24     271.313 245.200 228.129  1.00238.28           H  
ATOM    158 HD12 LEU A  24     272.707 244.691 227.563  1.00238.26           H  
ATOM    159 HD13 LEU A  24     271.584 245.205 226.564  1.00238.23           H  
ATOM    160 HD21 LEU A  24     272.842 242.470 226.414  1.00238.25           H  
ATOM    161 HD22 LEU A  24     271.499 241.678 226.107  1.00238.47           H  
ATOM    162 HD23 LEU A  24     271.806 243.044 225.355  1.00238.38           H  
ATOM    163  N   PRO A  25     268.225 243.572 228.914  1.00230.68           N  
ATOM    164  CA  PRO A  25     266.823 243.247 228.623  1.00229.15           C  
ATOM    165  C   PRO A  25     266.720 241.994 227.773  1.00228.97           C  
ATOM    166  O   PRO A  25     267.541 241.778 226.869  1.00228.64           O  
ATOM    167  CB  PRO A  25     266.319 244.484 227.864  1.00227.84           C  
ATOM    168  CG  PRO A  25     267.199 245.586 228.316  1.00226.89           C  
ATOM    169  CD  PRO A  25     268.543 244.971 228.571  1.00228.25           C  
ATOM    170  HA  PRO A  25     266.326 243.145 229.448  1.00227.85           H  
ATOM    171  HB2 PRO A  25     266.408 244.342 226.909  1.00227.59           H  
ATOM    172  HB3 PRO A  25     265.396 244.661 228.102  1.00227.56           H  
ATOM    173  HG2 PRO A  25     267.259 246.258 227.619  1.00227.35           H  
ATOM    174  HG3 PRO A  25     266.842 245.972 229.131  1.00227.33           H  
ATOM    175  HD2 PRO A  25     269.080 245.017 227.767  1.00227.70           H  
ATOM    176  HD3 PRO A  25     268.976 245.417 229.315  1.00227.74           H  
ATOM    177  N   PRO A  26     265.727 241.139 228.029  1.00202.72           N  
ATOM    178  CA  PRO A  26     265.645 239.863 227.305  1.00200.09           C  
ATOM    179  C   PRO A  26     265.114 240.058 225.891  1.00197.46           C  
ATOM    180  O   PRO A  26     264.077 240.691 225.684  1.00196.62           O  
ATOM    181  CB  PRO A  26     264.677 239.037 228.157  1.00198.22           C  
ATOM    182  CG  PRO A  26     263.777 240.057 228.766  1.00196.61           C  
ATOM    183  CD  PRO A  26     264.621 241.290 228.994  1.00198.52           C  
ATOM    184  HA  PRO A  26     266.512 239.427 227.275  1.00198.46           H  
ATOM    185  HB2 PRO A  26     264.178 238.427 227.592  1.00198.00           H  
ATOM    186  HB3 PRO A  26     265.168 238.554 228.841  1.00197.99           H  
ATOM    187  HG2 PRO A  26     263.050 240.252 228.154  1.00197.67           H  
ATOM    188  HG3 PRO A  26     263.431 239.722 229.608  1.00197.50           H  
ATOM    189  HD2 PRO A  26     264.110 242.091 228.797  1.00198.10           H  
ATOM    190  HD3 PRO A  26     264.964 241.302 229.901  1.00198.26           H  
ATOM    191  N   ALA A  27     265.835 239.507 224.919  1.00171.46           N  
ATOM    192  CA  ALA A  27     265.402 239.548 223.533  1.00168.49           C  
ATOM    193  C   ALA A  27     264.376 238.449 223.264  1.00171.03           C  
ATOM    194  O   ALA A  27     264.167 237.540 224.072  1.00175.98           O  
ATOM    195  CB  ALA A  27     266.598 239.403 222.594  1.00165.27           C  
ATOM    196  H   ALA A  27     266.584 239.101 225.040  1.00171.35           H  
ATOM    197  HA  ALA A  27     264.981 240.404 223.356  1.00170.65           H  
ATOM    198  HB1 ALA A  27     267.035 238.555 222.768  1.00169.82           H  
ATOM    199  HB2 ALA A  27     266.284 239.432 221.676  1.00169.67           H  
ATOM    200  HB3 ALA A  27     267.215 240.134 222.755  1.00170.00           H  
ATOM    201  N   TYR A  28     263.729 238.540 222.104  1.00157.98           N  
ATOM    202  CA  TYR A  28     262.724 237.574 221.688  1.00157.42           C  
ATOM    203  C   TYR A  28     263.013 237.123 220.264  1.00155.50           C  
ATOM    204  O   TYR A  28     263.519 237.892 219.442  1.00156.49           O  
ATOM    205  CB  TYR A  28     261.306 238.161 221.772  1.00154.54           C  
ATOM    206  CG  TYR A  28     260.919 238.629 223.158  1.00152.70           C  
ATOM    207  CD1 TYR A  28     261.436 239.805 223.686  1.00154.41           C  
ATOM    208  CD2 TYR A  28     260.043 237.890 223.941  1.00154.02           C  
ATOM    209  CE1 TYR A  28     261.087 240.234 224.952  1.00155.99           C  
ATOM    210  CE2 TYR A  28     259.688 238.311 225.208  1.00156.54           C  
ATOM    211  CZ  TYR A  28     260.213 239.482 225.708  1.00155.92           C  
ATOM    212  OH  TYR A  28     259.861 239.903 226.970  1.00156.69           O  
ATOM    213  H   TYR A  28     263.860 239.168 221.530  1.00156.42           H  
ATOM    214  HA  TYR A  28     262.765 236.797 222.266  1.00156.55           H  
ATOM    215  HB2 TYR A  28     261.246 238.922 221.174  1.00155.99           H  
ATOM    216  HB3 TYR A  28     260.670 237.480 221.502  1.00155.28           H  
ATOM    217  HD1 TYR A  28     262.025 240.313 223.177  1.00156.11           H  
ATOM    218  HD2 TYR A  28     259.687 237.098 223.606  1.00155.80           H  
ATOM    219  HE1 TYR A  28     261.440 241.024 225.291  1.00156.70           H  
ATOM    220  HE2 TYR A  28     259.099 237.806 225.721  1.00156.40           H  
ATOM    221  HH  TYR A  28     259.389 239.318 227.346  1.00156.17           H  
ATOM    222  N   THR A  29     262.687 235.864 219.981  1.00158.70           N  
ATOM    223  CA  THR A  29     262.912 235.280 218.668  1.00161.45           C  
ATOM    224  C   THR A  29     261.661 234.533 218.228  1.00161.65           C  
ATOM    225  O   THR A  29     260.864 234.072 219.049  1.00160.15           O  
ATOM    226  CB  THR A  29     264.120 234.332 218.666  1.00160.65           C  
ATOM    227  OG1 THR A  29     264.352 233.848 217.337  1.00158.27           O  
ATOM    228  CG2 THR A  29     263.885 233.152 219.599  1.00163.70           C  
ATOM    229  H   THR A  29     262.328 235.321 220.544  1.00160.43           H  
ATOM    230  HA  THR A  29     263.082 235.987 218.026  1.00160.94           H  
ATOM    231  HB  THR A  29     264.905 234.811 218.974  1.00160.47           H  
ATOM    232  HG1 THR A  29     265.005 233.320 217.333  1.00160.40           H  
ATOM    233 HG21 THR A  29     263.179 232.585 219.253  1.00161.14           H  
ATOM    234 HG22 THR A  29     264.697 232.628 219.675  1.00161.36           H  
ATOM    235 HG23 THR A  29     263.632 233.470 220.480  1.00161.06           H  
ATOM    236  N   ASN A  30     261.499 234.422 216.913  1.00155.40           N  
ATOM    237  CA  ASN A  30     260.343 233.736 216.352  1.00154.38           C  
ATOM    238  C   ASN A  30     260.451 232.235 216.598  1.00156.72           C  
ATOM    239  O   ASN A  30     261.525 231.646 216.445  1.00156.51           O  
ATOM    240  CB  ASN A  30     260.239 234.027 214.856  1.00156.66           C  
ATOM    241  CG  ASN A  30     258.990 233.444 214.235  1.00158.40           C  
ATOM    242  OD1 ASN A  30     257.941 233.375 214.874  1.00156.97           O  
ATOM    243  ND2 ASN A  30     259.093 233.023 212.980  1.00157.20           N  
ATOM    244  H   ASN A  30     262.044 234.734 216.326  1.00156.10           H  
ATOM    245  HA  ASN A  30     259.537 234.060 216.783  1.00155.73           H  
ATOM    246  HB2 ASN A  30     260.220 234.988 214.722  1.00156.42           H  
ATOM    247  HB3 ASN A  30     261.007 233.644 214.405  1.00155.99           H  
ATOM    248 HD21 ASN A  30     259.843 233.090 212.567  1.00156.10           H  
ATOM    249 HD22 ASN A  30     258.411 232.684 212.582  1.00156.11           H  
ATOM    250  N   SER A  31     259.332 231.616 216.982  1.00155.52           N  
ATOM    251  CA  SER A  31     259.326 230.191 217.290  1.00154.75           C  
ATOM    252  C   SER A  31     259.138 229.317 216.057  1.00156.16           C  
ATOM    253  O   SER A  31     259.472 228.128 216.103  1.00159.78           O  
ATOM    254  CB  SER A  31     258.221 229.875 218.299  1.00154.80           C  
ATOM    255  OG  SER A  31     256.938 230.083 217.735  1.00156.38           O  
ATOM    256  H   SER A  31     258.568 232.000 217.072  1.00155.31           H  
ATOM    257  HA  SER A  31     260.174 229.954 217.695  1.00155.31           H  
ATOM    258  HB2 SER A  31     258.298 228.947 218.571  1.00155.50           H  
ATOM    259  HB3 SER A  31     258.323 230.454 219.069  1.00155.48           H  
ATOM    260  HG  SER A  31     256.344 229.853 218.281  1.00155.88           H  
ATOM    261  N   PHE A  32     258.615 229.870 214.964  1.00153.78           N  
ATOM    262  CA  PHE A  32     258.363 229.122 213.730  1.00151.64           C  
ATOM    263  C   PHE A  32     257.389 227.997 214.063  1.00154.95           C  
ATOM    264  O   PHE A  32     256.301 228.289 214.588  1.00155.04           O  
ATOM    265  CB  PHE A  32     259.703 228.690 213.132  1.00149.18           C  
ATOM    266  CG  PHE A  32     260.606 229.837 212.780  1.00150.36           C  
ATOM    267  CD1 PHE A  32     260.548 230.423 211.527  1.00152.89           C  
ATOM    268  CD2 PHE A  32     261.511 230.331 213.704  1.00151.44           C  
ATOM    269  CE1 PHE A  32     261.377 231.479 211.202  1.00153.37           C  
ATOM    270  CE2 PHE A  32     262.343 231.386 213.384  1.00152.62           C  
ATOM    271  CZ  PHE A  32     262.275 231.961 212.132  1.00153.60           C  
ATOM    272  H   PHE A  32     258.392 230.699 214.910  1.00153.48           H  
ATOM    273  HA  PHE A  32     257.929 229.708 213.090  1.00153.01           H  
ATOM    274  HB2 PHE A  32     260.169 228.131 213.773  1.00153.17           H  
ATOM    275  HB3 PHE A  32     259.534 228.187 212.320  1.00152.19           H  
ATOM    276  HD1 PHE A  32     259.944 230.102 210.897  1.00153.13           H  
ATOM    277  HD2 PHE A  32     261.561 229.946 214.550  1.00153.02           H  
ATOM    278  HE1 PHE A  32     261.329 231.865 210.357  1.00153.05           H  
ATOM    279  HE2 PHE A  32     262.948 231.709 214.013  1.00153.12           H  
ATOM    280  HZ  PHE A  32     262.834 232.672 211.915  1.00153.31           H  
ATOM    281  N   THR A  33     257.712 226.732 213.792  1.00158.30           N  
ATOM    282  CA  THR A  33     256.806 225.618 214.041  1.00157.65           C  
ATOM    283  C   THR A  33     257.309 224.667 215.119  1.00157.00           C  
ATOM    284  O   THR A  33     256.693 223.617 215.333  1.00158.32           O  
ATOM    285  CB  THR A  33     256.566 224.835 212.745  1.00156.57           C  
ATOM    286  OG1 THR A  33     257.817 224.367 212.225  1.00156.73           O  
ATOM    287  CG2 THR A  33     255.882 225.713 211.707  1.00154.74           C  
ATOM    288  H   THR A  33     258.467 226.490 213.458  1.00155.95           H  
ATOM    289  HA  THR A  33     255.951 225.967 214.335  1.00155.86           H  
ATOM    290  HB  THR A  33     255.990 224.076 212.930  1.00156.18           H  
ATOM    291  HG1 THR A  33     258.318 225.018 212.054  1.00155.90           H  
ATOM    292 HG21 THR A  33     255.037 226.039 212.053  1.00155.59           H  
ATOM    293 HG22 THR A  33     256.447 226.471 211.489  1.00156.09           H  
ATOM    294 HG23 THR A  33     255.716 225.202 210.899  1.00155.63           H  
ATOM    295  N   ARG A  34     258.403 224.997 215.799  1.00160.25           N  
ATOM    296  CA  ARG A  34     258.916 224.131 216.851  1.00156.74           C  
ATOM    297  C   ARG A  34     257.934 224.068 218.015  1.00157.60           C  
ATOM    298  O   ARG A  34     257.200 225.020 218.292  1.00156.80           O  
ATOM    299  CB  ARG A  34     260.273 224.637 217.343  1.00156.32           C  
ATOM    300  CG  ARG A  34     261.367 224.684 216.281  1.00155.40           C  
ATOM    301  CD  ARG A  34     261.723 223.302 215.750  1.00157.58           C  
ATOM    302  NE  ARG A  34     262.530 223.376 214.537  1.00164.14           N  
ATOM    303  CZ  ARG A  34     263.037 222.325 213.908  1.00166.26           C  
ATOM    304  NH1 ARG A  34     262.843 221.093 214.350  1.00165.35           N  
ATOM    305  NH2 ARG A  34     263.760 222.515 212.807  1.00165.31           N  
ATOM    306  H   ARG A  34     258.863 225.713 215.672  1.00160.16           H  
ATOM    307  HA  ARG A  34     259.026 223.234 216.503  1.00159.14           H  
ATOM    308  HB2 ARG A  34     260.161 225.538 217.687  1.00159.76           H  
ATOM    309  HB3 ARG A  34     260.581 224.054 218.055  1.00159.28           H  
ATOM    310  HG2 ARG A  34     261.062 225.224 215.535  1.00159.57           H  
ATOM    311  HG3 ARG A  34     262.167 225.073 216.667  1.00159.21           H  
ATOM    312  HD2 ARG A  34     262.233 222.824 216.423  1.00159.17           H  
ATOM    313  HD3 ARG A  34     260.913 222.815 215.537  1.00159.83           H  
ATOM    314  HE  ARG A  34     262.731 224.157 214.239  1.00160.09           H  
ATOM    315 HH11 ARG A  34     262.379 220.957 215.060  1.00160.61           H  
ATOM    316 HH12 ARG A  34     263.183 220.428 213.925  1.00160.42           H  
ATOM    317 HH21 ARG A  34     263.891 223.311 212.512  1.00160.57           H  
ATOM    318 HH22 ARG A  34     264.094 221.841 212.391  1.00160.15           H  
ATOM    319  N   GLY A  35     257.922 222.925 218.699  1.00142.13           N  
ATOM    320  CA  GLY A  35     257.082 222.752 219.868  1.00139.64           C  
ATOM    321  C   GLY A  35     255.947 221.769 219.664  1.00142.55           C  
ATOM    322  O   GLY A  35     254.863 221.943 220.230  1.00139.27           O  
ATOM    323  H   GLY A  35     258.397 222.235 218.501  1.00142.96           H  
ATOM    324  HA2 GLY A  35     257.627 222.432 220.604  1.00142.12           H  
ATOM    325  HA3 GLY A  35     256.701 223.606 220.124  1.00142.34           H  
ATOM    326  N   VAL A  36     256.179 220.736 218.859  1.00146.59           N  
ATOM    327  CA  VAL A  36     255.187 219.700 218.594  1.00143.64           C  
ATOM    328  C   VAL A  36     255.628 218.416 219.282  1.00144.13           C  
ATOM    329  O   VAL A  36     256.762 217.958 219.094  1.00145.59           O  
ATOM    330  CB  VAL A  36     254.996 219.477 217.083  1.00143.06           C  
ATOM    331  CG1 VAL A  36     254.238 220.648 216.461  1.00145.95           C  
ATOM    332  CG2 VAL A  36     256.339 219.251 216.389  1.00144.89           C  
ATOM    333  H   VAL A  36     256.924 220.613 218.449  1.00144.40           H  
ATOM    334  HA  VAL A  36     254.334 219.965 218.972  1.00143.75           H  
ATOM    335  HB  VAL A  36     254.460 218.679 216.953  1.00144.04           H  
ATOM    336 HG11 VAL A  36     253.643 221.027 217.127  1.00144.44           H  
ATOM    337 HG12 VAL A  36     254.869 221.322 216.165  1.00145.43           H  
ATOM    338 HG13 VAL A  36     253.721 220.323 215.708  1.00144.29           H  
ATOM    339 HG21 VAL A  36     257.028 219.128 217.057  1.00144.28           H  
ATOM    340 HG22 VAL A  36     256.274 218.456 215.837  1.00144.44           H  
ATOM    341 HG23 VAL A  36     256.551 220.018 215.836  1.00144.62           H  
ATOM    342  N   TYR A  37     254.736 217.839 220.083  1.00134.33           N  
ATOM    343  CA  TYR A  37     254.999 216.594 220.788  1.00135.37           C  
ATOM    344  C   TYR A  37     253.803 215.668 220.634  1.00141.97           C  
ATOM    345  O   TYR A  37     252.670 216.117 220.438  1.00143.73           O  
ATOM    346  CB  TYR A  37     255.281 216.838 222.276  1.00131.21           C  
ATOM    347  CG  TYR A  37     254.148 217.522 223.009  1.00130.47           C  
ATOM    348  CD1 TYR A  37     253.135 216.782 223.605  1.00138.59           C  
ATOM    349  CD2 TYR A  37     254.090 218.905 223.103  1.00131.49           C  
ATOM    350  CE1 TYR A  37     252.098 217.401 224.275  1.00136.50           C  
ATOM    351  CE2 TYR A  37     253.056 219.533 223.771  1.00138.68           C  
ATOM    352  CZ  TYR A  37     252.064 218.776 224.355  1.00137.36           C  
ATOM    353  OH  TYR A  37     251.032 219.395 225.021  1.00141.04           O  
ATOM    354  H   TYR A  37     253.952 218.160 220.235  1.00137.12           H  
ATOM    355  HA  TYR A  37     255.773 216.160 220.398  1.00137.28           H  
ATOM    356  HB2 TYR A  37     255.441 215.985 222.708  1.00137.25           H  
ATOM    357  HB3 TYR A  37     256.067 217.401 222.358  1.00136.60           H  
ATOM    358  HD1 TYR A  37     253.156 215.854 223.553  1.00138.57           H  
ATOM    359  HD2 TYR A  37     254.758 219.419 222.710  1.00137.27           H  
ATOM    360  HE1 TYR A  37     251.427 216.892 224.670  1.00137.60           H  
ATOM    361  HE2 TYR A  37     253.030 220.461 223.826  1.00138.46           H  
ATOM    362  HH  TYR A  37     251.197 220.213 225.107  1.00138.46           H  
ATOM    363  N   TYR A  38     254.061 214.371 220.725  1.00132.51           N  
ATOM    364  CA  TYR A  38     252.990 213.390 220.611  1.00125.94           C  
ATOM    365  C   TYR A  38     252.079 213.499 221.829  1.00126.38           C  
ATOM    366  O   TYR A  38     252.559 213.346 222.960  1.00129.55           O  
ATOM    367  CB  TYR A  38     253.565 211.981 220.495  1.00128.39           C  
ATOM    368  CG  TYR A  38     254.492 211.797 219.313  1.00125.21           C  
ATOM    369  CD1 TYR A  38     255.834 212.139 219.399  1.00129.53           C  
ATOM    370  CD2 TYR A  38     254.022 211.291 218.108  1.00127.57           C  
ATOM    371  CE1 TYR A  38     256.684 211.976 218.323  1.00132.50           C  
ATOM    372  CE2 TYR A  38     254.865 211.125 217.025  1.00129.66           C  
ATOM    373  CZ  TYR A  38     256.195 211.469 217.139  1.00132.01           C  
ATOM    374  OH  TYR A  38     257.040 211.307 216.066  1.00134.95           O  
ATOM    375  H   TYR A  38     254.842 214.035 220.855  1.00131.97           H  
ATOM    376  HA  TYR A  38     252.483 213.571 219.806  1.00131.16           H  
ATOM    377  HB2 TYR A  38     254.068 211.781 221.300  1.00131.76           H  
ATOM    378  HB3 TYR A  38     252.833 211.352 220.398  1.00131.93           H  
ATOM    379  HD1 TYR A  38     256.168 212.480 220.196  1.00132.10           H  
ATOM    380  HD2 TYR A  38     253.125 211.058 218.029  1.00131.72           H  
ATOM    381  HE1 TYR A  38     257.582 212.208 218.396  1.00132.37           H  
ATOM    382  HE2 TYR A  38     254.537 210.783 216.225  1.00131.81           H  
ATOM    383  HH  TYR A  38     256.602 211.083 215.386  1.00131.88           H  
ATOM    384  N   PRO A  39     250.779 213.764 221.659  1.00128.65           N  
ATOM    385  CA  PRO A  39     249.923 213.946 222.845  1.00130.53           C  
ATOM    386  C   PRO A  39     249.899 212.742 223.770  1.00136.18           C  
ATOM    387  O   PRO A  39     249.825 212.911 224.993  1.00137.28           O  
ATOM    388  CB  PRO A  39     248.539 214.224 222.239  1.00135.08           C  
ATOM    389  CG  PRO A  39     248.807 214.698 220.856  1.00139.71           C  
ATOM    390  CD  PRO A  39     250.032 213.971 220.406  1.00135.18           C  
ATOM    391  HA  PRO A  39     250.211 214.725 223.346  1.00134.61           H  
ATOM    392  HB2 PRO A  39     248.018 213.406 222.226  1.00135.69           H  
ATOM    393  HB3 PRO A  39     248.089 214.910 222.755  1.00135.29           H  
ATOM    394  HG2 PRO A  39     248.053 214.481 220.286  1.00136.46           H  
ATOM    395  HG3 PRO A  39     248.964 215.655 220.866  1.00136.31           H  
ATOM    396  HD2 PRO A  39     249.795 213.120 220.007  1.00135.75           H  
ATOM    397  HD3 PRO A  39     250.539 214.525 219.792  1.00135.19           H  
ATOM    398  N   ASP A  40     249.960 211.531 223.225  1.00155.88           N  
ATOM    399  CA  ASP A  40     249.876 210.323 224.034  1.00156.13           C  
ATOM    400  C   ASP A  40     250.575 209.191 223.291  1.00153.79           C  
ATOM    401  O   ASP A  40     251.072 209.366 222.174  1.00151.66           O  
ATOM    402  CB  ASP A  40     248.418 209.974 224.350  1.00156.48           C  
ATOM    403  CG  ASP A  40     247.543 209.947 223.112  1.00158.58           C  
ATOM    404  OD1 ASP A  40     248.092 209.991 221.991  1.00159.20           O  
ATOM    405  OD2 ASP A  40     246.305 209.884 223.260  1.00159.71           O  
ATOM    406  H   ASP A  40     250.050 211.383 222.383  1.00153.96           H  
ATOM    407  HA  ASP A  40     250.341 210.467 224.873  1.00154.47           H  
ATOM    408  HB2 ASP A  40     248.383 209.096 224.761  1.00154.23           H  
ATOM    409  HB3 ASP A  40     248.059 210.639 224.956  1.00154.82           H  
ATOM    410  N   LYS A  41     250.609 208.021 223.927  1.00158.43           N  
ATOM    411  CA  LYS A  41     251.283 206.846 223.371  1.00158.23           C  
ATOM    412  C   LYS A  41     250.281 206.016 222.567  1.00156.19           C  
ATOM    413  O   LYS A  41     249.820 204.950 222.978  1.00159.73           O  
ATOM    414  CB  LYS A  41     251.923 206.030 224.487  1.00160.92           C  
ATOM    415  CG  LYS A  41     252.900 206.822 225.349  1.00160.22           C  
ATOM    416  CD  LYS A  41     253.414 206.008 226.533  1.00156.87           C  
ATOM    417  CE  LYS A  41     252.300 205.611 227.494  1.00159.87           C  
ATOM    418  NZ  LYS A  41     251.384 206.742 227.812  1.00160.50           N  
ATOM    419  H   LYS A  41     250.244 207.879 224.692  1.00158.00           H  
ATOM    420  HA  LYS A  41     251.986 207.137 222.769  1.00157.72           H  
ATOM    421  HB2 LYS A  41     251.219 205.694 225.061  1.00158.63           H  
ATOM    422  HB3 LYS A  41     252.408 205.288 224.095  1.00158.20           H  
ATOM    423  HG2 LYS A  41     253.663 207.076 224.808  1.00158.06           H  
ATOM    424  HG3 LYS A  41     252.458 207.614 225.692  1.00158.57           H  
ATOM    425  HD2 LYS A  41     253.831 205.196 226.204  1.00157.58           H  
ATOM    426  HD3 LYS A  41     254.061 206.538 227.025  1.00157.67           H  
ATOM    427  HE2 LYS A  41     251.775 204.899 227.096  1.00158.42           H  
ATOM    428  HE3 LYS A  41     252.695 205.305 228.325  1.00158.35           H  
ATOM    429  HZ1 LYS A  41     250.943 206.993 227.081  1.00158.40           H  
ATOM    430  HZ2 LYS A  41     250.796 206.491 228.431  1.00158.36           H  
ATOM    431  HZ3 LYS A  41     251.851 207.434 228.121  1.00158.38           H  
ATOM    432  N   VAL A  42     249.947 206.537 221.388  1.00137.18           N  
ATOM    433  CA  VAL A  42     249.016 205.894 220.470  1.00135.72           C  
ATOM    434  C   VAL A  42     249.612 205.931 219.070  1.00135.95           C  
ATOM    435  O   VAL A  42     250.220 206.930 218.671  1.00140.77           O  
ATOM    436  CB  VAL A  42     247.630 206.574 220.491  1.00134.42           C  
ATOM    437  CG1 VAL A  42     246.788 206.114 219.308  1.00135.34           C  
ATOM    438  CG2 VAL A  42     246.920 206.286 221.807  1.00137.35           C  
ATOM    439  H   VAL A  42     250.256 207.284 221.093  1.00139.70           H  
ATOM    440  HA  VAL A  42     248.903 204.966 220.727  1.00139.51           H  
ATOM    441  HB  VAL A  42     247.749 207.534 220.419  1.00139.27           H  
ATOM    442 HG11 VAL A  42     247.085 206.574 218.508  1.00138.71           H  
ATOM    443 HG12 VAL A  42     246.892 205.156 219.199  1.00139.07           H  
ATOM    444 HG13 VAL A  42     245.858 206.329 219.480  1.00138.58           H  
ATOM    445 HG21 VAL A  42     247.518 205.791 222.388  1.00139.63           H  
ATOM    446 HG22 VAL A  42     246.676 207.127 222.224  1.00139.62           H  
ATOM    447 HG23 VAL A  42     246.123 205.762 221.630  1.00139.28           H  
ATOM    448  N   PHE A  43     249.439 204.841 218.327  1.00143.81           N  
ATOM    449  CA  PHE A  43     249.956 204.722 216.970  1.00142.47           C  
ATOM    450  C   PHE A  43     248.872 205.091 215.967  1.00142.41           C  
ATOM    451  O   PHE A  43     247.733 204.625 216.073  1.00144.15           O  
ATOM    452  CB  PHE A  43     250.458 203.302 216.699  1.00145.91           C  
ATOM    453  CG  PHE A  43     250.994 203.104 215.306  1.00148.27           C  
ATOM    454  CD1 PHE A  43     250.155 202.701 214.280  1.00148.29           C  
ATOM    455  CD2 PHE A  43     252.332 203.321 215.023  1.00149.23           C  
ATOM    456  CE1 PHE A  43     250.641 202.518 213.000  1.00147.19           C  
ATOM    457  CE2 PHE A  43     252.823 203.139 213.744  1.00149.65           C  
ATOM    458  CZ  PHE A  43     251.976 202.737 212.732  1.00146.94           C  
ATOM    459  H   PHE A  43     249.015 204.142 218.595  1.00147.11           H  
ATOM    460  HA  PHE A  43     250.699 205.334 216.855  1.00146.33           H  
ATOM    461  HB2 PHE A  43     251.171 203.097 217.323  1.00147.09           H  
ATOM    462  HB3 PHE A  43     249.725 202.681 216.824  1.00146.95           H  
ATOM    463  HD1 PHE A  43     249.254 202.552 214.455  1.00146.93           H  
ATOM    464  HD2 PHE A  43     252.908 203.591 215.700  1.00147.00           H  
ATOM    465  HE1 PHE A  43     250.068 202.248 212.319  1.00146.78           H  
ATOM    466  HE2 PHE A  43     253.723 203.287 213.566  1.00147.38           H  
ATOM    467  HZ  PHE A  43     252.305 202.615 211.871  1.00146.61           H  
ATOM    468  N   ARG A  44     249.233 205.929 214.998  1.00136.27           N  
ATOM    469  CA  ARG A  44     248.350 206.289 213.900  1.00137.24           C  
ATOM    470  C   ARG A  44     249.171 206.355 212.621  1.00139.10           C  
ATOM    471  O   ARG A  44     250.316 206.813 212.628  1.00145.70           O  
ATOM    472  CB  ARG A  44     247.648 207.628 214.159  1.00138.55           C  
ATOM    473  CG  ARG A  44     246.792 207.641 215.415  1.00137.71           C  
ATOM    474  CD  ARG A  44     245.817 208.808 215.412  1.00138.18           C  
ATOM    475  NE  ARG A  44     245.019 208.859 216.631  1.00140.73           N  
ATOM    476  CZ  ARG A  44     245.441 209.357 217.786  1.00140.88           C  
ATOM    477  NH1 ARG A  44     246.659 209.855 217.922  1.00139.76           N  
ATOM    478  NH2 ARG A  44     244.620 209.353 218.832  1.00139.79           N  
ATOM    479  H   ARG A  44     250.003 206.309 214.957  1.00140.00           H  
ATOM    480  HA  ARG A  44     247.672 205.604 213.793  1.00139.74           H  
ATOM    481  HB2 ARG A  44     248.319 208.321 214.251  1.00140.23           H  
ATOM    482  HB3 ARG A  44     247.071 207.826 213.408  1.00139.71           H  
ATOM    483  HG2 ARG A  44     246.280 206.818 215.463  1.00140.05           H  
ATOM    484  HG3 ARG A  44     247.365 207.726 216.193  1.00139.57           H  
ATOM    485  HD2 ARG A  44     246.314 209.638 215.337  1.00139.69           H  
ATOM    486  HD3 ARG A  44     245.212 208.713 214.660  1.00139.58           H  
ATOM    487  HE  ARG A  44     244.208 208.578 216.590  1.00140.27           H  
ATOM    488 HH11 ARG A  44     247.200 209.864 217.254  1.00139.64           H  
ATOM    489 HH12 ARG A  44     246.911 210.172 218.681  1.00139.88           H  
ATOM    490 HH21 ARG A  44     243.826 209.031 218.755  1.00139.79           H  
ATOM    491 HH22 ARG A  44     244.882 209.673 219.586  1.00140.03           H  
ATOM    492  N   SER A  45     248.579 205.890 211.522  1.00136.29           N  
ATOM    493  CA  SER A  45     249.283 205.766 210.253  1.00141.21           C  
ATOM    494  C   SER A  45     248.507 206.469 209.150  1.00140.60           C  
ATOM    495  O   SER A  45     247.315 206.207 208.961  1.00134.39           O  
ATOM    496  CB  SER A  45     249.492 204.293 209.885  1.00143.11           C  
ATOM    497  OG  SER A  45     250.249 204.168 208.694  1.00147.59           O  
ATOM    498  H   SER A  45     247.758 205.636 211.489  1.00140.35           H  
ATOM    499  HA  SER A  45     250.154 206.185 210.325  1.00141.49           H  
ATOM    500  HB2 SER A  45     249.966 203.851 210.607  1.00141.14           H  
ATOM    501  HB3 SER A  45     248.627 203.875 209.753  1.00141.17           H  
ATOM    502  HG  SER A  45     250.357 203.356 208.506  1.00141.67           H  
ATOM    503  N   SER A  46     249.190 207.355 208.425  1.00148.18           N  
ATOM    504  CA  SER A  46     248.645 207.988 207.225  1.00148.87           C  
ATOM    505  C   SER A  46     247.270 208.595 207.493  1.00143.27           C  
ATOM    506  O   SER A  46     246.318 208.407 206.733  1.00142.28           O  
ATOM    507  CB  SER A  46     248.583 206.988 206.069  1.00149.97           C  
ATOM    508  OG  SER A  46     249.837 206.360 205.871  1.00148.22           O  
ATOM    509  H   SER A  46     249.989 207.611 208.614  1.00145.88           H  
ATOM    510  HA  SER A  46     249.237 208.708 206.956  1.00146.05           H  
ATOM    511  HB2 SER A  46     247.919 206.311 206.274  1.00146.03           H  
ATOM    512  HB3 SER A  46     248.335 207.460 205.258  1.00146.13           H  
ATOM    513  HG  SER A  46     250.063 205.943 206.565  1.00145.76           H  
ATOM    514  N   VAL A  47     247.170 209.335 208.596  1.00138.37           N  
ATOM    515  CA  VAL A  47     245.914 209.959 208.992  1.00137.53           C  
ATOM    516  C   VAL A  47     246.210 211.334 209.569  1.00137.03           C  
ATOM    517  O   VAL A  47     247.267 211.566 210.163  1.00141.54           O  
ATOM    518  CB  VAL A  47     245.142 209.086 210.009  1.00142.03           C  
ATOM    519  CG1 VAL A  47     245.943 208.921 211.287  1.00140.34           C  
ATOM    520  CG2 VAL A  47     243.780 209.691 210.306  1.00143.25           C  
ATOM    521  H   VAL A  47     247.821 209.491 209.135  1.00140.21           H  
ATOM    522  HA  VAL A  47     245.354 210.076 208.208  1.00139.13           H  
ATOM    523  HB  VAL A  47     245.002 208.205 209.627  1.00139.88           H  
ATOM    524 HG11 VAL A  47     245.497 208.273 211.853  1.00139.12           H  
ATOM    525 HG12 VAL A  47     246.834 208.609 211.065  1.00139.74           H  
ATOM    526 HG13 VAL A  47     245.996 209.776 211.743  1.00140.01           H  
ATOM    527 HG21 VAL A  47     243.289 209.083 210.881  1.00140.12           H  
ATOM    528 HG22 VAL A  47     243.900 210.541 210.756  1.00139.72           H  
ATOM    529 HG23 VAL A  47     243.301 209.819 209.472  1.00140.19           H  
ATOM    530  N   LEU A  48     245.261 212.249 209.389  1.00124.34           N  
ATOM    531  CA  LEU A  48     245.321 213.584 209.972  1.00127.96           C  
ATOM    532  C   LEU A  48     244.384 213.607 211.174  1.00128.36           C  
ATOM    533  O   LEU A  48     243.161 213.520 211.017  1.00129.01           O  
ATOM    534  CB  LEU A  48     244.932 214.646 208.946  1.00130.97           C  
ATOM    535  CG  LEU A  48     245.940 214.929 207.829  1.00132.06           C  
ATOM    536  CD1 LEU A  48     246.133 213.720 206.928  1.00132.88           C  
ATOM    537  CD2 LEU A  48     245.488 216.128 207.015  1.00130.08           C  
ATOM    538  H   LEU A  48     244.553 212.115 208.919  1.00129.47           H  
ATOM    539  HA  LEU A  48     246.223 213.768 210.279  1.00130.38           H  
ATOM    540  HB2 LEU A  48     244.105 214.368 208.522  1.00129.98           H  
ATOM    541  HB3 LEU A  48     244.784 215.482 209.417  1.00130.63           H  
ATOM    542  HG  LEU A  48     246.798 215.145 208.227  1.00130.39           H  
ATOM    543 HD11 LEU A  48     246.595 214.000 206.122  1.00130.41           H  
ATOM    544 HD12 LEU A  48     246.663 213.056 207.397  1.00130.80           H  
ATOM    545 HD13 LEU A  48     245.265 213.353 206.700  1.00130.68           H  
ATOM    546 HD21 LEU A  48     246.152 216.314 206.332  1.00130.08           H  
ATOM    547 HD22 LEU A  48     244.635 215.924 206.601  1.00129.90           H  
ATOM    548 HD23 LEU A  48     245.395 216.893 207.605  1.00130.29           H  
ATOM    549  N   HIS A  49     244.955 213.725 212.369  1.00129.43           N  
ATOM    550  CA  HIS A  49     244.203 213.656 213.614  1.00128.95           C  
ATOM    551  C   HIS A  49     244.168 215.030 214.267  1.00127.80           C  
ATOM    552  O   HIS A  49     245.205 215.692 214.387  1.00128.37           O  
ATOM    553  CB  HIS A  49     244.824 212.634 214.569  1.00127.60           C  
ATOM    554  CG  HIS A  49     244.230 212.652 215.942  1.00126.33           C  
ATOM    555  ND1 HIS A  49     242.869 212.653 216.164  1.00126.14           N  
ATOM    556  CD2 HIS A  49     244.810 212.668 217.166  1.00128.55           C  
ATOM    557  CE1 HIS A  49     242.638 212.670 217.465  1.00130.25           C  
ATOM    558  NE2 HIS A  49     243.798 212.679 218.095  1.00131.86           N  
ATOM    559  H   HIS A  49     245.798 213.849 212.484  1.00129.68           H  
ATOM    560  HA  HIS A  49     243.291 213.384 213.428  1.00129.58           H  
ATOM    561  HB2 HIS A  49     244.696 211.745 214.202  1.00129.69           H  
ATOM    562  HB3 HIS A  49     245.772 212.821 214.653  1.00129.21           H  
ATOM    563  HD2 HIS A  49     245.723 212.672 217.343  1.00129.41           H  
ATOM    564  HE1 HIS A  49     241.800 212.674 217.868  1.00129.89           H  
ATOM    565  HE2 HIS A  49     243.904 212.691 218.948  1.00129.97           H  
ATOM    566  N   SER A  50     242.979 215.452 214.684  1.00129.64           N  
ATOM    567  CA  SER A  50     242.785 216.733 215.349  1.00131.26           C  
ATOM    568  C   SER A  50     242.807 216.526 216.857  1.00131.44           C  
ATOM    569  O   SER A  50     242.096 215.661 217.380  1.00130.30           O  
ATOM    570  CB  SER A  50     241.465 217.375 214.922  1.00129.89           C  
ATOM    571  OG  SER A  50     241.157 218.494 215.734  1.00130.58           O  
ATOM    572  H   SER A  50     242.252 215.002 214.590  1.00130.32           H  
ATOM    573  HA  SER A  50     243.508 217.332 215.110  1.00130.65           H  
ATOM    574  HB2 SER A  50     241.540 217.666 214.000  1.00130.48           H  
ATOM    575  HB3 SER A  50     240.754 216.720 215.006  1.00130.35           H  
ATOM    576  HG  SER A  50     240.422 218.826 215.500  1.00130.45           H  
ATOM    577  N   THR A  51     243.621 217.319 217.550  1.00141.58           N  
ATOM    578  CA  THR A  51     243.778 217.213 218.992  1.00140.09           C  
ATOM    579  C   THR A  51     243.651 218.591 219.627  1.00144.30           C  
ATOM    580  O   THR A  51     243.945 219.616 219.006  1.00149.14           O  
ATOM    581  CB  THR A  51     245.131 216.582 219.366  1.00136.75           C  
ATOM    582  OG1 THR A  51     245.214 216.423 220.789  1.00138.78           O  
ATOM    583  CG2 THR A  51     246.299 217.435 218.871  1.00134.24           C  
ATOM    584  H   THR A  51     244.102 217.938 217.196  1.00140.05           H  
ATOM    585  HA  THR A  51     243.074 216.651 219.351  1.00139.35           H  
ATOM    586  HB  THR A  51     245.199 215.710 218.947  1.00139.43           H  
ATOM    587  HG1 THR A  51     245.957 216.092 220.997  1.00139.99           H  
ATOM    588 HG21 THR A  51     247.123 217.133 219.284  1.00139.05           H  
ATOM    589 HG22 THR A  51     246.383 217.352 217.908  1.00139.11           H  
ATOM    590 HG23 THR A  51     246.165 218.369 219.096  1.00139.51           H  
ATOM    591  N   GLN A  52     243.207 218.599 220.883  1.00144.78           N  
ATOM    592  CA  GLN A  52     243.063 219.821 221.669  1.00142.69           C  
ATOM    593  C   GLN A  52     243.846 219.636 222.961  1.00140.62           C  
ATOM    594  O   GLN A  52     243.452 218.841 223.821  1.00143.59           O  
ATOM    595  CB  GLN A  52     241.590 220.124 221.952  1.00143.70           C  
ATOM    596  CG  GLN A  52     241.350 221.241 222.963  1.00144.74           C  
ATOM    597  CD  GLN A  52     241.791 222.597 222.451  1.00148.48           C  
ATOM    598  OE1 GLN A  52     242.203 222.735 221.299  1.00146.95           O  
ATOM    599  NE2 GLN A  52     241.707 223.609 223.307  1.00149.26           N  
ATOM    600  H   GLN A  52     242.978 217.889 221.311  1.00143.70           H  
ATOM    601  HA  GLN A  52     243.444 220.569 221.183  1.00143.82           H  
ATOM    602  HB2 GLN A  52     241.163 220.385 221.121  1.00143.98           H  
ATOM    603  HB3 GLN A  52     241.169 219.321 222.296  1.00143.77           H  
ATOM    604  HG2 GLN A  52     240.399 221.292 223.150  1.00143.88           H  
ATOM    605  HG3 GLN A  52     241.833 221.054 223.782  1.00143.59           H  
ATOM    606 HE21 GLN A  52     241.414 223.475 224.104  1.00144.62           H  
ATOM    607 HE22 GLN A  52     241.946 224.399 223.063  1.00144.32           H  
ATOM    608  N   ASP A  53     244.947 220.367 223.098  1.00142.18           N  
ATOM    609  CA  ASP A  53     245.808 220.262 224.268  1.00146.93           C  
ATOM    610  C   ASP A  53     246.698 221.498 224.314  1.00145.46           C  
ATOM    611  O   ASP A  53     246.606 222.385 223.460  1.00149.09           O  
ATOM    612  CB  ASP A  53     246.634 218.972 224.231  1.00150.57           C  
ATOM    613  CG  ASP A  53     247.057 218.510 225.612  1.00154.76           C  
ATOM    614  OD1 ASP A  53     247.783 219.262 226.296  1.00155.03           O  
ATOM    615  OD2 ASP A  53     246.665 217.394 226.012  1.00154.72           O  
ATOM    616  H   ASP A  53     245.221 220.940 222.517  1.00147.50           H  
ATOM    617  HA  ASP A  53     245.261 220.250 225.069  1.00148.66           H  
ATOM    618  HB2 ASP A  53     246.106 218.267 223.826  1.00148.82           H  
ATOM    619  HB3 ASP A  53     247.438 219.126 223.711  1.00147.85           H  
ATOM    620  N   LEU A  54     247.560 221.554 225.326  1.00145.80           N  
ATOM    621  CA  LEU A  54     248.478 222.674 225.487  1.00143.77           C  
ATOM    622  C   LEU A  54     249.646 222.521 224.520  1.00144.19           C  
ATOM    623  O   LEU A  54     250.345 221.502 224.538  1.00147.24           O  
ATOM    624  CB  LEU A  54     248.978 222.749 226.927  1.00143.57           C  
ATOM    625  CG  LEU A  54     247.906 222.660 228.015  1.00144.92           C  
ATOM    626  CD1 LEU A  54     248.521 222.877 229.388  1.00148.42           C  
ATOM    627  CD2 LEU A  54     246.791 223.663 227.760  1.00144.58           C  
ATOM    628  H   LEU A  54     247.632 220.954 225.936  1.00146.18           H  
ATOM    629  HA  LEU A  54     248.016 223.502 225.279  1.00145.27           H  
ATOM    630  HB2 LEU A  54     249.599 222.019 227.073  1.00145.32           H  
ATOM    631  HB3 LEU A  54     249.440 223.594 227.046  1.00145.17           H  
ATOM    632  HG  LEU A  54     247.516 221.771 228.001  1.00145.50           H  
ATOM    633 HD11 LEU A  54     249.180 222.185 229.551  1.00146.08           H  
ATOM    634 HD12 LEU A  54     248.946 223.749 229.408  1.00146.17           H  
ATOM    635 HD13 LEU A  54     247.822 222.834 230.058  1.00146.10           H  
ATOM    636 HD21 LEU A  54     246.263 223.364 227.004  1.00145.41           H  
ATOM    637 HD22 LEU A  54     246.233 223.720 228.551  1.00145.49           H  
ATOM    638 HD23 LEU A  54     247.184 224.529 227.570  1.00145.50           H  
ATOM    639  N   PHE A  55     249.855 223.530 223.679  1.00141.58           N  
ATOM    640  CA  PHE A  55     250.959 223.558 222.733  1.00140.89           C  
ATOM    641  C   PHE A  55     251.572 224.951 222.721  1.00142.52           C  
ATOM    642  O   PHE A  55     251.015 225.907 223.269  1.00143.60           O  
ATOM    643  CB  PHE A  55     250.506 223.183 221.315  1.00140.34           C  
ATOM    644  CG  PHE A  55     249.940 221.798 221.201  1.00141.23           C  
ATOM    645  CD1 PHE A  55     248.590 221.569 221.405  1.00141.86           C  
ATOM    646  CD2 PHE A  55     250.756 220.726 220.882  1.00141.49           C  
ATOM    647  CE1 PHE A  55     248.065 220.297 221.297  1.00138.02           C  
ATOM    648  CE2 PHE A  55     250.236 219.451 220.773  1.00142.23           C  
ATOM    649  CZ  PHE A  55     248.889 219.236 220.981  1.00139.42           C  
ATOM    650  H   PHE A  55     249.354 224.227 223.638  1.00141.62           H  
ATOM    651  HA  PHE A  55     251.641 222.928 223.013  1.00141.31           H  
ATOM    652  HB2 PHE A  55     249.819 223.807 221.035  1.00141.52           H  
ATOM    653  HB3 PHE A  55     251.267 223.242 220.717  1.00141.12           H  
ATOM    654  HD1 PHE A  55     248.031 222.280 221.618  1.00142.23           H  
ATOM    655  HD2 PHE A  55     251.664 220.866 220.742  1.00141.43           H  
ATOM    656  HE1 PHE A  55     247.157 220.155 221.438  1.00141.15           H  
ATOM    657  HE2 PHE A  55     250.794 218.738 220.560  1.00141.79           H  
ATOM    658  HZ  PHE A  55     248.537 218.378 220.908  1.00141.44           H  
ATOM    659  N   LEU A  56     252.738 225.059 222.085  1.00136.39           N  
ATOM    660  CA  LEU A  56     253.363 226.352 221.853  1.00136.33           C  
ATOM    661  C   LEU A  56     252.808 226.911 220.549  1.00138.50           C  
ATOM    662  O   LEU A  56     253.050 226.318 219.485  1.00142.79           O  
ATOM    663  CB  LEU A  56     254.877 226.213 221.774  1.00136.38           C  
ATOM    664  CG  LEU A  56     255.667 227.502 221.533  1.00133.34           C  
ATOM    665  CD1 LEU A  56     255.552 228.439 222.727  1.00136.77           C  
ATOM    666  CD2 LEU A  56     257.124 227.188 221.233  1.00133.91           C  
ATOM    667  H   LEU A  56     253.187 224.392 221.778  1.00137.20           H  
ATOM    668  HA  LEU A  56     253.151 226.947 222.586  1.00137.47           H  
ATOM    669  HB2 LEU A  56     255.191 225.834 222.610  1.00138.33           H  
ATOM    670  HB3 LEU A  56     255.088 225.607 221.047  1.00137.35           H  
ATOM    671  HG  LEU A  56     255.299 227.959 220.761  1.00137.15           H  
ATOM    672 HD11 LEU A  56     254.723 228.937 222.658  1.00137.63           H  
ATOM    673 HD12 LEU A  56     255.556 227.914 223.543  1.00137.60           H  
ATOM    674 HD13 LEU A  56     256.304 229.051 222.722  1.00137.61           H  
ATOM    675 HD21 LEU A  56     257.172 226.660 220.421  1.00137.15           H  
ATOM    676 HD22 LEU A  56     257.609 228.020 221.116  1.00137.33           H  
ATOM    677 HD23 LEU A  56     257.497 226.688 221.976  1.00138.19           H  
ATOM    678  N   PRO A  57     252.070 228.021 220.566  1.00134.50           N  
ATOM    679  CA  PRO A  57     251.478 228.516 219.316  1.00133.29           C  
ATOM    680  C   PRO A  57     252.548 228.834 218.284  1.00132.73           C  
ATOM    681  O   PRO A  57     253.628 229.332 218.610  1.00135.93           O  
ATOM    682  CB  PRO A  57     250.712 229.774 219.746  1.00132.93           C  
ATOM    683  CG  PRO A  57     251.196 230.113 221.107  1.00132.63           C  
ATOM    684  CD  PRO A  57     251.732 228.868 221.723  1.00132.05           C  
ATOM    685  HA  PRO A  57     250.857 227.866 218.953  1.00134.68           H  
ATOM    686  HB2 PRO A  57     250.903 230.496 219.128  1.00134.61           H  
ATOM    687  HB3 PRO A  57     249.761 229.583 219.762  1.00134.03           H  
ATOM    688  HG2 PRO A  57     251.895 230.782 221.040  1.00134.65           H  
ATOM    689  HG3 PRO A  57     250.456 230.454 221.633  1.00134.18           H  
ATOM    690  HD2 PRO A  57     252.527 229.067 222.241  1.00134.50           H  
ATOM    691  HD3 PRO A  57     251.052 228.440 222.266  1.00134.10           H  
ATOM    692  N   PHE A  58     252.236 228.536 217.025  1.00137.77           N  
ATOM    693  CA  PHE A  58     253.186 228.766 215.947  1.00139.30           C  
ATOM    694  C   PHE A  58     253.469 230.255 215.791  1.00143.83           C  
ATOM    695  O   PHE A  58     252.591 231.103 215.976  1.00143.01           O  
ATOM    696  CB  PHE A  58     252.649 228.197 214.631  1.00142.17           C  
ATOM    697  CG  PHE A  58     252.764 226.698 214.515  1.00138.32           C  
ATOM    698  CD1 PHE A  58     253.157 225.921 215.594  1.00140.10           C  
ATOM    699  CD2 PHE A  58     252.477 226.068 213.315  1.00139.92           C  
ATOM    700  CE1 PHE A  58     253.261 224.549 215.476  1.00143.53           C  
ATOM    701  CE2 PHE A  58     252.580 224.696 213.193  1.00140.47           C  
ATOM    702  CZ  PHE A  58     252.971 223.936 214.275  1.00144.01           C  
ATOM    703  H   PHE A  58     251.485 228.203 216.772  1.00141.25           H  
ATOM    704  HA  PHE A  58     254.027 228.331 216.158  1.00141.06           H  
ATOM    705  HB2 PHE A  58     251.710 228.429 214.552  1.00142.27           H  
ATOM    706  HB3 PHE A  58     253.147 228.588 213.897  1.00142.27           H  
ATOM    707  HD1 PHE A  58     253.354 226.324 216.408  1.00141.82           H  
ATOM    708  HD2 PHE A  58     252.213 226.576 212.582  1.00142.24           H  
ATOM    709  HE1 PHE A  58     253.525 224.038 216.207  1.00142.66           H  
ATOM    710  HE2 PHE A  58     252.384 224.285 212.382  1.00141.82           H  
ATOM    711  HZ  PHE A  58     253.041 223.012 214.195  1.00142.85           H  
ATOM    712  N   PHE A  59     254.716 230.567 215.443  1.00151.80           N  
ATOM    713  CA  PHE A  59     255.154 231.945 215.235  1.00150.71           C  
ATOM    714  C   PHE A  59     254.879 232.816 216.457  1.00149.46           C  
ATOM    715  O   PHE A  59     254.458 233.968 216.330  1.00152.71           O  
ATOM    716  CB  PHE A  59     254.496 232.547 213.990  1.00146.77           C  
ATOM    717  CG  PHE A  59     254.706 231.735 212.745  1.00144.42           C  
ATOM    718  CD1 PHE A  59     255.868 231.869 212.004  1.00145.49           C  
ATOM    719  CD2 PHE A  59     253.746 230.835 212.317  1.00145.71           C  
ATOM    720  CE1 PHE A  59     256.067 231.123 210.858  1.00147.81           C  
ATOM    721  CE2 PHE A  59     253.939 230.085 211.172  1.00147.73           C  
ATOM    722  CZ  PHE A  59     255.101 230.230 210.442  1.00146.51           C  
ATOM    723  H   PHE A  59     255.339 229.987 215.320  1.00148.61           H  
ATOM    724  HA  PHE A  59     256.112 231.940 215.087  1.00148.61           H  
ATOM    725  HB2 PHE A  59     253.541 232.615 214.143  1.00147.60           H  
ATOM    726  HB3 PHE A  59     254.868 233.430 213.836  1.00148.10           H  
ATOM    727  HD1 PHE A  59     256.522 232.470 212.280  1.00147.83           H  
ATOM    728  HD2 PHE A  59     252.961 230.734 212.806  1.00147.58           H  
ATOM    729  HE1 PHE A  59     256.851 231.222 210.368  1.00148.54           H  
ATOM    730  HE2 PHE A  59     253.286 229.484 210.894  1.00148.06           H  
ATOM    731  HZ  PHE A  59     255.233 229.727 209.671  1.00147.59           H  
ATOM    732  N   SER A  60     255.116 232.270 217.647  1.00145.06           N  
ATOM    733  CA  SER A  60     254.951 233.009 218.889  1.00145.63           C  
ATOM    734  C   SER A  60     256.314 233.418 219.432  1.00148.23           C  
ATOM    735  O   SER A  60     257.261 232.626 219.428  1.00147.95           O  
ATOM    736  CB  SER A  60     254.205 232.166 219.925  1.00145.61           C  
ATOM    737  OG  SER A  60     255.036 231.141 220.441  1.00149.67           O  
ATOM    738  H   SER A  60     255.376 231.458 217.759  1.00146.69           H  
ATOM    739  HA  SER A  60     254.435 233.813 218.724  1.00146.54           H  
ATOM    740  HB2 SER A  60     253.924 232.740 220.654  1.00146.28           H  
ATOM    741  HB3 SER A  60     253.431 231.762 219.503  1.00146.20           H  
ATOM    742  HG  SER A  60     254.606 230.672 220.989  1.00146.63           H  
ATOM    743  N   ASN A  61     256.407 234.661 219.897  1.00151.82           N  
ATOM    744  CA  ASN A  61     257.672 235.169 220.411  1.00149.55           C  
ATOM    745  C   ASN A  61     258.091 234.392 221.652  1.00151.08           C  
ATOM    746  O   ASN A  61     257.320 234.255 222.607  1.00148.98           O  
ATOM    747  CB  ASN A  61     257.547 236.658 220.736  1.00149.97           C  
ATOM    748  CG  ASN A  61     257.142 237.486 219.532  1.00153.09           C  
ATOM    749  OD1 ASN A  61     256.204 238.279 219.597  1.00147.82           O  
ATOM    750  ND2 ASN A  61     257.852 237.306 218.424  1.00154.14           N  
ATOM    751  H   ASN A  61     255.758 235.225 219.925  1.00150.41           H  
ATOM    752  HA  ASN A  61     258.360 235.060 219.737  1.00149.96           H  
ATOM    753  HB2 ASN A  61     256.872 236.776 221.422  1.00150.16           H  
ATOM    754  HB3 ASN A  61     258.403 236.985 221.052  1.00149.98           H  
ATOM    755 HD21 ASN A  61     258.502 236.743 218.415  1.00150.83           H  
ATOM    756 HD22 ASN A  61     257.662 237.753 217.714  1.00150.37           H  
ATOM    757  N   VAL A  62     259.321 233.882 221.634  1.00161.22           N  
ATOM    758  CA  VAL A  62     259.892 233.132 222.746  1.00160.45           C  
ATOM    759  C   VAL A  62     261.103 233.890 223.268  1.00161.98           C  
ATOM    760  O   VAL A  62     261.907 234.409 222.486  1.00164.41           O  
ATOM    761  CB  VAL A  62     260.280 231.697 222.331  1.00161.49           C  
ATOM    762  CG1 VAL A  62     259.077 230.972 221.757  1.00162.96           C  
ATOM    763  CG2 VAL A  62     261.425 231.717 221.326  1.00156.68           C  
ATOM    764  H   VAL A  62     259.857 233.963 220.967  1.00159.66           H  
ATOM    765  HA  VAL A  62     259.240 233.073 223.462  1.00159.27           H  
ATOM    766  HB  VAL A  62     260.578 231.211 223.115  1.00160.58           H  
ATOM    767 HG11 VAL A  62     258.364 230.976 222.415  1.00160.21           H  
ATOM    768 HG12 VAL A  62     258.788 231.431 220.954  1.00159.99           H  
ATOM    769 HG13 VAL A  62     259.327 230.058 221.549  1.00160.26           H  
ATOM    770 HG21 VAL A  62     261.476 232.593 220.916  1.00159.63           H  
ATOM    771 HG22 VAL A  62     262.254 231.518 221.788  1.00159.42           H  
ATOM    772 HG23 VAL A  62     261.256 231.047 220.645  1.00159.12           H  
ATOM    773  N   THR A  63     261.227 233.955 224.591  1.00155.82           N  
ATOM    774  CA  THR A  63     262.331 234.685 225.197  1.00155.80           C  
ATOM    775  C   THR A  63     263.659 234.024 224.847  1.00153.68           C  
ATOM    776  O   THR A  63     263.746 232.803 224.697  1.00160.51           O  
ATOM    777  CB  THR A  63     262.158 234.745 226.715  1.00155.25           C  
ATOM    778  OG1 THR A  63     260.813 235.124 227.031  1.00153.25           O  
ATOM    779  CG2 THR A  63     263.117 235.759 227.318  1.00159.54           C  
ATOM    780  H   THR A  63     260.691 233.587 225.153  1.00157.03           H  
ATOM    781  HA  THR A  63     262.343 235.592 224.854  1.00158.09           H  
ATOM    782  HB  THR A  63     262.348 233.875 227.098  1.00157.38           H  
ATOM    783  HG1 THR A  63     260.709 235.147 227.864  1.00156.80           H  
ATOM    784 HG21 THR A  63     262.930 235.869 228.263  1.00158.16           H  
ATOM    785 HG22 THR A  63     264.032 235.458 227.209  1.00157.65           H  
ATOM    786 HG23 THR A  63     263.011 236.616 226.876  1.00158.43           H  
ATOM    787  N   TRP A  64     264.698 234.844 224.718  1.00163.85           N  
ATOM    788  CA  TRP A  64     266.032 234.388 224.353  1.00164.37           C  
ATOM    789  C   TRP A  64     267.017 234.827 225.427  1.00167.09           C  
ATOM    790  O   TRP A  64     267.067 236.009 225.784  1.00171.92           O  
ATOM    791  CB  TRP A  64     266.443 234.953 222.991  1.00167.57           C  
ATOM    792  CG  TRP A  64     267.665 234.317 222.396  1.00168.87           C  
ATOM    793  CD1 TRP A  64     268.448 233.349 222.957  1.00170.53           C  
ATOM    794  CD2 TRP A  64     268.242 234.608 221.119  1.00171.62           C  
ATOM    795  NE1 TRP A  64     269.475 233.020 222.106  1.00172.84           N  
ATOM    796  CE2 TRP A  64     269.370 233.779 220.970  1.00172.09           C  
ATOM    797  CE3 TRP A  64     267.913 235.491 220.085  1.00171.69           C  
ATOM    798  CZ2 TRP A  64     270.172 233.807 219.832  1.00171.22           C  
ATOM    799  CZ3 TRP A  64     268.709 235.516 218.957  1.00172.58           C  
ATOM    800  CH2 TRP A  64     269.825 234.680 218.840  1.00171.64           C  
ATOM    801  H   TRP A  64     264.651 235.694 224.840  1.00169.77           H  
ATOM    802  HA  TRP A  64     266.042 233.420 224.302  1.00169.52           H  
ATOM    803  HB2 TRP A  64     265.711 234.825 222.368  1.00169.80           H  
ATOM    804  HB3 TRP A  64     266.625 235.901 223.091  1.00169.84           H  
ATOM    805  HD1 TRP A  64     268.306 232.965 223.791  1.00170.38           H  
ATOM    806  HE1 TRP A  64     270.084 232.433 222.261  1.00170.51           H  
ATOM    807  HE3 TRP A  64     267.173 236.049 220.156  1.00169.88           H  
ATOM    808  HZ2 TRP A  64     270.915 233.253 219.751  1.00169.99           H  
ATOM    809  HZ3 TRP A  64     268.500 236.099 218.263  1.00170.29           H  
ATOM    810  HH2 TRP A  64     270.342 234.721 218.069  1.00169.98           H  
ATOM    811  N   PHE A  65     267.795 233.876 225.939  1.00171.40           N  
ATOM    812  CA  PHE A  65     268.770 234.129 226.988  1.00172.03           C  
ATOM    813  C   PHE A  65     270.151 233.684 226.530  1.00174.48           C  
ATOM    814  O   PHE A  65     270.310 232.589 225.982  1.00177.18           O  
ATOM    815  CB  PHE A  65     268.394 233.395 228.277  1.00172.63           C  
ATOM    816  CG  PHE A  65     267.113 233.874 228.900  1.00168.18           C  
ATOM    817  CD1 PHE A  65     267.106 234.970 229.746  1.00168.94           C  
ATOM    818  CD2 PHE A  65     265.919 233.219 228.651  1.00167.78           C  
ATOM    819  CE1 PHE A  65     265.930 235.410 230.323  1.00168.33           C  
ATOM    820  CE2 PHE A  65     264.741 233.653 229.227  1.00168.79           C  
ATOM    821  CZ  PHE A  65     264.747 234.750 230.065  1.00167.64           C  
ATOM    822  H   PHE A  65     267.772 233.055 225.685  1.00171.88           H  
ATOM    823  HA  PHE A  65     268.803 235.080 227.178  1.00171.31           H  
ATOM    824  HB2 PHE A  65     268.288 232.452 228.075  1.00171.75           H  
ATOM    825  HB3 PHE A  65     269.104 233.514 228.924  1.00171.72           H  
ATOM    826  HD1 PHE A  65     267.901 235.419 229.923  1.00171.11           H  
ATOM    827  HD2 PHE A  65     265.910 232.479 228.087  1.00170.97           H  
ATOM    828  HE1 PHE A  65     265.937 236.149 230.888  1.00171.17           H  
ATOM    829  HE2 PHE A  65     263.944 233.207 229.051  1.00171.26           H  
ATOM    830  HZ  PHE A  65     263.955 235.044 230.453  1.00170.79           H  
ATOM    831  N   HIS A  66     271.148 234.539 226.756  1.00203.67           N  
ATOM    832  CA  HIS A  66     272.542 234.228 226.462  1.00206.94           C  
ATOM    833  C   HIS A  66     273.315 234.155 227.770  1.00209.73           C  
ATOM    834  O   HIS A  66     273.386 235.143 228.509  1.00211.06           O  
ATOM    835  CB  HIS A  66     273.167 235.279 225.542  1.00206.50           C  
ATOM    836  CG  HIS A  66     272.611 235.281 224.153  1.00205.45           C  
ATOM    837  ND1 HIS A  66     271.537 236.061 223.782  1.00204.61           N  
ATOM    838  CD2 HIS A  66     272.987 234.605 223.042  1.00204.12           C  
ATOM    839  CE1 HIS A  66     271.274 235.863 222.503  1.00202.93           C  
ATOM    840  NE2 HIS A  66     272.138 234.983 222.031  1.00203.05           N  
ATOM    841  H   HIS A  66     271.036 235.324 227.087  1.00203.86           H  
ATOM    842  HA  HIS A  66     272.599 233.365 226.024  1.00204.76           H  
ATOM    843  HB2 HIS A  66     273.012 236.158 225.919  1.00204.81           H  
ATOM    844  HB3 HIS A  66     274.120 235.112 225.479  1.00204.86           H  
ATOM    845  HD2 HIS A  66     273.688 233.996 222.977  1.00204.38           H  
ATOM    846  HE1 HIS A  66     270.594 236.272 222.018  1.00203.54           H  
ATOM    847  HE2 HIS A  66     272.167 234.694 221.222  1.00203.81           H  
ATOM    848  N   ALA A  67     273.896 232.993 228.050  1.00225.31           N  
ATOM    849  CA  ALA A  67     274.782 232.798 229.194  1.00223.58           C  
ATOM    850  C   ALA A  67     276.194 232.653 228.641  1.00224.40           C  
ATOM    851  O   ALA A  67     276.618 231.551 228.281  1.00225.85           O  
ATOM    852  CB  ALA A  67     274.366 231.580 230.013  1.00221.79           C  
ATOM    853  H   ALA A  67     273.789 232.282 227.578  1.00222.66           H  
ATOM    854  HA  ALA A  67     274.753 233.580 229.768  1.00222.55           H  
ATOM    855  HB1 ALA A  67     274.404 230.793 229.448  1.00222.49           H  
ATOM    856  HB2 ALA A  67     274.975 231.480 230.762  1.00222.56           H  
ATOM    857  HB3 ALA A  67     273.461 231.712 230.337  1.00222.40           H  
ATOM    858  N   ILE A  68     276.920 233.765 228.571  1.00232.01           N  
ATOM    859  CA  ILE A  68     278.233 233.784 227.937  1.00233.66           C  
ATOM    860  C   ILE A  68     279.045 234.919 228.541  1.00233.82           C  
ATOM    861  O   ILE A  68     278.500 235.958 228.925  1.00231.25           O  
ATOM    862  CB  ILE A  68     278.110 233.933 226.401  1.00231.42           C  
ATOM    863  CG1 ILE A  68     279.489 233.838 225.744  1.00230.70           C  
ATOM    864  CG2 ILE A  68     277.441 235.254 226.046  1.00230.32           C  
ATOM    865  CD1 ILE A  68     279.443 233.812 224.231  1.00229.95           C  
ATOM    866  H   ILE A  68     276.672 234.527 228.885  1.00230.74           H  
ATOM    867  HA  ILE A  68     278.691 232.950 228.125  1.00231.48           H  
ATOM    868  HB  ILE A  68     277.558 233.209 226.065  1.00230.96           H  
ATOM    869 HG12 ILE A  68     280.016 234.608 226.008  1.00230.96           H  
ATOM    870 HG13 ILE A  68     279.923 233.024 226.042  1.00230.98           H  
ATOM    871 HG21 ILE A  68     276.637 235.357 226.578  1.00230.72           H  
ATOM    872 HG22 ILE A  68     278.057 235.981 226.232  1.00230.95           H  
ATOM    873 HG23 ILE A  68     277.214 235.249 225.103  1.00230.65           H  
ATOM    874 HD11 ILE A  68     279.111 234.665 223.909  1.00230.88           H  
ATOM    875 HD12 ILE A  68     280.339 233.658 223.891  1.00230.84           H  
ATOM    876 HD13 ILE A  68     278.854 233.097 223.944  1.00230.90           H  
ATOM    877  N   HIS A  69     280.357 234.709 228.621  1.00248.38           N  
ATOM    878  CA  HIS A  69     281.307 235.738 229.034  1.00247.76           C  
ATOM    879  C   HIS A  69     282.008 236.248 227.780  1.00247.68           C  
ATOM    880  O   HIS A  69     282.929 235.607 227.267  1.00247.62           O  
ATOM    881  CB  HIS A  69     282.305 235.184 230.046  1.00247.52           C  
ATOM    882  CG  HIS A  69     283.214 236.221 230.628  1.00246.39           C  
ATOM    883  ND1 HIS A  69     282.991 236.804 231.857  1.00245.41           N  
ATOM    884  CD2 HIS A  69     284.349 236.781 230.147  1.00245.57           C  
ATOM    885  CE1 HIS A  69     283.950 237.677 232.109  1.00244.61           C  
ATOM    886  NE2 HIS A  69     284.787 237.683 231.086  1.00244.67           N  
ATOM    887  H   HIS A  69     280.730 233.957 228.435  1.00245.80           H  
ATOM    888  HA  HIS A  69     280.831 236.478 229.444  1.00245.71           H  
ATOM    889  HB2 HIS A  69     281.816 234.775 230.776  1.00245.87           H  
ATOM    890  HB3 HIS A  69     282.858 234.519 229.607  1.00245.84           H  
ATOM    891  HD2 HIS A  69     284.757 236.591 229.333  1.00245.71           H  
ATOM    892  HE1 HIS A  69     284.024 238.199 232.874  1.00245.51           H  
ATOM    893  HE2 HIS A  69     285.491 238.172 231.020  1.00245.64           H  
ATOM    894  N   VAL A  70     281.565 237.404 227.282  1.00243.34           N  
ATOM    895  CA  VAL A  70     282.176 237.975 226.090  1.00242.93           C  
ATOM    896  C   VAL A  70     283.650 238.241 226.357  1.00243.16           C  
ATOM    897  O   VAL A  70     284.029 238.761 227.414  1.00243.27           O  
ATOM    898  CB  VAL A  70     281.442 239.259 225.669  1.00241.23           C  
ATOM    899  CG1 VAL A  70     282.157 239.925 224.500  1.00239.48           C  
ATOM    900  CG2 VAL A  70     279.995 238.952 225.310  1.00241.55           C  
ATOM    901  H   VAL A  70     280.922 237.869 227.614  1.00241.40           H  
ATOM    902  HA  VAL A  70     282.110 237.337 225.362  1.00241.50           H  
ATOM    903  HB  VAL A  70     281.442 239.879 226.414  1.00241.27           H  
ATOM    904 HG11 VAL A  70     281.580 240.613 224.131  1.00240.92           H  
ATOM    905 HG12 VAL A  70     282.984 240.323 224.813  1.00241.04           H  
ATOM    906 HG13 VAL A  70     282.345 239.256 223.823  1.00241.07           H  
ATOM    907 HG21 VAL A  70     279.551 239.777 225.058  1.00241.33           H  
ATOM    908 HG22 VAL A  70     279.981 238.329 224.566  1.00241.32           H  
ATOM    909 HG23 VAL A  70     279.554 238.560 226.078  1.00241.36           H  
ATOM    910  N   SER A  71     284.492 237.877 225.392  1.00241.38           N  
ATOM    911  CA  SER A  71     285.931 238.019 225.561  1.00241.02           C  
ATOM    912  C   SER A  71     286.296 239.468 225.857  1.00241.54           C  
ATOM    913  O   SER A  71     285.819 240.391 225.191  1.00241.31           O  
ATOM    914  CB  SER A  71     286.657 237.536 224.306  1.00239.77           C  
ATOM    915  OG  SER A  71     286.256 238.279 223.168  1.00239.09           O  
ATOM    916  H   SER A  71     284.254 237.547 224.634  1.00239.82           H  
ATOM    917  HA  SER A  71     286.221 237.473 226.309  1.00239.78           H  
ATOM    918  HB2 SER A  71     287.613 237.644 224.432  1.00239.67           H  
ATOM    919  HB3 SER A  71     286.447 236.600 224.160  1.00239.55           H  
ATOM    920  HG  SER A  71     286.660 238.001 222.486  1.00239.51           H  
ATOM    921  N   GLY A  72     287.146 239.662 226.862  1.00243.67           N  
ATOM    922  CA  GLY A  72     287.599 240.980 227.245  1.00243.18           C  
ATOM    923  C   GLY A  72     286.701 241.634 228.281  1.00244.39           C  
ATOM    924  O   GLY A  72     285.535 241.278 228.469  1.00244.35           O  
ATOM    925  H   GLY A  72     287.476 239.029 227.341  1.00242.98           H  
ATOM    926  HA2 GLY A  72     288.494 240.918 227.613  1.00242.89           H  
ATOM    927  HA3 GLY A  72     287.629 241.551 226.462  1.00242.95           H  
ATOM    928  N   THR A  73     287.274 242.623 228.971  1.00254.86           N  
ATOM    929  CA  THR A  73     286.522 243.349 229.988  1.00254.63           C  
ATOM    930  C   THR A  73     285.405 244.183 229.374  1.00255.16           C  
ATOM    931  O   THR A  73     284.324 244.296 229.963  1.00253.91           O  
ATOM    932  CB  THR A  73     287.458 244.247 230.800  1.00253.97           C  
ATOM    933  OG1 THR A  73     287.931 245.320 229.976  1.00255.08           O  
ATOM    934  CG2 THR A  73     288.644 243.452 231.332  1.00252.39           C  
ATOM    935  H   THR A  73     288.085 242.888 228.866  1.00253.12           H  
ATOM    936  HA  THR A  73     286.118 242.711 230.597  1.00252.99           H  
ATOM    937  HB  THR A  73     286.974 244.613 231.556  1.00253.05           H  
ATOM    938  HG1 THR A  73     288.451 245.812 230.415  1.00253.08           H  
ATOM    939 HG21 THR A  73     289.157 243.997 231.949  1.00252.80           H  
ATOM    940 HG22 THR A  73     288.330 242.661 231.798  1.00252.81           H  
ATOM    941 HG23 THR A  73     289.219 243.178 230.601  1.00252.93           H  
ATOM    942  N   ASN A  74     285.643 244.770 228.200  1.00254.34           N  
ATOM    943  CA  ASN A  74     284.645 245.619 227.562  1.00252.31           C  
ATOM    944  C   ASN A  74     283.404 244.851 227.130  1.00251.71           C  
ATOM    945  O   ASN A  74     282.389 245.481 226.813  1.00250.74           O  
ATOM    946  CB  ASN A  74     285.260 246.323 226.350  1.00251.55           C  
ATOM    947  CG  ASN A  74     286.371 247.280 226.735  1.00251.14           C  
ATOM    948  OD1 ASN A  74     286.347 247.877 227.811  1.00250.35           O  
ATOM    949  ND2 ASN A  74     287.355 247.429 225.855  1.00250.68           N  
ATOM    950  H   ASN A  74     286.375 244.690 227.755  1.00251.20           H  
ATOM    951  HA  ASN A  74     284.367 246.302 228.192  1.00250.85           H  
ATOM    952  HB2 ASN A  74     285.632 245.656 225.752  1.00250.80           H  
ATOM    953  HB3 ASN A  74     284.570 246.830 225.895  1.00250.69           H  
ATOM    954 HD21 ASN A  74     287.338 246.994 225.113  1.00250.61           H  
ATOM    955 HD22 ASN A  74     288.008 247.961 226.027  1.00250.63           H  
ATOM    956  N   GLY A  75     283.455 243.521 227.110  1.00249.37           N  
ATOM    957  CA  GLY A  75     282.312 242.724 226.726  1.00248.03           C  
ATOM    958  C   GLY A  75     281.289 242.606 227.840  1.00248.35           C  
ATOM    959  O   GLY A  75     281.439 243.147 228.935  1.00248.20           O  
ATOM    960  H   GLY A  75     284.150 243.058 227.316  1.00247.80           H  
ATOM    961  HA2 GLY A  75     281.882 243.125 225.955  1.00247.49           H  
ATOM    962  HA3 GLY A  75     282.608 241.833 226.485  1.00247.36           H  
ATOM    963  N   THR A  76     280.221 241.872 227.540  1.00239.14           N  
ATOM    964  CA  THR A  76     279.118 241.670 228.468  1.00238.65           C  
ATOM    965  C   THR A  76     279.239 240.300 229.122  1.00237.64           C  
ATOM    966  O   THR A  76     279.350 239.283 228.430  1.00236.33           O  
ATOM    967  CB  THR A  76     277.772 241.790 227.749  1.00238.78           C  
ATOM    968  OG1 THR A  76     277.697 243.051 227.072  1.00238.43           O  
ATOM    969  CG2 THR A  76     276.622 241.674 228.739  1.00237.37           C  
ATOM    970  H   THR A  76     280.111 241.474 226.786  1.00238.01           H  
ATOM    971  HA  THR A  76     279.152 242.345 229.164  1.00237.79           H  
ATOM    972  HB  THR A  76     277.690 241.073 227.101  1.00237.94           H  
ATOM    973  HG1 THR A  76     278.299 243.101 226.489  1.00237.84           H  
ATOM    974 HG21 THR A  76     275.805 242.009 228.337  1.00237.57           H  
ATOM    975 HG22 THR A  76     276.492 240.746 228.990  1.00237.66           H  
ATOM    976 HG23 THR A  76     276.816 242.194 229.534  1.00237.56           H  
ATOM    977  N   LYS A  77     279.216 240.280 230.456  1.00238.78           N  
ATOM    978  CA  LYS A  77     279.252 239.036 231.223  1.00239.14           C  
ATOM    979  C   LYS A  77     277.814 238.655 231.563  1.00240.28           C  
ATOM    980  O   LYS A  77     277.342 238.821 232.688  1.00241.61           O  
ATOM    981  CB  LYS A  77     280.107 239.195 232.477  1.00239.29           C  
ATOM    982  CG  LYS A  77     281.373 240.011 232.284  1.00238.73           C  
ATOM    983  CD  LYS A  77     282.168 240.089 233.578  1.00237.67           C  
ATOM    984  CE  LYS A  77     283.450 240.883 233.402  1.00237.57           C  
ATOM    985  NZ  LYS A  77     284.277 240.879 234.640  1.00237.36           N  
ATOM    986  H   LYS A  77     279.179 240.986 230.946  1.00238.77           H  
ATOM    987  HA  LYS A  77     279.636 238.330 230.679  1.00238.73           H  
ATOM    988  HB2 LYS A  77     279.578 239.634 233.161  1.00238.82           H  
ATOM    989  HB3 LYS A  77     280.371 238.314 232.785  1.00238.94           H  
ATOM    990  HG2 LYS A  77     281.927 239.591 231.608  1.00238.95           H  
ATOM    991  HG3 LYS A  77     281.139 240.914 232.017  1.00238.70           H  
ATOM    992  HD2 LYS A  77     281.630 240.529 234.255  1.00238.58           H  
ATOM    993  HD3 LYS A  77     282.400 239.193 233.866  1.00238.66           H  
ATOM    994  HE2 LYS A  77     283.974 240.490 232.687  1.00238.76           H  
ATOM    995  HE3 LYS A  77     283.229 241.803 233.189  1.00238.62           H  
ATOM    996  HZ1 LYS A  77     283.830 241.263 235.306  1.00238.65           H  
ATOM    997  HZ2 LYS A  77     284.475 240.042 234.870  1.00238.56           H  
ATOM    998  HZ3 LYS A  77     285.034 241.327 234.503  1.00238.65           H  
ATOM    999  N   ARG A  78     277.111 238.133 230.563  1.00230.65           N  
ATOM   1000  CA  ARG A  78     275.712 237.761 230.718  1.00230.58           C  
ATOM   1001  C   ARG A  78     275.608 236.375 231.342  1.00230.51           C  
ATOM   1002  O   ARG A  78     276.139 235.400 230.801  1.00228.27           O  
ATOM   1003  CB  ARG A  78     274.991 237.786 229.370  1.00230.51           C  
ATOM   1004  CG  ARG A  78     273.519 238.158 229.469  1.00231.96           C  
ATOM   1005  CD  ARG A  78     272.884 238.293 228.096  1.00231.92           C  
ATOM   1006  NE  ARG A  78     271.486 238.700 228.172  1.00232.65           N  
ATOM   1007  CZ  ARG A  78     270.706 238.905 227.119  1.00230.80           C  
ATOM   1008  NH1 ARG A  78     271.155 238.746 225.884  1.00229.33           N  
ATOM   1009  NH2 ARG A  78     269.443 239.275 227.309  1.00230.54           N  
ATOM   1010  H   ARG A  78     277.426 237.983 229.776  1.00229.95           H  
ATOM   1011  HA  ARG A  78     275.276 238.394 231.309  1.00230.13           H  
ATOM   1012  HB2 ARG A  78     275.424 238.438 228.797  1.00229.87           H  
ATOM   1013  HB3 ARG A  78     275.049 236.905 228.969  1.00229.85           H  
ATOM   1014  HG2 ARG A  78     273.047 237.464 229.955  1.00230.16           H  
ATOM   1015  HG3 ARG A  78     273.434 239.008 229.929  1.00230.09           H  
ATOM   1016  HD2 ARG A  78     273.367 238.960 227.584  1.00229.83           H  
ATOM   1017  HD3 ARG A  78     272.922 237.435 227.648  1.00229.81           H  
ATOM   1018  HE  ARG A  78     271.120 238.725 228.950  1.00230.33           H  
ATOM   1019 HH11 ARG A  78     271.969 238.507 225.747  1.00229.44           H  
ATOM   1020 HH12 ARG A  78     270.631 238.884 225.216  1.00229.38           H  
ATOM   1021 HH21 ARG A  78     269.141 239.380 228.108  1.00229.68           H  
ATOM   1022 HH22 ARG A  78     268.928 239.409 226.634  1.00229.35           H  
ATOM   1023  N   PHE A  79     274.923 236.297 232.479  1.00245.27           N  
ATOM   1024  CA  PHE A  79     274.616 235.041 233.156  1.00244.56           C  
ATOM   1025  C   PHE A  79     273.121 234.955 233.425  1.00244.82           C  
ATOM   1026  O   PHE A  79     272.628 235.319 234.495  1.00244.93           O  
ATOM   1027  CB  PHE A  79     275.402 234.910 234.458  1.00244.24           C  
ATOM   1028  CG  PHE A  79     276.871 235.179 234.309  1.00245.41           C  
ATOM   1029  CD1 PHE A  79     277.740 234.166 233.942  1.00245.07           C  
ATOM   1030  CD2 PHE A  79     277.385 236.444 234.543  1.00245.30           C  
ATOM   1031  CE1 PHE A  79     279.094 234.410 233.807  1.00245.62           C  
ATOM   1032  CE2 PHE A  79     278.737 236.693 234.409  1.00244.62           C  
ATOM   1033  CZ  PHE A  79     279.592 235.675 234.041  1.00244.73           C  
ATOM   1034  H   PHE A  79     274.614 236.985 232.892  1.00244.35           H  
ATOM   1035  HA  PHE A  79     274.861 234.300 232.581  1.00244.05           H  
ATOM   1036  HB2 PHE A  79     275.048 235.545 235.101  1.00244.37           H  
ATOM   1037  HB3 PHE A  79     275.298 234.007 234.796  1.00244.16           H  
ATOM   1038  HD1 PHE A  79     277.409 233.312 233.783  1.00244.26           H  
ATOM   1039  HD2 PHE A  79     276.812 237.134 234.791  1.00244.36           H  
ATOM   1040  HE1 PHE A  79     279.668 233.722 233.559  1.00244.58           H  
ATOM   1041  HE2 PHE A  79     279.071 237.547 234.568  1.00244.21           H  
ATOM   1042  HZ  PHE A  79     280.503 235.841 233.951  1.00244.26           H  
ATOM   1043  N   ASP A  80     272.373 234.461 232.439  1.00213.21           N  
ATOM   1044  CA  ASP A  80     270.921 234.418 232.543  1.00212.21           C  
ATOM   1045  C   ASP A  80     270.459 233.196 233.323  1.00209.47           C  
ATOM   1046  O   ASP A  80     270.614 232.060 232.862  1.00210.27           O  
ATOM   1047  CB  ASP A  80     270.285 234.420 231.152  1.00211.09           C  
ATOM   1048  CG  ASP A  80     270.699 235.618 230.321  1.00211.68           C  
ATOM   1049  OD1 ASP A  80     270.796 236.729 230.884  1.00214.13           O  
ATOM   1050  OD2 ASP A  80     270.918 235.450 229.104  1.00210.83           O  
ATOM   1051  H   ASP A  80     272.684 234.146 231.702  1.00211.15           H  
ATOM   1052  HA  ASP A  80     270.614 235.209 233.013  1.00211.14           H  
ATOM   1053  HB2 ASP A  80     270.560 233.619 230.679  1.00210.32           H  
ATOM   1054  HB3 ASP A  80     269.321 234.436 231.247  1.00210.08           H  
ATOM   1055  N   ASN A  81     269.892 233.420 234.504  1.00194.98           N  
ATOM   1056  CA  ASN A  81     269.288 232.344 235.276  1.00195.77           C  
ATOM   1057  C   ASN A  81     268.232 232.895 236.228  1.00196.44           C  
ATOM   1058  O   ASN A  81     268.341 232.708 237.446  1.00197.97           O  
ATOM   1059  CB  ASN A  81     270.360 231.581 236.057  1.00198.49           C  
ATOM   1060  CG  ASN A  81     269.859 230.251 236.582  1.00201.31           C  
ATOM   1061  OD1 ASN A  81     268.839 229.735 236.126  1.00201.29           O  
ATOM   1062  ND2 ASN A  81     270.576 229.689 237.548  1.00202.03           N  
ATOM   1063  H   ASN A  81     269.845 234.191 234.881  1.00197.91           H  
ATOM   1064  HA  ASN A  81     268.855 231.723 234.670  1.00197.64           H  
ATOM   1065  HB2 ASN A  81     271.113 231.407 235.471  1.00197.90           H  
ATOM   1066  HB3 ASN A  81     270.644 232.117 236.814  1.00198.20           H  
ATOM   1067 HD21 ASN A  81     271.283 230.080 237.842  1.00198.21           H  
ATOM   1068 HD22 ASN A  81     270.333 228.934 237.880  1.00198.11           H  
ATOM   1069  N   PRO A  82     267.204 233.574 235.724  1.00179.04           N  
ATOM   1070  CA  PRO A  82     266.124 234.039 236.594  1.00177.45           C  
ATOM   1071  C   PRO A  82     265.019 233.002 236.742  1.00175.43           C  
ATOM   1072  O   PRO A  82     264.921 232.036 235.983  1.00175.88           O  
ATOM   1073  CB  PRO A  82     265.607 235.283 235.859  1.00179.60           C  
ATOM   1074  CG  PRO A  82     265.811 234.954 234.419  1.00180.82           C  
ATOM   1075  CD  PRO A  82     267.019 234.041 234.337  1.00179.59           C  
ATOM   1076  HA  PRO A  82     266.463 234.290 237.467  1.00178.07           H  
ATOM   1077  HB2 PRO A  82     264.667 235.416 236.055  1.00178.15           H  
ATOM   1078  HB3 PRO A  82     266.130 236.059 236.115  1.00178.50           H  
ATOM   1079  HG2 PRO A  82     265.023 234.503 234.078  1.00178.23           H  
ATOM   1080  HG3 PRO A  82     265.973 235.772 233.923  1.00178.71           H  
ATOM   1081  HD2 PRO A  82     266.838 233.292 233.748  1.00178.58           H  
ATOM   1082  HD3 PRO A  82     267.789 234.549 234.040  1.00178.98           H  
ATOM   1083  N   VAL A  83     264.178 233.226 237.750  1.00179.47           N  
ATOM   1084  CA  VAL A  83     263.019 232.369 237.963  1.00183.50           C  
ATOM   1085  C   VAL A  83     261.872 232.855 237.090  1.00182.80           C  
ATOM   1086  O   VAL A  83     261.535 234.047 237.085  1.00184.50           O  
ATOM   1087  CB  VAL A  83     262.623 232.355 239.446  1.00183.05           C  
ATOM   1088  CG1 VAL A  83     261.448 231.406 239.667  1.00182.30           C  
ATOM   1089  CG2 VAL A  83     263.824 231.973 240.309  1.00182.17           C  
ATOM   1090  H   VAL A  83     264.256 233.866 238.320  1.00181.79           H  
ATOM   1091  HA  VAL A  83     263.239 231.462 237.699  1.00182.56           H  
ATOM   1092  HB  VAL A  83     262.340 233.246 239.704  1.00182.09           H  
ATOM   1093 HG11 VAL A  83     261.325 230.866 238.873  1.00182.40           H  
ATOM   1094 HG12 VAL A  83     261.622 230.834 240.429  1.00181.95           H  
ATOM   1095 HG13 VAL A  83     260.650 231.932 239.824  1.00182.00           H  
ATOM   1096 HG21 VAL A  83     264.451 231.471 239.765  1.00182.21           H  
ATOM   1097 HG22 VAL A  83     264.246 232.784 240.633  1.00182.12           H  
ATOM   1098 HG23 VAL A  83     263.533 231.432 241.058  1.00181.96           H  
ATOM   1099  N   LEU A  84     261.264 231.932 236.345  1.00164.23           N  
ATOM   1100  CA  LEU A  84     260.177 232.268 235.447  1.00160.05           C  
ATOM   1101  C   LEU A  84     258.945 231.429 235.773  1.00161.34           C  
ATOM   1102  O   LEU A  84     259.080 230.254 236.129  1.00164.20           O  
ATOM   1103  CB  LEU A  84     260.587 232.035 233.986  1.00162.50           C  
ATOM   1104  CG  LEU A  84     261.905 232.675 233.544  1.00161.50           C  
ATOM   1105  CD1 LEU A  84     262.240 232.278 232.114  1.00159.17           C  
ATOM   1106  CD2 LEU A  84     261.842 234.188 233.680  1.00163.82           C  
ATOM   1107  H   LEU A  84     261.470 231.097 236.347  1.00163.88           H  
ATOM   1108  HA  LEU A  84     259.965 233.206 235.552  1.00162.60           H  
ATOM   1109  HB2 LEU A  84     260.657 231.080 233.832  1.00163.22           H  
ATOM   1110  HB3 LEU A  84     259.895 232.407 233.423  1.00163.00           H  
ATOM   1111  HG  LEU A  84     262.619 232.354 234.116  1.00162.66           H  
ATOM   1112 HD11 LEU A  84     263.064 232.716 231.849  1.00161.89           H  
ATOM   1113 HD12 LEU A  84     262.349 231.315 232.070  1.00162.47           H  
ATOM   1114 HD13 LEU A  84     261.516 232.556 231.532  1.00162.65           H  
ATOM   1115 HD21 LEU A  84     261.766 234.418 234.619  1.00163.26           H  
ATOM   1116 HD22 LEU A  84     262.653 234.571 233.310  1.00163.15           H  
ATOM   1117 HD23 LEU A  84     261.070 234.515 233.194  1.00163.26           H  
ATOM   1118  N   PRO A  85     257.740 231.993 235.667  1.00169.37           N  
ATOM   1119  CA  PRO A  85     256.541 231.219 236.018  1.00173.15           C  
ATOM   1120  C   PRO A  85     256.380 229.990 235.134  1.00172.57           C  
ATOM   1121  O   PRO A  85     256.644 230.027 233.931  1.00170.16           O  
ATOM   1122  CB  PRO A  85     255.396 232.218 235.804  1.00171.59           C  
ATOM   1123  CG  PRO A  85     256.037 233.561 235.831  1.00171.06           C  
ATOM   1124  CD  PRO A  85     257.402 233.367 235.260  1.00170.19           C  
ATOM   1125  HA  PRO A  85     256.569 230.949 236.949  1.00170.38           H  
ATOM   1126  HB2 PRO A  85     254.978 232.057 234.944  1.00170.26           H  
ATOM   1127  HB3 PRO A  85     254.750 232.131 236.522  1.00169.99           H  
ATOM   1128  HG2 PRO A  85     255.523 234.178 235.287  1.00170.22           H  
ATOM   1129  HG3 PRO A  85     256.092 233.877 236.747  1.00169.99           H  
ATOM   1130  HD2 PRO A  85     257.378 233.439 234.293  1.00169.94           H  
ATOM   1131  HD3 PRO A  85     258.015 234.008 235.651  1.00169.92           H  
ATOM   1132  N   PHE A  86     255.928 228.894 235.750  1.00179.86           N  
ATOM   1133  CA  PHE A  86     255.692 227.665 234.998  1.00177.24           C  
ATOM   1134  C   PHE A  86     254.404 227.736 234.189  1.00176.05           C  
ATOM   1135  O   PHE A  86     254.297 227.089 233.140  1.00171.89           O  
ATOM   1136  CB  PHE A  86     255.652 226.469 235.950  1.00178.46           C  
ATOM   1137  CG  PHE A  86     255.457 225.149 235.257  1.00178.58           C  
ATOM   1138  CD1 PHE A  86     256.520 224.507 234.644  1.00174.68           C  
ATOM   1139  CD2 PHE A  86     254.210 224.546 235.225  1.00177.14           C  
ATOM   1140  CE1 PHE A  86     256.344 223.292 234.009  1.00174.96           C  
ATOM   1141  CE2 PHE A  86     254.027 223.331 234.592  1.00176.64           C  
ATOM   1142  CZ  PHE A  86     255.095 222.704 233.983  1.00177.58           C  
ATOM   1143  H   PHE A  86     255.752 228.840 236.590  1.00176.10           H  
ATOM   1144  HA  PHE A  86     256.421 227.527 234.377  1.00175.57           H  
ATOM   1145  HB2 PHE A  86     256.490 226.427 236.436  1.00175.87           H  
ATOM   1146  HB3 PHE A  86     254.916 226.588 236.571  1.00175.85           H  
ATOM   1147  HD1 PHE A  86     257.363 224.899 234.658  1.00175.16           H  
ATOM   1148  HD2 PHE A  86     253.487 224.965 235.634  1.00175.62           H  
ATOM   1149  HE1 PHE A  86     257.065 222.872 233.599  1.00175.29           H  
ATOM   1150  HE2 PHE A  86     253.185 222.936 234.576  1.00175.61           H  
ATOM   1151  HZ  PHE A  86     254.973 221.887 233.557  1.00175.90           H  
ATOM   1152  N   ASN A  87     253.428 228.510 234.648  1.00168.20           N  
ATOM   1153  CA  ASN A  87     252.133 228.638 233.961  1.00166.75           C  
ATOM   1154  C   ASN A  87     251.552 227.227 233.816  1.00166.73           C  
ATOM   1155  O   ASN A  87     251.623 226.432 234.766  1.00166.11           O  
ATOM   1156  CB  ASN A  87     252.327 229.390 232.661  1.00165.84           C  
ATOM   1157  CG  ASN A  87     253.077 230.693 232.849  1.00164.45           C  
ATOM   1158  OD1 ASN A  87     254.303 230.707 232.954  1.00163.27           O  
ATOM   1159  ND2 ASN A  87     252.343 231.799 232.890  1.00166.06           N  
ATOM   1160  H   ASN A  87     253.486 228.981 235.365  1.00165.70           H  
ATOM   1161  HA  ASN A  87     251.529 229.154 234.517  1.00164.98           H  
ATOM   1162  HB2 ASN A  87     252.834 228.836 232.048  1.00165.18           H  
ATOM   1163  HB3 ASN A  87     251.458 229.597 232.283  1.00165.21           H  
ATOM   1164 HD21 ASN A  87     251.488 231.750 232.812  1.00165.03           H  
ATOM   1165 HD22 ASN A  87     252.723 232.563 232.995  1.00165.44           H  
ATOM   1166  N   ASP A  88     250.976 226.885 232.663  1.00154.77           N  
ATOM   1167  CA  ASP A  88     250.419 225.562 232.420  1.00152.44           C  
ATOM   1168  C   ASP A  88     251.316 224.700 231.541  1.00153.91           C  
ATOM   1169  O   ASP A  88     250.889 223.629 231.098  1.00159.16           O  
ATOM   1170  CB  ASP A  88     249.033 225.686 231.783  1.00151.76           C  
ATOM   1171  CG  ASP A  88     248.057 226.449 232.655  1.00152.99           C  
ATOM   1172  OD1 ASP A  88     248.183 226.377 233.895  1.00153.92           O  
ATOM   1173  OD2 ASP A  88     247.162 227.121 232.101  1.00153.76           O  
ATOM   1174  H   ASP A  88     250.895 227.416 231.992  1.00153.64           H  
ATOM   1175  HA  ASP A  88     250.311 225.104 233.269  1.00153.19           H  
ATOM   1176  HB2 ASP A  88     249.114 226.157 230.939  1.00153.17           H  
ATOM   1177  HB3 ASP A  88     248.673 224.798 231.634  1.00152.82           H  
ATOM   1178  N   GLY A  89     252.545 225.140 231.279  1.00139.27           N  
ATOM   1179  CA  GLY A  89     253.454 224.394 230.431  1.00140.82           C  
ATOM   1180  C   GLY A  89     254.607 225.246 229.946  1.00135.07           C  
ATOM   1181  O   GLY A  89     254.429 226.433 229.656  1.00139.97           O  
ATOM   1182  H   GLY A  89     252.874 225.872 231.585  1.00142.02           H  
ATOM   1183  HA2 GLY A  89     253.813 223.641 230.925  1.00142.66           H  
ATOM   1184  HA3 GLY A  89     252.974 224.056 229.659  1.00141.85           H  
ATOM   1185  N   VAL A  90     255.796 224.654 229.854  1.00129.62           N  
ATOM   1186  CA  VAL A  90     257.008 225.370 229.471  1.00126.14           C  
ATOM   1187  C   VAL A  90     257.693 224.596 228.355  1.00125.83           C  
ATOM   1188  O   VAL A  90     257.895 223.381 228.470  1.00142.46           O  
ATOM   1189  CB  VAL A  90     257.968 225.557 230.657  1.00132.82           C  
ATOM   1190  CG1 VAL A  90     259.290 226.141 230.180  1.00131.24           C  
ATOM   1191  CG2 VAL A  90     257.337 226.447 231.716  1.00138.44           C  
ATOM   1192  H   VAL A  90     255.928 223.820 230.013  1.00137.95           H  
ATOM   1193  HA  VAL A  90     256.772 226.247 229.130  1.00136.79           H  
ATOM   1194  HB  VAL A  90     258.148 224.693 231.059  1.00138.02           H  
ATOM   1195 HG11 VAL A  90     259.872 225.416 229.905  1.00135.06           H  
ATOM   1196 HG12 VAL A  90     259.121 226.733 229.431  1.00137.01           H  
ATOM   1197 HG13 VAL A  90     259.699 226.635 230.907  1.00137.27           H  
ATOM   1198 HG21 VAL A  90     256.373 226.435 231.615  1.00137.96           H  
ATOM   1199 HG22 VAL A  90     257.582 226.112 232.592  1.00138.46           H  
ATOM   1200 HG23 VAL A  90     257.669 227.352 231.604  1.00138.74           H  
ATOM   1201  N   TYR A  91     258.048 225.296 227.281  1.00128.18           N  
ATOM   1202  CA  TYR A  91     258.832 224.734 226.187  1.00132.90           C  
ATOM   1203  C   TYR A  91     260.245 225.296 226.286  1.00133.91           C  
ATOM   1204  O   TYR A  91     260.453 226.502 226.118  1.00147.67           O  
ATOM   1205  CB  TYR A  91     258.198 225.062 224.837  1.00136.30           C  
ATOM   1206  CG  TYR A  91     259.138 224.912 223.659  1.00135.04           C  
ATOM   1207  CD1 TYR A  91     259.924 225.974 223.232  1.00131.95           C  
ATOM   1208  CD2 TYR A  91     259.241 223.707 222.978  1.00137.65           C  
ATOM   1209  CE1 TYR A  91     260.784 225.841 222.160  1.00133.34           C  
ATOM   1210  CE2 TYR A  91     260.099 223.565 221.904  1.00135.26           C  
ATOM   1211  CZ  TYR A  91     260.867 224.635 221.499  1.00133.69           C  
ATOM   1212  OH  TYR A  91     261.723 224.499 220.431  1.00133.87           O  
ATOM   1213  H   TYR A  91     257.839 226.122 227.161  1.00137.15           H  
ATOM   1214  HA  TYR A  91     258.877 223.769 226.279  1.00137.16           H  
ATOM   1215  HB2 TYR A  91     257.445 224.467 224.693  1.00137.29           H  
ATOM   1216  HB3 TYR A  91     257.889 225.982 224.853  1.00136.66           H  
ATOM   1217  HD1 TYR A  91     259.870 226.790 223.676  1.00136.38           H  
ATOM   1218  HD2 TYR A  91     258.723 222.983 223.248  1.00137.50           H  
ATOM   1219  HE1 TYR A  91     261.304 226.562 221.885  1.00136.85           H  
ATOM   1220  HE2 TYR A  91     260.157 222.752 221.456  1.00136.88           H  
ATOM   1221  HH  TYR A  91     262.143 225.216 220.306  1.00136.34           H  
ATOM   1222  N   PHE A  92     261.211 224.425 226.560  1.00140.70           N  
ATOM   1223  CA  PHE A  92     262.604 224.816 226.699  1.00141.02           C  
ATOM   1224  C   PHE A  92     263.425 224.242 225.552  1.00139.98           C  
ATOM   1225  O   PHE A  92     263.292 223.068 225.195  1.00148.99           O  
ATOM   1226  CB  PHE A  92     263.177 224.343 228.039  1.00143.18           C  
ATOM   1227  CG  PHE A  92     264.573 224.832 228.312  1.00144.66           C  
ATOM   1228  CD1 PHE A  92     265.669 224.208 227.738  1.00145.08           C  
ATOM   1229  CD2 PHE A  92     264.789 225.918 229.143  1.00147.62           C  
ATOM   1230  CE1 PHE A  92     266.951 224.658 227.988  1.00144.11           C  
ATOM   1231  CE2 PHE A  92     266.069 226.373 229.397  1.00150.95           C  
ATOM   1232  CZ  PHE A  92     267.151 225.741 228.819  1.00150.06           C  
ATOM   1233  H   PHE A  92     261.078 223.583 226.671  1.00147.22           H  
ATOM   1234  HA  PHE A  92     262.673 225.783 226.665  1.00147.06           H  
ATOM   1235  HB2 PHE A  92     262.606 224.664 228.754  1.00145.71           H  
ATOM   1236  HB3 PHE A  92     263.197 223.373 228.045  1.00147.76           H  
ATOM   1237  HD1 PHE A  92     265.540 223.477 227.177  1.00147.36           H  
ATOM   1238  HD2 PHE A  92     264.063 226.348 229.536  1.00146.83           H  
ATOM   1239  HE1 PHE A  92     267.679 224.231 227.597  1.00146.09           H  
ATOM   1240  HE2 PHE A  92     266.201 227.103 229.957  1.00147.29           H  
ATOM   1241  HZ  PHE A  92     268.013 226.045 228.988  1.00147.27           H  
ATOM   1242  N   ALA A  93     264.277 225.088 224.979  1.00149.77           N  
ATOM   1243  CA  ALA A  93     265.187 224.683 223.919  1.00155.06           C  
ATOM   1244  C   ALA A  93     266.548 225.308 224.182  1.00157.50           C  
ATOM   1245  O   ALA A  93     266.656 226.377 224.788  1.00163.96           O  
ATOM   1246  CB  ALA A  93     264.670 225.097 222.535  1.00159.54           C  
ATOM   1247  H   ALA A  93     264.346 225.918 225.193  1.00157.08           H  
ATOM   1248  HA  ALA A  93     265.287 223.719 223.931  1.00157.22           H  
ATOM   1249  HB1 ALA A  93     263.805 224.686 222.385  1.00157.47           H  
ATOM   1250  HB2 ALA A  93     264.588 226.063 222.506  1.00157.83           H  
ATOM   1251  HB3 ALA A  93     265.301 224.798 221.861  1.00157.51           H  
ATOM   1252  N   SER A  94     267.594 224.626 223.721  1.00174.81           N  
ATOM   1253  CA  SER A  94     268.954 225.098 223.934  1.00174.88           C  
ATOM   1254  C   SER A  94     269.843 224.625 222.797  1.00176.88           C  
ATOM   1255  O   SER A  94     269.898 223.427 222.505  1.00178.65           O  
ATOM   1256  CB  SER A  94     269.505 224.604 225.276  1.00174.30           C  
ATOM   1257  OG  SER A  94     269.231 223.226 225.465  1.00178.77           O  
ATOM   1258  H   SER A  94     267.541 223.887 223.283  1.00175.58           H  
ATOM   1259  HA  SER A  94     268.962 226.067 223.940  1.00175.41           H  
ATOM   1260  HB2 SER A  94     270.465 224.739 225.289  1.00175.49           H  
ATOM   1261  HB3 SER A  94     269.090 225.109 225.993  1.00174.90           H  
ATOM   1262  HG  SER A  94     269.564 222.964 226.190  1.00176.00           H  
ATOM   1263  N   THR A  95     270.533 225.569 222.163  1.00198.28           N  
ATOM   1264  CA  THR A  95     271.560 225.271 221.175  1.00201.45           C  
ATOM   1265  C   THR A  95     272.911 225.355 221.871  1.00202.28           C  
ATOM   1266  O   THR A  95     273.303 226.428 222.343  1.00204.94           O  
ATOM   1267  CB  THR A  95     271.496 226.246 219.999  1.00203.73           C  
ATOM   1268  OG1 THR A  95     271.665 227.587 220.476  1.00204.56           O  
ATOM   1269  CG2 THR A  95     270.160 226.133 219.280  1.00200.59           C  
ATOM   1270  H   THR A  95     270.421 226.411 222.295  1.00199.87           H  
ATOM   1271  HA  THR A  95     271.439 224.370 220.837  1.00200.22           H  
ATOM   1272  HB  THR A  95     272.202 226.037 219.368  1.00200.90           H  
ATOM   1273  HG1 THR A  95     272.425 227.677 220.823  1.00201.12           H  
ATOM   1274 HG21 THR A  95     269.433 226.293 219.902  1.00200.56           H  
ATOM   1275 HG22 THR A  95     270.112 226.787 218.566  1.00200.38           H  
ATOM   1276 HG23 THR A  95     270.061 225.246 218.902  1.00200.58           H  
ATOM   1277  N   GLU A  96     273.617 224.229 221.940  1.00207.79           N  
ATOM   1278  CA  GLU A  96     274.823 224.136 222.747  1.00208.90           C  
ATOM   1279  C   GLU A  96     275.878 223.316 222.021  1.00209.57           C  
ATOM   1280  O   GLU A  96     275.575 222.500 221.147  1.00209.05           O  
ATOM   1281  CB  GLU A  96     274.532 223.506 224.114  1.00208.51           C  
ATOM   1282  CG  GLU A  96     273.490 224.251 224.924  1.00207.73           C  
ATOM   1283  CD  GLU A  96     273.217 223.594 226.259  1.00208.01           C  
ATOM   1284  OE1 GLU A  96     274.101 222.867 226.760  1.00208.02           O  
ATOM   1285  OE2 GLU A  96     272.113 223.797 226.803  1.00208.06           O  
ATOM   1286  H   GLU A  96     273.416 223.503 221.525  1.00207.62           H  
ATOM   1287  HA  GLU A  96     275.182 225.026 222.893  1.00207.96           H  
ATOM   1288  HB2 GLU A  96     274.211 222.601 223.978  1.00208.02           H  
ATOM   1289  HB3 GLU A  96     275.353 223.489 224.631  1.00207.80           H  
ATOM   1290  HG2 GLU A  96     273.803 225.153 225.091  1.00207.57           H  
ATOM   1291  HG3 GLU A  96     272.658 224.274 224.426  1.00207.55           H  
ATOM   1292  N   LYS A  97     277.132 223.555 222.404  1.00228.95           N  
ATOM   1293  CA  LYS A  97     278.262 222.777 221.926  1.00228.85           C  
ATOM   1294  C   LYS A  97     279.148 222.283 223.060  1.00228.55           C  
ATOM   1295  O   LYS A  97     280.140 221.596 222.793  1.00228.51           O  
ATOM   1296  CB  LYS A  97     279.107 223.604 220.944  1.00228.92           C  
ATOM   1297  CG  LYS A  97     279.550 224.952 221.494  1.00229.72           C  
ATOM   1298  CD  LYS A  97     280.069 225.865 220.396  1.00230.84           C  
ATOM   1299  CE  LYS A  97     280.280 227.280 220.910  1.00229.68           C  
ATOM   1300  NZ  LYS A  97     280.715 228.212 219.834  1.00230.82           N  
ATOM   1301  H   LYS A  97     277.353 224.178 222.954  1.00228.96           H  
ATOM   1302  HA  LYS A  97     277.930 222.000 221.450  1.00229.13           H  
ATOM   1303  HB2 LYS A  97     279.903 223.101 220.716  1.00229.17           H  
ATOM   1304  HB3 LYS A  97     278.583 223.769 220.145  1.00229.25           H  
ATOM   1305  HG2 LYS A  97     278.797 225.392 221.919  1.00229.28           H  
ATOM   1306  HG3 LYS A  97     280.263 224.815 222.137  1.00229.38           H  
ATOM   1307  HD2 LYS A  97     280.918 225.527 220.072  1.00229.76           H  
ATOM   1308  HD3 LYS A  97     279.422 225.897 219.673  1.00229.52           H  
ATOM   1309  HE2 LYS A  97     279.445 227.612 221.276  1.00229.25           H  
ATOM   1310  HE3 LYS A  97     280.965 227.270 221.596  1.00229.39           H  
ATOM   1311  HZ1 LYS A  97     281.496 227.946 219.500  1.00229.65           H  
ATOM   1312  HZ2 LYS A  97     280.111 228.226 219.181  1.00229.55           H  
ATOM   1313  HZ3 LYS A  97     280.806 229.034 220.163  1.00229.46           H  
ATOM   1314  N   SER A  98     278.820 222.609 224.314  1.00221.50           N  
ATOM   1315  CA  SER A  98     279.630 222.219 225.458  1.00222.65           C  
ATOM   1316  C   SER A  98     278.807 221.698 226.630  1.00221.70           C  
ATOM   1317  O   SER A  98     279.383 221.408 227.684  1.00221.09           O  
ATOM   1318  CB  SER A  98     280.483 223.405 225.932  1.00223.82           C  
ATOM   1319  OG  SER A  98     281.180 223.992 224.847  1.00223.66           O  
ATOM   1320  H   SER A  98     278.121 223.062 224.526  1.00222.42           H  
ATOM   1321  HA  SER A  98     280.234 221.510 225.187  1.00222.78           H  
ATOM   1322  HB2 SER A  98     279.903 224.071 226.331  1.00222.68           H  
ATOM   1323  HB3 SER A  98     281.126 223.089 226.586  1.00223.02           H  
ATOM   1324  HG  SER A  98     281.562 224.697 225.098  1.00222.76           H  
ATOM   1325  N   ASN A  99     277.486 221.576 226.482  1.00224.16           N  
ATOM   1326  CA  ASN A  99     276.622 221.010 227.521  1.00225.47           C  
ATOM   1327  C   ASN A  99     276.658 221.859 228.795  1.00223.76           C  
ATOM   1328  O   ASN A  99     276.876 221.353 229.896  1.00222.76           O  
ATOM   1329  CB  ASN A  99     277.008 219.559 227.822  1.00225.51           C  
ATOM   1330  CG  ASN A  99     276.747 218.632 226.651  1.00226.48           C  
ATOM   1331  OD1 ASN A  99     275.731 218.749 225.966  1.00226.07           O  
ATOM   1332  ND2 ASN A  99     277.669 217.706 226.413  1.00226.48           N  
ATOM   1333  H   ASN A  99     277.059 221.818 225.777  1.00224.33           H  
ATOM   1334  HA  ASN A  99     275.709 221.009 227.196  1.00224.65           H  
ATOM   1335  HB2 ASN A  99     277.953 219.514 228.036  1.00224.51           H  
ATOM   1336  HB3 ASN A  99     276.484 219.243 228.574  1.00224.63           H  
ATOM   1337 HD21 ASN A  99     278.367 217.656 226.913  1.00224.75           H  
ATOM   1338 HD22 ASN A  99     277.567 217.156 225.760  1.00224.70           H  
ATOM   1339  N   ILE A 100     276.441 223.165 228.634  1.00211.70           N  
ATOM   1340  CA  ILE A 100     276.419 224.059 229.789  1.00211.20           C  
ATOM   1341  C   ILE A 100     275.170 223.816 230.628  1.00211.81           C  
ATOM   1342  O   ILE A 100     275.234 223.745 231.860  1.00212.57           O  
ATOM   1343  CB  ILE A 100     276.517 225.527 229.335  1.00210.82           C  
ATOM   1344  CG1 ILE A 100     277.679 225.712 228.353  1.00210.94           C  
ATOM   1345  CG2 ILE A 100     276.688 226.444 230.539  1.00209.97           C  
ATOM   1346  CD1 ILE A 100     279.000 225.145 228.839  1.00210.72           C  
ATOM   1347  H   ILE A 100     276.304 223.552 227.878  1.00212.27           H  
ATOM   1348  HA  ILE A 100     277.188 223.867 230.348  1.00212.18           H  
ATOM   1349  HB  ILE A 100     275.693 225.764 228.883  1.00212.13           H  
ATOM   1350 HG12 ILE A 100     277.457 225.273 227.517  1.00211.94           H  
ATOM   1351 HG13 ILE A 100     277.806 226.661 228.199  1.00212.30           H  
ATOM   1352 HG21 ILE A 100     275.862 226.455 231.047  1.00211.62           H  
ATOM   1353 HG22 ILE A 100     277.411 226.110 231.092  1.00211.84           H  
ATOM   1354 HG23 ILE A 100     276.895 227.339 230.227  1.00212.04           H  
ATOM   1355 HD11 ILE A 100     278.962 224.177 228.805  1.00212.02           H  
ATOM   1356 HD12 ILE A 100     279.711 225.468 228.264  1.00212.13           H  
ATOM   1357 HD13 ILE A 100     279.156 225.440 229.750  1.00212.11           H  
ATOM   1358  N   ILE A 101     274.013 223.687 229.975  1.00207.84           N  
ATOM   1359  CA  ILE A 101     272.773 223.422 230.694  1.00209.55           C  
ATOM   1360  C   ILE A 101     272.816 222.010 231.262  1.00210.41           C  
ATOM   1361  O   ILE A 101     273.207 221.056 230.575  1.00210.75           O  
ATOM   1362  CB  ILE A 101     271.560 223.606 229.766  1.00209.23           C  
ATOM   1363  CG1 ILE A 101     271.448 225.058 229.284  1.00207.82           C  
ATOM   1364  CG2 ILE A 101     270.279 223.192 230.477  1.00208.81           C  
ATOM   1365  CD1 ILE A 101     271.340 226.091 230.386  1.00207.65           C  
ATOM   1366  H   ILE A 101     273.923 223.750 229.122  1.00207.43           H  
ATOM   1367  HA  ILE A 101     272.696 224.040 231.436  1.00207.38           H  
ATOM   1368  HB  ILE A 101     271.677 223.032 228.994  1.00207.43           H  
ATOM   1369 HG12 ILE A 101     272.238 225.271 228.761  1.00207.24           H  
ATOM   1370 HG13 ILE A 101     270.658 225.139 228.727  1.00206.86           H  
ATOM   1371 HG21 ILE A 101     269.520 223.552 229.991  1.00206.91           H  
ATOM   1372 HG22 ILE A 101     270.227 222.224 230.501  1.00207.31           H  
ATOM   1373 HG23 ILE A 101     270.290 223.548 231.379  1.00207.35           H  
ATOM   1374 HD11 ILE A 101     272.151 226.622 230.392  1.00207.40           H  
ATOM   1375 HD12 ILE A 101     271.224 225.647 231.239  1.00207.02           H  
ATOM   1376 HD13 ILE A 101     270.577 226.662 230.204  1.00206.99           H  
ATOM   1377  N   ARG A 102     272.411 221.868 232.525  1.00217.62           N  
ATOM   1378  CA  ARG A 102     272.495 220.577 233.198  1.00217.57           C  
ATOM   1379  C   ARG A 102     271.164 220.145 233.802  1.00216.45           C  
ATOM   1380  O   ARG A 102     270.837 218.954 233.789  1.00219.46           O  
ATOM   1381  CB  ARG A 102     273.565 220.620 234.292  1.00216.69           C  
ATOM   1382  CG  ARG A 102     274.957 220.981 233.794  1.00217.57           C  
ATOM   1383  CD  ARG A 102     275.481 219.973 232.781  1.00218.14           C  
ATOM   1384  NE  ARG A 102     276.797 220.341 232.272  1.00217.87           N  
ATOM   1385  CZ  ARG A 102     277.938 220.124 232.911  1.00218.26           C  
ATOM   1386  NH1 ARG A 102     277.966 219.545 234.101  1.00218.37           N  
ATOM   1387  NH2 ARG A 102     279.081 220.499 232.343  1.00217.82           N  
ATOM   1388  H   ARG A 102     272.086 222.500 233.009  1.00217.47           H  
ATOM   1389  HA  ARG A 102     272.751 219.898 232.556  1.00217.94           H  
ATOM   1390  HB2 ARG A 102     273.307 221.283 234.952  1.00217.47           H  
ATOM   1391  HB3 ARG A 102     273.619 219.746 234.709  1.00217.67           H  
ATOM   1392  HG2 ARG A 102     274.929 221.853 233.370  1.00217.58           H  
ATOM   1393  HG3 ARG A 102     275.566 220.994 234.548  1.00217.70           H  
ATOM   1394  HD2 ARG A 102     275.550 219.102 233.203  1.00217.78           H  
ATOM   1395  HD3 ARG A 102     274.875 219.930 232.026  1.00217.70           H  
ATOM   1396  HE  ARG A 102     276.830 220.779 231.533  1.00217.59           H  
ATOM   1397 HH11 ARG A 102     277.235 219.298 234.479  1.00217.74           H  
ATOM   1398 HH12 ARG A 102     278.719 219.415 234.496  1.00217.52           H  
ATOM   1399 HH21 ARG A 102     279.073 220.876 231.570  1.00217.67           H  
ATOM   1400 HH22 ARG A 102     279.827 220.364 232.749  1.00217.52           H  
ATOM   1401  N   GLY A 103     270.391 221.086 234.329  1.00188.32           N  
ATOM   1402  CA  GLY A 103     269.189 220.702 235.038  1.00190.73           C  
ATOM   1403  C   GLY A 103     268.214 221.849 235.173  1.00189.39           C  
ATOM   1404  O   GLY A 103     268.390 222.918 234.585  1.00189.37           O  
ATOM   1405  H   GLY A 103     270.539 221.932 234.291  1.00190.69           H  
ATOM   1406  HA2 GLY A 103     268.750 219.974 234.572  1.00191.07           H  
ATOM   1407  HA3 GLY A 103     269.429 220.403 235.927  1.00191.01           H  
ATOM   1408  N   TRP A 104     267.173 221.600 235.966  1.00182.22           N  
ATOM   1409  CA  TRP A 104     266.109 222.568 236.183  1.00181.14           C  
ATOM   1410  C   TRP A 104     265.549 222.380 237.586  1.00179.03           C  
ATOM   1411  O   TRP A 104     265.707 221.323 238.203  1.00182.10           O  
ATOM   1412  CB  TRP A 104     264.991 222.416 235.144  1.00178.77           C  
ATOM   1413  CG  TRP A 104     265.443 222.625 233.731  1.00181.97           C  
ATOM   1414  CD1 TRP A 104     265.448 223.798 233.036  1.00185.68           C  
ATOM   1415  CD2 TRP A 104     265.959 221.628 232.840  1.00180.59           C  
ATOM   1416  NE1 TRP A 104     265.934 223.595 231.767  1.00182.93           N  
ATOM   1417  CE2 TRP A 104     266.255 222.271 231.622  1.00180.87           C  
ATOM   1418  CE3 TRP A 104     266.200 220.256 232.955  1.00182.44           C  
ATOM   1419  CZ2 TRP A 104     266.779 221.588 230.527  1.00180.01           C  
ATOM   1420  CZ3 TRP A 104     266.720 219.580 231.867  1.00181.60           C  
ATOM   1421  CH2 TRP A 104     267.004 220.246 230.668  1.00178.19           C  
ATOM   1422  H   TRP A 104     267.062 220.864 236.396  1.00181.82           H  
ATOM   1423  HA  TRP A 104     266.470 223.466 236.116  1.00181.63           H  
ATOM   1424  HB2 TRP A 104     264.628 221.519 235.207  1.00180.45           H  
ATOM   1425  HB3 TRP A 104     264.296 223.066 235.333  1.00180.95           H  
ATOM   1426  HD1 TRP A 104     265.162 224.617 233.372  1.00182.07           H  
ATOM   1427  HE1 TRP A 104     266.022 224.200 231.162  1.00180.77           H  
ATOM   1428  HE3 TRP A 104     266.014 219.806 233.748  1.00181.82           H  
ATOM   1429  HZ2 TRP A 104     266.969 222.027 229.729  1.00181.08           H  
ATOM   1430  HZ3 TRP A 104     266.884 218.667 231.932  1.00181.51           H  
ATOM   1431  HH2 TRP A 104     267.353 219.766 229.953  1.00180.65           H  
ATOM   1432  N   ILE A 105     264.892 223.424 238.084  1.00194.36           N  
ATOM   1433  CA  ILE A 105     264.203 223.396 239.369  1.00194.74           C  
ATOM   1434  C   ILE A 105     262.760 223.819 239.144  1.00196.78           C  
ATOM   1435  O   ILE A 105     262.492 224.751 238.380  1.00200.82           O  
ATOM   1436  CB  ILE A 105     264.874 224.316 240.410  1.00196.49           C  
ATOM   1437  CG1 ILE A 105     266.315 223.874 240.673  1.00196.68           C  
ATOM   1438  CG2 ILE A 105     264.064 224.323 241.703  1.00197.23           C  
ATOM   1439  CD1 ILE A 105     267.157 224.916 241.383  1.00198.54           C  
ATOM   1440  H   ILE A 105     264.831 224.183 237.683  1.00197.63           H  
ATOM   1441  HA  ILE A 105     264.204 222.490 239.717  1.00197.21           H  
ATOM   1442  HB  ILE A 105     264.891 225.219 240.055  1.00197.76           H  
ATOM   1443 HG12 ILE A 105     266.297 223.082 241.230  1.00197.77           H  
ATOM   1444 HG13 ILE A 105     266.744 223.673 239.827  1.00197.12           H  
ATOM   1445 HG21 ILE A 105     264.597 224.710 242.414  1.00197.79           H  
ATOM   1446 HG22 ILE A 105     263.262 224.852 241.571  1.00197.42           H  
ATOM   1447 HG23 ILE A 105     263.826 223.411 241.929  1.00197.66           H  
ATOM   1448 HD11 ILE A 105     268.004 224.516 241.636  1.00197.68           H  
ATOM   1449 HD12 ILE A 105     267.309 225.662 240.782  1.00197.76           H  
ATOM   1450 HD13 ILE A 105     266.691 225.220 242.177  1.00197.94           H  
ATOM   1451  N   PHE A 106     261.830 223.126 239.800  1.00190.98           N  
ATOM   1452  CA  PHE A 106     260.417 223.472 239.733  1.00191.87           C  
ATOM   1453  C   PHE A 106     259.825 223.444 241.134  1.00191.74           C  
ATOM   1454  O   PHE A 106     260.184 222.603 241.961  1.00193.97           O  
ATOM   1455  CB  PHE A 106     259.625 222.518 238.823  1.00190.37           C  
ATOM   1456  CG  PHE A 106     260.153 222.431 237.417  1.00191.33           C  
ATOM   1457  CD1 PHE A 106     261.342 221.774 237.143  1.00189.79           C  
ATOM   1458  CD2 PHE A 106     259.440 222.978 236.363  1.00191.50           C  
ATOM   1459  CE1 PHE A 106     261.820 221.687 235.850  1.00186.30           C  
ATOM   1460  CE2 PHE A 106     259.914 222.896 235.069  1.00190.58           C  
ATOM   1461  CZ  PHE A 106     261.104 222.248 234.811  1.00187.87           C  
ATOM   1462  H   PHE A 106     261.997 222.445 240.298  1.00190.56           H  
ATOM   1463  HA  PHE A 106     260.323 224.372 239.384  1.00190.56           H  
ATOM   1464  HB2 PHE A 106     259.651 221.628 239.204  1.00190.41           H  
ATOM   1465  HB3 PHE A 106     258.709 222.828 238.774  1.00189.74           H  
ATOM   1466  HD1 PHE A 106     261.829 221.397 237.839  1.00190.16           H  
ATOM   1467  HD2 PHE A 106     258.638 223.419 236.531  1.00189.93           H  
ATOM   1468  HE1 PHE A 106     262.622 221.249 235.679  1.00189.16           H  
ATOM   1469  HE2 PHE A 106     259.430 223.273 234.371  1.00189.69           H  
ATOM   1470  HZ  PHE A 106     261.424 222.189 233.940  1.00189.69           H  
ATOM   1471  N   GLY A 107     258.912 224.374 241.390  1.00196.38           N  
ATOM   1472  CA  GLY A 107     258.247 224.433 242.674  1.00196.31           C  
ATOM   1473  C   GLY A 107     257.369 225.664 242.766  1.00196.83           C  
ATOM   1474  O   GLY A 107     257.279 226.460 241.829  1.00197.63           O  
ATOM   1475  H   GLY A 107     258.662 224.980 240.833  1.00197.06           H  
ATOM   1476  HA2 GLY A 107     257.693 223.645 242.795  1.00196.90           H  
ATOM   1477  HA3 GLY A 107     258.906 224.463 243.385  1.00197.02           H  
ATOM   1478  N   THR A 108     256.723 225.803 243.924  1.00208.18           N  
ATOM   1479  CA  THR A 108     255.864 226.945 244.214  1.00210.17           C  
ATOM   1480  C   THR A 108     256.606 228.073 244.918  1.00211.73           C  
ATOM   1481  O   THR A 108     256.422 229.242 244.566  1.00211.01           O  
ATOM   1482  CB  THR A 108     254.676 226.510 245.077  1.00208.76           C  
ATOM   1483  OG1 THR A 108     254.016 225.395 244.463  1.00208.08           O  
ATOM   1484  CG2 THR A 108     253.684 227.654 245.246  1.00207.33           C  
ATOM   1485  H   THR A 108     256.768 225.235 244.568  1.00208.33           H  
ATOM   1486  HA  THR A 108     255.514 227.295 243.379  1.00208.84           H  
ATOM   1487  HB  THR A 108     254.995 226.250 245.956  1.00208.47           H  
ATOM   1488  HG1 THR A 108     253.365 225.151 244.935  1.00208.47           H  
ATOM   1489 HG21 THR A 108     252.837 227.310 245.569  1.00208.19           H  
ATOM   1490 HG22 THR A 108     254.026 228.299 245.885  1.00208.26           H  
ATOM   1491 HG23 THR A 108     253.540 228.096 244.395  1.00208.40           H  
ATOM   1492  N   THR A 109     257.438 227.746 245.907  1.00227.41           N  
ATOM   1493  CA  THR A 109     258.244 228.730 246.612  1.00226.51           C  
ATOM   1494  C   THR A 109     259.740 228.479 246.503  1.00226.54           C  
ATOM   1495  O   THR A 109     260.523 229.351 246.897  1.00225.06           O  
ATOM   1496  CB  THR A 109     257.859 228.774 248.100  1.00226.56           C  
ATOM   1497  OG1 THR A 109     258.064 227.484 248.690  1.00227.89           O  
ATOM   1498  CG2 THR A 109     256.403 229.186 248.270  1.00225.34           C  
ATOM   1499  H   THR A 109     257.552 226.942 246.192  1.00225.28           H  
ATOM   1500  HA  THR A 109     258.067 229.607 246.237  1.00225.29           H  
ATOM   1501  HB  THR A 109     258.415 229.427 248.555  1.00225.48           H  
ATOM   1502  HG1 THR A 109     258.850 227.225 248.553  1.00225.80           H  
ATOM   1503 HG21 THR A 109     255.830 228.613 247.736  1.00225.18           H  
ATOM   1504 HG22 THR A 109     256.145 229.108 249.202  1.00225.30           H  
ATOM   1505 HG23 THR A 109     256.283 230.105 247.985  1.00225.25           H  
ATOM   1506  N   LEU A 110     260.160 227.326 245.979  1.00218.32           N  
ATOM   1507  CA  LEU A 110     261.579 226.991 245.853  1.00217.44           C  
ATOM   1508  C   LEU A 110     262.305 227.161 247.185  1.00218.13           C  
ATOM   1509  O   LEU A 110     263.317 227.859 247.280  1.00215.92           O  
ATOM   1510  CB  LEU A 110     262.246 227.827 244.758  1.00214.82           C  
ATOM   1511  CG  LEU A 110     261.403 228.077 243.506  1.00213.83           C  
ATOM   1512  CD1 LEU A 110     262.177 228.915 242.502  1.00211.53           C  
ATOM   1513  CD2 LEU A 110     260.958 226.762 242.881  1.00213.90           C  
ATOM   1514  H   LEU A 110     259.635 226.712 245.686  1.00214.96           H  
ATOM   1515  HA  LEU A 110     261.653 226.059 245.595  1.00214.76           H  
ATOM   1516  HB2 LEU A 110     262.475 228.693 245.130  1.00214.35           H  
ATOM   1517  HB3 LEU A 110     263.055 227.372 244.477  1.00214.47           H  
ATOM   1518  HG  LEU A 110     260.607 228.573 243.755  1.00214.36           H  
ATOM   1519 HD11 LEU A 110     263.056 228.524 242.376  1.00213.90           H  
ATOM   1520 HD12 LEU A 110     261.695 228.923 241.660  1.00213.99           H  
ATOM   1521 HD13 LEU A 110     262.264 229.819 242.844  1.00213.89           H  
ATOM   1522 HD21 LEU A 110     260.491 226.949 242.051  1.00214.12           H  
ATOM   1523 HD22 LEU A 110     261.741 226.217 242.704  1.00213.97           H  
ATOM   1524 HD23 LEU A 110     260.367 226.302 243.497  1.00214.24           H  
ATOM   1525  N   ASP A 111     261.784 226.514 248.224  1.00239.86           N  
ATOM   1526  CA  ASP A 111     262.383 226.560 249.549  1.00238.80           C  
ATOM   1527  C   ASP A 111     261.797 225.426 250.381  1.00238.51           C  
ATOM   1528  O   ASP A 111     261.003 224.616 249.893  1.00239.25           O  
ATOM   1529  CB  ASP A 111     262.153 227.922 250.212  1.00238.08           C  
ATOM   1530  CG  ASP A 111     260.683 228.269 250.338  1.00239.00           C  
ATOM   1531  OD1 ASP A 111     259.841 227.481 249.859  1.00240.98           O  
ATOM   1532  OD2 ASP A 111     260.369 229.330 250.917  1.00237.37           O  
ATOM   1533  H   ASP A 111     261.071 226.034 248.183  1.00237.24           H  
ATOM   1534  HA  ASP A 111     263.339 226.418 249.471  1.00237.20           H  
ATOM   1535  HB2 ASP A 111     262.537 227.911 251.102  1.00237.14           H  
ATOM   1536  HB3 ASP A 111     262.578 228.610 249.676  1.00237.07           H  
ATOM   1537  N   SER A 112     262.195 225.374 251.653  1.00226.68           N  
ATOM   1538  CA  SER A 112     261.693 224.344 252.554  1.00226.05           C  
ATOM   1539  C   SER A 112     260.211 224.506 252.862  1.00226.78           C  
ATOM   1540  O   SER A 112     259.613 223.590 253.435  1.00226.21           O  
ATOM   1541  CB  SER A 112     262.493 224.355 253.858  1.00224.96           C  
ATOM   1542  OG  SER A 112     263.844 223.997 253.629  1.00223.75           O  
ATOM   1543  H   SER A 112     262.753 225.920 252.014  1.00225.92           H  
ATOM   1544  HA  SER A 112     261.816 223.477 252.137  1.00225.97           H  
ATOM   1545  HB2 SER A 112     262.464 225.248 254.237  1.00225.65           H  
ATOM   1546  HB3 SER A 112     262.098 223.720 254.475  1.00225.68           H  
ATOM   1547  HG  SER A 112     263.883 223.238 253.270  1.00225.51           H  
ATOM   1548  N   LYS A 113     259.609 225.641 252.500  1.00231.04           N  
ATOM   1549  CA  LYS A 113     258.190 225.845 252.770  1.00230.60           C  
ATOM   1550  C   LYS A 113     257.336 224.817 252.038  1.00231.14           C  
ATOM   1551  O   LYS A 113     256.364 224.295 252.597  1.00230.12           O  
ATOM   1552  CB  LYS A 113     257.779 227.261 252.366  1.00230.57           C  
ATOM   1553  CG  LYS A 113     258.507 228.368 253.114  1.00228.99           C  
ATOM   1554  CD  LYS A 113     258.134 228.396 254.588  1.00227.74           C  
ATOM   1555  CE  LYS A 113     259.260 227.862 255.458  1.00226.80           C  
ATOM   1556  NZ  LYS A 113     258.919 227.919 256.906  1.00226.33           N  
ATOM   1557  H   LYS A 113     259.995 226.299 252.103  1.00229.24           H  
ATOM   1558  HA  LYS A 113     258.031 225.744 253.722  1.00228.77           H  
ATOM   1559  HB2 LYS A 113     257.959 227.377 251.420  1.00229.14           H  
ATOM   1560  HB3 LYS A 113     256.829 227.367 252.532  1.00228.95           H  
ATOM   1561  HG2 LYS A 113     259.464 228.224 253.046  1.00228.88           H  
ATOM   1562  HG3 LYS A 113     258.268 229.224 252.726  1.00228.69           H  
ATOM   1563  HD2 LYS A 113     257.953 229.311 254.854  1.00228.62           H  
ATOM   1564  HD3 LYS A 113     257.351 227.843 254.731  1.00228.53           H  
ATOM   1565  HE2 LYS A 113     259.433 226.937 255.224  1.00228.43           H  
ATOM   1566  HE3 LYS A 113     260.056 228.398 255.314  1.00228.47           H  
ATOM   1567  HZ1 LYS A 113     259.579 227.566 257.388  1.00228.35           H  
ATOM   1568  HZ2 LYS A 113     258.798 228.764 257.157  1.00228.54           H  
ATOM   1569  HZ3 LYS A 113     258.171 227.461 257.061  1.00228.44           H  
ATOM   1570  N   THR A 114     257.681 224.514 250.787  1.00239.18           N  
ATOM   1571  CA  THR A 114     256.886 223.633 249.946  1.00238.10           C  
ATOM   1572  C   THR A 114     257.790 222.638 249.230  1.00237.76           C  
ATOM   1573  O   THR A 114     258.998 222.847 249.094  1.00237.58           O  
ATOM   1574  CB  THR A 114     256.075 224.426 248.911  1.00236.80           C  
ATOM   1575  OG1 THR A 114     256.961 225.209 248.101  1.00237.02           O  
ATOM   1576  CG2 THR A 114     255.079 225.346 249.602  1.00234.79           C  
ATOM   1577  H   THR A 114     258.388 224.814 250.400  1.00236.20           H  
ATOM   1578  HA  THR A 114     256.265 223.133 250.498  1.00236.01           H  
ATOM   1579  HB  THR A 114     255.582 223.810 248.346  1.00235.88           H  
ATOM   1580  HG1 THR A 114     257.405 225.733 248.585  1.00235.72           H  
ATOM   1581 HG21 THR A 114     254.574 225.844 248.940  1.00235.41           H  
ATOM   1582 HG22 THR A 114     254.464 224.824 250.140  1.00235.56           H  
ATOM   1583 HG23 THR A 114     255.548 225.972 250.175  1.00235.65           H  
ATOM   1584  N   GLN A 115     257.181 221.547 248.772  1.00231.24           N  
ATOM   1585  CA  GLN A 115     257.906 220.541 248.010  1.00230.32           C  
ATOM   1586  C   GLN A 115     258.352 221.113 246.669  1.00231.18           C  
ATOM   1587  O   GLN A 115     257.738 222.037 246.127  1.00232.75           O  
ATOM   1588  CB  GLN A 115     257.029 219.309 247.785  1.00229.50           C  
ATOM   1589  CG  GLN A 115     256.617 218.596 249.063  1.00229.80           C  
ATOM   1590  CD  GLN A 115     257.758 217.830 249.700  1.00230.46           C  
ATOM   1591  OE1 GLN A 115     258.890 217.864 249.219  1.00230.90           O  
ATOM   1592  NE2 GLN A 115     257.464 217.130 250.790  1.00230.11           N  
ATOM   1593  H   GLN A 115     256.349 221.368 248.891  1.00230.18           H  
ATOM   1594  HA  GLN A 115     258.695 220.270 248.504  1.00230.19           H  
ATOM   1595  HB2 GLN A 115     256.220 219.583 247.325  1.00229.99           H  
ATOM   1596  HB3 GLN A 115     257.518 218.675 247.238  1.00230.08           H  
ATOM   1597  HG2 GLN A 115     256.300 219.252 249.704  1.00229.95           H  
ATOM   1598  HG3 GLN A 115     255.909 217.965 248.857  1.00229.96           H  
ATOM   1599 HE21 GLN A 115     256.661 217.129 251.097  1.00230.01           H  
ATOM   1600 HE22 GLN A 115     258.077 216.677 251.188  1.00230.06           H  
ATOM   1601  N   SER A 116     259.436 220.555 246.132  1.00225.50           N  
ATOM   1602  CA  SER A 116     260.009 221.056 244.892  1.00225.05           C  
ATOM   1603  C   SER A 116     260.596 219.907 244.087  1.00223.83           C  
ATOM   1604  O   SER A 116     261.068 218.917 244.653  1.00224.68           O  
ATOM   1605  CB  SER A 116     261.091 222.104 245.170  1.00223.87           C  
ATOM   1606  OG  SER A 116     260.582 223.167 245.956  1.00223.70           O  
ATOM   1607  H   SER A 116     259.856 219.885 246.470  1.00224.24           H  
ATOM   1608  HA  SER A 116     259.313 221.473 244.361  1.00224.04           H  
ATOM   1609  HB2 SER A 116     261.823 221.682 245.647  1.00223.89           H  
ATOM   1610  HB3 SER A 116     261.409 222.460 244.326  1.00223.50           H  
ATOM   1611  HG  SER A 116     261.192 223.720 246.122  1.00223.81           H  
ATOM   1612  N   LEU A 117     260.560 220.053 242.765  1.00208.51           N  
ATOM   1613  CA  LEU A 117     261.146 219.086 241.846  1.00208.73           C  
ATOM   1614  C   LEU A 117     262.508 219.577 241.372  1.00207.31           C  
ATOM   1615  O   LEU A 117     262.680 220.757 241.055  1.00209.13           O  
ATOM   1616  CB  LEU A 117     260.220 218.863 240.649  1.00208.73           C  
ATOM   1617  CG  LEU A 117     260.701 217.904 239.556  1.00208.30           C  
ATOM   1618  CD1 LEU A 117     260.817 216.482 240.070  1.00207.50           C  
ATOM   1619  CD2 LEU A 117     259.767 217.966 238.355  1.00207.54           C  
ATOM   1620  H   LEU A 117     260.192 220.721 242.368  1.00207.44           H  
ATOM   1621  HA  LEU A 117     261.267 218.239 242.302  1.00207.63           H  
ATOM   1622  HB2 LEU A 117     259.378 218.515 240.981  1.00207.10           H  
ATOM   1623  HB3 LEU A 117     260.066 219.720 240.226  1.00207.53           H  
ATOM   1624  HG  LEU A 117     261.580 218.185 239.262  1.00207.29           H  
ATOM   1625 HD11 LEU A 117     261.102 215.906 239.343  1.00207.21           H  
ATOM   1626 HD12 LEU A 117     261.472 216.458 240.784  1.00207.51           H  
ATOM   1627 HD13 LEU A 117     259.952 216.194 240.401  1.00207.01           H  
ATOM   1628 HD21 LEU A 117     259.967 217.227 237.760  1.00207.21           H  
ATOM   1629 HD22 LEU A 117     258.851 217.903 238.666  1.00207.39           H  
ATOM   1630 HD23 LEU A 117     259.902 218.810 237.895  1.00207.16           H  
ATOM   1631  N   LEU A 118     263.475 218.662 241.326  1.00200.30           N  
ATOM   1632  CA  LEU A 118     264.839 218.978 240.916  1.00199.65           C  
ATOM   1633  C   LEU A 118     265.331 217.914 239.948  1.00199.45           C  
ATOM   1634  O   LEU A 118     265.414 216.735 240.307  1.00203.09           O  
ATOM   1635  CB  LEU A 118     265.770 219.068 242.129  1.00201.00           C  
ATOM   1636  CG  LEU A 118     267.271 219.175 241.838  1.00200.96           C  
ATOM   1637  CD1 LEU A 118     267.574 220.305 240.866  1.00202.25           C  
ATOM   1638  CD2 LEU A 118     268.046 219.367 243.132  1.00201.60           C  
ATOM   1639  H   LEU A 118     263.362 217.835 241.533  1.00202.13           H  
ATOM   1640  HA  LEU A 118     264.848 219.833 240.459  1.00201.73           H  
ATOM   1641  HB2 LEU A 118     265.522 219.852 242.644  1.00201.62           H  
ATOM   1642  HB3 LEU A 118     265.640 218.275 242.672  1.00201.83           H  
ATOM   1643  HG  LEU A 118     267.573 218.347 241.434  1.00201.48           H  
ATOM   1644 HD11 LEU A 118     268.529 220.329 240.701  1.00201.71           H  
ATOM   1645 HD12 LEU A 118     267.100 220.148 240.035  1.00201.84           H  
ATOM   1646 HD13 LEU A 118     267.286 221.141 241.260  1.00201.97           H  
ATOM   1647 HD21 LEU A 118     268.988 219.466 242.924  1.00201.63           H  
ATOM   1648 HD22 LEU A 118     267.720 220.164 243.579  1.00201.59           H  
ATOM   1649 HD23 LEU A 118     267.912 218.591 243.699  1.00201.90           H  
ATOM   1650  N   ILE A 119     265.659 218.331 238.727  1.00195.47           N  
ATOM   1651  CA  ILE A 119     266.294 217.477 237.731  1.00196.22           C  
ATOM   1652  C   ILE A 119     267.662 218.064 237.424  1.00194.55           C  
ATOM   1653  O   ILE A 119     267.788 219.271 237.187  1.00198.09           O  
ATOM   1654  CB  ILE A 119     265.449 217.356 236.446  1.00197.74           C  
ATOM   1655  CG1 ILE A 119     264.095 216.717 236.751  1.00199.90           C  
ATOM   1656  CG2 ILE A 119     266.168 216.514 235.394  1.00196.60           C  
ATOM   1657  CD1 ILE A 119     263.006 217.718 237.045  1.00199.58           C  
ATOM   1658  H   ILE A 119     265.518 219.132 238.446  1.00197.24           H  
ATOM   1659  HA  ILE A 119     266.417 216.589 238.100  1.00197.43           H  
ATOM   1660  HB  ILE A 119     265.301 218.244 236.086  1.00197.17           H  
ATOM   1661 HG12 ILE A 119     263.817 216.192 235.985  1.00197.41           H  
ATOM   1662 HG13 ILE A 119     264.187 216.143 237.527  1.00198.06           H  
ATOM   1663 HG21 ILE A 119     267.068 216.845 235.259  1.00196.91           H  
ATOM   1664 HG22 ILE A 119     266.196 215.592 235.696  1.00197.31           H  
ATOM   1665 HG23 ILE A 119     265.672 216.570 234.562  1.00196.87           H  
ATOM   1666 HD11 ILE A 119     262.196 217.239 237.274  1.00197.45           H  
ATOM   1667 HD12 ILE A 119     263.282 218.279 237.786  1.00197.79           H  
ATOM   1668 HD13 ILE A 119     262.858 218.263 236.256  1.00197.59           H  
ATOM   1669  N   VAL A 120     268.688 217.215 237.435  1.00195.57           N  
ATOM   1670  CA  VAL A 120     270.045 217.665 237.148  1.00195.88           C  
ATOM   1671  C   VAL A 120     270.841 216.534 236.512  1.00198.07           C  
ATOM   1672  O   VAL A 120     270.768 215.381 236.952  1.00200.03           O  
ATOM   1673  CB  VAL A 120     270.742 218.179 238.422  1.00195.15           C  
ATOM   1674  CG1 VAL A 120     270.883 217.061 239.448  1.00197.44           C  
ATOM   1675  CG2 VAL A 120     272.100 218.777 238.084  1.00197.76           C  
ATOM   1676  H   VAL A 120     268.624 216.375 237.606  1.00198.32           H  
ATOM   1677  HA  VAL A 120     270.009 218.394 236.511  1.00198.09           H  
ATOM   1678  HB  VAL A 120     270.199 218.878 238.817  1.00197.69           H  
ATOM   1679 HG11 VAL A 120     271.198 217.440 240.283  1.00198.10           H  
ATOM   1680 HG12 VAL A 120     270.019 216.641 239.581  1.00198.19           H  
ATOM   1681 HG13 VAL A 120     271.522 216.408 239.121  1.00198.24           H  
ATOM   1682 HG21 VAL A 120     272.491 219.141 238.893  1.00198.12           H  
ATOM   1683 HG22 VAL A 120     272.675 218.083 237.725  1.00198.28           H  
ATOM   1684 HG23 VAL A 120     271.981 219.481 237.428  1.00198.18           H  
ATOM   1685  N   ASN A 121     271.605 216.860 235.473  1.00215.09           N  
ATOM   1686  CA  ASN A 121     272.522 215.926 234.825  1.00216.35           C  
ATOM   1687  C   ASN A 121     273.941 216.409 235.110  1.00218.70           C  
ATOM   1688  O   ASN A 121     274.517 217.171 234.329  1.00217.35           O  
ATOM   1689  CB  ASN A 121     272.250 215.835 233.327  1.00215.83           C  
ATOM   1690  CG  ASN A 121     273.415 215.240 232.558  1.00215.41           C  
ATOM   1691  OD1 ASN A 121     274.197 215.961 231.938  1.00214.51           O  
ATOM   1692  ND2 ASN A 121     273.544 213.919 232.605  1.00216.19           N  
ATOM   1693  H   ASN A 121     271.608 217.641 235.114  1.00215.47           H  
ATOM   1694  HA  ASN A 121     272.416 215.043 235.211  1.00215.60           H  
ATOM   1695  HB2 ASN A 121     271.474 215.271 233.181  1.00215.67           H  
ATOM   1696  HB3 ASN A 121     272.084 216.725 232.980  1.00215.90           H  
ATOM   1697 HD21 ASN A 121     274.190 213.535 232.188  1.00215.79           H  
ATOM   1698 HD22 ASN A 121     272.981 213.449 233.052  1.00215.72           H  
ATOM   1699  N   ASN A 122     274.496 215.969 236.240  1.00240.36           N  
ATOM   1700  CA  ASN A 122     275.861 216.350 236.586  1.00239.82           C  
ATOM   1701  C   ASN A 122     276.856 215.819 235.562  1.00239.31           C  
ATOM   1702  O   ASN A 122     277.840 216.494 235.242  1.00238.12           O  
ATOM   1703  CB  ASN A 122     276.210 215.834 237.982  1.00238.72           C  
ATOM   1704  CG  ASN A 122     276.034 214.333 238.110  1.00237.66           C  
ATOM   1705  OD1 ASN A 122     274.965 213.852 238.487  1.00235.77           O  
ATOM   1706  ND2 ASN A 122     277.084 213.585 237.794  1.00237.54           N  
ATOM   1707  H   ASN A 122     274.108 215.459 236.813  1.00236.71           H  
ATOM   1708  HA  ASN A 122     275.928 217.317 236.598  1.00236.88           H  
ATOM   1709  HB2 ASN A 122     277.138 216.045 238.175  1.00237.02           H  
ATOM   1710  HB3 ASN A 122     275.630 216.261 238.632  1.00237.02           H  
ATOM   1711 HD21 ASN A 122     277.814 213.958 237.534  1.00237.09           H  
ATOM   1712 HD22 ASN A 122     277.035 212.728 237.850  1.00236.89           H  
ATOM   1713  N   ALA A 123     276.586 214.626 235.019  1.00242.78           N  
ATOM   1714  CA  ALA A 123     277.508 213.819 234.220  1.00240.61           C  
ATOM   1715  C   ALA A 123     277.630 212.451 234.878  1.00241.96           C  
ATOM   1716  O   ALA A 123     277.806 212.367 236.096  1.00242.34           O  
ATOM   1717  CB  ALA A 123     278.893 214.456 234.073  1.00238.95           C  
ATOM   1718  H   ALA A 123     275.821 214.243 235.108  1.00240.17           H  
ATOM   1719  HA  ALA A 123     277.136 213.696 233.333  1.00239.89           H  
ATOM   1720  HB1 ALA A 123     279.261 214.632 234.952  1.00240.02           H  
ATOM   1721  HB2 ALA A 123     279.468 213.838 233.595  1.00239.78           H  
ATOM   1722  HB3 ALA A 123     278.813 215.281 233.567  1.00239.76           H  
ATOM   1723  N   THR A 124     277.487 211.387 234.086  1.00246.83           N  
ATOM   1724  CA  THR A 124     277.445 209.976 234.497  1.00246.93           C  
ATOM   1725  C   THR A 124     276.280 209.709 235.441  1.00246.53           C  
ATOM   1726  O   THR A 124     276.257 208.655 236.093  1.00247.16           O  
ATOM   1727  CB  THR A 124     278.749 209.470 235.139  1.00246.59           C  
ATOM   1728  OG1 THR A 124     278.690 208.044 235.270  1.00247.95           O  
ATOM   1729  CG2 THR A 124     279.019 210.070 236.522  1.00244.88           C  
ATOM   1730  H   THR A 124     277.405 211.466 233.234  1.00245.45           H  
ATOM   1731  HA  THR A 124     277.296 209.437 233.705  1.00245.63           H  
ATOM   1732  HB  THR A 124     279.495 209.699 234.566  1.00245.53           H  
ATOM   1733  HG1 THR A 124     279.394 207.759 235.630  1.00245.72           H  
ATOM   1734 HG21 THR A 124     279.546 210.880 236.433  1.00245.24           H  
ATOM   1735 HG22 THR A 124     279.525 209.437 237.055  1.00245.20           H  
ATOM   1736 HG23 THR A 124     278.197 210.272 236.992  1.00245.32           H  
ATOM   1737  N   ASN A 125     275.320 210.628 235.550  1.00230.09           N  
ATOM   1738  CA  ASN A 125     274.117 210.372 236.332  1.00229.35           C  
ATOM   1739  C   ASN A 125     273.052 211.430 236.069  1.00228.44           C  
ATOM   1740  O   ASN A 125     273.315 212.630 236.195  1.00227.81           O  
ATOM   1741  CB  ASN A 125     274.450 210.324 237.824  1.00229.62           C  
ATOM   1742  CG  ASN A 125     273.269 209.886 238.670  1.00229.28           C  
ATOM   1743  OD1 ASN A 125     272.181 209.632 238.154  1.00229.39           O  
ATOM   1744  ND2 ASN A 125     273.481 209.791 239.977  1.00227.04           N  
ATOM   1745  HA  ASN A 125     273.752 209.510 236.077  1.00228.24           H  
ATOM   1746  HB2 ASN A 125     275.174 209.696 237.972  1.00228.41           H  
ATOM   1747  HB3 ASN A 125     274.713 211.210 238.116  1.00228.43           H  
ATOM   1748 HD21 ASN A 125     274.256 209.976 240.301  1.00227.72           H  
ATOM   1749 HD22 ASN A 125     272.843 209.546 240.499  1.00227.91           H  
ATOM   1750  N   VAL A 126     271.850 210.995 235.705  1.00217.90           N  
ATOM   1751  CA  VAL A 126     270.682 211.865 235.617  1.00217.38           C  
ATOM   1752  C   VAL A 126     269.913 211.697 236.919  1.00215.36           C  
ATOM   1753  O   VAL A 126     269.509 210.583 237.269  1.00214.96           O  
ATOM   1754  CB  VAL A 126     269.808 211.527 234.402  1.00216.67           C  
ATOM   1755  CG1 VAL A 126     268.443 212.190 234.522  1.00216.05           C  
ATOM   1756  CG2 VAL A 126     270.500 211.942 233.115  1.00214.86           C  
ATOM   1757  H   VAL A 126     271.680 210.177 235.499  1.00216.47           H  
ATOM   1758  HA  VAL A 126     270.967 212.789 235.544  1.00216.32           H  
ATOM   1759  HB  VAL A 126     269.671 210.568 234.371  1.00216.08           H  
ATOM   1760 HG11 VAL A 126     268.012 212.184 233.653  1.00216.02           H  
ATOM   1761 HG12 VAL A 126     267.906 211.693 235.158  1.00215.84           H  
ATOM   1762 HG13 VAL A 126     268.561 213.104 234.825  1.00215.97           H  
ATOM   1763 HG21 VAL A 126     269.990 212.651 232.693  1.00215.90           H  
ATOM   1764 HG22 VAL A 126     271.392 212.256 233.328  1.00215.85           H  
ATOM   1765 HG23 VAL A 126     270.553 211.173 232.527  1.00215.42           H  
ATOM   1766  N   VAL A 127     269.701 212.794 237.640  1.00205.31           N  
ATOM   1767  CA  VAL A 127     269.125 212.761 238.980  1.00205.50           C  
ATOM   1768  C   VAL A 127     267.813 213.532 238.972  1.00207.13           C  
ATOM   1769  O   VAL A 127     267.770 214.694 238.551  1.00210.94           O  
ATOM   1770  CB  VAL A 127     270.095 213.346 240.021  1.00205.63           C  
ATOM   1771  CG1 VAL A 127     269.504 213.237 241.419  1.00205.56           C  
ATOM   1772  CG2 VAL A 127     271.441 212.639 239.947  1.00205.83           C  
ATOM   1773  H   VAL A 127     269.886 213.589 237.367  1.00206.78           H  
ATOM   1774  HA  VAL A 127     268.934 211.844 239.227  1.00206.69           H  
ATOM   1775  HB  VAL A 127     270.238 214.286 239.827  1.00206.53           H  
ATOM   1776 HG11 VAL A 127     270.178 213.500 242.066  1.00206.42           H  
ATOM   1777 HG12 VAL A 127     268.737 213.826 241.487  1.00206.27           H  
ATOM   1778 HG13 VAL A 127     269.234 212.319 241.576  1.00206.68           H  
ATOM   1779 HG21 VAL A 127     271.375 211.894 239.330  1.00207.19           H  
ATOM   1780 HG22 VAL A 127     272.111 213.269 239.637  1.00206.66           H  
ATOM   1781 HG23 VAL A 127     271.676 212.315 240.831  1.00206.76           H  
ATOM   1782  N   ILE A 128     266.748 212.883 239.437  1.00212.58           N  
ATOM   1783  CA  ILE A 128     265.452 213.516 239.646  1.00214.65           C  
ATOM   1784  C   ILE A 128     265.044 213.280 241.093  1.00212.53           C  
ATOM   1785  O   ILE A 128     265.022 212.135 241.558  1.00213.19           O  
ATOM   1786  CB  ILE A 128     264.382 212.976 238.677  1.00213.98           C  
ATOM   1787  CG1 ILE A 128     264.760 213.295 237.228  1.00213.74           C  
ATOM   1788  CG2 ILE A 128     263.012 213.560 239.011  1.00211.87           C  
ATOM   1789  CD1 ILE A 128     265.619 212.241 236.559  1.00210.29           C  
ATOM   1790  H   ILE A 128     266.755 212.049 239.645  1.00211.43           H  
ATOM   1791  HA  ILE A 128     265.534 214.471 239.505  1.00211.86           H  
ATOM   1792  HB  ILE A 128     264.336 212.013 238.774  1.00211.67           H  
ATOM   1793 HG12 ILE A 128     263.948 213.390 236.705  1.00211.54           H  
ATOM   1794 HG13 ILE A 128     265.258 214.127 237.215  1.00211.84           H  
ATOM   1795 HG21 ILE A 128     262.382 213.305 238.318  1.00211.30           H  
ATOM   1796 HG22 ILE A 128     262.715 213.209 239.865  1.00211.17           H  
ATOM   1797 HG23 ILE A 128     263.081 214.526 239.053  1.00211.56           H  
ATOM   1798 HD11 ILE A 128     265.922 212.584 235.705  1.00210.95           H  
ATOM   1799 HD12 ILE A 128     266.380 212.038 237.122  1.00211.03           H  
ATOM   1800 HD13 ILE A 128     265.088 211.440 236.423  1.00211.41           H  
ATOM   1801  N   LYS A 129     264.722 214.362 241.798  1.00210.20           N  
ATOM   1802  CA  LYS A 129     264.324 214.295 243.196  1.00208.02           C  
ATOM   1803  C   LYS A 129     263.112 215.188 243.413  1.00210.21           C  
ATOM   1804  O   LYS A 129     262.921 216.181 242.707  1.00213.78           O  
ATOM   1805  CB  LYS A 129     265.460 214.732 244.131  1.00206.54           C  
ATOM   1806  CG  LYS A 129     266.759 213.969 243.940  1.00207.19           C  
ATOM   1807  CD  LYS A 129     267.726 214.241 245.081  1.00209.13           C  
ATOM   1808  CE  LYS A 129     268.914 213.296 245.045  1.00210.48           C  
ATOM   1809  NZ  LYS A 129     269.858 213.553 246.166  1.00209.24           N  
ATOM   1810  H   LYS A 129     264.727 215.160 241.479  1.00209.65           H  
ATOM   1811  HA  LYS A 129     264.076 213.384 243.419  1.00209.16           H  
ATOM   1812  HB2 LYS A 129     265.645 215.672 243.977  1.00208.94           H  
ATOM   1813  HB3 LYS A 129     265.173 214.601 245.049  1.00208.93           H  
ATOM   1814  HG2 LYS A 129     266.572 213.018 243.919  1.00209.29           H  
ATOM   1815  HG3 LYS A 129     267.177 214.250 243.112  1.00208.87           H  
ATOM   1816  HD2 LYS A 129     268.059 215.149 245.008  1.00209.26           H  
ATOM   1817  HD3 LYS A 129     267.267 214.119 245.926  1.00209.29           H  
ATOM   1818  HE2 LYS A 129     268.597 212.382 245.118  1.00209.61           H  
ATOM   1819  HE3 LYS A 129     269.394 213.419 244.211  1.00209.44           H  
ATOM   1820  HZ1 LYS A 129     270.184 214.379 246.104  1.00209.27           H  
ATOM   1821  HZ2 LYS A 129     269.436 213.466 246.945  1.00209.38           H  
ATOM   1822  HZ3 LYS A 129     270.532 212.972 246.136  1.00209.26           H  
ATOM   1823  N   VAL A 130     262.297 214.825 244.400  1.00217.79           N  
ATOM   1824  CA  VAL A 130     261.113 215.597 244.776  1.00220.15           C  
ATOM   1825  C   VAL A 130     261.175 215.773 246.291  1.00219.79           C  
ATOM   1826  O   VAL A 130     260.747 214.901 247.053  1.00219.98           O  
ATOM   1827  CB  VAL A 130     259.805 214.925 244.347  1.00219.88           C  
ATOM   1828  CG1 VAL A 130     258.609 215.649 244.955  1.00218.59           C  
ATOM   1829  CG2 VAL A 130     259.704 214.897 242.833  1.00217.95           C  
ATOM   1830  H   VAL A 130     262.412 214.120 244.879  1.00217.86           H  
ATOM   1831  HA  VAL A 130     261.155 216.474 244.365  1.00218.45           H  
ATOM   1832  HB  VAL A 130     259.799 214.009 244.667  1.00218.44           H  
ATOM   1833 HG11 VAL A 130     258.552 215.433 245.899  1.00218.34           H  
ATOM   1834 HG12 VAL A 130     258.728 216.605 244.839  1.00218.30           H  
ATOM   1835 HG13 VAL A 130     257.801 215.358 244.504  1.00218.19           H  
ATOM   1836 HG21 VAL A 130     260.498 215.309 242.462  1.00218.11           H  
ATOM   1837 HG22 VAL A 130     259.642 213.976 242.537  1.00218.10           H  
ATOM   1838 HG23 VAL A 130     258.915 215.389 242.556  1.00217.94           H  
ATOM   1839  N   CYS A 131     261.712 216.907 246.734  1.00233.49           N  
ATOM   1840  CA  CYS A 131     261.783 217.221 248.152  1.00234.79           C  
ATOM   1841  C   CYS A 131     261.557 218.714 248.323  1.00234.76           C  
ATOM   1842  O   CYS A 131     261.555 219.476 247.353  1.00234.39           O  
ATOM   1843  CB  CYS A 131     263.132 216.825 248.762  1.00235.23           C  
ATOM   1844  SG  CYS A 131     263.642 215.124 248.433  1.00236.66           S  
ATOM   1845  H   CYS A 131     262.046 217.515 246.226  1.00232.92           H  
ATOM   1846  HA  CYS A 131     261.080 216.748 248.625  1.00233.49           H  
ATOM   1847  HB2 CYS A 131     263.815 217.421 248.425  1.00233.57           H  
ATOM   1848  HB3 CYS A 131     263.069 216.924 249.725  1.00233.83           H  
ATOM   1849  HG  CYS A 131     264.709 214.930 248.948  1.00233.32           H  
ATOM   1850  N   GLU A 132     261.366 219.125 249.576  1.00233.78           N  
ATOM   1851  CA  GLU A 132     261.249 220.544 249.910  1.00233.10           C  
ATOM   1852  C   GLU A 132     262.647 221.099 250.187  1.00232.05           C  
ATOM   1853  O   GLU A 132     262.995 221.503 251.299  1.00231.31           O  
ATOM   1854  CB  GLU A 132     260.311 220.748 251.094  1.00233.61           C  
ATOM   1855  CG  GLU A 132     260.614 219.888 252.314  1.00232.73           C  
ATOM   1856  CD  GLU A 132     259.589 220.066 253.417  1.00232.21           C  
ATOM   1857  OE1 GLU A 132     258.792 221.024 253.340  1.00232.83           O  
ATOM   1858  OE2 GLU A 132     259.580 219.247 254.360  1.00230.22           O  
ATOM   1859  H   GLU A 132     261.306 218.596 250.249  1.00232.34           H  
ATOM   1860  HA  GLU A 132     260.880 221.021 249.151  1.00232.27           H  
ATOM   1861  HB2 GLU A 132     260.361 221.676 251.371  1.00232.45           H  
ATOM   1862  HB3 GLU A 132     259.406 220.543 250.809  1.00232.30           H  
ATOM   1863  HG2 GLU A 132     260.607 218.953 252.059  1.00232.21           H  
ATOM   1864  HG3 GLU A 132     261.484 220.130 252.669  1.00232.11           H  
ATOM   1865  N   PHE A 133     263.462 221.109 249.135  1.00228.34           N  
ATOM   1866  CA  PHE A 133     264.816 221.630 249.248  1.00227.99           C  
ATOM   1867  C   PHE A 133     264.791 223.121 249.558  1.00229.01           C  
ATOM   1868  O   PHE A 133     263.866 223.844 249.180  1.00229.95           O  
ATOM   1869  CB  PHE A 133     265.607 221.404 247.957  1.00229.12           C  
ATOM   1870  CG  PHE A 133     265.566 219.992 247.440  1.00228.93           C  
ATOM   1871  CD1 PHE A 133     266.459 219.044 247.910  1.00227.88           C  
ATOM   1872  CD2 PHE A 133     264.664 219.625 246.454  1.00228.24           C  
ATOM   1873  CE1 PHE A 133     266.437 217.749 247.426  1.00226.98           C  
ATOM   1874  CE2 PHE A 133     264.638 218.331 245.965  1.00226.56           C  
ATOM   1875  CZ  PHE A 133     265.529 217.393 246.450  1.00226.54           C  
ATOM   1876  H   PHE A 133     263.253 220.823 248.351  1.00227.95           H  
ATOM   1877  HA  PHE A 133     265.273 221.175 249.972  1.00227.47           H  
ATOM   1878  HB2 PHE A 133     265.248 221.982 247.267  1.00228.07           H  
ATOM   1879  HB3 PHE A 133     266.535 221.627 248.122  1.00227.67           H  
ATOM   1880  HD1 PHE A 133     267.074 219.278 248.567  1.00227.60           H  
ATOM   1881  HD2 PHE A 133     264.064 220.253 246.124  1.00227.63           H  
ATOM   1882  HE1 PHE A 133     267.037 217.119 247.755  1.00227.28           H  
ATOM   1883  HE2 PHE A 133     264.024 218.094 245.309  1.00226.92           H  
ATOM   1884  HZ  PHE A 133     265.511 216.522 246.124  1.00226.97           H  
ATOM   1885  N   GLN A 134     265.831 223.581 250.250  1.00223.95           N  
ATOM   1886  CA  GLN A 134     266.039 225.006 250.508  1.00223.67           C  
ATOM   1887  C   GLN A 134     267.030 225.503 249.461  1.00221.95           C  
ATOM   1888  O   GLN A 134     268.234 225.586 249.704  1.00219.80           O  
ATOM   1889  CB  GLN A 134     266.542 225.242 251.927  1.00222.26           C  
ATOM   1890  CG  GLN A 134     266.634 226.711 252.316  1.00221.76           C  
ATOM   1891  CD  GLN A 134     265.306 227.434 252.190  1.00221.05           C  
ATOM   1892  OE1 GLN A 134     264.270 226.934 252.626  1.00220.75           O  
ATOM   1893  NE2 GLN A 134     265.331 228.617 251.585  1.00219.01           N  
ATOM   1894  H   GLN A 134     266.441 223.078 250.588  1.00222.15           H  
ATOM   1895  HA  GLN A 134     265.202 225.480 250.391  1.00222.27           H  
ATOM   1896  HB2 GLN A 134     265.937 224.808 252.549  1.00221.75           H  
ATOM   1897  HB3 GLN A 134     267.429 224.858 252.012  1.00221.71           H  
ATOM   1898  HG2 GLN A 134     266.925 226.777 253.239  1.00221.77           H  
ATOM   1899  HG3 GLN A 134     267.272 227.153 251.735  1.00221.62           H  
ATOM   1900 HE21 GLN A 134     266.075 228.934 251.291  1.00221.40           H  
ATOM   1901 HE22 GLN A 134     264.604 229.065 251.488  1.00221.50           H  
ATOM   1902  N   PHE A 135     266.510 225.836 248.283  1.00228.15           N  
ATOM   1903  CA  PHE A 135     267.362 226.223 247.169  1.00229.48           C  
ATOM   1904  C   PHE A 135     268.101 227.521 247.473  1.00227.92           C  
ATOM   1905  O   PHE A 135     267.592 228.410 248.161  1.00225.31           O  
ATOM   1906  CB  PHE A 135     266.534 226.388 245.896  1.00229.88           C  
ATOM   1907  CG  PHE A 135     265.866 225.125 245.441  1.00230.81           C  
ATOM   1908  CD1 PHE A 135     266.606 224.089 244.896  1.00231.12           C  
ATOM   1909  CD2 PHE A 135     264.496 224.974 245.557  1.00229.49           C  
ATOM   1910  CE1 PHE A 135     265.990 222.926 244.476  1.00230.21           C  
ATOM   1911  CE2 PHE A 135     263.876 223.816 245.140  1.00229.49           C  
ATOM   1912  CZ  PHE A 135     264.623 222.789 244.599  1.00229.69           C  
ATOM   1913  H   PHE A 135     265.669 225.845 248.105  1.00228.01           H  
ATOM   1914  HA  PHE A 135     268.018 225.528 247.012  1.00228.29           H  
ATOM   1915  HB2 PHE A 135     265.841 227.048 246.057  1.00228.09           H  
ATOM   1916  HB3 PHE A 135     267.116 226.690 245.181  1.00228.23           H  
ATOM   1917  HD1 PHE A 135     267.528 224.177 244.812  1.00228.41           H  
ATOM   1918  HD2 PHE A 135     263.987 225.662 245.920  1.00227.95           H  
ATOM   1919  HE1 PHE A 135     266.496 222.236 244.112  1.00227.87           H  
ATOM   1920  HE2 PHE A 135     262.955 223.729 245.224  1.00227.91           H  
ATOM   1921  HZ  PHE A 135     264.205 222.007 244.317  1.00227.58           H  
ATOM   1922  N   CYS A 136     269.319 227.619 246.949  1.00236.93           N  
ATOM   1923  CA  CYS A 136     270.091 228.843 247.070  1.00238.28           C  
ATOM   1924  C   CYS A 136     269.479 229.940 246.203  1.00238.98           C  
ATOM   1925  O   CYS A 136     268.702 229.681 245.280  1.00238.20           O  
ATOM   1926  CB  CYS A 136     271.544 228.601 246.662  1.00239.06           C  
ATOM   1927  SG  CYS A 136     272.523 230.109 246.466  1.00243.71           S  
ATOM   1928  H   CYS A 136     269.717 226.990 246.518  1.00237.59           H  
ATOM   1929  HA  CYS A 136     270.079 229.140 247.993  1.00237.71           H  
ATOM   1930  HB2 CYS A 136     271.972 228.057 247.341  1.00237.85           H  
ATOM   1931  HB3 CYS A 136     271.554 228.132 245.813  1.00237.93           H  
ATOM   1932  HG  CYS A 136     273.632 229.810 246.118  1.00237.95           H  
ATOM   1933  N   ASN A 137     269.832 231.187 246.521  1.00241.37           N  
ATOM   1934  CA  ASN A 137     269.342 232.308 245.726  1.00240.91           C  
ATOM   1935  C   ASN A 137     269.925 232.276 244.318  1.00241.60           C  
ATOM   1936  O   ASN A 137     269.268 232.697 243.359  1.00241.56           O  
ATOM   1937  CB  ASN A 137     269.679 233.629 246.416  1.00240.18           C  
ATOM   1938  CG  ASN A 137     269.413 234.830 245.531  1.00239.95           C  
ATOM   1939  OD1 ASN A 137     270.330 235.384 244.925  1.00240.02           O  
ATOM   1940  ND2 ASN A 137     268.152 235.237 245.451  1.00239.40           N  
ATOM   1941  H   ASN A 137     270.343 231.405 247.177  1.00239.83           H  
ATOM   1942  HA  ASN A 137     268.377 232.245 245.653  1.00239.74           H  
ATOM   1943  HB2 ASN A 137     269.135 233.717 247.214  1.00239.67           H  
ATOM   1944  HB3 ASN A 137     270.620 233.631 246.652  1.00239.81           H  
ATOM   1945 HD21 ASN A 137     267.538 234.824 245.889  1.00239.54           H  
ATOM   1946 HD22 ASN A 137     267.949 235.915 244.961  1.00239.70           H  
ATOM   1947  N   ASP A 138     271.153 231.784 244.177  1.00246.17           N  
ATOM   1948  CA  ASP A 138     271.823 231.648 242.884  1.00245.41           C  
ATOM   1949  C   ASP A 138     272.356 230.226 242.766  1.00243.78           C  
ATOM   1950  O   ASP A 138     273.568 229.991 242.854  1.00241.29           O  
ATOM   1951  CB  ASP A 138     272.947 232.674 242.737  1.00245.03           C  
ATOM   1952  CG  ASP A 138     272.433 234.056 242.382  1.00244.72           C  
ATOM   1953  OD1 ASP A 138     271.443 234.150 241.626  1.00244.30           O  
ATOM   1954  OD2 ASP A 138     273.019 235.050 242.859  1.00244.98           O  
ATOM   1955  H   ASP A 138     271.634 231.513 244.837  1.00244.00           H  
ATOM   1956  HA  ASP A 138     271.183 231.795 242.170  1.00244.09           H  
ATOM   1957  HB2 ASP A 138     273.427 232.740 243.577  1.00243.99           H  
ATOM   1958  HB3 ASP A 138     273.548 232.387 242.032  1.00243.96           H  
ATOM   1959  N   PRO A 139     271.473 229.250 242.567  1.00235.28           N  
ATOM   1960  CA  PRO A 139     271.915 227.853 242.527  1.00234.58           C  
ATOM   1961  C   PRO A 139     272.505 227.484 241.175  1.00234.49           C  
ATOM   1962  O   PRO A 139     272.030 227.924 240.125  1.00233.48           O  
ATOM   1963  CB  PRO A 139     270.625 227.074 242.803  1.00234.61           C  
ATOM   1964  CG  PRO A 139     269.549 227.940 242.231  1.00234.73           C  
ATOM   1965  CD  PRO A 139     270.022 229.375 242.344  1.00234.91           C  
ATOM   1966  HA  PRO A 139     272.562 227.681 243.228  1.00233.89           H  
ATOM   1967  HB2 PRO A 139     270.655 226.215 242.355  1.00234.01           H  
ATOM   1968  HB3 PRO A 139     270.506 226.963 243.759  1.00233.77           H  
ATOM   1969  HG2 PRO A 139     269.409 227.704 241.300  1.00234.03           H  
ATOM   1970  HG3 PRO A 139     268.732 227.814 242.737  1.00233.85           H  
ATOM   1971  HD2 PRO A 139     269.849 229.852 241.517  1.00234.04           H  
ATOM   1972  HD3 PRO A 139     269.600 229.812 243.098  1.00234.23           H  
ATOM   1973  N   PHE A 140     273.550 226.662 241.210  1.00239.21           N  
ATOM   1974  CA  PHE A 140     274.222 226.229 239.992  1.00239.46           C  
ATOM   1975  C   PHE A 140     275.289 225.208 240.358  1.00239.47           C  
ATOM   1976  O   PHE A 140     275.700 225.093 241.516  1.00237.55           O  
ATOM   1977  CB  PHE A 140     274.843 227.413 239.244  1.00238.63           C  
ATOM   1978  CG  PHE A 140     275.852 228.182 240.053  1.00237.98           C  
ATOM   1979  CD1 PHE A 140     277.145 227.707 240.211  1.00237.34           C  
ATOM   1980  CD2 PHE A 140     275.507 229.379 240.658  1.00237.36           C  
ATOM   1981  CE1 PHE A 140     278.072 228.411 240.955  1.00237.28           C  
ATOM   1982  CE2 PHE A 140     276.431 230.087 241.403  1.00237.64           C  
ATOM   1983  CZ  PHE A 140     277.714 229.602 241.552  1.00238.45           C  
ATOM   1984  H   PHE A 140     273.890 226.340 241.932  1.00238.13           H  
ATOM   1985  HA  PHE A 140     273.578 225.802 239.406  1.00238.22           H  
ATOM   1986  HB2 PHE A 140     275.293 227.072 238.456  1.00238.08           H  
ATOM   1987  HB3 PHE A 140     274.140 228.027 238.981  1.00237.92           H  
ATOM   1988  HD1 PHE A 140     277.391 226.904 239.811  1.00237.85           H  
ATOM   1989  HD2 PHE A 140     274.643 229.710 240.561  1.00237.80           H  
ATOM   1990  HE1 PHE A 140     278.936 228.082 241.053  1.00237.62           H  
ATOM   1991  HE2 PHE A 140     276.188 230.890 241.805  1.00237.97           H  
ATOM   1992  HZ  PHE A 140     278.337 230.077 242.053  1.00238.00           H  
ATOM   1993  N   LEU A 141     275.732 224.464 239.347  1.00240.33           N  
ATOM   1994  CA  LEU A 141     276.877 223.576 239.476  1.00238.46           C  
ATOM   1995  C   LEU A 141     278.155 224.338 239.152  1.00238.97           C  
ATOM   1996  O   LEU A 141     278.175 225.187 238.256  1.00239.11           O  
ATOM   1997  CB  LEU A 141     276.741 222.372 238.543  1.00236.85           C  
ATOM   1998  CG  LEU A 141     275.853 221.221 239.019  1.00237.08           C  
ATOM   1999  CD1 LEU A 141     274.394 221.641 239.069  1.00236.73           C  
ATOM   2000  CD2 LEU A 141     276.031 220.013 238.112  1.00236.72           C  
ATOM   2001  H   LEU A 141     275.377 224.458 238.564  1.00237.82           H  
ATOM   2002  HA  LEU A 141     276.936 223.252 240.389  1.00237.30           H  
ATOM   2003  HB2 LEU A 141     276.378 222.683 237.699  1.00237.25           H  
ATOM   2004  HB3 LEU A 141     277.627 222.006 238.393  1.00236.99           H  
ATOM   2005  HG  LEU A 141     276.122 220.964 239.915  1.00237.27           H  
ATOM   2006 HD11 LEU A 141     273.856 220.875 239.325  1.00237.06           H  
ATOM   2007 HD12 LEU A 141     274.291 222.349 239.723  1.00237.21           H  
ATOM   2008 HD13 LEU A 141     274.126 221.956 238.192  1.00237.13           H  
ATOM   2009 HD21 LEU A 141     275.560 219.257 238.495  1.00237.27           H  
ATOM   2010 HD22 LEU A 141     275.668 220.220 237.236  1.00236.83           H  
ATOM   2011 HD23 LEU A 141     276.976 219.810 238.037  1.00237.01           H  
ATOM   2012  N   GLY A 142     279.221 224.027 239.884  1.00252.89           N  
ATOM   2013  CA  GLY A 142     280.504 224.660 239.652  1.00253.30           C  
ATOM   2014  C   GLY A 142     281.544 223.686 239.138  1.00253.01           C  
ATOM   2015  O   GLY A 142     281.986 222.795 239.870  1.00253.32           O  
ATOM   2016  H   GLY A 142     279.223 223.452 240.524  1.00252.28           H  
ATOM   2017  HA2 GLY A 142     280.406 225.372 239.002  1.00252.49           H  
ATOM   2018  HA3 GLY A 142     280.829 225.046 240.480  1.00252.48           H  
ATOM   2019  N   VAL A 143     281.943 223.848 237.881  1.00255.82           N  
ATOM   2020  CA  VAL A 143     282.923 222.959 237.267  1.00255.86           C  
ATOM   2021  C   VAL A 143     284.310 223.557 237.464  1.00257.08           C  
ATOM   2022  O   VAL A 143     284.526 224.750 237.225  1.00256.79           O  
ATOM   2023  CB  VAL A 143     282.608 222.747 235.778  1.00254.73           C  
ATOM   2024  CG1 VAL A 143     283.580 221.754 235.150  1.00255.91           C  
ATOM   2025  CG2 VAL A 143     281.177 222.268 235.605  1.00254.21           C  
ATOM   2026  H   VAL A 143     281.659 224.470 237.358  1.00255.75           H  
ATOM   2027  HA  VAL A 143     282.897 222.096 237.709  1.00255.84           H  
ATOM   2028  HB  VAL A 143     282.699 223.592 235.312  1.00255.58           H  
ATOM   2029 HG11 VAL A 143     283.598 221.894 234.191  1.00255.78           H  
ATOM   2030 HG12 VAL A 143     284.465 221.883 235.519  1.00255.79           H  
ATOM   2031 HG13 VAL A 143     283.276 220.854 235.346  1.00255.85           H  
ATOM   2032 HG21 VAL A 143     281.004 222.127 234.661  1.00255.48           H  
ATOM   2033 HG22 VAL A 143     281.062 221.436 236.091  1.00255.59           H  
ATOM   2034 HG23 VAL A 143     280.573 222.942 235.954  1.00255.35           H  
ATOM   2035  N   TYR A 144     285.252 222.725 237.900  1.00271.08           N  
ATOM   2036  CA  TYR A 144     286.590 223.162 238.273  1.00271.54           C  
ATOM   2037  C   TYR A 144     287.618 222.450 237.406  1.00271.61           C  
ATOM   2038  O   TYR A 144     287.555 221.227 237.241  1.00271.61           O  
ATOM   2039  CB  TYR A 144     286.861 222.870 239.753  1.00271.26           C  
ATOM   2040  CG  TYR A 144     286.234 223.861 240.709  1.00271.67           C  
ATOM   2041  CD1 TYR A 144     284.875 224.144 240.658  1.00271.33           C  
ATOM   2042  CD2 TYR A 144     286.997 224.498 241.678  1.00270.62           C  
ATOM   2043  CE1 TYR A 144     284.299 225.044 241.534  1.00270.20           C  
ATOM   2044  CE2 TYR A 144     286.430 225.397 242.560  1.00270.03           C  
ATOM   2045  CZ  TYR A 144     285.080 225.666 242.483  1.00269.75           C  
ATOM   2046  OH  TYR A 144     284.511 226.562 243.359  1.00269.24           O  
ATOM   2047  H   TYR A 144     285.135 221.878 237.989  1.00270.32           H  
ATOM   2048  HA  TYR A 144     286.675 224.117 238.128  1.00270.46           H  
ATOM   2049  HB2 TYR A 144     286.509 221.992 239.965  1.00270.42           H  
ATOM   2050  HB3 TYR A 144     287.820 222.883 239.901  1.00270.41           H  
ATOM   2051  HD1 TYR A 144     284.345 223.727 240.018  1.00270.42           H  
ATOM   2052  HD2 TYR A 144     287.908 224.318 241.732  1.00270.35           H  
ATOM   2053  HE1 TYR A 144     283.388 225.226 241.484  1.00270.26           H  
ATOM   2054  HE2 TYR A 144     286.955 225.819 243.201  1.00270.36           H  
ATOM   2055  HH  TYR A 144     285.091 226.848 243.895  1.00270.38           H  
ATOM   2056  N   TYR A 145     288.561 223.216 236.854  1.00285.09           N  
ATOM   2057  CA  TYR A 145     289.700 222.644 236.135  1.00285.80           C  
ATOM   2058  C   TYR A 145     290.775 222.216 237.136  1.00285.40           C  
ATOM   2059  O   TYR A 145     291.801 222.868 237.325  1.00285.00           O  
ATOM   2060  CB  TYR A 145     290.248 223.642 235.123  1.00285.68           C  
ATOM   2061  CG  TYR A 145     291.158 223.019 234.089  1.00285.28           C  
ATOM   2062  CD1 TYR A 145     290.642 222.432 232.941  1.00284.94           C  
ATOM   2063  CD2 TYR A 145     292.535 223.015 234.264  1.00284.47           C  
ATOM   2064  CE1 TYR A 145     291.473 221.861 231.996  1.00284.11           C  
ATOM   2065  CE2 TYR A 145     293.374 222.447 233.325  1.00283.80           C  
ATOM   2066  CZ  TYR A 145     292.838 221.871 232.193  1.00283.69           C  
ATOM   2067  OH  TYR A 145     293.671 221.304 231.256  1.00282.41           O  
ATOM   2068  H   TYR A 145     288.563 224.075 236.882  1.00284.16           H  
ATOM   2069  HA  TYR A 145     289.407 221.856 235.652  1.00284.48           H  
ATOM   2070  HB2 TYR A 145     289.507 224.057 234.655  1.00284.43           H  
ATOM   2071  HB3 TYR A 145     290.759 224.317 235.595  1.00284.44           H  
ATOM   2072  HD1 TYR A 145     289.722 222.424 232.806  1.00284.45           H  
ATOM   2073  HD2 TYR A 145     292.900 223.403 235.026  1.00284.26           H  
ATOM   2074  HE1 TYR A 145     291.114 221.472 231.231  1.00284.21           H  
ATOM   2075  HE2 TYR A 145     294.294 222.452 233.455  1.00284.15           H  
ATOM   2076  HH  TYR A 145     293.218 220.967 230.634  1.00284.03           H  
ATOM   2077  N   HIS A 146     290.513 221.084 237.784  1.00283.29           N  
ATOM   2078  CA  HIS A 146     291.370 220.631 238.870  1.00283.22           C  
ATOM   2079  C   HIS A 146     292.630 219.978 238.313  1.00283.24           C  
ATOM   2080  O   HIS A 146     292.590 219.271 237.302  1.00283.12           O  
ATOM   2081  CB  HIS A 146     290.602 219.657 239.762  1.00282.28           C  
ATOM   2082  CG  HIS A 146     291.266 219.385 241.075  1.00281.91           C  
ATOM   2083  ND1 HIS A 146     291.443 220.358 242.034  1.00281.07           N  
ATOM   2084  CD2 HIS A 146     291.775 218.245 241.597  1.00282.14           C  
ATOM   2085  CE1 HIS A 146     292.046 219.832 243.085  1.00280.83           C  
ATOM   2086  NE2 HIS A 146     292.258 218.551 242.846  1.00281.23           N  
ATOM   2087  H   HIS A 146     289.850 220.565 237.614  1.00281.95           H  
ATOM   2088  HA  HIS A 146     291.635 221.394 239.408  1.00281.97           H  
ATOM   2089  HB2 HIS A 146     289.725 220.029 239.946  1.00281.74           H  
ATOM   2090  HB3 HIS A 146     290.509 218.812 239.295  1.00281.94           H  
ATOM   2091  HD2 HIS A 146     291.798 217.413 241.183  1.00281.89           H  
ATOM   2092  HE1 HIS A 146     292.279 220.287 243.863  1.00281.57           H  
ATOM   2093  HE2 HIS A 146     292.636 217.999 243.385  1.00281.65           H  
ATOM   2094  N   LYS A 147     293.758 220.223 238.981  1.00278.56           N  
ATOM   2095  CA  LYS A 147     295.059 219.820 238.462  1.00277.64           C  
ATOM   2096  C   LYS A 147     295.427 218.377 238.782  1.00277.69           C  
ATOM   2097  O   LYS A 147     296.379 217.858 238.188  1.00276.83           O  
ATOM   2098  CB  LYS A 147     296.144 220.753 239.006  1.00277.37           C  
ATOM   2099  CG  LYS A 147     295.963 222.205 238.597  1.00276.53           C  
ATOM   2100  CD  LYS A 147     297.026 223.099 239.213  1.00275.60           C  
ATOM   2101  CE  LYS A 147     296.828 224.552 238.810  1.00274.95           C  
ATOM   2102  NZ  LYS A 147     296.993 224.756 237.344  1.00274.35           N  
ATOM   2103  H   LYS A 147     293.793 220.623 239.742  1.00276.89           H  
ATOM   2104  HA  LYS A 147     295.048 219.913 237.496  1.00276.68           H  
ATOM   2105  HB2 LYS A 147     296.133 220.714 239.975  1.00276.72           H  
ATOM   2106  HB3 LYS A 147     297.006 220.456 238.675  1.00276.64           H  
ATOM   2107  HG2 LYS A 147     296.030 222.275 237.632  1.00276.53           H  
ATOM   2108  HG3 LYS A 147     295.094 222.517 238.897  1.00276.60           H  
ATOM   2109  HD2 LYS A 147     296.972 223.041 240.180  1.00276.44           H  
ATOM   2110  HD3 LYS A 147     297.901 222.814 238.907  1.00276.39           H  
ATOM   2111  HE2 LYS A 147     295.931 224.829 239.054  1.00276.33           H  
ATOM   2112  HE3 LYS A 147     297.484 225.101 239.268  1.00276.29           H  
ATOM   2113  HZ1 LYS A 147     296.450 224.210 236.897  1.00276.29           H  
ATOM   2114  HZ2 LYS A 147     296.796 225.597 237.130  1.00276.25           H  
ATOM   2115  HZ3 LYS A 147     297.833 224.586 237.106  1.00276.22           H  
ATOM   2116  N   ASN A 148     294.713 217.713 239.695  1.00286.86           N  
ATOM   2117  CA  ASN A 148     295.028 216.316 239.982  1.00286.60           C  
ATOM   2118  C   ASN A 148     294.805 215.445 238.753  1.00286.69           C  
ATOM   2119  O   ASN A 148     295.605 214.547 238.464  1.00286.55           O  
ATOM   2120  CB  ASN A 148     294.187 215.811 241.154  1.00285.98           C  
ATOM   2121  CG  ASN A 148     294.637 216.383 242.485  1.00285.27           C  
ATOM   2122  OD1 ASN A 148     295.589 217.160 242.550  1.00285.22           O  
ATOM   2123  ND2 ASN A 148     293.955 215.995 243.556  1.00283.96           N  
ATOM   2124  H   ASN A 148     294.060 218.039 240.149  1.00285.45           H  
ATOM   2125  HA  ASN A 148     295.963 216.248 240.232  1.00285.42           H  
ATOM   2126  HB2 ASN A 148     293.262 216.055 241.011  1.00285.39           H  
ATOM   2127  HB3 ASN A 148     294.269 214.846 241.204  1.00285.32           H  
ATOM   2128 HD21 ASN A 148     293.295 215.449 243.471  1.00285.11           H  
ATOM   2129 HD22 ASN A 148     294.171 216.291 244.334  1.00285.07           H  
ATOM   2130  N   ASN A 149     293.721 215.697 238.018  1.00282.95           N  
ATOM   2131  CA  ASN A 149     293.432 214.989 236.780  1.00281.93           C  
ATOM   2132  C   ASN A 149     293.628 215.848 235.540  1.00281.56           C  
ATOM   2133  O   ASN A 149     293.564 215.318 234.426  1.00281.02           O  
ATOM   2134  CB  ASN A 149     291.991 214.456 236.798  1.00281.08           C  
ATOM   2135  CG  ASN A 149     291.752 213.457 237.913  1.00280.50           C  
ATOM   2136  OD1 ASN A 149     290.959 213.701 238.822  1.00279.69           O  
ATOM   2137  ND2 ASN A 149     292.441 212.324 237.849  1.00280.23           N  
ATOM   2138  H   ASN A 149     293.129 216.286 238.223  1.00281.12           H  
ATOM   2139  HA  ASN A 149     294.026 214.226 236.707  1.00280.96           H  
ATOM   2140  HB2 ASN A 149     291.380 215.199 236.925  1.00280.85           H  
ATOM   2141  HB3 ASN A 149     291.806 214.015 235.955  1.00280.80           H  
ATOM   2142 HD21 ASN A 149     292.987 212.188 237.199  1.00280.73           H  
ATOM   2143 HD22 ASN A 149     292.341 211.725 238.458  1.00280.69           H  
ATOM   2144  N   LYS A 150     293.867 217.151 235.701  1.00273.69           N  
ATOM   2145  CA  LYS A 150     294.069 218.055 234.570  1.00273.07           C  
ATOM   2146  C   LYS A 150     292.889 217.994 233.602  1.00273.45           C  
ATOM   2147  O   LYS A 150     293.063 217.959 232.382  1.00273.06           O  
ATOM   2148  CB  LYS A 150     295.382 217.744 233.848  1.00271.65           C  
ATOM   2149  CG  LYS A 150     295.878 218.864 232.946  1.00270.81           C  
ATOM   2150  CD  LYS A 150     297.160 218.472 232.227  1.00270.02           C  
ATOM   2151  CE  LYS A 150     297.707 219.619 231.391  1.00270.08           C  
ATOM   2152  NZ  LYS A 150     296.750 220.058 230.338  1.00269.61           N  
ATOM   2153  H   LYS A 150     293.918 217.540 236.466  1.00272.28           H  
ATOM   2154  HA  LYS A 150     294.126 218.964 234.906  1.00272.05           H  
ATOM   2155  HB2 LYS A 150     296.068 217.573 234.512  1.00271.72           H  
ATOM   2156  HB3 LYS A 150     295.255 216.955 233.298  1.00271.75           H  
ATOM   2157  HG2 LYS A 150     295.203 219.062 232.278  1.00271.67           H  
ATOM   2158  HG3 LYS A 150     296.060 219.650 233.484  1.00271.64           H  
ATOM   2159  HD2 LYS A 150     297.831 218.226 232.882  1.00271.43           H  
ATOM   2160  HD3 LYS A 150     296.979 217.724 231.636  1.00271.44           H  
ATOM   2161  HE2 LYS A 150     297.887 220.376 231.970  1.00271.46           H  
ATOM   2162  HE3 LYS A 150     298.524 219.331 230.954  1.00271.48           H  
ATOM   2163  HZ1 LYS A 150     296.613 219.398 229.757  1.00271.42           H  
ATOM   2164  HZ2 LYS A 150     295.972 220.284 230.707  1.00271.50           H  
ATOM   2165  HZ3 LYS A 150     297.079 220.762 229.904  1.00271.46           H  
ATOM   2166  N   SER A 151     291.676 217.977 234.150  1.00275.93           N  
ATOM   2167  CA  SER A 151     290.473 217.922 233.334  1.00274.85           C  
ATOM   2168  C   SER A 151     289.318 218.552 234.098  1.00274.87           C  
ATOM   2169  O   SER A 151     289.334 218.643 235.329  1.00274.72           O  
ATOM   2170  CB  SER A 151     290.127 216.480 232.940  1.00274.19           C  
ATOM   2171  OG  SER A 151     289.052 216.449 232.018  1.00273.12           O  
ATOM   2172  H   SER A 151     291.525 217.998 234.996  1.00274.69           H  
ATOM   2173  HA  SER A 151     290.613 218.432 232.522  1.00274.50           H  
ATOM   2174  HB2 SER A 151     290.905 216.070 232.532  1.00274.39           H  
ATOM   2175  HB3 SER A 151     289.873 215.989 233.737  1.00274.43           H  
ATOM   2176  HG  SER A 151     288.874 215.655 231.810  1.00274.26           H  
ATOM   2177  N   TRP A 152     288.312 218.989 233.345  1.00276.85           N  
ATOM   2178  CA  TRP A 152     287.125 219.583 233.943  1.00277.47           C  
ATOM   2179  C   TRP A 152     286.354 218.541 234.745  1.00276.58           C  
ATOM   2180  O   TRP A 152     286.230 217.384 234.333  1.00275.72           O  
ATOM   2181  CB  TRP A 152     286.220 220.165 232.857  1.00276.94           C  
ATOM   2182  CG  TRP A 152     286.697 221.463 232.270  1.00276.80           C  
ATOM   2183  CD1 TRP A 152     287.098 221.678 230.983  1.00275.86           C  
ATOM   2184  CD2 TRP A 152     286.805 222.726 232.939  1.00277.08           C  
ATOM   2185  NE1 TRP A 152     287.454 222.993 230.811  1.00275.75           N  
ATOM   2186  CE2 TRP A 152     287.284 223.658 231.996  1.00276.36           C  
ATOM   2187  CE3 TRP A 152     286.548 223.159 234.243  1.00276.78           C  
ATOM   2188  CZ2 TRP A 152     287.510 224.994 232.316  1.00275.84           C  
ATOM   2189  CZ3 TRP A 152     286.773 224.488 234.558  1.00275.89           C  
ATOM   2190  CH2 TRP A 152     287.250 225.389 233.599  1.00275.86           C  
ATOM   2191  H   TRP A 152     288.294 218.952 232.486  1.00276.21           H  
ATOM   2192  HA  TRP A 152     287.388 220.299 234.542  1.00276.50           H  
ATOM   2193  HB2 TRP A 152     286.154 219.523 232.133  1.00276.28           H  
ATOM   2194  HB3 TRP A 152     285.342 220.320 233.236  1.00276.25           H  
ATOM   2195  HD1 TRP A 152     287.126 221.027 230.319  1.00276.14           H  
ATOM   2196  HE1 TRP A 152     287.738 223.342 230.078  1.00276.09           H  
ATOM   2197  HE3 TRP A 152     286.233 222.567 234.885  1.00276.16           H  
ATOM   2198  HZ2 TRP A 152     287.827 225.596 231.681  1.00276.08           H  
ATOM   2199  HZ3 TRP A 152     286.606 224.787 235.423  1.00275.95           H  
ATOM   2200  HH2 TRP A 152     287.393 226.276 233.840  1.00276.12           H  
ATOM   2201  N   MET A 153     285.835 218.954 235.900  1.00268.20           N  
ATOM   2202  CA  MET A 153     284.951 218.095 236.677  1.00267.57           C  
ATOM   2203  C   MET A 153     284.129 218.964 237.616  1.00267.19           C  
ATOM   2204  O   MET A 153     284.580 220.033 238.035  1.00267.44           O  
ATOM   2205  CB  MET A 153     285.734 217.047 237.479  1.00266.98           C  
ATOM   2206  CG  MET A 153     286.542 217.609 238.641  1.00266.39           C  
ATOM   2207  SD  MET A 153     287.502 216.336 239.483  1.00265.28           S  
ATOM   2208  CE  MET A 153     288.211 217.276 240.833  1.00265.13           C  
ATOM   2209  H   MET A 153     285.979 219.725 236.252  1.00266.95           H  
ATOM   2210  HA  MET A 153     284.353 217.627 236.073  1.00266.70           H  
ATOM   2211  HB2 MET A 153     285.106 216.403 237.841  1.00266.56           H  
ATOM   2212  HB3 MET A 153     286.353 216.599 236.881  1.00266.60           H  
ATOM   2213  HG2 MET A 153     287.157 218.279 238.306  1.00266.65           H  
ATOM   2214  HG3 MET A 153     285.940 218.004 239.292  1.00266.42           H  
ATOM   2215  HE1 MET A 153     288.911 216.750 241.250  1.00266.40           H  
ATOM   2216  HE2 MET A 153     288.579 218.100 240.483  1.00266.46           H  
ATOM   2217  HE3 MET A 153     287.515 217.475 241.479  1.00266.22           H  
ATOM   2218  N   GLU A 154     282.924 218.498 237.940  1.00250.69           N  
ATOM   2219  CA  GLU A 154     282.081 219.208 238.892  1.00250.81           C  
ATOM   2220  C   GLU A 154     282.655 219.074 240.296  1.00250.61           C  
ATOM   2221  O   GLU A 154     282.981 217.970 240.743  1.00249.02           O  
ATOM   2222  CB  GLU A 154     280.655 218.658 238.840  1.00249.75           C  
ATOM   2223  CG  GLU A 154     279.638 219.455 239.650  1.00249.27           C  
ATOM   2224  CD  GLU A 154     279.648 219.108 241.128  1.00248.22           C  
ATOM   2225  OE1 GLU A 154     280.177 218.037 241.491  1.00248.44           O  
ATOM   2226  OE2 GLU A 154     279.122 219.910 241.929  1.00246.30           O  
ATOM   2227  H   GLU A 154     282.576 217.778 237.624  1.00249.39           H  
ATOM   2228  HA  GLU A 154     282.055 220.149 238.660  1.00249.52           H  
ATOM   2229  HB2 GLU A 154     280.358 218.659 237.917  1.00248.99           H  
ATOM   2230  HB3 GLU A 154     280.659 217.748 239.177  1.00248.99           H  
ATOM   2231  HG2 GLU A 154     279.836 220.400 239.562  1.00249.00           H  
ATOM   2232  HG3 GLU A 154     278.750 219.269 239.307  1.00248.77           H  
ATOM   2233  N   SER A 155     282.777 220.204 240.993  1.00254.62           N  
ATOM   2234  CA  SER A 155     283.321 220.208 242.346  1.00253.11           C  
ATOM   2235  C   SER A 155     282.385 220.913 243.319  1.00253.29           C  
ATOM   2236  O   SER A 155     282.271 220.509 244.481  1.00251.82           O  
ATOM   2237  CB  SER A 155     284.697 220.879 242.364  1.00252.08           C  
ATOM   2238  OG  SER A 155     285.702 219.997 241.896  1.00250.87           O  
ATOM   2239  H   SER A 155     282.554 220.981 240.701  1.00252.89           H  
ATOM   2240  HA  SER A 155     283.432 219.294 242.650  1.00252.40           H  
ATOM   2241  HB2 SER A 155     284.672 221.661 241.793  1.00252.77           H  
ATOM   2242  HB3 SER A 155     284.907 221.140 243.275  1.00252.52           H  
ATOM   2243  HG  SER A 155     286.443 220.393 241.874  1.00252.56           H  
ATOM   2244  N   GLU A 156     281.710 221.964 242.858  1.00247.70           N  
ATOM   2245  CA  GLU A 156     280.857 222.789 243.707  1.00246.51           C  
ATOM   2246  C   GLU A 156     279.399 222.416 243.466  1.00244.74           C  
ATOM   2247  O   GLU A 156     278.825 222.759 242.427  1.00243.91           O  
ATOM   2248  CB  GLU A 156     281.091 224.273 243.429  1.00246.13           C  
ATOM   2249  CG  GLU A 156     282.130 224.926 244.327  1.00244.96           C  
ATOM   2250  CD  GLU A 156     281.721 224.939 245.788  1.00243.21           C  
ATOM   2251  OE1 GLU A 156     280.575 224.545 246.090  1.00242.71           O  
ATOM   2252  OE2 GLU A 156     282.546 225.344 246.633  1.00242.11           O  
ATOM   2253  H   GLU A 156     281.732 222.225 242.039  1.00245.57           H  
ATOM   2254  HA  GLU A 156     281.065 222.613 244.637  1.00245.17           H  
ATOM   2255  HB2 GLU A 156     281.392 224.372 242.513  1.00245.34           H  
ATOM   2256  HB3 GLU A 156     280.254 224.748 243.551  1.00244.90           H  
ATOM   2257  HG2 GLU A 156     282.965 224.439 244.252  1.00245.27           H  
ATOM   2258  HG3 GLU A 156     282.255 225.846 244.045  1.00244.95           H  
ATOM   2259  N   PHE A 157     278.802 221.714 244.428  1.00220.53           N  
ATOM   2260  CA  PHE A 157     277.371 221.413 244.418  1.00220.41           C  
ATOM   2261  C   PHE A 157     276.690 222.506 245.234  1.00219.97           C  
ATOM   2262  O   PHE A 157     276.719 222.499 246.465  1.00217.68           O  
ATOM   2263  CB  PHE A 157     277.098 220.022 244.980  1.00218.67           C  
ATOM   2264  CG  PHE A 157     275.641 219.660 245.017  1.00217.80           C  
ATOM   2265  CD1 PHE A 157     275.031 219.078 243.918  1.00217.27           C  
ATOM   2266  CD2 PHE A 157     274.881 219.898 246.150  1.00216.12           C  
ATOM   2267  CE1 PHE A 157     273.692 218.743 243.947  1.00217.02           C  
ATOM   2268  CE2 PHE A 157     273.540 219.563 246.185  1.00215.74           C  
ATOM   2269  CZ  PHE A 157     272.946 218.985 245.081  1.00216.83           C  
ATOM   2270  H   PHE A 157     279.214 221.394 245.112  1.00219.06           H  
ATOM   2271  HA  PHE A 157     277.035 221.450 243.509  1.00218.88           H  
ATOM   2272  HB2 PHE A 157     277.552 219.367 244.428  1.00218.45           H  
ATOM   2273  HB3 PHE A 157     277.437 219.980 245.887  1.00218.13           H  
ATOM   2274  HD1 PHE A 157     275.530 218.913 243.151  1.00218.08           H  
ATOM   2275  HD2 PHE A 157     275.276 220.287 246.896  1.00217.75           H  
ATOM   2276  HE1 PHE A 157     273.293 218.353 243.202  1.00218.03           H  
ATOM   2277  HE2 PHE A 157     273.038 219.728 246.951  1.00217.68           H  
ATOM   2278  HZ  PHE A 157     272.045 218.759 245.101  1.00218.05           H  
ATOM   2279  N   ARG A 158     276.068 223.453 244.534  1.00231.05           N  
ATOM   2280  CA  ARG A 158     275.528 224.647 245.173  1.00230.47           C  
ATOM   2281  C   ARG A 158     274.087 224.885 244.737  1.00230.07           C  
ATOM   2282  O   ARG A 158     273.721 226.007 244.376  1.00229.81           O  
ATOM   2283  CB  ARG A 158     276.400 225.858 244.832  1.00231.99           C  
ATOM   2284  CG  ARG A 158     276.142 227.095 245.679  1.00231.75           C  
ATOM   2285  CD  ARG A 158     277.036 228.246 245.240  1.00232.22           C  
ATOM   2286  NE  ARG A 158     277.715 228.879 246.363  1.00230.36           N  
ATOM   2287  CZ  ARG A 158     278.696 229.763 246.245  1.00229.28           C  
ATOM   2288  NH1 ARG A 158     279.141 230.150 245.060  1.00228.85           N  
ATOM   2289  NH2 ARG A 158     279.248 230.271 247.344  1.00228.47           N  
ATOM   2290  H   ARG A 158     275.945 223.426 243.683  1.00230.44           H  
ATOM   2291  HA  ARG A 158     275.535 224.531 246.135  1.00230.14           H  
ATOM   2292  HB2 ARG A 158     277.330 225.611 244.950  1.00230.75           H  
ATOM   2293  HB3 ARG A 158     276.243 226.100 243.906  1.00230.82           H  
ATOM   2294  HG2 ARG A 158     275.219 227.373 245.581  1.00230.51           H  
ATOM   2295  HG3 ARG A 158     276.337 226.894 246.608  1.00230.55           H  
ATOM   2296  HD2 ARG A 158     277.711 227.909 244.630  1.00230.89           H  
ATOM   2297  HD3 ARG A 158     276.494 228.918 244.797  1.00230.77           H  
ATOM   2298  HE  ARG A 158     277.474 228.652 247.156  1.00230.40           H  
ATOM   2299 HH11 ARG A 158     278.793 229.829 244.342  1.00230.40           H  
ATOM   2300 HH12 ARG A 158     279.779 230.724 245.008  1.00230.17           H  
ATOM   2301 HH21 ARG A 158     278.967 230.026 248.119  1.00230.28           H  
ATOM   2302 HH22 ARG A 158     279.885 230.845 247.279  1.00230.36           H  
ATOM   2303  N   VAL A 159     273.264 223.838 244.765  1.00226.92           N  
ATOM   2304  CA  VAL A 159     271.880 223.942 244.318  1.00228.53           C  
ATOM   2305  C   VAL A 159     270.982 224.270 245.504  1.00228.44           C  
ATOM   2306  O   VAL A 159     270.274 225.283 245.496  1.00227.65           O  
ATOM   2307  CB  VAL A 159     271.422 222.647 243.622  1.00228.92           C  
ATOM   2308  CG1 VAL A 159     269.942 222.726 243.273  1.00227.48           C  
ATOM   2309  CG2 VAL A 159     272.255 222.395 242.374  1.00227.85           C  
ATOM   2310  H   VAL A 159     273.486 223.054 245.040  1.00226.82           H  
ATOM   2311  HA  VAL A 159     271.807 224.666 243.678  1.00227.37           H  
ATOM   2312  HB  VAL A 159     271.549 221.899 244.226  1.00227.13           H  
ATOM   2313 HG11 VAL A 159     269.735 222.033 242.626  1.00226.72           H  
ATOM   2314 HG12 VAL A 159     269.417 222.594 244.077  1.00227.05           H  
ATOM   2315 HG13 VAL A 159     269.755 223.598 242.891  1.00226.86           H  
ATOM   2316 HG21 VAL A 159     271.932 221.592 241.936  1.00227.06           H  
ATOM   2317 HG22 VAL A 159     272.167 223.155 241.778  1.00227.28           H  
ATOM   2318 HG23 VAL A 159     273.183 222.282 242.632  1.00227.01           H  
ATOM   2319  N   TYR A 160     271.002 223.421 246.529  1.00223.84           N  
ATOM   2320  CA  TYR A 160     270.159 223.601 247.702  1.00221.79           C  
ATOM   2321  C   TYR A 160     270.975 223.403 248.970  1.00220.70           C  
ATOM   2322  O   TYR A 160     271.968 222.671 248.986  1.00218.37           O  
ATOM   2323  CB  TYR A 160     268.972 222.629 247.697  1.00222.00           C  
ATOM   2324  CG  TYR A 160     269.368 221.170 247.659  1.00222.91           C  
ATOM   2325  CD1 TYR A 160     269.617 220.467 248.831  1.00222.32           C  
ATOM   2326  CD2 TYR A 160     269.488 220.494 246.452  1.00222.77           C  
ATOM   2327  CE1 TYR A 160     269.977 219.134 248.802  1.00221.20           C  
ATOM   2328  CE2 TYR A 160     269.847 219.161 246.414  1.00222.18           C  
ATOM   2329  CZ  TYR A 160     270.091 218.486 247.591  1.00221.77           C  
ATOM   2330  OH  TYR A 160     270.450 217.158 247.557  1.00221.39           O  
ATOM   2331  H   TYR A 160     271.504 222.724 246.568  1.00221.96           H  
ATOM   2332  HA  TYR A 160     269.812 224.505 247.711  1.00221.75           H  
ATOM   2333  HB2 TYR A 160     268.452 222.773 248.503  1.00221.72           H  
ATOM   2334  HB3 TYR A 160     268.425 222.808 246.916  1.00222.01           H  
ATOM   2335  HD1 TYR A 160     269.541 220.903 249.649  1.00221.84           H  
ATOM   2336  HD2 TYR A 160     269.325 220.947 245.657  1.00221.90           H  
ATOM   2337  HE1 TYR A 160     270.142 218.677 249.595  1.00221.41           H  
ATOM   2338  HE2 TYR A 160     269.925 218.721 245.598  1.00221.72           H  
ATOM   2339  HH  TYR A 160     270.494 216.892 246.762  1.00221.69           H  
ATOM   2340  N   SER A 161     270.537 224.072 250.039  1.00220.35           N  
ATOM   2341  CA  SER A 161     271.219 223.964 251.323  1.00220.91           C  
ATOM   2342  C   SER A 161     270.886 222.656 252.032  1.00220.96           C  
ATOM   2343  O   SER A 161     271.747 222.076 252.703  1.00219.48           O  
ATOM   2344  CB  SER A 161     270.852 225.155 252.209  1.00219.36           C  
ATOM   2345  OG  SER A 161     271.279 224.953 253.545  1.00218.87           O  
ATOM   2346  H   SER A 161     269.852 224.591 250.044  1.00219.97           H  
ATOM   2347  HA  SER A 161     272.177 223.986 251.174  1.00219.95           H  
ATOM   2348  HB2 SER A 161     271.281 225.952 251.859  1.00219.75           H  
ATOM   2349  HB3 SER A 161     269.888 225.268 252.200  1.00219.72           H  
ATOM   2350  HG  SER A 161     270.799 224.373 253.917  1.00219.80           H  
ATOM   2351  N   SER A 162     269.650 222.176 251.899  1.00226.82           N  
ATOM   2352  CA  SER A 162     269.214 220.993 252.625  1.00226.36           C  
ATOM   2353  C   SER A 162     268.092 220.308 251.858  1.00226.59           C  
ATOM   2354  O   SER A 162     267.474 220.891 250.965  1.00226.80           O  
ATOM   2355  CB  SER A 162     268.744 221.349 254.041  1.00224.51           C  
ATOM   2356  OG  SER A 162     267.701 222.308 254.005  1.00220.00           O  
ATOM   2357  H   SER A 162     269.047 222.520 251.391  1.00224.95           H  
ATOM   2358  HA  SER A 162     269.954 220.371 252.699  1.00224.88           H  
ATOM   2359  HB2 SER A 162     268.417 220.546 254.476  1.00224.76           H  
ATOM   2360  HB3 SER A 162     269.491 221.715 254.539  1.00224.72           H  
ATOM   2361  HG  SER A 162     267.048 222.007 253.571  1.00224.26           H  
ATOM   2362  N   ALA A 163     267.842 219.051 252.223  1.00228.28           N  
ATOM   2363  CA  ALA A 163     266.763 218.255 251.655  1.00228.39           C  
ATOM   2364  C   ALA A 163     265.997 217.593 252.789  1.00228.39           C  
ATOM   2365  O   ALA A 163     266.606 217.056 253.720  1.00226.39           O  
ATOM   2366  CB  ALA A 163     267.302 217.195 250.688  1.00227.37           C  
ATOM   2367  H   ALA A 163     268.300 218.628 252.816  1.00227.14           H  
ATOM   2368  HA  ALA A 163     266.154 218.832 251.169  1.00227.32           H  
ATOM   2369  HB1 ALA A 163     267.892 216.597 251.173  1.00227.15           H  
ATOM   2370  HB2 ALA A 163     266.557 216.697 250.318  1.00227.20           H  
ATOM   2371  HB3 ALA A 163     267.791 217.637 249.976  1.00227.11           H  
ATOM   2372  N   ASN A 164     264.668 217.631 252.713  1.00229.57           N  
ATOM   2373  CA  ASN A 164     263.829 217.083 253.769  1.00227.70           C  
ATOM   2374  C   ASN A 164     262.521 216.585 253.171  1.00227.81           C  
ATOM   2375  O   ASN A 164     262.113 217.000 252.083  1.00229.74           O  
ATOM   2376  CB  ASN A 164     263.544 218.122 254.861  1.00226.72           C  
ATOM   2377  CG  ASN A 164     264.809 218.711 255.454  1.00226.84           C  
ATOM   2378  OD1 ASN A 164     265.362 219.678 254.929  1.00227.68           O  
ATOM   2379  ND2 ASN A 164     265.274 218.130 256.553  1.00225.99           N  
ATOM   2380  H   ASN A 164     264.229 217.971 252.056  1.00227.82           H  
ATOM   2381  HA  ASN A 164     264.281 216.329 254.178  1.00227.26           H  
ATOM   2382  HB2 ASN A 164     263.025 218.848 254.479  1.00227.32           H  
ATOM   2383  HB3 ASN A 164     263.045 217.699 255.578  1.00227.11           H  
ATOM   2384 HD21 ASN A 164     264.860 217.456 256.891  1.00227.19           H  
ATOM   2385 HD22 ASN A 164     265.989 218.428 256.927  1.00227.20           H  
ATOM   2386  N   ASN A 165     261.866 215.688 253.908  1.00221.75           N  
ATOM   2387  CA  ASN A 165     260.560 215.150 253.530  1.00222.70           C  
ATOM   2388  C   ASN A 165     260.565 214.663 252.083  1.00223.56           C  
ATOM   2389  O   ASN A 165     259.755 215.080 251.252  1.00224.10           O  
ATOM   2390  CB  ASN A 165     259.461 216.190 253.754  1.00222.51           C  
ATOM   2391  CG  ASN A 165     258.069 215.606 253.616  1.00220.73           C  
ATOM   2392  OD1 ASN A 165     257.901 214.392 253.495  1.00220.18           O  
ATOM   2393  ND2 ASN A 165     257.060 216.469 253.639  1.00218.30           N  
ATOM   2394  H   ASN A 165     262.166 215.369 254.648  1.00221.65           H  
ATOM   2395  HA  ASN A 165     260.363 214.388 254.097  1.00221.69           H  
ATOM   2396  HB2 ASN A 165     259.547 216.553 254.650  1.00221.66           H  
ATOM   2397  HB3 ASN A 165     259.557 216.898 253.098  1.00222.10           H  
ATOM   2398 HD21 ASN A 165     257.215 217.310 253.726  1.00221.28           H  
ATOM   2399 HD22 ASN A 165     256.251 216.187 253.564  1.00221.11           H  
ATOM   2400  N   CYS A 166     261.499 213.765 251.783  1.00231.86           N  
ATOM   2401  CA  CYS A 166     261.621 213.239 250.432  1.00232.56           C  
ATOM   2402  C   CYS A 166     260.464 212.302 250.111  1.00232.69           C  
ATOM   2403  O   CYS A 166     260.115 211.422 250.903  1.00232.05           O  
ATOM   2404  CB  CYS A 166     262.951 212.503 250.268  1.00231.38           C  
ATOM   2405  SG  CYS A 166     263.116 211.024 251.294  1.00233.31           S  
ATOM   2406  H   CYS A 166     262.071 213.447 252.342  1.00231.15           H  
ATOM   2407  HA  CYS A 166     261.594 213.973 249.801  1.00231.53           H  
ATOM   2408  HB2 CYS A 166     263.045 212.232 249.342  1.00231.35           H  
ATOM   2409  HB3 CYS A 166     263.672 213.108 250.506  1.00231.23           H  
ATOM   2410  HG  CYS A 166     264.186 210.523 251.085  1.00231.46           H  
ATOM   2411  N   THR A 167     259.866 212.498 248.936  1.00228.28           N  
ATOM   2412  CA  THR A 167     258.790 211.632 248.464  1.00227.47           C  
ATOM   2413  C   THR A 167     259.346 210.457 247.663  1.00226.77           C  
ATOM   2414  O   THR A 167     259.105 209.295 248.002  1.00226.12           O  
ATOM   2415  CB  THR A 167     257.794 212.436 247.620  1.00226.25           C  
ATOM   2416  OG1 THR A 167     258.432 212.883 246.417  1.00226.74           O  
ATOM   2417  CG2 THR A 167     257.280 213.638 248.399  1.00225.17           C  
ATOM   2418  H   THR A 167     260.069 213.131 248.390  1.00226.18           H  
ATOM   2419  HA  THR A 167     258.313 211.273 249.229  1.00226.06           H  
ATOM   2420  HB  THR A 167     257.038 211.873 247.393  1.00225.80           H  
ATOM   2421  HG1 THR A 167     257.886 213.314 245.946  1.00225.81           H  
ATOM   2422 HG21 THR A 167     257.998 214.274 248.543  1.00225.79           H  
ATOM   2423 HG22 THR A 167     256.569 214.074 247.903  1.00225.63           H  
ATOM   2424 HG23 THR A 167     256.933 213.352 249.259  1.00225.73           H  
ATOM   2425  N   PHE A 168     260.090 210.749 246.598  1.00214.91           N  
ATOM   2426  CA  PHE A 168     260.739 209.709 245.814  1.00214.70           C  
ATOM   2427  C   PHE A 168     261.916 210.317 245.068  1.00213.09           C  
ATOM   2428  O   PHE A 168     261.998 211.534 244.879  1.00211.21           O  
ATOM   2429  CB  PHE A 168     259.766 209.049 244.829  1.00215.05           C  
ATOM   2430  CG  PHE A 168     259.721 209.712 243.481  1.00214.55           C  
ATOM   2431  CD1 PHE A 168     258.923 210.822 243.265  1.00213.89           C  
ATOM   2432  CD2 PHE A 168     260.475 209.221 242.428  1.00211.23           C  
ATOM   2433  CE1 PHE A 168     258.881 211.429 242.025  1.00212.28           C  
ATOM   2434  CE2 PHE A 168     260.437 209.826 241.187  1.00208.88           C  
ATOM   2435  CZ  PHE A 168     259.639 210.931 240.986  1.00211.14           C  
ATOM   2436  H   PHE A 168     260.234 211.546 246.310  1.00213.06           H  
ATOM   2437  HA  PHE A 168     261.079 209.024 246.411  1.00212.82           H  
ATOM   2438  HB2 PHE A 168     260.035 208.127 244.695  1.00212.80           H  
ATOM   2439  HB3 PHE A 168     258.872 209.080 245.204  1.00212.63           H  
ATOM   2440  HD1 PHE A 168     258.410 211.163 243.962  1.00212.53           H  
ATOM   2441  HD2 PHE A 168     261.016 208.475 242.558  1.00212.04           H  
ATOM   2442  HE1 PHE A 168     258.344 212.175 241.889  1.00212.15           H  
ATOM   2443  HE2 PHE A 168     260.948 209.488 240.488  1.00211.48           H  
ATOM   2444  HZ  PHE A 168     259.611 211.340 240.152  1.00212.21           H  
ATOM   2445  N   GLU A 169     262.831 209.449 244.643  1.00208.57           N  
ATOM   2446  CA  GLU A 169     263.995 209.858 243.874  1.00207.07           C  
ATOM   2447  C   GLU A 169     264.322 208.770 242.862  1.00206.67           C  
ATOM   2448  O   GLU A 169     263.973 207.600 243.041  1.00208.37           O  
ATOM   2449  CB  GLU A 169     265.204 210.131 244.779  1.00207.09           C  
ATOM   2450  CG  GLU A 169     264.967 211.217 245.819  1.00206.41           C  
ATOM   2451  CD  GLU A 169     266.192 211.489 246.669  1.00206.64           C  
ATOM   2452  OE1 GLU A 169     267.222 210.813 246.464  1.00207.23           O  
ATOM   2453  OE2 GLU A 169     266.126 212.381 247.541  1.00205.30           O  
ATOM   2454  H   GLU A 169     262.797 208.603 244.794  1.00207.50           H  
ATOM   2455  HA  GLU A 169     263.789 210.673 243.389  1.00207.07           H  
ATOM   2456  HB2 GLU A 169     265.434 209.314 245.250  1.00207.03           H  
ATOM   2457  HB3 GLU A 169     265.950 210.411 244.226  1.00207.02           H  
ATOM   2458  HG2 GLU A 169     264.725 212.041 245.368  1.00206.96           H  
ATOM   2459  HG3 GLU A 169     264.250 210.938 246.410  1.00206.91           H  
ATOM   2460  N   TYR A 170     265.001 209.170 241.790  1.00205.07           N  
ATOM   2461  CA  TYR A 170     265.349 208.255 240.714  1.00206.32           C  
ATOM   2462  C   TYR A 170     266.659 208.697 240.080  1.00206.04           C  
ATOM   2463  O   TYR A 170     266.951 209.894 240.011  1.00205.70           O  
ATOM   2464  CB  TYR A 170     264.240 208.195 239.655  1.00204.92           C  
ATOM   2465  CG  TYR A 170     264.731 207.822 238.275  1.00204.62           C  
ATOM   2466  CD1 TYR A 170     264.975 206.499 237.937  1.00206.03           C  
ATOM   2467  CD2 TYR A 170     264.956 208.796 237.311  1.00205.42           C  
ATOM   2468  CE1 TYR A 170     265.428 206.154 236.678  1.00207.51           C  
ATOM   2469  CE2 TYR A 170     265.409 208.462 236.049  1.00206.33           C  
ATOM   2470  CZ  TYR A 170     265.643 207.139 235.738  1.00206.62           C  
ATOM   2471  OH  TYR A 170     266.094 206.796 234.484  1.00206.14           O  
ATOM   2472  H   TYR A 170     265.273 209.976 241.663  1.00205.79           H  
ATOM   2473  HA  TYR A 170     265.472 207.364 241.077  1.00205.91           H  
ATOM   2474  HB2 TYR A 170     263.591 207.526 239.926  1.00205.54           H  
ATOM   2475  HB3 TYR A 170     263.812 209.064 239.597  1.00205.48           H  
ATOM   2476  HD1 TYR A 170     264.831 205.832 238.568  1.00205.72           H  
ATOM   2477  HD2 TYR A 170     264.800 209.690 237.519  1.00205.86           H  
ATOM   2478  HE1 TYR A 170     265.586 205.262 236.466  1.00206.08           H  
ATOM   2479  HE2 TYR A 170     265.555 209.124 235.414  1.00205.93           H  
ATOM   2480  HH  TYR A 170     266.214 207.486 234.020  1.00205.46           H  
ATOM   2481  N   VAL A 171     267.442 207.723 239.620  1.00207.35           N  
ATOM   2482  CA  VAL A 171     268.695 207.981 238.920  1.00205.55           C  
ATOM   2483  C   VAL A 171     268.774 207.053 237.717  1.00206.72           C  
ATOM   2484  O   VAL A 171     268.567 205.842 237.845  1.00207.68           O  
ATOM   2485  CB  VAL A 171     269.924 207.784 239.831  1.00203.93           C  
ATOM   2486  CG1 VAL A 171     269.976 208.868 240.896  1.00203.58           C  
ATOM   2487  CG2 VAL A 171     269.912 206.397 240.466  1.00204.79           C  
ATOM   2488  H   VAL A 171     267.263 206.886 239.705  1.00206.08           H  
ATOM   2489  HA  VAL A 171     268.696 208.895 238.602  1.00205.70           H  
ATOM   2490  HB  VAL A 171     270.727 207.858 239.292  1.00205.53           H  
ATOM   2491 HG11 VAL A 171     270.773 208.742 241.435  1.00205.41           H  
ATOM   2492 HG12 VAL A 171     270.005 209.735 240.461  1.00205.72           H  
ATOM   2493 HG13 VAL A 171     269.184 208.803 241.453  1.00205.33           H  
ATOM   2494 HG21 VAL A 171     270.629 206.346 241.118  1.00205.48           H  
ATOM   2495 HG22 VAL A 171     269.059 206.252 240.902  1.00205.73           H  
ATOM   2496 HG23 VAL A 171     270.049 205.731 239.774  1.00205.61           H  
ATOM   2497  N   SER A 172     269.066 207.620 236.549  1.00220.66           N  
ATOM   2498  CA  SER A 172     269.258 206.816 235.353  1.00222.32           C  
ATOM   2499  C   SER A 172     270.630 206.144 235.386  1.00223.95           C  
ATOM   2500  O   SER A 172     271.484 206.445 236.225  1.00222.18           O  
ATOM   2501  CB  SER A 172     269.121 207.679 234.099  1.00220.76           C  
ATOM   2502  OG  SER A 172     267.834 208.264 234.018  1.00219.60           O  
ATOM   2503  H   SER A 172     269.158 208.466 236.426  1.00220.00           H  
ATOM   2504  HA  SER A 172     268.580 206.123 235.321  1.00220.38           H  
ATOM   2505  HB2 SER A 172     269.789 208.381 234.127  1.00220.35           H  
ATOM   2506  HB3 SER A 172     269.262 207.121 233.318  1.00220.20           H  
ATOM   2507  HG  SER A 172     267.773 208.730 233.321  1.00220.08           H  
ATOM   2508  N   GLN A 173     270.837 205.219 234.453  1.00255.34           N  
ATOM   2509  CA  GLN A 173     272.117 204.537 234.373  1.00255.80           C  
ATOM   2510  C   GLN A 173     273.217 205.542 234.032  1.00255.71           C  
ATOM   2511  O   GLN A 173     272.973 206.528 233.330  1.00255.50           O  
ATOM   2512  CB  GLN A 173     272.073 203.429 233.323  1.00255.72           C  
ATOM   2513  CG  GLN A 173     271.141 202.280 233.679  1.00255.28           C  
ATOM   2514  CD  GLN A 173     271.259 201.110 232.721  1.00254.80           C  
ATOM   2515  OE1 GLN A 173     270.262 200.639 232.173  1.00254.78           O  
ATOM   2516  NE2 GLN A 173     272.481 200.629 232.520  1.00255.00           N  
ATOM   2517  H   GLN A 173     270.260 204.973 233.864  1.00253.56           H  
ATOM   2518  HA  GLN A 173     272.311 204.136 235.234  1.00253.96           H  
ATOM   2519  HB2 GLN A 173     271.771 203.806 232.483  1.00254.17           H  
ATOM   2520  HB3 GLN A 173     272.967 203.067 233.219  1.00254.23           H  
ATOM   2521  HG2 GLN A 173     271.357 201.962 234.569  1.00254.19           H  
ATOM   2522  HG3 GLN A 173     270.225 202.598 233.653  1.00254.11           H  
ATOM   2523 HE21 GLN A 173     273.154 200.982 232.921  1.00254.19           H  
ATOM   2524 HE22 GLN A 173     272.599 199.965 231.986  1.00254.17           H  
ATOM   2525  N   PRO A 174     274.439 205.321 234.519  1.00254.32           N  
ATOM   2526  CA  PRO A 174     275.509 206.310 234.313  1.00253.91           C  
ATOM   2527  C   PRO A 174     275.947 206.366 232.856  1.00254.05           C  
ATOM   2528  O   PRO A 174     276.204 205.335 232.230  1.00254.14           O  
ATOM   2529  CB  PRO A 174     276.635 205.806 235.225  1.00253.51           C  
ATOM   2530  CG  PRO A 174     276.396 204.341 235.334  1.00252.31           C  
ATOM   2531  CD  PRO A 174     274.904 204.164 235.303  1.00252.62           C  
ATOM   2532  HA  PRO A 174     275.218 207.189 234.600  1.00252.27           H  
ATOM   2533  HB2 PRO A 174     277.495 205.984 234.815  1.00252.54           H  
ATOM   2534  HB3 PRO A 174     276.570 206.231 236.095  1.00252.38           H  
ATOM   2535  HG2 PRO A 174     276.808 203.888 234.582  1.00252.40           H  
ATOM   2536  HG3 PRO A 174     276.761 204.014 236.171  1.00252.20           H  
ATOM   2537  HD2 PRO A 174     274.670 203.336 234.856  1.00252.41           H  
ATOM   2538  HD3 PRO A 174     274.541 204.197 236.202  1.00252.22           H  
ATOM   2539  N   PHE A 175     276.031 207.583 232.320  1.00239.97           N  
ATOM   2540  CA  PHE A 175     276.577 207.820 230.990  1.00239.49           C  
ATOM   2541  C   PHE A 175     277.221 209.197 230.973  1.00238.96           C  
ATOM   2542  O   PHE A 175     276.608 210.176 231.409  1.00237.80           O  
ATOM   2543  CB  PHE A 175     275.495 207.722 229.907  1.00239.69           C  
ATOM   2544  CG  PHE A 175     274.346 208.670 230.105  1.00238.90           C  
ATOM   2545  CD1 PHE A 175     273.278 208.326 230.916  1.00237.06           C  
ATOM   2546  CD2 PHE A 175     274.331 209.902 229.473  1.00237.03           C  
ATOM   2547  CE1 PHE A 175     272.219 209.196 231.096  1.00233.70           C  
ATOM   2548  CE2 PHE A 175     273.276 210.775 229.650  1.00234.80           C  
ATOM   2549  CZ  PHE A 175     272.219 210.421 230.462  1.00233.52           C  
ATOM   2550  H   PHE A 175     275.771 208.300 232.717  1.00237.52           H  
ATOM   2551  HA  PHE A 175     277.261 207.160 230.800  1.00237.24           H  
ATOM   2552  HB2 PHE A 175     275.896 207.920 229.046  1.00237.29           H  
ATOM   2553  HB3 PHE A 175     275.138 206.820 229.903  1.00237.33           H  
ATOM   2554  HD1 PHE A 175     273.275 207.502 231.344  1.00237.21           H  
ATOM   2555  HD2 PHE A 175     275.042 210.145 228.924  1.00236.88           H  
ATOM   2556  HE1 PHE A 175     271.508 208.955 231.645  1.00236.03           H  
ATOM   2557  HE2 PHE A 175     273.277 211.601 229.221  1.00236.35           H  
ATOM   2558  HZ  PHE A 175     271.507 211.008 230.583  1.00236.09           H  
ATOM   2559  N   LEU A 176     278.451 209.270 230.473  1.00242.55           N  
ATOM   2560  CA  LEU A 176     279.217 210.507 230.487  1.00242.32           C  
ATOM   2561  C   LEU A 176     279.042 211.279 229.186  1.00242.09           C  
ATOM   2562  O   LEU A 176     278.969 210.702 228.098  1.00241.50           O  
ATOM   2563  CB  LEU A 176     280.703 210.220 230.717  1.00241.74           C  
ATOM   2564  CG  LEU A 176     281.078 209.679 232.098  1.00240.73           C  
ATOM   2565  CD1 LEU A 176     280.781 208.190 232.215  1.00239.88           C  
ATOM   2566  CD2 LEU A 176     282.541 209.963 232.403  1.00240.07           C  
ATOM   2567  H   LEU A 176     278.867 208.607 230.117  1.00240.78           H  
ATOM   2568  HA  LEU A 176     278.904 211.067 231.214  1.00240.76           H  
ATOM   2569  HB2 LEU A 176     280.992 209.566 230.061  1.00240.72           H  
ATOM   2570  HB3 LEU A 176     281.196 211.046 230.587  1.00240.72           H  
ATOM   2571  HG  LEU A 176     280.545 210.143 232.761  1.00240.67           H  
ATOM   2572 HD11 LEU A 176     279.821 208.060 232.257  1.00240.55           H  
ATOM   2573 HD12 LEU A 176     281.145 207.732 231.441  1.00240.47           H  
ATOM   2574 HD13 LEU A 176     281.193 207.851 233.025  1.00240.60           H  
ATOM   2575 HD21 LEU A 176     282.774 209.547 233.247  1.00240.60           H  
ATOM   2576 HD22 LEU A 176     283.088 209.598 231.690  1.00240.50           H  
ATOM   2577 HD23 LEU A 176     282.670 210.923 232.460  1.00240.49           H  
ATOM   2578  N   MET A 177     278.975 212.600 229.316  1.00242.62           N  
ATOM   2579  CA  MET A 177     278.916 213.519 228.191  1.00243.47           C  
ATOM   2580  C   MET A 177     280.291 214.142 227.982  1.00243.43           C  
ATOM   2581  O   MET A 177     281.253 213.833 228.690  1.00241.85           O  
ATOM   2582  CB  MET A 177     277.862 214.610 228.430  1.00243.14           C  
ATOM   2583  CG  MET A 177     276.528 214.351 227.748  1.00242.30           C  
ATOM   2584  SD  MET A 177     276.578 214.637 225.969  1.00240.82           S  
ATOM   2585  CE  MET A 177     275.025 213.899 225.468  1.00237.80           C  
ATOM   2586  H   MET A 177     278.963 213.000 230.077  1.00241.15           H  
ATOM   2587  HA  MET A 177     278.665 213.030 227.392  1.00241.38           H  
ATOM   2588  HB2 MET A 177     277.695 214.673 229.384  1.00241.11           H  
ATOM   2589  HB3 MET A 177     278.199 215.458 228.103  1.00241.33           H  
ATOM   2590  HG2 MET A 177     276.273 213.427 227.895  1.00241.25           H  
ATOM   2591  HG3 MET A 177     275.860 214.944 228.128  1.00241.02           H  
ATOM   2592  HE1 MET A 177     274.930 213.984 224.506  1.00240.51           H  
ATOM   2593  HE2 MET A 177     275.026 212.962 225.719  1.00240.60           H  
ATOM   2594  HE3 MET A 177     274.298 214.360 225.915  1.00240.49           H  
ATOM   2595  N   ASP A 178     280.378 215.032 226.996  1.00263.25           N  
ATOM   2596  CA  ASP A 178     281.607 215.765 226.719  1.00263.46           C  
ATOM   2597  C   ASP A 178     281.478 217.173 227.287  1.00264.88           C  
ATOM   2598  O   ASP A 178     280.583 217.928 226.893  1.00264.78           O  
ATOM   2599  CB  ASP A 178     281.886 215.809 225.218  1.00261.69           C  
ATOM   2600  CG  ASP A 178     283.290 216.285 224.900  1.00261.59           C  
ATOM   2601  OD1 ASP A 178     284.054 216.567 225.847  1.00261.94           O  
ATOM   2602  OD2 ASP A 178     283.632 216.374 223.702  1.00260.96           O  
ATOM   2603  H   ASP A 178     279.730 215.229 226.467  1.00261.24           H  
ATOM   2604  HA  ASP A 178     282.353 215.325 227.156  1.00261.52           H  
ATOM   2605  HB2 ASP A 178     281.780 214.918 224.850  1.00261.27           H  
ATOM   2606  HB3 ASP A 178     281.260 216.419 224.797  1.00261.48           H  
ATOM   2607  N   LEU A 179     282.373 217.524 228.210  1.00259.63           N  
ATOM   2608  CA  LEU A 179     282.339 218.811 228.889  1.00257.96           C  
ATOM   2609  C   LEU A 179     283.325 219.813 228.300  1.00257.57           C  
ATOM   2610  O   LEU A 179     283.470 220.914 228.841  1.00256.56           O  
ATOM   2611  CB  LEU A 179     282.619 218.624 230.383  1.00256.85           C  
ATOM   2612  CG  LEU A 179     281.509 217.964 231.207  1.00256.37           C  
ATOM   2613  CD1 LEU A 179     281.361 216.489 230.860  1.00255.73           C  
ATOM   2614  CD2 LEU A 179     281.772 218.141 232.695  1.00255.31           C  
ATOM   2615  H   LEU A 179     283.021 217.019 228.464  1.00256.39           H  
ATOM   2616  HA  LEU A 179     281.450 219.188 228.802  1.00256.10           H  
ATOM   2617  HB2 LEU A 179     283.413 218.074 230.477  1.00256.24           H  
ATOM   2618  HB3 LEU A 179     282.786 219.497 230.773  1.00256.07           H  
ATOM   2619  HG  LEU A 179     280.667 218.401 231.002  1.00255.78           H  
ATOM   2620 HD11 LEU A 179     280.834 216.055 231.549  1.00255.70           H  
ATOM   2621 HD12 LEU A 179     280.914 216.407 230.003  1.00256.00           H  
ATOM   2622 HD13 LEU A 179     282.242 216.085 230.816  1.00255.98           H  
ATOM   2623 HD21 LEU A 179     282.628 217.740 232.913  1.00256.09           H  
ATOM   2624 HD22 LEU A 179     281.788 219.088 232.902  1.00255.79           H  
ATOM   2625 HD23 LEU A 179     281.065 217.704 233.194  1.00255.64           H  
ATOM   2626  N   GLU A 180     284.003 219.461 227.211  1.00259.12           N  
ATOM   2627  CA  GLU A 180     284.968 220.367 226.607  1.00258.55           C  
ATOM   2628  C   GLU A 180     284.263 221.575 225.998  1.00259.14           C  
ATOM   2629  O   GLU A 180     283.134 221.486 225.509  1.00259.57           O  
ATOM   2630  CB  GLU A 180     285.783 219.640 225.536  1.00257.13           C  
ATOM   2631  CG  GLU A 180     286.792 220.519 224.806  1.00256.76           C  
ATOM   2632  CD  GLU A 180     287.780 221.186 225.745  1.00255.69           C  
ATOM   2633  OE1 GLU A 180     287.953 220.693 226.880  1.00255.10           O  
ATOM   2634  OE2 GLU A 180     288.383 222.206 225.349  1.00254.80           O  
ATOM   2635  H   GLU A 180     283.923 218.707 226.806  1.00257.04           H  
ATOM   2636  HA  GLU A 180     285.575 220.685 227.292  1.00256.94           H  
ATOM   2637  HB2 GLU A 180     286.273 218.917 225.957  1.00256.69           H  
ATOM   2638  HB3 GLU A 180     285.173 219.280 224.873  1.00256.73           H  
ATOM   2639  HG2 GLU A 180     287.297 219.969 224.187  1.00256.63           H  
ATOM   2640  HG3 GLU A 180     286.322 221.214 224.321  1.00256.78           H  
ATOM   2641  N   GLY A 181     284.946 222.716 226.036  1.00260.35           N  
ATOM   2642  CA  GLY A 181     284.400 223.948 225.501  1.00259.29           C  
ATOM   2643  C   GLY A 181     284.562 224.066 224.000  1.00259.91           C  
ATOM   2644  O   GLY A 181     285.415 224.818 223.518  1.00259.98           O  
ATOM   2645  H   GLY A 181     285.734 222.799 226.370  1.00258.61           H  
ATOM   2646  HA2 GLY A 181     283.456 223.998 225.713  1.00258.41           H  
ATOM   2647  HA3 GLY A 181     284.846 224.703 225.916  1.00258.44           H  
ATOM   2648  N   LYS A 182     283.748 223.327 223.249  1.00256.61           N  
ATOM   2649  CA  LYS A 182     283.829 223.369 221.796  1.00256.72           C  
ATOM   2650  C   LYS A 182     283.479 224.761 221.281  1.00257.28           C  
ATOM   2651  O   LYS A 182     282.653 225.474 221.856  1.00257.27           O  
ATOM   2652  CB  LYS A 182     282.888 222.333 221.181  1.00255.34           C  
ATOM   2653  CG  LYS A 182     283.196 220.898 221.578  1.00254.69           C  
ATOM   2654  CD  LYS A 182     282.256 219.920 220.890  1.00253.19           C  
ATOM   2655  CE  LYS A 182     282.568 218.481 221.269  1.00253.40           C  
ATOM   2656  NZ  LYS A 182     283.932 218.069 220.837  1.00252.29           N  
ATOM   2657  H   LYS A 182     283.145 222.796 223.557  1.00254.00           H  
ATOM   2658  HA  LYS A 182     284.735 223.160 221.519  1.00254.34           H  
ATOM   2659  HB2 LYS A 182     281.982 222.530 221.465  1.00253.73           H  
ATOM   2660  HB3 LYS A 182     282.949 222.391 220.215  1.00253.96           H  
ATOM   2661  HG2 LYS A 182     284.105 220.682 221.319  1.00254.06           H  
ATOM   2662  HG3 LYS A 182     283.087 220.800 222.537  1.00254.04           H  
ATOM   2663  HD2 LYS A 182     281.343 220.113 221.156  1.00253.60           H  
ATOM   2664  HD3 LYS A 182     282.351 220.008 219.929  1.00253.74           H  
ATOM   2665  HE2 LYS A 182     282.516 218.388 222.233  1.00254.03           H  
ATOM   2666  HE3 LYS A 182     281.926 217.894 220.841  1.00253.87           H  
ATOM   2667  HZ1 LYS A 182     284.017 218.173 219.957  1.00253.64           H  
ATOM   2668  HZ2 LYS A 182     284.545 218.567 221.247  1.00253.85           H  
ATOM   2669  HZ3 LYS A 182     284.070 217.214 221.042  1.00253.76           H  
ATOM   2670  N   GLN A 183     284.124 225.145 220.183  1.00258.58           N  
ATOM   2671  CA  GLN A 183     283.907 226.435 219.549  1.00257.89           C  
ATOM   2672  C   GLN A 183     283.095 226.258 218.267  1.00257.82           C  
ATOM   2673  O   GLN A 183     282.650 225.159 217.924  1.00256.66           O  
ATOM   2674  CB  GLN A 183     285.245 227.118 219.260  1.00256.79           C  
ATOM   2675  CG  GLN A 183     286.054 227.450 220.502  1.00256.25           C  
ATOM   2676  CD  GLN A 183     287.289 228.272 220.188  1.00256.04           C  
ATOM   2677  OE1 GLN A 183     287.475 228.727 219.059  1.00256.44           O  
ATOM   2678  NE2 GLN A 183     288.140 228.468 221.188  1.00255.32           N  
ATOM   2679  H   GLN A 183     284.708 224.660 219.778  1.00255.81           H  
ATOM   2680  HA  GLN A 183     283.402 227.006 220.149  1.00255.75           H  
ATOM   2681  HB2 GLN A 183     285.782 226.529 218.706  1.00255.73           H  
ATOM   2682  HB3 GLN A 183     285.078 227.948 218.788  1.00255.78           H  
ATOM   2683  HG2 GLN A 183     285.501 227.959 221.114  1.00255.63           H  
ATOM   2684  HG3 GLN A 183     286.342 226.624 220.922  1.00255.73           H  
ATOM   2685 HE21 GLN A 183     287.976 228.134 221.964  1.00255.53           H  
ATOM   2686 HE22 GLN A 183     288.855 228.928 221.060  1.00255.48           H  
ATOM   2687  N   GLY A 184     282.900 227.362 217.551  1.00254.24           N  
ATOM   2688  CA  GLY A 184     282.188 227.328 216.294  1.00252.68           C  
ATOM   2689  C   GLY A 184     280.684 227.229 216.473  1.00252.40           C  
ATOM   2690  O   GLY A 184     280.119 227.524 217.530  1.00252.80           O  
ATOM   2691  H   GLY A 184     283.173 228.145 217.780  1.00251.75           H  
ATOM   2692  HA2 GLY A 184     282.383 228.134 215.791  1.00251.54           H  
ATOM   2693  HA3 GLY A 184     282.485 226.564 215.775  1.00251.57           H  
ATOM   2694  N   ASN A 185     280.029 226.804 215.396  1.00234.21           N  
ATOM   2695  CA  ASN A 185     278.580 226.665 215.408  1.00232.67           C  
ATOM   2696  C   ASN A 185     278.154 225.639 216.451  1.00232.22           C  
ATOM   2697  O   ASN A 185     278.872 224.679 216.741  1.00232.24           O  
ATOM   2698  CB  ASN A 185     278.074 226.241 214.028  1.00230.73           C  
ATOM   2699  CG  ASN A 185     278.351 227.280 212.960  1.00231.66           C  
ATOM   2700  OD1 ASN A 185     278.963 228.315 213.227  1.00232.16           O  
ATOM   2701  ND2 ASN A 185     277.900 227.010 211.741  1.00231.76           N  
ATOM   2702  H   ASN A 185     280.400 226.590 214.650  1.00231.63           H  
ATOM   2703  HA  ASN A 185     278.176 227.517 215.634  1.00231.44           H  
ATOM   2704  HB2 ASN A 185     278.516 225.418 213.768  1.00230.98           H  
ATOM   2705  HB3 ASN A 185     277.115 226.104 214.071  1.00230.98           H  
ATOM   2706 HD21 ASN A 185     277.476 226.276 211.592  1.00230.99           H  
ATOM   2707 HD22 ASN A 185     278.031 227.567 211.099  1.00231.19           H  
ATOM   2708  N   PHE A 186     276.973 225.854 217.025  1.00219.33           N  
ATOM   2709  CA  PHE A 186     276.427 224.891 217.970  1.00218.12           C  
ATOM   2710  C   PHE A 186     276.258 223.540 217.289  1.00216.82           C  
ATOM   2711  O   PHE A 186     275.717 223.450 216.183  1.00214.72           O  
ATOM   2712  CB  PHE A 186     275.086 225.383 218.516  1.00216.48           C  
ATOM   2713  CG  PHE A 186     275.180 226.668 219.289  1.00218.06           C  
ATOM   2714  CD1 PHE A 186     275.693 226.682 220.575  1.00217.66           C  
ATOM   2715  CD2 PHE A 186     274.752 227.860 218.731  1.00217.45           C  
ATOM   2716  CE1 PHE A 186     275.779 227.861 221.289  1.00216.29           C  
ATOM   2717  CE2 PHE A 186     274.835 229.043 219.441  1.00215.86           C  
ATOM   2718  CZ  PHE A 186     275.350 229.044 220.721  1.00215.16           C  
ATOM   2719  H   PHE A 186     276.476 226.542 216.886  1.00217.10           H  
ATOM   2720  HA  PHE A 186     277.040 224.785 218.714  1.00217.05           H  
ATOM   2721  HB2 PHE A 186     274.481 225.528 217.772  1.00216.29           H  
ATOM   2722  HB3 PHE A 186     274.723 224.706 219.108  1.00216.21           H  
ATOM   2723  HD1 PHE A 186     275.984 225.888 220.962  1.00216.40           H  
ATOM   2724  HD2 PHE A 186     274.404 227.866 217.868  1.00216.51           H  
ATOM   2725  HE1 PHE A 186     276.126 227.859 222.152  1.00216.16           H  
ATOM   2726  HE2 PHE A 186     274.545 229.839 219.056  1.00216.20           H  
ATOM   2727  HZ  PHE A 186     275.407 229.839 221.200  1.00216.04           H  
ATOM   2728  N   LYS A 187     276.734 222.486 217.949  1.00213.23           N  
ATOM   2729  CA  LYS A 187     276.677 221.139 217.399  1.00212.68           C  
ATOM   2730  C   LYS A 187     275.492 220.332 217.912  1.00212.12           C  
ATOM   2731  O   LYS A 187     275.370 219.154 217.559  1.00211.59           O  
ATOM   2732  CB  LYS A 187     277.972 220.384 217.718  1.00212.55           C  
ATOM   2733  CG  LYS A 187     279.238 221.018 217.152  1.00212.29           C  
ATOM   2734  CD  LYS A 187     279.319 220.887 215.637  1.00212.61           C  
ATOM   2735  CE  LYS A 187     278.860 222.154 214.931  1.00213.09           C  
ATOM   2736  NZ  LYS A 187     278.998 222.050 213.452  1.00210.88           N  
ATOM   2737  H   LYS A 187     277.099 222.529 218.727  1.00212.65           H  
ATOM   2738  HA  LYS A 187     276.595 221.195 216.435  1.00212.29           H  
ATOM   2739  HB2 LYS A 187     278.073 220.339 218.682  1.00212.34           H  
ATOM   2740  HB3 LYS A 187     277.904 219.486 217.356  1.00212.25           H  
ATOM   2741  HG2 LYS A 187     279.249 221.962 217.376  1.00212.43           H  
ATOM   2742  HG3 LYS A 187     280.012 220.576 217.535  1.00212.30           H  
ATOM   2743  HD2 LYS A 187     280.239 220.715 215.381  1.00212.10           H  
ATOM   2744  HD3 LYS A 187     278.750 220.157 215.347  1.00212.25           H  
ATOM   2745  HE2 LYS A 187     277.928 222.322 215.136  1.00212.44           H  
ATOM   2746  HE3 LYS A 187     279.407 222.897 215.229  1.00212.81           H  
ATOM   2747  HZ1 LYS A 187     278.684 222.787 213.065  1.00212.13           H  
ATOM   2748  HZ2 LYS A 187     279.855 221.952 213.233  1.00212.13           H  
ATOM   2749  HZ3 LYS A 187     278.541 221.348 213.152  1.00211.98           H  
ATOM   2750  N   ASN A 188     274.623 220.924 218.729  1.00199.25           N  
ATOM   2751  CA  ASN A 188     273.524 220.183 219.328  1.00198.85           C  
ATOM   2752  C   ASN A 188     272.367 221.128 219.615  1.00197.04           C  
ATOM   2753  O   ASN A 188     272.576 222.294 219.958  1.00195.59           O  
ATOM   2754  CB  ASN A 188     273.972 219.489 220.620  1.00198.83           C  
ATOM   2755  CG  ASN A 188     272.832 218.794 221.335  1.00199.67           C  
ATOM   2756  OD1 ASN A 188     271.754 218.600 220.773  1.00201.42           O  
ATOM   2757  ND2 ASN A 188     273.067 218.411 222.584  1.00198.54           N  
ATOM   2758  H   ASN A 188     274.650 221.754 218.950  1.00198.68           H  
ATOM   2759  HA  ASN A 188     273.216 219.504 218.708  1.00198.27           H  
ATOM   2760  HB2 ASN A 188     274.642 218.822 220.404  1.00198.13           H  
ATOM   2761  HB3 ASN A 188     274.344 220.152 221.222  1.00198.44           H  
ATOM   2762 HD21 ASN A 188     273.833 218.563 222.944  1.00198.17           H  
ATOM   2763 HD22 ASN A 188     272.452 218.011 223.033  1.00198.17           H  
ATOM   2764  N   LEU A 189     271.148 220.611 219.470  1.00184.19           N  
ATOM   2765  CA  LEU A 189     269.930 221.330 219.827  1.00184.39           C  
ATOM   2766  C   LEU A 189     269.042 220.392 220.627  1.00183.70           C  
ATOM   2767  O   LEU A 189     268.555 219.391 220.092  1.00183.72           O  
ATOM   2768  CB  LEU A 189     269.194 221.836 218.583  1.00185.57           C  
ATOM   2769  CG  LEU A 189     267.758 222.323 218.803  1.00183.88           C  
ATOM   2770  CD1 LEU A 189     267.694 223.348 219.926  1.00181.70           C  
ATOM   2771  CD2 LEU A 189     267.188 222.900 217.516  1.00183.30           C  
ATOM   2772  H   LEU A 189     270.998 219.823 219.159  1.00184.34           H  
ATOM   2773  HA  LEU A 189     270.154 222.092 220.384  1.00184.12           H  
ATOM   2774  HB2 LEU A 189     269.696 222.577 218.212  1.00184.20           H  
ATOM   2775  HB3 LEU A 189     269.157 221.114 217.937  1.00184.02           H  
ATOM   2776  HG  LEU A 189     267.204 221.568 219.057  1.00183.85           H  
ATOM   2777 HD11 LEU A 189     266.811 223.750 219.934  1.00183.27           H  
ATOM   2778 HD12 LEU A 189     267.863 222.905 220.771  1.00183.58           H  
ATOM   2779 HD13 LEU A 189     268.364 224.031 219.769  1.00183.82           H  
ATOM   2780 HD21 LEU A 189     267.183 222.208 216.836  1.00183.86           H  
ATOM   2781 HD22 LEU A 189     266.284 223.208 217.683  1.00183.76           H  
ATOM   2782 HD23 LEU A 189     267.744 223.642 217.230  1.00183.73           H  
ATOM   2783  N   ARG A 190     268.831 220.716 221.899  1.00171.81           N  
ATOM   2784  CA  ARG A 190     267.997 219.919 222.790  1.00170.91           C  
ATOM   2785  C   ARG A 190     266.734 220.707 223.103  1.00170.73           C  
ATOM   2786  O   ARG A 190     266.809 221.817 223.642  1.00173.98           O  
ATOM   2787  CB  ARG A 190     268.749 219.566 224.075  1.00169.08           C  
ATOM   2788  CG  ARG A 190     270.154 219.037 223.841  1.00170.37           C  
ATOM   2789  CD  ARG A 190     270.700 218.338 225.076  1.00171.51           C  
ATOM   2790  NE  ARG A 190     270.789 219.235 226.222  1.00177.06           N  
ATOM   2791  CZ  ARG A 190     271.264 218.888 227.410  1.00176.12           C  
ATOM   2792  NH1 ARG A 190     271.711 217.665 227.647  1.00172.86           N  
ATOM   2793  NH2 ARG A 190     271.293 219.791 228.386  1.00175.62           N  
ATOM   2794  H   ARG A 190     269.169 221.411 222.278  1.00173.60           H  
ATOM   2795  HA  ARG A 190     267.742 219.094 222.348  1.00173.54           H  
ATOM   2796  HB2 ARG A 190     268.816 220.360 224.628  1.00173.03           H  
ATOM   2797  HB3 ARG A 190     268.252 218.878 224.543  1.00172.67           H  
ATOM   2798  HG2 ARG A 190     270.137 218.396 223.112  1.00173.43           H  
ATOM   2799  HG3 ARG A 190     270.742 219.776 223.624  1.00173.34           H  
ATOM   2800  HD2 ARG A 190     270.112 217.604 225.312  1.00173.11           H  
ATOM   2801  HD3 ARG A 190     271.591 218.004 224.888  1.00172.99           H  
ATOM   2802  HE  ARG A 190     270.585 220.062 226.099  1.00174.14           H  
ATOM   2803 HH11 ARG A 190     271.698 217.072 227.024  1.00173.05           H  
ATOM   2804 HH12 ARG A 190     272.016 217.463 228.425  1.00173.22           H  
ATOM   2805 HH21 ARG A 190     271.005 220.589 228.243  1.00174.31           H  
ATOM   2806 HH22 ARG A 190     271.600 219.578 229.161  1.00174.18           H  
ATOM   2807  N   GLU A 191     265.583 220.134 222.766  1.00158.44           N  
ATOM   2808  CA  GLU A 191     264.287 220.754 222.998  1.00158.36           C  
ATOM   2809  C   GLU A 191     263.500 219.915 223.993  1.00156.97           C  
ATOM   2810  O   GLU A 191     263.390 218.695 223.838  1.00164.11           O  
ATOM   2811  CB  GLU A 191     263.499 220.893 221.691  1.00159.30           C  
ATOM   2812  CG  GLU A 191     264.260 221.609 220.585  1.00161.82           C  
ATOM   2813  CD  GLU A 191     263.352 222.096 219.472  1.00161.26           C  
ATOM   2814  OE1 GLU A 191     262.247 222.591 219.775  1.00160.24           O  
ATOM   2815  OE2 GLU A 191     263.746 221.984 218.292  1.00157.19           O  
ATOM   2816  H   GLU A 191     265.527 219.362 222.390  1.00160.12           H  
ATOM   2817  HA  GLU A 191     264.412 221.639 223.376  1.00160.09           H  
ATOM   2818  HB2 GLU A 191     263.273 220.007 221.368  1.00159.45           H  
ATOM   2819  HB3 GLU A 191     262.689 221.396 221.869  1.00159.75           H  
ATOM   2820  HG2 GLU A 191     264.714 222.379 220.961  1.00160.51           H  
ATOM   2821  HG3 GLU A 191     264.907 220.998 220.200  1.00159.90           H  
ATOM   2822  N   PHE A 192     262.955 220.573 225.015  1.00139.05           N  
ATOM   2823  CA  PHE A 192     262.194 219.895 226.054  1.00137.75           C  
ATOM   2824  C   PHE A 192     260.877 220.621 226.279  1.00135.39           C  
ATOM   2825  O   PHE A 192     260.788 221.842 226.129  1.00151.71           O  
ATOM   2826  CB  PHE A 192     262.969 219.821 227.379  1.00138.13           C  
ATOM   2827  CG  PHE A 192     264.380 219.326 227.235  1.00139.18           C  
ATOM   2828  CD1 PHE A 192     265.384 220.166 226.783  1.00139.88           C  
ATOM   2829  CD2 PHE A 192     264.704 218.020 227.559  1.00145.69           C  
ATOM   2830  CE1 PHE A 192     266.681 219.710 226.654  1.00139.29           C  
ATOM   2831  CE2 PHE A 192     265.999 217.558 227.431  1.00144.14           C  
ATOM   2832  CZ  PHE A 192     266.988 218.405 226.978  1.00140.00           C  
ATOM   2833  H   PHE A 192     263.014 221.423 225.127  1.00143.69           H  
ATOM   2834  HA  PHE A 192     261.997 218.991 225.766  1.00143.34           H  
ATOM   2835  HB2 PHE A 192     263.005 220.707 227.769  1.00142.67           H  
ATOM   2836  HB3 PHE A 192     262.503 219.216 227.978  1.00142.45           H  
ATOM   2837  HD1 PHE A 192     265.182 221.047 226.563  1.00144.16           H  
ATOM   2838  HD2 PHE A 192     264.040 217.445 227.864  1.00143.93           H  
ATOM   2839  HE1 PHE A 192     267.347 220.283 226.348  1.00144.15           H  
ATOM   2840  HE2 PHE A 192     266.203 216.678 227.650  1.00143.40           H  
ATOM   2841  HZ  PHE A 192     267.861 218.096 226.891  1.00143.50           H  
ATOM   2842  N   VAL A 193     259.854 219.850 226.641  1.00125.87           N  
ATOM   2843  CA  VAL A 193     258.545 220.378 227.006  1.00131.37           C  
ATOM   2844  C   VAL A 193     258.158 219.779 228.349  1.00134.25           C  
ATOM   2845  O   VAL A 193     258.148 218.554 228.508  1.00146.97           O  
ATOM   2846  CB  VAL A 193     257.478 220.057 225.941  1.00137.15           C  
ATOM   2847  CG1 VAL A 193     256.115 220.567 226.384  1.00137.58           C  
ATOM   2848  CG2 VAL A 193     257.862 220.671 224.606  1.00138.40           C  
ATOM   2849  H   VAL A 193     259.898 218.993 226.683  1.00137.83           H  
ATOM   2850  HA  VAL A 193     258.600 221.341 227.104  1.00137.95           H  
ATOM   2851  HB  VAL A 193     257.420 219.096 225.827  1.00138.65           H  
ATOM   2852 HG11 VAL A 193     256.230 221.194 227.115  1.00138.17           H  
ATOM   2853 HG12 VAL A 193     255.688 221.010 225.634  1.00137.71           H  
ATOM   2854 HG13 VAL A 193     255.576 219.814 226.672  1.00137.69           H  
ATOM   2855 HG21 VAL A 193     257.826 221.637 224.683  1.00138.70           H  
ATOM   2856 HG22 VAL A 193     258.762 220.392 224.377  1.00137.38           H  
ATOM   2857 HG23 VAL A 193     257.236 220.371 223.929  1.00138.15           H  
ATOM   2858  N   PHE A 194     257.839 220.642 229.311  1.00141.39           N  
ATOM   2859  CA  PHE A 194     257.488 220.227 230.664  1.00141.15           C  
ATOM   2860  C   PHE A 194     256.036 220.599 230.925  1.00139.69           C  
ATOM   2861  O   PHE A 194     255.650 221.761 230.762  1.00146.58           O  
ATOM   2862  CB  PHE A 194     258.411 220.883 231.693  1.00141.25           C  
ATOM   2863  CG  PHE A 194     259.871 220.776 231.349  1.00140.91           C  
ATOM   2864  CD1 PHE A 194     260.469 221.698 230.507  1.00146.43           C  
ATOM   2865  CD2 PHE A 194     260.644 219.748 231.864  1.00146.70           C  
ATOM   2866  CE1 PHE A 194     261.810 221.600 230.187  1.00145.82           C  
ATOM   2867  CE2 PHE A 194     261.985 219.645 231.547  1.00145.25           C  
ATOM   2868  CZ  PHE A 194     262.568 220.572 230.708  1.00141.27           C  
ATOM   2869  H   PHE A 194     257.820 221.494 229.200  1.00145.67           H  
ATOM   2870  HA  PHE A 194     257.576 219.265 230.743  1.00145.13           H  
ATOM   2871  HB2 PHE A 194     258.191 221.826 231.755  1.00145.59           H  
ATOM   2872  HB3 PHE A 194     258.276 220.455 232.552  1.00145.21           H  
ATOM   2873  HD1 PHE A 194     259.962 222.393 230.153  1.00146.55           H  
ATOM   2874  HD2 PHE A 194     260.256 219.121 232.430  1.00146.39           H  
ATOM   2875  HE1 PHE A 194     262.200 222.226 229.621  1.00146.43           H  
ATOM   2876  HE2 PHE A 194     262.495 218.952 231.900  1.00146.05           H  
ATOM   2877  HZ  PHE A 194     263.471 220.505 230.494  1.00145.35           H  
ATOM   2878  N   LYS A 195     255.236 219.613 231.327  1.00153.27           N  
ATOM   2879  CA  LYS A 195     253.815 219.801 231.570  1.00156.10           C  
ATOM   2880  C   LYS A 195     253.435 219.150 232.892  1.00159.60           C  
ATOM   2881  O   LYS A 195     254.011 218.135 233.292  1.00162.19           O  
ATOM   2882  CB  LYS A 195     252.975 219.209 230.427  1.00160.25           C  
ATOM   2883  CG  LYS A 195     251.483 219.484 230.531  1.00163.04           C  
ATOM   2884  CD  LYS A 195     250.683 218.619 229.569  1.00163.28           C  
ATOM   2885  CE  LYS A 195     251.068 218.876 228.119  1.00161.28           C  
ATOM   2886  NZ  LYS A 195     250.205 218.116 227.174  1.00160.78           N  
ATOM   2887  H   LYS A 195     255.504 218.808 231.468  1.00159.01           H  
ATOM   2888  HA  LYS A 195     253.620 220.749 231.632  1.00158.59           H  
ATOM   2889  HB2 LYS A 195     253.287 219.587 229.590  1.00159.23           H  
ATOM   2890  HB3 LYS A 195     253.098 218.247 230.418  1.00159.78           H  
ATOM   2891  HG2 LYS A 195     251.178 219.290 231.430  1.00159.81           H  
ATOM   2892  HG3 LYS A 195     251.315 220.414 230.313  1.00159.82           H  
ATOM   2893  HD2 LYS A 195     250.851 217.684 229.765  1.00159.96           H  
ATOM   2894  HD3 LYS A 195     249.740 218.818 229.671  1.00159.75           H  
ATOM   2895  HE2 LYS A 195     250.970 219.822 227.926  1.00159.65           H  
ATOM   2896  HE3 LYS A 195     251.986 218.598 227.976  1.00159.06           H  
ATOM   2897  HZ1 LYS A 195     250.392 218.350 226.337  1.00158.93           H  
ATOM   2898  HZ2 LYS A 195     250.345 217.243 227.269  1.00159.14           H  
ATOM   2899  HZ3 LYS A 195     249.348 218.291 227.338  1.00159.51           H  
ATOM   2900  N   ASN A 196     252.455 219.748 233.568  1.00178.22           N  
ATOM   2901  CA  ASN A 196     251.964 219.246 234.850  1.00180.23           C  
ATOM   2902  C   ASN A 196     250.445 219.354 234.850  1.00181.52           C  
ATOM   2903  O   ASN A 196     249.901 220.458 234.950  1.00181.38           O  
ATOM   2904  CB  ASN A 196     252.567 220.024 236.019  1.00180.26           C  
ATOM   2905  CG  ASN A 196     252.072 219.530 237.364  1.00181.92           C  
ATOM   2906  OD1 ASN A 196     251.719 218.361 237.516  1.00181.76           O  
ATOM   2907  ND2 ASN A 196     252.044 220.421 238.347  1.00182.41           N  
ATOM   2908  H   ASN A 196     252.049 220.457 233.299  1.00179.45           H  
ATOM   2909  HA  ASN A 196     252.207 218.312 234.945  1.00179.95           H  
ATOM   2910  HB2 ASN A 196     253.533 219.928 236.003  1.00179.76           H  
ATOM   2911  HB3 ASN A 196     252.326 220.960 235.938  1.00180.27           H  
ATOM   2912 HD21 ASN A 196     252.299 221.229 238.201  1.00180.48           H  
ATOM   2913 HD22 ASN A 196     251.771 220.191 239.129  1.00180.58           H  
ATOM   2914  N   ILE A 197     249.765 218.215 234.735  1.00195.33           N  
ATOM   2915  CA  ILE A 197     248.307 218.167 234.688  1.00197.39           C  
ATOM   2916  C   ILE A 197     247.825 217.037 235.586  1.00199.93           C  
ATOM   2917  O   ILE A 197     248.400 215.943 235.580  1.00200.37           O  
ATOM   2918  CB  ILE A 197     247.784 217.968 233.251  1.00196.33           C  
ATOM   2919  CG1 ILE A 197     246.253 217.998 233.233  1.00196.06           C  
ATOM   2920  CG2 ILE A 197     248.298 216.655 232.672  1.00194.91           C  
ATOM   2921  CD1 ILE A 197     245.655 217.971 231.842  1.00195.97           C  
ATOM   2922  H   ILE A 197     250.135 217.440 234.681  1.00194.72           H  
ATOM   2923  HA  ILE A 197     247.947 219.000 235.030  1.00195.08           H  
ATOM   2924  HB  ILE A 197     248.113 218.697 232.701  1.00194.99           H  
ATOM   2925 HG12 ILE A 197     245.917 217.223 233.711  1.00195.51           H  
ATOM   2926 HG13 ILE A 197     245.951 218.809 233.670  1.00195.23           H  
ATOM   2927 HG21 ILE A 197     248.116 216.638 231.719  1.00195.00           H  
ATOM   2928 HG22 ILE A 197     249.254 216.592 232.824  1.00194.80           H  
ATOM   2929 HG23 ILE A 197     247.845 215.917 233.108  1.00195.40           H  
ATOM   2930 HD11 ILE A 197     245.895 217.137 231.409  1.00195.45           H  
ATOM   2931 HD12 ILE A 197     244.690 218.038 231.914  1.00195.33           H  
ATOM   2932 HD13 ILE A 197     246.002 218.720 231.335  1.00195.30           H  
ATOM   2933  N   ASP A 198     246.769 217.300 236.355  1.00211.62           N  
ATOM   2934  CA  ASP A 198     246.127 216.286 237.191  1.00211.40           C  
ATOM   2935  C   ASP A 198     247.145 215.612 238.109  1.00210.53           C  
ATOM   2936  O   ASP A 198     247.158 214.391 238.282  1.00209.84           O  
ATOM   2937  CB  ASP A 198     245.399 215.256 236.325  1.00210.68           C  
ATOM   2938  CG  ASP A 198     244.597 214.264 237.147  1.00210.70           C  
ATOM   2939  OD1 ASP A 198     243.530 214.647 237.670  1.00212.27           O  
ATOM   2940  OD2 ASP A 198     245.035 213.100 237.269  1.00209.23           O  
ATOM   2941  H   ASP A 198     246.399 218.074 236.410  1.00208.52           H  
ATOM   2942  HA  ASP A 198     245.466 216.720 237.752  1.00208.91           H  
ATOM   2943  HB2 ASP A 198     244.786 215.718 235.732  1.00208.86           H  
ATOM   2944  HB3 ASP A 198     246.051 214.760 235.807  1.00208.79           H  
ATOM   2945  N   GLY A 199     248.014 216.427 238.701  1.00203.34           N  
ATOM   2946  CA  GLY A 199     249.030 215.899 239.589  1.00202.49           C  
ATOM   2947  C   GLY A 199     249.998 214.948 238.926  1.00203.18           C  
ATOM   2948  O   GLY A 199     250.613 214.126 239.610  1.00204.86           O  
ATOM   2949  H   GLY A 199     248.033 217.281 238.603  1.00202.31           H  
ATOM   2950  HA2 GLY A 199     249.539 216.635 239.963  1.00202.18           H  
ATOM   2951  HA3 GLY A 199     248.598 215.428 240.319  1.00202.38           H  
ATOM   2952  N   TYR A 200     250.146 215.031 237.606  1.00192.76           N  
ATOM   2953  CA  TYR A 200     251.078 214.202 236.854  1.00190.76           C  
ATOM   2954  C   TYR A 200     252.062 215.109 236.133  1.00188.92           C  
ATOM   2955  O   TYR A 200     251.652 216.033 235.423  1.00188.80           O  
ATOM   2956  CB  TYR A 200     250.343 213.316 235.842  1.00191.44           C  
ATOM   2957  CG  TYR A 200     249.468 212.238 236.450  1.00193.19           C  
ATOM   2958  CD1 TYR A 200     249.578 211.889 237.791  1.00194.15           C  
ATOM   2959  CD2 TYR A 200     248.529 211.568 235.677  1.00192.51           C  
ATOM   2960  CE1 TYR A 200     248.778 210.906 238.342  1.00192.37           C  
ATOM   2961  CE2 TYR A 200     247.725 210.584 236.220  1.00194.14           C  
ATOM   2962  CZ  TYR A 200     247.854 210.257 237.552  1.00193.17           C  
ATOM   2963  OH  TYR A 200     247.056 209.278 238.097  1.00191.88           O  
ATOM   2964  H   TYR A 200     249.703 215.578 237.111  1.00192.03           H  
ATOM   2965  HA  TYR A 200     251.581 213.637 237.460  1.00191.57           H  
ATOM   2966  HB2 TYR A 200     249.775 213.879 235.293  1.00191.72           H  
ATOM   2967  HB3 TYR A 200     251.002 212.876 235.282  1.00191.43           H  
ATOM   2968  HD1 TYR A 200     250.199 212.323 238.328  1.00192.02           H  
ATOM   2969  HD2 TYR A 200     248.439 211.787 234.777  1.00191.48           H  
ATOM   2970  HE1 TYR A 200     248.863 210.684 239.241  1.00191.32           H  
ATOM   2971  HE2 TYR A 200     247.101 210.145 235.689  1.00191.96           H  
ATOM   2972  HH  TYR A 200     246.562 208.947 237.504  1.00191.63           H  
ATOM   2973  N   PHE A 201     253.353 214.845 236.312  1.00174.65           N  
ATOM   2974  CA  PHE A 201     254.408 215.627 235.683  1.00176.57           C  
ATOM   2975  C   PHE A 201     254.930 214.864 234.472  1.00175.74           C  
ATOM   2976  O   PHE A 201     255.449 213.751 234.611  1.00176.52           O  
ATOM   2977  CB  PHE A 201     255.539 215.913 236.671  1.00176.05           C  
ATOM   2978  CG  PHE A 201     256.455 217.023 236.239  1.00173.36           C  
ATOM   2979  CD1 PHE A 201     256.171 218.338 236.567  1.00171.05           C  
ATOM   2980  CD2 PHE A 201     257.599 216.752 235.508  1.00172.07           C  
ATOM   2981  CE1 PHE A 201     257.010 219.362 236.172  1.00173.20           C  
ATOM   2982  CE2 PHE A 201     258.442 217.773 235.111  1.00171.93           C  
ATOM   2983  CZ  PHE A 201     258.146 219.079 235.444  1.00174.39           C  
ATOM   2984  H   PHE A 201     253.647 214.203 236.804  1.00175.33           H  
ATOM   2985  HA  PHE A 201     254.047 216.475 235.379  1.00175.59           H  
ATOM   2986  HB2 PHE A 201     255.153 216.163 237.525  1.00175.21           H  
ATOM   2987  HB3 PHE A 201     256.074 215.110 236.775  1.00175.38           H  
ATOM   2988  HD1 PHE A 201     255.406 218.534 237.058  1.00174.38           H  
ATOM   2989  HD2 PHE A 201     257.803 215.873 235.281  1.00174.56           H  
ATOM   2990  HE1 PHE A 201     256.808 220.242 236.398  1.00175.00           H  
ATOM   2991  HE2 PHE A 201     259.207 217.581 234.620  1.00174.43           H  
ATOM   2992  HZ  PHE A 201     258.713 219.767 235.177  1.00175.18           H  
ATOM   2993  N   LYS A 202     254.790 215.461 233.292  1.00172.75           N  
ATOM   2994  CA  LYS A 202     255.215 214.854 232.039  1.00170.42           C  
ATOM   2995  C   LYS A 202     256.342 215.672 231.426  1.00167.85           C  
ATOM   2996  O   LYS A 202     256.293 216.906 231.417  1.00170.96           O  
ATOM   2997  CB  LYS A 202     254.050 214.759 231.050  1.00170.81           C  
ATOM   2998  CG  LYS A 202     252.907 213.874 231.517  1.00171.38           C  
ATOM   2999  CD  LYS A 202     251.782 213.845 230.494  1.00171.87           C  
ATOM   3000  CE  LYS A 202     250.630 212.967 230.954  1.00173.86           C  
ATOM   3001  NZ  LYS A 202     249.990 213.488 232.193  1.00174.91           N  
ATOM   3002  H   LYS A 202     254.443 216.242 233.191  1.00171.97           H  
ATOM   3003  HA  LYS A 202     255.545 213.958 232.208  1.00171.66           H  
ATOM   3004  HB2 LYS A 202     253.693 215.649 230.903  1.00171.69           H  
ATOM   3005  HB3 LYS A 202     254.381 214.396 230.214  1.00171.69           H  
ATOM   3006  HG2 LYS A 202     253.231 212.968 231.641  1.00171.72           H  
ATOM   3007  HG3 LYS A 202     252.552 214.222 232.350  1.00172.00           H  
ATOM   3008  HD2 LYS A 202     251.446 214.745 230.363  1.00171.59           H  
ATOM   3009  HD3 LYS A 202     252.121 213.487 229.658  1.00171.78           H  
ATOM   3010  HE2 LYS A 202     249.957 212.935 230.256  1.00171.86           H  
ATOM   3011  HE3 LYS A 202     250.963 212.075 231.138  1.00172.04           H  
ATOM   3012  HZ1 LYS A 202     249.310 212.963 232.428  1.00172.29           H  
ATOM   3013  HZ2 LYS A 202     250.582 213.509 232.856  1.00172.56           H  
ATOM   3014  HZ3 LYS A 202     249.683 214.312 232.053  1.00172.19           H  
ATOM   3015  N   ILE A 203     257.357 214.979 230.915  1.00153.46           N  
ATOM   3016  CA  ILE A 203     258.506 215.612 230.279  1.00153.85           C  
ATOM   3017  C   ILE A 203     258.679 215.000 228.897  1.00152.33           C  
ATOM   3018  O   ILE A 203     258.823 213.779 228.768  1.00159.90           O  
ATOM   3019  CB  ILE A 203     259.792 215.445 231.107  1.00156.13           C  
ATOM   3020  CG1 ILE A 203     259.620 216.066 232.495  1.00156.69           C  
ATOM   3021  CG2 ILE A 203     260.973 216.081 230.387  1.00153.44           C  
ATOM   3022  CD1 ILE A 203     260.690 215.653 233.485  1.00157.45           C  
ATOM   3023  H   ILE A 203     257.402 214.120 230.926  1.00156.87           H  
ATOM   3024  HA  ILE A 203     258.335 216.561 230.172  1.00156.49           H  
ATOM   3025  HB  ILE A 203     259.969 214.497 231.213  1.00156.52           H  
ATOM   3026 HG12 ILE A 203     259.651 217.032 232.411  1.00156.98           H  
ATOM   3027 HG13 ILE A 203     258.763 215.796 232.860  1.00156.43           H  
ATOM   3028 HG21 ILE A 203     261.218 215.528 229.628  1.00155.25           H  
ATOM   3029 HG22 ILE A 203     260.718 216.966 230.083  1.00156.31           H  
ATOM   3030 HG23 ILE A 203     261.722 216.144 231.000  1.00155.87           H  
ATOM   3031 HD11 ILE A 203     260.366 215.809 234.386  1.00156.77           H  
ATOM   3032 HD12 ILE A 203     260.884 214.711 233.362  1.00156.95           H  
ATOM   3033 HD13 ILE A 203     261.489 216.178 233.323  1.00156.60           H  
ATOM   3034  N   TYR A 204     258.663 215.845 227.870  1.00132.79           N  
ATOM   3035  CA  TYR A 204     258.951 215.445 226.502  1.00130.36           C  
ATOM   3036  C   TYR A 204     260.240 216.115 226.048  1.00131.73           C  
ATOM   3037  O   TYR A 204     260.521 217.261 226.411  1.00146.24           O  
ATOM   3038  CB  TYR A 204     257.808 215.822 225.552  1.00131.14           C  
ATOM   3039  CG  TYR A 204     256.429 215.432 226.039  1.00131.98           C  
ATOM   3040  CD1 TYR A 204     255.797 216.142 227.052  1.00136.26           C  
ATOM   3041  CD2 TYR A 204     255.756 214.354 225.479  1.00134.26           C  
ATOM   3042  CE1 TYR A 204     254.537 215.787 227.495  1.00136.58           C  
ATOM   3043  CE2 TYR A 204     254.497 213.992 225.915  1.00137.58           C  
ATOM   3044  CZ  TYR A 204     253.892 214.711 226.923  1.00138.20           C  
ATOM   3045  OH  TYR A 204     252.637 214.353 227.358  1.00138.30           O  
ATOM   3046  H   TYR A 204     258.482 216.682 227.947  1.00138.86           H  
ATOM   3047  HA  TYR A 204     259.076 214.484 226.464  1.00137.80           H  
ATOM   3048  HB2 TYR A 204     257.814 216.784 225.427  1.00138.07           H  
ATOM   3049  HB3 TYR A 204     257.955 215.381 224.701  1.00136.58           H  
ATOM   3050  HD1 TYR A 204     256.231 216.867 227.440  1.00138.57           H  
ATOM   3051  HD2 TYR A 204     256.162 213.867 224.798  1.00137.27           H  
ATOM   3052  HE1 TYR A 204     254.127 216.271 228.175  1.00138.27           H  
ATOM   3053  HE2 TYR A 204     254.060 213.267 225.530  1.00137.70           H  
ATOM   3054  HH  TYR A 204     252.374 214.890 227.948  1.00138.29           H  
ATOM   3055  N   SER A 205     261.028 215.393 225.253  1.00135.30           N  
ATOM   3056  CA  SER A 205     262.325 215.897 224.829  1.00141.65           C  
ATOM   3057  C   SER A 205     262.626 215.420 223.417  1.00140.97           C  
ATOM   3058  O   SER A 205     262.036 214.456 222.923  1.00143.87           O  
ATOM   3059  CB  SER A 205     263.437 215.452 225.786  1.00144.56           C  
ATOM   3060  OG  SER A 205     264.710 215.846 225.305  1.00147.66           O  
ATOM   3061  H   SER A 205     260.831 214.615 224.946  1.00143.48           H  
ATOM   3062  HA  SER A 205     262.301 216.865 224.824  1.00144.29           H  
ATOM   3063  HB2 SER A 205     263.285 215.856 226.654  1.00143.98           H  
ATOM   3064  HB3 SER A 205     263.419 214.487 225.864  1.00144.00           H  
ATOM   3065  HG  SER A 205     264.730 216.678 225.192  1.00144.81           H  
ATOM   3066  N   LYS A 206     263.559 216.118 222.772  1.00153.83           N  
ATOM   3067  CA  LYS A 206     264.020 215.756 221.440  1.00152.73           C  
ATOM   3068  C   LYS A 206     265.446 216.260 221.272  1.00154.88           C  
ATOM   3069  O   LYS A 206     265.790 217.339 221.761  1.00160.07           O  
ATOM   3070  CB  LYS A 206     263.111 216.343 220.353  1.00155.44           C  
ATOM   3071  CG  LYS A 206     263.584 216.085 218.928  1.00157.60           C  
ATOM   3072  CD  LYS A 206     263.535 214.606 218.584  1.00159.22           C  
ATOM   3073  CE  LYS A 206     263.836 214.369 217.113  1.00158.73           C  
ATOM   3074  NZ  LYS A 206     263.616 212.950 216.718  1.00158.27           N  
ATOM   3075  H   LYS A 206     263.944 216.818 223.093  1.00157.09           H  
ATOM   3076  HA  LYS A 206     264.023 214.791 221.351  1.00156.19           H  
ATOM   3077  HB2 LYS A 206     262.229 215.951 220.444  1.00156.73           H  
ATOM   3078  HB3 LYS A 206     263.057 217.303 220.476  1.00157.12           H  
ATOM   3079  HG2 LYS A 206     263.001 216.556 218.312  1.00157.24           H  
ATOM   3080  HG3 LYS A 206     264.496 216.394 218.823  1.00156.95           H  
ATOM   3081  HD2 LYS A 206     264.198 214.132 219.110  1.00157.26           H  
ATOM   3082  HD3 LYS A 206     262.648 214.262 218.772  1.00157.43           H  
ATOM   3083  HE2 LYS A 206     263.254 214.927 216.575  1.00157.25           H  
ATOM   3084  HE3 LYS A 206     264.765 214.589 216.940  1.00157.22           H  
ATOM   3085  HZ1 LYS A 206     264.138 212.416 217.202  1.00157.35           H  
ATOM   3086  HZ2 LYS A 206     263.808 212.842 215.856  1.00157.21           H  
ATOM   3087  HZ3 LYS A 206     262.766 212.726 216.855  1.00157.16           H  
ATOM   3088  N   HIS A 207     266.265 215.472 220.578  1.00167.75           N  
ATOM   3089  CA  HIS A 207     267.668 215.790 220.352  1.00170.21           C  
ATOM   3090  C   HIS A 207     267.958 215.703 218.862  1.00171.64           C  
ATOM   3091  O   HIS A 207     267.688 214.673 218.236  1.00172.37           O  
ATOM   3092  CB  HIS A 207     268.576 214.831 221.131  1.00172.35           C  
ATOM   3093  CG  HIS A 207     270.028 215.188 221.074  1.00175.47           C  
ATOM   3094  ND1 HIS A 207     270.841 214.832 220.020  1.00175.71           N  
ATOM   3095  CD2 HIS A 207     270.816 215.857 221.948  1.00176.43           C  
ATOM   3096  CE1 HIS A 207     272.066 215.274 220.244  1.00175.44           C  
ATOM   3097  NE2 HIS A 207     272.078 215.898 221.407  1.00177.67           N  
ATOM   3098  H   HIS A 207     266.022 214.730 220.219  1.00171.93           H  
ATOM   3099  HA  HIS A 207     267.851 216.696 220.649  1.00172.48           H  
ATOM   3100  HB2 HIS A 207     268.306 214.833 222.062  1.00172.44           H  
ATOM   3101  HB3 HIS A 207     268.475 213.939 220.762  1.00172.99           H  
ATOM   3102  HD1 HIS A 207     270.590 214.395 219.324  1.00173.02           H  
ATOM   3103  HD2 HIS A 207     270.552 216.223 222.761  1.00173.36           H  
ATOM   3104  HE1 HIS A 207     272.797 215.162 219.679  1.00173.18           H  
ATOM   3105  N   THR A 208     268.501 216.774 218.299  1.00182.99           N  
ATOM   3106  CA  THR A 208     268.802 216.845 216.879  1.00185.97           C  
ATOM   3107  C   THR A 208     270.108 217.597 216.679  1.00186.94           C  
ATOM   3108  O   THR A 208     270.449 218.482 217.472  1.00185.12           O  
ATOM   3109  CB  THR A 208     267.685 217.552 216.099  1.00184.06           C  
ATOM   3110  OG1 THR A 208     267.536 218.893 216.582  1.00185.73           O  
ATOM   3111  CG2 THR A 208     266.367 216.811 216.257  1.00181.82           C  
ATOM   3112  H   THR A 208     268.710 217.488 218.731  1.00182.72           H  
ATOM   3113  HA  THR A 208     268.888 215.944 216.536  1.00183.31           H  
ATOM   3114  HB  THR A 208     267.914 217.573 215.156  1.00182.85           H  
ATOM   3115  HG1 THR A 208     266.952 219.297 216.134  1.00183.36           H  
ATOM   3116 HG21 THR A 208     265.695 217.205 215.680  1.00182.63           H  
ATOM   3117 HG22 THR A 208     266.481 215.878 216.018  1.00182.64           H  
ATOM   3118 HG23 THR A 208     266.065 216.866 217.177  1.00182.41           H  
ATOM   3119  N   PRO A 209     270.862 217.270 215.632  1.00196.27           N  
ATOM   3120  CA  PRO A 209     272.007 218.105 215.258  1.00194.83           C  
ATOM   3121  C   PRO A 209     271.557 219.407 214.610  1.00194.28           C  
ATOM   3122  O   PRO A 209     270.450 219.526 214.083  1.00190.79           O  
ATOM   3123  CB  PRO A 209     272.786 217.237 214.260  1.00193.41           C  
ATOM   3124  CG  PRO A 209     272.204 215.865 214.368  1.00193.37           C  
ATOM   3125  CD  PRO A 209     270.797 216.042 214.822  1.00194.28           C  
ATOM   3126  HA  PRO A 209     272.561 218.296 216.031  1.00193.15           H  
ATOM   3127  HB2 PRO A 209     272.668 217.587 213.364  1.00192.90           H  
ATOM   3128  HB3 PRO A 209     273.725 217.228 214.502  1.00193.10           H  
ATOM   3129  HG2 PRO A 209     272.229 215.434 213.499  1.00192.95           H  
ATOM   3130  HG3 PRO A 209     272.708 215.350 215.017  1.00193.04           H  
ATOM   3131  HD2 PRO A 209     270.207 216.166 214.062  1.00192.81           H  
ATOM   3132  HD3 PRO A 209     270.529 215.284 215.363  1.00193.01           H  
ATOM   3133  N   ILE A 210     272.450 220.397 214.659  1.00202.11           N  
ATOM   3134  CA  ILE A 210     272.208 221.696 214.044  1.00200.99           C  
ATOM   3135  C   ILE A 210     273.522 222.232 213.496  1.00201.57           C  
ATOM   3136  O   ILE A 210     274.608 221.789 213.877  1.00199.70           O  
ATOM   3137  CB  ILE A 210     271.581 222.707 215.036  1.00199.76           C  
ATOM   3138  CG1 ILE A 210     272.486 222.898 216.257  1.00201.19           C  
ATOM   3139  CG2 ILE A 210     270.198 222.239 215.459  1.00197.52           C  
ATOM   3140  CD1 ILE A 210     272.098 224.073 217.129  1.00200.50           C  
ATOM   3141  H   ILE A 210     273.214 220.336 215.049  1.00200.10           H  
ATOM   3142  HA  ILE A 210     271.595 221.586 213.300  1.00199.72           H  
ATOM   3143  HB  ILE A 210     271.490 223.561 214.586  1.00199.74           H  
ATOM   3144 HG12 ILE A 210     272.445 222.098 216.804  1.00200.15           H  
ATOM   3145 HG13 ILE A 210     273.395 223.046 215.960  1.00200.31           H  
ATOM   3146 HG21 ILE A 210     269.758 222.951 215.949  1.00199.37           H  
ATOM   3147 HG22 ILE A 210     269.685 222.019 214.665  1.00199.33           H  
ATOM   3148 HG23 ILE A 210     270.290 221.454 216.021  1.00199.31           H  
ATOM   3149 HD11 ILE A 210     272.646 224.065 217.930  1.00200.26           H  
ATOM   3150 HD12 ILE A 210     272.247 224.895 216.635  1.00200.07           H  
ATOM   3151 HD13 ILE A 210     271.163 223.996 217.369  1.00199.97           H  
ATOM   3152  N   ASN A 211     273.414 223.200 212.589  1.00209.73           N  
ATOM   3153  CA  ASN A 211     274.559 223.867 211.983  1.00210.48           C  
ATOM   3154  C   ASN A 211     274.341 225.373 211.957  1.00210.45           C  
ATOM   3155  O   ASN A 211     274.792 226.072 211.045  1.00208.35           O  
ATOM   3156  CB  ASN A 211     274.817 223.336 210.575  1.00208.78           C  
ATOM   3157  CG  ASN A 211     275.288 221.895 210.572  1.00208.50           C  
ATOM   3158  OD1 ASN A 211     274.637 221.018 210.004  1.00207.91           O  
ATOM   3159  ND2 ASN A 211     276.427 221.644 211.208  1.00207.03           N  
ATOM   3160  H   ASN A 211     272.660 223.496 212.301  1.00208.03           H  
ATOM   3161  HA  ASN A 211     275.348 223.691 212.518  1.00208.38           H  
ATOM   3162  HB2 ASN A 211     273.994 223.384 210.063  1.00208.09           H  
ATOM   3163  HB3 ASN A 211     275.503 223.877 210.153  1.00208.07           H  
ATOM   3164 HD21 ASN A 211     276.854 222.283 211.593  1.00207.92           H  
ATOM   3165 HD22 ASN A 211     276.736 220.842 211.235  1.00207.94           H  
ATOM   3166  N   LEU A 212     273.642 225.892 212.962  1.00215.25           N  
ATOM   3167  CA  LEU A 212     273.331 227.309 213.070  1.00214.93           C  
ATOM   3168  C   LEU A 212     274.033 227.900 214.285  1.00215.32           C  
ATOM   3169  O   LEU A 212     274.572 227.185 215.134  1.00215.19           O  
ATOM   3170  CB  LEU A 212     271.816 227.534 213.171  1.00214.87           C  
ATOM   3171  CG  LEU A 212     270.974 226.988 212.015  1.00214.00           C  
ATOM   3172  CD1 LEU A 212     269.497 227.244 212.269  1.00211.39           C  
ATOM   3173  CD2 LEU A 212     271.405 227.599 210.690  1.00211.63           C  
ATOM   3174  H   LEU A 212     273.330 225.427 213.614  1.00212.68           H  
ATOM   3175  HA  LEU A 212     273.654 227.772 212.282  1.00212.82           H  
ATOM   3176  HB2 LEU A 212     271.499 227.110 213.984  1.00212.96           H  
ATOM   3177  HB3 LEU A 212     271.653 228.488 213.221  1.00212.79           H  
ATOM   3178  HG  LEU A 212     271.105 226.028 211.957  1.00212.81           H  
ATOM   3179 HD11 LEU A 212     269.233 226.788 213.083  1.00212.58           H  
ATOM   3180 HD12 LEU A 212     269.353 228.199 212.362  1.00212.47           H  
ATOM   3181 HD13 LEU A 212     268.984 226.903 211.518  1.00212.43           H  
ATOM   3182 HD21 LEU A 212     271.368 228.566 210.763  1.00212.36           H  
ATOM   3183 HD22 LEU A 212     272.310 227.316 210.489  1.00212.39           H  
ATOM   3184 HD23 LEU A 212     270.802 227.296 209.994  1.00212.35           H  
ATOM   3185  N   VAL A 213     274.019 229.229 214.357  1.00217.43           N  
ATOM   3186  CA  VAL A 213     274.648 229.956 215.455  1.00217.76           C  
ATOM   3187  C   VAL A 213     273.662 230.798 216.248  1.00217.54           C  
ATOM   3188  O   VAL A 213     274.034 231.315 217.313  1.00216.47           O  
ATOM   3189  CB  VAL A 213     275.802 230.850 214.948  1.00216.05           C  
ATOM   3190  CG1 VAL A 213     276.851 230.008 214.235  1.00215.85           C  
ATOM   3191  CG2 VAL A 213     275.267 231.953 214.039  1.00214.07           C  
ATOM   3192  H   VAL A 213     273.646 229.738 213.774  1.00215.26           H  
ATOM   3193  HA  VAL A 213     275.034 229.313 216.070  1.00215.72           H  
ATOM   3194  HB  VAL A 213     276.228 231.273 215.709  1.00215.43           H  
ATOM   3195 HG11 VAL A 213     276.795 229.096 214.560  1.00215.76           H  
ATOM   3196 HG12 VAL A 213     276.683 230.028 213.279  1.00215.36           H  
ATOM   3197 HG13 VAL A 213     277.729 230.372 214.426  1.00215.57           H  
ATOM   3198 HG21 VAL A 213     274.379 231.712 213.734  1.00215.11           H  
ATOM   3199 HG22 VAL A 213     275.229 232.782 214.542  1.00215.18           H  
ATOM   3200 HG23 VAL A 213     275.859 232.057 213.278  1.00214.99           H  
ATOM   3201  N   ARG A 214     272.427 230.957 215.780  1.00207.75           N  
ATOM   3202  CA  ARG A 214     271.463 231.821 216.447  1.00205.47           C  
ATOM   3203  C   ARG A 214     270.059 231.394 216.045  1.00205.69           C  
ATOM   3204  O   ARG A 214     269.862 230.678 215.060  1.00203.94           O  
ATOM   3205  CB  ARG A 214     271.708 233.292 216.099  1.00205.02           C  
ATOM   3206  CG  ARG A 214     271.837 233.560 214.610  1.00207.21           C  
ATOM   3207  CD  ARG A 214     272.024 235.040 214.327  1.00205.93           C  
ATOM   3208  NE  ARG A 214     272.261 235.299 212.912  1.00206.52           N  
ATOM   3209  CZ  ARG A 214     273.448 235.237 212.325  1.00206.39           C  
ATOM   3210  NH1 ARG A 214     274.541 234.918 213.001  1.00204.93           N  
ATOM   3211  NH2 ARG A 214     273.543 235.499 211.024  1.00206.96           N  
ATOM   3212  H   ARG A 214     272.121 230.571 215.075  1.00205.18           H  
ATOM   3213  HA  ARG A 214     271.549 231.717 217.408  1.00204.51           H  
ATOM   3214  HB2 ARG A 214     270.960 233.815 216.422  1.00204.29           H  
ATOM   3215  HB3 ARG A 214     272.527 233.585 216.528  1.00204.49           H  
ATOM   3216  HG2 ARG A 214     272.608 233.085 214.264  1.00205.29           H  
ATOM   3217  HG3 ARG A 214     271.030 233.264 214.160  1.00205.02           H  
ATOM   3218  HD2 ARG A 214     271.219 235.515 214.589  1.00204.56           H  
ATOM   3219  HD3 ARG A 214     272.783 235.370 214.832  1.00204.88           H  
ATOM   3220  HE  ARG A 214     271.586 235.523 212.428  1.00204.83           H  
ATOM   3221 HH11 ARG A 214     274.495 234.746 213.842  1.00204.78           H  
ATOM   3222 HH12 ARG A 214     275.299 234.884 212.597  1.00204.64           H  
ATOM   3223 HH21 ARG A 214     272.839 235.707 210.575  1.00205.01           H  
ATOM   3224 HH22 ARG A 214     274.308 235.462 210.632  1.00204.94           H  
ATOM   3225  N   ASP A 215     269.081 231.845 216.831  1.00194.18           N  
ATOM   3226  CA  ASP A 215     267.675 231.579 216.547  1.00193.35           C  
ATOM   3227  C   ASP A 215     267.409 230.077 216.570  1.00190.40           C  
ATOM   3228  O   ASP A 215     268.184 229.316 217.158  1.00188.21           O  
ATOM   3229  CB  ASP A 215     267.280 232.189 215.198  1.00194.08           C  
ATOM   3230  CG  ASP A 215     267.354 233.704 215.201  1.00194.46           C  
ATOM   3231  OD1 ASP A 215     267.150 234.308 216.275  1.00194.66           O  
ATOM   3232  OD2 ASP A 215     267.615 234.290 214.130  1.00193.52           O  
ATOM   3233  H   ASP A 215     269.209 232.312 217.542  1.00191.23           H  
ATOM   3234  HA  ASP A 215     267.130 231.990 217.236  1.00190.96           H  
ATOM   3235  HB2 ASP A 215     267.873 231.860 214.506  1.00191.58           H  
ATOM   3236  HB3 ASP A 215     266.365 231.950 214.990  1.00191.23           H  
ATOM   3237  N   LEU A 216     266.323 229.642 215.939  1.00169.18           N  
ATOM   3238  CA  LEU A 216     265.953 228.239 215.872  1.00165.73           C  
ATOM   3239  C   LEU A 216     265.795 227.814 214.421  1.00168.29           C  
ATOM   3240  O   LEU A 216     265.454 228.635 213.563  1.00171.30           O  
ATOM   3241  CB  LEU A 216     264.640 227.975 216.624  1.00165.25           C  
ATOM   3242  CG  LEU A 216     264.603 228.427 218.084  1.00166.40           C  
ATOM   3243  CD1 LEU A 216     263.202 228.291 218.656  1.00166.08           C  
ATOM   3244  CD2 LEU A 216     265.594 227.619 218.901  1.00168.59           C  
ATOM   3245  H   LEU A 216     265.764 230.155 215.535  1.00169.01           H  
ATOM   3246  HA  LEU A 216     266.652 227.708 216.281  1.00168.25           H  
ATOM   3247  HB2 LEU A 216     263.925 228.439 216.161  1.00167.55           H  
ATOM   3248  HB3 LEU A 216     264.466 227.021 216.612  1.00167.94           H  
ATOM   3249  HG  LEU A 216     264.861 229.361 218.135  1.00168.07           H  
ATOM   3250 HD11 LEU A 216     263.205 228.602 219.576  1.00167.36           H  
ATOM   3251 HD12 LEU A 216     262.592 228.830 218.128  1.00167.52           H  
ATOM   3252 HD13 LEU A 216     262.935 227.360 218.622  1.00167.73           H  
ATOM   3253 HD21 LEU A 216     265.576 226.698 218.599  1.00168.74           H  
ATOM   3254 HD22 LEU A 216     266.481 227.991 218.778  1.00168.35           H  
ATOM   3255 HD23 LEU A 216     265.341 227.665 219.835  1.00168.13           H  
ATOM   3256  N   PRO A 217     266.037 226.541 214.116  1.00178.62           N  
ATOM   3257  CA  PRO A 217     265.867 226.077 212.736  1.00179.32           C  
ATOM   3258  C   PRO A 217     264.415 226.158 212.295  1.00179.04           C  
ATOM   3259  O   PRO A 217     263.486 225.998 213.091  1.00175.74           O  
ATOM   3260  CB  PRO A 217     266.360 224.626 212.783  1.00179.30           C  
ATOM   3261  CG  PRO A 217     266.215 224.218 214.207  1.00181.16           C  
ATOM   3262  CD  PRO A 217     266.455 225.454 215.018  1.00180.46           C  
ATOM   3263  HA  PRO A 217     266.423 226.592 212.131  1.00178.26           H  
ATOM   3264  HB2 PRO A 217     265.810 224.073 212.206  1.00178.30           H  
ATOM   3265  HB3 PRO A 217     267.290 224.589 212.509  1.00178.13           H  
ATOM   3266  HG2 PRO A 217     265.319 223.882 214.359  1.00178.50           H  
ATOM   3267  HG3 PRO A 217     266.875 223.539 214.418  1.00178.38           H  
ATOM   3268  HD2 PRO A 217     265.904 225.445 215.817  1.00178.27           H  
ATOM   3269  HD3 PRO A 217     267.396 225.538 215.236  1.00178.55           H  
ATOM   3270  N   GLN A 218     264.228 226.409 211.001  1.00179.41           N  
ATOM   3271  CA  GLN A 218     262.897 226.561 210.428  1.00179.09           C  
ATOM   3272  C   GLN A 218     262.224 225.230 210.118  1.00178.84           C  
ATOM   3273  O   GLN A 218     261.060 225.227 209.703  1.00178.45           O  
ATOM   3274  CB  GLN A 218     262.972 227.406 209.153  1.00177.27           C  
ATOM   3275  CG  GLN A 218     263.247 228.880 209.406  1.00176.46           C  
ATOM   3276  CD  GLN A 218     262.348 229.790 208.593  1.00178.31           C  
ATOM   3277  OE1 GLN A 218     261.127 229.633 208.588  1.00177.09           O  
ATOM   3278  NE2 GLN A 218     262.949 230.753 207.904  1.00179.68           N  
ATOM   3279  H   GLN A 218     264.864 226.496 210.430  1.00177.04           H  
ATOM   3280  HA  GLN A 218     262.336 227.033 211.064  1.00176.72           H  
ATOM   3281  HB2 GLN A 218     263.686 227.063 208.593  1.00176.79           H  
ATOM   3282  HB3 GLN A 218     262.126 227.338 208.684  1.00176.65           H  
ATOM   3283  HG2 GLN A 218     263.100 229.074 210.345  1.00176.09           H  
ATOM   3284  HG3 GLN A 218     264.167 229.075 209.167  1.00176.64           H  
ATOM   3285 HE21 GLN A 218     263.805 230.833 207.933  1.00177.03           H  
ATOM   3286 HE22 GLN A 218     262.482 231.296 207.428  1.00177.06           H  
ATOM   3287  N   GLY A 219     262.915 224.111 210.305  1.00169.71           N  
ATOM   3288  CA  GLY A 219     262.339 222.813 210.033  1.00168.06           C  
ATOM   3289  C   GLY A 219     261.290 222.428 211.062  1.00168.27           C  
ATOM   3290  O   GLY A 219     260.988 223.155 212.009  1.00166.68           O  
ATOM   3291  H   GLY A 219     263.726 224.081 210.590  1.00167.79           H  
ATOM   3292  HA2 GLY A 219     261.923 222.820 209.157  1.00166.99           H  
ATOM   3293  HA3 GLY A 219     263.038 222.140 210.038  1.00167.42           H  
ATOM   3294  N   PHE A 220     260.719 221.244 210.856  1.00150.77           N  
ATOM   3295  CA  PHE A 220     259.679 220.703 211.720  1.00148.80           C  
ATOM   3296  C   PHE A 220     260.155 219.382 212.306  1.00149.81           C  
ATOM   3297  O   PHE A 220     260.566 218.483 211.565  1.00149.82           O  
ATOM   3298  CB  PHE A 220     258.375 220.502 210.942  1.00145.96           C  
ATOM   3299  CG  PHE A 220     257.221 220.059 211.794  1.00144.62           C  
ATOM   3300  CD1 PHE A 220     256.516 220.975 212.557  1.00145.63           C  
ATOM   3301  CD2 PHE A 220     256.839 218.729 211.830  1.00145.86           C  
ATOM   3302  CE1 PHE A 220     255.452 220.573 213.340  1.00145.45           C  
ATOM   3303  CE2 PHE A 220     255.775 218.321 212.613  1.00147.00           C  
ATOM   3304  CZ  PHE A 220     255.081 219.244 213.368  1.00144.31           C  
ATOM   3305  H   PHE A 220     260.925 220.722 210.204  1.00147.79           H  
ATOM   3306  HA  PHE A 220     259.508 221.317 212.450  1.00147.54           H  
ATOM   3307  HB2 PHE A 220     258.129 221.341 210.523  1.00146.97           H  
ATOM   3308  HB3 PHE A 220     258.518 219.825 210.262  1.00146.73           H  
ATOM   3309  HD1 PHE A 220     256.762 221.872 212.541  1.00147.38           H  
ATOM   3310  HD2 PHE A 220     257.303 218.103 211.323  1.00147.00           H  
ATOM   3311  HE1 PHE A 220     254.986 221.197 213.848  1.00147.43           H  
ATOM   3312  HE2 PHE A 220     255.527 217.424 212.630  1.00147.49           H  
ATOM   3313  HZ  PHE A 220     254.366 218.971 213.895  1.00146.71           H  
ATOM   3314  N   SER A 221     260.100 219.268 213.632  1.00151.63           N  
ATOM   3315  CA  SER A 221     260.518 218.060 214.329  1.00150.41           C  
ATOM   3316  C   SER A 221     259.586 217.807 215.503  1.00148.43           C  
ATOM   3317  O   SER A 221     259.233 218.735 216.235  1.00147.87           O  
ATOM   3318  CB  SER A 221     261.965 218.170 214.825  1.00152.11           C  
ATOM   3319  OG  SER A 221     262.843 218.508 213.765  1.00156.41           O  
ATOM   3320  H   SER A 221     259.818 219.889 214.156  1.00150.97           H  
ATOM   3321  HA  SER A 221     260.459 217.303 213.725  1.00150.84           H  
ATOM   3322  HB2 SER A 221     262.013 218.859 215.506  1.00151.04           H  
ATOM   3323  HB3 SER A 221     262.236 217.317 215.198  1.00151.17           H  
ATOM   3324  HG  SER A 221     263.636 218.522 214.043  1.00151.68           H  
ATOM   3325  N   ALA A 222     259.202 216.547 215.682  1.00142.30           N  
ATOM   3326  CA  ALA A 222     258.295 216.142 216.745  1.00144.24           C  
ATOM   3327  C   ALA A 222     259.078 215.711 217.979  1.00145.65           C  
ATOM   3328  O   ALA A 222     260.179 215.164 217.881  1.00145.76           O  
ATOM   3329  CB  ALA A 222     257.389 214.999 216.280  1.00142.20           C  
ATOM   3330  H   ALA A 222     259.460 215.894 215.186  1.00143.85           H  
ATOM   3331  HA  ALA A 222     257.733 216.893 216.989  1.00144.50           H  
ATOM   3332  HB1 ALA A 222     256.852 215.307 215.533  1.00143.99           H  
ATOM   3333  HB2 ALA A 222     257.942 214.251 216.005  1.00143.80           H  
ATOM   3334  HB3 ALA A 222     256.814 214.735 217.015  1.00143.76           H  
ATOM   3335  N   LEU A 223     258.494 215.967 219.147  1.00153.74           N  
ATOM   3336  CA  LEU A 223     259.110 215.642 220.427  1.00156.30           C  
ATOM   3337  C   LEU A 223     258.480 214.376 220.993  1.00159.00           C  
ATOM   3338  O   LEU A 223     257.251 214.260 221.049  1.00157.51           O  
ATOM   3339  CB  LEU A 223     258.950 216.799 221.414  1.00154.21           C  
ATOM   3340  CG  LEU A 223     260.018 217.891 221.335  1.00155.03           C  
ATOM   3341  CD1 LEU A 223     259.994 218.573 219.976  1.00157.32           C  
ATOM   3342  CD2 LEU A 223     259.826 218.905 222.447  1.00153.64           C  
ATOM   3343  H   LEU A 223     257.721 216.336 219.224  1.00153.12           H  
ATOM   3344  HA  LEU A 223     260.057 215.480 220.297  1.00154.20           H  
ATOM   3345  HB2 LEU A 223     258.091 217.220 221.254  1.00153.47           H  
ATOM   3346  HB3 LEU A 223     258.969 216.437 222.314  1.00153.58           H  
ATOM   3347  HG  LEU A 223     260.890 217.486 221.452  1.00154.05           H  
ATOM   3348 HD11 LEU A 223     260.407 217.988 219.322  1.00154.15           H  
ATOM   3349 HD12 LEU A 223     259.074 218.752 219.728  1.00154.41           H  
ATOM   3350 HD13 LEU A 223     260.490 219.405 220.033  1.00154.87           H  
ATOM   3351 HD21 LEU A 223     260.608 219.477 222.490  1.00153.82           H  
ATOM   3352 HD22 LEU A 223     259.037 219.437 222.257  1.00153.84           H  
ATOM   3353 HD23 LEU A 223     259.714 218.434 223.288  1.00153.34           H  
ATOM   3354  N   GLU A 224     259.325 213.434 221.416  1.00158.81           N  
ATOM   3355  CA  GLU A 224     258.845 212.162 221.931  1.00152.80           C  
ATOM   3356  C   GLU A 224     258.680 212.222 223.450  1.00150.88           C  
ATOM   3357  O   GLU A 224     259.367 212.994 224.124  1.00156.93           O  
ATOM   3358  CB  GLU A 224     259.816 211.043 221.569  1.00154.27           C  
ATOM   3359  CG  GLU A 224     260.117 210.936 220.083  1.00157.48           C  
ATOM   3360  CD  GLU A 224     261.235 209.956 219.785  1.00159.45           C  
ATOM   3361  OE1 GLU A 224     261.889 209.488 220.740  1.00164.17           O  
ATOM   3362  OE2 GLU A 224     261.462 209.655 218.594  1.00158.49           O  
ATOM   3363  H   GLU A 224     260.182 213.512 221.413  1.00156.10           H  
ATOM   3364  HA  GLU A 224     257.990 211.966 221.522  1.00155.86           H  
ATOM   3365  HB2 GLU A 224     260.655 211.200 222.030  1.00155.59           H  
ATOM   3366  HB3 GLU A 224     259.437 210.198 221.856  1.00156.12           H  
ATOM   3367  HG2 GLU A 224     259.321 210.633 219.619  1.00156.05           H  
ATOM   3368  HG3 GLU A 224     260.386 211.805 219.748  1.00156.05           H  
ATOM   3369  N   PRO A 225     257.771 211.424 224.014  1.00148.18           N  
ATOM   3370  CA  PRO A 225     257.677 211.349 225.477  1.00149.09           C  
ATOM   3371  C   PRO A 225     258.920 210.708 226.076  1.00148.92           C  
ATOM   3372  O   PRO A 225     259.546 209.833 225.472  1.00150.20           O  
ATOM   3373  CB  PRO A 225     256.430 210.487 225.717  1.00148.01           C  
ATOM   3374  CG  PRO A 225     255.703 210.458 224.411  1.00152.27           C  
ATOM   3375  CD  PRO A 225     256.749 210.593 223.358  1.00153.73           C  
ATOM   3376  HA  PRO A 225     257.546 212.230 225.860  1.00149.95           H  
ATOM   3377  HB2 PRO A 225     256.698 209.592 225.978  1.00149.85           H  
ATOM   3378  HB3 PRO A 225     255.880 210.894 226.404  1.00149.09           H  
ATOM   3379  HG2 PRO A 225     255.233 209.614 224.318  1.00149.94           H  
ATOM   3380  HG3 PRO A 225     255.080 211.201 224.369  1.00150.07           H  
ATOM   3381  HD2 PRO A 225     257.114 209.725 223.129  1.00150.60           H  
ATOM   3382  HD3 PRO A 225     256.381 211.043 222.582  1.00150.50           H  
ATOM   3383  N   LEU A 226     259.274 211.152 227.282  1.00156.15           N  
ATOM   3384  CA  LEU A 226     260.445 210.644 227.988  1.00154.50           C  
ATOM   3385  C   LEU A 226     260.107 210.024 229.333  1.00155.07           C  
ATOM   3386  O   LEU A 226     260.635 208.955 229.664  1.00154.42           O  
ATOM   3387  CB  LEU A 226     261.473 211.770 228.183  1.00156.23           C  
ATOM   3388  CG  LEU A 226     262.452 212.017 227.033  1.00159.26           C  
ATOM   3389  CD1 LEU A 226     263.405 210.841 226.873  1.00154.45           C  
ATOM   3390  CD2 LEU A 226     261.700 212.267 225.741  1.00162.66           C  
ATOM   3391  H   LEU A 226     258.844 211.758 227.715  1.00155.68           H  
ATOM   3392  HA  LEU A 226     260.860 209.955 227.447  1.00155.24           H  
ATOM   3393  HB2 LEU A 226     260.991 212.599 228.333  1.00155.81           H  
ATOM   3394  HB3 LEU A 226     262.003 211.562 228.969  1.00155.06           H  
ATOM   3395  HG  LEU A 226     262.980 212.805 227.234  1.00156.01           H  
ATOM   3396 HD11 LEU A 226     264.063 211.060 226.195  1.00155.56           H  
ATOM   3397 HD12 LEU A 226     263.846 210.678 227.722  1.00155.14           H  
ATOM   3398 HD13 LEU A 226     262.903 210.057 226.606  1.00155.18           H  
ATOM   3399 HD21 LEU A 226     262.278 212.737 225.121  1.00156.62           H  
ATOM   3400 HD22 LEU A 226     261.435 211.415 225.362  1.00155.55           H  
ATOM   3401 HD23 LEU A 226     260.916 212.803 225.937  1.00156.72           H  
ATOM   3402  N   VAL A 227     259.245 210.656 230.124  1.00172.73           N  
ATOM   3403  CA  VAL A 227     258.960 210.174 231.471  1.00174.36           C  
ATOM   3404  C   VAL A 227     257.700 210.858 231.981  1.00175.50           C  
ATOM   3405  O   VAL A 227     257.426 212.015 231.651  1.00177.84           O  
ATOM   3406  CB  VAL A 227     260.161 210.421 232.415  1.00174.52           C  
ATOM   3407  CG1 VAL A 227     260.418 211.914 232.575  1.00172.54           C  
ATOM   3408  CG2 VAL A 227     259.916 209.769 233.764  1.00175.71           C  
ATOM   3409  H   VAL A 227     258.811 211.365 229.904  1.00172.75           H  
ATOM   3410  HA  VAL A 227     258.792 209.220 231.437  1.00173.26           H  
ATOM   3411  HB  VAL A 227     260.954 210.020 232.026  1.00173.19           H  
ATOM   3412 HG11 VAL A 227     261.238 212.038 233.077  1.00172.88           H  
ATOM   3413 HG12 VAL A 227     260.503 212.316 231.696  1.00172.63           H  
ATOM   3414 HG13 VAL A 227     259.675 212.316 233.051  1.00173.27           H  
ATOM   3415 HG21 VAL A 227     260.744 209.776 234.270  1.00173.74           H  
ATOM   3416 HG22 VAL A 227     259.234 210.272 234.235  1.00173.21           H  
ATOM   3417 HG23 VAL A 227     259.619 208.856 233.625  1.00173.84           H  
ATOM   3418  N   ASP A 228     256.934 210.127 232.788  1.00190.13           N  
ATOM   3419  CA  ASP A 228     255.758 210.650 233.471  1.00192.57           C  
ATOM   3420  C   ASP A 228     255.862 210.304 234.950  1.00191.81           C  
ATOM   3421  O   ASP A 228     255.957 209.125 235.308  1.00190.66           O  
ATOM   3422  CB  ASP A 228     254.472 210.072 232.873  1.00192.06           C  
ATOM   3423  CG  ASP A 228     253.220 210.653 233.504  1.00192.18           C  
ATOM   3424  OD1 ASP A 228     253.344 211.505 234.409  1.00191.78           O  
ATOM   3425  OD2 ASP A 228     252.110 210.255 233.093  1.00191.20           O  
ATOM   3426  H   ASP A 228     257.079 209.296 232.957  1.00189.23           H  
ATOM   3427  HA  ASP A 228     255.731 211.615 233.380  1.00189.70           H  
ATOM   3428  HB2 ASP A 228     254.449 210.271 231.924  1.00189.69           H  
ATOM   3429  HB3 ASP A 228     254.462 209.112 233.014  1.00189.75           H  
ATOM   3430  N   LEU A 229     255.847 211.328 235.801  1.00188.96           N  
ATOM   3431  CA  LEU A 229     256.006 211.161 237.241  1.00187.07           C  
ATOM   3432  C   LEU A 229     254.704 211.506 237.952  1.00188.64           C  
ATOM   3433  O   LEU A 229     254.345 212.695 238.028  1.00188.61           O  
ATOM   3434  CB  LEU A 229     257.147 212.042 237.762  1.00184.80           C  
ATOM   3435  CG  LEU A 229     258.456 211.940 236.978  1.00181.78           C  
ATOM   3436  CD1 LEU A 229     259.517 212.846 237.582  1.00184.22           C  
ATOM   3437  CD2 LEU A 229     258.943 210.499 236.940  1.00182.20           C  
ATOM   3438  H   LEU A 229     255.744 212.147 235.562  1.00186.28           H  
ATOM   3439  HA  LEU A 229     256.241 210.241 237.430  1.00186.01           H  
ATOM   3440  HB2 LEU A 229     256.861 212.969 237.733  1.00186.01           H  
ATOM   3441  HB3 LEU A 229     257.336 211.785 238.677  1.00185.73           H  
ATOM   3442  HG  LEU A 229     258.301 212.225 236.065  1.00185.14           H  
ATOM   3443 HD11 LEU A 229     260.283 212.877 236.989  1.00185.85           H  
ATOM   3444 HD12 LEU A 229     259.145 213.736 237.686  1.00186.01           H  
ATOM   3445 HD13 LEU A 229     259.779 212.494 238.446  1.00186.28           H
[truncated: 4,269,673 more chars]
